# Supplementary material for: A Cross-Lingual Similarity Measure for Detecting Biomedical Term Translations
Source: PLoS One. 2015 Jun 1;10(6):e0126196. doi: 10.1371/journal.pone.0126196 (PMC4452086; doi:10.1371/journal.pone.0126196)
Supplement: S1 dataset — (TGZ) [file pone.0126196.s001.tgz › dataset/en-es/en_300_context_train.dat]

3:2.347039776456037 6:3.895708226388125 15:3.681206637820598 20:2.9333401343971888 25:4.2155258847211785 72:127.61212702497762 88:4.595665031813209 168:11.249327744957123 190:5.72572690983563 215:5.007691431819084 257:157.8660219940083 293:5.3096878979261755 # 1,2-dichloroethane
3:2.056001971934976 4:3.4554552313017095 6:17.217290577255955 9:12.69717848392277 29:2.799532153436922 40:3.5944577237482855 59:51.45247467399595 66:9.20912542375042 68:5.365645561731954 71:3.0184989580461425 82:21.844023436148888 88:4.270989755243932 94:33.3536531215302 98:6.194120520777441 107:4.818437800653805 108:37.76704578048496 110:5.288819858520768 125:18.24614146754873 130:19.670197613095816 131:4.557156140624899 142:5.653121805202788 165:19.289308341972912 168:3.9317465838485144 169:57.87442337490818 201:32.29362547423998 246:37.14846552037892 290:7.5958035248386615 291:5.306444608443506 # 5-fluorouracil
2:8.216214079603713 3:16.550583588724873 4:15.210921483440405 10:4.836065610787875 12:13.632481155212787 13:14.337742272631973 14:3.023188979261855 15:2.868523746314932 16:7.911054114508056 18:10.19535414803446 19:35.56540284747938 20:2.1550181607801506 22:2.4497984093861507 24:9.243538130129485 26:16.114176357222963 27:3.3684875724777696 29:19.814588949236654 31:2.8938120827627847 32:8.831893361966525 37:4.064489798509288 51:10.970231309381923 56:4.318344376442208 57:10.544133399396612 59:11.501191187611612 61:5.900913124281469 66:37.7496699570534 67:4.446270163181477 73:3.823338990035245 80:13.052129641218471 86:3.6287958330731223 90:2.5763247626197274 94:2.9579479653807508 96:12.948672095254379 103:4.383253599268171 106:4.757477463722716 111:11.425748356175346 116:3.674310357352456 133:5.837858669939203 139:17.707718623102824 143:14.6947396393475 161:3.743010918655118 171:4.186844789414183 176:29.903230844413716 179:12.845329044828254 183:6.691823084809698 192:6.311849299511098 212:5.435628408853372 213:5.467495667722313 227:5.180561052418748 232:6.417723020247663 245:6.039260136432821 252:6.196000454874788 257:4.71285730931191 # 5-htp
1:52.11579950076736 2:140.9169605077776 3:151.83550763585572 4:18.559404256003834 5:26.712685629578097 6:11.803511223364092 7:34.11329947572492 8:50.07481569076992 9:472.4308166332804 10:1.8356482471119877 11:34.85160132714755 12:207.99172849208728 13:58.45916154512141 14:144.86165877523575 15:13.134492977826653 16:34.617795952603046 17:13.07121605007956 18:41.49543349408496 19:131.97044295985265 20:117.94097911172663 21:95.52577459169028 22:233.1299545067322 23:56.021130324825904 24:379.8946357429924 25:169.76850149282828 26:52.69065131121699 27:33.67772337867638 28:323.1665255884728 29:22.17408012354988 30:7.587596552066357 31:227.82427439346725 32:175.94060226844846 33:37.34453066402044 34:22.063601229775664 35:255.46118616888018 36:41.40138451377088 37:27.57041569247202 38:23.62774739527295 39:0.9033585076177261 40:185.01688899339644 41:38.26937072324881 42:98.45196407649765 43:30.633375438069635 44:118.91781461430963 45:70.08521458006983 46:77.8864234035426 47:118.4455409215669 48:470.7302652631871 49:110.81486743040173 50:49.2330838524813 51:14.167022946457887 52:63.42050195453585 53:30.70695154974888 54:386.19099123943994 55:11.541438125240054 56:24.891872821128953 57:22.532977149395887 58:28.12946802147585 59:76.199186362306 60:31.50832536052658 61:0.16701464876644087 62:23.692566048696424 63:123.89816189754626 64:74.03638985470558 65:3.135517143564721 66:177.81527762118907 67:125.73566391369759 68:24.87639660138842 69:222.63989938238402 70:0.11727229850096285 71:153.11762438322174 72:36.45054801769279 73:65.02531440709049 74:16.10181537054633 75:235.3498130394194 76:123.7647876273774 77:0.1472925171771619 78:41.93652053609086 80:0.013756667568116372 81:226.2061947995186 82:2.3978800322330516 83:25.05944724351484 84:12.9160606815633 85:0.06548296753196874 86:42.22765012995043 87:0.7183972150053246 88:35.03620125358554 89:226.6610351052359 90:57.83235538358779 91:118.73732659598979 92:11.290502331913794 93:9.007118294265048 94:232.7940691596294 95:90.21869130688378 96:31.74288943018193 97:19.179875898311135 98:19.193483089419736 99:7.738250852841486 100:12.332046302309129 101:65.09253980267938 102:276.0707123188612 103:35.929255640746085 104:27.076061367683973 105:20.862342645495296 106:30.855025294439177 107:145.38515911633775 108:8.60188016607545 109:31.289115958067402 110:76.94037539582489 111:28.559812304252457 112:60.17248545316094 113:164.32334989095511 114:5.339395776621673 115:109.07144184228943 116:80.42752960562616 118:71.59884861908819 119:216.66942323981678 120:36.65601842218143 121:155.31275581129353 122:25.154096853621812 123:6.613310114194958 124:2.747674608492379 125:67.80939084344736 126:363.58357855608557 127:40.59153082078421 128:1.3753495938788174 129:3.821201730552169 130:16.260501035060866 131:40.375021901600554 133:10.403859695280012 134:46.20196714081009 135:547.9761555999396 136:29.713324494386892 137:13.41295492430609 138:36.967245157486985 139:4.018475252923953 140:1.5009096724487532 141:213.01862687123852 142:86.1511045781605 143:5.371545254871534 144:12.433541810756484 145:48.812919213192636 147:129.91392203361545 148:13.214528782827227 149:79.50884756493895 150:42.21660808233591 151:30.447739085129683 152:102.24911327140511 153:0.14614049872610305 154:3.24988922375252 155:86.54096052844392 156:29.48335466151037 157:51.917249925341785 158:57.62704920013142 159:130.588856909506 160:72.82663520790436 161:164.85620425946826 162:67.64825645539015 163:23.058839958490108 164:0.20145966036158455 165:19.93241432200109 166:0.025796617661251037 167:48.30251203101331 168:125.75625036995679 169:133.0882100584838 170:14.287046101250903 171:2.60646836680392 172:30.455516417939716 173:34.56825291632029 174:7.85509208706321 175:5.32425925696282 176:20.00340009932527 177:114.21752801436523 178:0.19595064403838378 179:34.91256462051891 180:39.851598657919865 182:14.30768249728166 183:0.7977009425406274 184:63.96946208808998 185:0.15629625365865984 186:20.854944403337672 187:20.429755635584762 188:158.14355001103505 189:1.0789592015902256 190:32.393794679030044 192:1.9060903440361838 193:76.22268393718936 194:69.1317661344673 195:13.307164443547249 197:38.75327163979851 198:1.4131044121578964 199:221.38352747835458 200:22.299194869384234 201:259.584777642318 202:8.849418209246636 203:23.28765396099056 204:21.46292723714831 205:4.476946928315489 206:0.07078425861919475 207:9.618466388277373 208:10.155496057616347 209:0.7983725162811398 210:49.43514604888006 211:10.201782319763934 212:169.42458335558746 213:8.38532122610475 214:49.586835897455465 215:29.016388899112787 216:5.08699273149835 217:3.7942139889293522 218:0.5418130407455367 219:184.5990062539754 220:21.026694341670336 221:84.86807598953651 222:1.520497705146818 223:100.0449348799654 224:5.647447899647878 225:62.71254313770745 226:35.2953729456195 227:77.54848200682146 228:31.26695545956948 229:16.461917528013927 230:7.8537190969122035 231:7.345545610436909 232:30.301541495043125 233:9.094617688318612 234:0.055790526061813756 235:101.03061701324812 236:2.8273986116096 237:3.8038670354921247 238:53.07140102115369 239:311.9291620499241 240:9.918227159096913 241:4.656679960795617 242:30.182018405725014 243:0.28576882364265177 244:82.17296695531626 245:0.24804859495524953 247:30.9296131054243 248:4.088209558204057 249:9.06787881056098 251:3.658388527594939 252:0.3561858228143966 253:0.8058970102526805 254:87.7481573538094 255:23.460538083446465 256:9.413350428903042 257:45.3987371479087 258:49.787670026043564 259:37.0374494350646 260:0.0016243479485585754 262:0.18812897360898004 264:6.121022079427237 265:5.975609114828426 266:13.659184062517822 267:1.8241975753928448 268:0.006014176758490351 269:0.6029750513841746 270:7.040661761965688 271:15.81152116956353 272:2.126437345614608 273:41.07154124728401 274:90.85698953158439 275:60.0940858085668 276:64.87655537903339 277:16.39799682744792 278:20.662024838137057 279:8.657844469660937 280:0.11248583085774812 281:1.5026526967671854 282:4.5505515373860375 283:41.36453317537801 284:11.718191958814902 285:7.077960453474436 286:97.814281475962 287:0.005062902580012582 289:0.061580431333082206 290:0.03658690950414909 291:4.9907402063585735 292:2.5034780337458713 293:26.75462805852203 294:194.93455064062422 295:0.45398930697534223 296:2.3954172088054535E-5 297:19.324969177704734 299:7.355060106802512 300:0.7519704352619802 # ability
1:7.460188673131511 3:5.155773926669752 4:8.041311095481268 7:3.824578955012337 11:7.91000246542154 12:12.872143651482252 13:27.74854853181291 15:7.857349920706992 20:1.9355171357965057 22:19.35861118163583 24:8.740586837726163 25:3.146457156399829 27:31.42442623537347 32:2.8596286518178315 35:18.57290489189213 36:11.646493701009137 38:46.87727785341723 42:4.76360913813738 50:2.452650614655906 56:18.707583433913456 58:8.605359313834096 59:4.139627684150385 69:29.474393410761625 74:8.001491628379094 77:5.608880028187743 90:2.34820661176433 91:30.04784106599837 99:5.635554388403942 111:4.102981553332818 119:3.186732566343878 127:3.9927030715170586 134:4.292187723888553 137:29.919854012229052 145:6.089548647692459 147:3.9218228873978305 149:3.529589079213593 152:4.895281008558581 155:10.770988269382528 166:13.314546135558325 168:9.010268611659958 172:5.753091546550486 176:4.44752543435145 190:4.617608798321363 202:14.511500941031692 204:4.298590291150811 221:8.620032936854058 224:18.273412639651568 234:4.020813767101776 240:7.859243869857576 242:5.025027834281429 277:10.915448794449905 283:4.03434286908924 285:4.9629311617429135 # abrasion
1:119.77086761364082 2:39.524199789831194 3:53.08224203928783 4:98.1017313147925 5:99.58038794822431 6:71.43432616453048 7:66.97126455026974 8:49.763795759140734 9:32.86512324514594 10:75.17805675213063 11:116.98634967416577 12:17.629009157913117 13:85.02205431731883 14:0.8993828633519648 15:15.866720114002524 16:0.4763116328559345 17:38.95706575690418 18:128.32810227215788 19:9.54023851867658 20:11.69284807886552 21:11.25219324756913 22:23.44478887220188 23:45.034342866740914 24:166.5172795223894 25:3.609702145085929 26:60.78034307499306 27:53.9188729728425 28:5.038621123545482 29:45.64164512589511 30:49.39730913180734 31:10.436835385429271 32:53.29288568021279 33:112.0548352511127 34:1.5454234203207544 35:54.44186258884172 36:44.674445072963074 37:61.51942053863343 38:36.640124954592125 39:27.77284535349283 40:18.00590775277145 41:29.94027034628577 42:60.04473839382348 43:7.5618261242077685 44:50.38362726627042 45:68.35111117715783 46:8.625224476055957 47:13.494367756436725 48:4.284487322443695 49:34.98293833840325 50:20.06261357984479 51:52.16340983384107 52:14.225704251364045 53:11.053775212546073 54:4.330975014803858 55:4.5765611509344515 56:13.762089042099342 57:3.2051465904859398 58:0.40547070829660714 59:18.04479249812192 60:7.389041130593121 61:2.5330115320953435 62:3.4400153352098 63:51.25015068801036 64:30.682243469436088 65:15.033527112310304 66:31.50490630449836 67:27.03844828417384 68:12.97954502379798 69:3.2141141693491346 70:49.73581478145979 71:34.87689080087472 72:6.322741655271879 73:25.24610458018385 74:13.536747004444154 75:17.13452453746704 76:4.9986974341982195 77:59.27741147123439 78:4.415369827713323 80:33.6762284612166 81:0.08448448355229075 82:27.98350627704299 83:9.567904878035243 84:13.425657573210918 85:0.5354383179675756 86:4.458754844068892 87:21.64954995715432 88:13.588130729600216 89:32.366227148515435 90:2.5183442670708467 91:27.205689784499793 92:4.980811817599805 93:7.318962783034261 94:16.715977326292794 95:19.299169973628345 96:33.19000096524131 97:51.708828967597526 98:5.131072222651414 99:40.81343917875899 100:43.591358145660045 101:6.945879996360082 102:6.058422515142193 103:7.369304048877874 104:2.4846246347149683 105:1.9515278840116115 106:98.69089812006442 107:39.51327925625263 108:25.084186086836972 109:38.48153775771612 110:40.052570014741825 111:21.85021732976938 112:39.01556043412384 113:42.91807849049072 114:5.861344025616602 115:8.662686809780684 116:16.379214257617637 118:15.723162736764632 119:0.6374881655133373 120:21.483415609184817 121:4.896971448129636 122:6.8773656141633674 123:35.09662768623111 124:5.551779408589895 125:14.218096001474446 126:169.17482441590022 127:143.63507324877563 128:4.680724858719397 130:14.227080849025391 131:5.9964132909162045 133:18.445142924801306 134:11.410877631546931 135:1.8429992929027577 136:35.57893651926208 137:6.371867291813946 138:13.9216955508145 141:0.3861586542523091 142:1.4320309726256653 143:29.803204333547793 144:69.17427124764885 145:0.6303920099452464 146:14.354698791895022 147:20.352424969045185 148:37.83921520176813 149:13.699226118365196 150:21.66025214024568 152:38.98515198050084 153:54.010318600078726 154:1.0532725025504943 155:39.30796225758396 156:1.557638973536114 157:1.0977323380394897 158:36.508414989669724 159:25.396789150360327 160:14.310102369665998 161:46.20338433928558 162:1.9246589148728244 163:32.59911397209032 164:35.56061038529009 165:20.441049625349812 167:67.5698610703795 168:8.491722617721301 169:20.801492963108384 170:36.119433634330164 172:0.4372641899341243 173:4.968987827712285 174:0.15076834550120366 175:6.024971517324711 176:8.673020724280438 177:0.28917648624458764 178:800.7006902052492 179:37.92773983428372 180:1121.8175248549842 182:32.943827124522095 183:0.8530771141204717 184:7.505612989426584 185:10.05529812636452 186:4.605036993758049 188:19.98945472815398 189:46.11505312504642 190:26.170894025223724 191:15.2621369359489 192:0.6104192242074934 193:23.468076297116767 194:30.982117320770005 195:21.543545409119336 196:1.5887540445893789 197:5.76783124264464 198:0.8787162047088584 199:22.128985896767567 200:1.76260732585524 201:0.9609919156719354 202:0.5024224145166759 203:34.32766004778822 204:32.68737404959016 205:6.940153561948665 206:4.717189496839573 207:11.004935272045147 209:0.24845147650844102 210:217.0452968693525 212:20.865615126344462 213:16.3864798364801 214:13.541014600958926 215:3.883974273239331 216:23.799351878089134 217:4.743029250626575 219:17.44096479676254 220:58.10064584153728 221:42.642723892548226 222:2.831363418588883 223:9.335252444423077 224:1.8469438439053583 225:43.556365550663074 226:8.128926569761303 227:39.3414415258857 228:14.840907162930744 229:79.69482030005169 230:0.7429642654085968 231:22.07096209217696 232:11.487661306720257 233:6.4469583603151035 234:21.169189009667885 235:0.8116009756540479 236:9.472657430508145 237:4.735587440369231 238:13.315063617451568 239:32.04022595307302 240:6.342702892876527 241:22.994061153439517 242:1.6335059388602882 243:4.926748244172165 244:1.2359856371090443 245:2.7467302180924444 246:5.787308640493104 247:22.427721427704306 248:1.3115399699088175 250:23.29108509641561 252:10.677810536026366 253:0.8584457698614932 254:59.01406725436444 255:10.038361697733997 256:19.084288561971725 257:2.913535470211697 258:1.241309781997431 260:0.11332084563249809 261:5.210285714153253 262:15.901506327479149 264:6.577389411788162 265:24.6056396710692 266:9.424443435558716 267:0.018583973699640936 268:0.7380717681940729 269:4.6368275961392085 270:1.2743972098278191 271:27.89630678598909 272:1.6483370154223098 274:4.541281013228562 275:7.393567765100718 276:3.2500985621107406 277:40.188026537506005 278:13.691844900368196 279:1.9682447477046698 280:0.3269281572958555 281:4.857957891165653 282:57.101932957452256 283:0.022656271688314248 284:10.219283447482615 285:166.59725481369892 286:3.5326353730534295 287:1.5448150025077998 288:9.354062335055717 289:26.113952748585135 290:1.1102519396481831 291:0.01230008021576682 292:3.7421328331768997 293:18.55282676693809 294:13.735899632232066 295:1.9928034082871755 296:0.8306197683047343 297:7.459927545781116 299:3.1624163621994383 300:7.388364530007071 301:82.10401596561873# absence
3:15.459012382830771 13:0.333073004306457 15:0.4344623939214356 19:2.0014272933758686 22:16.881784078248913 24:0.7010369856749359 26:7.0533613823718495 27:0.7526079281293278 29:4.494829101720936 30:9.299872464944686 31:2.73644259317961 33:1.4237534557823175 37:4.817135438033068 40:0.5701749497646914 46:1.2113436644837687 49:0.6934531665396957 50:9.28485393461585 51:14.962501305793106 57:9.004407576773458 62:1.2227143983491842 65:5.760771029021018 66:47.34743635512921 70:1.4657792961825684 71:27.46138110057168 72:3.803092200937944 73:8.722822978147487 74:6.200620631088585 78:3.0370904751303547 86:8.163272738899714 88:18.973917086898357 90:0.27716763224179986 92:6.951095467443546 93:5.385875112787677 94:69.64205932574203 103:1.5264357204115195 105:9.930274227593776 106:1.8408322057558555 114:2.906926511751434 115:1.7871860499682939 118:1.2676476956158163 119:3.6614585521928458 121:4.240155859532205 123:5.310162787270653 127:1.4091096262033058 129:59.38606531526107 131:9.345844023559293 135:2.431771550578722 136:0.9398042581871026 139:8.49919569241424 142:2.1596544837432714 147:15.120365812042616 150:10.183841998562249 161:1.0218657192084584 168:12.181778937587632 171:9.77485985141611 178:4.483584324117715 200:7.366694777795539 201:1.8221029129859705 204:22.93206540911566 205:2.1646988951454125 212:2.4368882683371265 213:7.469745441009853 215:20.99596799743268 217:7.541520165128476 218:11.340398008299118 221:27.358177482027457 225:1.1271880485020418 226:10.883782795696158 231:3.3985956555199945 241:2.7308282267523354 247:7.867850847944171 248:2.076470317014584 251:4.050850660750014 252:3.134126952137906 255:2.0640871027746943 257:95.25563307230381 261:1.705640950473875 275:2.2836429835621623 279:7.568554760108752 280:8.092749211303294 292:2.1240668971226477 # absinthe
2:8.067242404405542 6:3.004755345786546 20:2.0888016780134375 22:51.65551174143244 24:9.09269894191826 26:8.982587909606686 29:2.2521556158642966 31:2.823671516562999 32:3.024702546313508 36:12.006598420254253 51:4.0544203235507785 74:8.35035798641027 81:33.842021313869424 89:4.015943506280275 92:3.1324076616328216 94:2.8875452732481817 96:12.794115690909118 109:8.435813449114994 115:11.974450906737097 125:9.310965668156339 168:3.3509738096366957 184:11.407351475731078 189:5.740179843675847 199:12.48324808258494 201:60.260871750864744 204:38.52301462287432 205:21.750978241748655 214:12.482436456193232 215:4.086690829557235 221:3.16313809257757 225:3.8087802777249524 235:4.524331111050211 254:34.26578666146754 293:11.491106991658743 297:5.208303291093285 # absorbance
3:35.72097353216202 15:15.141714539558082 23:5.500167923832006 29:3.9381229240400444 30:1.1949035627634272 31:1.3681557782118303 32:10.418984865836055 48:6.399470383784437 50:4.642184714215499 58:1.655232509233111 65:1.2725219300631538 71:4.348176216619203 72:1.9014520255856757 73:2.1874953218325133 74:1.4051534215171142 77:4.116926531850098 90:1.1047638539804454 92:1.634488781933274 93:14.291860073508634 94:1.4225930426589726 102:2.3995688111273346 116:2.0523947194624874 119:1.8306393783551973 120:6.917753161116623 122:4.5827982226197435 130:6.929419736392105 141:2.480834368506769 156:3.4971899479441824 170:6.582234854465959 176:2.999166105363424 177:13.20958425852081 184:2.7354884028732807 188:3.574652812100816 199:3.2339441550358172 210:3.0130987247590064 234:28.340790707849425 243:2.820598206052526 244:23.74752765520377 290:13.307156911647239 294:98.0334315848391 # acacia
4:11.382048127808952 12:3.7915259654332525 14:4.378596043348479 16:27.258641128389158 19:10.270150368249038 20:9.618058998266559 23:4.482300699777068 27:4.739528773920518 29:9.987012519523844 32:4.454592784831609 48:12.709752871454686 57:5.311273513527041 59:14.393868938233785 94:4.31002198658216 95:5.966662061181381 96:6.513937130790758 101:7.798189972432406 106:15.156980974901629 111:14.317568240298234 118:5.456937327226045 161:5.127805611040664 220:14.645786598545708 227:6.598035723969396 240:9.557218204045627 242:6.696061067321833 248:6.444763715585676 261:6.0055179843591215 # acamprosate
3:11.201204039117277 6:49.024840104380154 8:2.070492446627495 9:0.2916925082857931 11:1.694933357674504 12:46.82349505761806 13:23.34938134872826 14:0.18477111161907253 16:1.360453128697617 18:3.051068585326243 20:2.4948711609117495 22:21.433220012232916 23:0.22669369418944058 24:51.72735453334828 25:2.4511942989161835 26:0.2808310377539327 29:0.9165106713596611 31:0.13524368309225007 32:0.21515278436224652 36:20.255353763500295 37:12.015021767956402 40:109.31079481666586 41:1.2666735536203335 47:10.080938383734756 48:24.991104177556522 50:120.79049017968863 55:13.281288998044124 60:20.60540059528165 62:11.7882107626782 64:14.990129043539108 65:51.098890098976725 66:24.083420959617833 67:1.0328078236055238 69:1.3410723455315838 70:0.9333789053270934 72:14.36449434056976 73:3.171591595751704 74:1.7593359513032678 75:15.081574662230134 81:62.86790245857367 88:20.734385267087998 89:7.526724846217012 90:9.901629473437117 92:0.2637692385607516 94:16.008293073560328 99:6.91933136233086 102:0.7567272315907928 105:7.947718295720732 109:1.8198153570389732 114:7.035986771696001 116:2.9218875332645076 119:47.077478272646694 121:0.5601354572132726 129:0.6045343029999941 131:0.7460386197328609 136:0.4902153347035343 139:0.5581107691442797 142:10.461444366855737 152:10.526353296314285 155:0.9129380752324833 157:0.5610232171499259 161:0.5564702826775911 162:101.40756101219209 165:10.728686994533383 166:11.643798156982326 168:0.3734307646003801 173:19.323680955434405 175:1.3431679054405334 176:1.2216442981916873 177:3.495813914536501 179:10.238631289027076 180:2.0456395741690647 182:1.518177269118372 193:66.10324162989194 200:5.504888793123649 201:46.96496674481733 203:26.373699686676154 204:13.877190149003384 209:1.9739056181695596 212:17.34273120086494 213:1.8463920610816178 215:17.554794821830072 222:2.3904267676885933 225:0.64333120525443 227:29.215508823058073 232:21.212966391624615 236:19.015186343433736 239:7.607669459159084 242:5.768055950833253 243:1.0780675724343651 244:10.014579216815916 252:2.482105205032113 261:4.525702610416569 262:17.700398905040238 264:42.1915442304468 266:6.839220132762674 267:4.947730096498905 275:36.78380717072365 277:13.11933218804172 279:6.219244383608295 284:2.369140024625695 287:1.6316952049552753 291:4.854667674793001 293:1.041154320671294 # acceleration
2:25.1163586168508 3:38.578090893017205 4:4.603103793366991 10:8.258977223294961 11:1.1255704896160033 12:7.621652851208217 13:8.274146121228222 14:26.510737990126785 15:4.4352771638581245 18:1.8491195789013677 20:0.575231728004999 21:22.335747061813013 22:0.7839650204608987 23:1.3112965603495277 24:5.248028181682683 25:1.532538833725114 26:1.4092010811071618 27:1.5177323256691806 29:0.6895709194118246 31:8.901689576459843 35:7.156739194421904 36:110.52009732046007 40:9.499767208097152 46:6.601812802191172 48:10.96777588351862 50:0.9595771138643902 52:7.389606524332875 54:1.7106272016187771 57:1.9987844322024133 59:20.107138136499373 64:8.254528043828255 65:1.035440689432875 69:14.786967938717252 71:35.66691891226874 72:1.6354631760466798 73:17.817064890010894 74:1.1606945454818953 76:28.06803808627528 78:1.2683326094772043 81:69.21086768743619 86:1.741607763652841 89:2.1498217098121417 90:0.878361305360374 92:1.3790474843621774 94:4.6058452101263505 102:18.758325578525483 106:2.7616282789506292 109:14.360799307081901 110:2.766678246186766 111:13.284532487043549 112:7.122084829023849 116:1.7812923943964292 119:22.411998510806715 123:13.223901894937738 131:18.693621717934136 147:2.2206077714701946 150:13.215294692944976 155:7.16818559091115 161:31.010450796121013 162:7.06172750663551 166:9.635637116011045 167:8.804783100894994 168:10.495074852438059 170:5.983301459993165 177:40.289310177021854 180:3.6528590071077573 184:13.48316193185345 190:37.93156697536358 193:3.1053236232376498 204:7.691161830502202 208:16.139605615638942 212:9.442190318532914 214:2.9360615689768133 225:1.9642417066021132 230:35.881791133654346 232:11.389242019165483 234:7.143161313720134 242:9.128991839958054 244:2.959045480094958 252:10.948910279672793 257:2.7201509348102078 261:14.029320052963557 264:3.008340476496647 267:2.8306459719492656 270:13.102979816423252 272:14.052535069804145 274:12.782200093421785 286:2.9812002994583797 287:3.186823895208201 291:21.69738960426446 # accommodation
20:77.49863656855709 27:2.8376380578512053 29:1.8276853541924423 40:13.930920829087945 49:8.101088481397333 51:9.83245609960139 71:12.142309579524023 74:13.440597943441364 81:3.111671903305855 92:28.92114545228076 119:14.981392014110796 120:3.3011899878023176 135:4.866430677705129 145:56.41029737766075 149:3.2323347187897298 162:3.6772411916591463 164:13.542259966452608 175:57.4189521729945 176:27.54409403895423 177:3.4682493957037037 238:4.3437778793919035 243:3.9541748577846563 264:175.31457695744047 277:63.72268803907238 283:25.833689757601945 # acetabulum
3:52.068555664605604 4:0.6278656846163999 5:5.1465767995679 8:11.984581719358074 9:0.03720615659385983 11:3.1221773044924297 12:5.5085025451686 13:0.4574203258564148 14:0.6722602036372314 15:3.0781378002762207 17:4.3207132997882995 19:2.3562419907348535 20:21.107321444785562 22:18.24033233720461 24:7.860130603347807 26:3.736987555446476 27:29.987352930917623 29:8.720390649681438 30:2.762511677901775 31:38.50177978752484 36:6.4776336905304905 38:17.245570000507293 40:22.220218584820717 44:1.41638927142665 45:20.689502272032357 49:12.53210580717096 50:10.156754234033421 51:15.901052545245431 56:5.7321170975535605 62:21.40503890066148 64:18.713964057198833 65:2.9239977054494277 66:2.917106586274604 71:2.4980737218193645 72:4.220028995052601 74:11.166768093390724 81:1.1270611297016635 82:1.8646387522460877 88:4.680853248644302 90:9.736063693501071 91:19.33862103892109 94:110.97834719470532 106:6.567703795411667 109:6.955065458419454 110:6.578091575051281 111:5.792965112535887 119:64.9014184561796 121:4.666626609794622 124:8.641642755896791 125:154.275471193913 141:5.401344304777514 143:8.89631665496967 144:2.4547392943414668 157:4.669313005752372 159:3.2914770057198455 162:16.29140641188523 165:4.627372255901694 168:13.094709488138152 174:7.740929693080812 179:41.97334299777503 180:2.898847218631827 182:132.9952691824488 183:10.332474270994421 184:5.918159257505624 188:2.5329088348934485 189:8.615643206280556 198:46.97096968690379 200:12.804932218968009 201:6.525783690453273 205:2.3783593493550064 209:21.840467288801467 210:6.480328287231566 214:2.2122885717208396 221:7.69230090475004 225:4.913439622093023 235:17.777335380754884 238:6.844849634898189 242:2.5111573139303283 249:10.74592087315998 255:7.063007300519267 257:18.23150555660667 259:20.159401600140477 267:12.362698621087436 271:29.311265719500746 272:12.434929401361247 287:7.43949424839944 293:131.56397798549773 297:7.580987755946998 # acetaldehyde
3:1.9706494730125548 8:126.98213605737955 16:3.0571478809424826 30:3.0854995559754808 31:123.15893267837343 74:9.355812670680454 78:3.4770094537095653 90:2.9726676448414415 94:3.3629117087729865 122:6.776660975552571 171:60.14830205318193 198:149.47288595847598 221:3.644633299942592 257:5.1399027920288844 261:5.024480623328359 # acetanilide
3:31.004681062691702 4:3.7458727538207035 6:4.041664612460125 11:0.050951646783801374 12:2.5883856897290376 13:3.090824017024421 15:18.027298907676553 16:3.0275048218159997 18:2.5662930168921902 19:8.005847388895171 20:59.089768006145995 22:5.026667417744931 23:0.1153334478182511 24:1.8586252088454607 25:0.21549025848720502 26:4.45632769591557 27:49.01971301611777 29:14.27017009844795 31:1.2957709883848347 32:57.41393181638902 36:24.59887875062203 37:0.5714627438776616 38:3.7581425906938515 40:1.5689567227940224 42:1.2323302572602812 47:0.006038252359970448 48:2.2952957384812245 49:0.1728042008111225 51:3.183319372605894 52:0.7830916009562613 56:3.5049830849827366 57:0.48622795772549726 59:0.7789016684529815 62:10.652639214230298 64:19.365932523350036 65:17.41963759274158 66:3.306554765926736 68:8.779800035076518 71:2.7304227241622416 72:0.26911548243895267 73:0.4310703677788985 78:0.09865471082282978 81:0.3387968357855266 86:2.3714724692762057 88:18.980675280210505 92:1.7283485970426111 93:12.037091275822279 94:93.0676468452431 95:0.897840769815622 96:14.829231956249616 101:2.3594761010844483 103:3.6161594379645856 106:1.039408985728011 109:23.404292397559914 110:1.0433864850264774 111:0.7541993695396434 115:4.1580583576797165 116:9.414191816249735 119:88.88030488863598 121:80.62544053317183 123:3.525479945137152 125:218.71383275635287 126:0.34965705547190956 129:2.677231091819448 131:3.0344619558673296 139:0.3888814763585722 141:6.847483890392995 142:1.3171793710598305 143:2.0041218614181306 144:1.3882255112857096 150:3.5205854213657024 157:0.3914266693952885 161:5.76882417111196 168:2.0537507898937393 169:16.10270166276912 170:0.3507777439873681 171:3.28184835132246 180:5.984045942608821 182:14.729306325321007 188:1.4568560881891632 190:4.465387751846233 192:34.12313314259015 198:4.09958861045855 200:0.2004342209988246 201:1.0233955339877658 208:1.456470195079723 210:1.0061008865199856 220:3.8339091517717936 221:30.60995084501253 225:2.7765982623584233 226:8.018806251167216 228:6.699763104759633 235:0.925167271112665 238:1.1467594416798697 239:2.256554029530838 242:15.524878755724025 245:6.618578223615643 252:2.2086424045745465 255:1.232966315571091 257:43.987980736771064 259:1.3733780319066322 261:0.9246973038232404 267:4.400488768306641 280:1.8592515641087028 283:0.7085946637325155 285:1.3882255112857096 286:9.212612445228114 287:9.832402183435107 289:3.0953688998641335 291:1.0562216102877318 292:1.2857328159622357 293:12.367608706237958 294:1.386646847658867 297:1.4430409708103378 299:1.090709351277233 # acetate
1:8.109436058776721 3:1.673871935472904 4:22.92955446421074 12:2.540443195471175 13:8.122780987892089 15:2.9416978213816196 16:37.47929144723084 17:3.636752969484859 20:6.982189425388835 25:3.4609628195263364 32:3.1697067216996913 33:11.395181891641244 37:10.998681808691515 48:9.998634183250752 54:3.668804503267627 55:4.470751156066102 59:11.661110303803314 66:14.869876611591074 68:4.9172228301375425 69:4.928596794113053 71:2.6028460527536508 75:4.935454497730479 85:25.445833357466196 101:15.679110350358668 106:4.835501694235557 108:35.85884178999301 110:12.428158342356399 114:6.0304320302371295 122:6.421092467401251 123:28.719604459154144 136:10.106400151945047 158:4.990452945354816 168:3.4981740178871417 176:4.774988064721799 178:29.771716675224813 180:14.331477389981144 195:34.09602797714658 202:25.26945770119803 240:8.197415586656579 248:5.108043660133546 249:16.755446669834228 253:16.349045495995107 257:20.950824254844868 259:13.309293367834204 # acetazolamide
3:3.7401121469587797 4:3.6750919860190367 5:1.6247390211372732 8:0.9341371611023503 9:0.10073004577567214 11:17.05372196579374 12:2.8042220334892334 13:32.73338898460551 15:3.515604489333311 16:0.5927731634509856 17:1.2574896450068151 18:1.4120053225892815 19:2.7651292456583687 20:22.876335188674304 21:4.513059070120715 22:14.767915009259596 23:0.9181717141991714 24:19.094959498801835 26:1.0065794797280696 27:1.1054564939254614 29:9.668896462009755 30:0.6110675389555978 31:3.5613508041188404 32:0.8985957951513307 38:6.510126324325854 40:29.82488203406145 48:1.2726545134449805 49:8.560936962569455 51:1.7277652092958191 56:17.703791954130622 58:0.9972345135565899 59:1.9519098701344415 60:5.118228119475583 61:3.335035895311076 62:5.629950115501025 63:1.1923380256602094 65:3.3560739707934117 66:7.083627989036738 67:6.472954574506032 70:1.8838186887235309 71:2.913308258689089 74:3.6404640944680318 76:2.077798036723402 86:1.3118746989564098 88:21.456875963973182 90:2.99287555774369 93:31.637554424601547 94:76.92215274033855 95:6.692299914496753 106:2.279828913998988 110:2.284698169659408 112:6.110025832143384 114:24.248285884334905 116:5.004048944240737 118:5.738713267170075 119:75.96054002549845 124:9.163600324257295 125:67.80677461256944 133:3.2755899833771402 135:2.8941184109355715 139:1.4070708289511757 141:1.7403194673389373 143:3.390813288833125 144:2.6954131282159777 147:5.940095839681225 149:5.189584479764065 150:11.64746531021853 157:9.941079436135158 161:1.4048654459743883 162:1.8119149089791384 168:53.10690573794191 169:14.912815759315821 171:1.7780268178065939 179:7.634222087144296 180:23.243376619577116 184:1.977470489353923 189:3.255234538278987 198:6.887358790041314 204:2.092559757093926 209:3.0683825171372936 210:2.238911230064552 217:2.963632770835194 218:2.2493533205766747 221:44.12797689995911 229:11.199263192375424 239:3.6667960038258594 248:2.525932199298361 252:3.6147213154199416 254:3.279811212338439 257:19.285844757092235 259:14.22823024883464 260:14.39658911040456 266:3.2846483204296337 267:7.216438301658296 284:3.49436278868479 287:2.6916027152976523 293:81.04963261145197 # acetone
15:9.615487134058831 20:21.69082071903 22:3.031439593312391 48:4.193085541766162 71:3.1159614421589055 75:5.488044545948771 81:4.263755541802271 88:4.372960147538242 93:4.996312127320929 125:76.91806461477128 147:12.339770387687938 179:5.679354728154394 200:3.9582913805237174 203:5.333634043869797 221:54.658227551891734 259:5.8297553955762895 260:5.886734624537691 293:21.892136741774124 297:5.918278989578725 # acetonitrile
3:3.005783542518932 4:5.670614345857935 9:11.265194265549374 11:22.552662736767573 12:1.2170455481369689 13:9.929465443781885 15:22.41911464914221 18:2.3596054965719184 19:26.333311867198894 20:0.9579407543848198 22:1.2007341686067248 26:6.233572323794591 27:2.0076994341620376 28:15.621187337253227 29:1.0920943445297935 31:5.546105734762096 32:1.7618013030506734 37:2.6514136055073245 45:7.474542460344384 48:2.201169299334981 49:24.59685812619381 57:2.5169999115705823 59:2.9561633262295177 61:4.416426580011163 62:7.75737450286993 63:223.36380514451304 66:1.4799142291522893 71:4.826905657903332 81:2.2650358095788863 88:7.262123856593712 89:21.25576138111836 94:1.6394709971816357 109:36.88837768332993 110:40.913200949149456 111:8.44537427945682 115:9.131639819796982 118:2.649556276256843 125:18.403724023218075 131:2.627436473691103 141:29.069170776880856 142:17.382168523392096 147:2.748881804673876 165:13.137043972148218 168:2.0573281930034613 179:9.834544781919368 182:9.884541739904805 198:3.2170748456078093 200:1.9909856349707427 215:14.457120089327718 235:57.9102389765392 243:8.758265473790788 244:9.678742074540438 255:9.771938762576507 257:3.2663068168668143 259:62.81068573542222 271:5.976310741192415 283:14.824955269968056 286:9.725867280639031 293:56.74386573059034 # acetylation
1:6.911960395104168 4:20.40005064822433 8:7.874132888579364 9:14.941399014448566 12:1.9952515842323526 13:2.202840925128706 16:2.1770591111090614 19:1.9739010818182856 20:1.6962720120209869 22:1.976711023467646 23:2.6248376094008723 28:10.7344388802851 29:11.542004827799941 35:43.885338519194775 43:4.780064988626022 45:9.350723540114721 48:8.771436791143781 50:2.1999774079457435 51:3.6088254840046017 52:3.870180381407609 58:2.727275707034976 65:2.2937934734952568 66:19.625599155140208 67:10.53725350021986 71:2.054675226930599 83:13.450708958519366 87:51.78136403818792 89:52.101000720878716 90:6.697152780181148 95:18.580122043572416 102:3.5366947365195522 109:13.657051730445644 110:56.98638217967615 113:4.480100520516972 114:22.82191942087214 122:5.800983225398108 136:3.1220398890498693 149:3.2598427888315684 155:10.20066088966401 169:40.59778968846276 182:92.18213093734438 198:10.973600749904598 205:11.922173591829385 206:6.674184460269596 227:4.6480788295637 233:5.637937425373916 242:30.03722750771815 243:3.9824338582526657 247:13.01941317385954 267:28.216281860642106 277:3.8285569777067994 285:12.093420332819832 286:4.46176149777562 291:11.214705928536413 # acetylcholinesterase
1:11.668678649266969 2:34.90570179813244 4:189.44883695065096 6:37.2150153908764 12:0.5561987405995169 14:36.7727315694853 16:11.585321686958252 19:10.723943217574204 20:9.534273208135422 22:10.735905435834571 24:14.153018997318837 26:13.939214992566042 29:55.67359640881605 32:97.10281703563228 34:21.876730043988807 35:1.979712930223915 37:6.017209765549374 41:51.1194708509624 43:22.288678282515466 48:71.94031566534558 49:38.94478693847498 54:15.366277781920223 57:16.687875943401377 58:13.889414479298715 59:64.63896247860028 65:28.55194466357296 66:34.67725324888431 67:18.802860844735804 68:20.382133511648014 75:20.455296138071148 85:25.78276177918766 91:53.03796532091102 93:18.499681653413113 96:21.421272528010515 100:25.745999437926372 106:2.4112615565317292 110:20.075980762442853 112:6.387460285808485 119:40.15946478311502 124:59.85727051683612 125:20.35384092120511 128:29.84495147573124 131:17.16335858033572 143:24.882147970786868 148:4.528713707803117 155:18.13626283725305 184:48.34625761965297 191:30.758563489877623 192:246.23349477808412 196:31.785681863842754 206:71.07902236329554 215:17.653096603010336 218:2.3804376382532633 220:19.05642866653401 236:24.485187071377716 245:61.55562176914824 267:20.351857689279207 279:8.84413978215053 286:20.99819870674618 289:29.772974648484514 293:48.68260943560785 301:5.82675252528485# acetylcysteine
3:2.1943523833907688 20:8.171329529852276 32:3.7499253506321293 60:28.79917440645122 71:8.997419998051075 88:4.426158898604572 94:17.32797883514071 168:18.818483744431926 198:13.46563955630488 238:5.58748072664365 257:22.85173048391403 259:14.558459943332847 293:13.04719643804512 # acetylene
1:43.175531102133725 2:28.04161493298187 3:1.3527069573767194 4:54.01887129945929 5:25.715464551623977 6:14.619886476447535 11:7.779586143544585 15:36.32604397289289 19:6.840810280253965 20:6.219806752291713 24:22.71929633675321 28:27.93468700980485 30:2.3965249223752014 32:8.20013489116245 33:45.15693028067725 35:10.624691462827457 49:22.67148975152756 50:20.104497463662792 52:4.080804426887953 55:10.866386083887377 57:3.6123905066604416 65:35.74745686442326 76:27.881848326885628 86:9.301967401506126 91:4.673510512978 100:24.17531362441174 103:10.84589690153141 115:11.479337039447952 124:13.776371012826868 125:3.095498746180785 138:6.747426814076874 142:50.52175478452973 144:12.53419540917529 147:26.384353729763443 165:16.670662750775552 183:15.513264925039232 206:16.571588865596418 212:12.980823605053994 223:16.629560784442706 229:15.85580067734715 246:13.963192390273433 271:7.1608090547220185 # achalasia
4:10.25995383691356 12:3.264599451072144 13:3.4908775192711756 14:26.49284837389975 15:10.071460452898298 18:20.397129684381127 20:15.203147660220877 21:11.225862813904207 23:3.943719168466478 27:4.197616573873229 29:8.877468584007538 30:3.49179817461951 31:10.125703170134427 33:75.58488041329272 37:4.909846210485804 40:3.9130309157537306 43:6.176351790600265 44:12.482991901076588 45:50.344134015476406 51:4.974766336092622 64:5.6911160803770295 66:3.585085223217991 71:3.32965050652052 74:3.7527034966460278 76:5.383789980099281 83:38.42081209958731 94:3.773945848996497 97:15.060725033873625 98:6.527709535710405 103:5.234176321259074 118:4.907829688866501 131:21.29902093485936 149:4.612137721153701 156:6.082055774397061 173:43.405303004978514 175:23.826496345369318 184:5.268043329264875 209:6.482370911053951 211:9.073944925196248 220:13.507281879179315 228:6.951097803901806 237:8.103097421463612 239:7.12048026427686 247:6.5395073422523895 283:5.130676191847457 292:5.9441632979323025 295:9.04836616087462 301:34.37351212529644# achondroplasia
2:31.007559505070613 3:6.087747309843057 4:40.513292249148314 9:1.9301211668810063 11:3.1240380358245217 14:3.2550975819257144 15:15.68104117889705 16:22.331731888687106 17:3.7984133379142824 22:2.673757190868141 32:3.3283628251027935 36:4.954767467802278 37:19.465352536918527 46:4.231232986430693 48:17.948412705010227 50:2.910128596764809 54:3.8306428598545907 59:4.630190989853812 60:3.973598656030239 65:3.008881626458901 66:3.0048537228333867 68:12.926126381046043 78:3.302317596035115 80:5.394804311801671 85:6.433422227541219 86:10.43755113590662 89:4.330745416400052 93:11.968625867319464 101:16.024758106533742 106:21.61052458501695 107:11.817199582609389 119:3.6626753005394934 125:3.633521564267507 133:6.086019110141091 134:4.784446405378366 138:7.3219807946192965 155:4.522808579071943 162:4.468106047416923 165:3.966358161410623 169:5.672840964501583 174:13.999162666411468 190:21.950536726916987 192:26.357959993107823 199:5.1900403578164775 219:14.590283362696525 221:3.468766070747877 223:53.99121006897636 235:4.842840939831406 245:15.361947174570428 293:4.700770036872961 294:3.192261210784001 300:20.6689948496551 # aciclovir
3:2.92385930040463 11:4.321932535558101 15:4.29534301852955 16:27.61089924142414 22:3.849277167801288 35:5.756242974954369 68:15.493665290360326 94:11.551842308017214 96:37.93114908996732 103:14.553959232008783 109:4.411055537787118 126:64.80833697633254 142:16.078594744469914 155:5.762237922697636 159:18.108687367549017 168:4.876767838568901 182:6.569875800525363 219:7.1642270663088805 238:6.397054475356103 294:38.62358093052627 # acinetobacter
3:5.155773926669752 11:14.241902960109876 15:14.161388853912205 22:2.2240230890282207 25:3.146457156399829 30:2.45644603116688 31:2.660576777000835 74:29.11700326760308 76:4.281990170956546 88:16.964875521719964 92:2.9663682473999162 94:8.044308627764888 115:4.445091852582928 116:16.707596160175363 119:9.017743134103048 136:50.85860454817705 139:9.675411506382101 141:3.896752978919787 149:9.731139532735225 180:5.446706319433414 203:4.454845590084054 221:2.9968343853177095 230:11.28592401949172 234:10.744891976570667 257:4.4632473611496275 267:4.581341287955011 283:4.03434286908924 294:2.726887401257578 297:5.031685461051204 299:11.883521910495789 # acorn
4:19.088053390982246 11:6.734468130675759 13:17.930276878160257 15:2.0933223084509196 16:6.252492322912093 20:5.211962459746533 24:7.549530589427854 25:7.739377083185713 29:1.5830634964848402 32:7.147491128987047 35:24.592351137713187 40:7.140833925850799 62:8.996947756245898 66:18.318194290974233 71:5.990111562997341 78:7.094871801694713 88:8.492947886980671 93:3.5365288098153593 94:93.66016333650464 102:9.097242403101522 111:24.90423068364008 112:9.506305021192802 123:9.654487984156754 125:20.950405643921215 158:10.828826716463036 180:30.413687310447138 189:12.648142088624251 192:13.643713282104994 201:10.472658984030968 202:13.271330199206854 257:26.391148955413733 267:10.666216023016103 293:52.37276989128546 # acrolein
1:48.84481756771202 2:99.93372137539076 3:1.9706494730125548 4:41.70199239481841 5:38.40890398805865 8:3.552031222614909 9:2.0887780076290747 10:125.84665690728897 12:2.8627149261265163 13:3.084595637059838 21:3.8247904484051642 22:2.8427943871774626 23:3.5301796354419 24:10.10594342908695 25:3.7984379462045843 26:9.994774141786896 28:4.969162046194177 29:2.7086620393251892 30:3.0854995559754808 33:12.110076087258726 35:12.145373577561594 37:11.712025925436183 39:6.127086953613173 49:3.692275553645912 57:4.3405969200048276 59:4.811791032343101 64:5.261720903118441 70:20.797868688132933 86:4.0448497506908 93:4.7951627245750075 94:3.3629117087729865 95:4.986110761652766 96:5.527363989653533 102:4.4760354638044655 104:4.065577605081396 107:4.7207004024768064 108:6.508616598705725 118:4.483764063225845 134:12.69188453263892 135:5.861407746755412 140:7.734170855222152 155:4.704018974392674 173:21.45403112381429 175:5.281149907640385 196:31.08165937919164 201:5.162782066026242 213:14.581659940794927 220:4.934761816038321 228:37.37930154927639 231:6.913812704500407 234:4.691116346078848 247:15.000077769990078 254:25.50632106319459 259:5.626225816477403 271:7.923567592978134 # acromegaly
20:9.460413020168863 23:11.577488724220695 29:3.5558156319078247 65:4.046277552431104 88:12.919948349670051 92:49.30677388863596 121:5.05635859961371 145:29.893403607051678 168:30.24096844191995 176:14.870756458487723 202:7.475769943717075 226:14.603795532452787 236:28.419401603942063 277:14.157716929455447 299:15.137908067729517 # acromion
6:3.5294462750440174 12:2.907936719207433 15:3.3178271572279017 22:8.406450461081844 26:3.6968533241455854 66:9.109225389803433 71:8.582931321176652 74:9.453424501925543 75:5.334043623129589 93:4.843457492205968 94:16.683971417773925 104:4.1130796050433185 124:6.312060251668019 125:44.873884106613325 144:5.69404407708616 148:7.483379928321023 165:11.113557283064168 168:10.477593494210174 215:20.48767011155833 218:5.1991744122636545 221:10.081902982208604 249:7.387828468270146 252:6.68000752800151 257:5.188476462772333 260:5.731998985432977 267:5.30810725580087 269:5.9418428006582875 278:6.315260946556868 293:4.930984590046623 # acrylonitrile
3:1.0422311100759467 9:596.5678950099591 11:3.1078075110695877 12:18.31106049518984 13:6.097281500205887 16:0.4367538149751885 19:0.31834483958830867 20:73.60759166666942 22:2.3478525598130915 23:3.51128246011558 24:0.8542190499841613 26:0.8164065507654988 27:18.148834489195494 29:22.270193594419535 32:0.715813640222642 34:2.4434674078234417 37:5.238057387701131 45:4.862793008916783 49:0.8461150027228005 51:1.5034413521724823 52:158.6277614139919 54:1.077280676608906 56:1.6620465076127 58:0.807668665054223 60:1.1869704899172357 62:9.907819433194875 63:129.89343319347304 65:20.24069040490496 70:1.6543921011148213 71:0.3639819454102807 74:0.6099714306787193 75:2.1275042758379894 81:19.567354235113537 83:8.73785529354167 86:1.1046098425073734 89:21.786171094633524 90:0.3891934578732873 92:12.190256918351748 97:2.494995760974667 101:3.5153515149569317 102:1.4431608208621776 103:5.8385244387028665 106:2.0397398137808054 110:6.56134566693941 115:11.932694961417766 131:5.190208505796869 141:10.310558107550827 144:2.4467941218738067 158:2.176068556950175 162:1.5847663781174395 168:13.061087816680791 170:1.1386625466852733 172:3.1765497286251954 173:17.43171664291598 174:2.5842577827478745 176:1.986928630631983 177:9.931690616828885 182:2.3183023479536664 190:2.1369533034109054 200:0.8957659450237383 201:2.0205631987929076 202:3.2880019934602327 204:17.536393864048392 210:1.9997942901267851 218:2.009985748382895 219:2.8515034956395646 226:1.8744782463340064 230:6.123034018892515 243:1.8228657494858946 244:2.2262943111939295 255:2.267886137104821 264:66.77562707275575 267:6.692802240190411 277:10.922352953690341 278:30.54433685551275 283:29.43848844733476 285:68.7461663940819 286:12.812053565553242 299:40.35103150750384 # actin
2:0.7637707559902922 3:19.43630565526333 6:0.9639989402431545 8:1.0156531763110743 9:1.7045011010798172 10:2.4534038709744004 11:0.8290928912661159 13:3.3764106092899646 14:8.120942698389689 18:1.5036145515853494 20:2.435194031537921 23:0.9992617612262794 28:12.625739266096831 31:3.755868677303576 32:18.645867246682535 33:1.936749166123758 36:2.3395649921753052 37:1.7690300230822715 46:1.7057517767067496 47:11.282897549995093 50:16.517145406169902 51:1.8240800489986806 54:15.239553214474867 57:1.646160110407468 62:1.7182084957813124 63:1.2798616208846292 66:0.744741015415566 71:3.0985079294495024 72:1.3015838617718707 73:1.5636503795500212 74:0.8610673290936548 75:2.4727062435618055 76:2.1781684544563515 78:8.25844586020039 81:1.4187330708277002 88:1.5077829068358384 91:7.746805796386205 92:1.061948294789186 94:0.8761509325813646 105:1.9216453385126626 106:2.3821236884985715 107:1.9714039103810186 109:7.9884418916854605 113:2.6130783024314663 119:4.745506110691998 120:5.533568199149468 129:10.478283188224655 137:7.685911516739448 139:5.348290692592976 141:1.8367984742876857 142:14.357085723366163 144:8.184952897049437 147:6.155168564247321 148:4.496716779863127 161:1.4963537345619102 167:2.706866949592444 168:1.2346031384282563 169:8.597896212642777 173:2.1696340032614048 174:8.481605714566422 177:5.858761174609586 184:6.633554755367216 198:7.107181436496054 200:9.08513492024496 210:2.340837252513267 212:3.0062320340729904 219:3.214632506213551 225:1.6131934059847426 227:2.7692487445368523 229:4.366061700124205 236:3.406364990713304 247:40.25953258606173 255:7.795796962499428 261:2.2387404779354014 266:3.3935413461330826 267:2.4492988854639086 275:8.281779086152042 279:8.780120504452597 280:9.31263396167487 287:2.7971070477827427 293:2.1131579163306053 297:2.8649229856362957 # actor
13:4.022201390407256 20:3.452671392502677 32:4.454592784831609 62:130.3738564887223 109:4.331297506166975 119:4.799995379664668 121:22.129370754503633 125:97.38472720166283 168:12.377955292189753 293:14.539004606768687 # acylation
3:0.521089172908306 9:6.801335214504927 11:35.99878088297338 14:1.66776882906946 15:1.5318451031474 20:43.52743176675759 23:11.175063845314394 26:1.8609020713131508 27:1.9769888443950088 44:13.902636652374747 48:41.093684002029484 51:7.932736142958186 54:2.181793295039159 63:6.642019917212452 65:5.254831039596796 71:4.762742767310286 73:2.394132994548905 75:16.465315921414287 89:2.642484666622456 90:4.851830309812639 94:16.429834987301014 109:16.514503596986625 115:9.06113149476123 121:186.16307266019257 125:25.02530358915483 126:7.022505884213127 141:21.329610594384736 147:2.716155056672085 163:5.6454594828609554 177:2.571187925498081 182:9.813521112471973 198:8.994893051127258 204:3.0747970327346184 219:4.1446265069405035 221:1.856189966332069 235:277.14653552609127 243:15.404398878933382 255:9.700988330090967 257:3.232638916966229 267:3.346207650935043 278:4.3149375021689025 286:3.500627858772784 293:2.989575930445455 297:10.236342870485181 # adenine
1:0.9384076431068815 2:1.0342489086812354 3:4.955829500284598 4:46.113719683781234 6:20.46209293725011 9:114.85507403361659 10:2.8104277847357433 11:19.51426501936112 12:17.28416596557216 14:14.443309189830535 15:91.03197944820282 17:10.834187040719927 20:15.612496327211181 22:12.076626739259872 23:70.59869596347215 25:5.379091483682352 29:0.6728743745458632 30:13.056613563545602 31:1.1060931973252173 32:9.434416320712817 33:12.926927909329775 35:34.13259448715973 37:32.83764534459624 39:9.901538590439493 44:12.1935391397694 45:11.742400319664837 46:12.125301827373056 49:15.501724285868233 51:6.819595763413401 52:7.3385635874556945 53:17.89730262338599 56:13.1094426277991 57:24.821431913759987 59:2.396320810458628 60:30.799804568706456 65:4.220500147519813 67:2.4501730707356755 68:14.67360553310552 70:13.082143040361276 71:3.751268735544344 74:45.93017754894939 86:11.037432750498427 88:6.096329840411339 92:1.3582919115824008 93:13.267343974169673 96:3.0554651142301816 97:3.21621438102368 103:19.984188994187463 109:4.597265204391128 110:14.44480949221193 113:8.551571920466229 124:281.4028426884193 133:17.672872131446265 137:8.449473137104311 138:12.636151380584012 143:10.427677913515057 144:8.953648850000118 148:12.487559226393639 157:1.825649094850701 165:308.76351165682803 173:13.718338621933999 174:3.3093390574793813 175:21.88434435794658 180:3.62746241714775 183:4.585547955396999 191:5.303379468636757 198:7.86381147374369 206:121.18530292301358 210:7.962880665888714 218:2.705736347298123 224:5.866568623312781 227:3.1334899302156396 229:12.219411234964001 241:3.684182208102917 243:2.5062663409143027 247:3.6020199812598195 251:5.047232065030531 259:8.916528410973196 261:2.5899479326758237 268:28.584848120183015 279:9.554080862958296 280:10.09063151243588 289:12.851196153137014 291:8.097700807891611 # adenocarcinoma
3:7.151071421492304 4:10.140470918232667 5:72.93969002717415 6:10.394355588116836 7:51.2558770834328 11:25.679838402224252 21:11.105580248823628 24:10.854403314840036 27:11.014259359645944 34:14.822501147504683 37:12.467648307315176 43:15.031578657537446 46:12.314816281966236 51:30.929609880914402 56:31.72162479296955 59:32.008459825378495 73:11.966747001492406 75:14.099644146670533 84:18.324192924570525 85:39.37354264052883 103:31.991295180293815 108:16.576084764791883 122:65.26827758752262 128:18.844023051865598 133:16.09677311205789 142:14.645465869444577 154:18.404691946740453 166:36.722910830796735 206:18.88576570990652 222:16.614343465294098 223:43.675102138923066 224:8.81376649315177 229:18.16793368288089 269:59.88594616593697 290:56.0329069575681 # adenoiditis
5:11.496571134469065 6:9.553178675592207 7:4.444742624507698 11:3.2523227527201284 17:26.77915402756086 21:17.8375376910804 22:2.7988455521428586 24:3.6579891110129243 27:10.169067313824455 30:15.506997943518703 31:9.168040951597051 37:11.615244074097626 38:21.13405318073275 43:14.171504246152113 44:4.387499411234676 46:19.658283786768095 50:8.717390946157982 54:26.914233408515656 56:60.74111939445902 61:6.286491472988247 62:4.379258591490426 65:8.925675524054794 71:8.392083711510496 73:11.116527290345214 74:9.260703182238766 85:37.591899059130455 90:2.9283841208607044 93:12.246017063544722 98:14.878435383378513 112:4.6332771507722335 127:4.6155940345217505 134:4.91934813867931 135:14.407582918899699 143:6.34575012484155 147:11.828950608625702 154:17.53981578155657 162:11.94850360030782 173:4.899382160147261 177:4.387499411234676 207:6.67268087046503 211:19.987701245488164 223:7.636173266191599 224:8.387597817773667 225:4.254707586190606 227:5.563017844504947 246:6.307830813457963 269:14.471026716121976 283:12.06212626210199 284:15.703081918379493 290:29.047655915682522 # adenoids
1:10.322296367550141 2:18.377051618304797 3:2.6413282428229796 4:18.87839801048605 5:13.139043488300407 8:4.283580931868438 12:25.44466766159126 15:10.732200812033321 17:4.716481862665367 18:12.606231524963675 29:9.531271417114409 33:5.4315001847927 37:13.258581487094483 39:16.603391156008065 43:6.505241693507448 46:5.158406738406336 52:5.5703827921666305 53:21.792746268011314 59:5.564037229976374 62:5.17332293582198 64:6.018532618914289 72:12.090535152135182 74:4.068437703998836 81:4.807529138201036 106:5.940957242404369 108:7.273655758010835 121:12.600583810790294 193:6.313389846705185 199:6.131130330012616 203:5.8869937762394775 206:8.424762450559271 228:7.281693155201665 239:7.451366433368764 272:8.964214444934157 278:7.029887384915428 280:6.986591178645903 282:8.757273324341776 # adenomyosis
2:2.8661642762894077 3:5.72945408163738 4:0.5908580191089693 5:1.3630951886705027 8:11.75588293949629 9:31.473840704133405 12:106.95784078811775 13:2.665339393979863 15:0.534956845686034 16:60.95617785965951 20:53.78085451645124 21:0.9046692899579928 22:33.711909839999606 23:7.203196359021766 24:7.692994261706783 26:22.76973710463897 27:0.8732026650749032 29:12.588308492845533 32:7.127471705281144 34:2.396652391349949 35:16.24572006770955 40:16.503081935983683 43:2.4891846764900825 44:1.368327567476017 45:4.769045759490627 47:9.66492408486526 48:8.52268914750642 52:10.895507188084885 56:5.61913279300951 57:14.838899960651881 62:9.759167057009934 63:0.9541851967023665 65:6.228607343233855 66:42.98005934930733 67:168.29677931092024 68:2.06603743937524 73:9.228820612842481 74:0.5786017996070533 75:2.082018775842359 81:4.375093867774482 83:8.63540143175792 89:10.005428745442508 90:2.480611355379863 92:28.375515964460263 93:5.718260040001762 94:21.03768354856213 102:9.903770637118745 105:10.446178837212688 106:55.2847341942677 109:0.6048810933523263 114:3.0748726220997606 115:1.94001105015456 116:4.4206721460736 119:0.9154466540569758 121:1.158757351802266 123:1.629188974602919 125:63.78818887183474 131:15.307968311200826 141:1.4736722416215167 144:19.990507230776718 146:3.0990609425678284 149:32.468474224011516 150:10.701543928245906 155:22.488401731044 158:40.58390070186777 168:8.068495706124686 169:44.22035467408907 180:2.8423709753666078 182:49.81052601586547 198:11.682458998545869 199:2.159025731765663 220:189.54140257672842 230:1.8009569703711388 231:3.570461193340127 232:3.5131357146885955 238:12.39165110534035 240:5.151571082884454 242:2.4561406863330886 248:6.973476941881536 255:12.726568868790519 257:17.989813147138303 258:28.060393311829486 259:7.29367475128813 263:9.926438787296748 266:15.19130204507112 267:81.59074675746783 277:10.771634711960306 286:2.201286833080005 299:6.585112514589468 # adenosine
1:27.088954517360968 2:33.32450097839919 3:10.477841933790893 4:241.39750854749317 5:143.03243212408225 6:1.7888919523598903 10:54.00118194230237 11:24.081162357617313 12:153.5574583943465 13:0.04160061319034625 14:91.2645421589701 15:14.790268788911773 16:59.30690033646882 17:47.215841981179196 18:98.2706230251941 19:118.190861278395 20:7.408916487807375 21:721.320224696069 22:29.68211195516277 23:0.17692713048509529 24:17.274891035839474 25:39.29461453250067 26:2.035242663113755 27:27.902250065360924 28:18.819765171654474 29:70.95077089662392 30:0.04178898895324907 31:4.007867595055415 32:25.70711069670788 33:1133.195985108912 35:3.7339347906790494 37:96.36816061515474 39:79.56646699711823 44:6.974577739275722 46:16.122873817801235 48:24.13880157539825 49:12.698408295000878 50:9.856160050564403 51:16.791559581836943 54:53.93224619261664 57:10.99656290286924 59:214.73197978917312 60:25.21791540222111 61:2.1094827595613284 62:45.5950494742378 64:61.4529299132088 65:6.763346627073798 66:38.325888562940925 67:79.41397170068772 68:4.734082816577834 70:7.793703521482577 71:1.0389669692864671 75:1.2487474721331406 76:13.329756012794489 80:1.4785761739816505 81:0.4308619363628903 86:2.647643165522937 88:6.273230382596116 89:21.97721269344206 90:0.021345198279836546 93:17.97567552823474 95:58.404430642633734 96:114.36300827912122 97:1.5754189509244236 99:12.309747107221522 102:16.43447280618171 103:8.000310267985588 106:25.940846098785272 107:3.772798723379627 108:75.23093324726267 109:7.481496990391903 111:85.68353489748296 112:0.8102126396659942 113:1.3687461328762338 116:0.44477770792463545 118:7.109543509553668 119:2.3246864543364802 120:0.5431996906552253 123:3.8306421725010122 125:0.299237392607178 131:16.356978370137558 134:121.2725582151762 135:16.823632433036977 136:5.936677652945992 139:25.292697797576576 141:11.841857019400788 144:1.5320248942658243 146:2.1758173794232754 148:105.38403763962152 149:20.103349858106093 150:29.35047825914601 153:6.812635198298202 155:7.713831887075404 157:0.4883439550606906 162:7.562557120487125 168:2.3189981203571945 169:52.06979713906206 170:2.7193463795366144 171:12.009836302522448 174:5.699287688795492 176:1.1266825008816863 177:3.2857823754345463 178:3.6724717156936797 179:5.1113471090795715 180:1.9367097848025323 184:8.09359829241579 186:1.7239025298797443 189:12.096122209923475 193:15.63094121547463 195:5.05071340992112 198:4.414992127107462 200:22.537131548503403 206:9.228612907976864 208:1.6020334450903542 209:1.8658748827315037 211:19.11167198421833 212:16.84588650377115 217:1.7712288816789352 218:1.1465772773404805 220:13.24771133189332 229:8.538214920755696 232:28.073052793002542 240:4.151692467368493 241:31.913676429387888 242:5.53417941038077 244:4.969108204470405 245:19.214721683551318 254:6.589160693898214 256:8.77431031836032 258:3.316934760039423 259:15.910194474738203 271:3.5517748028845784 276:13.667781421046353 278:55.750818403466845 279:5.982375384808704 280:2.013479688000265 282:3.6118099285787633 283:0.8269486614401376 284:2.2566641570251034 292:1.4266829668153345 295:11.09274656722039 296:2.7844119457470153 # adhd
1:0.7548168997993299 2:8.604503747679983 3:36.25364871793226 4:0.019749324551636062 6:9.846106224444526 7:2.696774633299892 8:0.0560096245029536 9:0.7155730193107861 11:51.119236779771796 12:0.5345836977798327 14:0.030721929520363483 15:8.901491655066243 16:0.7321438815812448 17:1.9110156471991955 18:12.997036102423174 19:0.020932672658280117 20:55.072173654317155 21:1.6942893775728263 22:44.64842319249908 23:22.71814229268216 24:7.172851753411215 25:4.2392907689720705 26:10.602693304320105 27:11.19983104674358 29:28.729782053345748 30:3.607257999030678E-5 31:1.0051468785896853 32:0.04512514140016531 36:0.834735643710585 37:5.992887122127224 38:7.073445027817601 40:22.48410220882322 43:4.827788526172608 46:2.569970736659967 49:1.5110112968980096 50:23.558835511036623 51:19.759072460751195 54:31.728391544962562 55:3.2263323499023597 56:10.929722167556099 58:23.549041310464087 59:0.6232533835672122 60:5.127825128977954 61:1.7465066507623317 62:5.835944377797743 63:20.62308753297683 65:2.78750008569807 69:0.9321560538752952 70:15.652096399804542 71:45.8413797330375 72:1.8303536139818353 73:13.33570315123503 74:46.2265420899025 75:4.018918529056421 76:3.4572636306953974 77:1.7150133944406787 78:13.658923276634965 81:2.0423308771549062 86:2.0114074941954008 89:10.075749562237942 90:4.706804744455794 92:0.0711494964309071 93:38.717234084978244 94:46.50087670853416 96:1.1115491185825843 100:6.411411994864399 103:38.828244530233434 105:2.973027639667192 107:93.0620377538616 113:4.288343557933389 115:0.8239608102230486 116:4.971191146910809 118:19.37631188048006 119:7.651094022282095 120:2.338085034277727 121:134.35314150463896 123:3.1215361598330245 127:10.63446113997051 131:2.64669068106934 134:3.4746437356544573 135:5.0374922509772775 136:8.393090465694057 139:2.1880560430096434 144:1.1994763068997745 145:18.72950248846062 147:10.367935010843093 149:0.28407652415272694 150:6.6983235530114085 152:14.077880452455165 158:0.9761185962565805 161:22.426767746900257 162:20.330614744297716 168:46.80370112611681 169:1.3622535858037979 170:12.625428470192084 171:2.8855439134833962 179:1.0739250634857254 180:1.581529831848342 184:3.265261734018701 186:5.070397126451821 188:1.2654225959137335 190:4.037584157457261 198:3.680144593227467 199:13.302910629033235 202:71.02698878026943 203:3.754075930799832 204:74.81399887067069 205:1.135653280288825 208:1.2650513712117957 209:5.377940627556956 213:5.105563521340836 214:0.9991701796750663 215:14.940007954714911 218:12.459682196964897 221:10.578425027012107 224:3.6270091636727413 226:16.894078167833413 234:3.018201777708176 236:1.7134046837582033 242:4.762089256465223 252:18.147039199500455 254:5.792075560775281 257:3.768618331040782 258:8.42683834076867 261:11.984917532675723 264:4.3066423146339625 266:29.88603748112498 267:0.9188293591003892 268:2.2736832467021615 275:1.2371936164034067 277:165.9734801854343 279:15.5117824976086 283:31.892360214148525 285:1.1994763068997745 287:14.323046830883534 290:8.086658473843002 293:7.05162763961901 294:3.2070941020545702 297:4.774086022614658 299:8.067956801735296 # adhesive
2:3.07354644489652 9:163.44021905657812 12:29.40080032022057 14:3.297044523083046 20:2.413324615454313 23:3.397234558759696 31:3.1658528273885507 40:32.81310956123856 44:4.29748684836988 45:4.146160877056233 52:12.10546434435598 55:4.679912789013298 56:39.286809927888356 57:4.2041726831648845 58:9.688945105745082 66:15.517352583665506 69:5.139545824646017 71:2.7973708910797566 72:3.785687050908091 78:32.69176407674261 81:18.30377702446368 105:11.79069297968728 107:4.583108929865001 109:9.163707104131417 116:3.955456763945518 125:3.6761153569937415 134:4.828339499886831 141:19.847025778073746 143:6.253119577054281 150:4.613665242927654 158:5.201611512202638 179:5.336870059515845 180:5.992715008459812 209:5.909180726398279 214:13.231295466058569 228:6.3758183047843415 229:7.157238856175034 238:5.1913858721049895 248:22.585430691061713 255:22.541984370597895 257:12.75902798056635 259:5.486647318561516 261:4.886113745317065 267:13.001386540136581 285:5.505532808951897 # adipocytes
2:2.120376054463842 3:4.247127967103717 6:2.3798341500100246 13:6.501234115953383 14:2.3297959640847345 15:6.878216904662807 16:1.9842433523044727 17:8.295990126570398 19:1.785459512023744 23:2.424251637285633 29:1.6668185538613727 30:6.503056659526787 35:17.02492546854389 47:1.942251289859569 50:12.05749259804398 54:8.361120078810035 65:12.36723695535319 71:1.8644201121738193 72:2.7933558641286576 78:2.3743551659939226 80:4.398444362600486 82:3.807073818965029 86:2.911863106999818 88:8.69407923562249 100:5.4138730836393645 102:9.299753959364937 103:9.965208105954384 109:2.286892688521992 112:24.939035993307165 118:3.3331002896506696 119:2.716641325638096 121:3.028312072734537 129:3.0979137813266147 139:8.67169561360941 142:11.462194736784571 150:3.591801097781784 155:3.545957211847009 161:8.6662261794171 170:2.9545734266260686 171:9.56739005647233 184:3.67900609674674 190:4.122027393874147 200:14.1616577531176 208:11.817565591077159 210:3.9685059105522233 230:3.7932136304424935 246:5.162965667516058 247:12.568725135109108 248:4.281147607386171 255:4.267205941968983 264:11.254380548504944 287:11.63622985378931 291:4.035884330266176 292:4.334611358768225 296:5.893330884722612 # administrator
3:2.848472046126424 81:12.855730678258897 122:18.385388246680066 # adriamycin
3:19.588242876337336 12:8.973547797113197 50:16.60388995176663 52:22.038446361680702 56:111.30238082825323 65:3.477805296754397 67:13.138231760717321 81:4.37146297615009 90:3.2663613462547683 92:35.831695779694996 116:19.788259270944593 136:4.353736559550556 163:43.18730811822133 164:75.3901060403278 192:27.919762137786968 207:7.037696787714954 214:5.686027709345778 259:46.25083197753949 268:17.352280557018666 295:8.929412030502649 # adventitia
1:35.085971489665646 3:5.033755889553681 19:2.162444976576685 20:1.8785983525507903 25:23.11361802179668 29:2.038302239500421 30:20.121255169800133 32:2.7979941305818445 34:30.67209705156418 50:27.38650377734668 71:2.244805970405952 78:2.772667111027597 84:6.615741828831851 102:53.46961315423446 104:9.344030052860587 123:36.11326588637723 127:26.67996251310084 130:33.60787153294175 144:4.896756079300021 150:4.015209505375782 161:24.614517738636128 172:55.928477623874606 173:4.207260330247224 219:5.337833693372354 224:41.94677594461856 226:37.338614141994434 294:210.62666811113453 # aedes
1:49.48393541330953 3:4.588853515042792 4:35.3505032537184 6:7.677162729467773 7:24.959967534233805 11:7.3010906503952056 15:7.248966516354435 23:7.7730174617195456 25:8.315768103504283 31:68.92685666637442 35:3.7249982670109767 37:24.936338864994962 39:13.001758504309649 47:18.807996241116605 54:8.740581144259396 56:10.21900561717877 70:3.7589642985965575 74:7.391679910659684 78:7.665324645138546 91:28.74534079016914 102:9.68313841380601 110:27.81416601540284 122:34.23661482894285 125:2.866108214523421 126:3.132483017160397 133:13.290866848024482 149:9.107955293818641 166:12.677304576260825 169:12.46024254274972 187:38.878507919935565 198:10.914914999267166 215:9.898245461666344 229:15.350954601060623 242:12.160250010249712 269:51.01972140804513 278:13.280575713496555 283:10.143998355294375 294:27.623282308303583 # aeromonas
2:3.1252495220985756 3:31.73439500581996 11:16.26299174216667 12:5.764370376027714 13:10.534252549814656 14:11.880540593415612 15:6.90776799854761 16:2.872903216922565 19:0.3716089209368942 20:43.68488040133062 22:13.995297106251986 23:7.640163347756985 24:8.135264695899656 26:0.8903642888036485 27:30.68198559508483 28:17.95095142352143 29:2.2928443217851804 30:2.9211392139229173 31:0.6478269613349762 32:7.563567418316827 34:7.633384082080806 35:5.835128053999278 37:1.5383352320145727 47:14.836523778714295 48:4.532010503086539 49:0.9209080193861992 50:2.914408544707541 51:16.291967444561276 53:1.3775041443365716 58:0.8813751993377115 59:6.049320410536033 64:2.202060826314273 65:3.0849929861079493 66:227.93874642224674 70:17.0152316103903 71:2.6524526164402604 72:8.756948443032979 73:1.3406012543471295 76:1.9352956196016584 77:8.903286049458407 78:12.066783236581804 81:20.099554180614092 86:1.1856400939659286 88:4.86002506186406 90:30.49984419081111 92:0.8641012171770788 93:6.0179381690655775 94:11.62031388155543 96:2.438754889444236 103:1.8079305320795125 104:1.2017230932725758 105:1.6859872692550466 108:9.3174397103156 112:10.959297186530357 116:14.479156761700505 119:4.249122848477403 124:3.112229228381228 125:24.68650808265126 133:3.1199830907512838 136:1.1882278511328794 141:10.623185836032363 144:2.5449364164859536 147:16.451444824481438 157:1.2820469875634197 162:1.6740243493371965 168:8.514473363403468 174:2.6833933632526303 177:5.341181371710115 180:22.575878261838238 187:12.113440269345098 189:75.98054552939853 197:51.39488111590884 198:6.572995008018445 199:7.117991554043798 201:12.372290118934709 202:24.28017392780183 210:12.301968217170614 214:19.553046951906648 215:5.618721284634041 221:0.8865329818547659 222:9.354499534322832 224:5.1947068244449595 225:5.094284491119215 226:1.9673498876430586 229:4.092486391600436 231:52.80813752855854 235:1.9949224139296855 238:2.262877749864184 243:1.9151497392932952 244:2.3226450201374087 245:3.3089295220099317 246:3.1989279117841583 252:3.4568385461208235 253:3.9366373612652077 256:4.209970649700635 258:11.605656435319956 259:2.527833688771816 260:2.5792843815449285 267:19.10243397429863 277:37.73861307766863 278:3.115207242144112 279:2.823496270286377 284:3.337237175004036 291:12.504893664061715 293:1.8719935411439481 294:3.4058109540950516 # aerosol
3:10.45876197905317 5:5.670882510585458 11:17.15172803531504 12:0.4834711273842123 13:3.220403553378219 14:49.09672647945062 16:38.81669230538639 17:1.2731299563759404 19:0.469707010565493 22:19.87200839295432 27:8.873729313972824 28:2.1069012547806647 29:14.187801330655818 30:6.877676265371729 32:42.99705222905685 46:1.6277525994899225 51:1.7447683700300292 53:10.349182212531323 57:16.189078111788753 58:8.459469100205029 60:15.44228257086331 65:3.389926914198161 71:0.5223714622249247 75:2.3878678189644242 76:6.6739418483262085 86:1.3277013748615523 88:5.196354884577905 90:3.025757715128058 92:13.306705327618925 94:28.982502270421342 99:9.322021968547688 103:1.9657852493849666 104:21.011386995943894 109:3.7491793531566557 112:1.855812555130269 118:5.776577370369992 129:73.38252457085582 133:3.2948722277276605 139:1.4232032390528344 141:5.929938640782327 142:2.6309892525991883 157:15.504535993530983 170:5.0383762046359015 171:1.7951478031710888 172:9.553718930759565 173:6.65551213505699 174:2.8541214747142987 175:2.3840831179701025 177:1.6469800503757808 180:3.165500397429161 190:2.3975441801829955 200:1.1061923683490513 201:2.278247473758003 206:11.94568486870672 208:2.7932535401749736 210:2.256934603556791 213:2.9479450051323 218:2.2673939808881 221:1.017227051895707 225:1.5363063604251976 230:2.0978039789839666 236:16.272333619798808 241:3.221141909001108 243:64.55918257924974 244:2.4889637382827186 246:3.3744591595027114 248:35.77243449788992 251:29.19191676156469 257:12.85120985031767 260:21.531202217324335 264:2.536783589635902 266:9.23904995106007 284:9.675211999036616 287:2.7102766933232014 294:0.8143715400750734 299:2.360554959723852 # afghanistan
1:5.323549779548845 3:16.04753571308199 11:5.751871019991681 17:26.622460857229 18:20.314347830068286 21:6.787333625781601 22:55.33456355703757 23:17.69886723869169 25:18.799102800317435 26:72.50978549039853 27:56.81733954054373 28:9.049355013780627 29:26.16443446621194 31:44.50910302244451 35:8.512165768208332 38:23.245495788643975 40:6.148875061213125 44:2.7049873804433964 47:5.193425230227997 48:7.123582923682708 49:6.526649350627771 51:37.68338747494742 60:2.4435199666111136 66:29.145333004683614 72:2.230888173771278 73:7.609777862195314 85:30.22020615418 94:77.63922515142418 102:8.072594124952984 106:9.47731720908501 112:8.476774037102608 113:9.984122805678448 116:96.27051495846953 122:12.645080800706285 134:9.044210670430859 141:8.248570161482492 143:103.54400952643418 149:35.46879360051077 159:12.204476005970747 165:51.6010071210209 168:18.953275656265316 169:10.813730331492003 173:3.1874802564904945 177:7.989894947117965 179:43.347566152914936 186:10.85830921230287 189:185.86999794976265 198:9.285169951402862 201:9.433511949658724 203:9.371214191502126 210:9.38598598428335 212:10.833363512427576 215:8.28387977292127 230:23.521484989744668 235:23.790147147130906 239:12.463404349278559 277:3.025431562060607 278:19.86323426882544 294:1.7342181455173284 295:6.768312406740477 297:10.529852910350149 299:3.4814026817988366 # aflatoxin
3:8.619844951596377 14:7.246907801069656 23:7.449885924328568 50:2.029492608397708 65:12.445425210481243 74:2.2714720969237647 81:15.173552396114752 86:2.9363602719209645 90:11.796003569832276 93:17.400836288481155 94:7.112831066431174 103:3.671699325146746 105:61.374090661257384 115:10.647814755331108 119:14.47992615117141 121:15.482510814367107 131:3.3351178461424267 133:12.952593395558603 141:3.4365824485742995 226:10.390625651623262 239:5.515003147842645 241:12.795020981914742 244:4.24699871975568 259:4.4710316541682005 261:3.8826142723550126 294:67.85937874367619 299:4.10743551984242 # agaricus
3:0.8348387746277287 6:2.1419289202095118 9:4.01453301447156 13:1.78064541635081 20:9.584448562406 22:16.249366215762482 23:12.647066527603553 28:3.5450407659004863 29:1.4487053482664307 49:19.786981550279823 63:52.47816541562494 71:36.84490708922105 74:18.336518008494245 78:2.136567935571169 89:8.837774059124426 90:16.795013632350614 93:24.303861520378405 103:24.354560482135973 109:12.197022767528843 114:4.924541932949928 119:2.472227881799171 125:2.4448875681417372 135:4.411450644103764 136:2.6674020278488495 150:16.369318843900242 161:2.773246191913436 168:2.468804077199061 190:3.861120345869842 199:18.253432740461825 200:2.3998551559574417 201:3.731978601075635 213:4.4483479021861925 214:3.935621695391774 215:3.1742858283386757 225:2.906345809489484 226:3.56833440129293 235:103.03024148671399 238:3.8943566800604583 244:3.959580212033802 246:4.895987398444355 252:5.166307996693492 257:3.709853598638384 261:3.5983794881986504 278:4.807816186360482 283:3.2910533374179467 287:4.196322170926149 293:9.57926951463784 297:4.268060964162172 # agarose
3:2.2435328207232716 11:3.5954153125318085 15:3.569407051730527 20:2.8253584314796534 22:3.13447994043654 23:3.8309249016720335 65:72.0136735926327 93:12.983070317439928 94:10.02772988229673 105:4.973089051427568 111:5.084915855207201 116:4.396856263367022 121:4.473101449300618 133:15.978128637643865 157:4.474582908447448 173:5.257800781469896 199:5.68643125274677 200:4.065126200150534 243:5.243998749648659 248:5.772274452050679 290:18.444482438532095 297:6.028860016786737 # agave
3:8.686025518307389 14:4.541914389815131 18:5.302393498275833 21:4.949304500110974 24:21.204444917280327 28:6.116710313168979 30:19.229592966998975 31:4.405278289869908 38:6.03707034711291 46:23.421603010033333 53:5.423583483808706 71:4.019006698871972 76:6.103587796260203 92:4.731682528541867 94:4.473083944823574 109:4.4944400434741665 123:5.898469593562002 130:5.403066415970803 134:25.14006123773903 140:8.902961545799094 150:5.895532892832366 176:6.273687811764229 186:7.037711529291768 208:27.486047458479327 225:5.437154868479009 234:24.289585309818154 241:28.89185396933487 261:6.172820835517944 273:8.127261622746445 286:6.574774722288295 287:27.209532359838086 # aged
1:380.75451135764865 2:274.76157240588685 3:434.96806857041224 4:424.09282947262193 5:87.21046754602837 6:79.31793792651222 7:98.1714826588986 8:35.010877160621 9:130.6787809735241 10:7.457836222800004 11:43.619564101536554 12:291.9010099205149 13:40.936874804997714 14:50.200404915510106 15:236.1474644772862 16:205.7383176031227 17:119.0213521538092 18:45.09507033459125 19:59.62337010611873 20:41.32616844499642 21:0.07108849072393106 22:42.523271289246914 23:150.83216590324446 24:111.69271020341793 25:115.7756223907079 26:16.03021280939176 27:33.85393784563144 28:21.523469213269305 29:12.791217846851902 30:0.12884094084704587 31:109.74111599846306 32:80.05539509373978 33:0.702926839982113 34:203.73681556881908 35:105.15718478140968 36:1.5490606584701232 37:41.038478994586725 38:12.209904689875378 39:0.07701302127864831 40:25.807365187819244 41:7.004882365814574 42:11.094739656913768 43:51.964232503216294 44:21.035119422116512 45:3.565641772926087 46:7.372128566853568E-4 47:56.3475905991529 48:1061.781202942416 49:75.47141257311702 50:32.792042608866105 51:9.508762283235274 52:0.8707257846120295 53:4.107846983686874 54:172.1627855147357 55:47.437612028155385 56:38.562145297546714 57:6.061786219448662 58:6.27668663601711 59:281.4953167476084 60:10.53997993456054 61:38.14817798911254 62:95.96659783891249 63:98.46548151994351 64:1.853225182525896 65:85.87048053716691 66:354.403169531256 67:30.074687607497594 68:140.90739801953717 69:18.541450740056355 70:28.098191042832344 71:96.16552800830107 72:24.907022315187383 73:18.637338870152877 74:3.0123057594118046 75:44.05703034631495 76:27.866008283857305 77:5.055037044980463 78:71.87438758100762 80:92.1247870504555 81:21.64248339383104 82:18.51647359788362 83:1.2018940376542897 84:1.0774382989244686 85:12.43986640129685 86:4.329766828677686 87:295.1268008637485 88:3.5516995411941608 89:48.81159235917333 90:0.25060048673411695 91:119.03925724917069 92:0.597160297438033 93:170.31214345734955 94:68.01462576738928 95:5.947038857770901 96:392.3259316866184 97:0.6459285182419785 98:2.3583960580146113 99:21.23765486235147 100:15.932330632636317 101:10.063744627961137 102:355.38246712343573 103:55.14656966656247 104:39.55917017410177 105:20.972080938199493 106:9.356905124934643 107:41.82245379061604 108:168.11065625610686 109:130.1528969799682 110:116.76830956233171 111:42.81272815014551 112:8.275537573800689 113:330.1702396854891 114:5.373261552893783 115:174.09895557371877 116:53.8729105711379 118:11.225954956698653 119:41.23142362244994 121:48.52766555448587 122:111.83217127776159 123:3.1299415237456185 124:0.2055057733225799 125:166.180580875336 126:181.44676041839412 127:0.6005799720657915 128:3.754489695405423 129:3.865638608254576 130:0.015384852422175636 131:75.35824226246517 133:41.870454661349584 134:2.406373098933857 135:44.91554184387333 136:11.707518544512057 138:0.04079610763839784 139:44.96357875069034 140:23.931185435759733 141:74.0774163134098 142:2.6460677389879836 143:11.145548717119798 144:73.6288558578898 145:0.026737527460134632 146:79.86347819337009 147:23.03362647347953 148:0.0277272751283889 149:8.802817556356164 150:8.765331290102258 151:62.924498037600536 152:53.467490726777584 153:5.407958492242434 154:1.1235636214641882 155:37.90286527609823 156:7.152653474555139 157:41.65544475152982 158:71.45785593841553 159:31.79176568872938 161:140.9702613003127 162:23.7942980381604 164:0.20689819146176333 165:145.03531578183964 166:11.6750555211043 168:20.982634181880268 170:3.155692009757866 171:43.40137515575537 172:1.3932114271620202 173:80.06712043114571 174:0.5055401402210533 175:15.520534559369542 176:23.30866973196435 177:30.068623663003258 178:26.282605429766903 179:99.63951384449547 180:148.6511701408611 181:4.913361015917165 182:4.286022934557909 183:2.8204500268884527E-4 184:59.98970612516398 185:15.96760622776162 186:0.5984655119066559 187:25.374240368780768 188:13.117559728601492 189:171.76919474862763 190:15.651602055370377 191:35.24694853656703 192:176.56239569546105 193:0.8100053327546153 194:155.35632275823147 195:8.425038063770508 196:74.71107582919916 197:2335.136729430189 198:16.705314650603203 199:37.46798763292132 200:17.498939009779228 201:20.51330334593499 202:100.41908032987381 203:0.5285468314029704 204:4.009004319533089 205:0.01545613828189961 206:14.429821104643086 207:9.66397491316694 208:23.075747674790698 209:15.438774807841424 210:45.544333742705255 211:6.1766260838484435 212:0.009680386230964295 213:36.80820603486174 214:13.368580219079355 215:3.9625814756734634 216:0.17893342923603783 217:0.4241358321755206 218:4.7755222918886835 219:73.16967526264399 220:93.71730553819641 221:25.73855062928661 222:1.5363081944933468 223:107.00780202626704 224:79.66089063995985 225:0.15177722710168984 226:10.492917600529823 227:36.948244319684996 228:19.001006229367523 229:0.010270870966834548 230:2.993030001794188E-4 231:56.148535951896534 232:7.143481161666368 233:12.399738158644183 234:8.349867911717302 235:147.8072085373619 236:20.988011178581132 237:99.85847470393864 238:75.923915623774 239:134.66890750013863 241:1.009225461108725 242:80.05215638610123 243:0.29510616637224985 244:3.892785819891344 245:98.30919007281504 246:10.931009605425572 247:2.3864842714007946 248:1.033331087091092 249:0.01454051964591374 251:3.67951164895014 252:133.0601557686571 253:5.223053045085032 254:24.70875828742815 255:27.10022380257465 256:46.794105810614205 257:75.90604639133737 258:14.520147041146364 259:78.13162288562637 261:1.2914482429375411 262:1.9102151748646088 263:0.003251202738259177 266:1.1400005431098499 267:228.26897893626952 269:45.40207465471806 270:0.08896046600015925 271:0.15280298427754416 272:2.139960431397712 273:4.698209900597396 274:3.5756671366715054 276:0.025013688689272673 277:62.63029270708256 278:2.7792279474705466 279:0.41274250489284886 280:1.0536264291100206 281:0.09416599502837945 282:1.849911372349298 283:21.471527197586607 284:8.622097044052735 286:3.981734553573005 287:0.7086882277236317 289:3.713906807478241 290:0.038307206532137934 291:59.47357327699476 292:0.23762769972629555 293:121.42865626934886 294:12.479824730368579 296:15.268388683637811 297:1.5172074580250006 299:1.229024769536103 300:7.428423408091465 301:0.5430516167224666# agent
2:9.266568696008513 3:2.056001971934976 8:73.37608141489088 9:12.69717848392277 11:33.00392964176044 13:9.015075335945959 18:11.264853835520809 19:2.931377400711201 20:14.19075594009042 23:17.366468796928633 27:18.153208707760147 31:9.460737364366068 35:107.98167139238508 39:6.226651999657641 54:10.934518287572434 62:4.523119876759793 74:9.55366878182546 94:24.81466670479041 95:5.08430433963906 109:9.640266964940862 110:5.288819858520768 115:13.209064157035604 136:4.1444299167882 141:12.075153879755815 180:6.23262609001881 194:41.3134015917029 205:23.63902105764764 227:5.709723139509707 238:5.429113627317623 266:6.380541395834967 278:6.365743646021912 286:13.817738650100258 288:23.316686415621678 293:12.723065762428831 # agglutination
1:1.8070246195982902 2:2.056657901855472 3:149.4753237742572 4:7.681007703916604 5:8.38569654650912 6:19.496453331608357 11:45.85808003300638 12:134.95039366807626 13:33.36396813200712 14:53.06561841798939 15:30.85950644401852 16:20.177410413583566 17:10.372817483567488 18:0.12402435688561858 19:146.92045062504326 20:58.427218492375346 21:36.8191981363721 22:49.07122707795447 23:109.13221723401057 24:9.163163398667773 25:1.161198318607023 26:98.9932022275895 27:21.75337239652892 28:14.939710351886148 29:42.191084646397016 30:3.9174209300126197 31:67.51532683401668 32:65.45817801345527 33:2.3930911542393303 35:0.34414911253922725 37:82.33387580666542 40:0.8126284886955236 41:0.6136158902001098 42:0.7798303501587612 44:68.19769446560477 45:16.04771280754236 46:16.772471130859973 47:0.06584945578702822 48:49.81306423568251 49:40.554010931136474 50:3.9054321212052083 51:2.1954030697727727 53:16.079152656600233 54:80.51461300461538 57:79.84509748105125 58:0.9679421253791173 59:5.839279330160997 60:51.84465234320979 61:1.429089285553456 62:68.07353106838008 65:2.009767609488954 66:13.464816647791505 67:14.480189983246566 70:2.473227530185451 71:8.708856528231033 72:14.032783585814968 74:0.0044693108873005314 75:39.61173298212897 76:6.21677348357272 78:8.176282067508605 81:1.506269601072997 83:5.15935972344368 86:7.04605455089349 89:2.137347474271438 90:1.6064351705024464 91:3.5834328105954496 92:0.006175460756564147 93:29.56872619134705 94:0.6676990410330731 95:15.019363319113465 97:0.953893913454528 99:15.433244051029307 102:8.557701713578108 103:5.828443308133876 104:7.117519043969354 105:0.3270789581325997 106:21.184890541150693 107:5.603501889059965 109:124.9355123096391 110:15.982574335624125 111:41.01039203674865 113:0.7773521263394074 115:3.0900840802144183 116:7.205249728001153 118:62.46685509420041 119:0.03753382505390842 120:448.60870413141424 121:1.643481040329221 123:5.690075912677677 127:0.3266772215313994 129:0.1478288235240908 130:253.36547593899087 131:12.570501688807065 133:1.3795029864248938 134:6.243960894021572 136:7.057560336568619 137:11.889647988939856 141:17.641216105644293 142:3.811799396578133 144:3.9675496350069714 147:5.269740705615814 149:52.34087603599818 150:9.546922721369334 152:240.28553485983312 155:0.3470812656502914 156:0.9202873332870996 157:0.12361113509144186 158:60.19358436502387 161:1.6351099000670972 162:9.177647247751207 167:12.469012358923727 175:0.6747611200433432 179:34.89247960358548 180:1.2729144654105364 184:2.6417585039075817 188:0.9773254555653847 189:1.3626034555458124 190:11.54795236697197 192:1.7622678372642961 193:29.267521884570655 198:3.035661976538344 199:7.329105617765029 200:9.419960192662595 201:11.053447691962129 202:16.34708090841998 203:3.106183616707237 205:0.8577594962789572 208:0.9769817355260956 210:6.6999309927394695 212:25.142708516596723 213:4.40858200309145 214:3.505557806538752 215:5.250231436968207 218:6.731246777672557 220:6.160399397413003 221:0.008997677698630264 225:7.939006640072947 227:3.9084148306884097 228:10.503041336604255 229:12.744389332518846 230:0.4822425253757982 233:16.54525105377026 236:1.3976652273780592 241:4.928269229385618 242:0.9602887964306935 244:34.27603308627809 252:1.6666920675141914 255:47.63006262064575 259:8.017263701821808 260:0.9428887743852986 262:8.353959714181398 263:1.9599606040916369 267:0.6611208105225478 272:3.032802716585823 278:41.11650967864567 279:8.912851123187712 280:4.98276910993645 284:35.7887819502653 289:35.45851528957363 293:19.449704351692993 294:18.618244770522995 297:0.9650285059115296 # aggression
1:20.96528148733796 2:0.6644404985058502 3:10.193222818716174 4:0.7709163893564046 5:10.583000763841758 8:0.9061555099231493 9:24.028227357272943 10:34.22663177540937 11:53.89775413037492 12:36.4385372481794 13:15.793432932070516 14:17.523661959343602 15:3.448421821565822 18:9.830196811773874 19:14.564279183855437 20:2.202711165633103 21:1.1095160778428326 22:0.4385096815204001 23:7.983198324123513 24:13.432763525380107 25:8.755224037890557 26:13.220546876800046 27:4.361595116176091 28:2.0542600730931198 29:0.3628598456745439 30:0.5868611635484835 31:22.304707978895504 32:7.905973142828067 33:6.035861163314594 35:17.37028130235788 37:10.752742129102426 38:107.6695709909145 40:3.854066952174611 41:2.242354365987107 43:2.7496142927224754 44:16.323207287716922 45:5.287144082793164 46:91.61222868604095 47:15.42626080341109 48:9.325292631816607 49:4.2007760222778785 50:6.704857235339978 51:1.694402172242609 53:5.297599423400341 54:20.42802963938844 56:17.545009239725445 57:1.519847853024626 58:13.171123174582297 59:1.9175602023441565 60:9.78089648095024 62:1.5904785648372153 64:152.92669273396154 66:16.257865473121004 69:13.081266687704812 71:2.849301619370573 72:1.1833051539904487 74:0.7574680435500364 75:2.333817124296381 76:2.0429602454596583 78:12.538612587637575 81:55.06362448250071 82:18.46244549881954 83:3.284606610872307 86:26.850803964297608 88:1.3844275307299463 89:10.827103090114196 91:68.87771519473137 92:43.470981023969486 93:6.252583345312256 94:3.609781713814597 95:6.616020518687952 97:2.7076471953554475 100:3.5566135598994006 104:20.713046596375776 106:2.244291359027341 107:6.1113862441282905 109:0.7862775882452776 110:2.24914489730637 111:11.598616519900451 112:78.06422838092367 113:2.4726687638803493 118:5.664278340870593 121:1.3781524789474195 125:4.41576057124539 127:17.22907386525242 128:4.53895392220824 131:1.6187648102363188 133:9.100617473942725 134:12.162571910076572 135:2.856942241891236 136:9.478157429122602 137:2.4256998767324003 147:5.865226281152018 150:1.8655250730199067 152:2.596510283350051 154:4.327798936421774 156:21.158777394836733 157:1.379337085341949 162:5.975931692520218 165:9.759740516821648 167:7.68494201221958 168:31.94977923566095 169:2.8531205995339333 171:1.7444281299109292 173:2.034543636993891 174:2.7982320399202196 182:2.528098699969386 184:1.943018171461683 189:9.058215927659523 191:4.760455982589929 198:2.1586298166245728 200:1.0618069406413317 202:9.667399818441686 204:6.591120788309528 210:19.12151780955047 213:8.375681502778297 218:6.93052827233295 220:12.069055178259912 221:0.9739799552177473 222:9.602216577125905 226:2.075402617384023 227:7.816370557610747 229:11.118694097710152 230:6.563939503196569 235:12.334896273418932 236:3.259452522223879 238:19.883629893164525 242:36.90453206890193 244:2.4344667458260583 247:15.531457896357033 248:2.4896602421411584 250:5.182166784310645 255:13.571744959643766 257:2.204450877908686 258:4.575565829605292 259:2.641456689585854 260:2.6933228153181314 263:10.496433013499882 264:2.4820854402303927 267:2.310676914002289 268:3.8825196174389998 275:2.7041628107180746 276:3.7275347243343067 278:3.2328656866516865 280:3.192580146392299 283:1.8257062883525592 289:11.74708316189024 # aging
4:3.2723238418958602 6:41.86790816979063 19:2.75305403048633 20:27.867928545866985 23:9.558175593672313 32:3.4135872199536585 48:10.51726371499162 51:11.652216635100222 66:15.656251987834054 72:3.829500473884961 75:13.14671668586317 78:3.387446229507428 90:8.397275195231355 92:42.69730987878237 109:79.90449350699501 119:3.749008704131241 129:11.01702813614107 149:4.0990149148817645 267:5.16573164131367 283:11.967509793159714 286:5.327454115769531 299:13.084981820185059 # aglycone
1:18.172968412886824 2:5.95091706316085 3:31.005989917017097 4:58.47373919077967 5:19.842984337330456 6:25.830852876566176 9:3.5780831575971024 10:0.49985471940687765 12:2.545274592212219 13:26.096585605390626 14:0.48073327757768214 15:12.418152229438261 16:68.76992978413277 17:3.1401728785400995 18:3.580961269231226 19:0.9427705415440522 22:23.567305600963945 23:90.26418126581414 24:27.942151817784247 25:0.0013611838329838956 26:0.6920570838696293 27:7.616525931740077E-4 28:2.4168018068963706 29:9.006489154249879 30:0.21553755738598895 31:0.3689612945406012 32:13.86825646054903 37:7.637211515113244 38:2.297805127054492 40:2.124264332222366 42:3.167359306264235 43:0.7963974942012969 44:24.679436350851834 45:0.07765906664694507 46:1.6090853175327742 47:14.092527258591577 48:30.748357510455893 49:2.520924433891989 50:0.1371463743582884 51:7.861374733814888 52:8.805925537128637 54:0.02097402676639601 56:38.00173046813777 57:0.09378458130629282 58:0.002400787814701971 59:38.68275207924097 60:3.5416686686365164 61:1.2152077076783898 62:7.430122275051786 63:12.42299116120554 64:6.298541881417853 65:11.858425093479235 66:238.84220640112622 67:5.290444922096424 68:2.8820878015307705 71:0.21884582860571114 72:0.010022812509569372 73:0.06724239958175865 75:37.171501750415096 78:10.213111812241811 81:3.3426029120684793 82:0.3452598027419392 85:1.4341765580437964 87:13.099846024925368 88:6.571019653994503 89:30.39545702100601 92:2.355603257638348 93:0.2617572167995907 94:9.62012639156425 96:11.382873867180605 102:4.30925065267384 103:0.26730784478897923 106:2.751678391791211 108:86.91777133231822 109:1.89435832420082 110:2.7603062614966944 111:17.284271028756017 113:44.84906693866556 115:47.908019690453756 118:52.60841802198731 119:5.462727581248302 121:0.04970081445850223 123:2.0948087761885263 125:8.469955609577253 129:1.3804600824454405 131:7.547625867055559 133:14.172371382743401 135:3.86448780995897 136:3.30255651558512 139:0.04897445867309822 141:1.8221713629606178 143:4.79161966356105 144:0.7313214669239064 145:1.5619877424175697 146:1.2730759256425155 147:4.588870344659306 149:32.63617297063053 150:0.24260161867944674 153:1.2605311738224514 154:6.658502092094227 155:131.21391744755266 158:20.4971848474245 159:15.256231747594247 161:22.59756083640853 162:12.191199202972172 169:48.96487694688405 173:18.25445607944319 174:3.7560544350351455 175:0.5096069278402776 176:9.905199451946856 179:3.2203266818046217 180:13.649066885233779 182:21.41883878311347 184:5.214639429078806 186:0.8875403041223426 189:4.536648797267337 192:1.5354760802172356 198:35.43672550740441 199:0.5631495680706774 200:0.8101036092308161 203:9.932085109731894 210:0.4307799409162289 212:0.8789512400608877 213:8.006929667114461 214:3.052263111593564 215:0.17454740181689973 220:2802.1970186286667 225:0.08274631808436651 226:0.3553315143011498 227:0.7091937802277036 228:40.89033421728106 229:31.91172598217544 230:0.338243896225225 237:7.126836835705475 240:8.823221328614654 242:0.7721325325207243 244:3.092245095691486 245:1.3208503184666607 257:14.454136414120203 259:3.468175361005622 262:36.2508752510876 267:76.45041359832126 278:14.152899344158062 285:3.499711447568759 292:3.281525878808422 296:1.8191051393158102 # agonist
1:50.412134097052586 2:9.474959013774841 3:19.132914420496583 4:17.15543284275354 6:3.6771959385932456 8:74.45099830848379 10:5.466615456799463 11:9.669249350386897 16:16.186118213357663 17:19.087770327788416 18:4.3678808122515225 19:3.0283864974745516 20:2.7241107401049387 24:3.8996061240360613 25:10.711456289250973 26:3.8454790293074854 27:55.66597763215854 32:3.697737595463855 35:4.898913925794027 37:12.12553102649139 42:23.61123472213678 43:5.948390751821666 56:4.9430829906138225 57:4.53992080840114 59:12.791714386289396 66:32.9170433249308 68:5.469662016273733 72:10.96372814762544 74:3.5352670105257107 78:3.67130932074283 80:5.782035419172883 86:4.24271814016053 107:4.921580608226391 109:9.849389743384345 146:6.615958261170083 176:54.063385317991326 209:6.253805268475483 244:5.600595654007022 260:5.886734624537691 261:13.225072261037713 278:6.470831989118446 300:78.31310080843467 # agranulocytosis
126:375.0256567571885 # agrichemicals
3:16.39684406282306 7:10.773880687893824 9:45.23189749711995 13:2.650587752922167 28:4.50577894859524 29:13.024653069453118 45:26.287268899630792 47:36.43762503758481 63:16.754029816610363 65:8.092684902700665 70:4.271805383987666 71:7.565108119366427 73:3.786402537022297 86:3.592108324204376 89:4.052425176899027 94:15.099121238195595 97:13.216392370259129 107:4.259676481325361 115:20.531403704156492 126:3.6339929677922647 141:4.105600397600538 162:4.188825390307293 168:3.3866117876495005 187:41.09491568916356 215:10.95926591368353 219:14.00581242470743 235:49.08352394764763 242:13.23470869474586 269:5.422939581493055 286:51.51642931580204 # agrobacterium
1:25.586275926836606 2:14.452790737309442 3:46.84162281123032 4:149.7446487410772 5:7.036053842764236 6:1.437896511004557 7:2.3183107043091513 10:15.376471099723606 11:9.497589500985793 14:5.111536520888973 15:47.45413442593646 16:19.444167667560105 17:1.8596167671651058 18:39.902183517141125 19:3.998826514222063 20:0.7052786264150968 21:5.868855000184131 24:16.479589536280713 27:1.6901178758096869 28:8.09376611774544 29:3.754934650116502 30:4.459647134270791 31:26.95676389437552 33:13.630832990827763 36:8.423811859098416 37:2.3130972408321098 38:14.25890049241957 39:17.962081207048715 41:8.512672628342342 45:2.130206629130793 46:2.2458393920215265 50:1.1120039174090306 51:2.37145935927357 52:2.616423856689056 53:2.1352147007989424 58:1.5678165624162799 59:139.3316923976379 66:1.1879793641656893 68:3.033601611975049 70:7.6314701954614685 71:0.9912127392165789 78:21.607662815795777 82:14.505452046226157 86:6.2933839775476805 96:3.278676743292502 106:2.9566846376697566 108:4.217925638874449 110:38.5882824221912 111:2.5764456792700803 112:2.4899960418445057 113:3.1962299737585433 115:22.20259887621736 116:24.7476239101389 118:26.745592448590443 119:5.8977036061438595 124:3.9807769120756054 127:2.4738211669861356 131:7.098866228706975 136:1.9226207520210417 137:3.1470989315316094 142:3.3040023016329476 143:27.315758838905314 146:4.12355765471116 147:2.4081144551040756 148:5.118928886176666 149:2.0485642831478916 150:2.555108795489452 152:88.70874624635555 156:3.3954976408920197 158:3.1027013379688024 161:2.0217941066028127 165:6.487468768423553 166:3.695309802781589 167:9.220966299150527 170:6.379869712577208 177:2.266534302095099 178:5.725961517677317 182:3.254128563339949 183:20.962877552757686 186:9.885804795661324 188:3.4726469565579823 192:4.4488445841852595 203:2.906779592608778 204:2.759574690675503 212:3.601419820139481 214:3.1330508221608597 219:3.8151250225103115 221:1.5739132303521128 225:25.818261940970118 226:8.141132783760652 232:4.552044271510708 234:2.4999360542558264 236:4.011193188560865 244:8.93530019893913 246:4.070377290544066 252:4.3360941674773965 253:4.82766439155709 261:2.8072778852712243 269:3.625936061549803 287:3.386256949113629 290:5.179243399385044 293:2.6759209175450605 297:3.4561160354597473 # ailment
3:19.958354595479133 6:0.5926390364468612 11:6.223095808090074 12:0.24950304942365994 13:2.472891579068956 14:0.559303374462454 15:19.76952015803026 17:3.9971940847839025 18:1.0687022286373924 20:0.11761633069961379 21:3.729427021764925 22:12.678948168028219 23:6.868340748053427 24:11.877800137263122 25:28.827380454145835 26:0.7007681693098516 29:4.629792773063394 30:9.49931128856675 35:5.3080655873033 43:13.239436163950225 47:122.59719527849589 48:18.35825430305975 50:9.48422868251221 51:1.3630730714242223 55:22.436286526682203 57:4.652242960638623 65:2.6311131730100414 67:1.6239125553364682 71:13.088931239335457 72:0.8869333648441147 73:25.596960795377083 74:2.8987361192367147 76:5.7881130190614325 82:16.839782258687443 86:8.317000721315102 88:1.0724873474917351 89:1.3321578350701166 90:2.2921842553125873 93:1.561218755051822 94:6.404076255512131 102:33.61022105743332 103:5.5111095193138935 107:10.254463532723022 110:11.617612166129865 119:0.830049028867251 121:19.205713734316987 129:8.870795763369491 131:1.291735344663166 133:8.29425073397321 134:1.7033187500751938 136:0.979035502108339 142:2.2084680270717967 144:2.28883285945851 150:1.5253311057578434 157:1.0677581491242463 161:1.0621120694605035 162:5.217503159215897 170:1.0094105065496075 171:1.4103890710729432 176:361.9728108205619 177:4.822854306192777 180:8.027342206423356 184:1.599162378629735 193:12.680817356802626 199:2.0503672615057367 200:7.517562911672893 201:1.8691142332808834 202:23.12494351279163 203:23.99537088638976 204:1.708752360504383 209:14.135980240685429 210:11.467637994411886 213:13.693666819499029 218:6.152717831077235 225:1.168620003941948 226:1.7257406043003263 227:19.356612152034845 233:3.169169302452575 236:132.9259496024491 244:2.071468316938088 247:53.66214071128852 248:2.1248786577762706 257:6.1326005854384995 264:40.469961810459104 273:3.49659319830079 277:1.5450613240463553 279:13.845221933943481 283:1.4874756731946455 286:2.092164767589765 292:18.97215157194676 # airbag
3:37.18305294972436 4:2.0803790997169975 6:0.2953947803654058 12:1.3578120090628767 13:11.332194770347625 14:12.971425882033293 16:1.6296646434701096 17:0.5665687623349771 18:0.6881113083446339 22:1.330760795621357 23:5.417670323265901 24:5.8794780222708365 26:5.735777467054766 27:0.45175721682220277 28:1.2603436457546087 29:1.1528352342093064 37:0.9025499316500124 44:7.877464629777988 47:29.332974342101366 48:3.0966348419078953 49:0.40284184597057937 50:4.254523646096648 52:1.1450627176590038 58:73.31977956046033 60:0.6771361978375927 65:4.508615947083874 70:13.743542287720624 71:0.07901394426705456 72:6.463929759128976 74:32.34217935492066 76:1.2503636694303373 78:0.29257610642628434 81:0.621942402296012 86:3.1792857418153413 88:0.6913938289237137 90:39.58184007322308 95:1.27345216179451 102:94.06020029585191 104:11.190651875636204 105:1.0301717844435891 109:0.24890935012642829 110:5.196660846223461 113:1.6363814235100085 115:1.3793901255536751 119:0.48547355056414215 121:7.136661672225863 123:4.409298342661919 127:1.0295673864740233 129:22.311663001514916 131:3.890266982946063 135:1.9906873720917408 139:0.6841636854297005 141:13.097091740522735 144:1.8069993194267557 147:8.314044245577955 149:0.7020210751075654 150:1.095100972021505 157:46.32169280086198 161:0.6824006923294699 162:4.222641193914398 169:1.987129778037266 171:0.9908630410390394 172:2.499555068492917 177:23.464760768318595 198:71.08764153863001 199:1.5817347147883423 200:2.71213289827503 201:5.146383182997051 203:1.3872006075566603 207:2.7514064101755276 210:5.102717565350781 212:1.995593745370128 213:2.0231146425640287 214:10.535416549280628 215:0.9716936810781636 217:2.055366066254898 218:34.439414378917235 219:2.1890350602978836 221:5.7215507073003256 225:3.6153381931474304 230:9.353114096832613 239:14.350516040735895 243:9.2794741454811 246:2.4230716377989667 248:16.560331025152628 255:1.6401546823963964 259:1.7911101402868126 260:6.107236927192163 266:7.234386136687941 267:1.4894050054180168 275:24.015050831316344 277:4.447156742780167 278:13.12249532025221 283:1.060660040122601 286:10.674541947890804 # airport
3:13.35059116896893 11:0.2782032005025202 12:1.561509601233434 14:28.888991517902728 18:0.7902355644352878 19:0.09653954619285249 20:1.119230702208313 21:0.5671411503004387 22:24.154968339619895 23:2.581808417448222 25:3.0225443091282744 26:2.776802671032858 28:1.3826412447454348 29:1.3458340062866352 30:4.6444649955221236 32:0.38231806467948776 41:1.5542832651563736 46:0.9596668990673267 47:1.7776539335462191 49:2.8463861890867515 50:1.8819899488006184 51:4.3229102756388675 52:1.2641851926526912 57:23.83280484746577 58:30.56465432235 60:3.624364597971147 62:0.9702710614491479 70:9.155950411133635 71:1.6532174828668214 73:3.779615872369221 74:0.2997390056372331 76:1.3723993948830384 78:0.3683864509175144 84:3.5060510555733755 86:0.7069531459918798 88:7.584694451610774 90:15.744754360113037 92:14.58445884077908 94:5.373175076850451 95:1.3960901967245885 99:2.5359286676620703 102:4.191176689874133 104:74.92521545452836 105:4.525384784277471 109:2.3474644231460036 111:1.23059688236687 113:5.94828570824402 116:0.7374679891605995 118:1.012251108101087 120:0.8539127292687431 121:3.6489667185022263 123:1.2149540247871722 127:1.1451418154166904 130:0.8580810701901718 133:2.4892523992749447 134:1.380585723614053 135:2.1273377410847742 136:0.7091493237431392 139:47.85115182646202 144:11.777239245945898 149:0.8048063012212263 150:9.208189042305921 157:28.674514885368787 162:19.640538815777482 170:0.7365298711563337 171:45.260531281427305 172:2.6425253694179744 173:9.76459959563372 177:4.117156695448838 180:2.3661314900332235 182:6.0628053466031435 184:1.2821904597899545 190:1.647363371222912 193:1.8632926111166859 198:15.729043764758622 200:413.45856989450067 201:1.5380990866947275 202:8.074921667040487 203:1.512634248573633 205:1.8681735755194657 210:10.31533399492264 217:12.625040725473342 218:1.5281983690667635 221:10.176558211671034 225:12.680674641138186 226:5.123242213181024 227:1.9113459713445355 230:5.060192169511671 231:15.492663965070886 234:1.1667796932792762 237:10.221973939539469 241:7.368989108622961 243:1.353935791803325 247:2.3424455553331263 248:1.7828869396058962 252:2.814326930676054 255:1.7709311795553169 257:1.519527501017114 261:1.4266528044159106 264:1.7758412244264699 275:11.92180280979575 276:2.960357628778969 277:1.231272285131188 279:2.2052833852803064 282:4.0857715484153845 283:9.076205296117015 291:5.51755628345985 292:1.8288742650403829 294:0.31161328767988106 299:5.604426881008353 # alabama
7:4.915655845773433 8:10.658520840808333 12:9.206553826964244 13:3.4908775192711756 22:9.164110810716517 26:36.65595974509227 29:3.107122820583544 32:3.9163984937206533 35:5.1238798532718075 49:4.108023590463256 51:4.974766336092622 57:4.763414211071824 63:4.311465298498745 71:3.32965050652052 75:14.221441316550294 89:4.9354935521766174 109:10.306260883572348 111:13.180163381488814 125:57.661464741786396 143:16.466693205012984 162:5.074500618310393 163:18.94603568643205 168:4.253649944751852 174:6.22956623600705 182:14.660353213071849 286:5.851627148101357 # alanine
1:0.36095299540379683 2:0.43047600061266134 3:24.437039303698075 4:10.586311565084278 5:4.825375827447954 6:15.863828155451841 8:3.2687816389061344 9:16.70842116862942 11:2.8366872998806993 12:5.060736832247489 13:2.485221209905904 14:15.600370432356067 15:0.4690511525927482 16:0.34981403517320414 18:19.25854473537722 20:4.202666749367445 21:0.8250308873605433 22:38.337771837703265 23:0.6276209328488467 27:12.20660042101843 28:5.827296713529181 29:26.15981884469542 31:14.95001218810088 32:15.964435711067498 38:1.646716458737117 42:2.1187442245373242 43:7.2961992818732 47:46.14430172995889 48:13.041286903108235 49:7.343390776925617 50:0.3627551384971353 54:24.244153657040044 55:22.476264261661626 58:7.189647296926176 62:1.271315364120019 65:732.1404689638981 66:9.878831752388164 67:1.6305326340421766 68:11.864892438493944 69:6.409140434551111 71:5.23223396668637 72:7.986724039896401 74:10.511512040274084 75:1.981176505387912 76:1.7013623055304723 78:0.593803958804732 81:8.398851104364862 82:1.7154567618217897 86:0.9823284460799736 88:1.078387948088274 89:4.978334976160362 90:0.30633317144298705 92:7.1219804185727185 93:1.5677728446468286 94:10.591944504495316 95:30.114716167585932 96:6.8814159460733055 104:4.1703898828083545 105:5.258573039853673 106:1.8948210800545626 108:22.94994540555702 109:31.698758651831582 112:1.4739628362700128 113:12.37043264788334 116:1.0162439867875228 119:62.723465682149055 120:19.717196232202095 121:1.0725487481888145 130:19.74686647282921 131:9.525896146739367 134:5.822443579372887 136:8.348857619316144 141:5.077141302973819 149:1.090647864217419 155:1.4932610986425654 158:63.92548824586332 159:8.8617215730092 161:1.0679953915169114 162:1.4487721526163637 168:0.8329267231893476 172:3.018381974497465 174:2.4318008983121917 177:1.2777758491504358 180:29.025022463139933 199:2.0573621020631765 200:12.134098924038978 202:23.15751527499093 204:5.834589904686621 208:2.3727231012642065 210:11.49110233032055 213:20.53108302576114 218:1.865564616897758 220:10.897683390735313 221:22.056966795341076 225:9.070808551395613 228:8.785900973326287 233:3.1767585198150257 239:23.653267472051922 244:2.0784788758573356 247:2.710644105584388 253:3.6689236302290187 254:2.865513976525885 257:1.8564537679995516 258:4.180934157928782 259:12.915867400540714 265:5.045736651091602 267:31.756323057664854 273:9.6534833334414 277:1.5515978675965196 282:4.483974471981778 283:1.4939478031416318 286:2.0991905160493705 292:2.179792774662935 294:0.5252370320076203 # alarm
3:44.808285961166845 6:0.23137078010709358 11:25.499557789616777 12:3.3767655258702383 14:4.790875438327197 15:1.7409579263396395 17:6.2319122995594824 18:3.1498302589794838 19:6.180218368840649 20:0.7834885780328665 22:31.456241850753255 24:5.505957865508245 27:2.5161707837680845 29:40.19425439058237 30:14.740501629476343 31:1.7784735223973764 32:12.657681547706266 40:0.23888595254917586 46:0.7533757786579263 49:9.260501166984673 54:0.5015872086284051 57:22.06225758968324 58:64.46804853118594 60:0.587596618653798 66:1.6055052742000377 71:0.04513388081661515 73:3.2713265408718617 74:1.843679236929462 76:4.511796701374486 81:0.5351905437531165 82:1.1530336162711645 88:0.6011671120551041 90:32.77609026643439 92:13.180274977971012 93:1.0212826356460085 103:1.0303635101705073 104:206.21687253938273 109:1.9050564603140345 113:1.5177316492625001 115:4.808198027507638 116:0.5502606376650175 118:0.8020851927722258 120:3.305047174995925 121:0.5963545730265443 127:3.9931368465266193 129:0.6417295666443377 130:21.634480283691037 131:3.642069038282227 134:4.530249425327427 139:117.14949001509041 142:10.636230880993757 147:7.912280704313218 149:0.6112904529597465 150:4.148797370588089 153:2.3270084819618058 156:1.6898991016970526 157:3.1477251999973217 161:3.1351316519218986 162:12.866715661179892 170:3.0172213559610923 171:134.7135174935099 172:2.368639504762952 177:0.768698355589811 179:5.453577177118021 180:2.0984937061270816 186:11.573137713456038 189:2.1997188125909486 198:9.308036849298752 200:66.2593154556067 209:6.518867488458722 210:1.2795761510479136 212:1.8709260535889924 217:1.9298404861144913 218:4.86064530894465 221:5.350457586935295 225:96.42412158649903 226:9.040421437398845 227:1.6568580048283106 230:1.1423190991207468 243:45.44220869098957 248:57.85600201275623 259:1.6696708663452273 260:1.7167116023951372 261:1.191912510284066 266:2.2271428975599266 284:7.3780185409632795 287:1.6818465549403196 292:5.522090903493321 294:8.062936528028851 # alaska
3:10.84122612634385 11:2.9299181784229384 14:3.0596801309075907 21:3.449018770372518 22:7.541620041712422 29:2.354206266592895 30:8.046400738094688 31:2.930043977723659 58:3.26435222444416 71:13.953464348958176 78:3.1064566770021536 88:3.794342115365439 90:2.6118256353488514 93:4.409198515373686 104:3.686748300088606 129:18.062570140294476 139:3.783324382125668 157:3.7880972426443766 200:3.387152336110739 275:5.303272636420932 # albania
3:12.942832718535824 19:3.131410636099473 24:4.00625566186781 29:2.9980982419459177 30:9.445064191594279 31:3.595545035777042 74:43.622653924313006 90:41.23309089309206 92:3.9148820273202043 95:5.297517358257764 130:11.903061209557052 131:12.297268871545336 149:4.497377958219611 157:4.474582908447448 162:21.517881469187177 170:11.535991690672645 190:5.608921583388654 225:4.608714465717224 226:5.304768920649989 233:6.928864674472726 235:5.3367411122844315 238:5.643333396664223 261:5.336069491807075 286:5.734657338782401 291:5.520327034093112 294:25.730001429913393 # albatross
1:14.088161304149766 2:2.7331190350370402 3:5.483194608081035 4:14.9804818554082 6:3.004755345786546 12:13.40432316959595 16:62.49135912763183 21:3.339862822862361 28:4.468878305578106 29:2.2521556158642966 30:28.67701865596947 31:2.823671516562999 32:3.024702546313508 42:4.93943460670317 43:5.238155201146459 47:2.545287492554648 48:3.507610457768072 57:3.8475557787767607 59:19.46828543176272 66:2.7063962166376068 73:3.7502203720485734 86:3.5561751067678493 88:3.68374917725731 96:31.229913734784976 98:13.937260283904351 102:3.9812192225763474 103:4.308970375893127 104:3.5765731472556386 108:24.628930567209885 116:3.6015681759337568 119:9.370912524584215 123:11.231060860194923 127:11.04521256376122 129:3.747633470960456 130:3.775862055424106 131:10.63405225855428 134:4.466309498794983 136:3.5594614853568327 139:3.6727730649196837 149:17.55950336928073 150:4.253294457247409 153:5.8844720313718 157:3.6775278645341816 177:10.581824069619124 186:13.50440981357102 203:11.99442222520513 210:4.6369820192629465 246:5.8460330607028546 260:13.108184744311622 267:4.756559105337291 276:15.335987683552505 293:4.383188317503042 # albendazole
1:9.552417263149483 2:96.5333324297568 3:214.82219589063283 4:115.80334745084538 5:154.92075664713911 6:53.773496852537576 7:32.065900926643735 8:138.05845616721578 9:3.9931764014145656 10:356.5552178581589 11:45.82829044812842 12:342.9537306924017 13:162.5545779871681 14:67.54876851275533 15:55.71117827847932 16:1174.2475259760836 17:404.01631260172087 18:18.133653183572825 19:75.25906182760863 20:108.23379336022073 21:14.59931522903346 22:176.5895131319037 23:14.072096340751429 24:144.8841289894877 25:28.795084311562725 26:113.61726182760762 27:77.6915758352431 28:66.07156177116606 29:53.69323071789988 30:7.768992609451845 31:2.956730544817674 32:27.304477828590862 33:238.80241168197844 34:5.516378124674056 35:143.01845091222216 37:119.05543278303836 38:26.02992551050593 39:72.81645204195505 40:30.295730189888758 41:2.0488960130878366 42:4.802707496480475 43:111.58062957516898 44:201.3992022387972 45:8.489919783667899 46:11.895165659127262 47:70.01633111976876 48:242.32921326931555 49:58.91660713184478 50:28.877122380035512 51:32.89156417314035 52:0.7635878918561648 53:83.070315527927 54:164.00037810035323 55:0.009979084052132946 56:0.8570396035591981 57:61.74779391059109 58:7.179027076331798E-5 59:67.53743401386038 60:20.951918674955504 61:182.64967967239397 62:20.87443182580204 63:0.7429927543083493 64:4.171955720399692 65:14.875969496317971 66:659.252417218288 67:93.97195173829233 68:0.049716748802852956 69:6.58920391380629 70:35.488319787424516 71:43.57623078189317 72:44.83267788075979 73:4.162136458473371 74:16.81888014280753 75:30.5655532713664 76:47.30106836623849 77:0.761864230142995 78:13.516472840587372 80:1.2637344809347686 81:11.720123066484273 82:52.068534057279884 83:4.75318505264761E-5 85:88.14438531494264 86:22.74532559974027 88:58.06054014915776 89:5.373712943216626 90:1.6187634219473495 91:196.03896368101428 92:12.527680763948794 93:18.094286767161744 94:73.44306457116639 95:136.10714690178577 96:13.90939265623376 97:18.731681248845565 98:17.799325796764588 99:0.7892000368279564 100:6.040386094667224 101:1.3336976962736098 102:31.848371222253185 103:6.812841448422274 104:1.9917593373034175 105:6.099801772569705 106:33.47004716015615 107:24.11840019394109 108:111.65521722118567 109:199.71358567112566 110:46.598150633663735 111:57.46776370332369 112:11.164891679683207 113:13.328879702882496 114:0.001518502123172237 115:3.705351958826109 116:77.67494664328692 118:21.50293813918256 119:75.097650029428 120:0.2920224796460933 121:27.561192780423408 122:1.301650851037908 123:48.23361711899461 125:351.1143437024018 126:0.21769126310933587 127:11.041856455798678 129:1.252324537520582 130:6.209713903711915 131:173.32372160006 133:4.985854005052018 134:23.201162147041387 135:20.011278748137475 136:22.786900852648948 137:16.333549989405597 139:27.515325828024693 140:29.843014344301622 141:19.119086071813474 142:1.225100791855566 143:191.98942795821625 144:121.01017579942237 146:44.05797852290326 147:2.1156554944287924 148:2.1850420947495164 149:2.3774430212870046 150:39.77866480779468 152:137.45341037865379 153:331.5824786636933 154:5.104750138345512 155:20.51402709577343 156:11.371741204619505 157:3.848305075252377 158:0.9078327608198112 159:0.015195819407279315 161:1.0835495376660151 162:46.405906785914894 163:23.637556626935424 164:0.0020053811182415755 165:15.045696569201052 166:4.083132023607478 167:14.011779336419085 168:32.6679365903813 169:47.00401133060975 170:0.005906655981781991 171:26.356830704051223 173:3.1487957972451808 174:6.099476144441013 175:0.3299081159681778 176:8.451834989125738 177:0.6288199402601983 178:20.939262607961954 179:56.010952351136574 180:31.055090411115202 182:46.71341340652875 183:0.1510691433890456 184:6.982344562683819 186:28.511453840947553 187:0.5207071387624586 189:447.6246285730887 190:22.797075557169844 191:0.4838205702215681 192:9.936475119035341 193:17.60798559054724 195:16.336861884688663 196:3.2376729208092923 197:0.7072998387421953 198:63.62784198718151 199:0.0873479767375423 200:11.548487593289845 201:6.082067419293573 203:24.920013256946586 204:1.5895863032196806 205:7.8679563640129615 206:2.512978760269465 207:0.041011539486220716 208:5.850552800257166 209:4.3259934456873586 210:37.05901724743626 211:4.092899556701296 212:12.628269613052419 213:63.21891266699081 214:0.08718738105206439 215:10.492024756921868 217:13.037551425040823 218:1.9759082885026755 220:26.529954671841104 221:283.5415478248549 223:2.5566620900417547 224:7.730065047793752 225:4.420695744706543 226:3.294583503763649 227:5.403465663148407 228:5.744737254124393 229:0.21449300256383722 230:7.583941355525235 231:56.1145774514017 232:92.71373929054815 233:0.02270003384599193 234:14.092990567493095 235:0.0027577410183526607 236:5.056524956262739 237:5.725829613007677 238:0.8935380685874699 239:26.703996249510368 240:3.95765068757497 241:228.3615564427882 242:59.94664963587653 243:0.6350666851743553 244:40.6031458626585 245:0.9485488998047916 246:5.936280945292432E-4 247:40.34123015456779 248:92.71868749829721 249:8.46132910600594 250:3.52421738866626 251:0.3485227780848006 252:31.092191688653607 253:20.466173549310096 254:0.7410408224120195 255:10.204057438072526 256:5.11610400491067 257:21.30747570128153 258:2.538688785947159 259:39.10121800719393 260:0.24937997698500794 261:0.5428992896038133 262:10.907989461502451 263:1.5630364972599502 264:0.12064592271088634 265:12.866815414795273 267:9.181879417673926 269:24.350525078080953 271:6.382261370757618 273:4.020446665938394 274:64.81057381107132 275:1.4533354016872129 276:14.024078672921911 278:58.250558006591675 279:1.9024261563643678 280:14.753510351189792 281:0.4156885664767041 282:3.026013915600944 283:6.302518556306739 284:8.911913034631139 285:3.197202540258116 286:4.7236819195642825 287:5.5146745443762395 289:0.3559596719068214 290:0.2985721906819778 291:0.033126774829205806 292:1.1618802484911928 293:283.037266143924 294:4.1648426820301125 295:4.049490012782872 296:0.13970926859917593 297:0.10126297960096312 299:2.216676800987362 300:4.925944729593738 301:13.594464270884853# alcohol
1:0.7555749616120891 3:0.13185083518972365 4:0.9600657711131236 6:4.3040565638606125 9:0.17996062976685892 11:3.964954924599383 13:12.030318021438138 15:0.8938313679504462 16:3.531442546556884 20:14.33939477516956 22:0.5966182540756124 24:32.94598207365689 27:1.2841554596867955 29:0.5112214148633701 32:1.0670707109788715 37:11.556781468606154 45:1.6978663272303942 48:98.18609237817235 51:6.307976784552885 59:6.809337403777221 62:11.380434572098848 63:5.065213086440137 66:0.8255046400680306 71:7.003612319158623 72:5.116237425738412 74:0.9456175751204177 81:1.5162421734193814 88:29.302072352763428 92:1.151989719942453 94:24.336143365531317 109:202.07704847116707 110:2.496733895350353 119:95.74979255613339 121:5.57927298232739 125:103.77622625124542 131:1.849687023384434 133:3.500649339227391 141:6.336296150968714 144:14.99216952867161 149:1.6205120142990657 163:4.802308780198309 167:8.223946071616334 168:4.958425453756846 169:3.1112039641989653 170:1.5359791089294208 177:17.414412977267496 179:2.7578448940739144 180:9.377898877397989 182:37.35524972999774 202:10.218650066782764 231:4.114252666604037 233:10.319824023988827 234:18.44040428651194 239:3.8952040941602273 267:7.67361612379706 268:4.1515967659494715 283:2.062959617396132 293:66.2903522826004 # aldehyde
3:7.385294037409133 15:3.739892930253764 20:2.990117483117993 29:3.1644216090085755 31:3.7661902234531905 50:3.546043281037352 86:4.524735519280481 90:3.43481346226229 130:4.750299054750369 162:5.135165757215596 170:11.898186651556623 205:6.052176524947363 225:4.784036438231573 291:5.6981376601037494 # alder
3:47.80730367099131 7:4.444742624507698 12:2.8187130149877304 18:4.122955476094613 27:3.734871260595092 31:3.2524506448010406 34:13.96288147785452 40:3.454522406110061 57:4.293978413537316 63:10.400820970286407 72:3.87442162125254 90:8.489182267067088 102:11.595377579817095 107:4.673692816805999 116:4.044656201373916 120:4.215382455577545 121:4.120227064821637 131:4.413185675035756 134:4.91934813867931 139:4.1168746676769326 141:20.132509521814242 144:5.597462860335905 149:4.144294672062998 177:4.387499411234676 184:12.339816911295566 213:5.851338703631665 224:8.387597817773667 234:12.034116493648089 245:15.64229606866668 294:16.397348181705166 # alfalfa
9:5.598960097333069 13:2.5500478152080364 15:2.7313598882776517 18:3.6087335790628146 19:42.64599167654377 20:12.149622200298401 22:13.1218542249118 23:8.592686975345284 25:16.121843798297448 29:19.207338594014214 30:7.678854932456464 57:3.777112168698492 58:3.0875952800644213 65:2.6436085173311814 71:35.18649781701989 74:2.799714445765512 90:7.445889686174387 94:2.820047445568742 97:5.119977030368667 106:20.38258507549768 109:22.082835112483234 111:19.129133142779022 116:17.027621478046942 133:5.688610823173937 134:11.513193155948672 161:25.324133894712855 198:29.134146243214158 205:133.8420388025001 230:4.386990615629341 234:4.122569414882398 238:4.754767950910293 279:13.498350539649643 285:5.066788533776756 287:12.874520669549955 291:39.33882060305293 294:2.823158462097707 # alga
3:12.967300499400986 6:2.245388367365671 11:12.279189292686116 14:6.90519861245555 15:2.0506522460975534 29:50.9928616865343 30:1.8808168757131998 31:2.074347498054141 32:2.264295275242287 46:8.870380642613968 50:1.8772319930608001 58:2.389133327876076 60:8.352351672476326 69:3.957845265787182 74:18.809163177770056 88:2.8950341295316098 90:17.263555058657843 92:2.3665934863906006 104:21.80163655671497 109:2.1535708595742005 111:3.4697863709658123 113:4.115161752157235 129:30.393101462689973 130:2.9839804495338456 131:3.167423050326111 141:3.268128875197981 157:8.383759422869508 161:2.881859969109162 170:8.226557094210145 180:4.793559297004539 205:4.232107293637468 221:13.348130208658283 226:25.59304218291946 230:3.64772521127811 259:4.296893285061671 261:3.711303009023926 # algeria
1:1.0951387842445313 3:75.21285205037891 4:7.017407066091118 6:0.1205511733133726 8:0.14436680430279455 9:0.1935519226040289 11:10.35146034876986 12:8.381534119610242 13:3.235706274515468 14:0.10342058566376648 15:14.17301647677836 16:51.92892812414399 19:5.221371985671596 20:10.082175056103729 22:3.832549324598729E-4 23:15.644956916519222 24:0.20267038980581062 25:0.24301571526678897 26:11.984070446434673 27:0.23525838319732817 28:0.9320537708193584 29:145.04994064283727 31:3.743344443915151 32:4.248719475482933 35:7.387675413667054 38:3.871288020469785 41:1.0861035033166662 42:1.28307166981197 43:1.5201199155831258 48:0.33583980317494927 49:16.573578871103493 50:3.228562638248779 51:95.50264638944515 52:0.8273141798689506 59:0.823047265763987 61:6.4837152948104935 62:0.5746573188672763 63:8.926870384150053 65:1.22595730690852 66:71.53619268548431 68:4.531056175012098 71:2.869927047671466 72:0.2991690557007448 74:6.948914177313175 78:1.6252878947201324 84:2.936192614631892 86:5.634770448908434 88:19.35738481650789 89:16.062495532321947 90:0.008097305162346202 92:7.913318694234012 93:3.706950835480207 94:108.00867067999988 105:0.7241374765457416 109:7.0953518756395635 110:8.750249440039523 112:0.7351815013645736 113:9.452035430482667 115:8.558037599404862 116:2.5445533391096293 119:0.2615243194296988 121:0.42530674734644963 125:27.260620663143126 126:2.538837536771929 127:0.7235982794308742 128:3.1742154478601785 131:71.96031307131483 133:1.9565458894250292 134:0.9302245059637044 136:2.4772183332078788 141:7.024651792558959 142:5.045848509854197 143:2.0614459760136072 144:10.032898654634838 145:2.3986995466258687 149:42.106538665356204 151:2.919697257510625 153:6.596113461447042 155:3.5514586155981505 160:8.919043249141263 161:0.42199835873016023 162:0.7148432108836116 165:0.41364814009286843 168:2.150125295177726 169:5.5983489479860715 170:18.865321214435298 174:5.488923580563207 176:19.019070709879827 177:0.5796579642159918 179:1.3081096368388798 180:6.107924023142006 184:0.8431418402049925 189:1.9380876587190161 198:18.844698735121987 200:0.22717197628914776 210:8.606379741710002 214:14.490841344957667 215:0.6721572628096021 218:8.639207917564821 220:3.9475678378485872 221:0.17899636906924096 225:15.05877778616611 226:4.049352387153798 227:1.4133522123265572 230:0.9247581886439372 231:13.691625255020204 234:28.15177199582772 235:8.289710819173225 239:2.3153305801871324 241:17.665451626370672 242:10.21115276193973 244:4.764081647899585 254:6.373717506456978 257:13.59750702761176 259:5.17645151265739 261:18.536654724871465 263:2.5795496251872425 264:1.2882290857519723 267:1.143095495933402 268:7.652468892631504 270:3.2499959121625355 271:3.4430004856750096 283:11.944234124843167 286:1.265837501437381 287:1.43733809063229 293:0.8716001620283141 294:19.09120124957535 # alkaloid
1:3.078169363330767 2:9.069281797923958 3:1.9706494730125548 4:3.361447529896123 8:25.200260520708973 11:9.262793668704449 12:8.352012474641812 18:19.05738638056356 20:7.665740464509355 24:43.88139002105759 25:3.7984379462045843 26:9.994774141786896 27:54.093307312376126 40:3.4999267687752424 43:5.744599229643566 44:11.606690456502408 49:3.692275553645912 56:4.7421242261508425 59:4.811791032343101 60:4.152416070307691 61:15.460390505183703 62:4.425971608191504 64:5.261720903118441 66:3.177135714128136 73:4.24188236820719 75:13.339259401410178 101:6.802655309352478 121:4.166638754811528 125:3.810446044289585 158:32.601856426545254 163:54.67710023445561 193:33.47252453727461 227:13.998320987119078 253:225.3160101385291 # alkalosis
3:5.771527527367727 6:8.946440306995926 20:2.2243743623338226 22:2.5209472651436204 23:3.1962529139191 24:3.3674586764714394 42:5.0930400484671585 48:3.6557246385563125 49:3.3561403323393235 64:4.9119385522747345 65:8.323167255980234 72:9.8452035270954 74:3.0109093709469237 78:8.934398401626803 88:3.832797330175637 90:7.890071804988508 94:15.455778886540198 108:6.153771209267003 109:39.57559920256489 113:5.08930775837997 118:4.139311258392443 121:3.8250887974655536 131:4.115683361588903 136:10.106400151945047 141:11.159797249754236 152:5.225437994497714 168:9.67232044016049 179:5.125278009201598 182:5.150358651421011 204:4.625001692399817 210:4.789756666876224 221:9.279357346663458 227:5.259134272814003 249:6.981494184852553 283:4.358663776257952 286:12.895494553979184 293:38.87869398358842 # alkane
3:3.4152059432649673 11:11.298593589641026 15:1.7662682346069356 18:2.5840426403530237 20:39.13285342530119 22:1.3931102039255536 27:6.964675838885735 48:13.4249108908591 57:2.744081382806883 62:2.8242578415133566 64:3.6199825980047278 65:10.94352971961553 71:5.279907460393185 73:2.651687898116898 90:1.5045755396512952 94:38.531245624676785 103:3.18539891724983 109:54.36064727213276 119:7.081485500091377 125:33.96303367418352 131:2.856219717441227 136:2.4714423132818633 141:8.519471124936938 168:2.275841242295819 180:11.641039230258354 199:3.7274865614108834 215:30.43739052153522 221:2.1010364787141396 233:12.596915052496225 259:118.78473240682212 267:3.617796329121329 286:10.222797458206001 293:233.51250135341968 # alkene
3:1.3527069573767194 9:15.801255454899684 23:2.8240078653062595 27:8.765384338565303 43:12.734336005790169 71:50.27659070481126 88:42.01553586898791 94:54.031359140615734 109:14.3101292181166 111:10.779174367079442 115:11.479337039447952 119:31.38422124065164 125:31.231125880312003 141:3.8322236070428217 142:4.80675644501662 155:10.636616259054154 168:3.1204223344815856 169:12.960976405035714 182:4.754600747762192 189:5.495529345304283 218:4.408266843682723 231:15.083513985693308 293:56.404144412618734 # alkylation
3:2.458136877893384 20:8.759464752336788 65:3.7082245374799774 94:10.513987718337356 105:13.207275808700938 109:26.824868829412996 119:11.509542620225625 198:14.07508740857921 237:8.229341920506114 259:25.273048664959298 293:33.083506161397075 299:5.80860733749701 # alkyne
15:4.0664938180986585 29:3.484084970709888 59:5.636432464589077 93:14.042852481914768 109:11.115557155988748 111:5.598763495133597 170:4.903339669456322 179:6.30770132056173 244:6.228447205119933 291:6.0369464628236384 294:19.120679229283812 # allium
1:9.66367988033034 2:17.358885094186945 9:7.5288805393772416 21:4.242198725912533 23:3.943719168466478 29:3.107122820583544 31:3.7074508296693733 32:3.9163984937206533 35:5.1238798532718075 40:10.549743274431911 48:4.414856451937756 50:3.487773916258446 54:11.60663247097861 56:13.113801706354664 61:6.768431474561688 63:11.367745241991203 64:5.6911160803770295 72:4.339037193479689 76:32.85497441072643 93:13.222222297418032 107:22.104664698133043 131:4.883799629920476 141:4.989708506550182 143:117.22515424783593 147:12.803430759963014 156:6.082055774397061 169:6.28948116723803 172:6.875826656024048 175:159.90026528997214 190:5.72572690983563 215:12.787735206382683 222:6.962091615763245 230:22.837650989646725 271:8.36093317271101 273:7.397384025628547 296:7.530291257260951 297:15.092757243728546 # allograft
1:67.07286439633772 2:188.27004944462024 3:13.390242582861957 4:2.322444598529907 6:23.931954466244232 7:30.980843339532612 8:67.60757626409132 10:92.13484588087081 12:0.10570821372992034 13:67.17404477969427 14:2.430244405017829 15:22.457271454775483 16:310.37841741220404 19:69.552207214653 21:0.5710323179412549 24:25.474784615776446 25:31.912423427814876 26:0.4671562215880021 29:1.3541135858745537 30:21.15804586601429 32:95.03240065352254 41:35.815189654979896 43:39.7478308520988 48:161.54367978833642 49:6.275456417800765 50:60.75357212161502 53:29.557770811980927 54:3.3884403999912256 55:33.26242319959893 57:29.925568864099695 59:69.74153533644213 61:43.87808820891683 63:26.798797466575962 66:220.39560233175365 68:92.17801638632065 73:29.235459716430384 75:156.03435799865218 85:45.87154736531179 89:139.38064623491917 93:85.46175252268155 96:11.45492413479123 100:45.807124027489955 101:463.7454960564491 102:13.379027489923677 108:2.709269717038878 109:28.570034027041213 110:35.86870538045318 111:85.16827644981485 119:26.425182491231556 125:93.23448936137733 127:1.1500436914165417 133:43.43473323910282 135:40.56552808516685 139:28.686023585880484 141:31.49446714616718 154:51.45858169989706 156:1.9511590172166862 169:40.536485525414164 171:31.804916106059885 175:36.504279213849074 176:35.404571028858996 182:38.0454981059558 191:54.591482252095844 193:1.8688693595254988 196:56.39177190898285 199:1.7168362668405805 204:9.858987227307177 211:4.716526485594237 213:12.535251255642494 233:111.23004942785853 245:2.6773150884387595 257:5.404210642566851 259:46.59760565625288 276:188.12944842296554 279:101.87339191486545 300:63.38648418643823 # allopurinol
3:19.2610394366059 4:14.299014517334562 11:3.581125110074661 12:8.088273352928105 13:5.824785493968059 15:13.791825650767768 17:0.29301470548785025 18:2.5591279505613884 19:3.390194824825284E-4 20:48.52482160431579 22:42.642058721430175 23:4.147252290832088 24:7.992804106719613 25:4.819926134543041 26:0.15523565358103708 27:55.05679711880534 29:18.11906500070474 30:0.013152463536248998 32:0.1053579878216845 35:3.4229445575662854 40:4.072703616566964 44:2.984850859240205 47:5.576658058479396 48:9.048293371212692 49:53.89031820814394 50:25.558267793923733 52:3.6261085030449296 55:0.7798201469856401 59:0.7758354540123586 62:10.635595372810108 64:1.092315166268443 65:17.390079849774907 66:3.2962599822079977 71:115.7965651754014 72:0.2670558397947152 73:2.674165268391257 74:1.3486621865140953 78:7.186218135444176 80:1.3325726651044252 81:23.380989133488182 86:2.3644678549401346 90:5.445916709790719 91:20.109130264150938 92:1.7219950952087837 93:17.088749720555025 94:33.13959209231554 95:0.8946284343175069 102:10.822164749027108 103:3.6083236144462134 105:0.6789601978832214 108:2.0987224842366885 109:3.7886225525704913 110:8.552699796011533 115:8.361242196753862 116:0.34920025960451123 119:12.550361405966827 121:35.23050764197439 125:2.0088502634621834 131:20.610491146914004 133:11.619745115792554 135:10.445531066854953 139:2.54952390760972 141:26.799604919166114 147:11.250021900713167 150:3.5127998729089853 152:9.63770118917335 158:4.536100106607091 161:5.756885402746437 162:0.6698701615755323 168:21.816069097956493 169:10.433706502213521 170:0.3484875115373343 171:0.6447577347544675 173:3.8463306624769142 177:2.984850859240205 179:1.253528363882634 180:11.222616319072408 184:0.795545101583886 188:21.633343704347084 189:11.557249854218973 198:8.268273672225071 199:9.06458842659756 200:1.9373522369270457 201:1.0200483314332356 202:6.774075773421291 204:12.692821076741708 207:2.2833555401110517 208:1.4527652189561613 212:10.461833899103702 214:14.218238870032593 215:6.883314805376776 218:1.0112428453008173 221:0.1532815633657732 225:14.72694540962027 226:0.8996561168434717 227:5.01963224509018 234:0.696753416732444 238:1.1432954328308398 243:0.8577887111957266 244:4.637419291930458 246:6.389766685971971 255:1.2294284464087686 257:43.94614126562087 259:5.047710819755625 260:1.4144394311062911 261:23.908671460686016 264:14.51572249905838 267:1.0906396112089485 274:3.0341915691878567 277:7.407181487064879 281:3.2006823228010894 283:40.04689296712118 284:2.094345611194073 290:15.183502929029679 291:8.601762686396318 292:1.282152516144031 293:23.07731628659519 297:1.4393451641483628 299:19.31030830922145 # alloy
6:4.513550644733673 15:4.29534301852955 103:5.86743264757681 120:5.3122282871949915 130:5.318333340388578 175:15.52246098402509 212:6.939063526383229 279:16.884043158662934 294:4.393045385480559 # alouatta
1:3.797228164251006 20:3.2388154652695915 43:6.505241693507448 69:6.035432864915325 149:4.934558214996472 198:5.843212518622312 234:5.441939599341484 294:10.931421645391778 # alternaria
3:1.577742450794776 6:3.039807163564485 9:1.689946278216041 11:30.002773688650166 15:2.833129419654329 22:2.415416693902226 35:4.237324021876081 36:4.672605157445767 49:9.14385673253395 62:45.379684690641845 65:46.058162387040696 66:2.740834840061869 72:3.469651875786884 74:2.9019124722494225 77:14.420322783283984 78:8.702135331087357 81:3.6127295298287723 88:10.128800986213637 90:7.66104565599856 94:2.9223694745180167 103:11.415213422558363 104:25.389722063865833 119:9.445774199098933 127:56.94415384286654 134:4.503208048446399 147:4.130822693472066 161:3.7061739429866227 173:4.483404433304455 174:53.81707798096146 176:4.659278005281861 200:3.313809973097241 205:5.092013506978914 210:4.674013604703384 214:4.906333094735858 229:6.823402139790954 238:4.86411521611871 243:11.668894337372906 247:23.527207430765063 257:12.087873935525087 291:30.08563862592725 293:4.420017466026978 294:2.9254993271068357 299:4.789174206558797 # alternation
1:0.5469376178376286 2:0.002795323033296353 3:15.415193966637258 4:11.877196662107718 11:8.108991196205901 12:16.066619269563613 13:7.196430144803036 14:0.917795750013408 15:37.52335575200418 17:7.3895163759168305 19:1.6574288704438318 20:46.721976551522786 22:37.00926915690559 23:5.863345831097357 24:3.5081643255704806 25:1.373006082820656 26:0.03302772560636185 27:1.34986879444997 28:0.5878498577968715 29:22.460356689892198 30:0.01432159015127353 32:16.632901976706876 37:9.201353172382719 38:0.5411331232847942 40:1.00003718822239 44:13.236194488395634 45:2.0488447838228745 47:0.026300474601715647 48:96.77596886785813 49:27.080391673083195 50:0.5501656055443921 51:0.35500899295624694 55:6.30205267349697 56:2.7543134341076136 57:12.80176633314703 58:0.0307791783858338 59:36.94018268454724 60:4.592385412500305 62:5.2826344988498235 64:0.7730379819002334 65:10.902408696909653 66:0.6443682845335862 67:0.5297335197475741 71:58.318763490975314 73:8.326123481568892 74:2.688337671133937 78:0.9730382865046305 86:0.13852826378466757 89:2.393288994544491 90:13.194096848119369 91:0.8793314192039556 92:3.298042473851575 93:6.242371952888228 94:77.73235983745141 95:11.034288373693757 102:0.31842816755674824 103:14.984723118385931 106:0.722786154481764 109:19.992735508910897 110:0.7263236780480304 112:0.4227502257044448 113:0.8936072713215814 115:0.6822119788240752 116:11.65246661999675 118:0.3221716685919566 119:33.483685783629895 121:4.627778159587755 125:33.195645352250104 126:0.153525746394992 127:2.6284930515279963 128:2.6837991734729916 129:0.2122499979367056 131:5.369654393216255 135:14.330367308410134 139:1.8754166428170136 141:59.41336592373006 144:18.979517347816568 146:1.6292930998321402 147:2.5158045716834394 149:0.1926482241221169 150:6.126950036538336 151:7.404897194712677 152:4.147517582910609 157:1.8823619995481882 158:3.741379419284134 159:5.9033748489156075 162:9.794653369972552 165:0.17494166994066065 168:67.84664863334692 169:20.00355105282671 171:0.3852997691082394 179:3.9734336028330812 180:48.70635676717323 184:6.364169867303323 188:1.1019227846819855 189:15.818093835420544 190:3.6657669415480933 191:2.8906421180489583 193:8.293531098698578 198:0.6610756986200785 199:3.79708588522524 200:1.3255604476902285 201:0.7085619285696397 202:11.124684790378845 204:15.766642597145685 207:1.8857774440791821 209:1.3418335842130449 210:7.159827374716958 214:12.479133996322437 215:29.245868524287317 218:0.7007448053878967 221:36.67820982831665 225:4.965586056310848 226:6.7688488964543705 231:25.15549904667185 233:1.7949144425362094 238:0.8188436242173533 239:17.50397194210834 242:4.376206110901559 243:0.5660687367828244 247:21.211040350346803 248:0.9066503466164513 252:1.8102865574009477 255:0.8967783872535049 257:128.08848081451416 259:1.0250160573170164 260:1.0661769756027228 261:0.6215666427089729 266:1.524264116186357 267:0.7715368485910515 277:62.15231978556816 283:14.501177308809188 284:1.7050263249470643 286:0.8807488796175693 287:1.0356495064701245 291:7.346645897883241 292:24.090014229762893 293:31.589452100257514 297:1.0891637878943925 299:7.474160973970261 # aluminium
3:56.2042959291431 11:4.3901944687065635 15:8.678067964339851 19:0.7473060747925103 20:6.533594559503567 23:20.574600909805778 26:5.0505705882717455 29:16.36465918217146 37:6.645569130085497 40:4.768475091865825 51:2.138451652187515 57:6.366127522020955 58:5.026960029520096 65:0.9976305415485419 66:8.400156388526423 82:20.543206869832897 90:3.791255030950777 92:4.981429139681044 93:26.988276961617842 94:1.1379079587017487 105:26.32259318814703 109:14.157482861763553 113:2.9496287400108097 115:7.878291912197058 121:37.996617974382936 125:1.5001880443079596 126:1.7341939137575506 131:6.59578698162985 133:10.133615491170517 146:3.8678532048758703 150:13.059566035170043 155:7.067241914707588 161:6.020824793809812 169:9.318624677659855 170:1.736089139826181 180:3.6024286368221343 200:5.26228196230167 208:3.2223544678632083 212:9.338018956684007 214:8.36910622349674 215:6.832860537737337 220:7.514833834228087 229:4.725854851129491 231:4.352204980905671 243:7.511121128995196 252:4.078891385622971 259:3.1235494539931548 261:13.872669611539584 280:10.03858417787453 294:143.80280887151122 # amanita
1:40.72916293264807 2:6.949507404165619 3:1.1010992040583207 4:106.37775230485626 10:11.097459393232532 12:17.835491515933043 16:56.875096020511464 19:17.738028488007167 24:7.958156338483863 29:11.207131980075577 31:7.137439967574928 32:35.7174192361414 37:9.533542502035797 54:8.57309631317318 57:23.991157917979294 59:43.864851408842966 61:13.244970572993717 66:49.612141243034294 67:10.308452290438932 68:19.08438581891053 82:10.513143514466746 96:4.453907025089355 100:13.797021874938212 106:10.93853813542407 108:5.421312197889555 109:20.029130062416822 116:8.738835038832757 131:3.412356865486289 135:12.29631458650648 146:32.40732427381046 155:9.972454628859547 166:30.606560101164565 167:11.656861106208467 169:4.778340644634316 176:27.19270568650985 190:27.892933076515128 206:15.892086751472437 210:4.073151224977224 236:13.164674083693761 242:29.56361070693475 248:11.48863603937159 252:13.838617068191176 # amantadine
3:13.116820049559632 15:3.6244151818849266 17:4.337470342968942 20:2.878457618448274 37:4.851239554229898 47:9.403761282644655 59:13.13477038591666 90:3.320691555646545 92:3.9705322004805317 109:10.186734795126895 157:11.814869398005596 158:5.711161182798952 170:221.8701020182337 190:5.666432583570271 234:21.827576931366284 243:5.301237898436717 279:6.323584266618632 294:3.7202130957166237 # amaranthaceae
3:3.085843242739536 15:4.4656196014276555 20:3.696754714042665 29:3.8762732267271183 81:5.284847652313156 90:11.0764607526274 170:204.14406802906385 190:6.5376714551144985 226:6.230621379789775 279:7.199333754100116 294:4.563702858996424 # amaryllidaceae
1:19.20590093386269 2:4.308879452501808 5:5.566085632632731 11:4.405145427484483 13:4.184075283817277 18:13.414021383702673 20:3.6115471277012676 27:4.904049748284167 32:4.6181842813571095 36:73.14190331520004 43:6.901387941548029 51:5.690877186138787 59:14.73874313454165 68:6.418585113949688 69:61.39240194494962 74:4.451428251226686 80:6.733730742411482 85:7.78268807621864 91:6.572690681195317 103:5.952717139108789 133:7.432426101020362 147:5.731927447574377 156:6.8065758916704535 160:90.75270897784785 193:38.412624150428286 204:6.1206645418008145 220:6.081805698432773 233:7.775743856982629 245:7.636020936995932 296:8.26053567980098 301:167.99592215133072# amaurosis
3:14.005164345105303 11:40.094868946520236 12:0.1377889714945685 13:2.0403321769973544 14:5.826987818421965 15:0.3154755862294715 18:3.837283892213243 21:0.6322191479665726 22:15.574602181431098 24:3.0383100033054458 25:3.1979287446456093 26:0.5241861153600849 28:5.275591723681118 29:198.4600517694246 31:2.3734945059700476 47:21.30970281364369 49:6.542274241412645 50:0.22585618295769297 51:1.1405642378918106 53:0.9470468989898799 57:24.467324131610475 58:56.5813258724451 65:0.2714253604913233 66:0.2695050884915818 71:1.8008442094791484 72:11.62437085900923 73:3.9646198341500307 74:5.591617601670017 78:0.42418669212005955 82:1.4713337139373621 86:12.10157014977677 90:48.31494098769689 92:15.090230518451365 93:1.329662252043419 94:2.4781804091426927 104:22.828829018746926 105:9.262084856267993 106:1.6442451385444672 111:1.3135010758814696 113:1.858018471817375 116:12.2789222339822 118:45.09733735299299 119:0.6417811287255667 120:0.9283507545961772 123:1.2975649440091392 129:23.86335166617671 130:4.0104695867061615 133:2.5869704458154037 136:7.5267724234375 137:1.813876998311477 141:8.982132074389297 142:1.955339932902943 144:2.0336514766962805 147:4.585933205419069 148:3.663536848426478 150:1.295306448735454 155:1.2584603067545121 157:3.835075172989921 158:1.7741153076196285 160:3.832285349621804 161:0.8567153725474477 162:1.2160451506805787 167:1.9455209159565994 170:28.868144365157892 172:2.7413080980072286 176:1.5941052844369186 179:1.8887402739088401 182:1.9102202031629096 193:1.955339932902943 200:6.733955113540462 202:2.8501666881256638 203:5.574996486313975 215:1.1653398122444873 217:2.288279485562331 218:1.6159838827501793 221:10.571062076312705 225:57.447891196266696 230:34.95991783685231 243:114.63605053080632 244:1.822109553871049 247:7.412179429083541 248:62.050438474043176 255:1.8619098543419772 261:5.377439377678959 277:1.3141890493123367 279:2.300725476659543 284:2.797792349874637 287:2.0300508750155766 292:1.9205318419263053 294:23.79674348268243 # amazon
3:13.67446433460326 11:10.376135789451585 50:3.60632979150881 51:12.975159266868722 94:3.8937039140799388 95:5.53780359708219 109:3.9147377032819968 116:20.541891808208018 119:4.378761652993796 126:4.629793134723167 144:15.208070012546262 170:20.537495683557985 294:65.67079850754303 # ambrosia
2:40.320542207406376 3:13.253174962244612 4:2.198234220338884 15:6.7307178737218125 20:5.257846152087952 29:1.603493867885486 48:8.183365210338367 51:9.295393149602488 58:7.46507010554635 60:2.942910123964103 65:2.0318167334416213 74:19.10790500933747 76:10.109079390143139 90:1.8412449856142994 92:2.433007523204586 96:4.272786653254981 103:17.1232821170968 110:10.5780149192369 112:3.449429573563409 119:2.6461438416625347 121:2.9564741811300443 137:10.973705815951849 139:22.505579766254687 146:5.140640431952151 157:8.529537177295849 161:22.49439461403004 162:3.419386385782313 171:24.332789486356564 172:5.170820836411706 177:40.37225717386134 200:7.715120609410842 208:4.472575809670637 210:3.89384410045929 214:10.943803884796992 215:3.355487571201097 236:5.025814352455355 253:14.47347522925161 255:11.087350373887034 275:11.588642048989199 284:5.231954863178956 # ambulance
2:8.140958863466208 5:45.390216250077685 6:3.039807163564485 10:12.33874091622045 13:2.650587752922167 18:10.118503509786274 19:20.223663232438547 20:12.478769889131236 23:3.0861924927227475 24:23.882949618687412 26:9.057149937215316 27:9.325014780927502 29:7.1117310343460876 30:2.651468653395677 32:23.042437335480304 39:5.656010998018535 42:12.701901783266763 44:3.9763397115900725 49:3.245251724301424 51:10.892952882783522 53:129.9471198383012 57:3.8838528707275577 62:3.9681879113831067 64:4.795932274544844 66:2.740834840061869 78:3.0340814530222384 88:3.719849142174022 93:4.333398529758307 97:5.229993796441457 100:15.050975228683575 101:6.328821369913215 107:19.305140417850314 114:5.91266544896828 123:4.292869409730027 130:10.319144840819037 140:7.257806298195903 141:4.105600397600538 144:22.126797996041706 147:4.130822693472066 163:7.148463391121133 179:5.008851348372898 186:13.581111953712877 193:5.08629488156369 203:12.070666512703811 215:18.88205991610478 228:6.043834526870763 231:25.971371427304017 239:36.080612961141654 249:6.86285747630302 265:43.65576301911439 266:14.389029021819038 # amenorrhea
3:13.403999171652428 6:5.080634105434834 9:0.37211360702266877 11:1.2292628232423195 12:8.001062271090236 13:1.0609410412830724 15:4.680850580865728 18:1.9668197901512734 19:0.8747603794734966 20:67.02148603582195 22:3.8788119011268756 23:1.419433820111652 24:5.50152131960031 25:5.682731231702143 26:1.5194028597023688 27:1.6300328610507824 29:0.778860001259721 30:19.233054882766872 31:1.2293658656967839 32:1.3971472545157653 46:2.181644777691049 49:5.479608184318432 50:1.0585718219840012 51:19.60844743612538 55:2.549965171810642 57:6.727720493157272 58:1.5088855937435135 62:2.194820171563788 71:0.9396660948738906 74:4.813708647044267 78:5.069536195105148 81:1.8759661377714292 88:1.9712708597973858 94:40.460442607590856 95:2.7047847803246934 109:4.892307839722531 111:2.51045356737056 123:7.531961337824902 125:5.705741013339283 126:6.238129705772207 131:19.244973530709675 152:3.256552346921363 155:2.446072543258021 161:1.959064223797811 162:2.396139837450526 165:1.9455032654902364 168:1.6773020455906862 175:2.978855326828679 180:3.7856483503032385 200:59.25214083549546 201:2.868508120055948 222:4.165156615975849 226:7.999019088083779 239:4.317904971662937 246:10.681785955061102 257:2.8472379605926834 271:5.5269111280244925 279:3.6113038634620307 283:7.435711758563115 286:15.628392621634568 293:2.6094587584430124 # americium
3:1.9894423654113338 11:1.067917760805089 16:0.8867277677393395 18:5.989448001221316 20:64.1040298416859 23:1.250976878648859 56:2.2872576947018826 59:7.226491325748771 62:2.0062957719186914 63:10.438477147283919 71:7.594114901339779 88:1.7874126825507979 94:13.975030534819771 103:7.218408926572727 109:484.56884854210745 116:5.839722138968477 119:99.20090058244784 121:45.3541659589486 125:181.84604466905526 131:2.03618327539023 139:37.78870969520957 143:3.8265018637766333 147:6.798482585208101 155:2.2530823436557004 162:6.91169955194149 168:1.500835542500542 176:14.092245834956046 180:71.19862467368807 182:47.319370349885396 198:2.6009348928678406 235:2.5434752781651824 252:4.0538262458575245 259:23.058013763211335 267:2.758444160812315 278:3.7044445832589203 293:34.93806445004619 # amide
1:3.712302533290008 2:0.0979930496379572 3:3.0585872340672995 6:4.725677345424569 8:0.2271900580114558 9:0.09820125773626037 11:24.87319988547888 12:41.14655953671015 13:33.11971799677498 14:0.1766249595816495 15:15.362615360774258 16:14.130848563735483 20:58.21460988864786 22:5.923838177298425 23:2.006374566143583 24:5.29715759807307 26:8.811338442671214 28:4.389050397704708 29:0.003196670935148834 31:0.12813451398831413 32:12.283303415433597 35:0.8937880437588773 37:0.7490512737074053 40:0.20507863027525314 47:6.513025269526266 48:68.44012883484368 50:3.7205577237484553 51:7.57522112951045 55:0.9786134433255781 59:4.111516189393228 63:5.796070280497276 66:23.920240379761772 71:41.93289469099353 72:9.810523374222498 74:0.14377723007215812 75:1.3295901224883386 87:1.90262709238615 88:0.5521052187911977 89:22.586390492302847 90:17.828052153365913 91:1.4351269481434856 92:0.2543044238600957 93:0.9624185475663081 94:25.39334230037553 96:1.5216593212563205 103:36.88772039112334 108:19.77009486410904 109:589.7265167527688 110:1.2559607189028184 111:43.270554965685015 116:0.5027889402650534 119:147.23313254797168 121:78.00083829754504 125:220.65307166120564 127:23.47724788715442 131:34.1165863981783 135:11.280976985886525 141:3.6829673465969672 144:203.43840564834935 147:7.686534450184719 155:12.764244915377002 162:12.554872990498977 165:0.5346199962277972 169:23.68049636223069 170:0.5019699223509113 176:20.08387204279317 177:3.4596221756745833 180:39.684462422830904 188:10.908696210621748 190:1.3380051415069256 192:7.682995211288526 205:5.455615565946176 209:6.36307017254846 210:4.691636246586042 218:14.477466254135289 220:37.90165769290973 226:1.106954770784627 228:2.361357620033822 231:150.37847723215478 233:20.177467797151706 237:3.410292788694417 239:7.565826971103341 242:16.636739965476792 254:2.150126120366881 257:1.2173531371225608 259:5.5774639616449235 276:7.7654481060673195 277:0.9483664214470593 279:1.8714936429763762 283:23.726585298789846 286:10.02049925219432 287:1.6139314447741897 293:174.12952358969096 294:4.428540893444918 # amine
3:36.94135015692752 4:10.779708455010272 8:11.179694566286685 12:9.721745143659746 13:3.736638222859658 14:4.0901439639889015 16:34.881107546234325 25:4.466689619926032 26:11.384466783079338 32:4.165594405552862 33:5.361871346900718 56:5.42387456165637 59:5.494289244675206 66:10.39078795012932 75:24.64961336529124 78:4.138783084805585 82:5.657185738079667 91:6.107291587581738 95:14.140155347936547 96:6.2161321037123685 100:7.3046514141483625 107:5.402215065122161 112:5.361309210101406 120:4.937662293052648 161:4.834832350915445 169:26.397382106882667 259:6.315688593177495 284:7.19782793017404 # amiodarone
3:25.384195106868997 4:68.0985085413223 5:50.24385823098012 14:2.3771989233752833 16:32.5393507912935 18:8.788788569147032 22:6.113326674838214 24:7.8515291442682225 29:16.961198297537354 32:13.523043909969982 42:37.614651726869596 43:4.6135922194955175 48:2.9139979886400105 59:10.07978767108522 63:21.924826457486375 66:33.30654924442676 68:4.145339683683218 70:9.921463216849363 74:2.2951891819078916 78:35.210362647652296 88:23.084093825381586 89:9.47598195485206 96:19.706355429327065 106:10.82864476378953 108:5.366786986278619 111:10.005070726115402 115:10.701546392742534 125:8.066451325279255 131:3.3604800594225983 135:29.95898431908516 166:4.830816553930037 169:4.724374485589696 176:10.706492850753 184:3.730091847566168 186:4.74641870600761 190:11.05195258973366 193:4.426573228684038 232:14.172869434495405 # amitriptyline
1:0.008576963658700847 3:34.70976553600986 4:3.650989512384362 5:0.5129626025823036 6:0.0886857850477144 8:15.179469638577366 9:0.09751677333189046 11:0.04243484273287242 12:15.035556668425686 13:3.001260897021878 18:0.3709693215915098 19:2.4536624025455707 20:142.79794496894337 22:0.001277279545364479 24:1.8009016533906184 25:0.19898141325236474 26:20.311380931986037 27:191.70753797215474 29:0.012599231492703202 30:0.009311455364458512 32:0.09466365280636913 35:0.6779633018717302 40:1.5143746016044004 43:1.4339269220056559 46:2.888594098617901 48:8.917765998910383 49:4.462376339406365 50:2.9942796667697067 51:10.963285216071617 52:0.7558489036507633 55:0.7556512629602239 56:3.435795946137654 57:0.46327391435129883 59:3.553514993408786 62:2.912471490659595 63:12.633324682699582 65:0.021494516889587763 66:1.092343581458258 68:4.340950841333659 71:15.458226783197505 73:2.6169442698437413 74:1.3026350151408703 75:8.715363743633096 78:1.4830640714624206 88:5.698903106109916 89:3.0516866286522455 90:0.0012938217646500255 92:7.543540937768785 93:7.361404765606559 94:208.53415682334148 95:0.869332490909577 96:1.2645599659218096 97:1.3977329777688967 105:7.00299298664958 109:14.2253523771777 110:4.206221373105934 111:3.4905438980129113 116:0.33126646641063195 119:74.61978861487255 121:40.804413589091354 125:267.81929621978844 126:0.3294735995962556 127:3.3023432446029437 131:0.531821637779149 141:21.009910776529733 143:11.86588900731488 144:5.015272916937331 149:2.536174216459464 163:3.063652381776896 168:81.24746123777325 169:1.5238204577065382 173:0.8422038016640843 179:4.7119382188356775 180:44.82677316241713 182:4.756990059316327 199:1.147938998235461 200:1.8853910299244845 202:6.70414624697694 203:0.9712276723173989 210:0.9765367083944426 215:21.11373362709281 217:1.5878917514305253 218:0.9849391830369444 220:0.8341391940928854 221:119.18073214644886 222:6.641698152832154 225:0.4414292009358785 226:0.874314085578559 230:0.85056457219622 231:20.060605736898705 234:0.6735020398091158 237:3.101927882258323 238:1.1159860902920598 242:5.128577521816855 245:2.036463181519398 248:1.2123174152218659 249:72.52533312104322 254:1.8684598249190034 255:14.351733829773504 257:57.64177579432029 259:20.93674333943332 260:27.567236960013783 261:0.8959156266887185 267:44.686743952644576 277:0.7278756001239873 279:5.5710379739880596 285:9.726487815364203 286:1.1839880218292425 287:1.3524584359617509 289:3.0565723932665554 293:237.38889919925887 294:1.3343368620547789 # ammonia
1:7.435938736348559 2:106.7297487091409 3:133.54216726319152 4:17.01354910054639 5:70.05958685140288 6:77.3023731329773 7:0.8899699301066586 8:2.3398300147352744 10:15.707245787394731 11:31.726366909990556 12:1.3275614578733859 13:70.65634508638117 14:5.092261010439994 15:1.910369891850219 16:24.505726386506133 17:6.551937608923479 18:16.422604258093806 19:37.819590105517136 20:5.521184020165898 21:2.776383234576393 22:32.618352814146334 23:39.61975507574482 24:5.817415121695589 25:0.4486514108503938 26:0.3679898240252297 27:0.43874396819799744 28:20.32425900678579 29:6.114692236476041 30:11.229359003070124 32:28.0763754290536 33:97.01129249527045 35:1.0382270082288443 37:3.894016694006693 39:33.389277662351525 43:11.536650717784076 46:0.834193183675399 48:0.5640327371237527 49:5.786801224593634 50:0.1200906412256129 51:4.0065768187709 53:0.7506764929616346 54:3.079666064573679 57:41.18679952342629 58:5.640753595516283 59:25.5604087255968 64:1.4719590551740542 65:0.15556180605623499 66:205.22700551929975 67:32.32286220847132 69:98.11427009881889 70:25.092922294000367 71:0.07283122177619257 72:2.9333879040760613 73:3.473121995019517 76:9.277897496895113 78:8.896872447838962 80:16.933517186785707 81:6.795723138020316 82:4.758789504867463 85:7.833982021185943 86:0.5943090947598889 88:33.44868176869094 89:3.938412986952306 90:0.08585238047620501 91:83.1354504113536 92:2.4363469082494547 93:4.4397925436270755 94:8.475778236115572 95:1.2549968916336685 96:1.6886118628205096 99:2.3725718932581548 103:8.857641370850084 106:5.1428852635316415 108:2.5378544868437647 111:13.811950226230936 112:1.0251493685838282 115:15.153806638794507 118:0.884530006412903 119:0.4721012399527179 123:1.0795866177409656 127:8.449438308187316 131:0.86788951485705 133:2.32650340708402 134:1.239948080844073 135:1.9699901369447188 136:11.035781382077445 138:24.541902216221555 141:0.9419302232574026 142:5.822385927310523 146:2.450536554909486 147:24.248742341978783 148:3.3870002000913657 150:1.077445956743534 152:11.052389360424636 155:1.0425558113542486 157:0.6721260899612718 161:3.334838158315005 166:2.0593759912264225 168:0.470001969252674 169:6.388005714917375 174:1.9155366065277621 176:5.0320420502007055 177:0.8500380622427794 180:33.42490630859655 186:1.985624082830352 190:1.4996397743480256 192:8.079277726193117 193:37.086899072062764 199:1.5621595900173892 200:14.455027027205979 201:1.3930945310905976 203:9.775763013642907 206:3.5953433866338194 208:1.8594423499106971 210:5.059063146963743 212:1.974884981070497 225:3.5748017647133956 226:14.657008358927133 229:9.145587101933094 232:8.283643362130436 233:36.28729561098258 236:13.134357173610553 237:3.605208546013937 239:7.961392670940531 240:4.454098964447711 246:86.14349324876713 247:2.1817325854867344 248:1.6320947724638808 253:15.603826567627008 255:1.6203972646763838 259:1.7709179232831331 262:64.34231191730723 264:16.43339259836588 265:11.626452931994917 275:6.084308737932586 279:6.56354493657519 281:3.6707230743655335 282:3.909520689600383 284:13.74556993666767 289:3.5588374500925415 290:32.82612192685207 292:1.6771098420509427 297:1.8451605182744086 # amnesia
3:4.974491255577608 7:17.635305484246203 9:28.355345345589715 11:2.5700468843610498 13:2.3665596180846293 19:6.778420059157562 20:6.158304752685008 22:2.1368132536210687 23:8.191160662162025 24:2.9616695794582006 29:2.0101787317718545 31:2.570169807825241 34:40.47247170063961 51:3.786291961833384 54:3.2575852291404734 57:3.581222445194089 65:13.57908124009302 66:7.470371569070489 68:4.491142024742053 72:8.984953884057793 74:2.612910068009292 89:3.7481335289452478 90:7.051414920168814 94:14.147613913466193 106:11.541202036421895 111:4.006448588811342 113:4.661859732935222 116:41.2885337836124 124:13.70994248919423 126:41.265930138010816 131:10.077874785917997 149:3.4349011664877502 159:5.766818187987275 167:20.841335113433516 171:3.84433006142276 176:4.350136122776607 180:5.347570938246343 187:39.77332360570301 190:4.519852553988676 230:11.08544577253878 238:4.553665102437528 244:4.619988699933238 257:11.450610893204024 285:12.46806526065122 288:9.344169685651268 294:2.6360684058282615 # amoeba
3:22.750435327200297 20:25.33742749442296 32:11.847879211383225 71:10.62213707173833 93:14.528404753244123 109:48.927592161947956 170:5.136245118445563 205:26.689515828826707 # amoebozoa
2:12.064700134002653 3:13.061264614511195 4:41.12255900611693 5:3.159467605929704 6:19.49348816271341 7:16.010351545838247 11:2.0954594402989204 12:1.700319903352041 14:26.3158209413359 15:6.635790250726779 16:11.60810739376853 18:8.434231402021625 20:1.4136825470092425 21:7.744088859463028 25:28.23972953698421 32:12.986186357222683 34:11.38114507447345 38:3.605228721883803 54:2.760356394109844 59:16.984487020858943 68:45.17927898837395 71:5.943770580819717 73:2.9819226369796223 78:19.469209335664612 80:11.255414449836092 85:13.337670613149589 92:2.3884123148341154 93:3.512922109564441 118:3.2132365126484475 119:20.971075322370922 122:349.0830285364419 123:16.80957069054355 125:52.98539131446837 126:14.777380740466056 135:4.551036338630961 139:2.9070693316919876 144:4.339277407827016 146:121.86687066834956 147:3.3157131702006475 172:5.121334634482184 197:27.341046814073962 214:10.843768405566811 262:6.694995416977575 265:7.227131640616805 269:20.259297075532572 291:3.912878174568748 293:9.862289156736969 # amoxicillin
2:0.7750145973461094 3:160.44797404663225 4:163.9425544433652 5:189.54558242203126 6:1.196433779637109 8:0.20319494017719048 10:8.57747352673101 11:39.921186887522026 12:305.65401352192634 13:36.846439216212204 14:13.612120757323178 15:26.904872345424458 16:437.1904589201393 17:55.07412685813503 19:9.616150111843124 20:3.5486816322368826 21:9.461362791154274 22:22.139481371001956 23:1.2745166155951915 24:50.79725991105688 25:52.28159944022039 26:54.99015689822179 28:83.71108790753783 29:4.241132394723373 31:107.0833090938363 32:25.372781977475974 33:27.480378431960354 35:48.84059901709436 37:9.218113500147759 42:0.32565824409386157 44:45.49622605841951 45:2.7151644092582305 46:2.993120880438778 47:5.556146334234877 48:60.77813660757971 49:5.942526018624069 52:3.9164178209658336 53:2.727088689691435 57:44.31300827637094 59:56.13310819672987 60:14.823790707291856 61:41.8578227337352 62:34.98238851707899 63:9.809004358395198 64:2.0916272373343068 65:0.03559360296783378 66:393.3983808232798 67:51.0406600113561 69:2.116050952946612 70:79.48022923517398 71:3.155041615432687 72:0.027389547370306588 75:32.68151276736987 76:11.28194157907863 78:7.7360262713638335 85:58.54966510542149 86:2.2242157416002786 88:69.49406378705136 89:46.47040702728064 90:13.446955707676715 91:13.376450257177298 92:1.4157211189936643 93:6.961024283776662 94:114.80374358062687 96:40.65615668150051 101:9.067288606823936 102:100.07743657844377 103:3.8919236297942956 104:0.007343220036517022 105:1.2784323297749844 106:74.16983423363224 108:4.087084604281606 110:21.511434283718803 111:14.466713224306805 113:23.162643233152263 115:12.023171130854317 116:2.317234980698611 119:1.8253583877608537 121:63.65164756380239 123:10.3868977277666 125:28.53972031896655 131:74.59543806848728 134:4.268695634977951 135:114.98232663158302 139:11.2026382441146 143:23.57981759692412 144:19.30322322372846 147:58.856173734787895 149:27.818206032832496 150:14.34027056211457 152:24.07245230450243 153:23.583762866252187 155:27.678561772324656 157:2.4753500598419356 158:5.186370064540489 161:2.459737626985804 166:15.907370482263735 169:20.50596061199097 170:18.331421072678094 171:3.4345860371497774 176:54.26268097230452 179:18.351129455901397 180:0.7137502816937562 182:46.45222810003485 183:71.98986054079384 189:22.749081295115534 190:8.690568270092601 192:59.940546198001066 193:5.726977084520038 200:32.4581860398805 201:12.209378917066577 203:48.3350605905549 209:7.0200411397307345 210:42.56200872770156 212:20.56210023058754 214:70.44639252972273 215:26.645475718444562 220:0.12058710523166644 225:33.668376413664134 226:1.7118341429871027 227:0.4093935318166548 241:7.402431383233958 242:0.46138194793505916 243:4.188067666286413 244:13.277111081507087 245:24.03917941296714 247:7.171708975158236 249:108.51557005856496 250:13.307553828534399 252:8.59280772422202 253:9.996675326235517 257:4.688831053526551 258:11.515960464833594 259:19.19634942540757 267:55.993068368025995 272:26.639793492050362 278:0.8000638694346263 283:32.70896511454878 284:8.244544494991498 289:17.33332017785017 297:6.1402305253674525 # amphetamine
1:23.055738019061646 3:79.70939191652651 6:1.9205442819029293 7:28.199524561488182 8:4.876873377189722 9:5.810570807660291 11:35.165680270253446 12:0.018009075812676308 13:14.230049946245845 15:15.303779106512442 16:3.6365252526609315 18:0.5428100951342075 19:16.85568783440168 20:4.854391335961918 22:3.123778484837068 23:31.962578964492337 24:0.29155698599191626 25:5.518195760565532 27:2.374325405292745 28:8.711465848544355 29:66.71117953640318 31:64.44175793141744 32:12.234726966169205 34:5.585636847988911 35:7.9551703819736215 37:0.7420643100793503 38:30.965693938118648 40:21.363590393602646 41:4.75109038539672 44:0.7082509492290002 47:3.5258067185773965 48:10.050598035193488 49:5.240209528717123 52:4.103861842640928 55:18.539380869764784 56:0.9172377276020027 57:3.283715036501463 59:30.41844553017527 60:0.5327255143891669 65:1.4882261195428 71:0.028111141395554845 72:2.5950478482294 74:91.34606704695682 78:42.68004599553095 81:0.48221508144525943 86:6.172254508068069 88:6.520672033058073 89:7.438753601707451 90:53.563209309337886 92:8.638973216457213 93:18.429513235963793 94:1.7450652869760919 95:1.0936879484938289 101:2.606826163041912 103:43.47149818064245 104:10.312077621995014 105:0.8622413872652606 107:3.933868206141913 109:15.948579561128454 111:4.027786254340913 116:2.870223020620615 119:0.3590802915257196 121:0.5411808645647231 124:73.57683635814125 126:0.4946300992993598 127:7.856554152732281 130:3.162083683623425 131:46.87508899759527 133:2.136818169058307 134:13.72829228968004 136:2.8005806901077035 139:0.5391813060412386 141:3.6647835389487864 147:0.812252391094759 149:64.09637206167939 150:3.9872245664732064 156:1.6131002598418844 157:6.50362362249478 162:3.8097189801832214 168:5.617403050986975 170:15.022379446309664 171:0.8251210603792796 174:1.734173259233203 175:27.068048367988556 177:0.7082509492290002 179:1.4719178857376092 184:4.144533939896044 187:9.947971554936972 188:1.6798131054844014 190:1.3296428957098043 198:14.19518264522826 199:1.3902120217125202 200:0.31985667729775147 201:1.2266605223675608 202:2.390903512653867 203:9.167892921821784 208:1.6794128074943253 209:1.946102152995547 212:1.7921678940071075 214:9.852056610843032 217:6.132179875875439 218:1.2173563988989031 219:6.419732526810753 221:27.547266552468667 222:19.80184158917244 225:11.196495578655439 226:1.0990382609177662 228:13.148272669874656 229:3.0588440145390945 230:44.83360364664113 232:2.6522689325399718 233:7.405386165744534 236:2.15701747964545 238:15.130355109985684 239:2.501843513641852 242:16.594680059273035 243:8.60967646961573 247:6.449442823866318 252:2.4529232265931302 253:8.408659912457253 255:5.225158142135956 260:5.662328987113654 268:2.742276153255313 277:0.940818089069237 279:1.8623796583926326 283:17.990990567342546 285:5.592456725541265 286:1.4282389974708103 294:149.53756333133356 297:1.665479356012379 299:1.2975753993743206 # amphibian
4:51.353181474578776 6:3.5294462750440174 7:4.539527834221647 14:9.635420833712 15:3.3178271572279017 18:11.163298740160183 20:2.583323243955469 21:3.8719527122311983 22:2.887963105836355 25:18.05347183816356 32:3.5498764698553322 43:5.793554526154104 45:11.395067646971262 46:4.459179964135663 59:4.86010046272833 68:5.315698807306734 71:8.582931321176652 85:16.134629890194606 93:4.843457492205968 95:5.034566320365035 109:3.4299483977060254 118:4.5317584951711 119:26.61405905436006 122:116.61344823788275 123:30.405652902395158 125:3.857586585769581 126:10.994862650231067 146:15.715094422380751 158:5.389376800088054 161:4.208183504904278 166:6.01447010337098 182:23.303693594634804 194:7.436160688510989 229:7.348259936462151 233:16.120724583162495 257:22.198890357427295 259:23.684410579921217 269:5.9418428006582875 280:6.272178519156614 # ampicillin
2:19.169025227093623 15:1.1054804281214727 18:24.086433514432446 19:0.7818034808416047 23:55.398812890909305 24:21.719433260301926 25:1.532538833725114 29:0.6895709194118246 30:4.089476354433712 33:2.30168965792964 42:65.64543314322361 47:0.9070795434223106 49:5.22630084214853 50:18.537852096316655 51:2.1845575100348524 57:11.992900039937894 62:2.0741407446690014 64:37.72259535027065 71:0.8444422885588876 81:69.21086768743619 82:7.691161830502202 89:2.1498217098121417 90:0.878361305360374 95:70.43358643082365 102:119.89828502041532 119:1.5672473530276538 127:2.285265813028675 131:25.559010258783832 141:111.75343387554855 142:3.1053236232376498 157:6.133904075551533 175:73.44392464232132 177:64.77578027906029 179:30.690245689960857 184:27.48737774564003 193:106.14823764866054 198:2.6723918603636343 209:33.5755969364278 210:28.989614905547185 213:9.505214522104968 215:66.30308209003869 230:13.83352390875917 275:77.65289542517863 280:34.44847741245757 284:35.85852441595335 295:6.064833811631894 301:108.62673297477514# amputee
2:0.7428797987273913 3:10.734439665871442 4:0.853232380215628 6:0.941447343659538 11:3.7011958619467427 12:6.411148734483268 13:11.452862435576293 14:18.118381835857743 18:5.30106405226982 19:25.630425077748473 20:0.33182582057226184 21:1.2014276106105908 22:2.9018200019247993 23:4.121116913418785 24:1.1075882497966836 25:9.100711060609166 27:1.1670688689920308 28:18.936321862967194 29:2.6721608167134954 31:3.70142523679329 32:13.10962034385959 33:17.78789043969297 35:1.9243829731362831 37:37.44483365722752 40:0.9540374656018316 44:1.6986054739920604 47:3.1948878752150356 48:9.67420615091897 53:1.5759719849783582 54:9.712763706078988 58:44.81674420634848 62:60.02548160528849 65:11.834752921805228 67:109.31375191647587 69:2.4376869582128387 71:0.558670196358749 74:48.81881752968359 75:7.425917243651199 76:2.1501018992000054 81:9.879246654905103 88:1.4820869210340482 89:23.558946910906315 90:0.5881774028638566 91:2.5651513888465147 92:4.272398138222735 94:0.8542821686843284 97:8.22666183773004 102:16.97292866550151 106:2.3535323117845617 107:1.9439493343116936 111:39.49601417820182 113:2.5839714807843013 116:1.4139000932565895 118:1.7405701164308973 131:1.7203605529370676 138:58.78632380061578 141:11.341360201682651 148:4.4652663426599 149:1.4954957651400265 155:62.870530497585584 158:43.50536358426886 162:1.8820484786229386 168:1.2102930862437595 179:2.6168782409191396 180:3.2243383197101476 183:4.1701436997592385 187:4.946813827304609 190:2.453623870086645 193:2.6880511457012006 198:2.2670128008264183 199:2.5234332023252777 200:1.1525627845989856 204:2.1649725624713727 212:2.9764030483526116 218:2.3228576756648645 220:32.98533202747235 224:5.442127399777727 228:42.53645160122199 242:2.829141795581325 243:159.01878309922932 244:28.007154123535997 248:20.88838581611568 250:5.304727471654979 255:44.24034805255427 256:19.820562735949785 259:2.7540983925651057 261:2.210510510782868 263:4.030795471108114 265:23.246728395591624 267:20.093232138026707 268:10.682680019094677 276:17.937023441038136 278:16.37615439684648 283:54.67621659505927 286:2.567023273429827 289:20.405878886193 293:6.651898449967668 294:0.856576965527652 299:13.375663973915675 # amygdala
3:1.673871935472904 8:3.217794699797557 12:2.540443195471175 13:21.75404336813603 18:3.827793388690664 22:2.5209472651436204 26:9.290321227956708 29:7.338628439403981 31:15.249725621211192 35:4.351967989260959 38:4.543170994903114 45:26.775851930359742 47:2.6861639575182377 49:3.3561403323393235 52:19.965996063841732 63:9.789389536936717 65:2.852791338498026 74:30.85461883057868 94:8.699036462781793 114:24.736674354009914 119:3.50180117707953 149:3.848947506633124 161:3.8190702974050628 182:230.97992904503465 183:26.984429580287404 184:4.494074284883431 200:3.42503224318108 235:4.676760059481871 257:4.790816062504888 266:5.926698959341257 268:26.454523024207123 277:4.428746152358414 294:3.0346390643706136 # amylase
20:3.786296002607209 22:4.107966144122982 50:4.358633974275472 71:4.195985414327131 74:12.056031504044755 94:12.100377871450506 131:14.392370100747794 149:13.835157876745262 168:13.096447655805827 182:6.839507263210784 199:6.709852936001897 221:4.943955274969253 283:14.897116140465828 # amylopectin
20:3.048911977416666 22:16.579327979408603 29:3.223737541303882 31:3.8269467663907295 44:4.980776631694415 50:9.92058510288411 51:21.96814459646528 54:4.550104018656858 65:17.67005741671517 71:9.591129817915185 73:4.786254226060256 74:10.470054697300732 116:4.633461237360426 136:20.40835387640621 149:4.7344876293797755 150:5.301032902689963 168:4.375035564203486 182:14.916219045156973 188:15.38413222868426 199:14.655994952747207 205:6.115549943185062 212:6.424453483631669 221:4.180532822744239 268:7.514126915440813 283:5.254128877774942 # amylose
13:2.833685157578594 40:23.854964203493736 45:4.019474149319976 48:3.7347558435322634 52:4.551893835785333 62:11.04310937418204 63:25.503259603041492 72:3.660406000362565 74:3.0877733658782147 95:4.719095726599656 125:3.551321108881349 141:4.300228936474373 168:9.836932746699802 169:5.586893642767864 174:5.527407797811737 200:9.68486267363342 235:4.757948648267002 242:43.53254656933059 248:31.945755660619053 293:20.41870745617221 # anabolism
1:2.5117132476776822 3:15.81273183695671 6:2.9038487405559166 15:37.18473009803256 18:9.825918278084082 29:6.83051038777811 40:2.9204553119614642 54:3.4172133277115684 57:25.920344612125483 62:3.826870330297571 64:4.651703813273155 72:3.330854667289032 73:3.645922724408159 81:3.473134516631262 86:3.452624298188393 88:3.579698129738609 90:35.261746046630975 93:4.190633498587422 102:3.876133013176762 106:4.575646461848265 111:4.170329717774353 116:3.4978351804571335 118:3.883739867783885 119:3.2518974023618736 120:3.6655928697829165 127:10.82632513878315 130:17.464460474253162 136:3.455897327168365 147:10.680359512017166 149:3.5957072087089172 157:9.823354595996259 177:3.834986525083572 190:4.685772480065318 201:4.553817843259099 209:5.432704695226778 214:4.761806048608738 217:5.320669461083847 221:39.55514264652132 225:3.7042729352011285 230:19.583008562461938 243:4.326558481967698 247:5.489250636360648 248:4.8469032029001315 252:6.0105204550770965 294:14.666209240148149 # anaconda
20:656.02860006379 71:262.5793958659748 168:290.03405921369153 291:330.09463989297745 # anaerobacter
2:28.642890012239743 3:10.763027642048419 4:10.768357864905548 7:14.181904564539249 11:1.5828263741813013 12:9.256084978121288 14:5.803055095350418 15:10.496394158196566 16:1.3784582413505322 17:83.97231614918373 19:1.1982646405830903 20:8.271746170569985 21:6.575750588081679 22:1.2007341686067248 24:1.938970490818981 25:2.0235402058228296 30:5.134602802114919 32:1.7618013030506734 33:2.8332770391100777 36:3.2639458271714625 37:2.6514136055073245 40:1.7588910804247897 42:9.770283533852506 43:3.845052811875297 44:7.773634694581538 49:17.9207556416118 53:7.485573745540243 57:20.563063341163947 59:2.9561633262295177 62:7.75737450286993 65:1.4833729751200984 68:3.3872764297982076 73:7.39482766392561 76:3.09230214460639 80:17.45580430225949 81:7.04856726134128 85:4.69393254263759 87:4.079583488844679 88:2.3642324809867934 92:1.8586926314888688 93:15.097042287910444 98:77.13760385870148 102:2.6423795967017427 103:2.9522416097585515 110:9.267897134281409 111:30.13659910741615 112:2.8327567948409476 113:9.762844064217148 129:2.423689508442453 131:2.627436473691103 133:4.354846047474713 134:3.102072307477984 138:5.566895986231084 142:62.224371963350656 147:8.081815833690488 149:7.294204396023526 150:14.965005851143758 152:3.683673572523564 154:13.695368933563488 162:8.197544365181415 169:35.62303724443221 177:36.28321139820584 183:5.192413961419612 184:8.577138008420963 199:9.630610164785208 208:44.208133067238116 210:140.99518083694707 246:28.703580299819095 252:4.705222957197031 253:5.200264259709556 266:4.36423447872399 270:210.42589545153496 277:8.447107798263009 278:11.403733620695792 279:10.77662703564406 281:45.08120791222331 284:4.581123154415436 287:3.745311449446079 289:5.6735975879956335 290:54.88802683853241 297:73.66469029157471 # anaesthesia
2:4.225861177878084 3:22.750435327200297 6:4.513550644733673 12:3.870100003299153 16:10.902122312010833 24:4.740903450854228 49:4.729120606720199 52:24.41047831206885 66:11.157912914189755 67:14.684292098704837 74:4.36812536688154 92:4.647880437619907 96:6.596121302978512 107:14.375565208608018 119:4.880532396655298 143:7.469659275865 161:5.208781841501794 165:13.188239943263605 177:5.487846626412014 201:15.280856201057246 210:59.94376378526581 236:17.580511148630098 264:15.86756114468345 # anaesthetics
2:78.52482388180618 3:4.380235770753647 4:8.358127740803118 8:1.1301696233711316 11:8.171561523014176 12:45.67983518552763 13:3.6391556345965244 14:1.0359833479868201 16:22.655222691089737 19:16.03850307963258 21:4.999998743032426 22:16.053908158138597 23:1.1132360682153466 24:1.2493796633116838 25:9.63503159275842 26:32.8029254080879 27:1.310928979525031 29:25.963498292750334 31:4.025095154420615 32:19.410715969077533 35:6.656954961173879 37:17.757509801063655 42:298.4150150137888 43:8.685732351215018 44:1.856860964029339 48:28.41907034901965 49:1.2402723184914688 50:17.269872268636302 52:12.640627610516791 53:1.7314413683259153 54:1.4968766307806673 55:12.639741515928613 59:6.8754694891480375 60:1.6167153059358803 61:25.15001005315594 66:93.65687503737246 67:2.240619583190386 68:2.5979191310264054 69:2.6083580718617907 73:52.15922475749118 75:14.026499652030004 78:1.0722940896556221 80:2.8843526804516104 86:1.5268347970670149 87:3.265839390799604 90:0.7049809069974251 91:2.737403161451961 92:1.1779483545001177 94:50.96013106366899 96:29.615685540416802 98:3.366720314224938 106:27.89405207124947 109:4.182520547693646 111:6.803887024214433 114:3.6417397452010487 115:13.540107247816328 116:1.565244148709107 118:1.8997202343853063 119:9.756245293318434 122:10.713341596974423 135:8.914153627115939 144:8.491504368833828 145:4.01935831206216 146:25.455888781260548 150:18.819013917301714 152:8.358230850910168 155:18.62985694276459 158:7.898512599944957 161:1.6235621922067336 162:6.562916553345481 172:10.052910063825669 174:8.78931602794792 176:2.467870480921789 177:6.151890441862129 179:8.162123262498845 180:3.403029245493088 183:4.354633582010792 186:8.949882318922413 192:18.381026687328106 193:37.887129028082704 198:7.408614041076043 199:2.6951818247862853 201:2.5030465708506178 203:7.492547409977021 209:49.87208144655756 210:27.662657796932592 220:41.981801310418916 232:27.224938120437855 233:17.97879394693034 236:3.555801986586624 242:8.613901593550217 248:2.77377917370707 253:4.362360210030164 255:14.49965936880047 257:2.482296015287014 262:86.703350615765 267:13.949529741875647 270:30.680944518663757 278:3.5288808679374344 279:16.005626324673692 284:3.7547509591805603 290:4.710845257621551 # analgesia
3:7.508530178475671 8:4.086342417139195 13:17.36023072098873 22:3.3616188078253986 25:4.336797396527284 32:4.036686094813741 35:13.27843920428633 47:17.124845434346575 49:4.228960127876979 50:17.3504391197047 57:4.886118063648267 90:16.999763556054056 95:5.53780359708219 123:5.303948652948066 142:6.10975980732197 158:5.894940555373716 180:16.196440124341283 201:5.715823658485483 204:5.524647789430361 215:5.130909501937612 223:8.247826800468752 291:5.7612826802864365 299:5.80860733749701 # analyzer
6:14.619886476447535 9:83.15884047945235 23:2.8240078653062595 27:8.765384338565303 31:2.5997339173469665 32:2.7979941305818445 37:3.75455283195376 64:11.76198705262985 69:4.534423518600146 77:13.843751997838032 88:3.449963807203821 92:2.904347518432246 94:7.9136296570659725 110:38.34552972181673 131:10.14307368095533 155:18.38579168081768 174:5.04762925594722 182:4.754600747762192 203:11.499257027438727 213:5.148213056426637 216:115.45016804642985 218:4.408266843682723 226:11.220765670575608 227:12.464825583352374 262:65.55431401528062 272:7.430275139442607 275:12.634409041032306 286:39.52398212316749 292:12.269112774846269 299:11.748262119317229 # anaphase
4:6.459043854041443 6:2.1025077261400837 8:33.40220619914474 12:1.546821161843391 15:1.910654057520375 19:5.422872245512472 20:40.543546743198824 24:2.305527698125468 38:3.426486434857933 47:10.919225052587226 52:16.434731726214785 54:2.589225488107321 58:2.2443551448729755 62:8.57877974620283 65:24.060782812154873 67:3.407761952494095 71:10.656804273239102 73:21.862002108363022 74:6.420378081928008 87:11.695177975486631 88:2.7448164839582656 90:5.686611659482607 96:10.776364496088167 98:49.04479138684754 114:12.489205932320466 119:2.4316233770590485 142:45.755906958975764 154:5.896839058184206 164:289.44764362833473 167:10.806951550575908 168:27.475149583119727 176:3.65110294557457 177:15.269972584451546 198:3.6164253643231548 199:10.468870509644224 207:22.181339377736357 211:16.98924782672637 213:4.404043095703007 222:51.67236766707709 234:3.2352485912554423 266:12.281292825667176 276:13.298770805332351 277:3.31596289589019 279:11.621702828831014 283:9.134923842750885 290:5.974971729329997 296:5.578525501716642 297:37.07634304192724 # anastomosis
9:7.745162368126328 13:5.706504199052189 19:1.4398374332390371 23:2.0513047005593705 31:6.1271659866092385 47:5.562108448377954 50:5.700487444495643 55:3.2538192910684085 57:2.801416777643904 65:1.738196814816705 67:32.229856058926735 70:3.172955454319641 71:10.342694319304012 72:51.41308924033017 74:1.8815594510694007 80:10.660881139966126 86:20.61529460021569 87:11.476284684195528 92:12.446410489064236 105:31.16952267180093 119:2.3345846349488393 120:8.039507523888501 130:8.05140028453208 131:8.43314123264459 142:3.962469003252169 147:56.96323419669753 152:3.984456229398691 161:7.838151104886874 162:8.809416217845387 164:20.870611786556022 168:2.331199302731822 200:7.047242898909199 213:67.65903941831212 214:10.25088655544555 222:30.67906554692981 268:5.330323148648266 275:27.320550123682484 283:8.920354663200266 284:12.506288360190888 285:10.793531697771042 287:4.0466850417840705 296:5.470030072101924 299:3.673219904129006 # anatomist
1:28.257572037441722 2:21.326961429553606 4:8.246675663499204 7:10.551227315926793 18:3.6087335790628146 22:7.177098419517513 25:40.750868492336984 29:19.207338594014214 30:7.678854932456464 35:10.969948737654779 37:26.665803426933085 56:11.059064771109139 74:8.206740830561792 75:12.157249770006787 80:12.748819027081824 81:9.686168936734536 91:12.427577529773698 107:27.630926098602007 111:11.124781223868107 115:11.826361975090752 118:26.657574432265793 121:9.891397016750476 131:10.487144838153478 149:9.940400491645633 155:27.56250114905223 180:33.38212402417535 189:14.099677500647761 194:6.799182851192601 226:28.747193414541115 239:14.976292483798856 242:13.009256799961213 247:13.811694521530347 255:30.58773862945226 280:14.046401169413608 # anca
3:7.508530178475671 65:3.7082245374799774 78:4.009970535613488 104:4.607734844127086 105:13.207275808700938 134:13.827283405294963 143:6.953426300060577 170:4.632033889159389 221:4.180532822744239 234:5.240253341561072 238:5.884626386743644 244:5.9522700672915745 294:3.8969656191437827 299:5.80860733749701 # anchovy
1:35.08930936911097 2:51.288907437788346 3:17.980422386059136 4:64.52527258066557 5:7.566527967524634 6:10.435842370712923 7:0.15486957221010236 8:2.3050033799625402 9:45.40328458727683 10:302.775107648432 11:85.86283581568773 12:92.50010743719741 13:39.76041031913655 14:4.281933585826953 16:14.681042778643567 18:38.032795655639895 19:13.120992632100798 20:0.5689855303080616 21:0.004889143190991021 22:133.01165528160044 24:37.97485600826996 25:20.14901053705932 26:990.0203637451227 27:33.866352259719655 28:290.10967383692747 29:22.540731288496133 30:3.2603286297975522 31:37.88260866365961 32:2.2050741825048235 33:16.970767876872866 37:91.64576587643197 38:5.436792120566798 39:13.772735308120676 40:17.923493846075385 44:7.5892724859151315 45:244.0900072294194 46:46.31553265779423 47:0.19160647076821308 48:76.03252884019291 49:19.354363597663916 50:1.4013690654112883 51:1.8546462007166538 52:0.2893016987060856 53:81.33309262494636 54:26.372069345487883 56:62.77875147575924 57:1.5642920779688552 58:2.4830175186655525 59:57.326953124683094 60:0.05484662189860634 61:1.244377681867634 62:1.680803995105308 63:40.20252360236372 64:37.30155042793269 65:1.5807378528184033 66:394.0224607163178 67:9.131407353129436 68:99.05248949624628 69:2.961635090005647 70:0.25105197992993894 71:0.1427139627891306 72:0.014170660825893504 73:3.838559740897265 75:50.10474524749365 77:92.58855322736741 81:17.71767509568991 83:32.88112029971939 86:6.261399994446663 88:1.3450748125287353 89:72.21085300055005 90:1.2138077567030816 91:3.19000278364088 92:0.001778393963419021 94:99.31672492851817 95:0.37086494749705895 96:11.525084407496776 97:0.7914805582911049 99:14.51744110218553 102:7.7346650301079265 103:2.23014279210143 105:4.863187404994389 107:17.194999505037487 108:15.224748161865312 109:9.916658338351297 110:584.1288303071038 111:33.02444815855816 112:2.041960019419147 115:6.031976114062406 118:20.463068922587542 119:2.919219565934327 120:157.56726242326735 121:3.661775163894081 123:0.26041247165354875 125:0.9044794487741767 130:33.750305603818795 131:0.14372829516462526 134:9.474121476797633 136:3.387725021947392 137:71.78915770370976 141:66.62277691366285 143:9.48161801051253 144:7.421718191449633 147:4.6821518431370865 155:43.79956709402506 156:11.983357682982577 158:10.83602222383518 161:22.882490928015407 162:8.341572149652073 163:49.9766883404663 165:13.995838336970248 166:36.857408013785836 167:33.546750675483956 168:0.005742547357414968 169:3.9231464792075053 170:22.34399459481302 173:130.3454326271093 174:23.349725482180908 175:2.9659404435948034 176:2.715911392606892 177:1.6921951219174856 179:11.335619414607432 180:19.343532897049766 182:11.42886751367114 183:6.194696803333655 186:0.9140779248748809 189:32.38878670778899 190:2.9900670186371063 193:3.4121620688890597 198:5.944915612349964 199:3.1150207542921025 201:0.46459116976525494 202:1.4188402686602328 204:0.36425599427165944 206:7.180561447372992 209:13.479024364322967 210:19.56327474922967 212:0.9054071361313754 214:6.6930206399850105 215:4.663212030218169 216:26.357710329308773 217:0.9537525902825404 218:10.14071574331456 220:2273.1111382301942 222:5.099648192803625 226:0.37453876789938745 227:3.5063023690897404 228:431.4642432597155 231:1.702043085780451 233:5.251953827191929 234:2.0578387387800188 237:26.806377123225836 239:1.517429814209712 241:25.644834940529336 242:54.70413055548528 243:0.3441790566469517 244:0.6005322569439515 245:5.002499726202324 254:4.650970364069253 255:16.063146755221688 257:82.28234672116234 259:7.370675322618254 267:2.9311015644724807 268:5.871561791511212 271:20.71037816639475 272:2.8125838821179587 276:5.574286361259758 278:1.1928560339852814 279:0.9636513849333793 289:2.2986168257487085 292:0.6719187281346826 299:10.521516121950194 301:32.21897722863573# androgen
3:0.7610213053269989 8:2.108285031306551 9:35.9934978879849 12:15.894473346950301 15:6.156380899464438 16:1.6639018103595258 18:2.679745392240048 19:1.473866329246679 22:10.208120013349523 24:12.848905685070072 26:12.684745950851822 29:1.361093924964046 31:1.8778670249143696 32:2.0638565046941144 37:2.9780613135928 40:2.0608379631820672 48:20.585680666634065 52:3.2944424071214167 54:2.529540758940298 56:3.221892633409013 60:21.22855129278279 64:3.7208135511239266 66:11.237168179301909 73:14.487500733002166 92:6.833875859850501 94:63.47607555808252 102:2.9688435054188216 106:3.6466537189922748 107:3.2014507672887778 109:18.064432212823004 120:21.676350501847985 123:3.2334488435700584 130:8.134817766511183 131:15.149608952740559 144:4.092239918194914 161:14.240320077945015 176:9.839852030730553 182:45.021343885812875 212:4.308303007715349 227:4.058757536822483 228:12.618890296241137 242:18.924914255221577 257:33.81842646762499 267:3.7186194232465515 268:5.372904401322796 284:4.931083287774202 # androstenedione
1:275.44983527393856 2:190.6788482440181 3:137.6257352392554 4:239.71819957758134 5:127.3782389416712 6:91.3613276079804 7:44.82581172359567 8:294.2879963508163 9:165.23097946069245 10:67.13526138868508 11:64.98858383994923 12:42.709908340250294 13:104.56206673478633 14:51.68811007896844 15:14.80484556513523 16:24.13566552486428 17:54.76594391000302 18:17.065499583118836 19:0.7135752753074901 20:105.16044318051482 21:37.019844393926064 22:25.705273799555187 23:58.55225496870836 24:148.20902271530622 25:86.45323444124557 26:49.92466121361793 27:214.72369888915023 28:0.2640408730991097 29:5.6249709339827465 30:20.568509032825663 31:11.58083389328677 32:9.504518431162069 33:35.75569240568631 34:26.81559392022897 35:53.18813853082175 37:62.34359064727968 38:21.788023422576845 39:36.4717277069257 40:12.825726154402847 41:9.503652841803994 42:2.892512567205811 43:421.9073908416506 44:6.884399479507382 45:6.3733956554832165 46:6.806625217627823 47:0.2654815885056665 48:33.98740603262842 49:50.55167168932547 50:0.22116732897248043 51:82.32570051044915 52:8.208933775248175 53:3.469979161133489 54:29.275495711394196 55:0.20033068768418996 56:1.8347427463016723 57:10.053937996388742 58:4.306652367299403 59:144.6235110392268 60:0.01787559811963671 61:184.64169607290162 62:18.730403273297917 63:2.597826781269944 64:189.16493141918073 65:2.9769034967546784 66:29.525771992609606 67:8.395534476330631 68:24.29676118216111 69:117.78151175357884 70:0.16783824972336944 71:2.298204413585474 72:19.546509253956813 73:26.618477454028767 74:5.854880374032975 75:29.9187029887957 76:0.25832407549418285 77:4.3180742092240205 78:16.2869932168268 80:6.684340632874855 81:0.9645957887682269 82:12.898698252554258 84:87.80849319839731 85:20.667651493485607 86:12.346326779381906 87:0.8443552043836486 88:0.02094690542081063 89:0.09473557558322289 90:19.526293833027633 91:30.955675560822396 93:66.95507061581237 94:31.66423928493365 95:5.153348143155988 96:26.045986311127002 97:59.10664397697922 98:18.151007872002747 99:31.448550530904754 100:47.370862455408584 101:56.61522443818096 103:12.144361503743871 104:0.008046530845055206 105:20.286207648466505 106:13.87334746111438 108:20.135097127556815 109:15.610035437901145 110:18.671956891180173 111:1.8806634986288142 112:1.7481374107235441 113:10.435288837361208 115:2.390811901082934 116:0.9936180020645996 118:0.08696259456133518 119:0.7182971241366469 120:0.035385310284007224 123:0.1757649288134652 124:18.955106124545523 125:4.8423626293489965 127:0.14271472640425056 131:6.971715997749882 133:37.60131555158959 134:5.10424730327859 135:11.986800451669348 138:18.26303346932522 140:41.16301771612654 142:0.5693280967494927 143:45.451012832189626 147:4.180199362889152 149:0.02337074933814172 153:1.131884253156622 154:17.90534803634175 155:0.1573058887082284 157:0.020042064058435345 158:14.596211481280697 159:14.59852934910317 161:5.969426007994315 163:499.7068382205738 165:40.761005142278584 169:7.428423408093966 170:16.55164353064422 172:1.1667102506596532 174:67.34557902594683 175:156.97694008126297 176:0.33622009881991227 179:25.701272312976787 180:4.035816121709883 182:6.480578325587004 184:8.290293300798458 185:13.296590999607577 188:0.6778252672659939 189:4.236620929900384 190:14.38919651117901 191:34.22434459266304 192:5.114342169957781 193:0.5693280967494927 194:1.918964784438514 196:35.746162438653684 197:108.79655776415278 198:2.3401356724015954 199:2.780814540014189 200:26.923011346112112 203:2.405818879647451 205:71.25424534000919 206:2.1481080859574733 207:1.3790031642333596 210:13.66079243525525 212:40.788921221541884 214:0.46572568077987747 215:0.11638379280561918 216:8.676173154446882 218:0.34929937627015567 219:0.9147246524227182 222:20.226403897723326 223:6.836010472564465 224:21.886655638061782 225:22.39674069003156 227:0.6031244853012423 228:9.235713287106666 229:104.45029497175945 230:5.084777126021805 231:28.6263329120369 236:37.78378233595858 237:33.05780282425349 238:0.4425081868318612 239:15.093391338736172 241:8.340136502661966 242:3.320366241926294 243:2.10915818254059 245:9.11548356787148 247:12.901271930820375 249:1.8784065783717931 251:2.1016459955130458 252:4.906618279927322 254:4.282088241751413 255:0.5058193403562204 256:38.995931295865326 257:5.543116619652759 258:2.162794623665636 259:6.810510549731176 262:13.551672377278274 265:2.9577795874519706 269:0.7813024443163807 270:2.2007498199304183 271:2.3813597016029466 272:2.621155742663043 273:5.502044933429566 276:5.191795261440742 278:4.265371355163755 279:7.680729829834921 280:1.007705997046193 281:2.217152119543126 282:2.4375760625780174 286:2.8568793383104887 289:2.11476995442662 291:0.3781126553338761 292:25.952338219475873 293:4.894465106360586 294:0.29771923846345794 296:1.6767306450211592 299:0.40237092889128206 301:105.86435205810479# anemia
3:12.967300499400986 9:1.0120920688297967 15:12.19989053708638 20:1.394414685916247 29:10.452554121079976 31:2.074347498054141 37:15.91885502365968 50:6.208671234793882 65:1.967906357067127 71:1.7372091197459851 73:2.9592037237383946 74:6.7301529160206695 76:3.645229355373145 86:8.137067683449452 90:5.990641258810832 92:2.3665934863906006 93:9.638613405560289 103:3.5016492557481116 104:2.7917574033110943 116:2.8158216056990097 119:2.5786456069209 121:2.8876355409969494 131:3.167423050326111 136:8.143752049815687 141:3.268128875197981 146:12.871562437424997 147:3.292614626549248 149:2.910539280521196 170:14.710653448142875 177:15.76190848032924 199:4.050183376386226 203:3.8149585901470457 213:4.56401638510349 219:71.5209767130931 221:7.335996759261418 225:3.0158064626922063 226:10.035143124061536 230:3.64772521127811 255:4.119632244438066 267:3.939345953552252 277:3.470632244179288 291:3.8892598188761083 294:33.238189732799334 296:5.741587113416395 # anemone
2:49.79945383321537 3:1.9706494730125548 6:9.64855711502858 19:38.32500218052098 27:10.264947641085383 52:12.389732285188847 57:19.587807538503313 58:3.637441255557608 62:11.589824947471268 70:12.216370728987352 71:2.9264418818192786 74:9.355812670680454 98:6.0945842935837655 100:16.015483539585027 103:12.368464662940747 115:5.12151576259146 142:13.883883861014397 153:15.581299147397537 161:4.1605595225331795 177:28.880191578998044 184:12.436937331120742 190:13.361115059519898 208:5.731456322798605 209:6.049409139432795 212:14.516941913733625 234:12.131101793420752 246:15.503437035501987 255:13.662066877707117 290:17.796839439453127 296:27.98567584286963 # anesthesiologist
6:21.15136704677336 9:34.374761748320076 10:79.32380045456452 11:43.64875586123928 12:56.65626866497458 13:7.039665876407768 15:13.48721345336081 17:31.274302115564065 18:16.264951863349186 19:2.0252865565603497 22:6.5458011923082 24:8.298440363804293 27:94.78715627292156 28:4.075923184869666 31:35.49986390124373 37:9.879965784268101 43:30.434283474978816 45:9.469352224079433 49:14.794064462262229 51:3.666015249334766 52:10.550030438918418 57:3.461843247757171 60:3.2790531637832103 63:3.028289196771365 66:2.3429852943678435 72:3.0546047805852914 78:36.640320827648765 81:9.031536346405513 83:5.409303113941263 90:2.149953400999334 107:3.8326088382142887 109:13.835947888721435 113:11.80195531694106 118:3.601265398427727 133:13.471710620166096 137:4.48736144738647 147:25.73208874651014 149:3.3162298548819393 150:54.27888954058693 153:5.481807472253474 161:3.286951594338187 165:49.88927486673278 167:12.008351756018856 175:11.482387641039796 180:13.19440323826412 184:18.321482493799007 200:22.315143189436135 206:6.734461903835865 216:247.7858538580706 229:6.379427581289819 239:5.770392203314562 250:66.14581345430757 254:5.364158469495638 259:4.722238071696868 271:7.001169142793203 272:17.326632984635896 291:28.253924520744555 297:4.8093827856042495 # aneuploidy
1:87.9883607427567 2:73.75478918424069 3:213.49875487317635 4:94.69563893734929 5:244.39115853435055 6:31.34125306084624 7:54.010051771375366 8:349.5410707973276 10:6.572529651576725 11:287.3674273336605 12:46.770249827971114 13:169.48749540227962 14:4.469293758317423 15:58.60804753947516 16:0.10683271529833115 17:172.8613923046107 18:18.802331382281487 20:14.51546890465811 21:20.810898249959273 22:17.011368212329277 23:7.693173757293531 24:33.702148283225014 25:8.843991357294842 26:1.0538545436684764E-4 27:91.74924680305685 28:9.711739429175227 29:4.395454452560791 32:2.329875800532886 33:2.13500605675198 35:8.738174921448726 37:86.06067281779725 39:19.623335515731362 40:7.565284682365454 41:178.26302772771837 42:21.67526594627624 43:7.864604259019603 44:65.6093973610996 45:1.5697656530104218 46:59.04664313312864 48:3.4086657801661437 49:8.385095444351974 50:19.002265704691695 51:26.339767404063593 53:1.5773544692230619 54:22.20186195313841 55:13.429189067869647 57:7.4811765358118345 58:2.6127311876124395 59:106.35277531938688 60:106.43886787647548 61:54.713311034163674 62:91.71192350059262 64:3.036856612203316 65:3.714025741484188 66:0.0649449998566882 67:279.7866223271847 68:3.045457264579902 69:10.840901198214372 70:8.86238013145536 71:7.88640978471334 72:0.02254678606502347 74:65.28246934802917 75:0.57125262768769 76:29.47695068132933 80:11.952311916219267 82:14.149842689495793 84:2.1458327334443266 87:4.257891832007927 88:61.715057323602736 90:91.1574270229886 91:0.6527822520435276 92:0.7556865330660762 93:28.22964480179785 94:6.991355972427147 95:14.210616516254111 97:35.2682961235963 98:13.892406406401197 99:20.56954647249431 100:42.44329918631942 101:1.663756319391156 102:1.8382333812211158 103:39.63545235044169 105:2.1092660183318834 107:63.36382632505918 110:63.04126902273596 111:0.29831415767247216 113:0.665709276155853 114:9.636563347745678 115:105.03639587729255 119:0.01193122330052053 120:7.20927845874209 121:93.30750708774036 123:2.2443690424315017 124:1.2386536530708887 127:27.20552790734614 130:10.919984349101234 133:171.76152586558075 134:80.52662256054265 135:8.184007275900603 136:0.045599756571221756 138:2.260492995072266 139:3.79967609193052 140:27.459658700710087 142:16.883229813900243 144:12.200506183236957 146:1.3520489543564915 147:0.21717157462318146 148:6.884814374204435 150:2.2400374834112378 152:0.7531842339253172 154:6.8521707933009885 161:0.07183188180269096 162:12.652074724547768 163:50.492012393827096 164:417.95080665411797 168:5.773300450797151 171:0.22502106689638554 173:0.3828994174396041 174:36.043475753065 176:6.203757108194537 179:11.571424080881126 180:19.652071816472187 185:21.040756688228168 186:0.9586222264843344 191:88.3161946064181 193:11.861173537149215 196:54.43704498390818 197:55.4150749267252 198:2.75896850542247 199:21.2699381280547 200:0.004786239220658219 206:153.49949770995747 207:346.3305618667794 209:4.365896098833817 210:6.2427036340135995 212:4.0496628477866485 214:11.189175436845597 217:13.294767020020197 225:7.345091565758119 226:0.40724168291555213 227:0.7753687166769663 233:1.510195847234734 234:0.26026329588925357 236:9.383323644392549 239:16.150232122411726 240:3.203333597709471 244:0.6393231999907123 245:15.335903565443257 246:26.97426755389867 247:38.47025670023295 248:11.507177817991105 251:26.80733947735989 252:15.939287765107485 255:0.6685836507916038 256:18.999305110679526 263:1.8122894283669322 264:3.3457405066723616 266:14.600425119387356 267:3.0331797418568085 269:13.129750220930067 272:2.8713224476502166 278:1.2410749814590232 279:1.0089272922177344 280:26.197384103038534 281:2.4598263264655875 282:28.707785584622172 283:8.762205468118465 286:3.297705598849267 287:12.184935451040205 288:4.709346036568553 290:160.43091448668542 292:3.450309381816963 293:18.46617991917554 297:23.23920125801846 299:0.5532424628679661 301:69.1361330508902# aneurysm
3:10.067769789831587 11:1.431173755853291 12:13.77651486543235 15:5.149981967700251 19:8.655123528458741 20:0.8278675275524273 22:1.060801417376994 23:10.73104452266232 27:1.8465777618504284 28:8.459310635211201 29:13.141418433651179 30:4.793171402910373 32:10.650092202513314 47:1.1955154634121716 48:2.0366072490420026 50:1.2524967782468597 51:2.53953230101467 59:2.781683068628528 63:1.9457630022068455 65:1.334419299274193 71:1.127180505087957 78:16.293821247512547 86:18.60476079648947 88:6.900147907028887 90:1.16423424422384 92:1.7005588979471504 94:57.76495581667461 105:2.643980772986707 109:173.88327806683475 118:7.505445138316348 119:6.248162256998527 121:2.19008118757793 125:1.8726799783933095 131:2.456697668348886 133:4.170543973571778 141:7.664717925838305 147:2.576671266909748 149:12.7158613235098 150:14.399685464151844 161:6.873072327539964 162:2.6307924252040276 168:1.8952795433629488 170:170.25296001584258 203:8.77903725077048 222:4.419191415974308 225:2.311942546905527 226:2.951220691346832 230:22.303550120335718 234:2.669655446839563 260:9.869056313180245 278:4.165579500349434 280:4.123922243863468 283:2.6823890472653136 286:24.169045986962654 292:3.44274240273584 294:90.66947940677491 # angiosperm
3:0.6553673972651447 11:5.896813658595784 14:1.8555506559214936 15:37.421481217576314 20:1.0940017869187921 22:1.345758420762187 24:2.1020405310220975 26:2.0533810744526493 29:138.8542501665469 32:11.74965893736666 40:1.918470493201029 57:2.688720647548991 58:6.566339851420407 59:3.1325944414933584 65:1.6365980777344442 74:1.7779486198245897 78:6.25025312014343 90:1.4562196902624753 92:6.518686283502267 102:2.8155795702429787 104:2.43321190898404 105:2.9920436885310195 109:23.950457963869578 121:2.526757699190738 129:36.24931014153629 131:2.8004662655852206 133:4.540206100772905 150:3.0752729046607006 170:78.48608797298047 190:9.853034097134742 214:3.669047632677907 225:14.171923343648265 234:3.018268240868121 248:73.12220254779871 266:4.549633827497525 287:3.927630136032965 294:1.799297679629899 # angola
15:2.868523746314932 24:3.292700634893802 29:13.139481720308163 40:3.0923755183147477 54:3.5931414321436597 65:21.83995066395039 74:15.149805597165336 78:3.0698768314723717 90:13.9826361992981 92:3.2037260999435446 93:11.467477324834809 105:11.20012743918557 106:12.256581787145157 109:8.58551758533631 116:17.484127773383626 120:18.012269447897467 121:3.749014235675541 130:3.849042456111408 131:36.28465402258006 139:3.7456995360981433 157:17.72263495369353 170:3.67291965618143 171:11.090498815691266 175:12.451294732802996 179:5.046865093257915 200:3.350088921847396 203:4.704411537387783 204:4.547300115440607 213:5.467495667722313 217:5.504734761852124 221:16.097529632657256 225:3.88203869350671 244:4.968799078198233 261:4.598312488155438 291:4.7803784653225945 292:5.083920622500617 294:8.549597942638798 # anhinga
11:2.5474561497675823 12:4.604801903661239 13:5.191885948844477 15:2.505794445087272 20:55.7308384829551 23:10.554008173111031 24:0.6252339516748463 25:3.3863027441598597 27:7.091245667944177 28:5.485080591890054 29:0.12053047965007999 30:17.65031154263802 31:2.5476643359984927 32:6.3251266477639865 36:1.699245574705849 38:5.340017640064094 47:0.24230462083460041 49:26.862972235044978 55:10.028286116274748 57:1.067448922230213 59:34.730918910217945 61:2.7487509872489952 62:4.4922783694053035 65:28.602804660934908 66:0.32213772512419836 71:16.70353360033165 75:1.823564947314788 88:8.194292811089138 89:4.646173847487975 90:2.032552486001501 93:21.449967210047703 94:67.91436397849027 96:12.083525275521387 103:1.4293140538637863 109:54.81278360478879 112:1.3280413824183677 114:2.7947392115707967 118:4.596550096068443 119:33.94712910400192 125:1019.9184901589758 129:0.9926752098651209 144:6.752800018793343 147:1.2577734230392514 155:1.3468054835138636 157:4.031627908322619 168:53.4906880931607 169:7.156215875981484 177:4.507141005181151 180:13.85647329161278 183:3.4843450476710562 189:21.17764989330378 198:10.807739327783002 202:2.9561127160837004 209:2.4909520008679227 218:5.822291295208068 221:38.46351267556311 226:1.58002259391726 229:9.945151956753483 231:9.193969518570997 234:1.3366129892733924 243:1.530564813048562 246:8.112669051796809 253:24.695866990630567 254:2.695247502065015 257:52.102938894172205 259:2.116511491821038 287:2.129374492306046 293:190.180474791613 299:1.7978235299434222 # anhydride
3:1.2544575740144286 13:42.2820575758226 15:2.4600889234726746 16:114.84303963869917 29:55.43472608004895 48:3.1557192164100143 88:9.311843584122629 92:46.218203490435265 94:7.665775791464693 107:3.862082375522057 109:2.5668232539614526 119:3.005140701994812 121:3.3217262752995427 125:8.574834336249868 131:9.888804634631587 141:3.7098035940539815 169:12.702528649499602 188:4.856740076230015 283:3.8465828171287293 293:18.5412619124472 # aniline
3:2.401579756253317 6:3.954806300564041 22:3.3019279834709434 26:18.961872581318477 27:4.2572165399286055 31:26.18987108489018 34:6.13413876785094 40:3.9721601255469134 47:16.929066782866094 65:10.004148235419137 72:11.54852248449929 107:5.207362763704758 109:18.118908655358467 131:4.944273893267886 147:31.609407325486156 149:12.106945938304982 170:4.569978370858947 171:5.095080661132595 238:14.438778654332486 259:6.118849261667086 294:10.39313312040487 # animalia
3:14.090131142167133 6:0.43488151164363387 8:6.195598764502717 11:5.5073191439335885 12:0.1424827696768078 13:4.9416926042722835 15:85.68549975660915 20:91.65519234935246 22:11.426839994664688 23:0.46175979723956073 24:0.5649042001887096 25:26.922719942983147 27:0.6128245460783444 29:1.5021145863015295 32:2.727729988669796 37:1.102381417450536 38:1.4163109246835888 40:0.44451382945505613 44:1.0639169697850797 47:4.74941557032099 48:11.964105796277645 50:0.2316351605071477 51:25.799459282407877 59:1.353625355344282 60:0.8605099174004829 62:4.31536103233832 64:1.7196213262928122 65:33.31724482314875 71:1.8201803657841096 72:0.7029177818322301 73:3.988628151616829 74:0.35830628877854703 77:2.6223887681729408 78:5.9917107656115 88:0.8759494322986597 90:8.093225450994453 92:0.5102661604917887 94:13.938029582200306 101:8.780431661566594 103:15.109125229492085 105:9.301356534684075 106:1.6557079514242536 109:14.038178737423754 114:7.973409682476015 116:0.8178340196727433 119:111.31474228037534 121:7.896082965320664 125:443.8984707439581 126:0.8153391294024214 131:4.376086859778503 141:1.1621956557768771 144:2.0457025495760393 147:1.181627249934982 168:0.6480431703952418 169:2.2307101079983824 170:0.8168629220902675 175:1.7358579219417283 176:1.6054790534197818 177:4.330099046818772 180:2.47545260684706 182:1.9221025966636973 184:1.376953347013035 188:18.732984294879973 198:1.5759806597233672 200:3.159110371021338 209:7.330208944915296 210:1.6177067423539948 218:1.6273969355539812 221:25.84406412852379 226:1.4988613801515172 227:2.0159331323549603 228:2.8225722501726502 229:3.549331969592875 233:2.910152705862123 234:4.792808888483979 238:11.219089840343846 244:1.8338620333606728 247:2.4515544779089 248:17.658656675188958 259:6.526622446693424 261:1.524130771850353 283:4.81776497846649 286:96.04091086324577 291:1.674830494060849 293:15.401672138896098 294:29.32413006743609 # anion
3:13.061264614511195 11:6.687280290839087 13:6.260856785966352 14:6.952004893016938 19:60.546173472756536 20:5.16673639265894 21:53.105572874888175 23:7.153873142358747 24:35.515551191422176 28:62.58213593664525 30:6.26266886655916 33:9.458274437040563 37:77.94880705120187 39:30.287191890864605 46:23.31891363999661 57:23.029596938676548 64:26.784049015546472 66:18.21896939802121 88:38.4512573905624 89:9.118708852571745 90:6.036457266104587 95:43.458296096635564 98:94.42516699259144 102:23.583883264702806 109:49.386897513534905 110:10.478229304392952 111:9.646023367618481 134:10.030350100316571 186:11.85791263659767 192:13.593385166402722 193:11.206435293895726 202:13.221064439547407 214:45.82683958244565 244:10.893160610805287 246:12.810847618645886 252:32.3189645212043 273:128.5664312390132 278:30.848305192971715 284:13.106403362223018 285:11.38856216863707 290:15.091109224876982 301:17.62552406879683# ankyloglossia
3:89.96428494524245 8:37.69922465652783 9:1.7340835697665569 19:20.52371829527587 20:2.4681739587807128 23:1.0147697515746166 29:42.676736695986875 30:3.413991486840097 31:3.792772621291476 32:8.39444259127181 36:2.358859250508982 37:5.996809154585454 38:6.7694043124054035 40:24.581941700116477 47:6.977757354287063 52:18.547628493485533 63:1.2965393499386397 65:7.464789079147863 66:0.7588515286511228 71:3.1337176523015624 74:3.8730523638867416 77:9.499306053585876 86:34.682541404852344 87:8.89453604857534 89:6.04509268578619 109:153.80004609299095 111:2.037086603191046 113:7.8289040251435384 114:24.80237562128206 116:5.252380969002341 119:4.784310695660893 126:5.245600342471076 131:11.188492925486289 133:41.387158201103766 135:8.648452013786798 149:58.162571040814754 150:25.03372010444355 170:15.645532788564578 173:6.876670251093698 176:7.217940207696974 177:5.899079798523424 179:14.190373432867414 180:9.179298693479115 187:5.000026322788503 198:34.2397225580978 207:44.0982968994982 212:56.571051506347864 213:8.722105967544937 225:5.647729646463932 226:6.966466441687536 230:19.108841678049444 242:8.349168144539712 244:20.85951677706123 247:107.98842556911397 259:8.190401459432726 260:8.300986366044588 264:7.849140977039851 277:6.548738616283284 286:20.954365003389903 287:14.679314642306075 291:20.10252098303384 294:3.916609424277631 299:7.470612232354038 # annelid
3:2.848472046126424 10:6.247853853274146 19:3.767605850752321 58:4.592530648561689 65:4.122282492225742 71:3.8579011220275725 73:5.210720098307551 74:11.340959596626101 103:5.785774632068643 105:5.639416061961922 131:5.432706186033109 136:5.01311531043106 147:5.5653902888942435 170:5.055359460738287 184:5.819876277153462 234:5.667578301075761 244:6.382902676131971 278:7.258526876676319 294:19.604095955945624 # annona
1:12.284304294206859 3:1.080899417994453 7:3.416782227516656 8:2.5171278132922357 18:3.106022152281651 20:10.591160017328942 22:1.8558998389995358 29:5.892417349520968 30:48.592751285245306 31:12.966610517151222 32:2.4710438246920137 34:4.53892139298781 40:2.467910941137202 44:3.3613612895079132 48:2.939179227528536 51:3.473544107489429 58:7.770746059564035 63:2.8414125671385793 65:2.1688818461702635 71:1.9327711024057705 73:3.1757909900142014 75:4.189719958677352 76:10.424158950529664 88:3.110881594251592 90:1.9753977054840173 102:3.401795628618235 104:15.335805171868286 105:3.5833215323643457 109:7.258343385794568 111:17.502602348964093 119:2.790384682209777 122:5.659096240278736 129:3.173263775008558 130:49.287249058776894 134:18.08698355413874 141:16.863550946839478 157:15.650136674147385 169:4.751161927036149 174:4.6924423025810595 187:6.8034943917849695 203:4.039141149936312 206:26.216687196582207 212:4.760875151467417 216:5.202216859089207 217:4.829260847569334 219:4.9809460776673875 221:7.785251162699639 224:28.566574160376643 230:3.87070333603678 238:4.23382802494949 243:3.8454045931372707 246:5.242863071886363 253:6.015210037046371 255:4.345738290752654 260:29.349227721133378 267:4.1643535113283185 294:106.0154738984394 # anopheles
1:2.480245709701711 2:62.50909835713988 3:15.673842948967643 6:14.925585632837883 7:3.8576658178135976 10:4.619582504293003 13:7.539971400775725 14:2.8197168848512013 15:21.321912916673007 16:2.4600109052861034 18:17.054103888264823 19:42.1214901949711 20:1.964873849612278 23:2.917502183350009 24:8.808360649685568 27:8.965417822054606 29:18.921295483676975 35:36.35593893925898 44:3.801333742226701 45:3.6522234409588354 47:2.4160558862930017 48:3.3711411411256456 50:2.483499336254346 57:3.709363975879902 59:36.93971434661696 61:5.681036726877328 65:20.939487303710163 66:2.575638288915624 67:19.207746264451544 69:4.633898259344032 71:2.3344262089255556 72:9.250143195010624 75:4.640718250809666 76:4.315505947989048 78:2.8658725738400532 81:9.545688208878552 86:9.503139416322018 88:3.5463458907091923 89:3.8770133838618808 91:12.284571063669869 97:5.050044796719079 99:5.66986198998926 107:18.747419122278774 111:4.136342302527472 115:4.47873621757395 116:9.596906350122431 128:6.975431612380026 131:10.345730040276695 133:5.618134749073205 138:6.84961296521008 147:3.9550102936639555 148:16.33417390496542 156:5.002438247211903 170:3.4632092516940647 176:11.688741455174727 193:4.906758438094748 203:4.4884972899377 212:13.186628927182511 213:5.248776146068381 226:4.352127943742285 236:5.641238873152299 239:6.030042188065239 241:13.841333899819725 253:15.73651063743588 262:7.37045246605831 264:12.347357254519629 265:18.604772840507824 279:5.299883672386071 281:7.075752990646227 284:5.849057419147005 289:6.957500001611753 301:84.68367785045746# anosmia
3:2.679971993201502 7:2.470996787592001 11:21.5300583888316 13:4.762202934671034 15:1.3968139726748647 18:6.85917407864727 21:1.871484385766292 22:8.6186237184787 24:5.953674344387505 27:1.8328210775053457 29:156.60458573404486 30:1.2432894199379938 31:1.4183851216676608 32:10.603043976674565 46:7.33199278309141 51:7.604106055205944 54:2.034317307031228 58:5.825321483517592 71:1.1151314996581807 86:25.372493231145146 88:2.182799097325627 90:14.165742517263949 95:2.9293416295113555 103:2.762834247086242 104:2.085092786071666 106:8.852401881247523 111:21.493770996393284 118:2.463884885299408 127:2.6283822429281023 129:12.813481788918917 131:2.4420667018546944 133:11.00212033925099 136:6.62288278310727 141:2.5384366746741183 157:83.75285924119635 170:6.703509992072272 172:4.3197311252048936 180:4.021218719749389 186:3.7773204274064733 198:8.66154158954561 203:15.4919912418698 205:3.471470830124377 221:1.7142099299826032 225:7.116834090928999 230:8.407016540909748 241:4.0786573669282005 243:46.6049968865014 244:3.317196087256715 249:5.194972041533768 260:3.589011467094631 266:4.16402125866335 277:8.046390531122427 278:4.149717604857431 283:2.6675145727369367 291:3.1377591266131577 292:3.4272571973685966 294:49.93453599285091 # antarctica
3:5.9537590400302935 7:2.4564703153556966 8:1.6210730602337438 14:5.394055513584122 15:21.316921757359378 19:4.268014892428978 23:10.637271504628771 29:13.017371483541764 32:5.536221724084448 40:5.529823285015733 44:2.4040864879701487 58:5.795266497366066 65:20.848643585428153 71:1.1032202393763089 72:6.343875646007979 74:65.07509347201702 90:25.847741416051 93:8.053626736752395 103:8.078103384223256 104:12.244444771570363 109:5.30578393430275 116:2.093768072544141 120:41.67954601152479 130:2.252943512630717 131:20.156777197371422 144:16.985337653358826 149:26.03608805583161 157:2.162954473106462 168:1.8677353822508744 170:12.316438977734585 175:3.191709023637247 177:7.345809802396672 200:6.03643948783094 201:8.777102975995495 209:3.924938646198151 221:1.7008097639431219 225:26.599897106877037 231:30.03733626749821 243:8.324323589514062 248:16.42625026482816 261:8.504654402894188 294:35.18014461853438 # antelope
3:2.707449057654984 4:11.068991114350514 7:5.311870348028231 16:10.42433218759502 24:4.509678296442183 29:3.484084970709888 31:46.77225271445669 39:6.963374439334134 48:4.807502267078212 59:23.64423056064046 68:6.096643996023615 71:3.7101735441128243 94:4.160338027810931 96:60.725116486449615 102:5.296153256884884 110:14.850586284471271 113:6.2712355016479755 123:5.578153219631737 125:4.6187229910787675 130:5.084765063961828 138:8.351019714810336 155:5.527296641646123 189:7.086498754744487 215:5.404463633653669 220:5.760866073600615 258:8.515536056653989 293:5.708109798916561 # anthelmintic
1:1.2749965002150734 3:6.1244403026557235 5:2.456775239576194 6:1.6152659150741262 7:2.5154119985745256 9:6.48153357148432 11:15.688951923649617 12:1.1007185063773266 13:1.2802749129580584 17:2.048021125326038 18:2.2215600188569877 19:1.0824882261519928 22:91.40191680861429 23:1.6560044062089747 24:1.806879940158408 26:30.48155851072298 28:2.9592157194379776 29:24.56502208622878 31:5.2598631220491265 32:22.839378166418527 40:1.6299420922864225 44:2.462785204628406 45:7.174467555146126 48:18.535903451095827 49:1.7968436065517617 51:20.785121888795448 56:8.076885028757037 57:2.377123744222093 59:2.8120478243254916 62:2.4552209158552785 65:5.036164893048329 66:9.76381917573122 73:7.095183926873071 78:1.6102482003940897 81:12.437590790759547 94:35.623030957621225 97:3.65119157540996 106:3.1622399049312166 110:3.1674037978993645 111:2.777381372739366 115:3.102474786488898 116:18.923779605230454 118:27.861705099428377 119:6.310321292066559 121:2.219090242520415 125:17.783345466990703 128:13.81462804912654 131:7.5224671542442785 150:2.7557512068309378 155:21.40758220435547 165:2.1996665468151266 170:2.1495726238256148 173:2.93805109657497 177:7.472025876279058 179:3.4386066279911116 182:3.462620954896347 188:52.65016611682032 198:3.0709300447638324 205:91.08520968567625 215:2.5995468343485832 218:3.1298982780533424 226:8.571621963217863 227:3.566932408862947 231:4.828128447655158 234:7.9765582787392395 242:17.371768157991028 255:3.4085545435239455 257:31.193848576928342 259:3.5817936015669236 261:3.011146552042798 279:3.893120738739863 283:8.003592909783563 286:3.3864527500152155 293:2.8781727447892798 294:5.392215003939181 # anthocyanin
3:19.826757526642385 20:30.333637398081564 24:4.062055775235635 27:4.139911442757712 29:15.57649670609312 32:3.8591581043156764 48:28.625371583649958 65:3.5326209075487225 66:25.16592732928203 72:4.2811242575677 78:3.8325861873704796 90:3.320691555646545 94:10.14353751762648 106:5.554595245758182 109:10.186734795126895 115:5.490936183516395 125:11.075847365540387 147:4.956700150060407 155:5.071003158846132 168:4.195860542053488 169:6.229857062255316 190:5.666432583570271 210:5.508347363372511 229:7.674928012662438 257:5.509418544527936 293:32.29975359498094 299:5.6250024023707 # anthraquinone
1:0.36095299540379683 3:5.360190740119024 6:0.597491514283137 8:11.321067975553225 12:5.060736832247489 13:0.36438292458906757 14:15.600370432356067 15:0.4690511525927482 18:1.074596545024348 19:62.82331788124666 21:29.069402568951492 22:0.2437318681217767 23:0.6276209328488467 25:7.6419773184154725 26:3.4378278698187903 27:0.7945058732873634 29:8.097270838250841 30:9.528344593161174 31:30.995217135435656 32:0.6104168117983566 38:1.646716458737117 40:0.6083069483323634 46:1.2598168692986578 47:23.304249308663422 49:0.7342289792764642 50:5.652710907854336 53:19.846484199935816 54:0.9559729810070917 55:1.586375774656303 56:1.5243136215569228 57:9.18341247462594 58:3.416122288444525 62:1.271315364120019 65:0.4173003773610783 67:5.644318017917577 70:35.47734686924817 71:2.2303674190623783 72:42.659378685514106 73:1.1293235204317396 74:2.9116184331609816 77:2.8845345594518723 78:32.46189195023054 82:5.834589904686621 86:18.64173703116794 88:4.365815106649047 94:0.5233001107110009 95:1.7264022915229273 102:1.3106436779010957 103:5.525973383337899 105:15.653601785085296 106:11.625179095333532 109:31.698758651831582 112:5.289767872450493 113:2.1154668965524865 116:4.215861684432062 118:27.097625689157347 127:5.257046768724597 129:8.89340755368921 131:1.2979639704536257 136:0.98477381083699 137:6.616316208913546 139:8.676512611748896 142:6.932424776634162 147:9.901659351282571 150:15.999180585075614 152:19.25482317316675 158:2.0289969601216726 160:4.122511916038036 161:51.93294753302454 162:5.232221436809001 166:2.5827653651685516 167:6.910591195046959 168:0.8329267231893476 170:65.80978850997592 171:9.956131032618988 175:6.4142047734437435 177:14.754895780772037 179:2.1470897082067597 184:5.588550966071568 193:2.215575235715861 198:1.8123769094264872 200:47.85229179757427 202:3.128969678837046 213:2.5229925998949994 215:1.3954798817656906 217:2.556729304601548 218:11.525347864064658 226:1.7324612420570003 230:5.807927139348355 241:29.32172251229675 243:1.6818281657189837 246:8.473945170095282 247:2.710644105584388 248:6.751100136916265 252:3.1939540748671655 255:2.119473525609035 261:1.758666067624988 278:14.79897639155113 281:4.241301391590097 293:1.640012741091414 294:0.5252370320076203 296:3.629532652266597 299:1.9549322276953072 # anthropologist
2:4.308879452501808 3:8.686025518307389 4:11.723028691491137 5:5.566085632632731 9:3.130696563428177 12:10.658220421800484 13:4.184075283817277 15:4.378503068913826 17:13.012895636582156 19:10.608726916484605 48:5.124417279970355 84:8.543826964932126 108:18.19088233958819 128:8.803325963715986 142:6.7089991108631395 144:6.800946794969522 146:7.573184187584748 166:7.12420507598842 169:7.015104099011871 177:5.572767156990183 194:8.554082025538193 203:6.281200465350896 210:6.288742407090089 228:7.679544851058106 # anti-inflammatories
1:2.947990625261109 3:1.8516353423221983 4:23.81177519356304 12:2.7341404707671906 15:31.60021541245054 16:85.828689126883 17:3.841247919362755 24:9.825700340769599 32:3.370446340924095 41:5.043944614705963 59:4.673953672548868 64:5.122829962005772 66:31.095168755519964 68:21.99989741458616 75:5.14642710217745 80:5.439119869995246 93:4.657369358115626 96:54.298171131224926 102:37.91399287871008 108:6.367827018774537 110:5.051576641883949 141:11.590234478022776 169:258.8513905681207 176:4.98538578440046 196:7.977879529058508 198:4.949521289745117 200:3.6279503055482705 203:4.992782941882988 207:26.418005116269523 267:5.120561976900403 # antiarrhythmic
1:167.1818513573719 2:0.3433499749621457 3:14.79717062562273 4:299.5526751795857 6:6.307972772908214 7:20.02134485390914 9:5.252554183908183 12:233.92814879050323 13:8.916372059960409 15:18.843193374866797 16:158.5661092720534 19:7.998073585730924 22:4.58849518947638 23:6.437900575608747 24:3.2485412521512593 29:64.68145475864877 30:2.230357913245871 31:0.39278372004195194 32:6.36391846206517 35:5.012970041840622 38:10.280419447543913 44:19.738331577925614 45:13.508207480910421 48:7.731146556585589 49:0.6269695917282857 50:183.5410364509823 54:194.74282001980092 56:9.853011776837922 59:15.572477942015311 63:7.444736722689263 65:0.3312906833591591 66:13.567409253895365 68:6.067590798804171 70:27.576407698769323 71:8.322109555169176 72:0.7775786627917572 73:4.188353338261629 80:6.654783029680032 86:7.869848276822634 88:30.35583866225813 89:1.2076801734962406 92:6.666786782779724 93:5.191014980544687 94:5.980212553501613 96:292.7111840138077 102:46.1979663620473 106:1.7512258085785184 107:1.3715784308465488 108:8.436586063518677 109:10.048861035742773 110:1.7558161420075051 112:9.675437521631666 114:21.77345239463819 115:5.7954961472155215 116:7.999666476901399 118:9.113445447910621 121:0.9503992508394844 122:192.96688168509587 123:5.115815891233841 125:22.05942112493505 126:243.64900409158855 131:19.865312802422416 139:4.048628883889129 140:45.57492074902994 146:8.247814384740964 149:0.9678418425446579 155:380.30809590435786 161:0.9460129031606438 165:0.9349120592942334 166:2.429034006664084 169:505.60941605265714 173:5.4704375720307095 176:5.80009245040598 177:1.1488014760180023 179:1.9992190106580212 180:2.579570229042586 182:2.0209771043510965 184:10.138037670362493 190:1.8451723199609869 194:3.7428588758233543 205:2.071664048735983 212:2.3415064338912304 213:2.3699700941803123 214:1.9105826354772097 221:3.147986572498037 227:2.1158427808738196 230:1.5637281832561043 234:5.00015806392251 237:26.865946456438007 238:6.186550547464161 242:12.653666911819649 244:1.9316972413560813 245:2.88939387771986 252:15.366550537508179 255:6.401532218627927 269:42.42318817198202 273:3.342370473080494 278:28.827260467050777 279:13.36477352060147 283:15.154330370512112 294:0.4308023588028541 # antibacterial
1:262.3055374808094 2:146.94708108291638 3:261.83361343587046 4:1322.337374675808 5:90.56314270350387 6:340.8468917015179 7:1594.0559182424918 8:21.086793985220886 9:19.9596020564881 10:0.9885047780533305 11:45.26832782977273 12:171.25058691296405 13:28.319195982886864 14:11.992739458995525 15:140.64683040140505 16:386.2097103956248 17:157.6884855528426 18:25.96793118677527 19:57.82934454759364 20:4.495203352040936 21:6.4483327302060065 22:16.76103754174698 23:199.91658959787418 24:29.321715492630712 25:419.648188902558 26:0.024582040666441193 27:48.4036312524071 28:296.07458314034625 29:139.73985257069555 30:3.8554569272930523 31:100.57287798972118 32:32.534579983543324 34:31.831339920398353 35:92.88377677608919 36:38.859033684413006 37:26.455616162532447 38:23.791450789100892 39:2.501590724750124 40:26.22019930711096 41:4.3568151460620825 42:29.677897951907592 43:42.3784637975262 44:95.75635236505161 45:596.5225620858901 46:0.7934258995492736 47:1.2780272802534292 48:56.98939546882405 49:50.33230503564842 50:12.924419523334528 51:8.557939254874048 53:31.05280148730405 54:7.576709039519312 55:5.181866226539807 56:0.0033304112697554746 57:1.8049899218352983 58:0.14944775592275256 59:1873.2188226022956 60:122.45061698206726 61:16.261981137136424 62:22.311047746618453 63:89.35543717353342 64:2.55502586838015 65:71.76038903366153 66:83.59781631524982 67:10.518883272755502 68:284.8395341114231 70:25.743228695484248 71:146.8170143153349 72:0.18520167886642505 73:76.00987980222408 74:3.779288374404888 75:114.6171108501383 76:11.055188042737543 77:0.003853129113335855 78:45.677069342198486 80:35.60357715703598 81:134.82887303963537 82:17.502692759648422 84:39.413286210422356 85:9.967712015879037 86:21.215785316786658 88:65.32693219490109 89:0.959265015548865 90:4.617010942844129 91:0.1722876202341566 92:5.222273460163137 93:74.98066962597001 94:348.77606330614196 95:158.73435168389065 96:470.7245909026363 98:80.5740669038539 99:0.9318248966232421 100:3.528377461870714 101:28.810115259468024 102:0.8994656663411622 103:38.470624327095614 104:89.87014768405322 106:43.998780587235665 107:235.11217564190372 108:114.83787614951775 109:40.243169287168094 110:153.8742139121888 111:19.12513950238306 112:1.2675501370021285 113:137.36648162977178 114:50.83556391448899 115:182.7798547877999 116:18.683626555782244 118:22.94988749698456 119:106.4100822772642 120:1.6087600179470831 121:6.369220164069042 123:99.67044481478509 124:0.002055166062022193 125:13.142733613148978 126:1625.7182951562638 127:0.013762956180043709 128:19.363486288836167 129:99.9632320366103 131:37.33984565184627 134:5.8090966370273325 135:87.66609331839219 136:62.38516334205256 137:0.15553436925663092 139:19.454979638699026 140:42.852733359486706 141:220.73244000300357 142:3.311843605131384 143:0.012128674877301772 144:3.5597933683682275 146:306.9361602992613 148:5.4836346739808235 149:13.879052368859774 150:9.774609539623192 151:33.521073168384625 152:0.2673186965982472 154:85.06930604129218 155:82.81705074194964 156:0.07769705419123102 157:25.95175308269597 158:20.654516319628424 159:31.65092836002575 161:73.93649210288608 162:0.27189367577363577 163:0.42866858538181873 165:0.27972599894713995 166:35.40763405001289 167:3.281014571579438 168:125.85931984752835 169:111.8321712777596 170:8.08937226542761 171:20.8929040674228 172:81.07298541005886 173:315.7917089351859 174:0.42953341824922087 175:7.200012804892463 176:38.67469154794853 177:16.020816911985705 178:7.07059155717753 179:177.1450074994717 180:7.943657696147999 182:26.091371853911998 183:42.73129120367626 184:16.399270780506015 186:13.497151529656565 187:44.74259259147769 188:0.05457090925921202 190:20.267448967217582 191:3.0446993043303516 192:306.96247076141435 194:13.340206419877141 197:54.60350715266206 198:4.034909347048521 199:17.244424445228134 200:0.07397497576885614 201:4.288541865143873 202:22.10513002250124 203:15.40169881846288 205:5.710010944158335 206:24.734122196531505 207:0.07061635045191808 208:3.7999728071277192 209:2.3467999692980097 210:12.228108252301025 211:13.631925966882612 212:21.125433329096424 213:0.02039630041848348 214:2.8353331430052613 215:4.237300299532086 218:2.2849203675836116 219:157.89786817863217 221:2.7948904210411007 223:127.0869643634111 224:12.888851630431443 225:5.009011084415895 226:90.02921419292305 227:55.40523052919859 228:6.173807523454513 229:0.27129267514876093 230:0.48103435749882895 231:57.93955456741114 233:22.48025672549047 234:0.00917959245678704 235:8.63418324474211 237:10.086126840619468 238:104.21844351348197 239:10.251849909675434 241:8.185707340522496 242:23.896041734281653 243:0.006641813674227019 244:17.43163402562738 245:9.350242040546783 246:20.618269011427213 247:0.0011646726008455633 248:3.058320810603962 249:51.0360085847983 251:0.4166762971517111 252:59.95988589975562 253:0.20376136564795005 255:0.18630960369285793 256:23.19304463000209 257:177.13384866670293 258:54.9260511781654 259:40.83621851370806 261:1.991269585983547 262:16.292848103188724 264:0.1544892101530579 266:0.8859700951622179 267:36.10857559495364 268:0.13760589733732606 269:1767.025861885187 270:2.814328524235589 273:4.336429914471379 277:0.6618991790256283 278:24.35729062483579 279:0.5600606032053334 280:15.57511456124313 282:0.63394800704246 283:165.87870908182882 284:21.687870985695746 286:14.09473570379814 288:151.1151096324601 289:0.4246412860385035 290:169.88707627776844 291:9.629958575404709 292:5.537859398971643 293:7.877655023095668 294:5.489590595614273 295:1.0455413018667818 296:12.034612170696482 297:3.7525626385237816 299:0.259139861357356 # antibiotic
1:0.41190350168583173 2:31.01540367959967 3:25.27477142064304 4:166.56296149570815 6:11.423426854464099 11:92.8791372614801 12:2.276292552875931 13:24.496168243350834 14:11.216288293622553 16:166.30575177377892 17:1.0029565700377558 19:5.248163224558015 21:3.9133338725008864 22:5.256358562486191 23:0.689636516907557 24:22.993906125562216 25:23.564595493969204 27:3.835195768620107 28:1.7953650374789747 29:32.30162074016339 31:37.80248156785616 32:7.081473071787282 33:82.60386502993838 42:33.46689443750651 43:7.4879016115181605 48:18.880208084823042 52:84.42770525570134 53:1.2396901267193816 54:1.026954231262555 55:1.668022838530271 57:1.280869531975092 59:44.100550285705495 61:3.0121870345161885 64:2.046592999051784 65:0.47103786170336737 66:555.4698308654948 67:11.000626050020754 68:12.155909293166843 73:4.664507142293919 74:3.0717479379752577 80:2.3253704277081813 81:4.345011473989509 87:7.955561044843936 88:8.987034100448412 89:1.416586908574511 91:2.184445747093582 93:22.857475440493292 94:3.1074555445650844 96:75.64499194337469 102:21.269081131132545 105:1.5402559252093346 106:1.9799689467753365 107:29.117553739205643 108:159.88187724928858 110:1.9846928465911302 111:1.6320667626996241 112:1.5541110614206153 119:0.9035817825693793 125:3.8878585149143565 128:4.2417638948478595 131:1.3754666704928318 133:2.953681366378613 136:19.142012195369862 140:19.457773114133218 143:3.0671114128608465 144:7.297067868929857 148:4.048817218706758 149:4.571390968444546 150:5.604755120108051 153:3.0677460836700168 155:29.017179808620746 157:1.1471230313863303 168:18.088863750397497 169:20.763532571522486 172:3.1114792506642686 176:6.304751958856759 178:252.08556097194992 184:1.6876489608357839 192:3.3968610685306264 193:7.122838373220624 198:1.896666812657082 199:18.845555184458565 201:6.378137481007202 220:11.185695848288738 227:2.3539185097084836 231:3.5541148655107597 236:2.975153874757238 242:20.170778875226056 255:26.093806383300294 259:7.260817323231069 262:39.015376827229005 264:2.211877107664368 266:2.962594304253535 271:48.375822792681646 278:2.9489474306668066 # anticonvulsant
1:1.2749965002150734 2:9.846438655984834 3:6.1244403026557235 4:117.6004965933284 5:2.456775239576194 6:10.684108068689723 10:3.237090373360115 13:1.2802749129580584 16:33.37100019478178 19:1.0824882261519928 22:1.0848848090468801 23:1.6560044062089747 25:1.8901094955411062 26:5.9414735404487855 31:1.457496044692207 35:2.70629838825469 36:8.85584828481879 41:3.1601787725746835 43:17.482195914142196 51:44.22321177818571 57:19.936404198750807 59:21.843252252787224 60:2.2062382112833836 65:34.28709937117102 70:29.129265375426485 75:9.147995610647323 87:35.47741396529815 88:2.2261304580231434 90:1.1889870103879958 91:3.384493119833361 92:1.7279515573531778 96:41.999309425325976 98:4.031897646551313 110:3.1674037978993645 115:228.230727426489 118:2.5082757467724965 123:2.758439142269388 125:6.253249367006649 136:6.716577759019237 143:57.33831511061131 146:28.285879870614373 149:6.995119041693363 150:2.7557512068309378 154:13.379236844276267 161:2.2135955550578426 169:53.53914674256679 170:2.1495726238256148 182:3.462620954896347 183:5.037718150316022 194:13.319854420508497 201:8.905913537544532 208:10.03050720200743 210:3.1188079884845235 218:3.1298982780533424 246:11.269110034200159 281:5.63469272274677 282:14.517478045987952 296:5.004794033703977 # antidote
3:8.516071367281638 16:10.902122312010833 25:21.233133267250242 27:4.819976023176427 59:46.204348776733816 71:3.936640670969338 78:4.507524568765399 96:49.87816228435643 103:24.378230666056485 108:7.585220812885125 110:6.255307095674194 122:7.854801831820129 150:14.438475764595067 153:7.470347914184194 165:42.74260757543104 220:5.996413054931845 244:6.465006175635537 263:18.971323845043653 # antiemetics
8:11.042559430285174 13:3.6718927837224338 36:5.755518422431824 47:3.5968407494137145 63:82.08778637885779 66:3.766725850567092 74:3.9353768580872677 82:5.589766675524104 86:4.65088046326078 94:3.956743211532313 114:7.010440935564989 125:11.581416236875546 147:5.203423525137803 168:4.438888644100822 176:5.7419723203309525 180:16.331237033087135 182:6.122174996180243 221:4.244082852147654 225:4.910819073441645 243:5.549198296757786 257:14.315035953015611 283:5.3190154894425135 # antifreeze
3:6.005810933962536 4:49.238694224581586 7:4.268707338698117 15:67.36055569708766 16:38.27692510551262 17:10.209715759854276 18:3.9483904689977374 22:2.6341455738325594 26:3.432737361114176 28:20.815653633996607 29:2.5018876868716076 31:3.083487816252673 48:3.77564008876865 59:11.914216933248708 62:11.128966855181394 96:5.300399169128527 118:4.2609866957680484 122:49.17800115241179 123:38.881404545417006 127:4.438876921843371 136:3.8279894946976034 141:4.341783106728884 144:5.417835563591412 146:59.11847531850693 159:6.326273709385583 161:3.939634395524225 173:12.18793934157335 179:5.249372410025184 226:4.768215947349195 242:90.18851604245498 252:6.401185056476591 294:3.151446538764266 # antifungals
1:29.4116789355765 2:46.73582866881707 3:26.80780603018019 4:2.1223420736615144 5:3.3150953416675555 6:8.781817358931953 7:45.59724231080682 8:312.40925567045116 9:2743.738582700684 10:3.078440846423528 11:36.40140314601073 12:40.30722801008659 13:33.07326240727619 14:0.1803430142337894 15:70.00285912274121 16:0.008449625597344641 17:0.7542446949522926 19:3.3581621127871397 20:64.01941118750501 21:0.562963404835638 22:3.3708984143004264 23:123.3804129497039 24:38.61291653655095 25:20.42388729657742 26:59.84505409349382 27:39.76444860623053 28:0.001204211599910553 29:33.9491569702422 30:0.2546557550061336 31:94.82492482810935 32:24.358362808310986 34:135.68227178427784 35:143.26308101580088 37:31.556771493331215 38:0.6291099713503729 39:50.322047089173914 40:11.566019049878502 44:54.67188777286372 45:149.07421498025292 46:0.24232453949276994 47:499.10013190840215 48:9.11779759433472 49:19.40191801103194 50:0.013132496229168443 51:827.0677015954745 54:18.825613360811253 56:17.211178365691833 57:0.14753271871576368 58:0.6951435581717605 59:0.5556048828921579 60:0.10139217000691172 62:279.07024141564636 63:462.41834860601705 64:5.809452597069132 65:165.72354195948316 66:1.370148922262089 67:0.6106122712399632 69:1.038230857708156 71:74.67749045271324 72:2.0196888034886 73:13.729346376120732 74:2.0681566840814867 75:5.885213347695728 76:74.70696370036327 78:6.344111531746079 80:14.385271793851732 81:15.821335822565056 84:4.148304159131597 86:2.3178174335983943 88:13.271406559133233 89:27.481655251268112 90:2.3683352632417956 92:22.05758591162876 93:13.797136908088175 94:210.0067332438192 96:1.3374882356683044 97:7.244962422614035 98:0.24723399221186274 100:6.315767956287945 102:19.05277512043416 103:0.551818788980478 104:0.304402508994631 105:6.6050772232949875 106:5.564817441923081 107:0.4752798297945313 109:113.02996678936745 110:0.938728188399115 111:7.046348045291262 113:65.21680673263549 114:2.5364362620261054 115:547.0479629773511 118:0.2910137811814838 119:11.048287943877426 121:50.31325355865884 123:0.022295240009852144 124:9.190666749399615 125:150.70486899196754 126:12.684920244445188 127:0.42665891976442377 128:14.214278379287222 131:40.37235370727383 134:0.7030947376710134 135:0.1563275799254431 136:0.8525889814364687 137:1.1665574601805655 141:32.4404492821047 142:32.99017070613767 143:2.5499512829027964 144:10.701919482510995 146:0.3961027889557513 147:6.319671699862112 148:18.91443656435357 149:0.22488497628661538 150:4.237710658804236 151:263.8247799878424 152:1.399959979360611 153:5.7630094061155015 156:3.9486025274249648 158:270.2963918520648 159:921.7002117092774 161:4.706071946664166 163:4.577745823358644 165:16.43808578715726 166:8.153258931512218 168:68.53815758334336 169:53.10206762155725 173:0.0021640539790938724 174:15.569362193888628 177:15.051073388477942 179:3.5486008516111824 180:62.94605536405898 182:27.494170785256774 184:4.505028010791181 186:1.8019038792194382 187:1.4003427141834 189:39.636124277046605 190:1.0586036327627668 192:3.1026313258255573 194:1787.7715003297237 197:83.6567914604919 198:89.31879716576059 199:1.1492178178866237 200:3.3380754161668165 201:24.660017157310595 202:48.928262418837484 204:2.466415028866214 205:73.26463862447523 206:4.63207824264797 207:0.5663751106922377 209:4.901314541912419 212:41.541182295326664 213:0.16985794997212683 215:28.206620847531635 218:2.8351176052057494 219:227.37314495749672 220:411.80049010792226 222:19.61076606720078 223:236.25642327617288 224:23.73585388102459 225:14.135057536830802 226:11.304377354325066 227:44.33272794103216 228:0.4516415732529567 229:8.1441665912996 230:0.0016092488190423244 231:33.42690452238739 233:20.08711247229641 234:0.03381640213406459 235:8.064388642689975 236:2.3997641480915632 238:3.2235979542865105 239:179.49306180073316 242:19.5247855420459 243:10.994198242123405 248:0.044014500322463485 249:13.10223862765259 252:15.144760564780334 255:71.34535286478898 257:20.06976436891593 258:68.52653616363844 259:3.8917999209389023 267:30.213128724375544 268:0.7073437800205573 269:1.8200620815653077 272:1.609149971473061 276:0.6073256283738319 277:536.2669800337804 278:39.7959320275324 279:0.18907997802865942 281:1.2520709271019141 283:9.841005967098774 284:10.046234576934268 285:68.42247807555702 286:116.21759807785558 287:0.08723717047848041 290:1.075164616537171 291:44.95859859125103 292:0.05557285803403737 293:56.558084345246996 297:7.298160449925986 300:7.296621377818389 # antigen
4:4.55886579156199 13:4.2707819512528244 16:19.41987391662131 24:41.39613000288959 25:5.010288663720248 28:6.206087462162938 40:4.702315973528447 48:5.212760250852469 55:14.935526751774132 66:145.06429717125496 68:6.508184613198943 75:26.40526634331038 108:7.761721759536646 122:8.031483559515332 153:7.646763975162827 169:7.105053282955778 192:8.001546054200748 206:8.914707108780606 243:6.169214572396054 286:6.664476371999209 291:6.448280170754352 # antihypertensives
3:2.5778546849263138 29:3.3489729707110216 48:4.667162379054325 92:4.277934024552417 93:5.477484966783232 94:4.022082685204976 119:11.779982900227134 131:5.138351675424429 180:6.825567785048331 212:15.932240512857952 221:4.309933057851152 261:5.709096905514512 # antimony
1:2.852677206524622 2:21.23601167097917 3:33.90742745686012 4:78.12573345277426 5:128.37281783553883 6:61.65841599611069 8:10.77230521961058 10:4.2256551708197945 11:3.3573955216107656 12:7.6811617971919315 13:2.8671871278365972 14:22.98315377337122 15:31.28204597616392 16:137.05940254034115 17:17.252901626867363 18:9.328312195968081 19:51.76104555828996 21:1.8884974037971447 22:4.709390420038083 23:23.76807543553774 24:20.264597912202294 25:11.908218655717198 27:4.532290032083289 29:0.511136863151968 30:20.313768857036997 32:3.8484262865106147 33:110.18313170189748 35:3.2582926481733767 37:25.580987332262158 39:5.779104722320406 40:0.07671063711181612 46:10.217398955099538 47:5.264209753719688 48:56.59754975791423 49:52.61272022820616 50:29.3942202181076 52:0.715212108617549 54:17.438632957339305 55:3.4585676891028463 57:14.449174237189 59:53.331778588516954 60:2.3807927594860283 61:6.162788140894703 65:1.0248647130597726 66:237.64800894656608 67:28.22334459549583 71:2.51562098929926 72:16.93350387193673 73:2.5201401368343714 74:0.039414901397795195 75:18.975003683979516 76:12.25420283429859 78:10.429264595345556 80:20.397756346656315 81:2.2477582217924175 82:0.8178869509636048 85:18.65710499876538 86:2.2159192591570567 88:5.538653533280617 92:7.32999569147176 93:39.966902408308975 94:9.910301581872536 95:35.21626458966967 96:26.277236503999593 102:6.333185707727645 103:11.69469149113107 105:0.6172573688612569 106:64.72512831914739 107:0.6530060534279689 108:72.02829964905365 109:6.52747872684703 111:21.867826080546646 112:3.228598635979893 115:12.879656725602832 116:0.3015447305615233 118:2.9061170404758707 119:8.135327849436022 123:0.6742201112010276 127:3.19924583040764 129:9.584101242298708 131:6.290323801667907 136:17.66511610639985 144:1.306877447276222 146:106.09587112625262 150:3.3470707439183536 152:4.779521553582925 157:5.522217659352115 162:3.17699933142043 166:5.482451610929764 169:21.75558003414298 174:5.1770394533773665 176:63.991744229121174 178:9.435346283866044 179:4.600052774621751 184:34.0705658469485 190:4.282013263339804 198:12.752711175711715 199:1.101414073299734 200:1.7977915192960874 201:0.9491798012867674 208:5.0574274631741165 210:4.0075523704930625 215:3.0677531489668906 218:4.027946206322796 220:54.68641199797792 223:3.0601526124570455 225:5.8705980380510985 226:17.565554449853288 228:2.0192285984080907 232:7.1353245364687075 242:5.014807260472421 245:31.86906437352098 248:4.5692851130083225 252:6.716086670398164 259:1.2922769673314098 265:10.438043867849482 279:5.455522126788532 280:5.956105674643969 281:8.823100130292392 283:3.2695171702646775 291:4.127666048534587 296:7.593188398083241 # antipsychotics
1:1.1314936201109225 2:9.305770706080859 8:50.38359157451102 9:0.4253811392916488 11:1.3081538375860882 12:24.410350417925702 13:19.7332998504298 17:6.217231373632708 19:13.079672505269864 20:68.41604574808981 23:28.584857721420917 24:1.6487761455627743 25:1.730218826213092 26:29.327694501582375 27:1.7149496226622003 29:0.8476687287759058 31:27.13676058743399 32:5.307128076983466 40:1.476027041369155 44:58.61934617610681 45:2.1563910912644935 47:1.0788538290617815 48:24.411246769917938 54:11.708683873036081 59:7.843772601448307 60:2.040448967085215 62:2.2856021642664306 63:70.0103497014594 64:95.47064592574748 66:1.2105809674157304 69:3.072309415602957 72:17.475946928031078 74:1.3448077148067936 75:15.530476721738893 81:11.879370550659232 83:27.147158422633133 86:1.9452766731759263 89:7.25629503922034 90:1.0485218614661838 94:9.778537462772203 97:16.76913146911432 102:2.3309124330722146 103:7.83560588258404 105:2.501564890466919 106:2.984539161456856 115:2.9253303167087212 121:6.585916452157614 125:5.897062511967071 131:2.3163266943650425 136:1.9482204122915165 141:2.4117211043571523 143:4.13611948034799 147:51.46858191031828 150:13.931062864829089 155:107.88998680193988 156:16.625180839582498 158:3.130771152608271 161:18.447244024764643 163:188.56848781671908 168:1.7628087020816776 170:1.98474772899844 180:3.884907296046419 182:23.852410199941588 185:5.6489856046239115 194:12.934769913182562 199:15.794054945350513 200:1.69884585042757 201:2.963892769228293 202:4.297724294209785 204:2.7871065643287194 206:5.366324110987555 211:15.42380811238115 214:3.1611630657214524 217:3.6964947517468016 218:2.952496099459547 225:2.17333091713488 226:2.805929537276627 227:3.385937759700547 233:4.34750847851892 239:11.541589599704157 242:3.478242262393874 243:14.474585432152892 255:3.2287574454387205 278:10.709896083188658 283:28.019429308348347 286:15.937991468028862 292:3.2938290772825685 # antithrombin
3:2.92385930040463 4:70.45599390447529 8:20.45376809365197 14:4.4584419787162535 16:4.072788069379253 25:4.8381302939933155 31:19.642195389729842 40:4.531153554784447 47:10.804394455545083 52:35.02075408976856 59:14.56251455792948 71:10.62213707173833 86:31.80961595033232 94:4.389739727809851 110:6.255307095674194 115:6.185651286624163 126:5.133984209837631 139:32.304827668309905 140:8.816360745136821 144:38.41204184381143 148:45.6632095865162 149:13.282734538313107 151:19.728001619813437 186:39.36794222623095 194:19.784874175290785 238:6.397054475356103 # antitoxin
1:4.094645400558174 2:19.344208815092866 3:2.92385930040463 4:19.84684747013552 5:33.40559266514817 11:4.321932535558101 13:4.101325100111521 17:12.837595161921284 29:17.733050310463454 34:6.7113258906187285 42:6.5116666295136545 48:31.602776967995577 51:14.024894784090662 59:5.871665983394083 70:5.791626166841905 75:15.531062646287948 78:4.507524568765399 96:16.024102737147516 104:5.111726192582203 107:5.779181989314453 108:18.013669686137188 110:6.255307095674194 111:14.486180863375315 123:14.444407222766444 135:6.933295587161459 137:6.455151811575287 146:17.816220925121858 151:8.43920505727696 169:16.694534301348707 192:7.824883191004352 203:6.195654354066487 208:16.43908213202684 212:16.714560684453787 223:20.38466117418014 245:7.549761541829365 # antivirals
3:0.7064010392278768 6:1.9724686211174507 9:0.7954447224174079 11:1.806335189472148 12:1.4263812072613342 17:2.423352727903359 19:1.4067437696674892 20:9.02872645675182 29:1.2954385031943463 30:22.799524463615526 32:6.455111974666065 40:39.688872136615345 54:2.4533574043405757 56:3.1424241805885726 58:2.112418499790676 71:10.222183901692484 74:31.15538681111846 77:4.644562665633845 90:74.65178106491669 94:11.55907458033072 97:10.81655097907581 99:4.6708395946367345 103:15.94802121610861 108:4.85241134461427 109:11.622100224290607 110:9.80373315953574 113:3.8116505788629684 120:81.41232996860859 121:2.600177398018543 130:21.35805213626658 131:2.875236839770013 136:7.534017964794964 139:2.5970469887427825 142:3.922000817523949 149:2.622663340321961 150:3.151188236252431 157:2.6015489126622153 175:62.27293573779435 177:8.30011132694165 184:3.2368011114531345 201:3.5445425185572486 205:85.34729396721787 212:11.152197011098558 215:2.9913041374282816 218:3.5328341896480118 230:3.3490393479524645 233:4.954040092321098 234:3.093961522409238 236:4.642654513064928 244:3.770696807005136 247:4.458849550591656 248:3.829844293013225 249:5.668913482725963 254:20.378427374111695 264:10.321824052350271 271:6.247737720178484 283:8.837911308675924 287:10.701405005488276 291:3.5879230697815236 294:17.65498532583437 299:3.633135696383836 # antler
2:33.11118346351473 3:9.49664821400626 4:1.3608326062071343 13:4.51101734595459 15:9.506008041939838 16:108.55452780686257 19:0.9461365817037919 25:30.246223668304555 29:0.8476687287759058 31:1.3082587094828626 33:2.5175265238599147 37:13.136028670068107 42:3.2279694736397944 43:9.67857803792344 52:28.593273269352927 64:8.726856041175719 66:414.0348556780247 68:3.0615718963808485 70:7.689478164536247 71:13.43408481476044 85:11.409791841144964 86:6.349863534922712 90:19.153481830028735 94:9.778537462772203 96:59.112773908427684 107:7.665511228959815 108:19.196936652113614 111:14.000656784447013 116:1.9859936752452596 121:12.181087446961707 136:6.356329861205182 147:7.411018107567956 149:2.074528843869943 155:20.641508837255564 158:3.130771152608271 166:10.114876020189476 167:3.321485637069667 169:17.244197300894697 176:8.45608796175045 194:5.102437102626642 201:8.53232815278059 212:17.273773024220347 215:2.427976964081359 220:45.59941891483334 232:11.874266324717984 237:53.757869443753776 242:3.478242262393874 259:9.444945208200165 278:4.012899257259823 # anxiolytic
3:8.686025518307389 14:4.541914389815131 32:4.6181842813571095 47:4.107811349333699 59:5.956954139350257 93:24.611252027631885 97:6.855090867177744 137:15.916709968136168 142:6.7089991108631395 171:14.322793781755449 176:6.273687811764229 200:4.884837717357477 # apache
6:1.8054131649994902 12:1.2730388106597517 14:17.134688743818383 15:5.631569237238766 18:13.428222336358411 21:2.1109249208076735 22:9.403761613288902 26:1.9538394306773912 27:2.071185463102743 29:1.1463757509235268 32:1.823428396508155 58:11.818397023690078 74:16.774906718077034 76:3.161133976336988 78:45.71080632492228 86:2.311000202655061 92:6.300075715836489 95:3.1894746900741713 102:2.709430840439269 103:3.02057064632227 105:2.8847701182555245 109:23.368729277143842 119:2.1244706845669237 127:2.883994477077578 137:3.572714964963477 147:2.816400153364408 155:2.9229692994304584 157:7.391182713029582 161:20.12630137073541 162:2.8713775330684648 170:7.236380289867618 184:8.72142339652177 190:9.623258652160652 214:3.558405199368071 219:4.2510032911734585 221:1.9490739436283264 225:2.5470255003170785 226:9.022696649358819 230:67.42255157342457 232:4.995547988212877 234:2.9108375635064023 248:3.6408199856176635 274:5.686219446141257 279:4.115338293179728 283:2.9237636238224325 286:17.205240060898184 # apartment
1:4.580258014197515 2:70.3953871833039 3:47.68957217183494 4:27.811590918380972 5:50.51161036941469 6:22.01441153749736 10:3.101568589518685 11:15.125047520754563 13:14.25687021440017 14:21.73952057143222 19:0.978480345336884 20:17.113759670336695 21:1.7913562423658438 23:58.36987047234165 24:10.929512180607064 25:17.16256660646171 26:1.6403677297081882 27:1.7530964855249371 28:8.241614669111602 32:28.694404364929774 33:88.90549918132754 35:2.574877639973651 37:19.94469508745215 39:10.526265646733851 40:1.5127616531772083 43:9.769552257071924 44:2.333746870305956 51:20.204760281318606 54:39.287628537614275 56:7.7962691791464565 58:16.508942887842984 59:14.248722866240483 61:18.814271167902206 65:1.2486812855470941 66:1.2453826120953653 67:101.03422553010206 68:3.104426571356901 69:8.849931911765186 70:2.6069434074790006 76:14.681617909049699 80:9.441729383674252 81:2.0031022948659634 85:47.720516220039194 88:25.554707508489734 91:40.44894146822568 92:1.6089790394537684 93:14.19888864139778 94:1.397999035769002 95:21.963531402576642 96:16.393765292534315 99:36.42674042377396 102:2.371733202898803 103:2.6758451606951197 104:2.002926244552729 115:8.541034501648333 118:2.3787637842666647 119:1.8044068399403492 131:2.3570964076451864 133:27.133371869087753 134:29.578846267871384 135:3.668546926470204 137:3.2183272414185873 138:32.10043578893407 144:50.98433330276229 148:5.1942295747956235 160:5.368907740547583 161:6.661101995182209 176:2.9701793669013763 178:14.352314876499431 184:2.706955241291079 193:3.3757452977670663 198:15.07669554038385 199:3.204610127070573 214:9.036053993366256 215:7.484453953213445 227:3.429442265811023 229:5.0618451375408915 230:8.221281380672169 231:4.685736510969353 234:13.887080316400368 236:27.22678754909935 247:3.9034990270198886 254:10.820691516299302 264:3.2774996523389857 278:27.112763924511256 284:11.272538379110511 292:3.3371614943237677 295:6.353469243611088 # aphasia
3:2.848472046126424 11:4.242346119376631 29:9.987012519523844 65:4.122282492225742 74:4.288448961660998 92:4.567704820801539 93:5.773141364269272 131:5.432706186033109 170:259.32899103347194 243:35.13868850411943 244:15.590820101559009 261:6.0055179843591215 # apiaceae
1:2.3318917758608992 3:15.01732099477936 7:3.6980819595543175 22:6.723345041985448 23:2.7645376970741857 25:3.023481457717197 30:2.3388649778802515 35:3.900390755919958 46:3.6196176189814997 47:2.2684930570705597 51:10.196107167809224 74:7.7448993680312 78:2.713389512325354 86:3.26249510436899 94:2.603846411294951 95:4.183154228673276 96:4.71650381146324 113:4.630298359562579 121:3.380985847731863 125:3.0351048397937093 126:3.3038195800389816 129:3.4517412306088264 131:10.013787464941228 142:4.742947826483362 149:3.4044565989915156 150:10.602364825358631 161:3.3750660356684987 230:4.1563131724856905 238:4.5221747082594606 244:11.90495769589849 257:4.33446587414893 278:5.447465947652215 286:4.6119004017888106 294:28.562734923872576 # apis
3:8.686025518307389 8:4.668537645983783 22:10.61524664527902 26:4.7694937588287765 29:3.7905441983372583 37:14.068179088437565 44:13.961858645769796 45:13.648108936512502 46:13.914471535925218 61:7.496192104487927 63:100.41321353708484 73:5.376497990602789 83:17.81194433469165 97:16.549477868911616 113:6.593632361362341 115:15.373032929664086 121:13.408356652273701 198:15.304581984004916 # apolipoprotein
1:30.804276248935842 2:8.882013700471997 3:1.890180976739927 4:41.09253833316914 6:32.963520020167756 11:3.2084702426017664 15:23.619878788749883 16:2.9693346457320517 19:8.118110015153079 30:2.997553988283133 54:10.544418196347763 57:11.22432369317208 59:4.718773715280202 66:15.656251987834054 67:12.305952150836402 80:5.484492788300076 88:10.884271168450697 93:4.702174736413882 96:43.551695610840504 106:5.091239053076638 118:4.391376746306346 125:3.7197665096026014 161:18.738318777214115 200:3.6715268730350004 203:5.0378609392750064 214:13.324164896773668 215:4.490227819330057 265:19.752136939406064 279:5.856145036254162 287:23.282262092184077 # apomorphine
20:25.704934847197332 49:4.813054061377755 52:24.68198650982679 61:7.496192104487927 66:4.280367527670973 87:17.13563839204213 92:50.98547713991684 128:8.803325963715986 145:18.739144028761068 164:17.964189103257475 176:25.624587608503457 202:7.724053378131531 209:7.208918580510625 226:6.141224852974848 248:16.06136001344666 264:16.044265067488165 277:24.550383878744128 299:26.02685739451782 # aponeurosis
1:4.515179843912853 2:2.0031942893960246 3:6.637327525752745 6:0.348843404977406 8:0.3852111610333636 9:108.98932852695378 11:8.71264140363298 13:7.926824145171153 15:32.68062029929915 18:12.003761549728003 19:1.4695690937114347 20:0.01770106076248651 22:10.685123468806124 23:35.03999503728728 25:15.268735134132271 26:2.705459930385366 27:0.5142395625332777 31:0.25814489585499534 33:4.476205279741197 35:8.92964667402078 36:5.304426215166994 37:4.12930689069962 40:2.4635386189072728 41:5.3875781627833605 45:0.8373197547247285 47:41.225523345105486 50:7.915630089142483 51:1.028161475762369 52:14.50320362160244 54:7.00323725285644 55:9.268965234587396 58:5.991541937590859 62:18.326050693219763 63:140.98064767457572 65:16.717600615173094 66:12.275932617956578 70:4.569711205639456 71:7.348311567158933 72:6.760986533385796 73:55.07667778419927 74:39.04237288950479 78:5.561492720446868 81:11.608026016943018 86:3.363831006918938 89:13.316632474358926 90:97.56595952255724 91:16.845443000035374 92:48.02693088053612 93:4.681643810089277 94:17.785855803538148 97:6.347253836401372 98:12.95246209686185 101:15.029196793459029 102:4.112125883058342 103:1.2214774940404105 105:31.820720728654965 107:4.547714693179795 109:5.313209895820745 111:1.1961841167963783 114:20.641395843995607 115:1.4682424289732072 121:3.57239900517396 125:0.5319175193255036 131:8.25817123565264 135:6.653509926594812 137:1.6857843015562655 141:4.269643828132485 142:11.381481373228835 143:2.558153680618955 144:1.901980365226911 147:1.0578408853623829 149:3.6139419028356126 152:11.447111650844803 157:0.7594661522975255 158:1.6467334429531677 160:3.68458024209994 161:7.422777826720295 168:3.0121581566235416 174:2.03257382465358 176:10.142776144267364 177:4.038417443096742 185:3.9993534573688057 188:1.97612337556668 190:1.61009637710662 198:1.4413991655222693 200:6.328704301030837 201:5.351014277378348 202:7.986590629702871 204:5.003947598673282 212:2.0927059453763053 215:19.094235766350852 219:2.2880569256036583 220:9.601948103434076 221:10.01147075836277 222:7.922680658584132 223:25.792426224696456 226:1.3661196099898336 227:1.8727020684132576 229:3.389923965479476 234:4.49467326853552 235:1.3913037870460574 242:1.955472009807278 243:4.930823913039571 246:7.5934684843130915 247:7.117566425754923 248:5.898727845297089 250:11.36757671545159 253:9.098083065085538 255:1.7329858335353203 257:1.4830341565616687 258:3.742226618397854 259:6.211241473766553 261:1.3907735843960551 264:11.081876346843638 266:2.4569767987157927 273:8.760198336721036 277:1.1968540206523297 283:8.948744186975594 284:2.657125774755806 285:24.327367553326624 291:5.43404945769984 292:1.7906318998024873 293:1.279395896008855 294:0.2905326960507987 297:6.376934839137847 299:10.51853157194255 # apparatus
1:50.00312393202233 2:16.494185713241027 3:18.915278630955175 5:20.324918209288256 11:16.789037257751858 22:2.982215449451148 23:3.6741305541814 24:3.848577384339027 28:5.118402772554704 32:34.374259009853574 33:4.829288647445446 39:47.91732294995867 42:33.65992679582899 43:5.89538002866077 50:3.2227566406687487 51:29.994019960898278 59:4.96063423442009 60:4.299172296857821 74:3.4848874233906373 80:5.729117684689833 82:5.122309863758781 85:189.0363310927653 92:3.7576535837869587 104:19.201735811553473 128:18.387867533947976 131:4.607757882745148 136:4.194541327055684 139:19.505540580983087 154:7.568998573163911 168:3.981558305963308 171:20.885994068719818 174:5.948454331070278 199:5.5234663129382815 233:6.764116564603347 247:6.257651455346566 251:7.754310082932239 # appendicitis
1:0.740748174602087 2:0.8297976017222838 3:46.751312598525914 7:1.8576358604893153 10:2.5430340680733075 11:23.798284079041267 16:3.49325334869766 24:1.2057109510106139 29:0.4983200551381173 30:0.7458344319966528 32:4.301502806618741 40:1.0479714549728432 44:6.044203265683108 50:0.7430916799795434 51:1.9083154958609458 59:12.452996173424832 65:0.8131207355506838 66:3.708437528255393 71:0.637761177916384 73:5.679370088659692 74:36.58401289835648 88:1.5882248476884835 90:11.499318202777769 92:8.931296693254696 97:8.483532465789988 102:1.8442887913724257 104:15.853531476258519 111:2.1045415588202605 128:12.29547281549465 129:5.674406446822854 133:3.478931120989287 136:5.3142110426168925 139:1.5789136276820217 143:3.5951237574029706 149:10.621975053785185 157:1.5829459289866656 158:2.6128551024030626 170:1.5175986762305258 171:1.9597553519553683 198:2.383874339937343 199:2.6427021615710244 205:14.670664637016124 214:2.6423347630829617 222:3.722385478457563 225:5.791814013521815 227:2.8608472866625743 234:6.534536550706438 243:2.2448689010682146 259:8.34216084960095 264:2.7133265890012046 283:2.0432204193857886 292:8.122642947737269 294:80.083624041695 # appendix
1:45.76107210239239 3:59.30225066195793 4:0.2780257079546445 6:28.33216961348 8:0.04013209327275961 11:0.23418545503454802 12:0.7146439220210425 13:20.351485519807067 14:3.6175177996177585 15:43.990495358670394 17:2.725467385228929 18:16.91445963248799 19:0.414458267215538 20:50.05665114139338 21:4.814743702243866 22:0.02503787392011257 23:0.045309309493080735 25:27.04816473819189 26:2.0520209940024476 27:4.67721412418533 28:12.771968263332232 29:104.26973605930306 30:28.21639762076509 31:1.3952303084756517 32:0.05216114238480583 34:11.084813275421592 37:0.08107228428439647 38:21.6303035714463 40:0.05304197951464274 46:0.062125061441483415 47:4.499627170682703 48:2.766738994632919 49:0.5507095231622862 50:7.283426184409129 51:4.027493051145065 53:0.035880435925948806 54:8.510950104720521 57:0.04627938139517774 58:0.5005193711897333 62:0.06568655315379883 63:15.148836966810482 65:72.84592295473661 66:10.714939520809214 71:77.76572223964448 72:11.55983288552313 73:0.02778152236215821 74:60.13194868330015 76:12.712869603795767 78:3.756843935369859 86:20.29826398220741 88:0.017697045885727025 90:30.995128332791804 92:17.112026835765267 93:36.63529616908201 94:82.31432772646738 95:12.84946975921251 98:0.9009396566366656 102:6.946372013515234 103:4.650328732528292 104:5.582705022792916 105:0.13495724242889184 107:4.437757131441619 109:0.29385868141096405 110:13.78822747428501 111:25.809265864139757 112:0.14068268732024128 113:10.348035688998689 115:0.32350019259001694 116:29.838998905008772 118:1.4507267615049981 119:22.99585439548797 121:1.0548213875737875 123:1.818472546785138 124:4.217995799461368 125:18.559610390218744 127:1.6910018688118016 129:1.1417656782693686 131:14.46881238650607 134:2.1237863804567074 135:7.374831017527748 136:0.004739380129662426 137:2.766024635978775 139:5.901495923442308 141:19.484677312423294 147:4.1236460001786375 150:85.52229466206363 152:3.06756852980025 153:4.446997396128378 157:12.882892474645494 158:0.43515831715877096 161:0.015890813111459193 162:0.13019681344325026 165:5.84200497856198 166:7.655438017754962 167:6.526201003491566 168:2.429298779935451 170:56.09951187666744 171:1.618357187862976 172:1.148813167743015 177:3.7541572473099447 179:31.21026767880713 184:8.207027982070791 186:3.5655923584407345 188:27.264570198779175 189:1.0093923550708737 190:0.41147905048077943 198:0.3075679315650523 199:10.105752494112775 200:14.31954746193565 201:2.4173181011985476 203:0.328260264417483 204:0.2552897750157513 205:10.785654784781327 209:12.59776815528271 210:9.26095703382341 213:0.7696876223563207 214:10.104294688549144 217:3.661018088239378 219:0.8981219083417498 221:4.2584750257524755 225:3.446722855496284 226:5.111728743953368 228:1.2046636075080588 230:2.1123934904387376 234:15.742676786788051 235:2.2103335908867168 236:1.0415568256443972 241:0.9690990112545959 243:0.2379296266992674 244:10.193849801784108 247:8.03835604496999 248:0.5003404350406095 252:4.863558328296813 254:18.90080097430827 257:92.52631225369153 258:2.14182754014338 259:0.5980496764557477 260:3.2403454392173674 261:8.853398318673763 264:0.49560478475759334 267:2.5655882788421223 276:9.932519452139836 277:0.1748526676839958 278:4.223535055306907 279:0.8036447197937246 284:4.6385135236642325 287:3.1716182981241485 291:2.486259483564202 292:15.290803090177459 293:8.352189044505403 294:3.434288952241627 299:9.677651417261055 # apple
38:5.716277373911721 47:3.7981340803004766 58:4.441849299643612 59:23.64423056064046 74:11.027979498024948 90:10.244147287147529 168:4.644924796423944 192:7.586454574136788 201:5.991357532516666 222:28.888023839418693 257:5.968243594302137 # applicator
3:45.502928875931175 5:12.995579183030953 11:3.954932116334991 14:10.922634897010669 54:4.680603457811134 62:5.103951482551616 65:3.83584993513145 66:3.831679741780434 75:58.2758728827948 81:12.24883242992698 88:4.848904930088469 152:15.343206908298308 179:6.164575458355856 193:15.297129834007718 207:7.4160050576842425 210:5.824496783103633 212:15.932240512857952 218:5.836356271415446 222:7.2219677449576745 227:15.411963015192288 233:7.306956006429476 # apprehension
3:2.7764209064233674 5:32.71187450806392 11:11.086892981667367 20:3.3783828768056186 24:4.5835884484891665 25:4.680517475266592 30:10.63740837928702 33:44.63809450111035 43:6.654174937105551 51:13.69505946273483 62:5.320211387485149 67:45.62082676685441 72:4.805292907391807 91:36.79411868177979 93:14.198105436253591 95:35.01803374885022 99:7.2368489529390585 102:13.542530706346934 105:13.927731108481499 142:15.747189156362058 147:13.77797216748641 168:4.719040910433028 211:9.557413212637705 257:14.903264002241862 265:9.48778968251773 275:16.033316809554652 # apraxia
2:6.501358465556511 3:4.025432773598704 15:2.071829038866153 17:8.047563496793888 20:5.16673639265894 21:2.586717378839608 23:2.3109666339523494 24:2.4730385037451232 27:2.545296437504193 30:1.9015858953461608 40:12.975968450988775 48:21.612732671234657 50:1.8979918590402294 53:22.814040654840447 58:7.36877676903706 71:61.48790339476866 72:21.30395072414158 74:2.1366128069042074 76:10.0096515220999 77:21.478194630717923 86:2.7945989022141937 91:4.118740235427138 92:13.324585283145032 93:42.28543912914808 102:3.2058244546705983 110:3.8957688550387957 115:17.924598906500872 123:3.473419484376237 125:2.573220142430446 141:9.226380157997013 147:3.3157131702006475 161:8.416586297418396 171:3.33388005383821 198:3.796428882189557 199:10.84457296010375 208:28.687786140372037 213:11.896917160135015 221:2.417715573078029 226:3.704591607071309 234:3.4125726342410796 259:11.350700698942518 275:11.48822048027984 287:11.380218948125211 294:2.1588665062778514 # apron
3:16.081957258521314 14:20.913348876821033 35:169.7076192599046 47:11.350628535510442 58:4.936522486779686 72:5.228358163203093 76:6.286654837851185 88:13.801303518778571 115:6.454514286821994 121:13.785139743285235 152:16.68076148277724 201:6.49638820115833 226:6.324351609360026 258:9.026684254434516 # aptitude
10:14.567850473570887 14:4.024676296261019 26:4.249515620318448 45:4.8916801631509665 47:25.505725463329235 50:3.6687679965036453 71:9.722170116132794 90:9.820661901800005 114:7.010440935564989 136:4.654269187158423 156:6.272467740728764 176:5.7419723203309525 205:6.1810750546660005 244:14.839756902694765 264:6.070912699243679 283:5.3190154894425135 # aqueduct
19:2.7958329834458158 45:11.199451911704232 63:3.8472030626429636 109:3.3383567110602566 111:4.727527438071934 115:12.90939088360517 126:4.04103992982574 173:4.899382160147261 177:4.387499411234676 180:6.085131780370704 190:13.263645539007998 244:5.350088962071706 294:16.397348181705166 # aquificae
3:20.345371428016506 11:2.430085124015742 15:2.4057149427450617 20:5.8667705428476165 24:29.698333220120443 31:2.4302067378364853 49:2.8070096344582325 74:7.505548517650782 88:9.191551115849915 90:66.06547273787973 93:3.8763960085769305 97:4.764092255952667 103:3.888578345288365 105:3.747630786353678 109:7.589942887979408 121:3.264451813502853 133:5.329734935704609 134:4.044174436393831 147:3.6765036198172463 149:3.287803193756248 150:10.355288697341154 155:10.259942336596866 201:4.236623694151778 212:12.599308097905482 233:5.667566330672669 292:4.5814787526420515 294:129.06287349194722 # aquila
3:6.0409707621068005 4:0.6499100175150831 6:7.331365132639081 13:6.21373614719635 14:0.6948288088771246 15:6.736400040454239 18:1.233900409934915 19:2.4102611267746368 20:1.928707032451001 22:0.3413807836743487 23:0.7630176945098979 24:0.8847240828878937 25:0.9532120003651571 29:27.805380733884874 30:19.917234872661115 40:0.7423431664809288 50:10.28726518430299 53:1.3273611302316564 57:15.214252223904847 58:29.21603209729496 60:1.2206777544526017 65:15.37975846302658 70:16.76278921741833 71:2.5529996093020615 73:9.502430767943789 76:1.8805778492649354 78:16.85191468045841 81:1.1536639242294002 82:1.895012748399117 84:4.104532322733018 86:4.508140452766259 90:24.466299028153507 92:3.7328389078381248 104:25.84911568316831 106:2.0784101395532883 109:3.3297408937092867 112:1.6471359652465174 119:0.9835421085652555 123:1.709090841454019 127:1.6323855241894816 129:86.37027354321879 131:28.229534666755125 137:2.257047668425408 139:26.43914532396434 141:1.551589614579387 142:13.334189307126003 147:1.5726212537815774 149:1.2506127061547714 156:7.527205649365087 157:14.535039534796217 161:9.267784098714076 171:10.567608619904513 172:40.1638317634224 180:8.459589168309915 183:3.8669061963223155 186:7.968751910885423 198:6.451509273739521 200:8.12460537660114 205:7.352623484551983 212:2.6880797781295978 213:14.351901471963524 218:6.57034321939673 221:3.7884353866792435 225:9.674078278665075 226:6.272012284461725 230:6.2067137656252775 241:2.98699046908108 243:6.157660295739189 248:13.053718545149799 254:3.0640465848166194 257:2.039224403004017 260:13.714139646384258 279:14.504110432488327 287:2.4831812852699504 291:6.679414791932745 292:2.3688099757241052 297:2.54956702830997 299:2.139758773028618 # arabia
3:41.18405293966204 7:3.6980819595543175 9:9.997304125887235 11:2.54102956037339 14:2.6676772940516327 15:2.51644801415875 25:3.023481457717197 29:11.992478952130936 38:18.757806395119555 40:2.735427710445906 47:2.2684930570705597 56:3.9435451343244483 62:3.633990810803823 65:7.416578724092028 74:36.36797396055122 90:2.2317061424311375 92:2.844587950944627 102:3.682933026403414 103:4.007809131016755 109:36.6322965465743 116:3.3073416165069935 120:3.4738270629676657 124:43.45583484294099 127:10.423114408025292 131:3.6671900380510527 167:12.196912688007783 170:3.305971071172159 212:5.052338893570522 221:14.927620499654065 229:26.05447044057762 238:11.769656155152802 239:14.493238349908992 244:11.90495769589849 247:5.289175822113573 252:5.809221112113968 254:5.457013444945704 277:35.88355947989035 283:10.50854963556152 294:21.04198721568575 # arachnid
8:59.139293011698385 9:13.484548111385813 10:3.943768372753381 11:6.64073352748013 17:2.7073074816901532 27:2.523205975177395 40:7.046319177490409 44:3.1428089356119644 47:6.068299451571022 56:24.570200103837614 62:8.899815706601542 65:24.887111285631924 67:17.090594388001026 76:9.960907476100166 88:14.96979892163343 111:16.79719865099689 114:21.670119034313743 128:6.277052177790835 176:3.8077649314191606 190:10.641054145537277 207:5.372443879169197 209:20.657375413916014 229:14.647777837784885 231:13.877642578869013 236:12.638451048016844 248:10.96663048761289 256:14.892498447162561 269:4.557799385058747 270:15.483861070493418 272:6.83208667751385 277:42.01108103336688 285:47.33459394531379 288:8.775217476683512 291:3.8892598188761083 301:7.397030127117196# arachnoid
3:2.707449057654984 109:4.181532969997584 172:7.279639145860656 244:6.228447205119933 294:4.163624847671923 # arborea
1:36.61996189507254 3:14.992473907136619 7:23.140508559650865 8:11.783453347152538 11:4.242346119376631 15:4.215809443856191 31:11.246771972632912 34:116.38453521135925 48:4.959270773540873 51:5.524420674945748 62:5.398160421431375 76:5.936393891471793 84:8.374403291844336 88:5.141947296192719 93:5.773141364269272 102:5.4490788577370495 104:5.030871946451672 109:11.428700500548901 123:5.73162240639264 135:6.850927264434987 141:5.539482240570662 147:33.72588882089652 149:5.1585812439484755 157:5.135506091489958 170:5.055359460738287 189:7.241838582229108 198:6.069856035046189 219:7.081749767276832 224:9.437153399536435 231:7.909883964793539 235:6.006194844314174 238:6.314994980385433 241:7.1845240849177445 243:5.91271134598009 252:7.625313068932718 # arboviruses
3:123.44093384789984 4:0.036321496660308136 8:0.006952668955741285 9:426.7970694397434 11:3.839082225462006 13:115.781332483695 15:208.47637750234665 19:2.5421751433376376 20:201.9718718060768 22:4.627893231981492 23:14.18105409541069 25:0.0023777076199227995 26:0.7152918309803795 27:2.758842753229956 29:9.13411727821064 31:1.7718407580935562 32:2.176285146565853 34:11.893411152273503 37:0.14765644549879917 45:19.03946284847878 47:1.2559331606508706 49:147.01296904977235 50:3.209298971177854 51:4.546701412286316 54:1.1197539539447048 55:0.2824178735378955 57:14.99239575637628 62:169.6158149894636 63:20.752865424283428 64:0.5118888776400325 65:337.92017776737043 71:13.640991712427002 72:1.014561690592112 74:0.04071606402237478 78:7.154820614307325 81:1.1896429562850899 86:6.2131227988466 89:0.15669729790208908 90:1.1906525439255216 91:0.6047020628609695 92:14.708713332481175 94:191.08274238989932 97:3.6290053706123495 105:1.9961155222477922 109:29.486022799283898 111:8.734101446015405 113:6.831906014047409 114:9.414932727916588 116:3.452776622955272 121:10.125239917248688 122:1.5784196153315933 125:12.100195832073029 126:3012.7872319657586 127:267.65744247502505 131:52.60140523751006 134:2.4485147119701236 136:1.1679558631769718 141:4.583146949807708 149:3.684226072514085 150:5.0466729240183 157:0.055126231149401586 158:3.038014134326829 162:168.5961021864448 165:0.05000832222918195 168:12.238117049236356 170:9.784531448705534 177:0.13003941929046664 179:0.6394735800960026 182:27.186065318575906 183:1.8670382774815508 187:116.92858737811056 188:0.8036421622657118 189:1.1693266033013645 190:2.966253129245587 198:5.906604113181518 204:0.3568583547917579 210:0.44340083839863287 212:23.666018090265048 215:4.627097419165955 216:1.2181377634174182 217:197.3969826009773 218:6.0692332513457945 219:1.052723279445329 221:2.4681613114392356 225:10.724843180078967 226:0.3670599523570521 229:2.011146629327521 230:227.82819403752083 235:29.40519993153256 238:381.04972724595797 239:21.939934918680898 242:0.7876532175755744 244:556.2224635164263 247:4.327513440759565 254:1.1888766081741944 255:3.207122565152992 257:0.4439794041896154 267:0.5105904494521848 269:514.6182090219075 280:214.92257031614037 283:2.0565136034143356 285:22.382397396520425 286:0.6059505950797056 291:2.8252656360183694 292:3.320266689060733 293:13.36920836640237 294:163.54884763823844 299:0.5080017713760377 # archaea
14:13.136234019656635 19:17.306463848594586 25:2.6774292610738826 29:191.92925062080386 31:6.930229296947752 37:3.335028834837992 40:7.337897239940297 50:109.92406076115047 53:8.922175302216852 58:2.525205577957408 65:2.098726355908141 70:3.573983285596109 71:1.8644201121738193 86:22.333299743473415 92:2.5024208088411144 106:179.04120831613366 118:9.31526902731734 120:3.119649077144678 131:3.3101259001137864 133:5.079458428890835 141:3.411482105954734 161:3.0224909518911636 176:3.9540233056602387 198:3.9189950439642502 200:2.6429616229622224 210:3.9685059105522233 226:17.92293096797938 227:4.429875049130078 243:3.7679785209661283 245:5.278979877078248 248:4.281147607386171 278:5.074399642516454 291:4.035884330266176 292:4.334611358768225 297:4.531771456104372 # archaeologist
3:7.6109496024605905 12:1.5288767830641985 27:7.250477054215033 29:5.122336489914029 30:5.869176951064055 47:5.722295441046555 50:1.7216652986193774 58:2.2247683830292435 65:6.059076132217152 70:3.2543026606771823 71:10.592449035867693 72:2.4867780393867434 74:1.9552484412605704 78:2.0778632385310796 86:7.776054330580513 88:2.7244526571676273 90:5.6453966581812525 115:3.627441747373257 118:15.353500323076767 121:8.018546664620164 127:3.1870514439283357 131:2.9942173105726857 135:11.39870273293996 141:8.81215112634958 152:4.0682935418433095 161:8.006440634552796 162:3.1742292113670705 166:11.606364450389972 174:4.283198363712768 179:3.970553821551062 193:10.785274435589798 194:5.845082865823164 203:3.636968160552293 218:3.6554880345099456 255:10.566663492421169 275:4.1831881674743 278:12.206840860887025 292:4.006743407112428 294:1.9770736268846623 296:5.556326825520016 297:11.105492879514557 # architect
1:7.3307275780370595 3:5.033755889553681 12:2.1842237444000467 13:7.3439085228596666 14:2.7267775034851387 16:13.28687493742666 19:19.074511520776692 29:56.669131950541285 30:2.3965249223752014 32:8.20013489116245 33:10.589702433244872 51:3.8176844017129437 55:4.080510156529442 57:33.983658222668886 70:10.695076660575241 71:7.019139216605747 94:7.9136296570659725 103:4.070533481763435 106:4.442051550710714 116:16.503771995720665 118:10.191287828162206 129:3.5132946927470106 135:5.110825413206528 139:3.4390848159046903 141:3.8322236070428217 142:4.80675644501662 152:4.829184508216686 170:24.32106179814134 171:10.44531761439894 177:3.704050027442547 190:4.551866422130081 200:3.0485270858966453 210:4.396675280129105 241:22.912712156835685 267:4.515649200755773 278:5.511979237584331 280:23.004893533347058 281:6.973427695844649 296:6.335048770297119 297:4.965433366661654 # archives
3:1.1587831687716754 12:2.5318700912618435 14:22.322321875759414 17:38.67797678677886 19:9.54944292467478 20:2.0069952218747487 22:9.561145785248815 23:3.678913511544229 29:2.2789623288505534 30:2.9062775156132385 31:11.32992655455375 32:7.538233609907091 37:5.4201845208378066 38:6.180977280955201 43:7.814414041851528 44:5.324151470398597 47:2.780772584119608 50:10.488257837364992 51:5.540428589980767 57:15.427688521363828 65:32.152293845485616 66:20.790259093370377 70:5.883355270260484 74:11.50386916281104 90:10.064957425987128 92:3.8264326325559654 93:6.000555315547779 102:5.402043690383416 106:18.76940419759908 113:7.2280471455148625 118:5.416454921844296 120:5.004599500279185 121:4.828972207191232 127:5.751011003644925 129:4.962770949009763 131:5.372036118240575 133:8.835883796367627 139:14.72821738307875 141:22.54715502292641 144:7.622540133631245 161:1.2689472514296305 165:47.163837204484274 169:21.44081007237964 171:5.65127004758109 174:7.916792496958503 192:17.029747811546525 199:7.100167942696144 234:93.67421559471329 237:11.573985367247747 242:20.846563276721074 255:19.80058021565104 278:31.049637678023927 280:8.74204709941322 287:7.6145057400628815 # areca
1:68.00495032615444 7:13.904136402713446 31:69.9050296993988 34:63.033259166340116 109:11.595442470499417 143:17.78147997173395 150:14.438475764595067 157:13.235853316780055 187:20.877460685412576 219:17.167498188638053 225:13.51149025462404 249:19.687551085216437 251:20.217718974812314 280:17.435886363369228 294:11.558604559720775 # arenaviruses
1:0.001884889978143465 3:27.404644345031226 11:16.239263441594968 12:0.027600868726873617 13:0.6970150837600148 14:0.020712843558451613 15:29.348418565373787 16:0.003037266610961793 19:9.840122434232843 21:1.6072564131998561 22:9.85625545015439 24:3.8572653277574296 25:1.570965591181372 26:0.06471458887914039 27:0.10084050518831779 29:359.70664167722276 30:7.8165037723652295 31:0.005664869947513186 32:6.266197500905391 37:0.3992831760860132 38:6.900508180293354 40:0.03232552474914414 49:1.427298619214058 50:0.0017256223558392034 51:9.984674271708016 53:0.30009819907920515 54:4.605282059611633 57:13.500592177510331 58:18.49143333225683 59:0.5841941226065863 60:2.077428957501676 65:15.476415701810717 69:0.887293650504259 71:2.1103998817257525 72:4.386034816475337 73:0.2785504203547277 74:0.009733135438202447 78:3.3212542169721915 81:4.748301103441628 82:3.3780076011266202 86:16.502874921995705 88:5.022994864180472 90:17.96944727429006 92:48.9628052365127 93:0.5741792906947917 94:0.012003624656752993 95:0.6926126770774153 102:0.39415990818123564 103:0.5816764848666894 104:31.671637109916045 105:0.49694892921320877 106:3.7354856845919255 109:0.014464897994331975 111:3.0501660422624237 113:4.175456665654698 115:0.7808918385459725 116:1.9867296240499883 118:0.3982280496718768 120:0.2878340579538992 127:2.868481293764462 129:126.98420080888435 130:8.95657174118861 133:5.664124448915078 134:0.6801563948428541 139:140.25680786821732 141:0.44189069107814277 142:4.37514224451183 146:1.755863104422729 149:0.25538488650373925 150:0.5480717561637962 157:44.02158894716675 161:2.089531142736732 162:6.255763039485198 168:0.11819437823067577 169:1.3119222781203967 170:101.78617176356983 171:82.81280529914348 172:5.977650408056982 173:3.3338595924395134 176:0.7825297954252246 179:4.238530256322171 186:1.3292469255670776 198:0.7587499348504453 200:0.09525220316216498 203:0.7874630703898715 205:1.0879245323955564 208:1.215772010014572 209:1.4623679336399802 213:1.3443656169892675 214:4.0588772691270325 218:7.604992316753919 220:0.6600425115764202 221:0.06339215936826942 225:22.949317892978236 226:7.177466507817771 230:33.384145794868566 232:2.130306250036034 233:1.9243871743195344 241:1.5770336867802828 243:73.33337038974302 244:4.1016870381304145 248:129.62608593137747 254:5.672374030173337 257:7.575815111503785 261:0.7172820461527646 263:2.2430025955848616 267:0.8741764754445981 269:1.339440566594608 275:1.188232764346803 279:1.384533907979437 283:0.5208438321377072 284:1.8329690838117452 289:2.807835304864121 292:1.0540114085392691 294:25.513090114329803 # argentina
3:12.429377732949634 8:2.1855456938430944 9:3.9751782589169085 13:1.76162279869003 14:2.0732395253859566 21:2.4378410654869107 24:2.3254848312157965 26:7.076099666755593 29:5.203875910729914 31:1.9531958487375038 51:8.87068522608156 63:2.501638171701684 65:1.8482284344227127 73:2.829117961503678 78:2.116734404629418 89:15.571572537195555 90:1.6620252732855934 92:2.2419082389420852 94:39.93231624559569 95:3.539669979042552 99:4.841496933026481 101:5.31313753589152 102:8.722820157650338 109:25.235520303969526 121:2.758101088076313 125:157.76958577791214 131:8.690702323091628 161:8.093640333536548 163:6.125488833512655 176:10.015936104057777 182:4.038355091636583 200:7.299383969889609 210:3.686999253493236 220:16.856528392784686 221:34.12197999744683 228:108.85071627730626 235:9.8186323494405 259:11.018893989854137 267:26.096568595453096 273:5.470059042912579 279:4.476414911747841 283:9.17937680077201 293:3.4400884504955083 294:2.0155235738145203 # arginine
3:1.4600163658432403 4:14.651605380464925 6:22.35434925546915 13:20.672402059133105 15:2.698818120724814 19:2.282256733991219 20:1.9948572239564448 36:29.187581286059952 48:3.404259889428653 49:8.853992476876252 50:2.514974721893387 55:11.140469842964 57:3.742913343519378 66:2.607329188989421 68:4.656962425470037 71:2.3655245002016603 74:14.590681774606972 89:3.9107473317825128 90:2.410008734111564 94:2.7873215104866604 96:4.914777434704011 131:3.86028791593268 139:3.5687636416815853 142:30.884825467654068 168:3.2483087174340577 171:4.00743742221421 225:3.7042729352011285 246:34.134941361459994 255:4.832792332243728 283:10.91199917710257 # argon
2:8.293070256035953 4:39.17970812375735 5:4.044943116973602 10:12.4960975864046 12:7.583160764296506 13:2.7213411377235377 16:7.987578127971773 19:7.535319150552851 21:3.449018770372518 25:3.4230266455092533 26:9.210952470679286 29:2.354206266592895 31:2.930043977723659 32:3.13226250271929 33:47.4562387422407 48:3.6175029164114876 50:2.7183575803100393 57:3.958740101450881 59:11.580317238723811 66:21.983712726369586 67:4.48462837960925 68:4.877744587447656 75:21.271220834762982 78:3.1064566770021536 81:10.062358252809542 82:4.585742656577574 88:3.794342115365439 94:2.994310923371407 96:5.136565381522323 106:12.336004814373293 109:8.662739989771467 111:11.504841412489885 131:4.07690011332946 134:20.297343131439682 135:5.4689518018772585 139:3.783324382125668 171:11.16943711789136 176:4.735612227098714 198:20.66874890502433 203:4.742976383571828 209:5.656139795075976 218:4.762047818565742 220:38.93491784005133 225:3.9198295127106015 242:5.316102648237048 255:5.0542753916254615 276:6.394230039398758 # aripiprazole
1:5.896103211508547 2:1.850245831928604 3:12.343762486814567 11:1.9338617318610767 14:2.053762011847756 26:2.255898181951451 27:2.3768121147131462 29:15.505692292780834 40:2.1181179631121214 49:7.117175297313405 58:12.841653949161811 65:1.8292557970042653 71:5.594853787895554 74:1.9742951798881663 75:3.807085288655213 88:2.7448164839582656 92:6.959942378860293 102:3.0302096808310206 105:3.2087360058376393 123:3.295630390211116 133:4.7682123135859555 139:14.44604953535417 150:3.2928638976576665 152:4.089877361408606 161:2.731763267446602 167:4.056683145267695 168:13.44873078351625 170:2.6650231776780045 171:15.80178829517018 176:25.454916469051643 183:5.611716877737094 193:4.067823341633316 200:156.31111143883257 203:3.65825810530108 205:10.841326979140948 218:10.02424597966927 230:9.641528797046465 243:24.67883038549366 245:4.9667154191670075 248:10.639594788473541 252:5.121400637911082 260:4.193285254958986 294:6.468315474687375 # arkansas
3:2.0264838941359935 14:4.636493423491693 15:4.342456132303851 19:0.7473060747925103 23:1.2707270167975386 24:1.4118794585240828 27:1.4754974713058655 29:11.436733083662983 40:1.2464606369733833 41:2.71133861084611 46:2.015602531263001 50:18.281734067067493 58:15.179164747844615 65:0.9976305415485419 70:2.3018953273539973 71:0.8090381209193653 76:7.556559385038642 82:2.519303109999133 86:29.98248812113289 88:1.8090879712678007 89:18.68984909168084 90:3.791255030950777 92:9.685042709251471 102:2.072742984425372 104:16.900257537082844 111:2.3393783339983636 127:6.9869840998553965 129:38.517200682194726 133:3.734137280206293 142:8.72377648779421 147:2.174340622954318 155:7.067241914707588 162:2.2266922710329107 170:1.736089139826181 172:3.897192105733414 180:3.6024286368221343 184:2.3995944188615206 199:2.8876388990419217 200:28.246487183384755 201:2.6930369890298453 203:2.664184275947777 205:8.735055035500245 210:7.91205238490245 213:9.400979242913627 218:7.934969817121567 225:1.919213468874867 226:2.5377851149177366 229:4.725854851129491 230:7.561574588142143 234:2.2643214729592147 241:9.978564623078938 243:20.38190666015378 248:2.967162402032873 279:3.4292577592735114 280:10.03858417787453 287:3.1373763856777126 292:3.018078105347862 294:4.518252389114181 299:8.13849404905093 # armenia
11:8.332329947225789 12:2.434753394367561 15:2.833129419654329 18:3.7148640486981264 20:6.756856328640987 28:4.50577894859524 31:22.174882161256576 37:4.027280280882111 38:48.255214374489974 40:3.0565382770915157 42:12.701901783266763 51:4.090941794133594 52:4.356079110183183 53:26.310420679926086 56:4.280884276803694 58:23.605486700413582 59:11.42366609871846 61:5.8624723860930805 65:2.7448004919968936 74:2.9019124722494225 76:4.492960214141601 77:131.9010737359659 81:25.39054575382889 88:10.128800986213637 89:4.052425176899027 90:2.541608356910419 92:8.98189474648861 103:4.345734844369415 131:4.001751066540018 146:5.938605933110621 147:4.130822693472066 161:10.100550556372784 164:5.924227155989822 165:3.690966430812928 172:5.969086054342694 173:4.483404433304455 188:5.262986379611782 202:6.087887176623349 214:4.906333094735858 243:38.51550905766406 264:4.983314831510796 268:37.15887900518351 287:5.172572900854048 291:4.742542563053903 # armpit
3:2.5778546849263138 15:3.928606808435406 20:3.173104530487567 74:18.597601842730448 92:4.277934024552417 200:4.429633704804424 # arms
1:10.933100959608828 4:63.46051066183121 9:42.63408811717032 12:10.269583692068492 19:5.301793962586781 23:12.318742350972332 26:19.165260863779555 32:2.0638565046941144 47:5.641213923839355 48:27.961774954846074 53:29.466825164937667 56:9.078907337677778 57:2.8408011878936095 58:6.881855994912196 59:32.14717316349645 62:2.9214502098389055 64:10.114470874682002 65:17.224528488553034 66:1.77026327092767 69:3.7369877798733726 70:9.060639202388145 73:2.7478330629124965 75:3.743647479025583 78:18.451236495302393 81:2.582786816996541 93:9.184563729633364 94:31.806182883859286 102:2.9688435054188216 110:9.972101014930853 118:2.9761662801272077 119:2.3726618145078846 120:8.122910867446903 125:2.345542652887224 141:3.0532159111151476 155:40.14126438965272 163:14.832654983672361 167:26.880602019518108 175:3.73957467807091 179:26.61155929435067 182:399.0399272554568 192:5.1703035515524745 193:45.34298508391064 194:5.80130080757706 212:19.405595657627252 220:41.55757266991579 228:12.618890296241137 243:3.404357888268342 252:41.36337730937056 255:3.897685176393406 # aromatase
1:30.588220059946817 3:16.98030038300703 8:0.7545903548490176 9:1.2137980454161776 12:2.393621743892062 14:3.350310293757273 15:6.641345519018971 20:4.630495439482866 22:2.3611569279549753 23:7.368270252467623 25:0.9281293306277508 26:0.8223363438591516 29:38.67961514997877 31:3.1223972604160766 32:7.292206769144535 38:6.011175044409287 40:3.4731531508550444 46:1.3979079810068813 50:36.4884090849124 51:5.373771153941429 54:1.0837511585093895 61:3.0852008211300874 63:0.9974992255758875 64:2.114502826659036 65:6.388852335069817 71:23.89310982211346 72:1.0176903678226545 78:0.703870255074404 81:4.482864366641585 82:46.04097943954224 89:5.301388825330938 90:9.736063693501071 92:0.7967525666666236 93:1.7137982809396504 99:30.87498262517566 103:1.7242759000063461 107:1.651449449368061 109:0.6421909142723407 113:2.2716447351756432 115:1.9924003863055053 116:1.146319816892598 119:8.247549605218161 121:1.2046474962798106 123:1.6794647349310183 125:0.9368398958657453 131:10.031357956434933 138:4.196671305662134 141:1.5226851414360194 143:23.210397521247504 149:4.710676234737093 162:10.580254281235412 169:2.6464387280771513 172:3.1848632171790725 176:11.9657390040215 177:5.158703642101678 184:5.918159257505624 187:11.912085121477157 203:2.0009588320588376 204:31.107257451325566 205:95.30391424489889 210:2.00741180415331 213:14.245432805565079 214:2.2122885717208396 215:1.5373207811019665 221:3.7275539545178904 226:6.204790633648982 234:36.435190362329955 235:31.420965778289553 248:7.090261490975557 257:6.482350643227005 259:7.41115786735317 261:17.774690611005635 264:2.280904261620486 279:2.7315443569947173 283:5.6623581392881315 291:6.611546795533438 292:2.336922182897749 293:45.308998792395705 294:0.6308806459173015 299:6.700958365874927 # arrow
2:1.5206176245698018 3:58.314419635602015 4:30.44223104748751 5:11.673721037862581 6:8.163525069654218 7:0.7458746886395118 8:0.22276124686284135 9:0.10205962727357666 11:40.67292236927376 12:12.963958884920181 13:3.7033684026947453 14:1.841838470935755 15:19.799790873564856 16:1.3197552775570047 17:2.6844253786884638 19:21.17019326533311 20:42.04476004695695 21:0.3513863823272205 22:9.165835367953049 23:0.21345628911426656 24:2.254747971208667 25:13.632241376108245 26:83.41688766543487 27:107.32586241934382 29:12.090431652425927 32:26.42492659358129 33:3.8645896918643174 35:49.26911967049334 37:3.5293164614870944 38:13.43726815882457 44:3.441710131082114 46:0.6933511916125895 48:19.50184298057932 49:2.2370709567658604 51:7.546002127615861 53:3.1956043040405686 58:2.1530202467998327 59:13.13524163026694 61:19.043692718804397 62:22.023047911549746 65:14.783909095214188 66:10.707974435729229 68:4.903014763122236 69:1.315874570203549 71:9.54915153818727 72:9.771728489814215 74:0.1401348549191844 76:1.0716113344378468 77:2.1587134267734562 78:0.19148207139107346 81:6.22832620483641 82:1.0840308464944146 85:7.418525137661525 86:0.4702783164202472 90:1.208514107743015 91:5.179090779112056 92:2.1162248467400517 93:4.063759597859963 94:4.394625631021459 95:8.759025384025112 101:7.768779241568477 103:13.11929044762719 104:2.8288400712403976 106:1.2435526247872812 108:7.208461769875381 109:15.948579561128454 110:1.2477461842820956 111:18.32951977520222 112:3.86362610741436 116:2.870223020620615 119:29.097513334075323 121:6.499655154959079 122:2.5834633769598763 125:65.6403396980325 126:6.286215391867291 127:0.8616699842607808 129:0.5850472657666184 130:0.602657830690949 131:11.795872632809099 133:2.136818169058307 135:1.787382546001908 136:10.247143679663836 139:6.490597808486632 141:12.194339282856026 143:2.243705329705114 147:0.812252391094759 157:6.50362362249478 158:1.3644885173506773 161:10.66755173105212 163:3.3612694701934194 165:15.288932629267842 168:9.45891134101025 169:23.627152690550773 171:7.709419913553691 176:4.645858975893706 177:0.7082509492290002 179:15.694807942492266 180:6.499546129501855 182:1.4921151858094415 186:6.026271658155902 189:118.91186955021958 190:1.3296428957098043 199:5.095496432122058 200:9.185451735008273 202:7.3076683940401415 204:1.0840308464944146 205:5.435884595666099 206:3.3902960929302055 215:0.8070513822919008 221:173.3347998124602 225:0.6234059436630325 226:1.0990382609177662 230:4.3517992854964795 233:2.4365010711320974 234:3.8824763952826835 235:13.95330855055993 239:13.641147399864703 244:5.13960530779811 245:2.3136231455711562 246:2.210524764112416 249:3.0953469015670714 251:3.339817266498131 252:2.4529232265931302 253:8.408659912457253 254:2.140723978439142 255:1.4467179148355063 257:26.23208767659822 260:1.6396055116204646 261:19.545902740588907 267:4.889323001265112 277:0.940818089069237 278:12.419607603473096 279:1.8623796583926326 283:0.8910910450214762 293:13.406339599097096 # arsenic
15:4.653287651319378 17:5.383142859991317 18:13.9937945594151 20:3.8806048742522012 22:4.203171347140769 23:4.922265616084868 38:6.31844272515393 48:5.4028811830505905 61:7.780115955676717 65:4.558798103025277 72:5.325697465109029 93:6.221186781860443 101:8.251721654981454 105:15.015271021019222 119:13.306658605423612 121:5.578735755728743 147:6.012477328878336 177:5.85283317794963 180:7.576911915265728 189:7.694377300085953 199:16.470169359537365 200:13.143845493784733 202:8.008230312439531 205:6.997611017873254 233:8.059974240829677 254:7.720812202309296 293:6.3102274854918505 # arsine
3:2.92385930040463 13:57.32456766572143 20:3.530296021551273 22:3.849277167801288 29:3.70877165526847 35:5.756242974954369 45:13.47241842520639 46:5.464465495369614 48:5.040030786243046 50:10.954232028829816 66:37.6076395377888 107:5.779181989314453 109:4.411055537787118 121:5.214990129931479 129:5.289117804435393 147:5.6468456319350375 213:6.971362231989838 215:5.6390553516535675 244:6.465006175635537 279:7.023299654677615 284:7.580115871732797 287:6.710858693286828 291:6.273120416703206 297:6.785131024103206 # artefact
3:10.958301188014657 4:8.696013029303357 13:2.7579265571216363 30:2.7588137360991767 49:3.3561403323393235 51:11.12965710261117 71:14.073891693341713 82:4.625001692399817 93:4.448307233980484 94:3.0314903757296765 111:4.427875142196149 113:5.08930775837997 116:10.193826147795194 118:4.139311258392443 146:6.056402381159985 157:3.826544602423288 165:3.8038046729308364 169:5.504650025801276 170:10.190947473235864 221:9.279357346663458 234:28.460405300774767 243:4.585055281137648 261:4.676095771924376 294:48.32750932900501 # artemisia
2:2.2148880830931854 3:4.437541052565192 4:19.936724896554928 6:2.4765603980499655 7:3.4429495200476934 9:4.679727688715435 11:2.3018124529196626 16:32.87882513366923 19:1.8764557917813955 22:1.8792333131763475 25:14.59778051186351 27:8.113509852870978 31:7.137439967574928 32:13.686543930912022 43:4.667441020005501 48:8.546447528552845 50:2.100116973437042 58:2.6230161372349716 59:17.69995702605855 62:9.413250194952333 65:2.1930354086910127 66:6.893972507638605 68:27.774611946220173 70:3.6772919766279695 71:1.9563231641674537 78:7.500370135643375 80:11.728968050961875 86:3.012114950999438 91:4.347871775850575 92:2.600068082340036 94:19.94284992129421 95:3.9239447114337005 96:19.87425874708567 103:3.7499477456803385 104:3.032018265687123 106:10.93853813542407 108:5.421312197889555 109:2.382869633599242 112:3.6260548409982443 118:9.52951966291682 121:3.1291921551246693 125:14.634760931843166 131:3.412356865486289 142:4.4802072362729515 146:13.39824133047459 152:4.502488354706509 155:3.6491590647521743 176:4.05862461939363 179:4.40365951503675 184:3.7827002470422975 189:5.165179380415813 190:4.2271179498413005 215:3.5314529939858468 221:2.629847065366635 226:3.930988862439818 234:3.6366177922461493 239:5.596397910081263 242:4.631271492604261 257:10.848274371336007 259:4.551032204308258 266:5.196159279950566 276:5.699892258809509 278:5.181554347688774 279:4.870361959032948 280:5.139024174752197 283:3.6499800980262562 # artemisinin
8:375.19905575936923 9:4.382006015087048 11:42.12578145056153 12:50.82263520916999 13:3.412388632830923 19:2.9825916757006983 20:9.494933475739064 22:71.1481905421874 24:8.976431095171082 26:1.105861377654862 28:19.150135552040684 32:4.1655599603759725 40:37.2684798955555 41:13.320817954263678 44:17.01788620764423 47:6.977757354287063 48:9.82697937052989 49:53.013092448110896 50:0.6932206436425329 52:81.96569366882783 54:5.098568316214075 55:387.5822490184465 56:18.244878216135234 60:15.895704008334418 62:1.7362249074300418 64:7.483771438758947 66:12.020187827040068 67:2.121968568041333 69:20.384037370674672 74:264.18687968376565 75:69.35013327878255 77:24.448701781989314 78:8.318454950360794 88:90.77552729631076 89:17.32456325984333 90:16.06971593509478 93:6.586425240903237 101:35.32426682763112 109:0.9060634242487811 124:3.397138973545807 158:13.788671408335588 162:24.52002365611261 164:521.5873823071245 168:14.63721108091927 179:2.6658047154385036 191:50.98075084567597 196:13.10047156094516 198:26.7247474162339 205:8.061506838962002 207:44.0982968994982 213:8.722105967544937 227:2.789161124406358 234:31.835110797966454 236:3.426939075978192 239:3.7981798213785223 242:2.878741443204693 248:2.64997717744815 259:21.77203375640566 266:176.25480911588733 267:13.548113045592762 268:4.053832070575693 272:5.258335938673065 277:18.377775864700514 299:7.470612232354038 # arteriole
1:9.66367988033034 2:3.6130007801222024 3:2.347039776456037 4:3.7724586499918966 11:3.7073205832316143 16:9.619226292786482 17:11.539633641476255 19:9.157672131233008 20:8.512686567861914 24:4.1196392161129705 26:4.065159369140611 41:14.012494643261572 43:47.48850027661297 44:4.857865948022523 52:5.244694726393602 54:11.60663247097861 55:13.26840736473549 57:4.763414211071824 61:6.768431474561688 67:5.2981827473367735 69:5.707958708862519 71:3.32965050652052 72:19.620554804003888 78:10.501855461526109 82:5.400730547957089 86:29.083344252326533 95:5.4138654048316575 101:7.237901629532789 105:12.952694817356402 106:14.016936327773994 110:5.61930960530204 115:13.88798369403649 154:18.52736776892262 164:50.80107467537839 191:19.425706105501465 193:46.517285786805985 195:66.38340172134909 196:8.55748526200616 198:5.516424553597699 210:13.923258460841224 234:5.116826318904629 236:6.728250072828363 242:15.079135921464674 # arteriosclerosis
1:26.37929595499447 2:10.590396711335547 3:7.906235513041276 5:5.1750422035143275 6:4.212787184026893 8:4.283580931868438 9:29.86562475024308 17:4.716481862665367 18:4.912848862469261 20:9.16388221076556 24:4.438619180665367 28:5.723130855871375 39:6.890147340126637 51:13.390947879588083 62:5.17332293582198 97:6.459069045195229 105:5.413855915368407 113:6.198371467533955 119:4.577402295789931 128:19.64459161653723 131:13.205450110900367 141:5.314210380939505 164:52.59263571002609 190:6.0532613079664745 201:5.918681293643745 207:17.803223460710427 227:6.370354226816994 231:7.680568514752473 239:7.451366433368764 240:9.326924056461225 247:6.869281369005473 280:16.797460839147757 292:6.272394417363281 293:5.635653545058786 # arteritis
1:848.9518513823216 2:48.04007967147123 3:45.935398290799526 4:3.433913470281463 5:42.32264602188967 6:44.77996181287786 7:16.07402175430758 8:2628.9508941297163 9:0.9564764462053619 10:23.78057382103326 11:133.96983375972906 12:23.44993469269269 13:201.30420295475815 14:0.9702255606338489 15:213.81373911848965 16:3.839826920663744 17:89.53488616123907 18:64.89277019509586 19:0.1507018200300339 20:79.92919388795109 21:3.3554925165504623 22:64.07965318096457 23:5.922562296450637 24:49.841768787990475 25:14.43791186692817 26:28.908868206457704 27:83.29888285123438 28:65.73578156150165 29:18.516332241631876 30:0.8082022544034928 31:20.61546860447103 32:99.08409941825518 35:1.2699419002761674 36:2.994855142692236 37:13.245885991715676 38:0.9787368490244999 39:28.545178948926168 40:120.8104903712266 41:1352.9856595750998 42:0.7217729520637405 43:28.856706256087467 44:31.413210670133004 45:2.087200043906785 46:7.7952033921821995 47:62.73988550834839 48:52.78674532887566 49:106.2576373297837 50:32.954233464618284 51:13.79412991252948 52:208.5010921210296 53:1.9491122581838027 54:19.423953118100325 55:853.2906310370408 56:124.92686046964589 57:0.004083364919951154 58:34.881054307075594 59:66.92012048078708 60:0.7069293398569944 61:2.1643120494597583 62:27.85428432583357 64:20.179083323443884 65:94.87952852432979 66:6.659763847680437 67:223.518352012929 68:3.3963932997898683 69:1.7251427309827376 70:0.0797934819382414 71:0.43848381404792425 72:15.732510874251744 73:1.8155242084141436 74:372.89893355107205 75:35.767268813017196 76:0.8906790941758812 77:4.333709630758997 78:20.63753150714263 80:12.644984365753993 81:1.340000796729057 82:17.523204886381578 85:0.0011270718956296122 86:0.4597112367518187 87:396.35723379580253 88:56.8344111909733 89:13.461783638932529 90:237.56043433718065 91:46.39018393958745 92:194.30366997888135 93:29.268273543367414 94:24.230742513489044 95:0.02377710801835701 96:6.618106884936645 98:62.38565095784968 99:21.745185535566236 100:11.811444961396669 101:212.92084735172207 102:0.31389818882127407 103:44.99699228996006 105:20.856127107711323 106:7.505538767120289 107:1.8298486263770122 108:2.5059148246148393 109:8.347097353259771 110:23.019009566745762 111:1.9686324213134143 112:1.2995562045267293 113:42.22485363177108 114:14.254080328758075 115:0.36156373642173817 118:0.3824550772437724 119:56.77705470124504 120:19.49315993497055 121:13.056515499318472 124:334.57689579124184 127:1.329340718394127 128:8.634791861493735 130:3.2885467395799157 131:18.688004290897545 133:13.57383495927587 134:0.02856669825894574 135:8.139588635549242 136:5.623293079753126 137:25.071598262888873 138:4.730305933698123 140:39.183538966653884 141:0.018875138051906132 142:0.06435049163839333 143:31.218279058103526 144:2.573242391988294 145:9.041985169763311 146:4.670767369927932 147:14.140292412723689 148:0.17216205948302454 149:0.6505304164619371 150:28.698971322349127 153:0.0066088438035349995 154:16.061279418553625 155:15.12617514512058 156:0.10171710257606643 157:2.363835862768089 158:3.6318413969106245 160:2.0866683709949925 162:46.2942183806983 165:0.06087234773125809 166:1.4985390697143846 168:4.46461072978812 169:0.2068981914608754 172:0.663887166553598 173:1.0708931127117791 175:35.710435828563234 176:149.8756619713172 177:5.8281301315770255 179:9.043269491314149 180:6.448346229309264 182:0.04732757566613361 183:49.8822452842275 184:2.145495154502401 185:2009.8865538610607 186:8.22510037785933 188:0.20142346169502945 189:0.024937556358628064 190:10.837022682879432 191:897.7038598503526 196:128.2686356800251 198:363.8746691531103 199:5.946840245059197 200:3.5656489013560306 201:42.40223777606754 203:0.3710274220361871 205:0.06635511761813795 206:0.2603509976237882 207:814.7170357726311 209:19.57018932185484 210:0.6725743330399919 211:17.32796659223999 212:3.1405914968191198 213:8.316643399637297 214:28.775723627995184 215:6.626094725738096 216:0.5469149726031252 218:22.610458601571803 220:2.402778337955218 222:32.5727453613385 225:0.19737997847855396 226:17.706998334237756 227:9.778011938905903 228:3.337954059590285E-4 229:1.655002370923135 231:1.1710570437571486 233:48.80619985860302 234:263.80856288740864 236:13.712379831885656 237:0.26487590208499767 239:12.198801314642845 242:0.12745523366014555 243:23.804115432368082 244:1.9874904132920028 245:7.786028887134662 246:26.32044137220214 248:108.90035932202755 250:10.9728979212277 252:65.7888083491803 253:0.07923042278106314 255:8.872999810749459 259:4.591122140478937 261:4.508694024763415 262:6.025440058463556 263:22.407954494009033 264:51.49680485937616 265:7.418285381889037 266:432.71168621705255 267:0.5490329508687845 268:9.767399500195115 269:3.208579084008223 270:149.77917155209528 271:5.753135498299541 272:15.27592865477122 274:4.842648881608029 275:0.22157204483144946 276:3.090265201661063 277:18.82959766602217 278:13.54331187380288 280:0.02962956607101605 281:2.2654492481377444 283:87.95070315363411 284:6.225145100383154E-4 285:2.573242391988294 286:0.02628129235896585 287:64.65136834054286 290:12.120359950356688 291:30.736294890191854 292:0.3369785383047061 293:0.9899569839888347 294:5.136640001071448 295:0.7842349540310648 297:10.355195335678301 299:62.14892241649154 301:0.8846504576400404# artery
2:10.18067774911782 3:7.508530178475671 6:4.015921520547396 10:14.433535278445925 12:3.3820701099566395 22:3.3616188078253986 25:4.336797396527284 36:14.17574401093237 42:46.63106129670127 51:12.975159266868722 52:13.523882010048478 62:12.720154396578732 69:5.832330081574889 84:159.83068283503806 145:28.78103688263118 158:24.399997875450687 229:7.861149234285544 233:7.172648373040882 240:34.1462582667626 256:7.983745862509651 293:13.65582197115204 # arthralgia
1:770.5992518954313 2:52.119046347436445 3:170.97102220340042 4:145.46646522549068 5:84.84145883224886 6:56.584062651852534 7:85.9990036380117 8:7.748343146033043 9:8.274616133869081 10:92.50796872448608 11:43.42195279680501 12:0.1356239249385776 13:31.336734515090924 14:26.1696245622883 15:129.5584119234221 16:26.72799866316859 17:31.438200392783177 18:225.64033048677916 19:1.0779304045462528 20:160.50314306268294 21:0.00940822265814454 22:32.74425603944389 23:46.65500317432207 24:19.83340083960738 25:50.38445074585018 26:0.7854164147832295 27:44.74101686405595 28:101.94282406781919 29:9.51277448722145 30:11.80726431033874 31:9.737903873320635 32:31.464359546209852 33:187.59097864793617 34:12.152158486632203 35:5.084940841791831 36:6.214932480175628 37:99.5796378686473 38:59.04670959125883 39:31.926530489249703 40:26.845041269516027 41:43.23080438642966 42:370.8196189074753 43:92.85612809853491 46:35.668024027581744 48:17.605224010389836 49:33.48392377932589 50:11.782814220920951 51:26.26970379370604 53:4.075105679074735 54:123.36371254108722 55:9.133190972704547 56:8.862575006267313 57:15.369525086321133 58:2.593806950176791 59:91.80174293127921 60:0.06749225755885196 61:136.85723603602915 62:41.37615036877751 63:0.017398725738783316 64:3.0220072309082378 65:6.20935361081995 66:32.41720952603671 68:20.606653129163547 70:5.172877299311616 71:2.954215996109132 72:35.93057877802495 73:1.5032112956407495 74:4.172574825952886 75:6.604782778624064 76:5.7435566196918035 78:0.0078012353750838564 80:11.917915102390939 81:6.5096903820703815 84:56.60269837463525 85:28.46312062965888 86:3.5018506587145763 88:23.393179230078022 89:4.618630291838956 90:0.14758204986935547 91:11.326595341369497 92:1.9787186731683428E-4 93:22.893857352690723 94:0.5001807488946213 95:14.167946166198098 96:11.727237927307343 97:28.999682329620974 98:19.42223373835262 99:4.832523372915211 100:1.5009616356889464 101:16.565382588219368 102:1.8254067751661656 103:28.255189972457465 105:2.0958770323109044 106:2.898393282874915 107:12.93921732465023 108:21.42165092699662 110:10.483648541760942 111:0.29406609164096675 112:5.039951563066661 113:0.659955957128589 114:1.3247516486491402 115:2.7974853482842086 118:1.8363524124043147 119:0.9984552242985837 121:1.403801636842773 122:1.6350162215418553 123:8.905797893127266 124:4.725265193151487 125:0.9643818955002597 126:3.600519885919037 128:142.89943118985576 131:4.492456722666625 133:9.292425818419398 134:14.07700226599917 135:4.02390118958661 137:3.227447506629355 138:2.2523466761836874 139:0.07023210047843752 140:165.0552359619382 141:0.2031039810718867 142:3.5027945651193746 144:0.7920440388594262 145:938.7673199974652 146:1.3448583791430813 147:26.579960583795984 148:25.936925856424395 149:1.4354074259407312 150:22.600745183636704 152:7.384389999287335 154:2.172318104727678 155:12.862474001965891 158:0.5988964988164686 159:28.090476211669184 165:61.14025580758471 169:4.0167680842590965 172:1.3685835917100433 173:9.596964466964913 174:3.914452813092094 175:57.2895230017558 179:21.808709739928393 180:19.607336568310828 181:259.8970245471109 185:7.830073544628919 189:1.2215427512141857 191:2.564994202831076 192:1.6108887509572674 193:3.5027945651193746 194:25.70525753090228 196:8.167422524557814 197:73.64005349986938 198:19.582854308898543 199:6.838558147123818 203:6.199152999471127 206:7.284849684834668 208:0.8498963888769919 209:1.0733932001725908 210:0.4813457266994275 211:3.268528622657242 213:8.262183806026641 214:0.6185113888995575 215:0.21031534703858412 217:0.9923070884808276 218:0.4879419871864961 222:10.011403256100342 223:7.339489682286451 224:3.084233005962572 225:1.5831537270181943 227:3.597528895241004 229:2.0710574787563583 230:0.38449091246604494 231:5.901422540502091 233:5.351262023193821 236:14.616813671274098 237:42.55075122904715 238:3.133492648452615 239:1.5614069385130664 240:3.1946598297926516 241:9.07328601746301 242:0.8339350186399339 246:9.52907666160691 247:19.47878047291134 250:2.9557358563903007 252:5.38469219525605 253:1.9327023290346255 255:7.028949843493197 256:40.8502930013484 257:10.299314075836907 259:0.7795376546676227 260:12.307728594924434 261:0.41889584198218216 262:36.81262798216401 263:1.8045345402564408 264:0.6664850222462375 268:1.7793810449248075 269:36.71811727492675 272:8.309110114060699 274:2.292953403860648 275:3.7397093848057636 276:1.6458867754656312 278:4.730936738999349 280:9.158047904215037 284:9.943720411363506 286:11.334219170956295 287:34.74301653814741 288:4.700254829658828 290:2.24079535747067 291:6.400170101804912 292:0.7063384359932613 293:5.554100126270969 295:9.110229112212577 296:1.8976690370979896 300:17.518262702616568 # arthritis
2:123.44830290383597 3:94.95900999531491 4:126.9518698761961 6:74.8564275773938 13:25.025757815558865 18:61.309092332470826 20:21.107321444785562 21:79.8472628822338 23:191.10621233563663 27:42.98015776353713 28:38.39842522437574 29:22.329208145732835 31:26.546721201863075 32:28.013656713449738 33:36.362324075920654 36:39.58542322742485 37:34.9836765396601 39:46.55576590422523 44:217.6268460531353 45:86.47316941629148 51:35.4389670501379 52:228.7416160084688 59:37.287531514450514 62:34.56076340241109 64:40.46191732742243 66:2.917106586274604 68:40.499377046263156 80:42.694939879869885 82:6.166507892081815 83:356.647855484486 89:35.16354561962895 97:106.73450879498485 98:112.35549665249194 105:91.95376949667255 109:73.39922489489037 112:5.616324261011345 118:89.3736030581536 125:30.198316355095102 133:114.85974064154757 135:44.68613111116936 144:43.1634915851013 145:373.00557239803413 148:55.74248096381685 152:42.682328863661084 155:36.5263447612397 198:39.23711849259745 203:6.466205476258658 213:109.58184897722407 226:38.56895275223612 229:54.79315371881409 231:52.087869364519115 242:43.604938474232554 250:143.49332775592652 271:59.18408063937867 281:57.86266150747541 289:133.8978165384432 290:56.17504244423767 291:40.08257241008494 297:43.65225575854476 301:341.2816820791396# arthrogryposis
1:2.096973190230305 3:8.849531089137606 8:2.542009956948688 11:7.137180774688324 15:2.277706481045365 18:3.131821874739409 19:1.8764557917813955 20:1.602379604646443 22:1.8792333131763475 29:5.9439483318347355 30:6.7084238320969956 32:7.553372506833884 41:36.5704593670584 48:2.9647517389815863 50:2.100116973437042 65:6.902197572040044 71:11.89137141921458 74:7.22750006439617 77:5.211520614140834 86:8.645918303075275 90:1.9990658706487126 94:13.251738507338379 106:4.1181587358997565 116:8.738835038832757 125:2.787730438891643 126:3.0529352759877106 129:9.037460520471933 131:16.62654708463561 135:4.782426336249266 144:4.569627722941522 147:3.5388863868777958 155:3.6491590647521743 157:3.130607644752767 169:20.873657439441903 170:8.73599667594429 172:5.354999878112835 184:3.7827002470422975 200:2.741579231250198 220:3.873844941252929 221:2.629847065366635 234:43.121366915913946 244:4.3265835822022085 252:5.542085751466982 264:11.471792546430747 # artichoke
2:24.57444073954839 3:4.7956546957874835 11:4.322295759245315 13:23.82977926907493 15:1.0388965764311653 20:6.431579631931978 21:5.310426245968378 23:9.330572182472096 25:1.4593688457556437 27:1.444752857348038 28:2.4809657654646666 29:21.48388534045991 30:0.898828383260333 31:19.198140676915568 32:20.247396704731234 33:12.735977207760923 35:2.236523427816046 36:14.094222966661233 37:12.156782794588597 40:4.699406173262416 47:7.807750663174195 48:10.704017130861564 49:1.3721324456022768 51:12.347926593374517 52:7.214110316992793 60:11.168479102876544 62:1.9952960583501045 64:45.52779039642593 71:0.7834165154284305 74:8.776977221205723 75:2.7706243420575087 78:4.656583731414833 81:1.683762846559704 88:1.776704607334831 89:2.070346565146315 90:0.8165228304263418 92:62.983927445460786 95:13.64382605977024 98:24.882887229735893 102:2.0393244735985756 103:2.334811379017951 105:6.914864375241224 115:7.803415659580184 116:5.815962092576913 118:2.0461359091490285 119:10.24375961963955 121:11.210600284438131 135:9.250534039464863 136:16.67848980981962 144:3.105124628184538 145:179.96733674399042 161:1.7647916816895495 162:2.1927521904466585 164:3.8168040479827168 168:42.52553359375672 175:54.35180612685525 176:28.451662905963506 177:24.970150061115955 183:4.521917347723994 198:2.589333184109576 213:9.324678373940452 225:17.694177270747048 226:2.50294161058195 229:29.706503535777834 231:19.398562494442498 234:19.257905421984002 243:2.447999078045681 247:24.929984695194108 250:5.663673690893317 255:2.918094696237095 264:8.44520940231653 270:5.095433798692497 272:13.867335040926688 275:8.923871150684953 276:4.194924020664899 277:67.32794757740939 278:25.569853151825157 284:54.31172498837895 285:3.105124628184538 286:29.94972025397603 289:12.720323865039536 # articulation
3:68.59048152942664 6:3.479220760720887 10:3.981952048228028 11:0.011511719105502092 12:4.354812964511679 13:8.07717647135854 14:13.393814996547503 16:4.662668480101135E-4 17:0.19147542348828883 18:2.1972425718031876 20:8.561515420191757 22:10.178086425073769 23:1.2955704658183849 24:0.0963999077611629 25:15.463768966422696 26:0.08098626375647665 27:1.6326965299827219 29:9.45939573214254 30:5.073894590083413 31:1.0051468785896853 32:9.938020230684263 33:0.5440920754633776 37:5.992887122127224 38:3.347526784296986 40:0.044423397842494064 46:0.39345753172151454 47:2.4160445604920042 50:19.26344176881599 51:14.785514671286695 53:0.3306536672755005 54:4.762996944428107 64:0.9204184911975367 65:8.501363040403628 66:2.7784479464308536 71:7.390406300193666 72:0.16983502711243367 73:0.3082346904045782 74:3.151563479458174 76:0.7146074356681142 78:13.658923276634965 81:2.0423308771549062 86:16.861596511520336 87:1.4647530660223176 88:5.184156468691731 90:4.706804744455794 92:10.435897486889507 93:0.6130039307036717 94:17.079471985116243 95:3.5075417061529635 99:11.073551785561193 100:1.9778200812452353 104:0.2282629901314743 107:3.066541835517253 109:46.77150124160047 111:0.600398698172367 115:3.737206455929413 116:0.23919627920461473 118:2.6844489615910923 119:0.1404525708981941 120:0.3178994752388848 121:2.1931194079875325 127:2.9716851800456117 129:0.30697659403761524 130:0.3208096927135252 131:0.4193520504079425 136:0.22089475977530382 139:2.1880560430096434 141:2.8140814490470323 142:19.594533475315306 146:1.8100881756202938 148:2.701541395374425 149:0.28407652415272694 150:3.1167882727644205 152:1.148249369491378 155:0.557854266476332 157:27.682067044556224 160:2.8628684198643333 161:222.49037660292012 162:43.60605987000048 168:20.238906577266178 169:5.03001966872036 170:4.9676103961882685 171:2.8855439134833962 175:0.9340371170177673 177:9.793096529761005 180:1.581529831848342 188:26.64948913484017 189:5.7438801635727925 190:8.181693467322471 193:13.991288950615692 198:3.680144593227467 199:0.9994582187773471 200:0.1144169733527091 203:17.555918121671663 204:0.7255154326298541 213:5.105563521340836 214:0.9991701796750663 215:0.487337921216176 218:35.40575113047843 219:1.5471654275811781 222:1.908018490169151 225:0.3372281820348197 226:0.7387206428464551 227:1.173557272120638 230:0.7162757695088895 234:0.5501911620729566 241:1.6298546025535088 247:1.5599422153168438 252:6.450142301119553 254:1.6979544664019994 257:3.768618331040782 259:1.1852302161445052 261:0.7591652285658238 263:2.300237377614348 267:3.97409314753322 275:9.292179113248553 276:2.132294605171228 279:1.4356028578103883 287:4.643012304480559 291:12.676131813266377 292:4.417374536375177 297:26.547257693586616 299:0.9156592755560415 # artist
1:13.761103012048087 3:15.81273183695671 9:85.16040767205297 11:21.573431377885555 13:2.5179159126118367 17:3.3854732730311756 19:2.282256733991219 22:2.28515583145028 23:2.9498918359042774 29:19.062943177314096 44:3.834986525083572 65:14.085774964690565 66:14.072987833091352 73:3.645922724408159 74:8.137017076070139 81:3.473134516631262 86:3.452624298188393 90:7.376986683865465 94:2.7873215104866604 124:55.71307060643852 147:10.680359512017166 165:103.34709148807381 189:67.19202422277355 204:11.454474243245636 257:4.53118999645005 267:12.032867917739601 280:13.973819161766055 # asbestos
3:15.9543684527302 9:29.622455827185462 15:2.7313598882776517 20:12.149622200298401 29:2.1878011218175004 40:15.19236759336181 54:9.569963686826823 58:3.0875952800644213 71:2.397272246937056 72:3.3645179116131603 90:27.692021888089066 93:37.22510303854833 94:2.820047445568742 109:8.292033047907829 113:4.863388468705894 116:3.5317308579233666 121:9.891397016750476 130:3.7055865199859914 131:26.5594994789286 135:5.281435470256285 141:18.486703115097644 167:30.98667558202469 174:13.190088076151985 179:4.899223562680573 184:4.270813783006269 188:5.152915391963299 216:5.731871634284413 225:3.7384267289006865 229:6.711592602644026 235:4.452591362944065 238:4.754767950910293 283:10.98361157022889 294:64.76065348851516 # ascomycete
1:8.528267614677105 3:11.586052675570238 6:3.350164761506181 10:5.125100684752043 13:2.954372176878674 14:9.258835254793503 15:3.140192770323828 16:2.927116645111827 21:3.690394592549298 22:37.44570549271528 23:3.397234558759696 28:4.830927160554754 44:19.443970478404815 49:3.5585022892533527 50:2.9513462493628033 62:4.289263832205429 75:5.14642710217745 77:6.155849656464573 83:6.180698927133008 86:3.9095171405176785 88:10.792495749212566 90:2.8432483493603207 104:3.9301625409630034 109:9.163707104131417 134:21.080598612984097 139:4.027490945374405 141:4.4278346385223015 170:3.9540532363505267 171:4.472096267360201 172:15.389117088683621 209:5.909180726398279 213:5.759139889240523 230:4.820597998209916 248:13.405230863996028 252:6.489753622083473 254:6.1351691661888985 259:5.486647318561516 261:40.73751243120525 279:5.810574346361819 295:19.746385711508804 # asians
9:37.32860443210394 11:2.823546502014929 13:2.616357582653775 15:2.7984893859395563 20:33.10859781561075 22:2.381789267812899 27:3.296625869514236 29:34.2270399034541 31:8.25868277490498 45:3.7901471610786306 47:7.668181459292972 48:16.955926077510433 51:4.0544203235507785 64:12.257804918700472 71:7.492043906134915 73:43.99372055155251 82:4.472738256055433 92:3.1324076616328216 94:30.154256038229246 113:51.38914679451425 116:3.6015681759337568 125:50.4513028765908 131:10.63405225855428 141:10.847293662455387 142:12.848144334127928 177:10.581824069619124 182:41.22210489693131 199:12.48324808258494 255:12.627128862745213 259:31.63192589832437 278:5.756677416640661 293:47.96434456065913 # asparagine
3:5.771527527367727 15:15.168332095303807 22:2.5209472651436204 27:3.443488992311209 28:4.621129169827032 31:2.9670923653878347 65:2.852791338498026 90:2.6481430006469204 93:11.627367112182348 94:8.699036462781793 97:13.455699517247819 101:6.447021820011735 116:3.750192255854241 126:3.746608968337555 131:4.115683361588903 157:3.826544602423288 170:10.190947473235864 173:4.59869966272452 174:5.445225478582175 177:4.090189531815048 199:5.022963187697909 221:3.309126117376175 239:15.44358141594899 249:6.981494184852553 279:5.597685655553574 294:3.0346390643706136 # asparagus
1:0.7481275689175357 3:11.369851279598683 5:1.8122862363456065 6:1.043223643881681 8:8.78466825410596 11:0.9047282581066122 12:6.789852249388687 13:0.7526009922616784 14:8.427809342241863 16:0.7335469655198975 17:1.4334155740744456 18:5.563343500047242 19:87.08518739755944 20:2.6052031932541526 21:4.9166902600346205 22:26.630144774897214 24:4.691588222646419 25:1.2894957177683712 26:39.22727921333208 27:4.834651160994562 28:7.090415024042941 29:77.53468467318382 30:0.7532308240006749 31:12.835218072032326 35:12.150357994960258 40:8.632905841564957 45:1.6884041575419866 49:1.2052740505742008 50:0.7504789167967595 51:6.286458447184473 54:1.45999401351548 57:5.887510154019197 63:1.3657905850822585 64:2.5512494784600896 66:17.53311459696155 67:19.114174549519948 69:13.868909807805707 70:6.636247437053952 71:6.972935008098241 73:22.91538276354866 74:4.026495491007848 75:2.5727680907091184 81:5.368087334893205 90:11.541739586526104 91:21.304118051291976 94:24.268558665848925 95:2.302502844831379 97:8.505781632378065 104:5.367713749625851 105:2.016676537618417 106:27.660812120284152 111:6.716121918574893 112:2.03145807755959 116:108.26617313831129 118:17.567066284194507 119:1.3226405120398361 125:40.55136690727273 127:6.501339946730537 129:36.7013694676419 134:2.2850185757116965 135:3.1043732424552184 136:1.4925142890028202 139:5.551849228249834 144:8.401242849711869 145:3.9746393702692475 146:9.900987900076824 147:1.9530432667628905 149:1.6111597922069631 157:5.560962015158829 162:2.0041962173197456 163:4.7910176866447705 165:29.054733966126037 168:1.3196893673787922 171:6.399597484718546 177:6.065463838886258 179:2.747353360060131 180:3.3592744166103072 184:2.1734250755269353 189:3.469213731896873 190:2.582583793058854 192:3.9429192822776087 198:2.394032038043419 200:1.2604859224186549 201:7.464326038958677 209:9.19135224705604 213:3.139648463671366 214:2.6526928179371785 215:1.9463767910209675 244:2.6752773028132353 257:2.4408221026330614 258:4.837845268442193 260:2.9383962897080504 262:5.1876868952320585 267:2.5491826382918306 273:10.986425215217094 280:9.53174257454599 292:2.7816515539161215 293:2.2101556581575625 # aspartame
3:6.681064354190866 8:1.8508769889406982 12:14.72000755364547 13:1.4449266505293314 15:16.411549754758827 20:51.43482033076323 22:4.763684814456945 26:31.76689126261022 29:1.132539180505618 32:1.8077554061122227 50:15.626897653996739 51:2.7615508710141548 63:33.27989016089041 66:5.412920846067726 73:2.475334149003632 74:10.868263393066984 75:3.4568476319984 88:2.4132195434775197 92:1.9052260407406207 94:29.97144403761387 109:10.994288450008202 121:7.352378402648876 125:255.74883437874362 134:3.1534551035244833 162:2.854174646024615 168:2.1049293114687306 180:19.29076704108666 182:52.549000585611076 214:9.738690245157898 218:32.32809961068985 220:8.869957162756098 238:9.65430161224428 259:17.765541029462046 269:4.041221837581535 278:11.514005540257862 293:39.37300412534267 # aspartate
1:41.1488506719468 3:20.276991717258273 6:1.6851763629212346 7:13.970698961541625 9:6.707591317103625 11:5.415465912175745 15:10.292473360244497 16:4.951400571026684 20:0.9084652329142842 25:1.9626654628305895 26:6.100577965340876 29:37.98516587201939 31:5.4157141198673076 51:7.864545016536488 59:2.8905397854194983 65:21.595628541137526 88:7.126104980818055 93:2.874967316320461 94:101.17540151725574 97:10.135058514708522 109:5.58256374198662 116:26.287580649015155 118:2.5851927243690658 124:11.255119675103451 125:6.413630859358705 131:2.563173462678442 133:4.2856509343871885 141:36.649730002162464 147:2.6840836173731017 155:14.610366603481387 165:7.0686659938382475 167:9.825656369945833 180:18.907745902226996 182:24.97230521564009 187:5.911209746921786 189:11.228525961359834 194:13.492276615137278 202:4.567398593234537 216:19.453606968936914 235:8.801476229943919 238:3.380522936883976 239:12.095795721780025 255:24.743363300509028 294:101.22656337399685 # aspergillus
3:2.4394953406965496 4:9.731293322696839 11:20.75749794328002 12:0.9530312885282645 13:14.021794831094526 20:3.466694012614564 22:13.034606149470852 23:15.83427198911105 29:0.8374952812000365 30:8.908101363762214 32:1.4668010304272414 37:2.326355905544727 49:1.6266284438448841 59:7.814579561575827 62:7.061334178071509 66:4.659234717259535 71:24.722453036063982 72:17.416387146419485 78:15.61838714020657 86:6.321505401851398 88:6.572499606471678 90:8.571744312913038 107:7.6364001522017615 113:9.048206812091683 129:2.1047082891159934 131:19.5964850433621 135:3.6102412842119147 139:18.39836786294267 150:7.6963127180945605 161:6.5456140753207475 162:20.35963990785258 171:20.19938011333481 179:9.119411967070013 204:2.7732819051257427 209:25.993864124059765 215:2.4145018851981193 236:26.977951119609386 244:8.9646983432612 245:11.090573263471638 257:8.45791253944174 267:22.818092014147858 277:52.85890371014204 280:10.594541824800368 283:2.5259906267887127 292:9.19287058229174 299:8.683921601382025 # asphalt
1:9.10403097016244 3:6.725185533600491 10:5.413897833411205 11:24.75156287909875 13:50.05182892595955 15:24.64212846833111 17:18.923620234829247 18:4.316190407413202 20:7.960458498860457 24:54.686149349109485 27:10.568133520122965 46:29.419967523575043 48:11.011392409435626 62:4.57368522601911 69:5.428402691152793 76:12.978054389239063 82:52.78586891858046 90:8.881882098841288 99:6.474838116997715 103:4.956452222683145 109:25.11804828217752 124:6.414373012237419 138:18.134138533771992 142:5.704602151940058 148:17.98371401031901 156:34.503461806109826 163:7.777304588040247 168:3.981558305963308 200:3.907169999942199 218:5.300252378863962 236:6.445995979163249 253:28.58407346057411 299:5.404793615517017 301:8.915082355882035# asphyxia
2:3.0358269753082823 3:47.06019845397299 4:0.6555268038700236 6:61.00368811507706 11:6.832648993034101 12:0.3564360172976017 13:19.963726009737496 14:3.4247118237734573 15:15.87265499106989 16:19.797089371521736 17:1.0921075956286443 19:5.559705121427513 20:16.644995715731106 21:65.26605428949466 22:28.990738607640786 23:3.6014231509972454 24:36.082249969289805 26:7.830092242938663 27:4.04679144805332 29:8.879105307411942 30:36.92481684860902 31:0.6139766681339706 35:1.6695176277436936 37:5.336105030122117 39:2.9349040772140413 40:7.404190110419304 43:2.584964870873907 48:8.818136853921247 50:10.320321657006113 53:27.245950425763198 57:87.96384680193408 59:1.765181973497398 60:9.269826666662677 62:41.969802122450346 65:2.9958748932569983 68:33.14915997824514 69:6.8311202654789245 71:2.566943464150823 72:8.602935448123093 73:1.297816997341149 76:11.605561027188443 78:3.5079804589824564 82:6.250666158853219 88:4.760992496397788 89:5.383436576826822 90:0.41710674477202647 91:12.964090524534003 92:12.392384829183552 95:1.9139298299442524 110:12.291320286227018 112:1.6545798509719347 118:1.4922794080302904 119:4.152829159998908 120:14.939313099092633 121:4.746717431431038 125:0.9683905351564713 127:10.74841352673422 129:20.694713042613053 130:9.603230314228567 134:11.635807084456706 136:1.1469105374822195 137:41.67041949830072 139:1.236029630671101 147:10.538677589841713 149:4.790916265398944 150:1.7141717537755152 152:35.01482555435672 153:3.183072715449222 155:10.869219288584937 161:14.540250961441213 167:1121.2356664712147 170:1.17875555348454 171:1.5956170599478137 179:7.209349725733869 180:2.9404144750050634 183:26.317901374045984 186:2.7077897757417624 193:13.36093950338447 199:2.2521688124034718 200:18.315395917961613 201:2.066998196931847 202:3.3387669249683207 206:37.766816990314446 208:2.5730596646080923 210:2.0461240045007543 214:2.251812678024983 218:2.0563673179887743 230:11.613106499888604 231:3.6718843366755047 232:9.88234243730063 233:16.491288281446366 236:3.0899303489658028 241:8.592853097562276 247:2.915761877934196 260:7.606974193172821 261:6.348042633892925 293:6.079760689824364 297:2.5577601912373114 299:6.786170746116555 # assault
1:127.99472269502155 2:26.7179926296625 3:110.44335446571615 4:14.558319251707541 5:19.45837419641447 6:18.440056762828224 7:20.179207945347503 8:12.389084810444157 9:52.663057037607196 10:137.16122671695825 11:161.7542161927319 12:25.322887099970874 13:32.41820358679806 14:22.690424137060667 15:20.256809399888088 16:9.184122322645853 17:71.7313199559042 18:25.19594760114511 19:691.7442477408129 20:552.7384150752971 21:41.87023584277853 22:82.41018254477915 23:27.0271514530771 24:104.70981082842238 25:25.683528423321132 26:9.219116831069892 27:51.328075276420854 28:3.647287770109161 29:436.90382909174787 30:13.251196432985154 31:25.742426968334534 32:188.07031812517528 33:82.63147645243853 34:6.362148907132143 35:52.17973772984091 36:0.028605018297384904 37:47.9707418670415 38:0.6982848958694033 39:5.771890496000472 40:23.79855188245047 41:572.8971074346292 42:39.77515592114628 43:4.404150543660489 44:25.684267883445603 45:47.72986434237505 46:28.623546695191884 47:4.268380161506932 48:8.021147636561153 49:18.740032006772527 50:19.681803503634733 51:23.97630594112177 53:23.749287566368107 54:64.5968838448394 55:1.354605186377477 57:274.08040509619514 58:44.54056993008518 59:0.17957229476952824 60:19.138341351953326 61:33.38361148378687 62:13.881350177591024 63:30.189044591767733 64:0.7266599424833879 65:192.1182360017693 66:16.56621995070442 67:7.2818189084560245 68:54.453975342409194 69:7.108477405047171 70:808.8665636688119 71:17.281608158552537 72:7.47810780151617 73:1.3608535882788952 74:0.008942413163470738 75:4.865685572053365 76:15.844477224687905 77:9.3859278119233 78:79.99803437251246 80:136.23980663339407 81:23.75739074199263 82:2.041979638997044 83:6.505151710190656 84:1.5279156969193248 85:0.667458473160083 86:32.73483021130659 87:3.0029128117457273 88:7.275866644885462 89:2.110685107576683 90:35.45797193059397 91:0.5604666111927437 92:2.213528801809244E-5 93:3.02868548830578 94:3.861686078365157 95:2.07651895482974 96:1.892941511428021 97:93.95511180541386 98:0.24619406763688095 99:12.855716592896993 100:0.003558844832681247 101:11.907123681695145 102:55.744782186438805 103:1.3720455496083195 104:4.79579060043484 105:32.28687182119923 106:140.05247835545913 107:33.1315079942576 108:7.23418750802908 109:80.63385654885316 110:0.26985964174595617 111:99.78569069031754 112:96.91809156212008 113:62.40719042203805 114:0.0318184518673313 115:27.578067271497222 116:27.132750974346425 118:60.03211484531297 119:15.528212166041202 120:29.703504074665872 121:68.78274453526248 122:15.575114561241968 123:1.4961313832999996 124:6.2820730136860305 125:3.50003016228724 126:828.1897158506381 127:19.035168140352663 128:11.96473514908702 129:23.111924418896773 130:14.991694523764126 131:63.66360263069603 133:3.767379363732892 134:100.51488929726125 135:10.21091244671539 136:15.310753125438946 137:16.40668121234327 138:15.616379965339092 139:64.60491263846981 140:292.88891841437885 141:2.275126926999442 142:0.018120329247863314 143:4.113783722944797 144:4.067272326966529 145:5.260419376625497 146:325.29599025111133 147:34.769965332679014 148:11.08423460869045 149:14.230134733739805 150:16.9348598061846 152:46.15994575367244 153:0.030010784514889432 154:1.579935336668443 155:40.33615690579246 156:15.188421420059434 157:90.2936375436017 158:19.317563998463147 159:0.007719728456938015 161:56.58364217481785 162:15.959389548833371 163:1.8594144354457929 164:0.029629566070662895 165:193.6285663801057 166:2.9458700534165034 167:32.76143057553219 168:8.793639436657797 169:1.0536264291071853 170:30.249511211892848 171:28.042865868190344 172:0.021912400155882538 173:5.492910969649859 174:0.967018084903061 175:2.911331893253461 176:0.21696223603155212 177:9.054988351277947 178:2.4744082823108036 179:138.69543334163998 180:8.603690229097612 181:58.638404610573325 182:0.4842742850765204 183:6.355539916772991 184:0.6259460740740318 185:0.31057215973684066 186:0.1270517560502364 188:9.496711303775877 189:113.88318666684428 190:155.76846885788393 191:38.74751074733516 192:28.297560238666826 193:1.952556042951645 194:14.961921534488011 197:0.460547918190176 198:2.353472519678814 199:5.22407441881456 200:279.66230243474087 201:20.990115981969847 202:0.6125717819127076 203:1.0956630805166248 204:105.84504721346043 205:8.568736412620199 206:8.10632171606021 207:0.7675925338821329 208:83.86702176754694 209:8.20982111766196 210:11.494010350225675 211:0.6890018064449005 212:4.830322848926872 213:2.77663272229023 214:10.245607732045531 215:15.334471478147067 216:0.4021471444385551 217:42.30178979332418 218:4.332483938668003 219:22.40351794492615 220:0.7655454897934114 221:0.0017674344443338065 222:0.5820786833616685 223:0.2006198264404383 225:18.05017914765292 226:16.172667480373168 227:18.26596972485357 228:2.180474110593785 229:3.8292543420295093 230:177.19580583010085 231:0.008715390131251903 232:2.855270729431384 233:0.0034186881956401673 234:0.009812408470075893 235:2.1810994686029157 236:6.4024315133791685 237:1.9168630551170422 238:479.6016604271562 239:0.7322371097508976 240:3.2597906284694393 241:41.032981603595616 242:0.05804955150934598 243:3.5149529618047155 244:10.398256958417347 245:10.251648852057713 246:1.879752356408048 247:5.6949984148417405 248:10.77957391048714 249:7.041530409306441 250:19.94235580613863 251:92.29430253175005 252:36.6577643171809 253:6.381298903253763 254:3.7799317627032587 255:27.628228321833365 256:15.146065514455799 257:0.2291886000167676 258:4.7044126630543 259:38.050668567244486 260:12.204361859614341 261:0.14749951953884044 262:0.35227347780067336 264:3.433178764074879 265:11.317452597998443 266:0.055198066131308086 267:37.122972862955066 268:1.0149974153729686 269:1.1065795747067702 270:1.9874170106986468 271:45.255411563224854 272:0.4346932609320435 273:1.0252646901744056 274:1.7646507555631679 275:18.98008952856194 276:11.84268604392426 277:0.02987812043946382 278:19.91131249494948 279:33.48961313915873 281:26.67927646996486 282:136.7522186297512 283:6.366448381237102 285:15.14692812949536 286:154.53460215886102 287:2.150365712532744 289:11.885430584617025 290:11.35239585664653 291:11.97761645829874 292:32.39678349246598 293:12.37199245701961 294:0.2782462304117327 295:7.071144874651864 296:47.30759904389417 297:0.31680574052419763 299:0.3262181425254285 300:1.0077059970452475 301:17.098088998843846# association
15:7.99258970173756 23:22.552919219715502 24:3.1190351050017617 70:10.968856662355464 72:9.319522624629519 81:3.473134516631262 93:19.082693133359026 109:8.222227670751188 116:3.4978351804571335 131:3.86028791593268 133:5.653048059817773 147:18.45570536323727 150:4.147400732060439 157:9.823354595996259 170:232.34261060273525 261:4.417083846925036 276:6.1691051102525085 291:11.928854244936861 294:64.41041401726879 # aster
3:7.920280748913033 6:0.5194429710628585 11:0.4121746500119253 12:4.73224991999458 13:17.939027059322857 15:2.586109546314912 18:0.9788367595765128 19:4.671742581241354 20:10.641733988499679 22:1.9076069019357242 23:31.848225117780117 24:0.6574496461108207 27:3.4426365052690526 29:20.272739467469773 30:45.54029691552744 31:2.628351147340236 32:20.440241768788024 37:4.693185597589799 40:37.59953471135882 46:9.011788733377434 47:44.69181596125261 49:0.6500330422410454 50:5.31499991908018 51:4.810250089099495 54:7.870770264429045 55:1.479061561230305 60:13.14619523420785 62:1.1704909851594765 65:9.415161549651712 71:2.0362175450948063 72:35.01491181007083 74:104.41507193484286 75:6.172107579125876 78:37.38860550382434 86:12.72908675144553 88:0.9825213600413166 90:173.1245508353453 92:0.5996628881542433 93:5.259241178133857 94:0.44912092038259277 103:10.148152072483034 104:12.809400868994958 106:5.983524908480423 109:30.65596420702324 111:28.04909358181345 113:18.18728431583403 115:1.7293184484120583 119:7.396705836822834 121:8.316633069414248 125:0.7276980283371891 131:1.1965209297005623 133:14.41796802595667 135:7.264286244672888 141:4.8372561223347 142:2.0991963276849144 147:4.883767704524927 152:6.722451009253503 162:1.344084287910345 168:3.5384444860416178 170:36.383795043310485 179:6.531849420503546 184:1.4980953519237465 201:1.7639618962120702 204:10.625607087690682 205:2.1042100916389552 209:27.937423911101106 214:6.336939898479956 215:1.2918914679069244 217:7.408059896479877 218:5.919407302154161 225:1.0762204933138915 226:5.626125029556888 227:6.786688717011996 230:1.5941855548477362 239:8.852904215427113 245:8.441582925055695 247:2.589433564257694 254:2.7430787190458306 255:2.0042300609970667 260:26.114741225888853 261:1.6484403744473208 277:34.84214195365676 279:7.435033197001541 289:3.998268217565964 291:1.8020164383234694 292:6.602391219235391 294:0.45095110514216064 299:1.8418170639265465 # asteroid
1:316.33599465608654 2:157.90802241290848 3:123.5450558775912 4:249.05901660257499 5:177.45715754172156 6:45.112973238289776 7:30.45185680078736 8:7.480340917378325 9:5.638473956909354 10:20.210069003101886 11:33.084791742375195 12:127.21906836631503 13:14.798734365890143 14:138.9450234884667 15:57.37318546097973 16:63.97942891346572 17:192.65243734959725 18:169.25188076550344 19:31.92200700872873 20:0.5553572851406053 21:123.67898063738734 22:9.94948053584902 23:26.52514511630182 24:15.304404763443044 25:54.981418767759195 26:8.119311220274561E-4 27:24.315978602044968 28:23.617993528805638 29:26.26009622522381 30:30.619114416460203 31:1.7771750091594352 32:40.36421823700567 33:26.77002760744807 34:0.7460802908367808 35:12.534578242274796 36:2.718454662975309 37:71.61456181535256 38:2.337413333016785 39:19.25728439470181 40:0.012247254266335722 41:68.75753553394772 42:6.849773926583903 43:165.73650616097837 44:11.335162190772328 45:7.025811305122759 46:1.6445509513104617 47:5.2861635900069395 48:3.2413691497393478 49:28.077737706817548 50:1.381773249071776 51:4.553863847997272 52:0.2838949299805645 53:1.4783340140310277 54:21.644654594547816 55:0.28375777314106754 56:0.2499343992399528 57:7.225465691740357 58:0.7052816824023695 59:222.679144450602 60:43.11929836809407 61:276.9041798240548 62:11.297952756870867 64:15.146974152112975 65:0.298708665308564 66:5.941104843697804 68:43.40784941007275 69:0.5231919711355099 70:2.1019867875704805 71:4.95709126571133 72:3.0727667971088266 73:3.8111283228328703 75:20.332284404014498 76:23.5313159119256 78:13.862664808095802 80:7.210483864968589 82:2.4629717744818596 84:90.42216270663903 85:56.779159864251476 88:1.330176633081784 89:20.567032167979004 90:0.16218116828272572 91:0.6064923875091149 92:7.738365162724652 93:56.95958530654352 94:1.9031519208151744 95:59.42397735560072 96:21.720860189196785 97:7.534403017886053 98:4.312218551722609 99:4.7139085915162005 100:15.566575293626146 101:1.6017955309671579 102:30.31709596928837 103:5.195894612705971 104:1.192959566818316 105:2.0003494572536535 106:19.758053463434877 107:32.45017970218877 108:95.59483149975503 109:6.779534586407153 110:6.180638806862427 111:8.744521675851873 112:8.410075253752256 113:3.2044565413041046 115:9.991939353512434 116:3.4594115760358104 118:1.7447704003574367 119:0.005147218034897615 121:0.05544869777031232 124:116.84234543872499 125:5.450624064762063 127:0.21622611516967882 128:12.98441224127277 129:3.8049404717949975 131:30.17706633947446 133:9.106206732358089 134:23.60060788838182 135:63.412190495239614 136:0.03146149335839314 137:0.5875238393802461 139:6.62073017896702 140:205.33946668961843 141:1.8590837247431433 142:7.144785751425294 144:11.91824341482778 146:77.87354639319614 147:4.653202027216387 148:48.36453474725699 149:1.3511511302476833 150:17.301140768256936 152:0.704491335213331 153:4.840306313239303 154:12.353774809068488 156:7.404612523030889 157:1.3220838289738424 158:26.118491681252774 159:5.128473500074444 160:2.2836139481938043 161:27.581818424744228 162:0.2107297928512184 165:18.159676110972626 166:0.9656255121008542 170:0.03913361110667832 171:1.9224527874688289 176:2.6973310055878854 178:2.6734093008852384 179:6.936163367878727 180:4.379331435027912 183:17.56291284257203 184:2.2629054525717605 185:127.07709062148356 186:3.9410628596155917 189:125.13848314984567 190:20.39393972831785 191:2.5050368024413614 192:10.441447910569781 193:33.5430416214064 194:2.0887669482989435 196:53.82324576473259 198:0.41770263053252327 199:0.5788322639793329 200:5.294034163748141 201:2.758441870750613 205:3.4019831134328844 206:19.61514232315041 208:0.8052928009054495 209:4.23366489451771 210:6.046281346012412 215:1.884476437300475 217:0.9453927030992989 218:2.7392078753516773 220:0.33932046458132165 225:0.08995014714972588 226:2.494126902503526 227:16.79230645015227 229:2.0136997671167913 233:187.6471232071153 234:12.502540255115647 237:26.746940392627458 239:1.5078649014873917 241:45.43466523323481 242:91.19146833458211 244:11.00186154225957 245:20.92648377409807 248:6.88995767578055 251:2.274731135995657 252:5.263593389302724 253:382.29253908450386 255:174.9910087208238 256:40.38296203796851 259:7.338578881039283 263:1.7489924863312019 266:4.63892277677634 267:2.912132542814953 269:0.9149236315289039 274:66.0978830422174 278:14.25433641920368 279:4.062944972866339 280:52.849044079712705 284:1.3647950391233596 286:3.1739739428050506 287:0.7457796811256711 289:2.288075185252898 291:0.483114763873823 293:51.761277182434604 294:1.9093779248315446 295:8.979838474606392 296:6.110335971347256 297:12.17688388474243 300:25.362401196672874 # asthma
2:57.61779208089343 7:11.350494125267069 12:21.4961398954933 13:15.087881164077476 15:67.79755424515301 18:18.48785249495554 22:2.673757190868141 27:17.279738636868924 33:4.499679423225776 36:21.465501332370543 38:29.98480146912335 49:3.516094305830171 59:4.630190989853812 94:3.189087405702498 96:13.453043571146114 98:34.89124897886019 106:5.002062371458058 128:17.69745749820982 139:3.9844103072574213 141:4.384303693810259 142:54.17364991784349 150:4.569956505595661 160:41.02023810920662 162:11.671516186573513 195:9.299554180245858 199:13.141404845383907 212:33.96818266579792 215:4.402072960077025 246:6.170540225779233 254:6.0905117508809905 271:42.275716297018484 290:7.308720311488374 # astigmatism
2:2.289962910779453 4:2.4381135550775466 8:2.619118297965424 11:2.377471128975728 14:20.566079141583362 19:1.9488938061052867 22:1.9516956409912047 23:7.7730174617195456 24:8.124283628894888 31:2.3775922196367882 32:2.572685788482532 38:44.88721568831179 46:3.445962654551501 47:2.1087496249438034 53:3.3264408282559264 58:2.700564861039128 66:19.50744667431021 71:2.0294412567506197 72:2.9717854654837335 74:13.440597943441364 76:3.9770353616313194 103:10.350828706678156 116:15.754331793928161 119:8.39932535312779 121:3.2090430223390523 125:8.340041943269743 131:3.4932208928350823 147:3.6201518003211457 168:8.391905794800246 205:11.863171447395986 207:5.716399814093202 225:3.3393171425919586 226:4.013328954033179 234:10.11632218811972 277:3.8004331054698453 296:14.941400750964265 # astringent
1:1.4997797914003435 3:6.883376640934262 6:1.853433958514248 8:6.2872549592594815 9:157.95534694139607 11:5.787510470590775 12:27.265943734621057 13:1.505296718421233 15:1.667345188892248 18:7.503644041644561 19:1.297736513957076 20:1.0511951111609725 23:11.65976128592665 27:2.120711916569491 28:3.2269647525784007 29:1.1889987355967335 31:1.689925283724976 32:11.577937677745112 37:2.770736695910479 43:3.971087248446329 44:2.722532150645953 47:21.711135718481547 48:7.160395963779864 51:29.660013477558252 58:24.97196522082544 62:2.7148254362085567 63:2.222930969551672 65:5.560133405763892 66:22.578990143918574 67:31.296358321420417 69:33.36560106708465 75:3.528839202577586 78:1.8482446090352314 81:19.968914254279007 82:16.026032339348156 83:4.531463929310295 85:4.82260583312425 87:11.111291649502785 89:8.179585712501444 90:5.152764103567649 94:5.91603837195877 104:13.283400982288056 106:9.515328882853197 110:3.4378471787700846 111:30.804505012288665 113:3.677320227188433 125:2.147633803421422 131:2.746568958285426 136:7.264388515860362 141:8.28605312160152 149:2.496150591905666 155:15.21388464818367 158:3.581866471000024 159:12.243191534830892 160:5.799090094202741 168:6.8461922975417115 179:3.71209660947652 189:4.461443701777832 190:3.539168247888153 202:4.7655648722772925 210:9.423964133072941 220:15.910464455734719 229:5.490285008387055 233:4.815847898683334 236:4.505289423676564 242:3.935534871797483 248:10.05973509951395 254:4.486997822585331 257:16.52935259984695 259:17.99527226130051 267:51.378040042501326 270:5.902621887270629 277:3.043311746512892 278:4.4776075142553005 285:10.430132385948477 289:14.360494800230542 293:3.144777901780048 # astrocyte
1:3.6028721679340294 3:13.67446433460326 9:7.7722611975173255 11:10.376135789451585 12:3.3820701099566395 15:3.8005963684630397 20:8.759464752336788 23:10.864509032833814 26:4.18595669207339 27:4.318833653553645 28:5.5207186999798035 56:5.291732562393006 58:4.17322040482822 66:34.80753259227109 67:5.421931338956151 69:5.832330081574889 81:20.46326287276772 88:4.717974625861635 89:5.058566568172548 91:5.974113539242052 94:3.8937039140799388 106:5.738051678754788 111:13.43494966911578 136:4.590116418770485 141:5.112890966829217 150:5.301032902689963 168:11.5019197051389 179:6.031326167164874 189:6.808552908084862 214:5.927432801305068 225:4.846351907589073 227:6.166625172740944 229:7.861149234285544 236:6.853700678111876 242:6.2643236104883275 244:5.9522700672915745 255:5.999565004162143 286:5.976187106662025 # astrogliosis
3:7.0413122678959175 6:6.26175866261337 11:5.896813658595784 13:16.16737402693537 18:2.529292134007621 19:1.3432078407298527 22:5.005810080476936 24:2.1020405310220975 25:2.1880993105258293 26:32.58987698481653 27:12.593387788172492 43:4.02794253807606 48:2.3685838514949973 49:12.324583926858825 50:22.372280335218313 55:8.902474609977979 57:7.956165145223128 65:1.6365980777344442 66:1.6330503997182717 67:15.895502869992214 71:5.169394265810185 73:13.992027873958747 82:3.285995371519845 86:2.414078156754318 94:1.796462920775951 102:2.8155795702429787 109:1.8147570932528874 111:3.0973010931589235 116:7.462038128487829 118:2.8228374163817676 120:2.615317704003274 127:8.594421470627285 131:2.8004662655852206 136:2.417159843908259 137:3.6834155428917756 142:10.366308115433727 145:5.03841964455593 150:3.0752729046607006 155:15.390351135398918 157:2.5281218841055817 158:3.6379980401905856 161:7.599713408043373 177:2.7763469853726037 184:3.160567355267161 190:9.853034097134742 193:35.06540320666699 198:3.395760738206477 201:3.4672874137602046 203:3.437236253106046 218:3.455614701609276 221:2.0485622052974866 225:2.6520165120727266 226:3.305321685843741 232:21.868060513483393 234:8.65110564317644 252:4.891921775887558 258:5.918055939359939 261:3.335046744865526 262:25.410533089591187 264:3.743702700940673 267:3.5599736183419983 274:5.801965685656274 277:8.818495316989088 297:3.9988377066021554 # astronaut
13:2.032306692535097 19:1.8076427854924455 29:5.791714666855723 30:12.147758866531037 47:1.9648722835367465 50:12.135456442841816 57:31.833754549197813 62:3.302355331745133 65:6.7463789708676 71:6.232035223490141 72:8.235565363428284 74:2.2714720969237647 86:2.9363602719209645 90:1.9292244796574893 92:2.526266831707868 106:4.039008386093679 109:2.310321128913412 111:3.639631140215541 113:4.288519033736536 118:9.367684224578312 119:8.073157226329565 121:8.730490832883742 127:16.996962015402456 144:4.489594953961076 157:8.733446592384608 160:6.4332341237443345 161:8.718270930482106 176:3.9796078390832776 179:4.323926138793089 200:2.667050229045536 201:4.017467337140447 218:4.005572009349081 226:3.852273779438866 239:13.782649857048625 296:14.601484559079962 # astronomer
3:10.630798560993115 13:1.3734853931381514 19:14.273208554821785 20:4.020270786278408 22:1.1738761143744965 23:5.932813369842409 25:6.456491453752143 26:1.8609020713131508 29:13.729276245750796 31:1.5539472768336717 32:30.29858253055071 40:11.083644523932755 47:4.926640727115516 49:6.249013767054516 51:2.6786531923787864 58:1.8498405220716105 65:1.4548747490594387 70:2.849135190390348 71:14.631928001109749 72:6.695399812970034 74:5.566719568517237 86:2.214526537439765 87:4.044907675491926 88:2.332429387985731 90:1.28032112952604 92:30.98492740759861 93:8.41606233208665 94:5.607345866938521 103:2.9191095179632125 104:6.9797849481581675 107:2.8376706131528846 110:9.197288238013892 131:7.75499656567549 139:2.3222579777504393 141:14.296587487185858 147:8.012221421397891 152:3.649430500838959 157:19.7182871362385 161:13.07773545424408 162:8.127835790451934 168:2.02644906518287 171:2.733745635610314 175:3.3668643274519297 176:23.591835695477446 177:7.704362852067994 190:41.33687129608428 198:3.1834844668733098 205:17.291186989667224 225:2.44863877895176 231:4.946917313629183 241:11.185785193221385 243:15.404398878933382 247:11.014428339703285 248:3.536453395515683 259:10.061096040189561 261:15.680217448470302 264:33.38244483056683 274:5.577077500376645 275:10.197422146856587 277:22.18231224634423 279:4.009351311503098 285:25.69510569267834 289:5.637879544735924 290:5.51815328572069 294:16.44296493336576 # atlas
1:0.25564676939795034 2:1.1873176771162002 3:5.77267691986734 6:1.6746035166193738 8:0.04734513099399646 9:1.52602892548392 11:48.754189912951915 12:25.3459687673506 13:50.11602060565618 14:0.30551226236308526 15:0.19888099440672427 17:2.4219624270631704E-4 18:25.533644015268145 19:0.6447901156457978 20:40.91825381290359 22:85.55586380371003 23:0.38326504304295705 24:25.861837599897054 26:49.130606731837496 27:7.420857565934613 28:12.62910549085163 29:13.468150093896961 30:13.111827123680126 31:0.21499749959718195 32:0.06041964537096593 35:1.6971931241171918 37:0.07293716900444262 40:3.7358135542448188 44:3.6820743219690097 46:0.054944973830053874 47:0.88497012701268 48:83.33021122692705 49:71.5056285124001 50:86.15860766475342 51:19.184352194267312 55:197.64507070100666 57:3.466106191105463 58:4.145103718916737 60:1.0022459447255307 62:1.3359038086510788 64:2.5207176993999285 65:0.1467701869981401 66:24.83585673568594 69:5.7566102375531365 70:4.391939679654771 71:18.62693295668751 72:5.020064711898975 73:21.54111012474997 74:11.531252264067803 75:5.774340173561707 78:0.3413323253640672 81:5.484172480135056 86:0.8802612563897753 88:0.013824719617433017 89:1.4461194439763736 90:48.2267074810577 92:1.9212887835508383 93:7.937126292010891 94:110.82397527470322 95:2.10662866397563 96:0.5214331374447264 100:1.250980597979935 102:3.779582988779246 103:7.980511721221888 104:0.9033329104220695 105:1.64959520287753 107:1.7283486018387753 109:0.10008946318069466 110:18.35952664136265 111:11.74625345869448 112:1.6726603563043625 114:1.0840066962322936 115:2.3075594498456002 118:6.867544034815386 119:14.617307926648555 121:3.074041352011124 123:11.65446108161907 124:8.37975241474769 125:26.87230797809821 126:0.005364689824265144 127:11.24236886954518 131:1.3794896540301336 133:4.177536008129548 135:0.7247375403951212 136:2.814487945561965 141:10.806411875463684 142:2.980344654097862 144:15.760019846959734 145:1.3814386126544473 147:7.230711012798416 149:12.838933358746155 150:0.1546597150125668 151:1.8482025565795095 152:6.533112403961812 157:5.816595641397013 161:12.676723619348758 162:11.182163526242647 166:83.60655698878799 168:27.115809229330917 169:3.475553329505636 172:4.473828166943897 173:0.2305447400139795 174:0.6841668038633876 176:0.3097665405732367 177:18.428614094246278 179:36.85736810095383 180:18.068056712455636 184:0.1880531703407499 186:0.7364842629954773 188:3.2686948244019414 189:4.140068882858935 193:0.5368687860035335 198:22.732282651374366 199:6.001486436164874 200:7.343253996569416 201:5.460788823019905 202:9.202940393733058 203:0.3132754557102506 204:12.64688480093472 205:2.989580204427384 207:1.3356631160625556 208:6.9425068380360555 209:17.67002249144551 210:2.3336204806080154 214:2.6932485320499002 215:0.09972348941051123 217:7.492066254390478 218:2.351352545439541 221:171.64381410834844 225:13.435776292691424 226:5.033412217840766 227:6.622360050187907 229:1.7986063168559139 230:17.059105497594164 234:7.57648430611455 238:206.3478324057861 239:26.96148205087558 242:0.628443562886211 243:12.463646599559691 248:0.4826843434604454 254:8.414963069672355 255:2.805948315935544 257:0.3173215067759088 259:3.096489617143388 260:0.6133589677832352 264:0.4780115485736237 266:1.009146824910804 267:147.0131614727871 275:0.6205712034670672 276:1.389244868718926 277:134.7829636261825 278:0.9986391123650279 279:3.631545212114797 283:0.13848573932035244 284:4.582557637990602 286:2.7692931560001486 287:51.08160383143386 289:2.066544210066299 291:0.3503777223407855 292:0.5134848067525085 293:8.242595351160066 294:0.2604164251379903 299:9.564632481766102 # atmosphere
2:9.811205374194698 4:3.715485905447708 7:4.857043169206308 10:44.712013669112004 12:3.2087675308092285 17:4.337470342968942 18:4.532315461088398 23:3.8864303721838813 24:10.854403314840036 25:27.799945665043452 32:3.8591581043156764 33:5.047634933829379 44:21.033805738047125 45:20.563066870029 51:4.916093440279292 54:38.222283057527534 62:4.7910019801039985 65:3.5326209075487225 72:11.303764276673226 76:5.3247483879434085 92:3.9705322004805317 103:5.175260425293468 106:5.554595245758182 107:5.087792732843407 110:23.36195691696438 116:11.655873400625644 118:12.463547966438679 140:19.043596894336464 147:12.68220736401367 152:5.948354290944254 165:4.50787125542435 166:25.72842163270398 170:59.249306459695426 201:5.53241515058469 202:6.935526896756522 210:13.801565269986565 241:61.71491678853912 255:5.815584474123928 293:53.681289230482065 296:7.470205003874346 # atopy
1:2.026372361327387 3:1.0416629422365906 6:2.403449916110415 8:2.468526627553306 9:53.80655277738948 12:17.50927333924808 13:6.551426355203845 15:6.928819006154226 16:2.0069734021511043 20:5.448311555928927 26:7.69112515294614 31:2.229898310694046 37:3.360048008677711 50:2.029492608397708 52:3.681841954550216 63:46.16055063703209 75:4.1371998505354135 89:16.53550273530149 94:2.2910197472385834 109:7.1544167991777385 121:3.052966295536886 127:3.531007574955606 141:3.4365824485742995 155:113.79880725090153 161:8.718270930482106 168:2.7373589924303827 170:2.979129485757369 176:10.652759380043191 177:3.310311294817779 182:11.409681994161373 213:4.739170596000348 226:3.852273779438866 242:11.8235782103824 255:28.159132434169766 264:4.298741131859157 267:10.924498339697877 275:11.797731080482116 278:5.100622523246319 283:9.81166204125821 285:58.77846567565834 286:19.302966801117723 293:10.168452552093386 # atpase
20:3.530296021551273 29:3.70877165526847 36:6.201753015740207 53:5.33882684322895 58:4.672747084916086 65:4.2016235489851566 71:3.936640670969338 93:14.528404753244123 99:7.398663920298419 162:5.706446616310819 221:4.680143761533143 # atropa
1:12.684592903576409 2:18.600448235958808 3:8.224391125129232 4:82.97987824801037 5:6.412822276531655 11:4.27788821416588 12:34.19327130222562 13:0.8807378364803924 15:4.230414079176752 16:78.4437982522279 19:3.4421729895942796 20:10.516052169249813 22:3.4476147511780275 24:9.77005743305838 26:4.9350096132038965 29:16.059529359689947 31:4.278125171729144 36:20.94556395938003 41:53.34220375021223 42:2.893878093699507 47:23.225788640248126 48:5.587400240100554 49:1.352342889568167 50:0.8785027820080722 51:6.648338592023671 52:7.165541312502886 59:26.749529316503185 60:5.886037212699706 65:0.9523467149491723 66:192.12084756187448 68:8.037708582004296 70:2.245362074805246 81:1.662878251097529 88:11.16020914284628 92:4.866176938975807 94:1.0907407295452558 98:9.658782812819549 103:2.3123197958056 105:2.183249965831904 108:3.8997271988837223 110:7.888250353603956 119:28.339545856513478 123:2.2644108571405797 125:1.4491456504362066 131:2.003328519347854 134:7.453328510065906 136:22.889811220076528 146:10.28198103565979 150:2.2618224252665664 157:5.915972484754179 158:2.79840949028412 160:12.659041480065216 166:9.404801993039682 167:8.575982517956119 168:1.470350813897602 169:78.07991112569337 170:1.683082428526992 184:2.3425793418258762 185:13.317254117795509 195:16.39368439194739 198:20.747685153687073 201:2.634745239048468 204:2.4617381051592693 209:9.569931009142415 210:20.951253835917928 214:2.828249809632688 220:43.023322571229826 232:4.2311105611869815 242:3.1401259928079224 244:8.292472594822412 246:3.7535558612394366 248:2.9078727669444 251:30.81601181793681 257:2.6137935477868433 263:4.35657168273827 281:5.0888243800475 290:4.8543354118137545 293:7.290541748338127 296:4.464481674777503 # atropine
1:194.43461038432278 2:143.97276675034058 3:143.30940459592074 4:39.93728058370085 5:81.36312158278032 6:101.68942634680504 7:43.19479689658134 8:58.54889028240088 9:350.9902159433962 10:15.180451058353068 11:182.79042885914296 12:144.29736498156393 13:327.6557433182295 14:136.0101037210296 15:38.06887179482402 16:33.67153519158866 17:305.64300447714623 18:45.280652823423765 19:32.07537762766416 20:114.76309839670837 21:61.50334883553718 22:138.83376043034946 23:24.351050726938762 24:114.61014410027511 25:22.256844553564033 26:6.295607916371124 27:117.5819764779616 28:47.03805166334216 29:29.364399846886872 30:46.820897891567895 31:234.58789143796332 32:5.379991310016091 33:34.3362331526615 34:63.4689812658494 35:16.950983069732246 36:11.178873128426616 37:39.14441733032255 38:22.12229322969905 39:7.2633937534706465 40:199.73779589118885 41:2663.375238660608 42:126.3445424103453 43:123.00393532703751 44:11.85263011747895 45:1.2850359844650505 46:6.839035055435875 47:225.06864339840976 48:92.22463117573568 49:70.18680928959765 50:56.91121045413186 51:32.488479620102154 52:11.930796860956583 53:4.238731472460195 54:61.91155926729748 56:51.84809680352144 57:74.45673188614222 58:14.912353747591212 59:107.31243285045522 60:33.84147876274812 61:76.07966359776785 62:30.74894605226752 63:51.278722165757046 64:61.53111786343804 65:49.19549087001152 66:19.27678573071821 67:37.05856463162456 68:0.7688644538102586 69:61.84652548117628 70:0.21048978315506947 71:96.71403985513383 72:6.082906720553233 73:24.86401598169239 74:39.5313703962486 75:57.088416817749625 76:30.251916688895736 77:2.5125664873721045 78:52.95446170368884 80:1.2179643891941194 81:11.487675315414815 82:363.7436966571215 83:15.173370127827134 84:37.83811907193997 85:462.5882632906317 86:3.2308299207875035 87:48.42648025220835 88:53.325340685646985 89:18.30318596822934 90:123.68429226308548 91:23.704125104992873 92:48.849825285515685 93:71.31428519641005 94:7.970916322423541 95:42.95866643075574 96:20.86422857113985 98:2.1171275699621575 99:42.6262014337327 100:51.64625343666081 101:0.051632283880075874 102:7.201444914512776 103:40.20180909116169 104:16.757988407832993 105:10.84928807347013 106:46.0586726422814 107:0.9224814357677342 108:8.81135529970343 109:162.70027875983868 110:313.70772128951234 111:4.358930810503325 112:0.051283111583718934 113:10.016769519693414 115:5.7804237486592385 116:9.299098938483771 118:0.06221784466955653 119:17.10478972413541 120:51.054302384162064 121:20.78928314565209 122:22.480256725493437 123:31.50787628499875 124:47.03679831020558 125:65.188922410553 126:11.66503462429827 127:2.2338566422892963 128:23.512117883736416 129:1.1904201393533314 130:21.962092657041037 131:20.93342893606715 133:47.14684176907542 134:90.50677697984821 135:1.6892822683141784 136:19.435393588879332 137:44.59933502875271 139:14.949897205596539 140:18.996342351689997 141:0.10029052826749643 142:10.656574489875661 143:8.338037700809114 144:18.087625178546105 145:13.816076793197821 146:15.722028661900254 147:2.0392105341672333 149:79.62497190266554 150:35.340907491082355 152:10.784872785189016 154:8.629316433602838 155:0.04330769577129825 156:0.1378750342760778 157:3.7301400403446046 158:94.66247058480721 159:493.5128550946238 160:0.3392305352055321 161:3.698850731170028 162:13.529749327334576 163:0.3453864293150664 164:48.80619985860323 165:14.779515326640231 166:3.9998283647473634 167:5.051759475278994 168:3.8946232502977507 169:12.399738158644263 170:7.096009440050751 171:16.15437294423765 172:5.418723801412744 173:6.557170838734712E-4 174:3.5305387906947527 175:0.3507610180177003 176:32.34201443096872 177:4.887517150822194 178:64.2387419085664 179:20.419413664073925 180:10.492628375326353 182:28.543514090618235 184:12.095104069821154 185:25.541576594085953 186:6.300784554965635 187:25.451980589964794 188:0.10552448714524701 189:2.4186989341851803 190:0.3398541664122714 191:10.199553872383737 192:13.64173289938594 193:61.89772262998913 194:55.82228833409401 195:16.223956974034067 196:26.714697752432276 198:35.97791378750948 199:16.003503001476446 200:9.072462418865157 201:1.9383396889704505 202:20.912675549807748 203:45.221879485427934 204:3.841635298868882E-5 205:13.93281107421471 206:23.648154088231642 207:3.4096405586361724 209:2.031697337494509 210:24.695201457104464 212:9.1871210944919 213:0.05354781636569164 214:23.256842375432115 215:15.917734832200535 216:2.549489420315149 217:33.278885200393745 218:45.52216905767345 219:89.06001939801081 220:4.999977713315202 221:42.37614470410249 222:5.687118587644431 223:0.37480048352888384 225:2.6439684677979676 226:7.613588516015417 227:5.2974735134009485 228:5.652725614777167 229:16.598888181797477 230:30.283876858990272 231:33.463204234693855 232:23.039732291745107 234:83.40642670447531 235:19.956253186779943 236:37.250204399086606 237:13.857193691337423 238:4.307385249632004 239:3.332002034419122 240:7.972328101876176 241:56.68405848680977 242:22.446691656247847 243:3.0181854425106667 244:0.2713171551992719 245:20.282716535606614 246:2.633127110675754 247:10.359686075339692 248:4.753592130220806 249:2.006322090507794 251:5.490197103780013 252:21.417874429306497 253:1.727079764234931 254:11.20869590909844 255:0.10500283977480637 256:5.043960807840937 257:0.6097376868542954 258:18.654899671024165 259:73.77422164327577 260:0.2310914310615138 261:35.11945419790405 262:20.657115960536686 264:16.589516717020892 265:12.75745450267218 266:0.7171094499320945 267:15.14642329419965 268:0.08799469346725385 269:1.7449534124068249 270:0.3908879704373336 273:7.089285564428846 274:2.3193393601204746 275:3.252494049226247 276:0.048976217991992796 277:14.540542669484198 278:18.803023595404294 279:6.573352786370007 280:0.0034186881985161363 282:6.470846825643689 283:2.351110256364596 284:44.83525330866425 285:102.31961811220704 286:69.67436625582205 287:5.408025659058865 288:2.1285075509610323 291:11.62840754900282 292:4.947220536827297 293:15.41087100420154 294:88.90392163931067 296:0.1300908497557379 297:0.25092208378018144 299:9.000169018210292 301:1.0354668027331606# attack
1:2.312352771978319 2:19.31229454654713 3:10.155790628177828 4:16.293019166680086 6:0.02034726997508326 11:0.8690011209826527 12:3.996278448530103 13:31.569311531943377 14:113.06628916689047 15:0.8400736205974696 17:1.7394632880346406 18:4.864962964520048 19:12.90497605780853 20:3.0271457010304665 21:182.32373151223092 22:6.547109912427913 24:23.139652653059958 25:14.791356266080617 26:0.051388265157772 27:33.80336311198896 28:27.093622235632143 29:31.85907721758267 30:4.698256471730621 31:38.90566465248893 32:21.596590256746076 33:0.4740364719463617 36:7.409795390293536 37:13.90952645475271 39:10.160866720165757 40:3.2445393258724344 42:0.9619450507102644 44:23.457351609071832 46:18.261936880461946 47:0.01249331142980769 49:1.3526827062498474 50:36.32069073499441 51:0.4028087854633298 53:27.671351899729824 54:85.31162616016347 57:2.273853995186896 58:0.048616394117278076 61:5.67163511112362 62:2.4044474524069672 63:0.11832625531294522 65:2.5322814314082467 66:2.523504963720075 70:10.443589711364488 71:29.850560620065007 72:15.476807181553362 73:0.25264981235108075 75:0.8518621318285384 76:94.98191526729978 77:5.6018739789987 78:1.0803746438721278 81:325.4523807609447 86:7.952752747122764 88:4.877714880338569 89:0.38239985561831763 90:0.5302031077705648 92:1.2504892474930756 94:0.006471261848175283 95:16.273413451723872 97:1.1470951838991768 100:1.8724621950928588 102:0.3643167261171827 103:3.009338759484851 104:1.8667440157494133 105:42.52978192862754 106:7.538847250905373 107:6.2916655487072575 109:86.11123880861687 110:0.7878118507157703 111:2.955725761647791 112:6.1847659346898585 113:4.073489981047742 115:11.88802659965633 116:1.9034065800092488 118:18.676862234357813 119:0.10156610039560192 120:8.727587410776522 121:16.868212576678896 127:19.703337249140358 129:12.760090956648348 130:12.893033109119655 131:40.51394000967192 134:21.45855329234364 135:26.680133515308754 137:12.890353167420946 139:2.0088764206006076 144:4.431776593368568 147:14.401064599402085 149:32.26861481560642 150:0.5141912234856958 152:4.311822261648947 153:10.921116378726413 155:14.936039947794134 156:19.462486512678918 157:49.337844652397614 158:3.9020042271231996 161:43.30650154207617 162:0.45637468398922637 165:31.86588700472919 167:65.82978975759592 168:1.5449294022084241 170:26.127060784523067 171:2.6910420213380037 173:3.237211868580972 177:0.34324342013823705 179:13.224567753113595 184:10.84383739592469 186:1.283820805300914 190:7.842922749221075 193:89.10742269602859 198:3.472833366435742 199:8.054863554011787 200:23.589741488188423 201:7.478764378688161 203:0.748904343723894 205:4.282196863798029 206:2.7888980294614134 208:1.1715010410423667 210:11.95292993100293 211:3.696696929602085 212:1.2742133142493108 213:1.2987941173949518 214:42.76711360831325 218:17.058082204874957 221:0.05019928569174529 225:0.27947656139879407 226:11.408999480146262 227:1.082093735699377 229:7.472919115725941 230:11.28040461827405 241:5.412403407357151 242:1.1538583377616307 243:11.18382818529439 244:23.96484330976827 246:1.661732805328851 247:1.4606914088623526 252:6.217992253757119 254:29.11861040230784 255:18.468531867812334 272:3.283039281700045 273:12.551355710896283 275:1.1442603986696027 278:10.55528724636013 279:9.662624009468358 280:1.5539084132432384 281:14.803768852636678 283:10.340097046044923 284:1.7835467416719741 289:2.7538070165449344 292:8.441522106978514 293:0.5918951256643329 294:0.0067444010023982575 297:4.55424700883664 299:3.755194080920398 # attitude
3:5.3481557231899695 11:2.7563113217478485 12:2.3358624641953414 14:2.88477568488536 20:6.545393412997566 25:3.244979549138646 30:2.550922440555958 50:2.5470995630672175 71:2.397272246937056 72:3.3645179116131603 74:8.206740830561792 86:9.64356465316249 88:3.6136998262488245 90:2.4418725827901158 92:8.762778902582626 102:3.910479763047232 104:9.685764727489588 120:3.69970058584314 162:10.870673121736669 170:3.5303474861867867 177:3.8692887654863437 186:22.49598695933528 190:12.179002759369718 200:3.20938657438303 233:14.828954539943418 234:4.122569414882398 243:4.361331262026233 248:21.21727251090525 275:5.116195073540208 # austria-hungary
2:0.6961619818502631 3:3.763556440325426 6:0.890854704322585 7:1.6867040614487403 13:3.203639599701583 15:3.5326686505233176 20:17.94205985870467 22:0.46587707370001397 25:14.000081766997665 27:8.84505978556503 28:2.0979932424271936 29:5.787345427762767 30:0.6172526816276066 34:2.7013356282014027 35:11.52081433520158 38:2.0292848070695073 40:0.9032268831237201 43:2.7959141959859326 51:1.7362395215132322 59:1.960630840114332 65:0.6804492308847098 66:0.6777286001982583 69:2.3725413386600502 71:0.5165180230561379 72:4.707082041167666 76:2.086641035901307 78:3.8992966411479415 81:1.33649751593888 82:6.686686153055934 86:1.3197607671103222 88:1.424157380594754 92:13.267669083432828 94:3.694949356648364 102:1.6736654163183804 105:1.832694626089988 109:3.731781089823217 111:6.308252741604194 113:2.5180833308410917 115:6.9709784445158 119:9.015974144955154 120:1.495633121292562 127:1.8319873280484285 137:7.483406091801555 144:7.980891616437803 161:5.151889538808833 166:2.9998278143765447 170:9.741354726472366 173:6.636096088956575 203:2.241283181887711 211:5.565283465608457 213:113.63276619520359 215:1.7639606730285824 218:2.258346382545602 226:6.725439753467768 233:3.6069590956756605 234:6.149715328489453 243:6.609863487392765 248:2.5351337417771913 252:33.81604048329923 263:10.597000205256917 275:2.7503278130042883 287:2.7009124352484153 288:7.0546291430227495 294:3.700656797703938 296:27.12277132905194 297:8.11549095805885 299:2.35143297967409 # austrian
1:19.190154770900975 2:1.6673572140998714 3:22.69036355766335 4:16.430289022391353 5:131.16546914054183 6:4.970713509718837 10:235.12481641544548 11:20.696958190264816 12:6.316052294050035 13:7.104173847460903 14:49.292475941812164 15:4.428454794870974 16:7.005968882396441 17:62.70001014550867 18:58.344231489002595 19:42.01786087830382 20:33.305166382783646 21:333.3221161126294 22:6.2459693710190995 24:0.343786536746172 25:47.46549930341688 26:18.110049855518927 27:9.649562479237057 28:38.97098121228802 29:51.22301157471464 31:1.8018942315005824 32:22.11569417514056 33:1525.3745312869942 35:4.084704353459542 36:4.867301539426723 37:41.55910954581259 38:19.429069270472194 39:12.339094768777025 43:5.980951935315807 44:61.56971894154996 45:16.47150410027121 46:0.7644523585077684 47:1.3971294173546316 48:10.4520352604295 51:17.769911948850915 52:1.0502654244098544 53:3.377109652644041 54:137.9661660137205 57:16.75325855718983 58:13.37311136574902 59:4.285004189967533 60:58.13753084619424 61:2.2892096025950104 62:3.612333752547204 64:5.0925829890772585 65:15.385602598204182 66:1.628162467986883 67:45.038740423447564 68:1.393031223854608 71:3.569040337890844 72:19.6923094916637 75:9.916397489032377 76:25.79700894172499 78:4.955562321548709 80:1.6444169742029686 81:3.0051556543441635 83:12.903820471624316 86:6.4611978207415035 88:3.1859091244911775 89:7.738665583243806 90:0.05955328816357259 91:5.380339651576126 92:5.310877272469378 96:1.6024018524269963 97:30.205069867596738 99:58.14072747924524 102:0.8081330415933817 103:8.565280132734054 105:4.0238183987694685 106:33.77693041997169 107:4.124364288537553 109:8.185284591489077 111:58.332143322486665 113:5.41831180137607 115:14.748571188422664 116:0.5601921967105257 118:12.299325915440752 119:2.6366311520291776 120:0.666671386800623 121:11.096260226199872 125:0.39965382625036816 127:8.159466681793338 130:0.6705075229242909 131:7.596766410046216 134:1.1607951970548676 135:6.198616601553982 139:0.6044917869281906 141:3.8522842299149884 144:5.796413892178223 148:49.48131104517984 149:0.6216005189511746 151:67.48113493248763 152:5.670094712355964 155:13.14115329855734 162:8.121994721749905 168:0.41353847557084683 173:4.524588384310304 177:0.7798495484253783 178:10.406022414425971 179:28.881704785734065 181:5.6608261455383 189:12.69482172907061 190:9.94710522919855 198:9.355800698493528 199:5.29615338283065 202:7.519856336404958 206:16.82362160500393 209:2.0409926707041723 212:6.20929822739391 217:24.566169268866627 218:1.3017489476396014 225:0.692035760966241 226:4.608162400317021 227:1.6708263857387913 229:76.50485101375759 236:26.33443014496843 237:24.74294197088658 239:20.863503745521662 242:5.9126448224558015 244:10.236715433520141 245:2.411997880786014 247:18.585755010736627 248:1.5466390964491104 249:3.198856823859298 250:10.884670904022553 252:7.653202861427809 254:26.241655766928623 255:5.4267265538363905 256:9.176379403340642 263:2.871460606066519 265:11.416013047994042 272:26.839649750234866 273:8.288370838242791 276:14.27387778821341 278:74.85549093706767 279:39.11509576839972 280:25.981053521736133 282:63.130008076630745 285:1.6993188817236102 289:3.4588250416319397 291:4.9948820085175205 295:100.78161513614718 297:1.7570221687800667 299:5.080201636300445 301:4.549674172959806# autism
1:10.87067605717952 4:11.739360290809351 15:6.116003609114175 22:10.146282947955955 29:9.732240732116548 55:32.066954180386624 70:129.31830556495817 71:16.076703808363284 78:12.092886594412693 81:36.06740668224626 91:17.988308077676958 102:15.133806545540374 122:22.080761949216612 125:7.184058102275877 126:13.953478933375495 131:2.9336514870119275 141:8.683837290319051 152:18.46389607429401 168:68.24082907933 177:15.00696753152338 186:19.377724988977118 188:18.932061896963273 197:26.491008956175953 199:17.849420451316153 203:9.811867904195745 215:8.719342752621683 221:12.604910543036155 226:16.70064849155947 259:4.052996116090703 277:9.102842467650824 291:3.648298545538479 # autoclave
3:8.516071367281638 16:4.072788069379253 37:13.892263417989616 54:12.904994464055763 76:46.94886197497991 127:5.720102831137312 141:33.974958371492875 233:18.223012250655383 242:6.778348709936567 293:24.609653182213325 # automatism
1:6.339791770683398 3:22.003479453171234 6:0.7664871279509221 12:5.7404450038182775 14:3.501277305901063 15:0.625281852613923 17:4.480556518130646 18:4.83399715896648 19:5.677001037371586 22:0.3685723866024255 25:18.719289870345204 26:23.65950523460884 27:4.126363424979108 29:9.042188715953559 40:3.6254257016341294 41:6.7356355468277 43:14.058726870948522 44:1.4885799496344079 47:36.64004165668533 48:19.70300814254294 49:0.9144345817698989 50:15.142404350809858 51:5.540428589980767 54:1.1507821865994545 57:1.4125359666048412 58:0.8749923019847071 60:1.2625393527808078 65:6.6284647798512575 67:6.144102486450313 70:1.7368353104629919 71:2.6379771549543043 73:40.84349715520156 75:2.214766857208861 78:22.610933164191625 81:1.1948564644642254 82:6.3369883823895155 86:14.261592426395326 88:1.2798753900688602 89:1.551760294728651 90:6.045542225989702 92:0.8577591401060477 93:1.789518494276794 94:3.384762900584204 95:1.9531323466838129 100:3.42843166587216 102:10.337584853665975 104:1.1947024033641698 107:30.13278742812681 114:15.954528678228886 115:6.619096282250702 116:4.690055812691568 119:1.0228297506752317 121:4.828972207191232 127:1.6776024295412861 129:20.920277850867024 131:1.5096202735855366 133:3.1112621040070354 135:2.7331431653619416 136:1.1812301955024496 141:1.5962346665593135 147:1.6174186916802686 148:11.115599655307001 154:11.081289649990921 155:1.7124416404108982 157:1.2748948925400896 161:14.71748483627424 162:1.666345498399641 168:4.226216335017639 170:1.2133474367547825 177:28.403301409585694 184:6.087539891184422 189:3.0910669870943446 198:64.1254672455675 200:4.09273065814553 203:6.637908973429914 212:2.738372260669308 214:2.292413726430103 221:0.880138049293163 225:5.077403033475914 226:1.959369897175026 230:1.9295689871076183 242:7.743439317998196 243:1.907218721514271 244:2.314375108992434 255:2.356295380744998 257:6.654116995020657 258:4.443451652684077 260:7.695679789752004 270:11.673698324443235 278:8.825892366379074 280:8.74204709941322 291:2.1464884368820516 299:2.1878730514420397 # automobile
1:16.296652602332735 9:172.661012923475 11:3.683286347475816 12:6.383322561286181 13:0.6549287157116688 18:5.281753756836521 19:37.22753744205118 20:13.57253885805914 22:20.17132432279538 23:13.176079119912286 24:13.863940983085921 26:25.118249246192374 27:68.33217166548653 29:9.931130179780062 32:137.63042617164157 35:6.279878318370276 40:8.206742173560546 44:29.88846190085647 45:91.39765757152072 46:1.6705061672761696 47:3.1776141855806057 50:3.3005491789229873 59:6.496540484725085 62:16.73222834222813 63:102.3836633557606 64:7.359957396401086 65:3.4765193038907403 66:3.4693169344659736 68:68.49739929593537 72:4.818539568401724 73:5.417583845820311 81:5.088355596817745 82:40.827862655177874 83:24.287577262661042 89:30.355357784407808 90:10.97163809166154 91:2.5555805804121303 92:1.0310768532250862 93:6.464806303785172 100:9.987210535192714 105:17.67673478909927 106:7.211839416234484 107:6.322868939698275 109:7.871324249541582 111:18.119422416316713 115:7.089979288174798 118:60.50877746892261 121:15.701332917984745 128:12.009260530969078 141:30.681416959692392 158:20.37472750097164 159:9.880578389022116 165:72.86334948568438 168:26.252985423714538 173:12.433891876403482 198:2.2576722092542987 199:7.5754378585987645 205:2.683659904696543 212:15.158609069081393 220:6.7316358248562915 224:13.59845908084781 242:37.59328757863551 243:6.727978113431846 244:2.535888803930639 255:98.37165696927828 257:7.125340463630731 269:8.583685817853029 271:12.581153260581655 274:20.18926359788757 278:3.3392265177166554 279:8.69646490359883 285:8.101935403996182 286:7.668315163811841 289:11.973649674738686 # autophagy
3:13.67446433460326 9:7.7722611975173255 11:3.8268159967660376 20:3.048911977416666 22:3.3616188078253986 25:4.336797396527284 26:19.158938022334205 40:4.033306481171426 47:3.534568611251945 48:4.536699061350613 62:4.97243789049123 65:17.67005741671517 94:35.80364139795757 116:12.02983284713014 121:12.186088781251518 141:5.112890966829217 144:6.201286291034966 150:5.301032902689963 168:4.375035564203486 177:4.980776631694415 204:5.524647789430361 225:4.846351907589073 230:13.81144080429047 238:34.92001010918787 267:14.424277806285607 286:5.976187106662025 294:26.750609384148216 # autotrophs
2:3.07354644489652 3:6.17175140285862 9:32.39682999770763 11:3.165725458471762 13:2.954372176878674 19:2.7113828033033043 26:3.516403757964138 27:9.984339484228974 45:11.01337134971488 50:15.213545441306051 51:4.413056638529868 58:9.688945105745082 65:3.0503236902958273 66:8.73469489791524 81:3.930360317267485 90:2.8432483493603207 94:9.120912712737482 118:19.596776102560995 125:73.40826680848191 141:19.847025778073746 173:50.72929114543751 200:9.9458555411861 205:5.420436641766474 220:4.796610992695406 226:12.46158185251971 228:196.67939725337723 255:22.541984370597895 257:12.75902798056635 275:23.304755992374435 286:5.282177064627165 # auxin
2:7.22613282406671 5:3.517901090861232 6:7.79156923496578 12:18.41354385932559 13:2.2289113834793914 14:13.888475927820854 15:13.39726824088655 16:2.203065493194109 17:57.5969870058717 18:16.173553006887907 19:1.9993606920823606 20:5.8667705428476165 21:30.32995185161013 23:7.8875950837952065 24:2.8180121194364838 26:2.766442474783905 27:2.8919737077666126 36:37.090831097418636 37:17.143460553999827 46:3.5019421591678053 48:3.0988923691845836 50:2.2260408083381495 53:9.420877055558778 54:3.1116652009682215 55:3.8985015994896406 60:3.250674147822939 62:3.5162514664144284 64:4.33380775560631 68:57.75670941237018 69:4.3502700853749765 78:7.779709696167813 81:3.166822066010924 82:4.0505351024076495 86:3.1465893109471765 89:3.599227800174419 90:2.1236847419255236 92:2.7312867293720506 94:2.4923766774442786 109:7.589942887979408 112:3.7641054254550452 116:3.1911929097986085 121:9.175823200506638 136:3.149817839660181 137:4.457851247064226 149:9.22449840332648 152:20.466527449692062 167:29.490154502127876 168:2.945226121341522 170:15.928312280828479 192:5.801143617248541 199:4.443558953363322 202:33.61078741859135 203:4.205811977703796 204:18.63114122461725 221:14.555931336678468 225:3.3950495008818202 229:6.3491343402783365 241:5.251911214124482 246:5.413546336337612 259:4.6925830214223225 289:6.6655324212215 297:12.292841361198919 # aversion
3:8.686025518307389 19:10.608726916484605 22:10.61524664527902 29:3.7905441983372583 38:6.03707034711291 68:6.418585113949688 74:4.451428251226686 116:5.222199260817443 125:4.934569094018314 259:16.40201608155647 260:38.93895961737058 # avocado
3:6.087747309843057 6:3.30811839910494 7:4.311152782053455 11:3.1240380358245217 19:2.670768937514172 24:3.5274869698374838 29:2.5411244091104925 41:4.999886525368297 46:4.231232986430693 50:2.910128596764809 73:4.062626207056806 74:15.903260671048495 75:5.102296991160552 100:6.4242378714267705 103:4.626034642664413 104:10.480026054730804 107:20.1882776141014 109:3.209557152475929 110:5.007513050846484 116:18.24484933209104 118:11.334670303778854 124:6.077703302698531 133:6.086019110141091 134:20.94256615124778 144:13.691169658130622 173:4.764529135207192 177:4.254091793407354 186:5.6952005812403526 200:3.5854311013476785 212:5.682688571734037 221:3.468766070747877 226:4.811120162067968 228:6.331068667589595 230:12.30107832554733 234:4.509954133301188 238:5.147225375420892 244:13.190542534301555 247:5.921449378595191 248:5.27533875038321 264:5.2669676969848505 271:7.736577577958012 291:12.806347164559659 294:3.192261210784001 # axolotl
15:3.569407051730527 20:8.28157934969462 24:10.737987861068305 40:3.8003454934233476 63:27.95386665145606 64:13.93346544516351 65:104.1742482930875 71:9.1087847394885 72:4.224994649253893 103:13.008503812744957 141:12.512461425025167 144:46.347291999105394 147:4.899770257405764 168:4.139854466945345 176:22.978083988561487 212:6.181913662795257 248:14.33386869407156 275:14.812579732110388 283:41.52715308606186 286:23.88847958136438 287:5.955037189163752 291:5.520327034093112 # axoneme
3:2.7764209064233674 6:4.3569960446362055 12:3.7162880427180522 15:11.032549511063648 16:3.918004918478278 66:4.042080681430283 71:3.7824976865630306 72:4.805292907391807 92:4.490865322753009 94:4.23364036062475 106:14.995000966494716 110:6.094718031400323 113:6.3469505705333935 144:6.553898031719026 193:6.462108296108019 199:6.2796240420161835 210:6.042676639425071 259:6.53481922738458 # ayahuasca
1:93.40667740961891 2:111.29023201643092 3:18.108727752208 4:68.26640392234678 5:10.441826817673219 6:17.554819322785917 8:23.56713167864022 9:3.8481290930602423 11:22.01739718244011 12:42.05240816208449 13:20.720360722351845 16:140.19589837824296 17:84.60165354710014 19:24.459171093044013 21:25.223636528527514 24:50.82985448728767 25:8.618112583312588 29:18.421392556243077 30:44.39566542566677 31:40.08373333211021 32:70.19926909031489 35:23.637363160306386 37:29.22733537804477 38:11.79613314604426 39:15.445832246024764 49:43.758500603505084 57:28.349089765973456 59:62.19439062226858 61:3.2506462836843966 63:8.89140234282202 66:45.35523655148672 68:84.6387352250349 72:25.80424934780371 73:9.901092775071216 75:12.956723772915545 78:7.696387130060783 80:13.822013536828464 85:9.684248405532694 93:11.5160319983516 94:7.371200259729452 97:14.177123280050184 99:16.028044598873834 101:43.19900860996651 102:1.5920505895374195 106:12.660680527409811 108:24.38009105883043 109:7.4299150792911455 110:12.676772526316 111:11.455734105761843 113:2.428549543123176 115:2.145159986524502 125:25.1365932901067 136:9.339262294490483 146:40.84058912826845 156:14.035096350935884 158:42.27370225231652 159:3.458490454009473 165:27.165701532914518 169:14.646172674450181 175:58.35348514631957 177:10.460933818752359 182:13.59391142806566 200:1.0262489086602367 204:32.17197432228881 208:14.273859503832595 213:14.77023512434128 222:41.54284392256215 242:14.203984031137912 271:49.945918570366764 278:48.7979708854647 299:12.866993283751041 # azathioprine
2:3.250613728306745 4:3.4078101496060595 5:11.692513602329692 9:2.131351635707509 13:3.130367100846073 19:2.884934327020527 21:3.8719527122311983 24:10.204204412545705 28:5.017603986909155 30:3.1312731119701223 31:3.3436996279005697 32:17.126984655965384 36:42.32538597709701 46:4.459179964135663 48:4.042891904906435 57:11.51431552203169 66:32.093954942654726 68:5.315698807306734 80:5.627478164593296 96:23.38295074639749 123:4.802488442986259 129:4.286978087910053 134:12.791612051146265 155:12.256902546121493 161:4.208183504904278 162:4.697269229882264 166:6.01447010337098 192:16.392031735519712 209:6.098515588895557 220:4.983175732036128 262:8.080750698826373 # azelastine
3:1.4322703551619311 14:8.247730650883547 16:13.589916933281833 24:15.613404941660786 25:3.178663692595121 29:12.48409995799296 31:2.6918955294647287 54:9.429635823827425 58:3.0217954827463496 62:3.7932264492026735 71:2.3344262089255556 90:2.3787943409335672 92:2.998275932968447 93:4.15662775466339 104:3.439726905216371 109:2.775231318532145 129:33.98906179165734 131:3.8266076420561177 139:9.743839390122675 145:6.124017902378183 161:3.5327570779401736 170:3.4632092516940647 214:4.727359799822574 219:5.438667130664281 243:11.302710668850894 294:2.758343493585918 # azerbaijan
1:3.6028721679340294 4:35.79581864477175 9:2.5816515190462885 16:83.98804161337276 23:27.447782438343314 26:11.114625800309605 28:23.26024899177605 30:3.610372357239936 48:11.832346327562838 66:3.70407212869508 71:9.591129817915185 73:4.786254226060256 93:13.477045245912361 96:6.08282047249834 102:5.023035858188234 108:27.958161236115316 123:43.09111027865872 141:5.112890966829217 146:51.55263278950485 153:51.46901368276748 169:25.977748633048108 170:12.02692119024184 182:6.05668498231699 226:5.54507820544256 252:7.191170682021775 285:6.201286291034966 # azole
3:6.346359266715182 13:15.504116532001152 19:2.7958329834458158 22:171.27273978959778 29:14.297057253060684 30:3.040945881885482 58:3.591796949547249 63:3.8472030626429636 81:18.5881099061001 105:4.616419163120324 139:10.95547462302896 171:11.867480793126752 190:22.37551029407286 203:21.87170487230367 225:4.254707586190606 278:25.32782593145923 279:5.90282345588874 299:5.20747495142347 # azores
4:3.7724586499918966 15:10.071460452898298 24:4.1196392161129705 30:3.49179817461951 31:3.7074508296693733 37:4.909846210485804 50:9.670822888239147 57:4.763414211071824 65:9.88112714031765 82:5.400730547957089 86:4.464756041441968 92:4.027965696090319 94:3.773945848996497 108:6.943074816470179 119:11.256939667872206 121:4.587801528225223 131:4.883799629920476 141:21.62394524039557 160:8.048680524272907 205:5.99082025280968 221:4.059753293968248 243:22.757859561252015 248:14.574011167802162 260:6.1145615455809885 # aztecs
1:25.793839066698222 3:13.873596101617954 6:4.0791884334914945 7:64.15298688636659 8:11.042559430285174 13:10.058464121945553 15:3.863451501201148 20:8.889390133378289 24:4.304260031608114 25:4.400593422616454 28:5.585834445173951 31:18.24480943174267 35:5.312200295741528 43:6.366918566294154 58:11.221020329146523 84:8.005220243685164 93:5.4102162201567285 139:12.312441997996512 148:8.062785473395943 149:12.369122897904122 168:4.438888644100822 171:22.356457530313563 172:7.067334171533499 187:8.559604300851813 194:8.01545879647917 205:15.169554765071405 212:6.4901462437772235 237:8.295624436457354 239:7.312244801213229 243:5.549198296757786 258:8.302207653570814 281:8.365185795633407 294:36.17523258171895 # babesia
1:49.60600343047522 2:9.266568696008513 3:6.626457435461549 4:33.345853390163576 5:4.524818984532725 6:25.32294214884319 8:3.646748473557366 12:2.954440975847576 14:3.5237045014089445 16:3.1498451207585827 20:7.859493030419187 23:3.6248194381319014 29:14.743417807450374 31:51.25991633017421 37:4.58303934162625 39:15.245443998631202 43:24.201990257350726 57:19.895390397576982 59:40.92239542097275 67:4.969190483768744 70:4.830713079085466 74:3.4359308154017034 76:5.05437347477204 80:5.677622933076171 84:67.10868627838356 115:5.219918330482475 122:6.8767112288750525 144:5.7442270906590025 148:7.534221838470853 149:11.308724517205084 159:6.655533287197172 189:6.349150709859883 225:4.398150242673596 241:6.292169974157399 243:12.825350464455823 256:7.521438541586531 279:24.829151495953766 281:18.483776178955896 282:8.087984945642837 # babesiosis
3:2.372145157827121 11:9.413871018934596 12:0.9219246423884954 15:4.758603757627166 17:1.8346750663868228 19:3.9479072120676793 20:3.392631799593106 23:1.4539008006565006 24:36.32900500683306 25:1.6809091599634896 29:17.491977928162644 30:1.0933957754210235 31:54.826146828402 32:21.595834992956142 41:8.45486495983005 44:2.2404716639082882 45:6.697496830824872 46:2.2198265000528083 47:1.035639626836556 48:6.1425711742087845 58:1.5439091301403176 59:2.5838523278858516 65:4.587714782006857 70:2.5115897584088347 71:0.9702590349003365 77:3.9844681647706692 78:1.409685151538653 81:1.912903859265159 82:8.043916827347857 83:26.90409650282228 90:13.39476730111025 99:4.010326183662063 102:2.2781464316136253 104:1.9127296446277193 109:9.670619999454617 110:15.067384612406935 116:1.9350319367443232 119:1.7164308131584172 120:129.11308284288356 124:3.9522000616492052 127:7.436989730475542 130:91.48479922935259 131:7.042329626846746 133:3.960212758589177 134:2.726501004228595 136:6.244285455479049 142:3.276127494481573 147:2.381729249765769 149:12.078623870584602 150:2.528418799819567 157:12.011043079325493 167:9.162686130558205 170:24.59210853133911 199:3.105778889818915 202:4.239655186939962 205:3.2815668988161732 221:5.468474930818992 222:4.207488437958407 225:2.121336725814696 226:2.7512635393586264 228:4.1968915489411245 230:14.374675245052988 232:38.54954493368577 233:4.289368108483845 234:7.492729941502301 246:4.041726038966402 247:3.8018916954068636 248:8.997678880054428 255:3.1728123076337216 257:55.46521337294168 273:115.42826469277976 280:3.913869772606054 283:7.519559284107658 286:3.150945196325502 291:2.9508243106445113 294:63.24139348590743 # baboon
1:44.769087914062894 2:0.8535083871213908 3:58.469932130915545 4:5.883137549656611 5:9.380360942635317 6:19.86650589380975 7:9.737098876298845 8:34.507997937883644 9:1.9792499875532788E-5 10:103.10561798412996 11:93.06183397587178 12:79.4519770268287 13:12.980793955119308 14:0.4184012133681186 15:73.9425503152209 16:0.07460235502439123 17:196.5376630702002 18:35.642901843853565 19:148.57770317718288 20:3.22000393120628 21:245.68112556522158 22:70.48032006911677 23:4.771327925518955 24:36.85249575801978 25:124.95820073688117 26:15.46789223411876 27:0.056975024743254665 28:16.06199241485509 29:82.95610106729991 30:109.71954180845054 31:102.67020887740348 32:37.49289052424387 33:0.17173529845692997 34:5.765009381851671 35:14.196765174196578 36:13.501185553935356 37:35.63543993026958 38:12.032693168477762 39:0.11351005906398982 40:1.5026706609514071 41:25.862222607237506 42:6.359202405988505E-5 43:26.22239555053748 44:0.8541660770274622 45:0.6538818156475681 46:321.43863268549933 47:14.817686806630762 48:78.35049307575066 49:15.852054044158931 50:90.82952279592692 51:40.929485895292316 52:0.11000310905148931 53:278.5563786536919 54:1.377847095401059 55:39.954899648621264 56:14.496534314810471 57:42.38576937308484 59:0.2503863373359016 60:7.881001194592027 63:1.152341511685063 64:61.80888043255763 65:13.89512989997723 66:6.826616654967879 67:15.382679595889595 69:0.006062743668455056 70:8.079875385177608 71:90.23325141803956 72:96.77312469215624 73:40.9157602078283 74:145.25616478836858 75:7.526097521576666 76:3.703656626989376 77:1.8301976200884986 78:16.776299583770616 81:10.046230053323692 82:62.375028320915604 84:22.155497560809746 86:9.914626011832766 87:3.8134977666539065 88:39.914788762505445 89:0.08997563598670408 90:78.53510480667644 91:8.071197957600846 92:7.3026137828799325 93:11.473727916593946 94:18.55412556868327 95:84.8533769976323 97:0.01832729800876619 98:7.245554406819221 99:53.97088324767634 100:28.053370576614178 101:2.5667381830186486 102:2.430956389235962 103:3.292200121238172 104:0.641814502159593 105:1.1942433267473662 106:13.787295553742695 107:43.32464898264483 108:5.054174921922473 109:10.523362480029117 110:66.14586452221653 111:53.87067370729781 112:112.49116053523063 114:26.356637597172277 115:1.9903410225305607 116:176.89575013163952 118:16.06912805811465 119:115.50354494733587 120:24.88534076763414 121:3.4106769834936905 123:204.9016225340204 124:1.7840801390877186 125:1.00029352315144 126:0.6185114236576263 127:136.22289634848022 129:17.492599274225785 130:32.83623125897477 131:6.811603475097107 133:1.7955008257369565 134:51.83217328195301 135:48.181327329829614 136:26.25641973378258 137:0.7324459305314216 139:20.24890705476493 140:8.24059281046158 141:13.29764637737723 142:8.628404131535623 144:9.00907635589976 146:43.09302857686845 147:28.429384051839047 148:0.7596254914776623 149:3.488939757269854 150:21.968587883492315 151:3.4474175478062015 152:0.9314309052158578 153:122.60275225385806 154:47.08430475662257 156:890.763755397743 157:20.294991946387675 158:36.75053529024466 159:12.984212056871716 162:13.864412026052747 163:17.923752492555163 165:1.6632011456784517 166:417.8215406644759 167:0.003374789204667633 168:31.09854215735191 169:0.04482052228287588 170:7.5480683346183115 171:13.596102627779192 173:23.71890691546854 174:1.185172480729237 176:29.7312348402613 177:15.688883252320233 179:11.768632141993619 182:0.001389438666001422 184:87.40290054197615 186:309.6761116125004 187:13.817213830260082 188:1.107472159149345 189:15.871733350396912 190:2.3283780966222163 193:24.641067316895676 194:53.50907394045035 197:1.3327141540831273 199:27.61247492350729 200:13.51062430821592 201:2.0686582592113236 202:50.74076338176118 203:76.34482372863043 204:1.717099451564514 205:0.9128923745473725 206:8.028036233139703 207:0.3521230197733416 208:192.46215179455766 209:44.82426698378717 210:4.228262308822131 213:10.089522945259256 214:23.149806674995418 215:20.475943583271835 216:1.8555174163274164 217:23.01699349187676 218:39.400802794354895 221:12.565625401486614 222:17.394831127374378 223:8.106198151240939 224:42.169815347183885 225:2.01290662944492 226:12.639423933034001 227:20.630286756343082 228:8.687601117854483 229:3.349873874532259 230:28.0628223501501 231:0.45114643201775423 232:29.900461147848137 233:9.021347153924408 234:1.238264744883148 235:0.4047192324953831 237:0.9140963092932224 241:4.291253856359392 244:2.5324412124978597 245:4.96764144935493 246:0.19244282727390874 247:19.541254192585924 249:16.579557792387263 250:9.785775756891939 251:17.81537922065562 252:5.356514180242169 253:6.647060166318289 254:1.8016802280437585 257:0.023071943521313025 259:8.929647683331357 261:1.8101962215988208 263:2.845131298013438 264:101.13941911401196 266:0.16462614122836292 267:78.83722317595068 268:0.4721558424790396 269:0.05223032295144796 271:131.53386411999625 273:280.13032746171797 275:21.243645879092234 276:5.757097437431712 278:1.7884642221149731 279:23.120998647106088 280:1.729734884048001 281:4.078578277539119 284:27.249673886660347 285:35.0739797372936 287:16.59305156143833 289:7.923471913638048 291:7.215080737672297 292:15.79942689537048 294:1.727916995915243 296:3.020881864004426 297:3.2021523171507322 299:7.403423366086741 301:23.370329279526242# baby
2:10.448827591437956 3:21.148212389335736 6:11.034745593884553 8:11.179694566286685 19:9.672618724516404 20:3.173104530487567 29:9.390948026099506 31:3.955063412517055 32:4.165594405552862 62:5.103951482551616 63:4.563194349516598 65:10.399386524371742 88:12.473508957893493 93:5.477484966783232 122:29.191305409137925 126:4.76050198172308 131:5.138351675424429 155:13.563018248923552 168:4.505041896916864 179:6.164575458355856 209:6.741471570715268 238:6.017688663703546 261:5.709096905514512 273:7.65781665583422 285:6.33473517848886 293:13.928633605038911 # bacitracin
2:34.95512133021935 6:46.11883191850578 7:124.44220440794517 8:4.086342417139195 10:5.817755556624076 12:3.3820701099566395 13:3.6094475173147873 17:4.5172515390625225 19:3.35851708479354 23:4.064103580013457 24:4.2406129135720665 29:3.223737541303882 32:4.036686094813741 37:12.842991601548132 40:4.033306481171426 54:11.859717539081268 57:4.886118063648267 62:4.97243789049123 72:4.46066988619743 85:17.178333169785724 93:5.345247648250663 94:3.8937039140799388 98:16.118616848170884 107:5.270112342695219 126:12.02235017435555 159:17.050219308762184 168:19.744464456379774 172:7.001391488217001 180:6.691632174543828 220:5.4860382563309935 256:7.983745862509651 269:37.21356029024447 278:16.465365149191996 288:54.35936170798973 299:5.80860733749701 # bacteremia
3:2.1419539125480602 9:9.212396826664351 15:4.482803673135854 25:1.5542648857990222 34:3.2125373448112633 45:6.404206545186488 62:2.0974881374146417 65:502.81533909169025 72:259.56964883607674 78:9.508217973291009 92:1.4001758386831242 118:2.148881733118393 126:557.0016870267685 127:26.71989707938185 131:12.426797107607044 158:2.930939989449388 180:3.678628384898338 198:2.6969432531213866 216:3.8523686085239106 226:2.6098893688345774 235:7.844796936476293 238:22.297496871524533 244:8.573130886993932 247:9.966758301140539 269:3.4500442339204507 279:3.5049545288089115 291:2.8076726710368827 # bacteria
1:12.49646091705341 3:4.445759266277019 4:5.6438501806464565 6:2.6725507661345307 7:8.773694798505609 9:11.143348526170607 11:5.471926578869166 15:5.403248754323915 19:15.55676717031696 20:6.455518077881584 23:185.25857690708122 27:0.6043844507508981 29:3.9347953570981136 31:0.3284973316008129 32:2.7059079948880496 34:487.2776819655712 44:1.0537833256786793 45:920.4385770528079 47:4.715294637060814 51:1.1405642378918106 59:4.9873247076736265 62:1.0476789002974318 63:33.4752935438989 65:17.575843139850452 66:0.2695050884915818 68:16.851023541397826 71:1.8008442094791484 80:6.410550908401861 86:7.517459510580481 88:12.60028256290164 89:1.1112010935972598 94:0.36235811269931245 96:6.314112103731548 97:12.2485205845846 112:4.748149707441287 113:6.150165379784588 115:10.575328133441175 116:12.2789222339822 118:13.79620077929161 125:0.6231097368494599 126:656.0783803991009 127:1.2263911409085293 141:4.540005766606601 145:8.709172121713161 149:0.8778705120181134 155:1.2584603067545121 159:14.759565342021574 168:185.83886857978246 169:2.218432189354725 170:3.697971789445495 172:2.7413080980072286 177:4.305654056296348 182:11.67444495999329 184:5.0411196774873 187:1372.8097503329757 199:1.8016213786103525 214:6.024565703899759 216:257.18955991564246 219:376.86222423507377 220:5.212389514609848 221:2.9395028019238487 223:84.45351829618106 224:29.41023479549321 229:16.95528556715807 230:1.4598587155189613 235:355.84387079226855 238:11.178751281614089 244:1.822109553871049 245:8.116665000065293 253:3.3831199614757534 255:1.8619098543419772 258:3.890214977071248 264:11.526658748002731 267:1.7061561059025976 269:650.0611764599403 277:4.921101180579074 294:5.656384725202847 299:1.702376317264809 # bacteriophage
1:3.867070520547499 3:14.517730712830566 9:2.833118142711855 12:3.6441294129012847 14:4.228655696386567 22:3.6234658077523956 25:4.606458415134481 29:3.484084970709888 31:4.0930566266243025 37:13.407605869884293 49:4.49795119067051 54:4.820979467275619 75:6.1151522442767545 81:4.879117201088078 121:4.981790186306162 122:7.616344916536975 126:62.88719137012356 131:5.279814622197657 149:12.799082318076605 155:5.527296641646123 157:4.983286306707477 238:25.2385821002655 269:6.727565458016077 273:7.802219898687142 277:5.599651788182481 280:7.059859408425427 288:10.991377777612579 294:37.32306109584471 295:9.455116991899821 # bacteroides
1:1.579569129390579 3:33.90073915591518 6:6.337414586547501 20:1.1235636724649125 23:1.9799412461717076 27:2.2071934356617677 29:1.2639744622663984 30:5.554970692830053 31:1.772103987639827 32:6.377645071377971 38:9.126487833668921 40:1.9527360571391008 49:2.126577712691973 50:1.5825089183444445 57:8.034311607428679 58:12.275977921404724 65:1.6695927789787952 71:1.4485195314125097 74:1.8116140184027625 82:3.323902580107224 86:2.450044243933057 90:10.246124887042896 91:3.752245244415442 93:3.154423247929419 97:18.514589878715732 104:2.4692329633457604 106:9.711431220618442 116:2.492765269240593 119:2.2611967919842835 121:7.689476357390276 123:3.115543851600533 129:2.6306872440325346 133:11.875451700805616 136:2.4531348290668986 145:5.078206561022277 149:28.32509626323175 150:3.1128009262165963 170:20.46405195708762 198:3.433847600123136 200:6.888754957936109 205:18.095881331959436 208:18.61319639173376 225:7.956350401711446 230:9.261897521989019 233:4.913503925699899 243:3.285527455977643 264:3.7822892855007186 277:3.1357043143083474 284:4.806976952311153 287:3.966443556970425 294:31.056370746336974 301:7.038110991133168# badger
3:16.39684406282306 13:2.650587752922167 15:2.833129419654329 20:2.1215327764874705 29:42.46895180927773 32:3.0597915157742013 88:3.719849142174022 92:8.98189474648861 103:4.345734844369415 105:11.122737992141513 109:2.942557203011918 111:4.31302142913429 115:4.6568334237561 118:4.025303560034537 121:3.71216966848445 129:10.260846426233774 131:4.001751066540018 133:5.799443345932656 134:4.503208048446399 139:17.590056418612214 157:3.7136199744251095 162:4.188825390307293 168:3.3866117876495005 171:18.963589766833227 172:5.969086054342694 221:3.1984730243491986 225:3.845032339885133 226:4.52973148183574 243:4.469793835932555 244:4.930834837494098 247:5.63536508545753 248:12.732346085625307 280:5.751467702590172 # bahamas
1:5.61440088367114 2:8.636899455064803 3:44.2812517229643 4:18.693960842322195 5:6.717910780042457 6:7.721761144913676 7:6.972872043284444 8:83.23558793584347 9:108.4665368518921 10:3.67503840370531 11:11.954687579933049 12:41.08940015424721 13:22.462920852285695 14:10.060728785147987 15:0.2572794902423384 16:0.7877037936811443 17:77.19046719976744 18:5.710853977016955 19:0.2512511152885129 20:8.7920455318032 21:6.860899376778673 22:6.462105176761302 23:0.00336113124219186 24:33.87716533452074 25:6.739140994814926 26:6.063616168298639 27:26.6590266028686 28:62.053751342707585 29:3.8629422395124298 30:0.11959036063193654 31:44.6622270736684 32:27.37373240383648 33:14.724031906108804 35:2.4473253856184742 36:41.972315726982025 37:29.917744569764807 39:0.38912988972208484 40:204.52371910121323 42:19.55548145834502 43:4.8147172797929 44:48.573830961725264 45:0.07040938956076792 46:24.806462759226317 47:158.14566612894885 48:56.74699999328775 49:8.874242467135705 50:7.879982345936127 51:35.25629620211779 52:38.30672671853097 53:3.6600218403184765 54:37.886576333865776 55:71.18655682092907 56:58.513884569642194 57:3.8105713857569325 58:3.7828499934658883 59:2.682203479599203 60:22.442388607686144 62:13.162846361127494 63:7.179677897270645 64:98.50301606840988 65:11.101974746025375 66:38.533249149665664 67:66.26755481123523 68:14.152241471734586 69:49.200352026113784 71:27.321592381993952 72:16.72531212837163 73:61.05482722248194 74:18.507025882824323 75:14.250863688768318 76:2.989658051772977 77:2.817651358090649 78:16.453650231531885 80:0.15142433635378125 81:63.107383058588354 82:5.73980365054428 86:5.240536828992277 87:2.3444150780176347 88:3.3411006455491448 89:25.727443800645965 90:7.224554742974811 91:34.26297883613372 92:14.33593657634228 93:5.176989161924683 94:0.7169647940176036 95:112.2458869266831 98:0.37267721517409585 99:6.274645734089344 100:27.249630121508723 101:34.66959757294283 102:88.04546651178103 103:15.511937534120063 104:43.276942560689825 105:14.616286174633293 106:13.711503395908986 107:6.672017478037821E-4 108:11.043719152599062 109:12.595902140298174 110:3.5074692156425673 111:5.112818664347644 112:31.922566395899732 113:1.5706796107962895 114:212.80715420369208 115:3.3529173803020207 116:14.49350758187702 118:2.0230318892457957 119:12.773022193812677 120:3.586043095377332 121:18.683104798192083 122:0.768463143889611 123:0.7569982633821521 125:4.3855248581114115 126:1.3123519126271572 127:10.970284533471332 128:1.3832713381323456 129:23.23189828632075 130:12.210854627362068 134:8.933420832899541 135:27.441377909011333 136:14.197656743706437 137:0.09139414190220037 139:0.11169228661753372 141:17.83866038017281 144:0.1753519681572555 145:12.039279772187088 146:2.9987487227623415 147:4.548001546954436 149:0.2701321018526381 150:5.04058260131536 152:4.40831235687129 154:9.212794775833213 155:23.06591968238228 156:0.17742307675192162 157:18.694904976373714 158:0.0786116089248873 159:26.88555442544724 160:63.23348757656041 161:30.86875626037338 162:14.528211345132915 163:5.058619379791277 165:3.260252813491158 166:2.311560139538505 168:44.53681119046408 169:2.152298571900854 170:1.3160172139197959 171:2.2685910209847897 172:0.5614880122710574 173:12.447418166925688 174:2.0658270117506317 175:23.07837666706763 176:9.604836868460485 177:59.02217636422018 178:1.7151445122307338 179:11.139658375383853 182:4.228431882182484 183:8.419749854800253 184:142.1707515447996 188:4.783762501743476 190:28.02770978604409 191:1.5628544116685616 192:0.7492115880248083 193:0.14299976856743607 194:9.130357320184288 198:6.110815934807625 199:44.69804850074917 200:9.266320127727958 201:65.08181708521138 202:0.6326109309434101 203:1.1795582328740895 204:0.010622512855734113 205:1.73203611501255 208:8.275777156635518 210:17.59982696143402 211:19.096747473517645 212:32.90832685582768 213:5.196327405281511 214:1.482576903329419 215:10.56217726658666 217:0.296668175153166 218:1.2027853826046637 219:0.37062224184292564 220:8.798962668594061 221:65.0218629650429 222:0.6124806697123092 223:1.4218563708254826 225:0.34967194379955596 226:3.0701686755396467 227:36.09223691024498 228:11.072881096300145 229:1.1300084092212688 230:2.995236428376109 231:7.838307024985698 233:0.6641352492377028 234:7.78357452584897 236:0.47798802493442144 238:0.07595120075036273 240:6.759564940174035 241:0.42307460552740944 242:12.170567894191864 243:5.61136698437545 244:7.1351532132319155 246:10.489165978371021 247:13.977331625619518 248:7.341783360437523 249:4.55332291182492 251:1.3575796984543254 252:0.6755903494263449 253:1.0127835772875224 255:51.2952128669534 257:42.00095920335058 259:1.8233913129047397 262:16.760381153706916 264:19.598684313128935 265:6.778809384557993 266:36.489088737409396 269:2.204299739903828 270:5.223021877994615 273:3.9052046093769683 274:27.056456078761432 275:129.21808174070247 276:83.19284387849619 277:5.11555022214446 278:2.7701810072731097 279:0.30316863421020945 280:6.0159479118290795 281:1.4617278865528718 283:4.896925956526915 284:15.813131012845538 285:4.5727703126152255 286:4.039733142230929 287:20.83471135207302 291:0.04739419595136932 293:15.981014261753383 294:0.34417175644689585 296:18.59462749841271 297:4.741313317347829 299:6.658610780089512 # balance
3:2.7764209064233674 29:3.5558156319078247 65:18.765443448043182 71:10.297652685027867 82:5.874982185178909 92:4.490865322753009 93:5.694830464323894 119:4.722794478034719 144:6.553898031719026 149:12.953701922135576 161:12.891248707884962 170:4.977809916776103 229:8.216898245711208 264:6.357486978398938 294:4.236933459215919 # bali
3:43.96082315693021 17:11.66404725788572 22:3.3019279834709434 29:3.1644216090085755 65:3.647713617058156 71:3.3875427756835195 78:18.415402294688036 93:5.282430771213588 127:5.148719327687453 135:6.3551675333368545 136:4.528115343436722 147:5.076021425806224 170:11.898186651556623 176:5.6136526304090815 184:5.328883387820039 261:13.81578224056986 293:22.79543314210999 # balsam
3:4.748195417904251 11:7.47302996629392 15:2.432661519832863 19:6.539621875588782 27:8.454524014526557 31:2.457206417772026 34:30.015855260483598 47:2.1864555390772717 50:2.252570457891305 57:3.461843247757171 65:2.3468353362627936 70:3.8445913619494196 71:2.1065140839649485 72:3.0546047805852914 74:2.499587761506758 88:3.3004021923420446 90:2.149953400999334 98:13.117158922924743 103:3.9176493501315868 109:7.648365188455077 115:4.225442195525456 118:3.601265398427727 121:3.29284863018748 123:3.8654034807762754 131:3.578039661268816 139:3.289592568550554 147:10.091221309339176 161:3.286951594338187 165:16.19048730358538 171:3.723817697387798 176:4.227862945978977 223:6.763236433898531 234:3.803684653472325 235:4.130841745084254 247:5.19653697664887 292:4.61106753118668 # baltimore
3:22.124122636059937 8:1.3187255477780622 12:0.7894373280600762 15:4.411796706654401 20:0.5673589206589854 22:0.7751958965824652 23:1.301017506773588 26:15.382918733520437 27:1.5070369468630043 29:21.939237308530696 32:1.279263390820046 45:6.328429528801134 47:0.8978808084940949 49:1.4335749248816527 50:0.950212314627149 58:1.3884285819952444 65:1.0258514853471676 66:4.236062664437003 70:2.336865928867909 71:23.304272089076967 72:1.624559992160135 82:2.554892762549941 90:3.858561870478495 93:2.3930794521076137 94:9.057440905703507 109:4.620784994516087 111:13.245163739909472 114:10.436519324322783 116:37.73399208608508 118:6.716493658881256 131:6.670491377387363 133:10.212018943503493 141:2.18612023051071 149:1.8564208352505889 150:2.3534603503406397 170:11.208400804200492 198:14.179215394555497 205:31.04414114290628 213:3.4178733427855317 214:2.923725941959253 221:1.3943326559003186 234:113.49200540598629 243:7.587154657495698 244:2.9466938760116954 257:2.707976904819781 259:3.1604732723084967 267:2.8183865633821776 291:2.7707220174077514 294:9.066881450938038 # banana
[truncated: 3,026,676 more chars]
