# Supplementary material for: A Cross-Lingual Similarity Measure for Detecting Biomedical Term Translations
Source: PLoS One. 2015 Jun 1;10(6):e0126196. doi: 10.1371/journal.pone.0126196 (PMC4452086; doi:10.1371/journal.pone.0126196)
Supplement: S1 dataset — (TGZ) [file pone.0126196.s001.tgz › dataset/en-es/en_300_ngram_train.dat]

1:1 31:1 35:1 53:1 69:2 142:1 166:1 172:1 180:1 256:1 275:1 # 1 - aminoadamantane
36:1 91:1 98:1 261:1 # 1 buck shot
7:1 16:1 31:1 35:1 101:1 162:1 175:1 223:1 224:1 # 1 deoxymannojirimycin
2:1 3:1 8:1 12:1 36:1 75:1 79:1 93:1 114:1 # 1,1 - difluorotetrachloroethane
2:1 8:1 12:1 18:1 23:1 52:1 54:1 73:1 245:1 268:1 # 1,2 - dichloropropane
1:1 7:1 12:1 26:1 64:1 101:1 122:1 270:1 275:1 # 1,3 - dioxindans
2:2 23:1 44:1 54:1 60:1 70:1 164:1 273:1 # 1-bromopropane
21:1 26:1 87:1 133:1 136:1 177:1 261:1 # 1-iodobutane
40:1 43:2 61:1 91:2 112:1 296:1 # 1-phosphofructokinase
12:1 68:1 87:1 91:1 227:1 284:1 # 101m rhodium
2:1 37:1 40:1 51:1 60:2 70:1 73:1 273:1 280:1 # 12 chromosome
42:1 46:1 59:1 68:1 227:1 284:1 # 131 caesium
2:1 56:1 85:1 101:1 119:1 138:1 153:1 155:1 159:1 162:1 171:1 175:1 176:1 # 16-hydroxyestradiol
16:1 59:1 167:1 186:1 # 17,20-desmolase
56:1 85:1 138:1 153:1 155:1 159:1 # 17,21-hydroxyprogesterone
28:1 29:1 37:1 56:1 71:1 128:1 137:1 147:1 168:1 174:1 179:1 181:1 192:1 247:1 264:1 # 17-methyltestosterone
50:1 68:1 81:1 227:1 284:1 # 174 hafnium
2:1 56:1 85:1 101:1 119:1 138:1 153:1 155:1 159:1 162:1 171:1 175:1 176:1 # 18-hydroxydesoxycorticosterone
28:2 29:2 37:2 56:1 71:1 128:2 137:2 147:1 168:1 174:2 179:1 181:1 192:1 247:1 264:1 # 2 - methylmethacrylate
5:1 9:1 13:1 25:1 43:1 50:1 81:1 157:1 216:1 276:1 # 2 agonists alpha
1:2 7:1 12:1 14:1 31:2 32:1 36:1 53:2 69:2 107:1 122:1 142:2 158:1 166:1 172:2 180:2 193:1 211:1 256:2 # 2 aminoadipate aminotransferase
1:2 20:1 31:1 53:1 54:1 69:1 72:1 142:1 172:1 180:1 256:1 # 2 aminopurine
4:1 29:1 37:1 46:1 47:1 173:1 197:1 # 2 mercaptoethanol
20:1 28:1 29:1 32:1 37:1 56:1 71:1 128:1 137:1 147:1 151:1 168:1 174:1 179:1 181:1 192:1 247:1 257:1 264:1 276:1 # 2,2,4 - trimethylpentane
20:1 143:1 211:1 220:1 260:1 # 2,2-bipyridine
6:1 16:1 21:1 24:1 28:1 29:1 30:1 38:1 39:1 45:1 65:1 148:1 152:1 166:1 210:1 241:1 248:1 # 2,5 oligoadenylate synthetase
28:1 29:1 33:1 91:1 101:1 128:1 162:1 175:1 220:1 # 2-ethoxyacetate
2:2 23:1 32:1 44:1 49:1 50:1 54:1 220:1 245:1 # 2-nitropropane
14:1 17:1 22:1 33:1 41:1 72:1 107:1 109:1 150:1 189:1 228:1 285:1 # 3 part fracture
7:1 40:1 60:1 70:1 83:1 90:1 91:1 204:1 # 4 - homosulfanilamide
2:1 20:1 33:1 34:1 56:1 58:1 67:1 72:1 85:1 101:1 119:1 136:1 138:1 153:1 155:1 159:1 162:1 171:1 175:1 176:1 196:1 261:1 274:1 295:1 # 4 hydroxybutyric aciduria
1:1 31:1 52:1 53:1 69:1 95:1 142:1 146:1 172:1 180:1 244:1 255:1 256:1 # 4-aminoclonidine
85:1 186:1 255:1 # 4-dmdr
1:1 2:1 23:1 38:1 44:1 45:1 54:1 101:1 263:1 # 5 - oxoprolinuria
5:1 17:1 21:1 30:1 39:1 41:1 43:1 74:1 81:1 98:1 148:1 196:1 213:1 216:1 276:1 # 5 alpha reductase
1:1 5:1 18:1 31:1 38:1 40:1 53:1 69:1 142:1 160:1 172:1 180:1 256:1 266:1 # 5 aminosalicylates
1:1 10:1 12:1 33:1 34:1 165:1 170:1 288:1 # 5 azacytidine
3:1 10:1 15:1 27:2 34:1 36:1 84:1 98:1 113:1 146:1 191:1 223:1 # 5nucleotidase elevate
38:1 65:1 68:1 84:1 227:1 284:1 # 6 helium
5:1 20:1 35:1 40:1 49:1 50:1 51:1 60:1 90:1 120:1 169:1 206:1 261:1 262:1 278:1 292:1 # 60s ribosomal subunit
6:1 16:2 31:1 88:1 166:1 288:1 # 7 - deazaadenosine
12:1 29:1 37:1 137:1 151:1 186:1 220:1 # 7,12-dimethylbenzanthracene
1:2 31:1 38:1 45:1 55:1 69:1 180:1 263:1 286:1 # 8 - quinolinamine
9:1 50:1 57:1 68:1 141:1 227:1 284:1 # 86 zirconium
9:1 50:1 57:1 68:1 141:1 227:1 284:1 # 88 zirconium
2:1 8:2 57:1 95:1 114:1 150:1 # 9 - fluorocortisol
4:1 21:1 49:1 56:1 69:1 76:1 131:1 239:1 267:1 # a ; hypervitaminosis
6:1 7:1 10:1 24:1 89:1 152:1 187:1 201:1 207:1 # a antigen
1:1 19:1 20:1 24:1 28:1 108:1 111:1 260:1 # a. labyrinthi
8:1 17:1 29:1 33:1 45:1 47:1 48:2 71:1 73:1 80:1 91:1 108:1 121:1 145:1 197:1 265:1 277:1 # ab acetylcholine receptors
6:1 37:1 60:1 108:1 122:1 133:1 280:1 # abdomens
1:1 5:1 10:1 18:1 27:1 53:1 55:1 60:1 100:1 108:1 121:2 129:1 133:1 172:1 197:1 235:1 286:1 # abdominal ; epileptic
1:1 5:1 17:1 25:1 32:1 41:1 43:1 51:1 53:1 54:1 55:1 59:1 60:1 62:1 72:1 81:1 98:1 108:1 109:1 125:1 133:1 157:1 172:1 212:1 213:1 216:1 228:1 259:1 285:1 286:1 # abdominal esophagus structure
1:1 5:1 11:1 19:1 31:1 39:1 40:1 53:1 54:1 55:1 60:1 108:1 133:1 161:1 167:1 172:1 223:1 266:1 286:1 # abdominal neoplasm nos
1:2 5:1 53:1 55:1 60:1 107:1 108:1 122:1 133:1 172:1 286:1 287:1 # abdominal pains
6:1 24:1 27:1 48:1 62:1 98:2 103:1 108:1 146:1 196:1 269:1 # abducent nucleus
4:1 7:1 9:1 14:1 24:1 27:1 41:1 57:2 60:1 64:1 98:1 108:1 123:1 140:1 161:1 187:1 193:1 196:1 199:1 200:1 213:1 # aberrantly conduct complex
5:1 8:2 31:1 35:1 87:2 108:1 120:1 133:1 194:1 236:1 262:1 # abnormal body odor
5:1 6:1 8:1 12:1 14:1 24:1 31:1 35:2 37:1 43:1 58:1 70:1 97:1 103:1 108:1 116:1 157:1 173:1 194:1 262:1 # abnormal diaphragmatic movement
5:1 8:1 22:1 31:1 35:1 88:1 108:1 188:1 194:1 262:1 # abnormal fear
1:2 5:1 8:1 12:1 15:1 31:1 35:2 45:1 47:1 52:1 63:1 64:1 81:1 104:1 105:1 108:1 116:1 170:1 194:1 231:1 262:1 270:1 301:1# abnormal haematology findings
1:1 5:1 7:1 8:2 12:1 14:1 26:1 28:1 31:1 35:1 56:1 58:1 108:1 143:1 166:1 194:1 262:1 # abnormal infradian biorhythm
5:1 8:1 22:1 31:1 35:1 36:1 59:1 76:1 108:1 126:1 145:1 194:1 239:1 262:1 # abnormal karyotypes
3:1 5:1 8:3 14:1 15:1 19:1 25:1 31:1 35:1 47:1 59:1 108:2 120:1 126:1 194:1 252:1 262:1 265:1 # abnormal laboratory test
4:2 5:2 8:1 14:1 20:1 30:1 31:1 35:1 43:1 65:1 76:1 83:1 108:1 194:1 211:1 233:1 254:1 262:1 267:1 # abnormal peripheral pulse
5:1 8:1 9:1 26:1 31:1 35:1 50:1 69:1 77:1 108:1 194:1 262:1 # abnormal; amnion
5:1 8:1 31:1 35:1 108:1 194:1 262:1 # abnormal;urination
3:1 5:1 8:1 28:1 29:1 31:1 35:1 38:1 49:1 108:1 128:1 194:1 262:1 # abnormality, teeth
3:1 6:1 7:1 10:1 24:1 25:1 89:1 108:1 116:1 120:1 152:1 187:1 201:1 207:1 210:1 246:1 # abo system antigen
1:2 2:1 5:1 8:1 12:1 18:1 26:1 35:1 45:1 52:1 53:1 63:1 64:1 104:1 105:1 108:1 120:1 143:1 170:1 177:1 194:1 218:1 262:1 270:1 301:1# abormal microbiology findings
1:1 3:1 8:1 9:1 10:1 26:1 27:1 29:1 57:1 60:1 77:1 102:1 108:1 117:1 118:1 120:1 150:1 161:1 199:1 # abortion , incomplete
8:1 9:1 10:1 13:1 26:1 38:1 45:1 77:1 102:1 108:1 116:1 118:1 120:2 150:1 167:1 # abortion ; embolism
6:1 8:1 9:1 10:1 20:1 26:1 29:1 32:1 37:1 49:1 60:1 64:1 77:1 102:1 108:1 118:1 120:1 133:1 137:1 150:1 257:1 280:1 # abortion ; endometritis
8:1 9:1 10:1 22:1 26:1 77:1 88:1 102:1 108:1 118:1 120:1 140:1 150:1 # abortion early
8:2 9:1 10:1 13:1 20:1 25:1 26:1 47:1 59:1 77:1 102:1 108:1 111:1 118:1 120:1 150:1 190:1 265:1 # abortion histories
7:1 8:1 9:2 10:1 11:1 21:1 24:1 26:1 77:1 102:1 106:1 108:1 110:1 112:1 118:1 120:1 150:1 223:1 294:1 # abortion spontaneous
9:1 14:1 26:1 31:1 39:1 40:1 42:1 77:1 108:1 164:1 266:1 # abrasion, nos
9:1 14:1 26:1 39:1 42:1 47:1 77:1 108:1 164:1 # abrasion, toe
1:1 48:1 59:1 63:1 105:1 108:1 178:1 191:1 209:1 226:1 234:2 253:1 # abscess ; gingiva
6:1 12:1 48:1 59:1 64:1 76:1 108:1 173:1 178:1 209:1 253:1 301:1# abscess appendix
1:1 14:1 48:1 59:1 61:1 108:1 164:1 178:1 209:1 253:1 287:1 # abscess of brain
28:1 48:1 59:1 61:1 70:1 108:1 110:1 136:1 178:1 209:1 253:1 # abscess of mouth
18:1 48:1 59:1 76:1 84:1 108:1 131:1 178:1 209:1 253:1 # abscess pelvic
4:1 5:1 17:1 20:1 21:1 41:1 48:1 59:1 76:1 80:1 108:1 141:1 178:1 209:1 233:1 253:1 267:1 290:1 # abscess perirectal
10:1 15:1 18:1 48:1 59:1 65:1 107:1 108:1 121:1 127:1 178:1 209:1 235:1 253:1 # abscess, hepatic
14:1 32:1 33:1 48:1 59:1 65:1 73:1 88:1 108:1 158:1 178:1 209:1 253:1 # abscess; trachea
19:1 48:1 59:1 108:1 178:1 209:1 253:1 # abscess;labia
31:1 48:1 59:1 108:1 178:1 209:1 253:1 # abscess;nose
4:1 16:1 19:1 30:1 48:1 59:1 74:1 108:1 163:1 166:1 178:1 182:1 209:1 253:1 # abscessed bladder
2:1 17:1 22:1 29:1 30:1 32:1 43:1 48:1 54:1 59:2 81:1 108:1 126:1 178:1 209:1 216:1 245:1 253:1 259:1 # abscesses, retropharyngeal
6:1 30:1 43:1 48:1 51:1 54:1 59:1 62:1 81:1 108:1 117:1 157:1 216:1 253:1 259:1 # absence ; esophagus
3:1 4:1 6:1 17:1 29:1 30:1 48:1 72:1 108:1 117:1 130:1 228:1 253:1 # absence ; ureter
5:1 6:2 9:1 11:1 21:1 30:1 34:1 48:1 49:1 50:1 57:1 63:1 89:1 108:1 117:1 201:1 253:1 # absence congenital kidney
6:1 30:1 42:1 48:1 61:1 108:1 117:1 122:1 152:1 253:1 289:1 # absence of signs
4:1 6:1 17:1 30:1 48:2 68:1 84:1 99:1 108:1 114:1 117:1 123:1 253:1 293:1 # absence; cerebellum
6:1 10:1 18:1 27:1 30:1 48:1 100:1 108:1 117:1 121:2 129:1 197:1 235:1 253:1 # absence; epileptic
6:1 9:1 15:1 18:1 30:1 47:1 48:1 50:1 59:1 108:1 117:1 253:1 # absences, atonic
6:1 8:1 17:1 19:1 24:1 30:1 40:1 70:1 83:1 103:1 108:1 167:1 253:1 # absent osmoregulation
6:1 24:1 30:1 39:1 103:1 108:1 160:1 191:1 253:1 # absent vasa
6:2 24:1 30:1 31:1 41:1 62:1 97:1 98:1 103:1 108:1 110:1 196:1 213:1 253:1 291:1 # absent venous duct
1:1 6:1 8:1 10:1 11:1 13:1 25:2 47:1 48:1 86:1 108:1 111:1 117:1 126:1 253:1 265:1 298:1 # abstinence history
6:2 7:2 11:2 13:2 20:1 35:2 42:2 58:1 68:2 72:1 108:1 122:2 154:2 224:2 249:2 251:2 261:1 # aburria cumanensis cumanensis
1:1 11:1 30:1 46:1 62:1 66:1 78:1 86:1 108:1 188:1 261:1 # abuse ; caffeine
30:2 62:2 106:1 108:1 110:1 112:1 261:1 291:1 # abuse spouse
30:1 33:1 47:1 57:1 62:1 108:1 177:1 238:1 261:1 # abuse tobacco
13:1 30:1 39:1 62:1 81:1 108:1 111:1 261:1 # abuse, hashish
5:1 30:1 45:1 57:1 62:1 91:1 108:1 261:1 # abuse; alcohol
4:1 5:1 6:2 27:2 33:2 45:1 46:1 58:1 67:1 89:1 99:2 106:1 198:1 201:1 274:1 # acacia pollen allergen
2:1 16:1 18:1 23:1 27:1 33:1 44:1 46:1 53:1 116:2 163:1 166:1 177:1 # academic; problem
7:1 24:1 28:1 33:1 46:1 69:1 70:1 81:1 112:1 187:1 # acanthamoeba sp .
7:1 24:1 28:1 33:1 46:1 48:1 91:1 95:1 121:1 187:1 # acanthocephala
7:2 10:1 18:1 21:1 22:1 24:2 28:1 33:1 41:1 43:1 46:1 54:1 91:1 111:1 154:1 187:2 225:1 235:1 259:1 # acanthophis antarcticus
6:1 16:1 18:1 33:1 67:1 104:1 117:1 165:1 190:1 # acc deficiency
3:1 4:1 8:1 15:1 28:1 29:1 33:1 46:1 48:1 51:1 59:1 65:1 126:1 130:1 178:1 243:1 # accessory , catheter
8:1 15:1 20:1 32:1 33:1 48:1 51:1 59:1 68:1 126:1 178:1 227:1 243:1 257:1 284:1 # accessory atrium
5:2 7:1 8:1 19:1 20:1 33:2 35:1 46:1 48:1 51:1 55:1 59:1 126:1 151:1 178:1 218:1 243:1 262:1 # accessory lacrimal canal
3:1 5:1 6:1 7:1 8:1 16:1 21:1 22:1 24:2 33:1 34:1 65:1 67:1 68:1 70:1 81:1 89:1 103:1 107:1 109:1 116:1 121:1 124:1 150:1 157:1 187:1 295:1 # accidental antepartum hemorrhage
1:1 5:1 6:1 9:2 13:1 16:1 21:1 24:1 33:1 34:1 50:1 51:1 52:1 55:1 63:1 67:1 69:1 103:1 105:1 106:1 107:1 121:1 124:1 144:1 146:1 184:1 288:1 295:1 # accidental clonazepam poisoning
2:1 4:1 5:1 6:1 16:1 21:1 23:1 24:1 27:1 30:1 33:1 34:1 37:1 40:1 44:1 60:2 67:1 97:1 103:1 115:1 121:1 124:1 133:1 273:1 280:1 295:1 # accidental levomepromazine overdose
1:1 4:1 5:1 6:1 7:1 10:1 11:1 12:1 14:1 16:1 21:1 24:1 30:1 33:1 34:2 40:1 49:1 50:1 67:1 86:1 97:1 103:1 115:1 124:1 133:1 170:1 193:1 242:1 295:1 # accidental ranitidine overdose
1:1 4:1 5:1 6:1 7:1 16:1 21:1 24:1 26:1 28:1 30:1 33:1 34:1 40:1 50:1 67:1 97:1 103:1 111:1 115:1 124:1 133:1 231:1 242:1 295:1 # accidental thioguanine overdose
9:1 10:2 15:1 26:2 33:1 35:1 38:1 41:1 77:1 102:2 117:1 118:1 127:1 146:1 151:1 169:1 225:1 258:1 # acclimation, function
4:1 8:1 12:1 13:1 15:1 16:1 33:1 51:1 57:1 60:1 70:1 87:1 115:1 144:1 149:1 182:1 243:1 250:1 271:1 275:1 299:1 300:1 # accommodation ; disorder
15:1 33:1 57:1 60:1 70:1 87:1 275:1 # accommodations eye
2:1 8:1 33:1 45:2 47:1 48:1 52:2 56:1 73:1 85:1 95:1 119:1 136:1 138:1 153:1 155:1 159:1 171:1 176:1 261:1 268:1 # acebutolol + hydrochlorothiazide
3:1 19:2 21:1 22:2 29:1 33:1 48:1 68:1 83:1 88:1 108:2 125:1 164:1 248:1 261:1 277:1 # acetabular labrum tears
1:1 21:1 29:1 31:1 33:1 48:1 53:1 54:1 69:1 142:1 172:1 180:1 248:1 256:1 # acetaminophen/phenylephrine
2:1 3:1 12:1 15:1 21:1 23:1 29:1 33:1 44:1 48:1 54:1 71:1 113:1 211:1 245:1 248:1 # acetate, dipropyl
3:1 6:1 11:1 13:1 25:1 29:1 33:2 41:1 42:1 47:1 48:1 59:1 109:1 122:1 169:1 177:1 189:1 238:1 249:1 # acetobacter estunensis
1:1 3:1 6:1 9:1 11:1 29:1 33:2 41:1 42:1 47:1 48:1 59:1 64:1 133:1 177:1 183:1 189:1 190:1 238:1 270:1 # acetobacter indonesiensis
3:1 7:1 29:1 33:2 41:1 47:1 48:1 101:1 122:1 138:1 162:1 175:1 177:1 189:1 238:1 275:1 # acetobacter oxydans
1:1 3:1 29:1 33:2 38:1 41:1 47:1 48:1 68:1 71:1 162:1 177:1 189:1 238:1 263:1 # acetobacterium xylinum
4:1 5:1 27:1 29:1 33:1 47:1 48:1 65:1 69:1 99:1 198:1 200:1 # acetohexamide allergy
19:1 29:1 30:1 33:2 39:1 48:1 57:1 71:2 145:1 148:1 165:1 # acetyl coa acylase
2:1 19:1 29:1 30:1 33:1 39:1 45:1 48:1 56:1 71:1 85:1 119:1 125:1 138:1 145:1 148:1 153:1 155:1 159:1 171:1 176:1 260:1 276:1 # acetylpyruvate hydrolase
13:1 20:1 25:1 33:1 65:1 73:1 # ache wrist
3:1 6:1 9:2 14:1 24:1 27:1 32:1 33:2 41:1 57:1 59:1 64:1 72:1 73:1 99:1 100:1 109:1 111:1 133:1 158:1 189:1 285:1 # achilles tendon contractures
19:1 27:2 33:1 39:1 45:1 58:1 67:1 73:1 80:1 91:1 121:1 161:2 # acholeplasma pleciae
1:1 12:1 18:1 20:1 32:1 33:1 34:2 49:1 50:1 67:2 170:1 257:1 274:1 295:1 # acid , citridinic
18:1 29:1 33:1 34:1 38:1 45:1 47:1 67:1 87:1 133:1 274:1 295:1 # acid , etodolic
1:1 18:1 30:1 33:1 34:1 50:1 53:1 67:1 84:1 89:1 116:1 172:1 274:1 295:1 # acid , gelseminic
4:1 6:1 14:1 16:1 18:1 30:1 33:1 34:2 39:1 48:1 53:1 67:3 69:1 104:1 117:1 142:1 148:1 190:1 274:1 275:1 295:1 # acid ceramidase deficiencies
33:1 34:1 67:1 111:1 140:1 165:1 185:1 229:1 260:1 274:1 295:1 # acid, glycyrrhizinic
7:1 33:1 34:1 45:1 56:1 67:1 85:1 106:1 138:1 140:1 153:1 155:1 159:1 274:1 295:1 # acid, polyanhydroglucuronic
33:1 34:1 53:1 58:1 67:1 116:1 274:1 275:1 295:1 # acidaemia
1:1 4:1 10:1 12:1 14:1 15:1 18:1 33:1 34:1 67:1 122:1 127:1 252:1 274:1 295:1 298:1 # acidic keratins
10:1 12:1 18:1 29:1 33:2 34:1 48:1 52:1 62:2 67:1 100:1 154:1 177:1 235:1 261:1 274:1 295:1 # acidilobus aceticus
12:1 33:2 34:2 43:2 54:1 67:2 100:2 111:2 114:2 133:1 211:1 259:1 274:2 295:2 # acidiphilum acidophilum
10:1 12:1 33:1 34:1 49:1 67:1 145:1 274:1 295:1 # acidity.titratable
13:1 18:1 21:1 29:1 33:1 34:1 37:1 38:1 40:1 42:1 45:1 67:1 108:1 120:1 133:1 137:1 222:1 248:1 249:1 274:1 295:1 # acidosis , metabolic
4:1 28:1 33:1 34:1 36:1 40:1 42:1 48:1 52:1 65:1 67:1 83:1 84:1 99:1 100:1 114:1 133:1 194:1 222:1 274:1 293:1 295:1 # acidothermus cellulosilyticus
6:1 8:1 14:1 32:1 33:1 34:1 38:1 49:1 55:1 67:2 83:1 97:1 99:1 125:1 133:1 274:1 295:1 # acidovorax avenae citrulli
3:1 4:1 7:1 8:1 14:2 33:1 34:1 67:1 76:1 116:1 122:1 133:1 193:1 199:1 267:1 274:1 295:1 # acidovorax temperans
20:1 33:1 34:1 58:1 67:1 72:1 196:1 274:1 295:1 # aciduria
2:1 8:1 10:1 18:1 20:1 33:1 34:1 36:1 39:1 58:1 67:1 72:1 75:1 196:1 235:1 274:1 295:1 # acidurias orotic
1:1 10:1 11:1 29:2 33:2 47:1 67:1 86:1 97:1 110:1 120:1 177:1 238:1 274:1 # acinetobacter bouvetii
1:1 6:1 16:1 18:1 31:1 33:1 35:1 48:1 50:1 60:1 67:1 84:1 99:1 166:1 274:1 278:1 293:1 # acinic cell adenoma
2:1 11:1 33:2 40:1 48:1 88:1 160:1 # acne ; rosacea
11:1 25:1 33:1 40:1 52:1 62:1 83:1 109:1 160:1 # acne pustulosa
15:1 21:1 22:1 33:2 35:1 46:1 57:1 60:1 240:1 278:1 # acomatacarus
10:1 14:1 15:1 17:1 33:1 55:1 95:1 100:1 106:1 111:1 127:1 141:1 211:1 218:1 252:1 287:1 # acquire hippocratic nail
4:1 10:1 17:1 25:1 32:1 33:1 40:1 41:1 53:1 76:1 98:1 112:1 125:1 141:1 177:1 194:1 212:1 213:1 225:1 226:1 253:1 267:1 288:1 # acquire obstructive azoospermia
8:1 17:1 20:1 33:1 43:1 56:1 58:1 106:1 141:1 260:1 # acquire porphyria
1:1 11:1 17:1 33:1 38:1 45:1 52:1 57:1 59:1 64:1 72:1 74:1 110:1 141:1 163:1 178:1 263:1 270:1 # acquired colour blindness
7:1 17:1 26:1 33:1 43:1 63:1 74:1 81:1 140:1 141:1 199:1 216:1 234:1 # acquired lymphangioma
5:1 17:1 33:2 37:1 43:1 48:1 74:1 81:1 121:1 139:1 141:1 216:1 # acquired megacephaly
4:1 5:1 14:1 28:1 33:1 35:1 65:1 116:1 126:1 218:1 # acral erythema
5:1 14:1 16:1 33:1 56:1 138:1 153:1 218:1 # acraldehyde
2:1 25:1 33:1 40:1 51:1 87:1 218:1 236:1 246:1 # acrodysostosis
2:1 4:1 14:1 15:1 21:1 25:1 33:1 40:1 47:1 57:1 61:1 218:1 219:1 252:1 # acrokeratoelastoidosis of costa
2:1 17:1 22:1 25:1 27:1 33:1 42:1 54:1 59:1 107:1 151:1 161:1 199:1 218:1 245:1 # acroparesthesia, simple
2:1 6:1 9:1 10:1 17:1 33:1 52:1 54:1 76:1 100:1 121:1 122:1 197:1 218:1 245:1 # acroptilon repens
33:1 218:1 # acrp30
7:1 14:1 28:1 29:1 32:1 33:2 41:1 48:1 71:1 145:1 158:1 189:1 193:1 # acth acetyltransferase
1:1 10:1 33:1 41:1 157:1 189:1 225:1 298:1 # actin ag
1:2 9:1 10:2 26:1 31:1 33:2 41:2 67:1 77:1 80:1 102:1 118:1 177:1 180:1 188:1 189:1 225:2 238:1 274:1 290:1 298:1 # actinobacillus infection
1:1 5:1 10:1 21:1 29:1 31:1 33:1 34:1 37:1 41:1 137:1 180:1 184:1 189:1 225:1 248:1 298:1 # actinoid metal
1:1 5:1 10:1 19:1 31:1 33:2 35:1 40:1 41:1 47:1 48:1 49:1 60:1 73:1 111:1 180:1 189:1 225:1 229:1 262:1 298:1 # actinomyces malachitospinus
1:1 5:1 10:1 20:1 22:1 31:1 33:1 35:3 41:1 48:1 60:1 69:1 151:1 180:1 189:1 225:1 229:1 262:1 298:1 # actinomyces marimammalium
1:1 7:1 10:2 24:1 31:1 33:1 41:1 48:1 60:1 67:1 76:1 80:1 87:1 112:1 120:1 180:1 187:1 189:1 190:1 207:1 225:1 229:1 236:1 292:1 298:1 # actinomycete specie antibody
1:1 6:1 7:1 10:1 14:1 19:1 27:1 31:1 33:1 39:1 41:1 42:2 54:1 100:1 122:1 161:1 164:1 180:1 189:1 225:1 298:1 # actinoplanes brasilensis
1:1 5:1 8:1 10:2 31:1 33:1 38:1 41:1 45:1 54:1 70:1 99:1 106:1 140:1 150:1 180:1 189:1 191:1 225:1 226:1 298:1 # actinopolyspora mortivallis
3:1 8:1 10:1 15:1 33:2 41:2 47:1 113:1 131:1 189:2 191:1 204:1 225:1 226:1 265:1 # activate factor vii
3:1 8:1 10:1 15:1 33:2 41:2 47:1 113:1 189:2 191:1 204:1 225:1 226:1 265:1 # activate factor xii
8:1 10:1 15:1 30:1 33:1 39:1 41:1 47:1 107:1 148:1 189:1 191:1 225:1 226:1 265:1 # activator , gtpase
1:2 5:1 10:1 17:1 18:1 33:1 39:1 41:1 42:2 43:1 46:1 49:1 56:1 63:1 88:1 105:1 117:1 131:1 145:1 189:1 218:1 225:1 226:1 232:1 246:1 272:1 # activity increasing physical
1:1 2:1 3:1 23:1 32:1 33:1 36:1 41:1 44:1 66:1 75:1 78:1 79:1 82:1 92:1 93:1 94:1 96:1 132:1 134:1 135:1 189:1 214:1 215:1 # actr3 protein
1:1 9:1 15:1 21:1 33:1 35:1 52:1 53:1 55:1 57:1 60:1 64:1 68:1 71:1 154:1 172:1 236:1 278:1 286:1 # acuminata; condyloma
3:1 10:1 12:1 25:1 33:1 34:1 35:1 39:1 47:1 49:1 136:1 154:1 184:1 # acute ; mastoiditis
3:1 9:1 16:1 22:1 33:1 35:1 55:1 70:1 74:1 83:1 116:1 126:1 136:1 154:1 # acute edema pulmonary
3:1 10:1 15:1 25:1 27:1 30:1 33:1 35:1 43:1 45:1 56:1 73:1 80:1 91:1 116:2 136:1 154:1 165:1 199:1 246:2 # acute emphysematous cholecystitis
2:1 3:2 6:1 24:1 25:1 32:1 33:1 39:1 103:1 136:1 139:1 154:1 212:1 # acute gastroenteritis
1:1 3:1 8:1 15:1 19:1 33:1 35:1 43:1 45:1 47:1 52:1 69:1 70:1 91:1 136:1 154:1 231:1 # acute inflammatory morphology
3:1 6:1 27:1 31:1 33:1 52:1 53:1 58:1 84:1 89:1 110:1 116:1 136:1 154:1 201:1 231:1 269:1 # acute myelogenous leukemia
3:1 8:2 14:1 20:2 22:2 26:1 33:1 38:1 45:1 51:1 58:1 107:1 136:1 154:1 173:1 191:1 202:1 243:1 # acute parapsoriasis varioliformis
3:1 9:1 10:1 11:1 33:1 38:1 42:1 47:1 49:1 57:1 68:1 70:1 95:2 99:1 100:1 122:1 136:1 154:1 269:1 # acute pneumococcal tonsillitis
2:1 3:1 11:1 33:1 45:1 54:1 72:1 106:1 136:1 140:1 154:1 245:1 269:1 # acute polyneuropathy
3:1 4:1 9:1 10:2 14:1 15:1 33:1 38:1 42:1 47:1 48:1 49:1 83:1 97:1 99:1 100:1 122:1 127:1 136:1 154:1 226:1 252:1 # acute ulcerative tonsillitis
2:1 3:1 33:1 52:1 61:1 84:1 104:1 136:1 154:1 164:1 292:1 # acute; myelofibrosis
3:1 17:1 33:1 43:1 54:1 73:1 111:1 136:1 154:1 209:1 259:1 # acute; schizophrenic
1:1 7:2 10:1 14:1 22:1 24:1 26:1 31:1 35:1 43:1 50:1 54:1 69:1 81:1 166:1 180:1 187:1 193:1 207:1 216:1 218:1 224:1 242:1 259:1 275:1 298:1 # adamantinomatous craniopharyngioma
9:1 10:1 15:1 21:1 26:1 47:1 72:1 77:1 87:1 102:1 110:1 118:1 127:1 133:1 166:1 173:1 197:1 258:1 275:1 # adaptation to odour
1:1 8:1 9:1 10:1 11:1 12:1 18:1 26:1 41:1 43:1 70:1 77:1 86:1 102:1 111:1 118:1 166:1 225:1 # addiction , morphine
1:1 2:1 4:1 9:1 10:1 12:1 18:1 26:1 41:1 65:1 77:1 102:1 118:1 166:1 184:1 225:1 # addiction, heroin
6:1 16:1 22:1 25:1 31:1 33:1 35:1 46:1 47:1 60:1 67:1 73:1 95:1 166:1 240:1 278:1 # adenocarcinoma stomach
6:2 8:1 16:1 17:1 31:2 35:1 57:1 60:1 85:1 95:1 150:1 166:2 278:1 # adenoma , adrenocortical
2:1 6:1 16:1 28:1 31:1 34:1 35:1 56:1 60:1 147:1 166:1 184:1 260:1 278:1 # adenoma ; thyroid
6:1 16:1 25:1 31:1 33:1 35:2 47:1 60:2 61:1 73:1 166:1 278:2 # adenoma of stomach
5:1 6:1 7:1 16:1 24:1 31:1 35:2 38:1 55:1 60:1 152:1 166:1 187:1 262:1 278:1 289:1 # adenoma, malignant
6:1 9:1 15:1 16:1 22:1 31:1 35:1 40:1 47:1 55:1 60:1 70:1 83:1 126:1 166:1 278:1 # adenomatoses , pulmonary
3:1 4:1 6:1 16:1 31:1 40:1 42:1 60:1 62:1 125:1 130:1 136:1 166:1 222:1 # adenomyosis uterus
1:2 6:2 11:1 16:3 18:1 30:1 31:1 39:1 40:1 42:1 53:1 55:1 67:1 69:1 86:1 88:1 104:1 117:1 142:1 148:1 165:1 166:1 172:1 190:1 222:1 256:1 266:1 286:1 # adenosine deaminase deficiency
1:1 3:1 6:1 11:1 15:1 16:1 31:1 40:2 42:1 43:2 81:1 86:1 91:1 112:1 113:1 166:1 216:1 222:1 266:1 # adenosine phosphate
1:1 6:1 11:1 16:1 31:1 40:3 42:1 43:2 83:1 86:1 90:1 91:2 112:1 166:1 222:1 266:1 # adenosine phosphosulfate
5:1 6:1 8:1 12:1 13:1 14:2 15:1 16:1 17:1 30:2 31:1 39:1 47:1 59:1 88:1 112:1 129:1 131:1 141:2 148:1 149:1 166:1 252:1 265:1 # adenoviral respiratory disease
1:1 6:1 8:1 11:1 16:1 31:1 62:1 67:1 86:1 106:1 125:1 131:1 141:1 166:1 # adenovirus , porcine
4:1 6:1 16:2 31:1 62:1 125:1 131:1 141:1 166:1 # adenoviruses, deer
6:1 16:1 30:1 39:1 40:1 52:1 71:1 90:1 98:1 140:1 148:1 166:1 241:1 279:1 # adenylosuccinate lyase
10:1 15:1 18:1 25:1 39:1 47:1 58:1 62:1 67:1 81:1 87:1 166:1 235:1 275:1 # adhatodas , justicia
1:1 5:1 9:1 26:1 42:1 53:1 55:1 59:1 60:1 65:1 77:1 108:1 133:1 166:1 172:1 286:1 # adhesion abdominal
5:1 9:1 16:1 19:1 26:1 42:1 59:1 65:1 77:1 99:1 139:1 163:1 166:2 # adhesion gallbladder
9:1 19:1 26:1 42:1 59:1 65:1 68:1 77:1 108:1 143:1 166:1 227:1 284:1 # adhesion; labium
9:1 26:1 42:1 59:1 65:1 77:1 84:1 120:1 122:1 166:1 # adhesions bowels
4:1 5:1 9:1 20:1 26:1 42:1 49:1 59:1 65:1 76:1 77:1 109:1 122:1 166:1 206:1 233:1 238:1 267:1 # adhesions peritubal
4:1 12:1 17:1 27:1 35:1 40:1 68:1 90:1 106:1 116:1 146:1 166:1 209:1 211:1 # adiposum ; sclerema
12:1 15:1 18:1 46:1 47:1 166:1 232:1 # adjudicator
1:1 13:1 14:1 25:1 32:1 47:1 50:1 53:1 54:1 158:1 166:1 172:1 212:1 # administrator - top
2:1 6:1 9:1 11:1 24:1 27:1 31:1 43:2 45:1 48:1 54:1 59:1 103:1 121:1 133:1 166:1 209:1 259:1 # adolescent nephronophthisis
5:1 6:2 17:1 24:1 30:1 55:1 85:1 103:1 108:1 166:1 253:1 # adrenal ; absent
1:1 5:1 6:1 11:1 14:1 17:1 18:1 33:1 38:1 48:1 53:1 55:1 85:1 86:1 116:1 166:1 263:1 # adrenaline racemic
4:1 5:1 6:1 7:1 9:1 11:1 13:1 17:1 18:1 21:1 24:1 25:1 43:1 50:1 81:1 85:1 157:1 166:1 187:1 198:1 216:1 234:1 276:1 # adrenergic alpha1 antagonist
2:1 4:1 6:2 9:1 11:2 17:1 18:1 24:1 72:1 85:1 89:1 103:1 157:1 166:1 198:1 201:1 234:1 269:1 # adrenergic neuron agents
6:1 17:1 27:1 31:1 45:1 85:1 87:1 166:1 202:1 269:1 # adrenoleukodystrophy food
10:1 12:1 13:1 25:1 30:2 39:1 83:1 88:1 99:1 100:1 148:1 149:1 166:1 196:1 # adult disease still
4:1 12:1 13:1 30:2 39:1 65:1 73:1 83:1 88:1 98:1 139:1 148:1 149:1 166:1 196:1 # adult gaucher disease
4:1 6:2 10:3 11:1 14:1 15:1 16:1 24:1 49:1 58:1 89:1 97:1 103:1 127:1 166:1 201:1 207:1 252:1 # adventitial degeneration
53:1 55:1 58:1 69:1 142:1 166:1 236:1 # adynamia
5:1 6:1 8:1 16:1 21:1 24:1 34:1 43:1 54:1 67:1 70:1 73:1 80:1 91:1 95:1 103:1 124:1 259:1 295:1 # aechmophorus occidentalis
6:1 10:1 16:2 51:1 59:1 62:1 74:1 122:1 125:1 131:1 141:1 197:1 239:1 # aedes aegypti densoviruses
4:1 14:1 18:1 48:1 234:1 # aegicera
1:1 28:1 34:1 49:1 50:1 111:1 234:1 # aegithinidae
1:1 2:1 4:1 6:1 13:1 20:1 21:1 22:1 31:1 35:1 42:1 60:1 114:1 122:1 136:1 180:1 249:1 273:1 278:1 # aeromarinobacter lutaoensis
2:1 4:1 8:1 9:1 20:1 22:1 26:1 39:1 55:1 60:1 68:1 70:1 125:1 273:1 # aeromonas aquariorum
2:1 4:1 8:1 40:1 45:1 51:1 85:1 125:1 194:1 202:1 # aerosol drug form
1:1 7:1 10:1 24:1 49:1 50:1 87:1 104:1 120:1 145:1 187:1 207:1 236:1 292:1 # affinity, antibody
5:1 8:1 31:1 35:1 194:1 262:1 # afp normal
7:2 18:1 20:1 31:1 46:1 60:1 106:1 107:1 199:1 232:1 # african pompano
2:1 23:1 27:1 44:1 89:1 116:1 157:1 163:1 177:1 # age problems
6:1 11:1 13:2 42:1 59:1 61:1 68:1 73:1 89:1 111:1 157:1 201:1 209:1 227:1 249:1 284:1 # agenesis of ischium
6:2 11:1 12:1 13:1 42:1 59:1 64:1 76:1 89:1 157:1 173:1 201:1 249:1 301:1# agenesis; appendix
6:1 12:1 24:1 34:1 89:1 101:1 103:1 157:1 201:1 # agent , oxidize
4:1 6:1 14:1 24:1 28:1 36:1 65:2 70:1 73:1 89:1 103:1 116:1 157:1 201:1 # agents chemotherapeutic
6:1 7:1 18:1 24:1 38:1 45:1 55:1 89:1 103:1 108:1 120:1 157:1 201:1 # agents, anabolic
6:1 7:1 10:1 22:1 24:2 56:1 58:1 89:1 103:1 157:1 187:1 201:1 207:1 # agents, antiarrhythmia
1:1 3:1 10:1 15:1 27:1 55:1 59:1 95:1 114:1 136:1 157:1 165:1 185:1 269:1 286:1 298:1 # agglutination leukocytes
9:1 17:1 26:1 42:1 59:1 73:1 77:1 87:1 91:1 100:1 111:1 157:1 178:1 237:1 # aggression childhood
9:1 27:1 100:1 120:1 157:1 234:2 292:1 # agile gibbon
19:1 39:1 58:1 157:1 185:1 287:1 # aglaias
5:1 9:1 10:1 15:1 16:1 26:1 31:1 34:1 40:1 42:1 55:1 58:1 77:1 88:1 102:1 118:1 124:1 127:1 157:1 222:1 258:1 266:1 289:1 # agnosia, ideational
5:1 13:1 31:1 40:1 42:1 58:1 90:1 131:1 157:1 222:1 266:1 289:1 # agnosia, visual
10:1 21:1 27:1 31:1 33:1 39:1 40:1 41:1 42:1 58:1 100:1 157:1 189:1 222:1 225:1 266:1 289:1 # agnosias , tactile
9:1 13:1 25:1 50:1 88:1 157:1 # agonist , eaa
1:1 8:1 9:1 11:1 13:1 17:1 25:1 47:1 48:1 50:1 53:1 54:1 69:1 80:1 86:1 107:1 121:1 133:1 142:1 157:1 172:1 197:1 256:1 265:1 # agonists dopamine receptor
2:1 3:1 4:1 6:1 30:1 33:1 38:1 41:1 84:1 122:1 130:1 157:1 177:1 189:1 190:2 237:1 238:1 # agrobacterium kieliense
2:1 17:1 32:1 49:1 57:1 62:2 67:1 95:2 154:1 157:1 237:1 269:1 # agrococcus citreus
20:1 58:1 157:1 260:1 # agyria
7:1 8:1 14:1 18:1 22:1 32:1 46:1 71:1 158:1 193:1 194:1 202:1 232:1 240:1 287:1 # aicar formyltransferase
12:1 13:1 26:1 34:1 90:1 131:1 287:1 # aid, audiovisual
4:1 20:1 22:1 52:1 87:1 141:1 163:1 190:1 238:1 287:1 # air blood barrier
4:1 9:1 10:1 11:1 12:1 34:1 49:1 50:1 53:1 68:2 70:1 104:1 141:1 190:1 205:1 269:1 287:1 297:1 # air humidifier pneumonitis
11:1 18:1 42:1 59:1 141:1 178:1 287:1 # air sickness
14:1 31:1 141:1 218:1 287:1 # aircraft , no
9:1 10:1 14:1 15:1 26:1 39:1 77:1 102:1 112:1 118:1 127:1 129:1 141:2 252:1 258:1 287:1 # airway aspiration
1:1 5:1 10:1 31:1 48:1 50:1 60:1 180:1 229:1 298:1 # aktinomyces alni
5:1 6:1 24:1 27:1 37:1 84:1 103:1 116:1 # al element
2:1 5:1 9:1 15:1 19:1 27:1 37:1 51:1 60:1 64:1 85:1 99:1 100:1 119:1 157:1 210:1 234:1 273:1 280:1 # alagille watson syndrome
5:1 7:1 19:2 24:1 33:1 41:1 45:1 47:1 187:1 189:1 # alantolactone
5:1 19:1 20:1 22:1 31:1 40:1 58:1 266:1 # alaria, nos
1:1 5:1 20:1 31:1 53:1 68:1 72:1 172:1 261:1 # albuminuria , no
5:2 31:1 43:1 48:1 62:1 81:1 114:1 121:1 216:1 # alcephalus , no
4:1 5:1 7:1 18:1 20:1 37:1 46:1 48:1 59:1 62:1 69:1 232:1 233:1 # alces americanus
2:1 5:1 23:1 27:1 44:1 45:1 57:1 91:1 116:1 163:1 177:1 # alcohol problem
5:1 7:1 21:1 25:1 45:1 48:1 57:1 90:1 91:1 117:1 206:1 219:1 253:1 294:1 # alcohol substance
5:1 6:1 15:1 16:1 17:1 45:1 55:1 57:1 72:1 74:1 91:1 109:1 228:1 285:1 # alcohol, denatured
5:1 16:1 18:1 20:1 38:2 45:1 57:1 68:1 84:1 91:1 141:1 227:1 284:1 # alcoholic delirium
1:1 5:1 18:1 20:1 38:1 45:1 57:1 85:1 91:1 # alcoholic drink
4:1 5:1 12:1 13:1 18:1 30:2 38:2 39:1 45:1 57:1 59:1 88:1 91:1 97:1 148:1 149:1 226:1 # alcoholic liver diseases
5:1 6:1 17:1 18:1 22:1 24:1 38:1 45:1 57:1 91:1 103:1 107:1 # alcoholic parents
5:1 17:1 18:1 30:1 38:1 45:1 57:1 66:1 72:1 91:1 228:1 # alcoholic seizure
1:1 5:1 31:1 45:1 53:1 57:1 69:1 91:1 142:1 172:1 180:1 256:1 # alcohols, amino
5:1 30:1 40:1 133:1 # aldose
2:1 3:1 4:1 5:1 9:2 22:1 25:1 30:1 40:1 57:1 64:1 80:1 126:1 130:1 133:1 275:1 # aldosteronism secondary
1:1 5:1 20:1 85:1 # aldrin
2:1 5:1 6:1 9:1 15:1 21:1 27:1 55:1 64:1 85:1 108:1 119:1 195:1 # alendronate 70mg tab
5:1 27:1 136:1 269:1 # aleuts
5:1 27:1 58:1 200:1 # alexia
1:1 5:1 9:1 13:1 50:1 51:1 63:1 105:1 106:1 139:1 144:1 184:1 # algae poisoning
1:1 5:1 8:1 19:1 20:2 22:1 35:1 43:1 45:1 57:1 81:1 117:1 157:1 211:1 216:1 # algoriphagus marincola
5:1 6:3 9:1 31:2 37:1 38:2 43:1 60:1 65:1 151:1 190:1 254:1 280:1 283:1 # alien limb phenomenon
5:1 8:1 38:1 65:1 # aliquorrhea
1:1 5:2 6:1 11:1 13:1 15:1 21:1 37:1 38:1 39:1 40:1 43:2 51:1 81:1 86:1 91:1 112:1 144:1 216:1 263:1 # alkaline phosphatase isoenzyme
1:1 4:1 5:2 11:1 15:1 21:1 38:2 39:1 40:1 43:2 81:1 86:1 91:1 97:1 112:1 216:1 226:1 263:1 # alkaline phosphatase liver
5:1 6:1 11:1 18:1 38:1 146:1 165:1 229:1 # alkene , cyclic
3:1 5:1 12:1 15:1 51:1 59:1 68:1 71:1 83:1 87:1 90:1 113:1 204:1 227:1 284:1 # alkyl sodium sulfates
1:1 5:1 6:1 10:1 15:1 19:1 24:1 63:1 71:1 89:1 103:1 105:1 127:1 157:1 201:1 298:1 # alkylating agent
5:1 71:1 83:1 90:1 202:1 # alkylsulfonate
1:2 5:1 7:1 11:1 19:1 24:1 34:1 38:1 46:1 47:1 86:1 95:1 99:1 133:1 184:1 187:1 287:1 # allantoin + lidocaine
1:1 4:1 5:1 18:1 27:1 31:1 40:1 42:1 43:1 54:1 99:1 100:1 111:1 180:1 198:1 222:1 223:1 234:1 259:1 # allergic eosinophilia
1:2 4:1 5:1 10:1 25:1 27:1 30:1 41:1 59:1 63:1 80:1 99:1 105:1 122:1 190:1 198:1 234:1 290:1 298:1 # allergies insect stings
4:1 5:1 7:1 27:1 59:1 76:1 88:1 99:1 136:1 190:1 198:1 234:1 # allergies peanuts
4:1 5:1 6:1 7:1 21:1 24:1 27:1 71:1 99:1 103:1 188:1 198:1 241:1 279:1 294:1 # allergy fentanyl
4:1 5:1 13:1 27:1 65:1 84:1 99:2 104:1 198:1 293:1 # allergy shellfish
4:1 5:1 15:1 27:1 47:1 65:1 88:1 99:1 198:1 # allergy to wheat
2:2 5:1 37:1 60:1 64:1 85:1 97:1 99:1 119:1 210:1 237:1 273:1 280:1 # allgrove syndrome
5:1 8:1 15:1 31:1 38:1 47:1 99:1 139:1 152:1 265:1 # alligator , no
1:1 5:1 8:1 15:1 38:1 47:1 99:1 139:1 152:1 265:1 # alligator skin
3:1 5:1 6:1 11:1 12:1 17:1 18:1 36:1 50:1 52:1 68:1 79:1 88:1 95:1 99:1 154:1 166:1 218:1 223:1 # allocreadium neotenicum
2:1 5:1 6:1 45:1 52:1 56:1 60:1 68:1 73:1 76:1 95:1 99:1 106:1 114:1 199:1 239:1 273:1 # allolumpenus hypochromus
5:1 9:1 39:1 52:1 55:1 59:1 60:1 67:1 70:1 76:1 80:1 99:1 112:1 190:1 # allomonas species
5:1 6:1 18:1 22:1 27:1 40:1 45:1 46:1 50:1 52:1 57:1 60:1 99:1 115:1 122:1 133:1 209:1 240:1 # alloscardovia omnicolens
5:1 6:1 24:1 36:1 37:1 52:1 99:1 103:1 # allotment
5:2 13:1 21:1 36:1 38:1 47:1 52:1 54:1 58:1 67:1 76:1 80:1 # alopecia; totalis
5:1 52:1 54:1 62:1 72:1 76:1 80:1 125:1 154:1 # alopecurus
2:1 5:1 9:1 34:1 43:1 50:1 72:1 81:1 98:1 114:1 154:1 185:1 216:1 276:1 # alpha - glucuronidase
5:1 7:1 31:1 34:1 35:1 39:1 40:1 42:1 43:1 81:1 216:1 222:1 224:1 266:1 275:1 276:1 # alpha - mannosidase
1:1 5:2 21:1 25:1 38:1 43:1 81:1 99:1 126:1 216:1 218:1 219:1 246:1 263:1 276:1 # alpha crystallin
5:1 33:1 43:1 74:1 81:1 188:1 216:1 238:1 276:1 # alpha feedback
5:2 19:1 33:1 34:1 40:1 41:1 42:1 43:1 47:1 81:1 139:1 189:1 216:1 222:1 276:1 # alpha galactosidase a
5:2 19:1 33:1 34:1 40:1 41:1 42:1 43:1 47:1 81:1 139:1 189:1 216:1 222:1 276:1 # alpha galactosidase b
1:2 3:1 5:1 20:1 24:1 43:1 81:1 122:1 216:1 237:1 276:1 # alpha integrins
1:1 5:1 43:1 47:1 81:1 101:1 216:1 276:1 # alpha toxin
2:1 5:1 22:1 43:1 46:1 81:1 216:1 240:1 276:1 281:1 # alpha-carotene
1:2 3:1 5:1 20:1 21:1 24:1 29:1 43:1 81:1 123:1 216:1 237:1 248:1 276:1 # alpha6beta1 integrin
1:2 3:1 5:1 20:1 24:1 43:1 81:1 216:1 237:1 276:1 # alphaf , integrin
1:1 3:1 4:1 5:1 6:1 9:1 10:1 14:1 15:1 17:1 22:1 24:1 26:1 77:1 102:1 103:1 107:1 118:1 127:1 130:1 252:1 258:1 # alteration in parent
3:1 4:1 5:1 7:1 11:1 20:1 21:1 22:1 26:1 55:1 62:1 110:1 130:1 136:1 154:1 223:1 291:1 294:1 # alternariosis , cutaneous
1:1 3:1 4:1 5:1 10:1 15:1 30:1 37:1 45:1 55:1 68:1 83:1 114:1 127:1 130:1 298:1 # alternating pulse volume
1:1 2:1 5:1 50:1 53:1 56:1 68:2 73:1 85:1 101:1 114:1 119:1 138:1 153:1 155:1 159:1 162:1 171:1 172:1 175:1 176:1 227:1 229:1 268:1 284:1 # aluminium hydroxychloride
1:1 2:1 5:1 11:1 16:1 34:1 35:1 42:1 53:1 56:1 59:1 68:3 85:1 101:1 114:1 119:1 124:1 138:1 153:1 155:1 157:1 159:1 171:1 172:1 176:1 227:1 284:1 289:1 # aluminum magnesium hydroxide
1:1 5:1 8:1 18:1 20:2 32:1 34:1 52:1 53:1 68:2 73:1 114:1 172:1 257:1 268:1 # aluminum trichloride
5:2 6:1 16:1 21:1 24:1 45:1 62:1 97:1 103:1 114:1 223:1 # alveolus , dental
13:1 22:1 35:1 38:1 53:1 69:2 71:1 99:1 100:1 126:1 140:1 142:1 204:1 # amaryllis family
2:1 4:1 13:1 27:1 35:1 40:1 42:1 69:1 72:1 123:1 222:1 249:1 # amaurosis; leber
1:1 4:1 9:1 20:1 35:1 43:1 45:1 69:1 97:1 111:1 122:1 133:1 226:1 276:1 288:1 # amazon river dolphins
8:1 17:1 22:1 35:2 60:1 68:1 69:1 70:1 140:1 163:1 194:1 269:1 # amblyomma marmoreum
33:1 47:1 54:1 57:1 58:1 69:1 129:1 140:1 163:1 177:1 238:1 # amblyopia , tobacco
10:2 13:1 15:1 18:1 37:1 49:1 65:1 69:1 107:1 121:1 127:1 143:1 # amebic ; hepatitis
7:1 12:1 19:1 25:1 27:1 35:1 37:1 39:1 52:1 64:1 69:1 84:1 163:2 177:1 224:1 292:1 301:1# ameloblastoma ; mandible
6:1 8:1 31:2 37:1 65:1 69:1 88:1 # amenorrhea , no
2:1 4:1 5:1 6:1 7:1 18:1 20:1 37:1 46:1 69:1 76:1 232:1 233:1 241:1 260:1 # american pennyroyal
4:1 7:1 8:1 18:1 20:1 25:1 37:1 46:1 47:1 69:1 87:1 232:1 233:1 265:1 # american wood stork
1:1 11:1 21:1 29:1 30:1 53:1 62:1 69:2 86:1 108:1 142:1 172:1 188:1 248:1 256:1 261:1 # amfetamine; abuse
7:1 24:1 28:1 29:1 46:1 47:1 53:1 58:1 62:1 68:1 69:1 101:1 111:1 142:1 187:1 209:1 227:1 284:1 # amianthium muscaetoxicum
1:1 3:1 21:1 27:1 29:1 31:1 53:1 69:1 108:1 114:1 136:1 142:1 163:1 172:1 180:1 185:1 195:1 231:1 256:1 # aminoglutethimide 250mg tablet
1:1 31:1 38:1 45:1 53:1 69:1 142:1 152:1 172:1 180:1 256:1 # aminooligopeptidase
1:1 4:1 5:1 27:1 31:1 43:1 53:1 54:1 56:1 69:1 71:1 99:2 142:1 168:1 172:1 180:1 198:1 256:1 259:1 # aminophylline allergy
9:1 25:1 26:1 50:1 69:1 77:1 165:1 246:1 # amnion ; cyst
13:1 39:1 42:1 58:1 67:1 69:1 70:1 76:1 80:1 104:1 112:1 122:1 143:1 169:1 190:1 249:1 # amoebiasis, unspecified
1:2 9:1 13:1 21:1 29:1 43:1 50:1 51:1 53:1 63:1 65:1 69:2 105:1 106:1 142:1 144:1 172:1 184:1 199:1 248:1 254:1 256:1 # amphetamine poisoning
7:2 10:1 17:1 27:1 43:1 58:1 64:1 69:1 100:1 111:1 121:1 143:1 197:1 199:1 292:1 # amphibian and reptile
1:1 2:1 3:1 7:1 23:1 36:1 43:1 44:1 58:1 66:1 69:1 75:1 78:1 79:1 82:1 92:1 93:1 94:1 96:1 111:1 122:1 132:1 134:1 135:1 143:1 199:1 214:1 215:1 292:1 # amphibian proteins
6:1 13:1 43:1 69:1 111:1 199:1 238:1 # amphisbaenidae
1:1 43:1 60:1 67:1 69:1 91:1 199:1 229:1 # amphomycin
3:1 4:2 18:1 20:1 30:1 36:1 40:1 43:1 69:1 79:1 91:1 97:1 115:1 130:1 133:1 199:1 233:1 # amphotericin b overdose
1:1 18:1 38:1 67:1 69:1 99:1 100:1 129:1 199:1 263:1 # ampicillin+sulbactam
1:1 18:1 38:1 67:1 69:1 99:1 100:1 129:1 199:1 263:1 # ampicillins
14:1 18:1 32:1 33:1 41:1 52:1 67:1 69:1 99:1 100:1 129:1 158:1 189:1 199:1 200:1 # ampicilloyl extract
1:1 4:1 9:1 10:1 11:1 17:1 20:1 26:1 30:1 33:2 41:1 69:1 77:1 86:1 88:1 97:1 102:1 118:1 160:1 166:1 189:1 218:1 225:1 277:1 # amsacrine adverse reaction
1:1 4:1 5:1 11:1 20:1 27:1 33:1 69:1 86:1 99:1 160:1 198:1 218:1 # amsacrine allergy
38:1 58:1 69:1 84:1 # amyelia
5:1 45:1 57:1 69:1 71:1 91:1 # amyl alcohol
5:1 30:1 34:1 38:1 40:1 52:1 53:1 58:1 69:2 71:1 100:1 133:1 142:1 184:1 204:1 # amyloidoses, familial
31:1 34:1 40:2 42:1 52:1 69:1 71:1 133:1 184:1 222:1 266:1 # amyloidosis, nos
8:1 30:1 34:1 40:1 42:1 52:1 59:1 69:1 71:1 106:1 109:1 133:1 150:1 184:1 222:1 # amyloidosis; portuguese
2:1 7:2 9:1 18:1 38:1 45:2 52:1 55:1 64:1 85:1 101:1 108:1 119:1 120:1 # anabolics oxandrolone
2:1 7:1 10:1 18:2 53:2 55:1 58:1 95:1 116:1 165:1 218:1 235:1 # anaemia microcytic
7:1 25:1 28:1 42:1 55:1 59:2 65:1 # anaesthesia
7:1 10:1 25:1 28:1 29:1 55:1 59:1 65:1 # anaesthetic
1:1 3:1 4:1 5:1 7:1 41:1 43:1 55:1 111:1 112:1 117:1 130:1 # anal sphincter
5:1 7:1 8:1 55:1 68:1 70:1 109:1 # anal tumor
2:1 5:1 7:1 8:1 14:1 18:1 32:1 35:1 42:1 45:1 52:1 55:1 56:1 59:1 69:1 73:1 85:1 89:1 95:1 119:1 133:1 138:1 153:1 155:1 158:1 159:1 166:1 171:1 176:1 268:1 # analgesic tramadol hydrochloride
7:2 39:1 55:2 # ananas
7:1 19:1 31:1 35:1 39:1 55:1 161:1 167:1 173:1 # anaplasma , no
3:1 4:1 6:1 7:1 20:1 22:1 25:1 26:1 39:1 40:1 42:1 47:1 55:1 60:1 70:1 97:1 130:1 150:1 222:1 233:1 # anastomosis arteriovenosa
7:1 10:1 17:1 18:1 20:1 22:1 25:2 32:1 36:1 38:1 39:1 41:1 47:1 55:1 58:1 60:1 70:1 72:1 100:1 109:1 126:1 143:1 212:1 228:1 257:1 285:1 # anastomotic biliary stricture
7:1 15:1 18:1 20:1 32:1 40:1 55:1 73:1 91:1 257:1 # anatrichosoma
7:1 31:1 73:1 91:1 117:1 # anchovy , no
2:1 7:1 19:1 25:1 31:1 39:1 40:1 64:1 85:1 119:1 163:1 177:1 266:1 # androblastoma, nos
2:1 6:1 7:1 16:1 17:1 30:1 31:1 39:1 64:1 80:1 85:1 88:1 89:1 119:1 148:1 201:1 218:1 231:1 # androgen no decrease
2:1 6:1 7:2 8:1 9:1 13:1 17:1 21:1 24:1 25:1 47:1 48:1 50:1 64:1 80:1 85:1 89:1 119:1 121:1 157:1 187:1 197:1 201:1 231:1 265:1 # androgen receptor antagonist
2:1 7:2 11:1 12:1 21:1 25:1 26:1 40:1 45:1 64:1 85:1 119:1 219:1 294:1 # androstane 3,17 diol
2:1 4:1 7:1 11:1 16:1 19:1 34:1 39:1 42:1 53:1 58:1 116:1 124:1 163:1 177:1 182:1 # anemia ; sideroblastic
2:1 4:1 7:1 8:1 9:1 11:1 12:1 13:1 16:1 18:1 50:1 51:1 53:1 58:1 73:1 115:1 116:1 144:1 149:1 182:1 243:1 250:1 271:1 299:1 300:1 # anemia chronic disorder
6:1 7:1 11:1 16:1 18:1 53:1 58:1 67:2 104:1 116:1 117:1 190:1 # anemia deficiencies
1:1 7:1 11:1 53:1 58:1 65:1 66:1 78:1 87:1 116:1 120:1 236:1 # anemia heinz body
7:1 10:1 11:1 18:1 45:1 53:1 58:1 65:1 70:1 116:2 140:1 235:1 # anemia; hemolytic
4:1 7:1 11:1 18:1 26:1 50:1 53:1 58:1 62:1 67:1 76:1 110:1 116:1 267:1 291:1 # anemia; pernicious
7:1 11:1 25:1 26:1 28:1 42:1 59:2 65:1 # anesthesiologists
7:1 8:1 10:1 11:1 18:1 22:1 72:1 73:1 126:1 150:1 167:1 235:1 246:1 269:1 # aneurysm aortic arch
7:1 11:1 53:1 72:1 74:1 126:1 167:1 246:1 269:1 # aneurysm, mixed
1:1 7:1 8:1 11:1 14:2 15:1 24:1 28:1 32:1 72:1 91:1 126:1 158:1 167:1 246:1 252:1 269:1 # aneurysm; intrathoracic
5:1 7:1 11:1 20:1 22:1 35:1 72:1 126:1 167:1 191:1 246:1 262:1 269:1 # aneurysmal; varix
7:1 25:1 62:1 63:1 84:1 89:1 196:1 # angel dust
1:1 7:1 13:1 16:1 51:1 55:1 63:1 87:1 121:1 129:1 144:1 234:1 286:1 # angina episode
1:1 4:1 5:1 7:1 8:1 9:1 10:1 13:1 20:1 26:1 41:1 47:1 55:2 63:1 76:1 77:1 80:1 102:1 118:1 150:1 200:1 234:1 265:1 286:1 290:1 # angina pectoris exertional
1:1 7:2 14:1 52:1 55:1 63:1 83:1 95:1 157:1 165:1 193:1 234:1 237:1 286:1 # angina, agranulocytic
6:1 7:1 24:1 26:1 31:1 32:1 35:1 40:1 43:1 48:1 60:1 63:1 91:1 95:1 103:1 140:1 199:1 234:1 266:1 278:1 # angiocentric lymphoma nos
6:1 7:1 24:1 26:1 32:1 35:1 39:1 43:1 48:1 60:1 63:1 91:1 95:1 103:1 140:1 199:1 234:1 278:1 # angiocentric lymphomas
4:1 7:1 19:1 26:1 34:1 38:1 39:1 42:1 43:1 45:1 56:1 61:1 63:1 76:1 91:1 99:1 140:1 161:1 184:1 199:1 202:1 234:1 239:1 267:1 # angiofollicular lymphoid hyperplasias
5:1 7:1 8:1 14:1 26:1 31:2 35:1 63:1 69:1 194:1 231:1 234:1 237:1 262:1 # angiogram no normal
7:1 26:1 35:1 43:1 60:1 63:1 91:1 140:1 151:1 169:1 184:1 199:1 234:1 278:1 # angioimmunoblastic lymphoma
2:1 3:1 7:1 9:1 11:1 14:1 15:1 16:1 26:1 35:1 63:1 72:1 74:2 77:1 113:1 116:1 157:1 183:1 191:1 234:1 237:1 269:1 # angioneurotic oedema aggravated
7:1 26:1 39:1 40:1 63:1 107:1 112:1 167:1 234:1 # angiospasm
3:1 5:1 6:1 7:1 8:1 26:1 31:1 35:1 36:1 42:1 63:1 79:1 108:1 122:1 194:1 234:1 262:1 # angiotensin i abnormal
7:1 27:1 30:1 59:1 63:1 185:1 # anglesey
7:1 40:1 52:1 63:1 99:1 100:1 112:1 # anguillospora
5:1 6:1 7:1 10:1 13:1 24:1 25:1 35:1 50:1 67:1 103:1 151:1 190:1 207:1 209:1 242:1 262:1 # animal scientist
5:2 7:1 9:1 11:1 15:1 21:1 35:1 50:1 55:1 151:1 223:1 242:1 262:1 # animal, neonatal
7:2 12:1 19:1 20:1 24:1 34:1 50:1 58:1 141:1 151:1 161:1 187:1 199:1 242:1 # aniridia implant
7:1 9:1 13:1 17:1 32:1 34:1 36:1 50:2 51:2 116:1 131:1 144:1 242:1 275:1 # anisotremus davidsoni
7:1 27:2 # ankle left
5:1 6:1 7:1 13:1 16:1 24:1 40:1 42:1 47:1 52:1 71:1 97:1 103:1 222:1 223:1 249:1 # ankylosis, dentoalveolar
7:1 13:1 30:1 40:2 42:1 52:1 62:1 71:1 110:1 178:1 222:1 223:1 249:1 291:1 # ankylosis, osseous
7:2 17:2 19:1 22:1 39:1 83:1 88:1 107:1 117:1 218:1 # annulare ; pancreas
1:1 4:1 5:1 7:1 31:1 35:1 60:1 63:1 89:1 104:1 105:1 140:1 262:1 278:1 # anomaly ; finger
5:1 7:1 11:1 31:1 35:1 60:1 140:1 262:1 278:1 # anomaly ; knee
5:2 6:1 7:1 9:1 10:1 21:1 27:1 31:1 35:1 49:1 50:1 57:1 60:1 63:1 83:1 89:1 140:1 161:1 201:1 211:1 262:1 278:1 # anomaly congenital multiple
5:1 7:1 18:1 19:1 27:1 31:1 35:1 60:1 131:1 140:1 146:2 262:1 278:1 # anomaly; clavicle
1:1 7:1 27:1 31:1 43:1 50:1 53:1 54:1 59:1 62:1 65:1 84:1 151:1 172:1 254:1 259:1 # anopheles minimus
7:1 19:1 22:1 31:1 48:1 58:1 83:1 84:1 99:1 101:1 114:1 293:1 # anoxia , cellular
4:1 6:1 7:1 13:1 16:1 17:1 31:1 33:1 42:1 67:1 100:1 101:1 122:1 138:1 162:1 175:1 182:1 238:1 249:1 274:1 # anoxybacillus ayderensis
4:1 7:1 16:1 30:1 31:1 34:1 59:1 122:1 124:1 165:1 184:1 # anser cynoides
2:1 7:1 21:1 23:1 24:1 33:1 34:1 41:1 44:1 67:1 87:1 98:1 187:1 196:1 213:1 274:1 295:1 # antacids products
1:1 4:1 7:1 9:1 11:1 13:1 18:1 20:1 21:1 24:1 25:1 50:1 72:1 86:1 157:1 187:1 198:1 234:1 # antagonist , purinergic
3:2 7:1 8:1 24:1 36:1 52:2 70:1 87:1 116:2 146:1 150:1 163:1 187:1 # antemortem blood clot
3:1 4:1 7:1 8:1 9:1 10:1 14:1 20:1 24:2 26:2 27:1 32:1 33:1 41:1 46:1 57:1 83:1 90:1 102:1 130:1 158:1 173:1 187:1 189:1 225:1 233:1 # anterior capsule contraction
3:2 4:2 5:1 7:1 8:1 20:1 22:1 24:1 26:1 28:1 29:1 34:1 70:1 126:1 128:1 130:2 150:1 184:1 187:1 233:1 275:1 # anterior ethmoidal artery
1:1 2:1 3:1 4:1 7:1 8:1 10:1 20:1 22:1 24:1 26:1 34:1 36:1 66:1 75:1 78:1 97:1 107:1 130:1 187:1 233:1 # anterior parotid vein
1:1 3:2 4:2 5:1 7:1 8:1 20:1 22:1 24:1 26:1 55:1 112:1 126:1 129:1 130:2 150:1 187:1 233:1 286:1 # anterior spinal artery
1:1 7:1 24:2 28:1 53:1 65:1 84:1 172:1 187:1 # anthelmintics
7:2 8:1 14:1 15:1 24:2 28:2 68:1 87:1 91:1 101:1 109:1 133:1 187:2 252:1 # anthoxanthum odoratum
7:2 10:2 14:1 18:1 24:2 26:1 28:1 33:1 36:1 143:1 146:1 165:1 187:2 207:1 229:1 235:1 292:1 # anthracycline antibiotic
1:2 5:1 6:1 7:1 14:1 24:3 28:1 37:1 38:1 103:1 184:1 187:1 263:1 # anthralin ointment
7:2 14:1 24:1 28:1 31:1 34:1 184:1 187:1 193:1 # anthranoids
7:1 8:1 14:1 16:1 24:1 28:1 33:1 35:1 41:1 47:1 74:1 116:1 187:1 189:1 204:1 265:1 # anthrax edema factor
7:1 8:1 14:2 15:1 17:1 24:1 28:1 47:1 59:1 112:1 129:1 141:1 187:1 252:1 265:1 # anthrax; respiratory
4:1 5:1 7:1 10:1 18:1 24:1 27:1 99:1 187:1 198:1 207:1 234:1 # anti - allergics
6:1 7:2 10:1 24:2 29:1 89:1 103:1 145:1 157:1 187:1 190:1 201:1 207:1 # anti anxiety agents
1:1 3:1 7:1 10:1 24:1 28:1 38:1 52:1 56:1 70:1 83:1 95:1 147:1 165:1 177:1 185:1 187:1 207:1 261:1 263:1 # anti thymocyte globulin
6:1 7:2 10:1 11:1 24:2 53:1 58:2 89:1 103:1 116:1 157:1 187:1 201:1 207:1 # antianemia agents
7:1 10:1 24:1 26:1 30:1 40:1 59:1 143:1 187:1 207:1 292:1 # antibioses
7:1 10:2 18:1 24:1 26:1 36:1 143:1 187:1 207:1 235:1 292:1 # antibiotic
3:2 4:1 7:1 10:2 15:2 18:1 24:1 26:1 28:1 29:1 36:1 46:1 57:1 65:1 74:1 113:1 130:1 143:1 187:1 207:1 235:1 292:1 # antibiotic coated catheter
2:1 7:1 10:2 16:1 18:1 24:1 26:1 33:1 34:1 35:1 36:1 38:1 45:1 59:1 124:1 143:1 187:1 207:1 218:1 235:1 292:1 # antibiotics macrolides
6:1 7:1 10:1 12:1 24:1 42:1 59:1 60:1 64:1 68:1 87:1 120:1 133:1 187:1 190:1 207:1 227:1 246:1 284:1 292:1 # antibodies endomysium
5:1 7:1 10:1 11:1 12:1 14:1 24:1 32:1 38:1 59:1 87:1 120:1 136:1 158:1 187:1 190:1 207:1 269:1 292:1 # antibodies, neutralizing
6:2 7:1 10:1 11:1 12:1 18:1 24:1 31:1 59:1 66:1 87:1 89:1 120:1 187:1 190:1 201:1 207:1 231:1 292:1 # antibodies, xenogeneic
7:1 10:1 13:1 18:1 24:1 67:1 76:1 80:1 87:1 104:1 112:1 120:1 143:1 187:1 207:1 236:1 292:1 # antibody , bispecific
1:1 7:1 10:2 17:1 24:1 29:1 30:1 48:1 63:1 80:1 84:1 87:1 99:1 105:1 120:1 187:1 207:1 218:1 236:1 292:1 293:1 298:1 # antibody secreting cells
3:1 5:1 7:1 8:1 10:1 24:1 25:1 31:1 35:1 59:1 87:1 120:1 187:1 194:1 207:1 236:1 262:1 292:1 # antibody test normal
1:1 2:1 3:1 7:1 10:1 23:1 24:1 36:1 44:1 47:1 66:1 75:1 78:1 79:1 82:1 87:1 92:1 93:1 94:1 96:1 120:1 132:1 134:1 135:1 187:1 207:1 214:1 215:1 236:1 292:1 # antibody to protein
7:1 10:2 18:1 24:1 87:1 120:1 140:1 187:1 207:1 235:1 236:1 292:1 # antibody, lytic
7:2 10:2 12:1 18:1 22:1 24:2 26:1 46:1 87:1 115:1 120:1 187:2 207:2 232:1 235:1 236:1 240:1 292:1 # anticardiolipin antibody
1:1 7:1 10:1 18:1 24:1 38:1 45:1 73:1 85:1 91:1 125:1 187:1 207:1 235:1 263:1 # anticholinesterase drugs
7:1 9:1 10:1 18:1 24:1 57:1 87:1 133:1 187:1 207:1 235:1 # anticodon
7:1 10:1 16:1 17:1 23:1 24:1 31:1 34:1 40:1 59:1 121:1 124:1 187:1 207:1 266:1 # antidepressant, nos
7:1 10:1 12:1 22:1 24:1 34:1 58:1 187:1 207:1 # antidiarrheals
7:1 10:2 16:1 17:1 24:1 34:1 76:1 121:1 124:1 187:1 197:1 207:1 # antifreeze peptide
1:1 2:1 3:1 6:1 7:1 10:1 23:1 24:1 36:1 44:1 66:1 75:1 78:1 79:1 82:1 89:1 92:1 93:1 94:1 96:1 132:1 134:1 135:1 152:1 187:1 201:1 207:1 214:1 215:1 # antigen c protein
6:1 7:1 10:1 24:1 89:1 152:1 187:1 201:1 207:1 # antigen, cd158b1
6:1 7:2 8:1 10:1 24:1 35:1 89:1 122:1 152:1 167:1 178:1 187:1 201:1 202:1 207:1 224:1 277:1 # antigens, forssman
5:1 7:1 10:1 13:1 18:1 19:1 21:1 24:1 25:1 39:1 42:1 46:1 69:1 111:1 146:1 178:1 187:1 207:1 219:1 232:1 272:1 # antihistamine , classical
4:1 6:1 7:1 10:1 24:2 56:1 76:1 89:1 103:1 157:1 187:1 198:1 201:1 207:1 239:1 267:1 # antihyperglycemic agents
7:1 10:1 13:1 24:1 27:1 66:1 85:1 100:1 125:1 187:1 207:1 # antileishmanial drug
7:2 10:1 18:1 24:1 27:2 29:1 83:1 88:1 99:1 100:1 129:1 154:1 187:1 207:1 # antillean piculet
2:1 7:2 10:1 13:1 17:1 18:1 21:1 24:2 25:1 42:1 53:1 59:1 62:1 63:1 151:1 169:1 177:1 187:2 207:1 218:1 219:1 249:1 294:1 # antimicrobial resistant fungus
4:1 5:1 7:1 10:1 22:1 24:1 27:1 46:1 62:1 99:1 151:1 187:1 198:1 207:1 209:1 240:1 # antimuscarinic allergy
1:1 6:1 7:1 10:1 11:1 18:1 19:1 24:1 43:1 47:1 50:1 54:1 56:1 86:1 89:1 161:1 187:1 201:1 207:1 223:1 231:1 298:1 # antineoplastics, phytogenic
7:1 10:1 14:1 22:1 24:1 39:1 42:1 85:1 107:1 125:1 187:1 207:1 211:1 # antiparasitic drug
7:1 10:1 24:1 40:1 43:2 91:1 112:1 187:1 207:1 211:1 # antiphosphodiesterases
2:1 7:1 10:1 23:1 24:1 36:1 44:1 47:1 75:1 92:1 187:1 207:1 211:1 # antiprotozoals
7:1 10:1 24:1 42:1 49:1 62:1 109:1 178:1 187:1 207:1 226:1 # antitussive
2:1 7:1 14:1 24:1 32:1 45:1 72:1 158:1 173:1 187:1 # antrapurol
7:1 24:1 25:1 32:1 33:1 35:1 47:1 60:1 61:1 68:1 73:1 125:1 187:1 278:1 # antrum of stomach
5:1 8:1 10:1 18:1 97:1 150:1 191:1 235:1 # aortic valve
8:1 10:3 13:1 15:1 18:1 35:1 49:1 65:1 68:1 127:1 150:1 235:1 251:1 269:1 # aortitis; rheumatic
2:1 17:1 23:1 39:1 42:2 43:1 44:1 58:1 59:1 81:1 173:1 178:1 216:1 226:1 231:1 237:1 # aphasia , progressive
4:1 28:1 43:1 62:1 97:1 173:1 188:1 205:1 # aphthus fever
5:1 11:1 19:1 22:1 88:1 173:1 194:1 # apnea alarms
13:1 53:1 60:1 106:1 173:1 # apomixis
1:1 2:1 8:2 43:1 52:1 56:1 60:1 70:1 73:1 85:1 95:1 106:1 111:1 119:1 138:1 153:1 155:1 159:1 171:1 173:1 176:1 268:1 # apomorphine hydrochloride
1:1 5:1 38:1 43:1 54:1 62:1 63:1 81:1 99:1 105:1 106:1 114:1 173:1 216:1 234:1 259:1 263:1 268:1 # apophallus muhlingi
1:1 5:1 7:1 8:1 14:1 22:1 31:1 35:1 48:1 76:1 88:1 117:1 173:1 193:1 194:1 262:1 # appearance normal skin
6:1 7:1 14:1 16:1 17:1 22:1 24:1 48:1 61:1 72:1 76:1 88:1 103:1 109:1 117:1 173:1 193:1 228:1 285:1 # appearance of denture
7:1 12:1 13:1 14:1 22:1 34:2 48:1 53:1 61:1 76:1 88:1 117:1 121:1 129:1 173:1 193:1 236:1 # appearance of epididymis
3:1 4:1 6:2 8:1 12:1 14:1 15:1 18:1 24:1 27:1 49:1 64:1 67:1 72:1 74:1 76:2 83:1 103:1 113:1 125:1 173:1 202:1 252:1 267:1 301:1# appendicitis purulent perforated
6:1 12:1 13:1 18:1 19:1 25:1 64:1 76:1 83:2 104:1 109:1 154:1 173:1 301:1# appendicular fistula
6:1 12:1 27:1 48:1 57:1 64:1 76:1 84:1 95:1 98:1 173:1 301:1# appendix ; mucocele
6:1 12:1 15:1 35:2 47:1 60:1 64:1 65:1 76:1 116:1 173:1 278:1 301:1# appendix hematoma
1:1 3:1 10:3 15:1 19:1 25:1 29:1 49:1 76:1 83:1 85:1 125:1 127:1 151:1 173:1 298:1 # appetite stimulating drugs
2:1 27:1 37:1 60:1 64:1 76:1 84:1 85:1 119:1 161:1 173:1 210:1 273:1 280:1 # apple peel syndrome
3:1 10:1 12:1 13:1 14:1 15:1 18:1 26:1 38:1 42:1 45:1 46:1 49:1 52:1 57:1 72:1 102:1 110:1 127:1 149:1 161:1 173:1 209:1 232:1 258:1 # application site discolouration
2:1 3:1 4:1 9:1 10:1 15:1 18:1 26:2 38:1 40:1 42:2 46:1 49:1 77:1 102:1 127:1 161:1 173:1 222:1 232:1 258:1 # application site erosion
3:1 9:1 10:2 15:2 18:1 20:1 21:1 26:2 38:1 42:1 46:1 49:2 77:1 102:2 118:1 127:2 141:1 161:1 173:1 232:1 258:2 # application site irritation
8:1 14:1 16:1 23:1 34:1 36:1 39:1 47:1 58:1 60:1 70:1 124:1 173:1 223:1 265:1 # apraxias, ideomotor
7:1 17:1 21:1 23:1 24:1 27:1 46:1 49:1 83:1 90:1 121:1 129:1 173:2 187:1 195:1 294:1 # aprepitant 125mg capsule
1:1 8:1 20:1 73:1 106:1 111:1 173:1 211:1 # aquaporin - chip
1:1 14:1 34:1 41:1 53:1 61:1 74:1 98:1 164:1 196:1 213:1 287:1 # aqueduct of midbrain
13:1 14:1 22:1 108:1 143:1 # arabis l .
16:1 22:1 34:1 40:1 42:1 47:1 124:1 136:1 222:1 261:1 # arbutoside
7:1 22:1 31:2 33:1 40:1 41:1 46:1 177:1 189:1 238:1 266:1 # arcanobacterium, nos
7:2 18:1 22:1 38:2 46:1 63:2 73:1 81:1 84:2 89:2 232:1 # archangelica , angelica
2:1 3:1 4:1 6:1 22:1 24:1 65:1 73:1 103:1 130:1 283:1 # archenterons
22:1 31:1 41:1 43:1 47:1 48:1 81:1 95:1 121:1 216:1 # arctocephalus , no
3:2 5:1 6:1 15:1 22:1 24:1 37:1 38:2 49:1 54:1 69:1 88:1 103:1 106:1 113:1 139:1 152:1 154:1 161:1 # arcuate popliteal ligament
8:1 17:2 20:1 22:1 23:1 88:1 121:1 202:1 260:1 # area prepyriformis
2:1 3:1 6:2 17:1 22:1 30:1 32:1 33:1 41:1 42:1 49:1 50:1 122:1 184:1 189:1 238:1 292:1 # arenibacter troitsensis
1:1 6:1 10:1 11:1 22:1 24:1 47:1 86:1 89:1 103:1 166:1 198:1 201:1 207:1 298:1 # argentine toad
1:1 6:1 16:1 18:1 22:1 30:1 39:1 55:1 67:2 104:1 117:1 148:1 190:1 198:1 234:1 286:1 # arginase deficiencies
1:3 11:1 16:1 22:1 30:1 39:1 50:1 53:1 55:1 66:1 86:1 148:1 151:1 172:1 198:1 234:1 286:1 # arginine deiminase
1:2 6:1 16:1 18:1 22:1 31:1 40:1 50:1 67:1 90:1 104:1 117:1 165:1 180:1 190:1 198:1 234:1 266:1 # argininosuccinase deficiency
1:1 21:1 22:1 24:1 28:1 29:1 30:1 32:1 39:1 55:1 65:1 71:1 148:1 198:1 210:1 234:1 241:1 248:1 279:1 # arginyl trna synthetase
10:1 13:1 20:1 22:1 25:1 31:1 34:1 275:1 # aristida , no
2:1 9:1 10:1 11:1 15:1 18:1 22:1 29:1 35:1 47:1 60:1 127:1 183:1 235:1 273:1 278:1 # aromatic ketone
2:1 3:1 7:1 13:1 21:1 22:1 36:1 42:1 53:1 58:1 68:1 75:1 108:1 116:1 150:1 164:1 294:1 # artemisia abrotanums
1:1 3:2 4:2 17:1 20:1 21:1 22:1 23:1 24:1 25:1 35:1 40:1 57:1 58:1 90:1 116:1 130:2 150:1 219:1 233:1 # arteria intercostalis suprema
3:1 4:1 5:1 7:1 12:1 13:2 19:1 20:2 21:1 22:2 24:1 37:1 38:1 58:2 74:1 130:1 150:1 161:1 187:1 233:1 # arteria plantaris medialis
1:1 3:2 4:2 6:1 16:1 20:1 22:1 24:1 55:1 58:1 64:1 130:2 150:1 233:1 275:1 # arteria pudenda interna
3:2 4:1 5:1 8:1 12:1 13:1 14:1 20:1 22:1 37:1 38:1 58:1 68:1 74:1 106:1 116:1 130:1 150:1 199:1 227:1 233:1 284:1 # arteria temporalis medium
3:1 4:1 8:1 14:1 20:1 22:1 28:1 33:2 57:1 58:1 91:1 130:1 150:1 218:1 233:1 # arteria thoracoacromialis
3:1 4:2 5:1 8:1 13:1 18:1 20:2 22:1 26:1 38:1 42:1 46:1 58:1 59:1 76:1 90:1 97:1 130:1 150:1 232:1 233:2 267:1 272:1 # arteria vesicalis superior
3:1 4:1 5:2 8:1 20:1 22:1 31:1 35:1 38:1 49:1 58:1 108:1 130:1 150:1 194:1 233:1 262:1 # arterial abnormality
3:1 4:1 5:2 7:1 20:1 22:1 46:1 55:1 58:1 130:1 150:1 233:1 # arterial canal
1:1 3:1 4:1 5:1 17:2 20:1 22:1 23:1 40:1 42:1 52:1 58:1 59:1 63:1 72:1 90:1 105:1 130:1 146:1 150:1 178:1 222:1 228:1 233:1 # arterial closing pressure
3:1 4:1 19:1 20:1 22:2 39:1 42:1 59:1 100:1 130:1 150:1 190:1 233:1 238:1 # arteries, basilar
3:1 4:1 19:1 20:1 22:2 35:1 59:1 99:1 100:1 126:1 130:1 150:1 190:1 233:1 # arteries, maxillary
3:1 4:2 5:2 8:1 14:2 17:1 20:1 22:1 26:1 31:1 35:1 48:1 108:1 130:1 150:1 164:1 194:1 231:1 233:1 237:1 262:1 # arteriogram cerebral abnormal
1:1 3:1 4:1 6:1 9:1 10:1 13:1 19:1 20:1 22:1 25:1 26:2 41:1 77:1 80:1 83:1 97:1 102:1 104:1 109:1 118:1 130:1 150:1 188:1 225:1 233:1 290:1 # arteriovenous fistula infection
1:1 3:1 4:1 5:1 10:1 17:1 22:1 29:1 55:1 126:1 130:1 150:1 286:1 298:1 # artery , retinal
3:2 4:2 5:1 14:1 22:1 97:1 126:1 130:1 150:2 164:1 # artery , vertebral
3:1 4:1 9:1 22:1 33:1 38:1 57:1 58:1 60:1 70:1 100:1 126:1 130:1 150:1 # artery common iliac
3:1 4:1 8:1 22:1 48:1 121:1 126:1 130:1 150:1 202:1 # artery forceps
3:2 4:1 5:1 22:1 38:1 49:1 54:1 88:1 106:1 126:1 130:1 150:1 161:1 # artery popliteal
7:1 10:1 13:1 20:1 22:1 24:1 28:1 49:1 150:1 166:1 187:1 191:1 # arthritis , adjuvant
10:1 11:1 13:1 20:1 22:1 28:1 49:1 57:1 68:1 70:1 95:2 150:1 269:1 # arthritis ; pneumococcal
3:1 4:1 5:1 10:1 13:1 20:2 22:1 28:1 31:1 33:1 40:1 41:1 49:1 58:1 130:1 150:1 189:1 233:1 238:1 266:1 # arthritis bacterial nos
5:1 10:1 13:1 14:1 20:1 22:1 28:1 31:1 49:1 131:1 141:1 150:1 # arthritis viral no
6:1 10:1 13:1 19:1 20:1 22:1 28:1 45:1 49:1 57:1 89:1 99:1 150:1 157:1 201:1 # arthritis, collagen
2:1 7:1 11:1 15:1 18:1 20:1 22:1 28:1 32:1 33:1 41:1 150:1 165:1 177:1 189:1 238:1 257:1 269:1 # arthrobacter atricyaneus
2:1 4:1 16:1 22:1 28:1 57:1 68:1 84:1 87:1 99:1 114:1 150:1 182:1 190:1 194:1 293:1 # arthroderma cookiellum
2:1 14:1 22:1 28:1 31:1 40:1 150:1 173:1 231:1 237:1 266:1 # arthrographis, nos
2:1 15:1 22:1 28:2 54:1 61:1 84:1 107:1 120:1 150:1 245:1 # arthropathy of elbow
2:1 13:1 22:1 28:1 40:1 42:1 67:1 76:1 80:1 104:1 112:1 122:1 150:1 169:1 190:1 222:1 249:1 # arthrosis , unspecified
6:1 10:1 18:1 19:1 20:1 22:2 62:1 83:1 89:1 150:1 154:1 201:1 235:1 # articularis genus
2:1 10:2 15:1 18:1 19:1 22:1 33:2 38:1 58:1 83:1 100:1 127:1 150:1 154:1 160:1 184:1 218:1 235:1 # articulatio sacroiliaca
5:1 7:1 10:1 18:1 19:1 22:1 24:1 27:1 57:1 58:1 67:1 73:1 88:1 95:1 104:1 150:1 151:1 161:1 187:1 199:1 268:1 # artificial cochlea implant
5:1 10:1 18:1 19:1 22:2 58:1 67:1 104:1 126:1 150:1 # artificial larynx
5:1 10:1 18:1 19:1 22:1 39:1 58:1 59:1 65:1 67:1 104:1 150:1 # artificial lashes
25:1 39:1 40:1 47:1 59:1 123:1 # asbestos
1:1 6:1 8:1 10:1 12:1 17:1 18:1 39:1 48:1 63:1 64:1 72:1 105:1 109:1 125:1 150:1 170:1 197:1 209:1 228:1 235:1 285:1 301:1# ascending aortic rupture
3:1 29:1 31:1 39:1 48:1 57:1 60:1 209:1 229:1 # ascomycete , no
6:1 16:1 18:1 39:1 67:1 104:1 117:1 165:1 190:1 # asl deficiency
1:1 11:1 14:1 22:1 39:1 86:1 107:1 112:1 157:1 234:1 # asparagine
22:1 33:1 39:1 47:1 107:1 112:1 150:1 165:1 # aspartoacylase
6:1 12:1 13:1 16:1 18:1 22:1 30:2 33:1 39:2 47:1 67:1 88:1 104:1 107:1 112:1 117:1 148:1 149:1 150:1 165:2 190:1 # aspartoacylase deficiency disease
6:1 10:1 22:1 34:1 39:1 54:1 64:1 71:1 76:1 107:1 112:1 121:1 133:1 145:1 150:1 197:1 # aspartyl endopeptidases
4:2 5:1 6:1 11:1 14:1 38:1 39:1 52:1 76:1 89:1 99:1 100:1 112:1 198:1 201:1 234:1 267:1 # aspergillosis ; generalize
4:1 19:1 39:1 62:1 76:1 98:1 99:1 100:1 108:1 112:1 114:1 154:1 185:1 198:1 234:1 267:1 # aspergillus glaucus ab
7:1 39:1 43:1 56:1 58:1 63:1 81:1 112:1 # asphyxia ; hang
1:1 4:1 5:1 15:1 20:1 21:1 39:1 43:1 55:1 56:1 58:1 76:1 112:1 233:1 267:1 286:1 # asphyxia perinatal
1:1 2:1 15:1 20:1 23:1 35:1 37:1 39:1 44:1 69:1 112:1 121:1 129:1 141:1 177:1 238:1 # aspirin + meprobamate
1:1 8:1 20:1 39:1 40:1 42:1 47:1 49:1 90:1 106:1 112:1 129:1 141:1 195:1 222:1 265:1 # aspirin 150mg suppository
1:1 20:1 21:1 27:1 29:1 39:1 108:1 112:1 129:1 141:1 163:1 195:1 # aspirin 300mg tablet
1:3 4:1 12:1 14:1 20:1 28:1 39:1 63:1 64:1 65:1 104:1 105:1 112:1 129:1 141:1 170:1 173:1 270:1 301:1# aspirin therapy finding
1:1 39:1 63:1 83:1 105:1 139:1 157:1 160:1 178:1 234:1 # assault by gagging
6:1 8:1 24:1 30:1 37:2 39:1 59:1 70:1 103:1 116:1 126:1 167:1 178:2 # assessments memory
1:1 7:1 13:1 21:1 24:1 25:1 39:1 42:2 63:1 72:1 105:1 178:1 187:1 219:1 249:1 277:1 294:1 # assistant nursing
10:1 15:1 39:3 42:1 43:1 51:1 58:2 67:1 81:1 95:1 127:1 173:1 178:1 216:1 226:1 # associative aphasias
21:1 25:1 39:3 42:2 58:2 108:1 219:1 238:1 # astasia abasia
2:1 3:1 4:1 17:1 18:1 19:1 25:1 32:1 36:1 39:1 45:1 53:1 57:1 68:1 75:1 116:1 130:1 205:1 297:1 # asterotremella humicola
1:1 25:1 28:1 31:1 35:1 39:1 40:1 42:1 43:1 54:1 100:1 111:1 180:1 222:1 223:1 259:1 # asthma ; eosinophilic
4:1 5:1 9:1 25:1 27:1 28:1 31:1 35:1 39:1 55:1 99:1 198:1 234:1 # asthma ; nonallergic
4:1 25:1 28:1 35:1 39:1 238:1 277:1 # asthma bakers
10:1 18:1 25:1 33:1 39:1 46:2 235:1 # asticcacaulis
2:1 6:1 9:1 10:1 13:1 18:1 24:1 25:2 31:1 32:1 39:1 53:1 60:1 67:1 103:1 190:1 207:1 209:1 212:1 # astronomical scientist
2:1 25:1 32:1 39:1 55:1 62:1 125:1 131:1 141:1 212:1 # astrovirus rna
4:1 5:1 14:1 15:1 17:1 21:1 48:1 58:1 164:1 # ataxia ; cerebral
3:1 9:1 10:1 15:1 21:1 25:1 27:1 30:1 39:1 41:1 57:1 59:1 63:1 80:1 84:1 89:1 97:1 113:1 148:1 226:1 290:1 # atelectases , congestive
3:1 4:1 15:1 20:1 27:1 84:1 113:1 233:1 # atelerix
1:1 3:1 4:1 11:1 15:1 38:1 59:1 65:1 76:1 84:1 86:1 113:1 125:1 131:1 141:1 263:1 # ateline herpesvirus 1
1:1 3:1 4:1 11:1 15:1 38:1 59:1 65:1 76:1 84:1 86:1 113:1 125:1 131:1 141:1 263:1 # ateline herpesvirus 2
2:1 3:1 6:2 15:1 31:1 45:2 52:1 61:1 64:1 68:1 85:1 113:1 114:1 119:1 123:1 # atenolol + bendroflumethiazide
3:1 6:1 15:1 31:1 45:2 52:1 113:1 # atenolol/chlorthalidone
1:1 6:1 7:1 10:2 11:1 15:1 18:1 19:1 22:1 24:2 86:1 89:1 103:1 187:1 198:1 201:1 207:2 235:1 298:1 # atlantic argentine
15:1 18:1 47:1 53:1 60:2 120:1 253:1 # atomic bombs
9:1 15:1 43:1 47:1 51:1 54:1 59:1 62:1 81:1 157:1 216:1 241:1 259:1 # atony; esophagus
11:1 15:1 30:1 35:1 39:1 42:1 59:1 68:1 107:1 148:1 157:1 227:1 284:1 289:1 # atpase, magnesium
5:1 7:1 15:1 17:1 32:1 42:1 55:1 58:1 59:1 # atresia ; anal
6:1 15:1 16:1 17:1 32:1 42:1 58:1 59:1 68:1 87:1 196:1 # atresia ; duodenum
3:1 4:1 15:1 17:1 22:1 32:1 42:1 58:1 59:1 126:1 130:1 150:1 # atresia; artery
15:1 17:1 25:1 29:1 32:1 39:1 47:1 139:1 231:1 # atretogastria
5:1 15:1 20:1 22:1 28:1 31:1 32:1 53:1 56:1 58:2 257:1 # atrial arrhythmia no
5:1 13:1 15:2 16:1 17:2 19:1 20:2 22:1 23:1 32:1 35:1 45:1 58:1 72:1 106:1 109:1 116:1 121:1 160:1 228:1 257:1 285:1 # atrial premature depolarisation
6:1 15:1 20:1 24:1 26:1 31:1 32:2 52:1 95:1 97:1 103:1 163:1 257:1 # atrioventricular block no
2:1 9:1 15:2 20:1 25:1 32:2 43:1 47:1 50:1 54:1 56:1 58:1 152:1 212:1 245:1 257:1 259:1 # atrophy , striatonigral
2:1 15:1 31:1 32:1 43:1 54:1 56:1 245:1 259:1 # atrophy no
2:1 4:1 15:1 27:1 32:1 43:1 54:1 56:1 123:1 245:1 259:1 # atrophy; leber
6:1 8:1 15:1 21:1 24:1 26:1 33:1 37:1 73:1 81:1 103:1 123:1 131:1 # attachment behavior
1:1 3:1 6:1 15:1 18:1 25:1 38:1 50:1 59:1 64:1 65:1 73:1 146:1 263:1 # attend chest clinic
1:1 2:1 3:1 6:1 12:1 15:1 19:1 63:1 64:1 105:1 110:1 161:1 170:1 237:1 301:1# attending play group
3:1 6:1 15:2 21:1 24:1 33:1 37:1 42:1 49:1 59:1 73:1 103:1 # attp attachment sites
5:1 9:2 15:1 18:1 27:1 31:1 46:1 48:1 70:1 84:1 88:1 98:1 99:1 129:1 145:1 146:1 232:1 239:1 272:1 293:1 # atypical cell mononuclear
4:1 5:1 7:1 15:1 18:1 19:3 22:1 39:1 42:1 46:1 56:1 64:1 76:1 83:1 129:1 145:1 161:1 185:1 196:1 232:1 239:2 267:1 272:1 # atypical glandular hyperplasia
5:1 8:1 12:1 26:1 29:1 31:1 32:1 35:1 37:1 60:1 126:1 137:1 194:1 262:1 280:1 # audiometry normal
4:1 8:1 11:1 12:1 47:1 49:1 97:1 126:1 265:1 # auditory ; nerve
1:1 4:1 8:1 10:1 12:2 13:1 15:1 20:1 26:1 30:1 47:1 49:1 53:1 55:1 102:1 126:1 127:1 149:1 151:1 172:1 177:1 191:1 209:1 218:1 253:1 258:1 265:1 286:1 # auditory discrimination observations
4:1 8:1 12:1 14:1 33:1 47:1 49:2 56:1 76:1 126:1 154:1 239:1 265:1 267:1 # auditory hyperacuity
12:1 13:1 30:2 39:1 59:1 88:1 148:1 149:1 246:1 # aujeszkys disease
5:1 14:1 27:1 62:1 72:1 146:1 209:1 # aural muscle
18:1 20:1 22:1 27:1 72:1 88:1 146:1 # auricle, ear
1:1 13:1 14:1 18:1 19:1 20:1 25:1 32:1 42:1 50:1 72:1 83:1 154:1 158:1 212:1 # auricula sinistra
11:1 18:1 19:2 20:1 22:1 39:1 54:1 72:1 83:1 154:1 161:1 167:1 223:1 # auricular neoplasm
2:2 8:1 13:1 14:1 72:1 95:1 104:1 # aurora rockfish
16:1 18:1 40:1 47:1 48:1 62:1 83:1 131:1 154:1 209:2 # auscultoscope, device
2:1 25:1 31:1 32:1 62:1 100:1 143:1 177:1 212:1 # austrobilharzia , no
1:2 7:1 10:1 24:1 38:1 47:1 83:1 90:1 120:1 122:1 136:1 187:1 207:1 263:1 292:1 # autoantibodies insulin
6:1 7:1 10:1 24:1 45:1 47:1 52:1 62:1 89:1 110:1 122:1 136:1 152:1 187:1 201:1 207:1 231:1 291:1 # autologous antigens
4:2 8:1 9:1 11:1 12:1 13:1 16:1 18:1 31:1 47:1 51:1 53:1 60:1 62:1 110:1 115:1 136:1 144:1 149:1 182:1 243:1 250:1 271:1 277:1 291:1 299:1 300:1 # autonomic nervous disorders
43:1 47:1 54:1 81:1 95:1 136:1 157:1 216:1 259:1 # autophagocytosis
1:1 4:1 5:1 20:1 27:1 55:1 68:1 109:1 136:1 139:1 233:1 286:1 # autumn galerina
6:1 55:1 62:1 97:1 125:1 131:1 141:1 # avenaviruses
6:1 7:2 10:1 24:1 58:1 89:1 131:1 152:1 187:1 201:1 207:1 # avian antigen
7:1 11:1 21:1 29:1 37:1 58:1 68:1 70:1 131:1 137:1 173:1 248:1 269:1 # avian metapneumovirus
7:1 58:1 62:1 101:1 106:1 125:1 131:2 141:1 # avian pox virus
7:1 13:1 25:1 40:1 47:1 51:1 58:1 60:1 73:1 111:1 131:1 209:1 # avian schistosome
7:1 9:1 12:1 26:1 27:1 35:1 42:1 61:1 64:1 77:1 83:1 163:1 224:1 292:1 301:1# avulsion of mandible
6:1 9:1 26:1 27:1 42:1 61:1 77:1 83:1 112:1 161:1 # avulsion of spleen
2:1 4:1 28:1 43:1 54:1 91:1 245:1 259:1 # axerophtholum
2:1 10:1 29:1 37:1 48:1 72:1 100:1 101:1 151:1 # axetil cefuroxime
5:1 9:1 27:1 29:1 47:1 58:1 84:1 # axial skeleton
7:1 12:2 19:1 22:1 34:1 39:1 42:1 46:1 58:1 64:1 99:1 100:1 126:1 301:1# axillary candidiasis
16:1 19:1 22:1 31:1 87:1 99:1 100:1 126:1 # axillary node
4:1 5:1 8:1 19:1 22:1 28:1 29:1 31:1 32:1 35:1 37:1 60:1 65:1 70:1 99:1 100:1 108:1 126:1 137:1 194:2 262:1 280:1 # axillary thermometry abnormal
57:1 60:1 64:1 106:1 110:1 169:1 199:1 288:1 # aza compound
15:1 20:1 21:1 23:1 26:1 27:1 28:1 29:1 54:1 108:1 111:1 163:1 195:1 288:1 # azathioprine 10mg tablet
1:1 11:1 12:1 20:1 34:1 72:1 86:1 170:1 288:1 # azauridine
1:1 4:1 11:1 20:1 30:1 59:1 86:1 233:1 288:1 # azeserine
1:1 11:1 67:1 86:1 95:1 288:1 # azocine
47:1 48:1 49:1 54:1 76:1 84:1 99:1 121:1 129:1 293:1 # b cell epitope
35:1 43:1 48:1 60:1 84:1 91:1 99:1 140:1 199:1 278:1 293:1 # b cells lymphoma
27:2 45:1 70:1 80:1 83:1 154:1 # b7 molecule
1:1 63:1 105:1 108:1 238:1 # baby swings
7:1 14:1 24:1 28:1 33:1 62:1 67:1 99:1 100:1 114:1 187:1 238:1 274:1 # bacillus anthrax
7:1 21:1 31:1 33:1 38:1 45:1 62:1 67:1 99:1 100:1 114:1 136:1 226:1 238:1 261:1 274:1 294:1 # bacillus butanolivorans
7:1 13:2 17:1 18:1 33:1 38:1 45:1 46:1 50:1 57:1 62:1 67:1 99:1 100:1 114:1 131:1 164:1 238:1 242:1 274:1 # bacillus canicolis brevis
1:1 7:1 10:1 33:1 58:1 62:1 63:1 67:1 99:1 100:1 105:1 114:1 136:1 234:1 238:1 274:1 298:1 # bacillus kuttingianum
2:1 6:1 11:1 32:1 33:1 49:1 50:1 59:1 62:1 67:1 89:1 99:1 100:1 114:1 201:1 231:1 238:1 274:1 # bacillus nitrogenes
1:1 6:1 8:1 12:1 17:1 33:1 40:1 43:2 59:1 62:2 64:1 67:1 89:1 91:2 99:1 100:1 112:1 114:1 152:1 201:1 238:1 270:1 274:1 301:1# bacillus phosphorescens indigenus
4:1 33:1 40:1 52:1 62:1 67:1 83:1 99:1 100:1 109:1 114:1 123:1 154:1 206:1 238:1 274:1 # bacillus tuberculosis
1:1 6:1 11:1 14:1 27:1 28:1 29:1 32:1 33:3 34:1 37:1 49:1 56:1 67:3 71:1 74:1 128:1 137:1 147:1 158:1 168:1 174:1 179:1 181:1 192:1 238:1 247:1 264:1 274:3 295:1 # bacitracin methylenedisalycylic acid
22:2 33:2 65:1 73:1 74:1 115:1 238:2 # back arched backwards
1:1 14:1 22:1 25:1 32:1 33:1 68:1 114:1 158:1 212:1 238:2 287:1 # back strain lumbar
9:2 24:1 26:1 33:1 42:1 57:1 62:1 77:1 109:1 238:1 # back; contusion
1:1 9:1 21:1 24:1 33:1 57:1 238:1 # bacon intake
3:1 4:1 5:1 8:1 9:1 20:1 33:1 41:1 45:2 52:2 57:2 58:1 130:1 189:1 233:1 238:1 241:1 # bacterial colony color
1:1 3:1 4:2 5:1 8:1 10:1 12:1 13:1 16:1 20:1 26:1 33:1 41:2 51:1 58:1 62:1 80:1 102:1 110:1 115:1 130:1 144:1 149:1 182:1 188:1 189:1 225:1 233:1 238:1 243:1 250:1 271:1 290:1 291:1 299:1 300:1 # bacterial infectious disorder
1:1 3:2 4:3 5:1 6:1 17:1 20:1 24:1 33:1 41:1 58:1 130:2 188:1 189:1 233:1 238:1 # bacterial interferences
3:1 4:1 20:1 26:1 33:1 41:1 43:1 54:1 130:1 189:1 233:1 238:1 259:1 # bacteriophages
3:1 4:1 20:1 31:1 33:1 41:1 68:1 130:1 189:1 227:1 233:1 238:1 284:1 # bacterium , no
2:1 3:1 4:1 16:1 33:1 34:2 41:1 62:1 104:1 124:1 130:1 143:1 184:1 189:1 196:1 238:1 # bacteroides bifidus
2:1 3:1 4:1 13:1 16:1 33:1 34:1 40:1 41:1 42:1 48:1 52:1 83:1 84:1 99:1 114:1 124:1 130:1 184:1 189:1 222:1 238:1 249:1 293:1 # bacteroides cellulosisolvens
1:1 2:1 3:2 4:2 12:1 16:1 24:1 33:1 34:1 37:1 41:1 58:1 74:1 124:1 130:2 184:1 189:1 194:1 238:1 # bacteroides intermedia
2:1 3:1 4:1 14:1 16:1 23:1 33:1 34:1 35:1 41:1 45:1 106:1 124:1 130:1 140:1 157:1 184:1 189:1 238:1 239:1 # bacteroides polypragmatus
2:1 3:1 4:1 16:1 33:1 34:1 41:1 59:1 67:1 76:1 80:1 112:1 124:1 130:1 184:1 189:1 190:1 238:1 # bacteroides species
27:1 100:1 238:1 287:1 # baileya
57:1 87:1 238:1 # bake cod
5:1 7:1 19:1 25:1 31:1 40:1 54:1 61:1 83:1 99:1 106:1 238:1 261:1 # balanoposthitis of bull
1:1 5:2 20:2 22:1 38:1 55:1 58:1 72:1 99:1 110:1 139:1 202:1 227:1 238:1 263:1 286:1 # balfouria gallinarium
3:1 4:1 5:1 9:2 10:1 12:1 15:3 19:1 21:1 26:1 28:1 29:1 46:1 52:1 65:1 77:1 99:1 100:1 102:1 118:1 127:1 130:1 238:1 258:1 # balloon dilatation catheter
5:1 9:1 11:1 55:1 60:1 70:1 223:1 238:1 # balneomonas
1:1 5:1 33:1 53:1 55:1 69:1 142:1 160:1 172:1 238:1 256:1 286:1 # balsaminaceae
8:1 14:1 18:2 28:1 33:1 42:1 45:1 46:1 57:1 62:1 67:1 69:1 91:1 232:1 238:1 261:1 274:1 # bambusicola thoracica
3:1 7:1 15:1 28:1 29:1 37:1 69:1 81:1 83:1 90:1 113:1 128:1 137:1 174:1 204:1 238:1 # bamethan sulfate
2:1 7:1 10:1 13:1 19:1 20:1 22:1 39:1 42:1 58:2 61:1 100:1 104:1 117:1 218:1 238:1 249:1 # bancroftian filariasis
7:1 48:1 64:1 84:1 99:1 238:1 293:1 # band cells
7:1 64:1 238:1 # bands
7:1 11:1 22:1 27:1 54:1 107:1 115:1 223:1 238:1 # bane , leopard
2:1 7:1 21:1 25:1 37:1 60:1 63:1 64:1 85:1 119:1 166:1 210:1 219:1 238:1 273:1 280:1 # bangstad syndrome
7:1 81:1 238:1 # banha
7:1 238:1 # bank, eye
7:1 238:1 # banks
7:1 24:1 109:1 187:1 238:1 # bantu
55:1 173:1 238:1 # bapna
22:1 238:2 # barba
4:1 22:1 40:1 53:1 65:1 69:1 73:1 100:1 126:1 133:1 140:1 142:1 166:1 204:1 238:2 # barbados cherry family
4:1 9:1 22:1 72:1 89:1 90:1 122:1 123:1 198:1 223:1 238:1 # barber surgeons
22:1 29:1 31:1 123:1 238:1 # barbet , no
22:1 89:1 198:1 238:1 # barge
7:2 22:1 35:2 89:1 109:1 116:1 198:1 224:2 238:1 # bargeman / tugman
16:1 22:1 30:1 40:1 65:1 74:1 88:1 166:1 238:1 # barheaded goose
22:1 238:1 # bark2
22:1 238:1 # barks
3:1 10:1 22:1 25:1 40:1 42:1 49:1 52:1 59:1 97:1 106:1 222:1 226:1 238:1 # barlow test positive
7:1 22:2 35:1 194:1 224:1 238:2 # barman/barmaids
14:1 22:2 39:1 115:1 178:1 237:1 238:1 241:1 # barnyard grass
1:1 22:1 25:1 28:1 38:1 45:1 91:1 150:1 165:1 238:1 246:1 263:1 # bartholin cysts
5:1 7:1 9:1 26:1 29:1 30:1 38:1 39:1 63:1 77:1 139:1 160:1 185:1 238:1 # basal ganglion set
1:1 6:1 24:2 30:1 37:1 39:1 103:1 148:1 184:1 238:1 # base , ointment
20:1 30:1 39:1 63:1 114:1 148:1 152:1 169:1 238:1 # base lung right
39:1 42:1 100:1 238:1 # basil
1:1 39:1 42:1 238:1 # basin
7:1 14:1 18:1 38:1 39:1 43:1 51:1 52:1 54:1 83:1 95:1 100:1 111:1 165:1 193:1 237:1 238:1 259:1 # basophilic granulocyte
4:1 15:1 21:1 97:1 188:1 238:1 287:1 # batai fever
1:1 11:1 15:1 28:1 32:1 62:1 63:1 105:1 111:1 125:1 169:1 238:1 # bathing trunk nevus
15:1 28:1 56:2 59:1 76:1 147:1 238:1 239:1 # bathyhypesthesia
1:1 50:1 58:1 111:1 238:1 # bauhinia l.
38:1 97:1 226:1 # bcg live
217:1 # bcgf-1
14:1 22:1 39:1 88:1 123:1 178:1 237:1 # bear grass
1:1 3:1 5:1 15:1 19:1 22:1 35:1 88:1 113:1 116:1 123:1 262:1 # bear in guatemala
15:2 17:2 23:1 35:1 72:1 88:1 109:1 116:1 123:1 228:1 285:1 # beat ; premature
13:1 15:1 30:1 53:1 74:1 88:1 123:1 178:1 # beat missed
22:1 28:1 43:1 55:1 74:1 81:1 123:1 173:1 # bednar aphthae
1:1 8:1 20:1 26:2 30:1 62:1 72:1 81:1 84:1 110:1 123:1 131:1 277:1 291:1 # behaviors injurious self
10:1 14:1 18:1 26:1 72:1 81:1 110:1 123:1 131:1 235:1 # behavioural tic
1:1 2:1 4:1 20:1 66:1 110:1 117:1 123:1 233:1 237:1 # beijerinckia group
5:1 7:1 9:1 17:1 21:1 29:1 37:1 48:1 51:1 55:1 59:1 84:1 99:1 117:1 123:1 137:1 248:1 293:1 # bellmetal resonance
25:1 40:1 47:1 60:1 84:1 123:1 # belt , ostomy
6:1 10:1 25:1 62:1 64:1 69:1 123:1 146:1 275:1 # bendamustine hcl
6:1 11:1 15:1 21:1 25:1 49:1 62:1 104:1 109:1 123:1 219:1 # benefit status
4:1 6:1 8:1 16:1 19:1 50:1 68:1 70:1 109:1 123:1 152:1 163:1 166:1 182:1 277:1 289:1 # benign bladder tumors
5:1 6:1 21:1 33:1 49:1 50:1 57:1 65:2 73:1 88:1 123:1 152:1 166:1 184:1 275:1 289:1 # benign coital headache
6:1 8:1 50:1 68:2 70:1 109:1 123:1 152:1 289:1 # benign gum tumor
2:1 6:1 8:1 43:2 45:1 50:1 52:1 60:1 65:1 70:2 73:1 91:1 95:1 123:1 152:1 223:1 231:1 254:1 273:1 289:1 # benign pheochromocytoma morphology
1:1 4:1 6:1 15:1 16:1 20:1 21:1 33:1 50:1 63:1 105:1 123:1 152:1 182:1 205:1 233:1 289:1 # benign shuddering attacks
5:1 6:1 8:1 14:1 32:1 33:1 50:1 65:1 68:1 70:1 73:1 88:1 109:1 123:1 152:1 158:1 289:1 # benign tracheal tumor
6:1 15:1 35:1 47:1 50:1 60:1 65:1 107:1 121:1 123:1 152:1 278:1 289:1 # benign; hepatoma
6:1 24:1 30:1 31:1 40:1 103:1 123:1 266:1 # bent ; nose
2:1 6:1 9:1 11:1 22:1 123:1 183:1 # benzarone
1:1 6:2 7:1 10:1 11:1 20:1 24:1 63:1 87:1 105:1 120:1 123:1 187:1 207:1 236:1 292:1 # benzene ring antibody
1:1 6:1 11:1 18:1 47:1 49:1 67:1 86:1 101:1 123:1 145:1 # benzine , toxicity
6:1 9:1 15:2 21:1 46:1 55:1 123:1 173:1 195:1 # benzonatate 100mg cap
6:2 31:1 43:1 54:1 65:1 123:1 254:1 259:1 283:1 # benzophenones
6:1 7:1 14:1 54:1 123:1 193:1 260:1 # benzopyrans
6:2 17:1 54:1 123:1 260:1 # benzopyrene
1:1 6:1 9:1 11:1 50:1 71:1 80:1 86:1 123:1 # benzoyl ecgonine
6:1 19:1 57:1 60:1 64:1 69:1 70:1 71:1 106:1 110:1 123:1 169:1 199:1 # benzylammonium compounds
3:1 4:1 6:1 123:1 139:1 173:1 197:1 198:1 # bergapten
4:2 17:1 111:1 123:2 141:1 # berks - berkshire
4:1 21:1 23:1 29:1 37:1 46:1 47:1 54:1 123:1 173:1 197:1 248:1 # beta - mercaptopropionate
9:1 21:1 26:1 28:1 29:1 30:1 39:1 55:1 77:1 111:1 123:1 148:1 248:1 # beta - thionase
1:1 2:1 3:1 4:2 9:1 21:1 24:1 29:1 123:1 130:1 188:1 248:1 # beta interferons
2:1 3:1 21:1 23:1 29:1 36:1 38:1 44:1 54:1 66:1 75:1 79:1 82:1 92:1 93:1 96:1 106:1 123:1 132:1 135:1 211:1 214:1 248:1 # beta lipoprotein
6:1 16:1 21:1 29:1 123:1 186:1 188:1 248:1 281:1 # beta-defensins
21:1 29:1 32:1 123:1 126:1 197:1 239:1 248:1 281:1 # beta-tryptase
21:1 29:1 123:1 248:1 # beta1h
7:1 21:1 29:1 123:1 248:1 294:1 # betanf
4:1 27:1 29:1 76:1 123:1 129:1 211:1 267:1 # betle , piper
22:1 31:1 40:1 123:1 266:1 # bezoar, nos
7:1 63:1 81:1 # bhangs
8:1 14:1 18:1 47:1 49:1 67:1 72:1 129:1 143:1 160:1 211:1 261:1 265:1 277:1 # bicipitoradialis bursa
9:1 13:1 33:1 34:1 41:1 52:1 63:1 68:1 90:1 104:1 133:1 143:1 177:1 189:1 238:1 # bifidobacterium longum suis
7:1 16:1 18:1 34:1 47:1 49:1 50:1 67:1 101:1 124:1 143:1 145:1 152:1 242:1 # biguanide toxicity
3:1 4:1 5:2 9:1 14:2 15:1 19:1 26:1 27:1 33:1 77:1 100:1 113:1 130:1 143:1 160:1 200:1 218:1 # bilateral sacral flexion
9:1 10:1 17:1 26:1 27:1 29:1 30:1 33:1 34:1 67:1 77:1 80:1 100:1 102:1 118:1 143:1 218:1 274:1 295:1 # bile acid secretion
10:1 25:1 26:1 27:1 32:1 41:2 98:2 100:1 102:1 125:1 143:1 177:1 196:1 212:1 213:2 225:1 253:1 # bile ducts obstruction
6:1 7:1 10:1 13:1 16:1 22:1 25:1 36:1 38:1 39:1 47:1 48:2 55:1 58:1 60:1 70:1 100:1 111:1 117:1 126:1 143:1 209:1 # biliary anastomotic dehiscence
2:1 4:1 13:1 22:1 27:1 38:1 40:1 42:1 58:1 100:1 126:1 143:1 146:1 209:1 222:1 249:1 # biliary sclerosis
1:2 12:1 17:1 38:1 41:1 64:1 80:1 100:1 125:1 141:2 143:2 206:1 270:1 290:1 301:1# bilirubin indirect
1:1 5:1 12:1 13:1 14:1 19:1 33:1 42:1 55:1 62:1 72:1 143:1 154:1 161:1 211:1 249:1 286:1 # binaural diplacusis
1:1 4:1 16:1 31:1 64:1 143:1 182:1 270:1 # binder , no
1:2 4:1 5:1 16:1 53:1 55:1 60:1 64:1 108:1 133:1 143:1 172:1 182:1 270:1 277:1 286:1 # binders, abdominal
1:2 5:1 12:1 17:1 19:1 22:1 28:1 31:1 40:1 41:1 43:1 54:1 64:1 70:1 80:1 81:1 83:1 95:1 141:1 143:1 154:1 180:1 259:1 270:1 290:1 301:1# binocular indirect ophthalmoscope
5:1 18:1 26:1 45:1 46:1 52:1 73:1 100:1 111:1 143:1 231:1 232:1 234:1 272:1 # biological child
5:1 8:1 18:1 21:1 26:1 29:1 37:1 43:1 45:1 46:1 52:1 69:1 70:1 91:1 137:1 143:1 231:1 232:1 234:1 248:1 272:1 # biological metamorphoses
5:1 10:1 15:1 17:1 18:1 19:1 26:1 45:1 46:1 52:1 84:1 97:1 127:1 143:1 226:1 231:1 232:1 234:1 272:1 # biological relative
3:1 4:1 5:1 13:1 18:1 25:1 26:1 42:1 45:1 46:1 52:1 130:1 143:1 231:1 232:1 234:1 249:1 272:1 # biological sister
4:1 12:1 20:1 26:2 54:1 76:1 87:1 143:1 233:1 267:1 # bioperiodicity
9:1 18:1 26:1 42:1 43:1 46:1 48:1 54:1 56:1 57:1 117:1 121:1 143:1 197:1 232:1 246:1 259:1 # biophysical concept
1:1 5:1 8:1 14:1 26:1 31:1 35:1 54:1 143:1 164:1 194:1 210:1 262:1 287:1 # biopsy brain normal
2:1 5:1 8:1 9:1 26:1 31:1 35:1 54:1 62:1 73:1 108:1 117:1 143:1 164:1 194:1 205:1 210:1 262:1 # biopsy bronchus abnormal
3:2 5:1 8:1 25:1 26:1 31:1 35:1 54:1 59:2 143:1 194:1 210:1 262:1 # biopsy testes normal
5:1 8:2 26:1 28:1 31:1 35:1 56:1 108:1 143:1 194:1 262:1 # biorhythm, abnormal
4:1 6:1 16:1 20:1 34:1 76:1 124:1 143:1 211:1 233:1 267:1 # biperiden
6:1 8:1 20:1 43:1 45:1 52:1 65:1 71:1 73:1 106:1 140:1 143:1 211:1 229:1 241:1 254:1 268:1 279:1 283:1 # biphenyl , polychlorinate
10:1 14:1 17:1 33:1 41:1 141:1 143:1 189:1 225:1 # birefraction
1:1 20:1 28:1 59:1 72:1 141:1 143:1 150:1 190:1 # birth injuries
28:1 37:1 57:1 60:1 110:1 136:1 141:1 143:1 150:1 280:1 # birth outcome
1:2 12:1 28:1 63:1 64:1 66:1 104:1 105:1 141:1 143:1 150:1 152:1 170:1 270:1 301:1# birth weight finding
5:1 8:1 28:1 31:1 35:1 66:1 90:1 141:1 143:1 150:1 152:1 194:1 206:1 262:1 # birth weight subnormal
3:1 4:1 28:1 130:1 141:1 143:1 150:1 194:1 # birth, term
1:1 3:1 5:1 13:1 15:1 28:1 53:1 55:1 68:1 113:1 114:1 136:1 143:1 167:1 172:1 286:1 # bismuth aluminate
1:1 2:1 9:1 13:2 28:1 37:1 50:1 51:1 60:1 63:1 64:1 85:1 105:1 106:1 119:1 136:1 143:1 144:1 167:1 184:1 210:1 273:1 280:1 # bismuth poisoning syndrome
2:2 8:1 13:1 23:1 44:1 45:2 51:1 52:2 54:1 56:1 73:1 85:1 95:1 119:1 138:1 143:1 144:1 153:1 155:1 159:1 171:1 176:1 268:1 # bisoprolol - hydrochlorothiazide
1:2 3:1 9:1 10:1 26:1 30:1 41:2 49:1 77:1 80:2 102:1 118:1 122:1 143:1 188:1 225:1 290:2 # bite infection insect
3:1 9:1 13:1 31:1 49:1 51:1 55:1 62:1 106:1 110:1 143:1 144:1 184:1 291:1 # bite poisonous snake
3:1 40:1 49:1 70:1 143:1 # bite;mosquito
1:1 9:1 10:1 47:1 49:1 63:2 105:1 143:1 298:1 # biting tongue
4:1 9:1 15:1 16:1 18:1 19:1 47:1 50:1 163:1 166:1 182:1 # bladder ; atonic
2:1 4:2 16:1 19:1 32:1 43:1 54:1 56:1 76:1 150:1 163:1 166:1 182:1 239:1 245:1 259:1 267:1 # bladder ; hypertrophy
1:1 4:1 16:1 19:1 24:1 33:1 41:1 72:1 106:1 109:1 117:1 154:1 163:1 166:1 169:1 182:1 184:1 285:1 # bladder acupuncture point
4:1 9:1 10:1 16:1 19:1 26:1 41:1 77:1 102:1 117:1 118:1 163:1 166:1 169:1 182:1 225:1 # bladder function
1:1 5:1 12:1 20:1 22:1 27:1 43:1 51:1 54:1 59:1 63:1 74:1 81:1 88:1 89:1 105:1 157:1 163:1 170:1 191:1 216:1 259:1 # bleeding esophageal varix
1:2 5:1 12:1 27:1 63:2 74:1 105:2 163:1 170:1 191:1 226:1 234:2 # bleeding gingival
1:1 5:1 12:1 17:1 21:1 27:1 41:1 63:1 74:1 80:1 105:1 163:1 170:1 290:1 # bleeding rectal
1:2 10:1 12:1 17:1 27:1 30:1 37:1 39:1 63:1 74:2 88:1 105:1 117:1 148:1 151:1 163:1 170:1 218:1 # bleeding time increased
1:1 12:1 27:1 63:1 74:1 105:1 163:1 170:1 # bleeding;postpartum
7:1 17:1 23:1 27:1 55:1 74:1 117:1 163:1 165:1 289:1 # bleeds pregnancy
1:1 6:1 8:1 9:1 26:1 27:1 31:1 42:1 62:1 65:1 77:1 114:1 117:1 146:1 163:1 # blennorrhea, inclusion
10:1 20:1 22:1 27:1 43:1 49:1 67:1 76:1 80:1 81:1 104:1 112:1 121:1 122:1 163:1 169:1 190:1 216:1 # blepharitis , unspecified
2:1 22:1 27:1 31:1 43:1 57:1 81:1 95:1 121:1 163:1 216:1 # blepharoconjunctivitis , no
1:1 3:1 4:1 5:1 11:1 18:1 20:1 25:1 38:1 46:1 56:1 59:1 64:1 130:1 163:1 178:1 232:1 233:1 246:1 263:1 270:1 272:1 # blindness, hysterical
1:1 4:1 11:1 20:1 38:1 59:1 64:1 97:1 163:1 178:1 226:1 263:1 270:1 # blindness, river
3:1 4:1 13:1 17:1 25:1 38:1 48:1 59:1 83:1 84:1 90:1 99:1 130:1 163:1 293:1 # blister cells result
3:1 4:1 13:1 25:1 38:1 68:1 130:1 163:1 277:1 # blisters gum
3:1 4:1 13:1 25:1 38:2 130:1 163:1 211:1 277:1 # blisters lip
3:1 4:1 6:1 13:2 25:1 38:1 50:1 76:1 130:1 163:1 277:1 # blisters penis
22:1 52:1 65:1 88:1 95:1 150:1 163:1 # block heart
6:1 52:1 95:1 117:1 163:1 # block;wenckebach
1:1 5:1 15:1 20:1 31:1 32:1 42:1 52:1 58:1 95:1 163:1 180:1 257:1 # blocks, sinoatrial
5:1 8:1 31:1 35:1 39:1 43:1 51:1 52:1 54:1 87:1 100:1 111:1 163:1 194:1 238:1 259:1 262:1 # blood basophil normal
3:1 48:1 49:1 52:1 84:1 87:1 99:1 111:1 163:1 293:1 # blood cell white
5:1 8:2 16:1 20:1 31:1 34:1 35:1 52:2 73:1 87:1 124:1 163:1 194:1 262:1 268:1 # blood chloride normal
1:1 3:1 11:1 16:1 17:1 25:1 30:1 38:1 39:1 45:1 52:1 59:1 73:1 74:1 80:1 86:1 87:1 88:1 91:1 148:1 163:1 218:1 263:1 # blood cholinesterase decreased
36:1 52:2 87:1 146:1 163:1 # blood clots
4:1 16:1 17:1 30:1 39:1 52:1 54:1 57:1 76:1 80:1 87:1 88:1 148:1 163:1 218:1 267:1 # blood copper decrease
8:1 27:1 52:1 57:1 59:1 62:1 87:1 146:1 163:1 209:1 # blood corpuscles
1:1 5:1 6:1 8:1 20:1 31:2 35:1 52:1 87:1 89:1 104:1 108:1 163:1 164:1 180:1 194:1 201:1 231:1 262:1 292:1 # blood fibrinogen abnormal
2:1 6:1 16:1 17:1 25:1 30:1 32:1 39:1 52:1 59:1 74:1 80:1 87:1 88:1 89:1 148:1 163:1 201:1 212:1 218:1 231:1 # blood oestrogen decreased
27:1 49:1 52:1 69:1 87:1 160:1 161:1 163:1 199:1 # blood sample kit
1:1 10:1 49:1 52:1 63:1 87:1 105:1 112:1 129:1 163:1 298:1 # blood spitting up
1:2 21:1 25:1 50:1 52:1 63:1 87:1 105:1 163:1 219:1 287:1 # blood staining
39:1 41:1 52:1 76:1 80:1 87:1 90:1 112:1 140:1 161:1 163:1 290:1 # blood supply aspects
1:2 17:1 30:1 39:1 52:1 87:1 88:1 117:2 148:1 163:1 218:1 # blood zinc increase
25:1 45:1 47:1 52:1 83:1 87:1 95:1 154:1 163:1 # bloods occult stool
14:1 108:1 114:1 163:1 218:1 253:1 # blue crabs
1:1 8:1 20:1 21:1 24:1 29:1 52:1 70:1 110:1 114:1 163:1 169:1 287:1 # blue mountain lorikeet
2:1 3:1 14:1 29:1 32:1 60:1 70:1 108:1 114:1 158:1 163:1 164:1 273:1 # blue, tetrabromophenol
14:1 39:1 114:1 163:1 178:1 237:1 # bluegrass
1:1 4:1 11:1 65:1 86:1 88:1 111:1 114:1 163:1 166:1 # bluehead shiner
3:1 4:1 33:1 36:1 59:1 65:1 73:1 106:2 112:1 114:1 163:1 # bluespotted poacher
12:1 27:1 59:1 87:1 120:1 133:1 190:1 268:1 # bodies dohle
6:1 22:1 34:1 37:1 57:1 60:1 87:1 107:1 114:1 120:1 150:1 199:1 236:1 # body fluid compartments
27:1 34:1 69:1 87:1 114:1 120:1 160:1 161:1 199:1 236:1 # body fluid sample
2:2 23:1 27:1 28:1 44:1 87:1 116:1 120:1 163:1 177:1 236:1 237:1 # body growth problem
7:1 18:1 26:1 37:1 50:1 72:1 73:1 80:1 81:2 87:1 110:1 120:1 123:1 131:1 236:1 242:1 # body mechanics behaviour
6:1 9:1 10:1 17:1 26:1 29:1 30:1 37:1 67:1 76:1 77:1 80:2 87:1 102:1 112:1 118:1 120:1 151:1 218:1 236:1 # body secretion specimen
3:1 4:1 15:1 87:1 113:1 120:1 130:1 236:1 277:1 # body waters
22:1 38:1 58:1 67:1 87:1 100:1 120:1 126:1 236:1 # body, ciliary
35:1 40:1 45:1 51:1 60:1 120:2 278:1 # bolbosoma
40:1 45:1 120:1 133:1 # boldos
9:1 17:1 64:1 65:1 74:1 120:1 121:1 164:1 # bond sheep breed
9:3 10:1 11:1 17:1 23:1 26:2 41:1 42:1 57:2 59:1 60:1 64:1 77:1 98:1 102:1 118:1 120:1 178:1 183:1 196:1 199:1 213:1 225:1 # bone conduction compression
6:1 9:1 11:1 16:1 37:1 52:1 54:1 84:1 97:1 120:1 183:1 # bone development
9:1 11:1 65:1 88:1 120:1 166:1 183:1 # bone head
5:1 9:1 11:1 65:1 88:1 120:1 183:1 # bone heal
9:2 11:1 26:1 27:1 31:1 40:1 42:1 59:1 77:1 120:1 183:1 266:1 # bone lesion nos
2:1 9:1 11:1 22:1 35:1 48:1 84:1 99:1 120:1 183:1 293:1 # bone marrow cell
1:1 3:1 9:1 11:1 14:1 15:1 107:1 113:1 120:1 157:1 183:1 191:1 237:1 287:1 # bone pain aggravate
8:1 9:2 10:1 11:1 17:1 26:1 51:1 59:1 77:1 102:1 118:1 120:1 183:1 197:1 243:1 # bone resorption
9:1 11:1 25:1 120:1 165:1 183:1 246:1 # bone; cyst
9:2 11:1 52:1 59:1 63:1 120:1 183:1 # bones long
9:2 11:1 29:1 70:1 120:1 # bonnet monkey
31:1 40:1 120:1 177:1 266:1 # booby, nos
1:1 3:1 4:2 6:1 8:1 11:1 16:1 38:1 42:1 56:1 76:1 86:1 115:1 120:1 122:1 150:1 182:1 239:1 250:1 263:1 267:1 271:1 299:1 300:1 # borderline hypertension
1:1 8:1 35:1 72:1 120:1 194:1 261:1 # born in burma
1:1 5:1 8:2 106:1 109:1 120:1 139:1 150:1 # born in portugal
1:1 8:1 47:1 120:1 231:1 # born in togo
2:1 8:1 17:1 38:1 58:1 84:1 99:1 110:1 120:1 237:1 293:1 # borrellia group vs461
3:1 4:1 7:1 8:1 17:1 20:1 22:1 24:1 26:1 28:1 36:1 55:1 59:1 120:1 130:1 187:1 233:1 # both anterior nares
15:1 20:1 28:1 32:1 36:1 58:1 120:1 257:1 # both atria
12:1 13:1 28:1 34:2 36:1 53:1 120:1 121:1 129:1 236:1 # both epididymis
8:1 17:1 28:1 36:1 107:1 120:1 121:1 202:1 # both forepaw
1:2 2:1 10:1 21:1 28:1 29:1 36:1 49:1 50:1 54:1 76:1 120:1 173:1 245:1 298:1 # bothrops itapetiningae
8:1 11:1 13:1 36:1 38:1 83:1 87:1 109:1 120:2 167:1 202:1 # botulisms, foodborne
14:1 17:1 28:1 29:1 59:1 72:1 110:1 120:1 128:1 190:1 228:1 234:1 # bougies, urethra
1:1 11:1 68:1 86:1 114:1 120:1 131:1 199:1 # bovine lumpy jaw
27:1 74:1 89:1 120:1 # bow legged
2:1 4:1 9:1 26:1 40:1 42:1 77:1 84:1 120:1 222:1 # bowel ; erosion
7:1 14:1 15:1 19:1 25:1 32:1 63:1 83:1 84:1 120:1 158:1 193:1 212:1 # bowel ; strangulation
7:1 49:1 59:1 63:1 73:1 81:2 84:1 89:1 108:1 120:1 143:1 # bowel changes habits
5:1 12:1 13:1 30:2 35:1 39:1 84:1 88:1 99:1 120:1 148:1 149:1 167:1 262:1 # bowel disease small
12:1 13:1 30:2 39:1 59:1 84:1 88:1 120:1 148:1 149:1 # bowel diseases
49:1 81:1 84:1 108:1 120:1 143:1 # bowel habit
4:1 8:1 10:1 14:1 15:1 26:1 76:1 84:1 102:1 120:1 127:1 202:1 252:1 258:1 267:1 # bowel perforations
5:1 10:2 11:1 12:1 13:1 14:2 18:1 20:1 33:1 38:1 49:2 58:1 72:1 73:1 83:1 111:1 154:1 164:1 166:1 269:1 # brachial neuritis radiculitis
5:1 12:1 14:1 21:1 22:1 29:1 46:1 115:1 164:1 166:1 202:1 229:1 236:1 240:1 248:1 # bradycardia foetal
14:1 35:1 57:1 164:1 # brahma cow
1:1 5:1 14:1 15:1 18:1 46:2 67:1 104:1 164:1 232:1 272:1 287:1 # brain calcifications
1:1 9:2 14:1 24:1 26:1 42:1 57:1 62:1 77:1 109:1 164:1 287:1 # brain contusion
1:1 9:1 14:1 17:1 26:1 77:1 122:1 164:1 234:1 287:1 # brain regions
1:1 3:1 8:1 14:1 25:1 70:1 81:2 116:2 157:1 164:1 287:1 # brain stem haemorrhage
1:1 3:1 14:1 22:1 25:1 107:1 116:1 150:1 164:1 287:1 # brain stem part
1:1 14:1 17:1 23:1 26:1 42:1 57:1 59:1 60:1 164:1 178:1 199:1 287:1 # brain; compression
1:1 7:1 14:1 29:1 33:1 34:1 47:1 65:1 67:1 72:1 73:2 74:1 81:1 117:1 164:1 193:1 196:1 274:1 287:1 295:1 # branched chain ketoaciduria
7:1 14:1 18:1 37:1 38:1 50:1 69:1 81:1 83:1 84:1 99:1 154:2 164:1 169:1 193:1 293:1 # branhamella cuniculi
7:1 14:1 21:1 24:1 31:1 40:1 164:1 187:1 193:1 266:1 # branta, nos
6:1 14:1 38:1 39:1 42:1 65:1 88:1 97:1 100:1 122:1 164:1 190:1 # brasilienses, hevea
4:1 14:1 18:1 25:1 32:1 39:2 42:1 46:2 68:1 98:1 125:2 164:1 178:1 212:1 232:1 # brassica erucastrum
4:1 14:2 18:1 27:1 33:1 39:1 42:1 45:1 46:1 48:1 88:1 164:1 178:1 232:1 # brassica oleracea
1:2 10:1 17:2 29:1 31:1 40:1 73:1 88:1 111:1 164:1 180:1 209:1 266:1 298:1 # break in retinoschisis
10:1 17:1 18:1 25:2 39:1 88:1 164:1 165:1 235:1 246:1 # breast cystic
6:1 16:1 17:1 25:1 37:1 39:1 52:1 54:1 84:1 88:1 97:1 141:1 164:1 234:1 # breast development girl
9:1 13:1 17:1 25:1 26:1 27:1 39:1 42:1 67:1 69:1 77:1 88:1 160:1 161:1 164:1 199:1 200:1 # breast excision sample
7:1 17:1 25:1 26:1 35:2 39:1 60:1 63:1 65:1 88:1 116:1 164:1 224:1 234:1 278:1 # breast hemangioma
3:1 4:1 6:1 16:1 17:1 25:1 39:1 64:1 88:1 164:1 182:1 # breast tender
8:1 16:1 17:1 25:1 39:1 49:1 53:1 88:1 145:1 164:1 194:1 202:1 # breast; deformity
2:1 11:1 13:1 17:1 25:1 39:1 40:1 42:1 80:1 88:1 164:1 218:1 222:1 249:1 # breast; necrosis
1:1 17:1 25:1 39:1 88:1 107:1 164:1 287:1 # breast; pain
6:1 17:1 24:1 25:1 27:1 28:1 37:1 39:1 49:1 74:1 88:1 90:1 103:1 116:1 161:1 164:1 188:1 # breastfeed with supplement
1:1 15:1 17:1 25:1 28:1 59:1 65:1 73:1 88:1 107:1 164:1 287:1 # breath chest pain
4:1 15:1 17:1 28:1 38:1 88:1 97:1 164:1 226:1 # breath liver
1:1 12:1 15:1 17:1 18:1 28:1 63:1 83:1 88:1 104:1 105:1 111:1 154:1 164:1 # breathing difficult
3:1 17:1 30:1 33:1 39:1 41:1 46:1 66:1 131:1 148:1 164:1 189:1 238:1 292:1 # brevibacterium casei
17:1 21:1 38:1 45:1 58:1 62:1 131:1 164:1 202:1 # brevifolias, taxus
1:1 11:1 17:1 35:1 86:1 116:1 131:1 164:1 # brevinema
4:1 18:1 19:1 20:1 164:1 # bricklayer
4:1 20:1 34:1 38:1 84:1 89:1 90:1 98:1 164:1 211:1 # bridgelip sucker
8:1 10:1 13:1 20:1 22:1 30:1 49:1 52:1 87:1 91:1 163:1 164:1 194:1 277:1 # british warmblood horse
7:1 20:1 21:1 49:1 164:1 241:1 294:1 # brittany
1:1 2:1 7:1 9:1 13:1 50:1 51:1 63:1 88:1 105:1 106:1 123:1 144:1 164:1 166:1 184:1 # broad bean poisoning
2:1 18:1 19:1 27:1 59:1 131:1 146:2 164:1 166:1 # broad clavicles
2:1 13:1 20:2 25:1 28:1 32:1 36:1 46:1 59:1 69:1 73:1 76:1 91:1 95:1 164:1 199:1 212:1 257:1 # brochothrix campestris
2:1 21:1 27:1 29:1 35:1 60:1 69:1 107:1 108:1 121:1 163:1 164:1 195:1 273:1 278:1 288:1 # bromazepam 3mg tablet
2:1 16:1 34:1 53:1 54:1 57:1 60:1 71:1 106:1 124:1 136:1 145:1 164:1 209:1 261:1 273:1 # bromide , butylscopolammonium
2:1 12:1 16:1 28:1 29:1 34:1 37:1 53:1 60:1 65:1 124:1 128:1 137:1 151:1 164:1 166:1 174:1 200:1 273:1 # bromide , hexadimethrine
2:1 6:1 43:1 50:1 60:1 65:1 141:1 164:1 199:1 254:1 273:1 283:1 # brompheniramine
2:2 5:1 9:2 35:1 60:1 64:1 73:2 85:1 91:1 111:1 117:1 119:1 164:1 262:1 273:1 278:1 # bronchi chondromalacias
2:1 5:1 7:1 9:1 10:1 16:1 25:1 35:1 36:1 39:1 47:1 55:1 58:1 60:1 70:1 73:1 74:1 111:1 116:1 117:1 164:1 # bronchial anastomotic edema
2:1 9:1 26:1 73:1 111:1 117:1 164:1 # bronchio -
2:1 9:1 12:1 13:1 19:1 26:1 30:2 39:1 45:1 59:1 73:1 88:1 111:1 117:1 148:1 149:1 164:1 # bronchiolar diseases
2:1 9:1 26:1 38:1 45:1 73:1 111:1 117:1 164:1 # bronchioli
2:1 9:1 39:1 73:1 91:1 107:1 112:1 117:1 164:1 167:1 # broncho spasms
2:1 6:1 9:1 13:1 17:1 18:1 19:1 25:1 27:1 43:1 50:1 54:1 73:1 83:1 90:1 91:1 104:1 109:1 117:1 161:1 164:1 206:1 # bronchopleural subphrenic fistula
2:1 9:1 10:1 19:1 22:1 46:1 62:1 73:1 89:1 100:1 117:1 150:1 157:1 164:1 205:1 240:1 # bronchus cartilage
2:1 6:1 9:1 11:1 13:1 42:1 59:1 62:1 73:1 89:1 117:1 157:1 164:1 201:1 205:1 249:1 # bronchus; agenesis
2:1 4:1 5:1 9:1 27:1 81:1 164:1 # bronze whaler
2:1 11:1 31:1 40:1 84:1 140:1 164:1 266:1 # brooklynella, nos
2:1 4:1 16:1 30:1 59:1 60:1 150:1 164:1 # broom, desert
2:1 6:1 10:1 15:1 17:1 21:1 23:1 24:1 30:1 59:1 103:1 127:1 164:1 # brow ; presentation
2:1 5:1 139:1 164:1 # brown algae
2:1 4:1 16:1 17:1 30:1 34:1 62:1 80:1 112:1 114:1 124:1 129:1 146:1 164:1 182:1 277:1 # brown recluse spiders
1:2 11:1 67:2 68:1 86:1 98:2 125:2 164:2 # brucinum / brucine
7:1 58:1 62:1 63:1 81:1 107:1 125:1 164:1 234:1 # brugia pahangus
3:1 5:1 46:1 49:1 62:2 83:1 111:1 114:1 125:1 154:1 164:1 272:1 # brushite calculus
5:1 13:1 31:1 41:1 55:1 72:1 95:1 109:1 125:1 164:1 167:1 285:1 # bruxism , nocturnal
9:1 19:1 33:1 50:1 59:1 126:1 163:1 164:1 190:1 # bryonies, black
42:1 129:1 152:1 253:1 # bsi pig
1:2 5:2 22:1 35:1 46:1 55:1 63:1 98:1 105:1 191:1 198:1 226:1 234:3 261:1 272:1 286:1 # buccal marginal gingivae
5:1 33:1 46:1 48:1 98:1 107:1 112:1 261:1 272:1 # buccal space
7:1 27:1 29:1 64:1 81:1 98:1 261:1 # bucket handle
1:1 9:1 13:1 15:1 50:1 51:1 63:1 65:1 88:1 98:1 105:1 106:1 144:1 184:1 261:1 # buckwheat poisoning
5:1 98:1 99:1 238:1 261:1 # buckyball
4:1 5:1 9:1 16:2 27:1 34:1 50:1 51:1 59:1 99:1 124:1 198:1 261:1 # budesonide allergy
4:1 20:1 22:1 89:1 139:1 152:1 233:1 261:1 # budgerigar
4:1 7:1 14:1 15:1 19:1 22:1 46:1 62:1 83:1 89:1 117:1 125:1 154:1 169:1 193:1 240:1 261:1 # bugeranus carunculatus
1:2 3:1 4:1 6:1 7:2 12:1 24:1 35:2 55:2 63:1 89:1 100:1 105:1 117:1 157:1 170:1 224:1 261:1 287:1 # buildings maintenance manager
7:1 19:1 24:1 83:1 161:1 187:1 261:1 # bulb , plant
6:2 8:1 14:1 24:1 32:1 37:1 69:1 83:1 97:1 103:1 120:1 202:1 261:1 # bulboventricular foramen
7:1 11:1 21:1 34:1 52:2 62:2 69:1 71:1 83:1 99:1 110:2 136:1 154:1 184:1 223:1 261:1 291:2 294:1 # bullous cutaneous amyloid
13:1 18:1 28:1 40:1 42:1 52:1 56:1 62:1 73:1 76:1 83:1 99:1 110:1 145:1 147:1 222:1 239:1 249:1 261:1 291:1 # bullous type ichthyosis
26:1 50:1 71:1 87:1 169:1 236:1 261:1 # buniodyl
1:1 6:1 11:1 43:1 50:1 65:1 86:1 254:1 261:1 283:1 # buphenine
1:1 33:1 46:1 129:1 191:1 226:1 261:1 287:1 # bupivacaine
72:1 95:1 115:1 133:1 261:1 # burdock
16:1 20:1 34:1 35:1 53:1 69:1 72:1 124:1 142:1 151:1 261:1 # burimamide
1:1 4:1 6:1 16:1 43:1 45:1 50:1 55:1 65:1 72:1 91:1 182:1 227:1 254:1 261:1 283:1 288:1 # burkholderia phenazinium
43:1 51:1 54:1 59:1 61:1 62:1 72:1 81:1 157:1 216:1 259:1 261:1 # burn of oesophagus
49:1 50:1 72:1 169:1 261:1 # burn units
19:1 22:1 61:1 72:1 122:1 126:1 261:1 # burns of larynx
25:1 72:1 160:1 165:1 246:1 261:1 277:1 # bursa cyst
29:1 30:1 72:1 160:1 261:1 277:1 # bursae set
10:1 13:1 26:1 38:1 39:1 42:1 49:1 51:1 54:1 72:1 100:1 261:1 277:1 # bursitis iliopsoas
4:1 10:1 12:1 13:1 14:1 26:1 37:1 42:1 49:1 68:1 72:1 166:1 205:1 261:1 277:1 297:1 # bursitis, radiohumeral
1:1 4:2 5:1 17:1 27:1 30:1 38:1 62:1 84:1 99:1 198:1 261:1 263:1 # buserelin allergy
7:1 21:1 62:1 83:1 90:1 108:1 195:1 204:1 261:1 # busulfan 2mg tab
4:1 7:1 30:1 40:1 62:1 83:1 90:1 97:1 115:1 133:1 204:1 261:1 # busulfan overdose
1:1 7:1 9:1 13:1 50:1 51:1 62:1 63:1 83:1 90:1 105:1 106:1 144:1 184:1 204:1 261:1 # busulfan poisoning
7:1 15:1 17:1 21:1 27:1 46:1 55:1 74:1 136:1 164:1 261:1 294:1 # butana cattle breed
28:1 33:1 62:1 81:1 136:1 154:1 261:1 # buthacus
3:1 4:1 11:1 27:1 59:1 74:1 130:1 136:1 140:1 261:1 # butterfly needles
7:1 10:1 24:1 68:1 187:1 207:1 227:1 284:1 # byzantium
12:1 13:1 22:1 30:2 39:1 88:1 148:1 149:1 160:1 # béguez césar disease
48:1 84:1 99:1 293:1 # c - cell
1:1 5:1 7:1 9:1 26:1 38:1 55:1 63:1 77:1 112:1 129:1 139:1 185:1 286:1 # c2 spinal ganglion
1:1 3:2 4:2 12:1 13:1 24:1 97:1 130:1 149:1 150:1 # c3 intervertebral disk
4:1 15:1 16:1 35:1 37:1 47:1 60:1 182:1 194:1 280:1 # c4 dermatome
1:1 5:1 7:1 9:1 26:1 38:1 55:1 63:1 77:1 112:1 129:1 139:1 185:1 286:1 # c5 spinal ganglion
15:1 30:1 39:1 46:1 107:1 148:1 # ca2 + atpase
22:1 27:1 46:2 80:1 108:1 163:1 240:1 # cablecar
7:1 31:1 35:1 46:1 151:1 224:1 287:1 # caiman , no
46:1 47:1 49:1 53:1 62:1 125:1 131:1 141:1 151:1 287:1 # caimito virus
9:1 12:1 13:2 30:2 39:1 46:1 51:1 88:1 148:1 149:1 178:1 287:1 # caisson; disease
5:2 7:1 11:1 46:3 68:1 269:1 272:2 # calc . calcaneum
2:1 4:1 5:1 7:2 11:1 40:1 42:1 46:2 49:1 88:1 109:1 123:1 145:1 206:1 222:1 272:1 # calcanean tuberosity
1:1 5:1 13:1 14:1 31:1 32:1 35:1 40:1 42:1 45:1 46:1 52:1 67:1 68:1 99:1 158:1 180:1 202:1 222:1 249:1 251:1 266:1 272:1 # calcinosis follow trauma
2:1 3:2 5:1 10:1 15:1 23:1 30:1 33:1 36:1 39:1 41:1 44:1 46:1 67:1 68:1 75:1 79:1 88:1 92:1 93:1 113:1 132:1 148:1 189:1 191:1 225:1 226:1 227:1 272:1 284:1 # calcium activate protease
1:1 5:1 38:1 46:1 55:1 67:1 68:1 100:1 125:1 141:1 143:2 206:1 227:1 272:1 284:1 286:1 # calcium bilirubinate
1:3 2:1 3:1 5:1 12:1 23:1 36:1 44:1 46:1 63:1 64:1 66:1 67:1 68:1 75:1 78:1 79:1 82:1 92:1 93:1 94:1 96:1 105:1 132:1 134:1 135:1 143:1 170:1 214:1 215:1 227:1 270:1 272:1 284:1 301:1# calcium binding protein
5:2 15:1 19:1 22:1 39:1 46:2 67:1 68:1 160:1 227:1 238:1 240:1 272:1 284:1 # calcium carbasalate
5:1 6:1 16:1 18:1 46:1 67:2 68:1 104:1 117:1 165:1 190:1 227:1 272:1 284:1 # calcium deficiency
1:1 4:1 5:1 17:1 30:2 39:1 46:1 67:1 68:2 88:1 117:1 125:1 148:1 218:1 227:1 272:1 284:1 # calcium increase serum
5:1 6:1 7:1 24:1 28:1 36:1 46:1 47:1 55:1 65:1 67:1 68:1 107:1 187:1 227:1 272:1 283:1 284:1 # calcium pantothenate
5:1 16:1 34:1 46:1 67:1 68:1 83:1 90:1 104:1 124:1 227:1 272:1 284:1 # calcium sulfide
1:1 5:1 10:1 11:1 25:1 46:1 62:1 83:1 86:1 114:1 154:1 165:1 246:1 272:1 298:1 # calculus = cystine
5:1 8:1 14:1 18:1 38:1 43:1 46:1 54:1 57:1 91:1 259:1 272:1 # calicophoron raja
5:1 18:1 22:1 38:1 46:2 99:1 107:1 232:1 240:1 272:1 # callicarpa l .
5:1 15:1 20:1 43:1 46:1 48:1 52:1 58:1 68:1 81:1 95:1 99:1 104:1 109:1 121:1 151:1 164:1 216:1 272:1 # callocephalon fimbriatum
2:1 4:1 5:1 7:1 16:1 46:1 58:1 60:1 62:1 72:1 114:1 143:1 182:1 246:1 272:1 273:1 # caluromys derbianus
43:1 46:1 69:1 76:1 81:1 121:1 157:1 199:1 216:1 234:1 # campephagidae
1:1 3:1 9:1 10:1 19:1 24:1 25:1 33:1 46:1 50:1 51:1 52:1 56:1 59:1 69:1 71:1 177:1 184:1 199:1 238:1 # campylobacter hyointestinalis lawsonii
4:1 7:1 9:1 46:1 48:1 57:1 104:1 117:1 141:1 194:1 # cancer confirm
1:1 4:1 7:2 19:1 31:1 35:1 37:1 46:1 48:1 60:1 84:1 117:1 278:1 # cancer melanoma skin
4:1 6:1 7:1 13:1 46:1 48:1 50:1 61:1 76:1 117:1 # cancer of penis
2:1 3:1 4:1 6:1 7:1 15:1 17:2 21:1 23:1 24:1 25:1 40:1 44:1 46:1 48:1 72:1 80:1 103:1 113:1 117:1 154:1 219:1 # cancer prostate recurrent
2:1 4:1 7:1 19:1 32:1 39:1 43:1 46:1 48:1 54:1 91:1 117:1 163:1 177:1 245:1 259:1 # cancer, trophoblast
4:1 7:1 14:1 17:1 28:1 29:1 46:1 48:1 72:1 117:1 128:1 228:1 # cancer, urethra
2:1 4:1 7:1 10:1 22:1 34:1 36:1 46:1 48:1 75:1 107:1 117:1 277:1 # cancers, parotid
1:1 4:1 5:1 7:1 46:1 48:1 55:1 117:1 157:1 191:1 234:1 277:1 286:1 # cancers, vaginal
5:1 6:1 7:3 10:1 12:1 18:1 24:1 34:1 46:2 64:1 89:1 122:1 143:1 152:1 187:1 201:1 207:1 232:1 275:1 301:1# candida albicans antigen
7:1 9:1 11:1 12:1 34:1 46:1 50:1 58:1 64:1 68:1 70:1 269:1 275:1 301:1# candida pneumonia
7:1 8:1 30:1 46:1 50:1 91:1 242:1 277:1 # canik horse
1:1 7:1 10:1 13:1 15:1 16:1 18:1 20:1 24:1 38:1 46:2 47:1 55:1 68:1 84:1 101:1 108:1 127:1 141:1 143:1 227:1 232:1 284:1 # cannabis intoxication delirium
7:1 24:1 28:1 31:1 46:1 62:1 187:1 205:1 # canthus , no
1:1 18:1 38:1 46:1 67:1 99:1 100:1 129:1 173:1 263:1 # capicillin
7:1 15:1 19:2 20:1 21:1 22:1 46:1 58:1 83:1 99:1 100:1 129:1 173:1 # capillaria annulata
7:1 19:1 20:1 22:1 40:1 46:1 52:1 58:1 83:1 99:1 100:1 129:1 160:1 173:1 # capillaria annulosa
19:1 22:1 43:1 46:1 99:1 100:1 126:1 129:1 140:1 173:1 199:1 # capillary lymph
20:1 22:1 46:1 107:1 173:1 # cappari
2:1 6:1 10:1 16:2 23:1 29:1 34:1 35:1 44:1 46:1 60:1 64:1 76:1 108:1 124:1 173:1 273:1 278:1 # capromab pendetide
10:1 13:1 31:1 38:1 40:1 46:1 49:1 83:1 90:1 173:1 266:1 # capsulitis, nos
14:1 22:1 46:1 240:1 246:1 # caraways
8:1 16:1 20:1 22:1 34:1 46:1 52:1 69:1 70:1 71:1 73:1 124:1 238:1 240:1 268:1 # carbamoylcholine chloride
4:1 5:1 6:1 18:1 22:1 27:1 46:1 50:1 67:1 99:1 100:1 123:1 198:1 240:1 # carbenicillin allergy
4:1 22:1 30:1 35:1 40:1 45:1 46:1 97:1 115:1 133:1 143:1 151:1 240:1 288:1 # carbimazole overdose
2:1 22:1 46:1 60:1 73:1 95:1 120:1 240:1 273:1 # carbochromene
3:1 22:1 25:1 46:1 95:1 120:1 165:1 240:1 246:1 # carbocysteine
9:1 12:1 16:2 17:1 22:1 26:1 30:1 34:1 39:1 46:1 80:1 88:1 101:1 120:1 124:1 148:1 218:1 240:1 # carbon dioxide decrease
22:1 46:1 101:1 120:1 140:1 162:1 175:1 240:1 # carboxy-lyases
4:1 7:1 14:2 22:1 32:1 39:1 46:1 71:1 101:1 120:1 122:1 158:1 162:1 175:1 188:1 193:1 240:1 # carboxyl transferases
22:1 40:1 43:3 46:1 60:1 91:3 101:1 112:1 120:1 136:1 162:1 175:1 239:1 240:1 # carboxyphosphonoenolpyruvate phosphomutase
1:2 17:1 22:1 23:1 31:1 35:1 39:1 42:1 46:1 60:1 66:1 67:1 78:1 180:1 191:1 226:1 240:1 278:1 # carcinoma , preinvasive
1:1 22:1 31:1 35:1 46:1 60:1 62:1 67:1 69:1 70:1 110:1 180:1 240:1 278:1 291:1 # carcinoma , squamous
1:2 22:1 31:1 35:1 46:1 60:1 67:1 180:1 240:1 278:1 # carcinoma ; skin
1:1 5:1 7:1 19:1 22:2 31:1 35:1 38:1 46:1 60:1 64:1 67:1 126:1 160:1 180:1 185:1 191:1 226:1 240:1 278:1 # carcinoma gland salivary
1:3 3:1 5:1 10:1 22:1 24:1 25:1 31:1 35:1 46:1 55:1 59:1 60:1 67:1 180:1 240:1 278:1 286:1 298:1 # carcinoma intestinal
1:1 7:1 9:1 10:1 14:1 22:1 26:1 31:1 32:1 35:1 42:1 46:1 48:1 49:1 60:1 67:1 77:1 84:1 99:1 102:1 118:1 122:1 158:1 180:1 193:1 240:1 278:1 293:1 # carcinoma transitional cell
10:1 12:1 15:1 18:1 22:1 33:1 38:1 46:2 57:1 58:1 60:1 115:1 127:1 161:1 199:1 232:1 240:1 # cardiac complication
9:1 10:1 12:2 15:2 19:1 21:1 22:1 26:1 33:1 46:1 58:1 77:1 100:1 102:1 115:1 118:1 127:1 240:1 258:1 # cardiac dilatation
3:1 6:1 12:1 15:1 22:1 27:1 33:1 37:1 46:1 58:1 84:1 113:1 115:1 191:1 240:1 # cardiac enzyme elevate
12:1 15:1 17:1 22:1 33:1 46:1 58:1 72:1 88:1 109:1 115:1 188:1 228:1 240:1 285:1 # cardiac feature
10:1 12:1 15:1 19:1 20:1 22:1 33:1 46:1 58:1 99:1 100:1 104:1 115:1 127:1 164:1 240:1 292:1 # cardiac fibrillation
5:1 12:1 22:1 26:1 38:1 46:1 53:1 54:1 58:1 60:1 69:1 100:1 115:1 142:1 204:1 240:1 # cardiomyopathy, familial
1:1 6:1 9:2 12:1 14:1 15:1 22:1 24:1 26:2 27:1 32:1 42:1 46:1 48:1 54:1 57:1 62:1 77:1 103:1 115:1 117:1 158:1 161:1 240:1 252:1 # cardioplegia infusion concentrate
12:1 19:1 22:1 26:1 30:1 39:1 45:1 46:1 57:1 99:1 115:1 173:1 191:1 209:1 240:1 # cardiovascular collapse
4:1 17:1 22:1 46:1 53:1 69:1 97:1 100:1 140:1 142:1 204:1 226:1 234:1 240:1 # caregiver family
14:1 18:1 20:1 22:1 32:1 33:1 41:1 46:2 107:2 158:1 173:1 189:1 200:1 232:1 240:1 # carica papaya extract
1:1 7:1 10:1 11:1 14:1 22:1 29:1 32:1 33:2 46:1 48:1 49:1 50:1 71:2 86:1 122:1 145:1 158:1 165:1 193:1 240:1 298:1 # carnitine acetyl acyltransferase
1:1 5:1 7:1 10:1 11:1 14:1 22:1 32:1 33:1 46:1 49:2 50:1 53:1 71:2 86:1 107:1 122:1 145:1 158:1 165:1 193:1 240:1 298:1 # carnitine palmityl acyltransferase
1:1 10:1 11:1 16:1 21:1 22:1 41:1 46:1 49:1 50:1 80:1 86:1 188:1 197:1 240:1 290:1 298:1 # carnitine uptake defect
1:1 3:1 6:1 22:1 31:1 33:1 41:1 46:1 111:1 122:1 123:1 177:1 189:1 238:1 240:1 292:1 # carnobacterium inhibens
2:1 10:1 13:1 22:1 34:1 36:1 38:1 45:1 46:1 75:1 116:1 120:1 167:1 240:1 # carotid ; embolism
2:1 3:1 4:1 10:1 20:1 22:2 34:1 36:1 46:1 59:1 75:1 130:1 150:1 190:1 233:1 240:1 # carotid arteries
2:1 3:1 6:1 10:1 22:1 24:1 25:1 34:1 36:1 46:1 75:1 103:1 240:1 # carotids stent
10:2 18:1 19:2 22:1 25:1 39:1 46:1 84:1 89:1 100:1 150:1 157:1 235:1 240:1 # cartilage , elastic
6:1 10:1 11:1 19:2 22:1 39:1 46:1 50:1 54:1 89:1 100:1 123:1 150:1 152:1 157:1 161:1 167:1 223:1 240:1 289:1 # cartilage neoplasms benign
5:1 10:1 19:1 22:1 39:1 46:1 55:1 89:1 100:1 150:1 157:1 160:1 240:1 # cartilage, nasal
10:1 18:1 19:2 20:1 22:2 46:1 59:1 72:1 83:1 89:1 100:1 150:1 154:1 157:1 240:1 # cartilages, auricular
10:1 19:1 22:2 46:1 59:1 88:1 89:1 100:1 150:1 157:1 240:1 # cartilages, ear
16:1 27:2 39:1 45:1 46:2 70:1 80:1 83:1 154:1 166:1 209:1 # cascade molecule
39:1 46:1 58:1 59:1 67:1 76:1 80:1 111:1 112:1 190:1 # cashia species
1:1 19:1 20:1 22:2 25:1 39:1 46:1 48:1 55:1 72:1 83:1 84:1 99:1 114:1 126:1 286:1 293:1 # casts urinary cellular
6:1 15:1 21:1 46:1 81:1 89:1 141:1 157:1 201:1 287:1 # catagen hair
5:1 14:1 15:1 21:1 22:1 38:1 46:1 52:1 126:1 164:1 231:1 292:1 # catalog , library
4:1 5:2 15:1 21:1 37:1 46:1 52:1 57:1 58:1 60:1 67:1 231:1 # catalogs, commercial
3:1 14:2 15:2 21:1 22:1 31:1 33:1 40:1 41:1 46:1 74:1 113:1 157:1 189:1 191:1 237:1 266:1 # cataract nos aggravated
5:1 15:1 21:1 22:1 39:1 46:1 55:1 160:1 # catarrhs, nasal
2:1 15:2 21:1 26:1 32:1 46:1 54:1 129:1 245:1 # catatropiosis
2:1 13:1 15:2 21:1 31:1 32:1 46:1 54:1 129:1 245:1 # catatropis , no
3:1 10:1 15:2 19:1 46:1 84:1 99:1 113:1 127:1 292:1 293:1 # catellatibacterium
1:1 3:1 5:1 6:1 15:1 43:1 46:1 50:1 81:1 113:1 216:1 276:1 # catenin , alphae
1:1 3:1 6:1 12:1 15:1 18:1 46:1 52:1 54:1 62:1 64:1 83:1 113:1 154:1 161:1 270:1 301:1# catenuloplanes indicus
3:1 7:2 14:1 15:1 46:1 55:1 58:1 59:1 66:1 113:1 123:1 193:1 # catesbeiana , rana
7:1 13:1 15:1 45:1 46:1 52:1 57:1 58:1 60:1 104:1 143:1 # catfish , colombian
3:1 15:1 22:1 28:1 46:1 59:1 81:1 150:1 # cathartes
10:1 15:1 18:1 22:1 28:1 46:1 81:1 150:1 235:1 # cathartic
1:1 15:1 28:1 42:1 46:1 65:1 121:1 122:1 # cathepsins b
3:1 4:2 5:1 14:1 15:1 20:1 28:1 29:1 34:1 46:1 65:1 72:1 76:1 130:1 196:1 233:1 267:1 # catheter , peridural
3:2 4:1 6:1 15:1 28:1 29:1 46:1 61:1 65:1 91:1 117:1 130:1 # catheter , tenckhoff
3:1 4:1 6:1 15:1 28:1 29:1 31:1 46:1 62:1 65:1 97:1 110:1 130:1 291:1 # catheter , venous
3:2 4:1 15:1 16:1 28:1 29:1 35:1 42:1 46:1 49:1 65:1 74:1 116:1 130:1 # catheter site oedema
3:1 4:1 15:1 16:1 18:1 28:1 29:1 46:1 48:1 65:1 130:1 131:1 # catheter, device
3:1 4:1 14:1 15:1 18:1 23:1 28:1 29:1 46:1 65:1 90:1 130:1 143:1 173:1 206:1 277:1 # catheters suprapubic
4:1 15:1 46:1 97:1 109:1 188:1 # catu fever
14:1 15:1 22:1 37:1 46:1 67:1 68:2 69:1 80:1 107:1 109:1 227:1 275:1 284:1 # caudatum, paramecium
3:1 4:1 21:1 39:1 46:1 49:1 62:1 125:1 130:1 131:1 136:1 # cavitas uterus
36:1 46:1 62:1 202:1 # cavus foot
6:1 7:1 10:1 24:1 89:1 152:1 187:1 201:1 207:1 # cd11a antigen
21:1 29:1 49:1 50:1 90:1 123:1 169:1 206:1 248:1 261:1 # cd11c beta subunit
3:1 43:1 91:1 95:1 140:1 165:1 199:1 # cd11c+ lymphocyte
6:1 7:1 10:1 24:1 89:1 152:1 187:1 201:1 207:1 # cd131 antigen
6:1 7:1 10:1 24:1 89:1 152:1 187:1 201:1 207:1 # cd142 antigen
6:1 7:1 10:1 24:1 89:1 122:1 152:1 187:1 201:1 207:1 # cd26 antigens
8:1 17:1 47:1 48:1 80:1 121:1 197:1 265:1 # cd30l receptor
6:1 7:1 10:1 24:1 89:1 122:1 152:1 187:1 201:1 207:1 # cd337 antigens
6:1 7:1 10:1 24:1 89:1 122:1 152:1 187:1 201:1 207:1 # cd36 antigens
3:1 16:1 17:1 30:1 39:1 43:1 80:1 88:1 91:1 95:1 140:1 148:1 165:1 199:1 218:1 # cd4 lymphocyte decrease
8:1 17:1 47:1 48:1 80:1 121:1 197:1 265:1 # cd4 receptor
3:1 43:1 91:1 95:1 140:1 165:1 199:1 # cd42b+ lymphocyte
27:2 45:1 70:1 80:1 83:1 154:1 # cd44 molecule
3:1 43:1 91:1 95:1 140:1 165:1 199:1 # cd45rb+ lymphocyte
6:1 7:1 10:1 24:1 89:1 122:1 152:1 187:1 201:1 207:1 # cd51 antigens
3:1 10:1 40:1 42:1 43:1 49:1 91:1 95:1 97:1 106:1 140:1 165:1 199:1 222:1 226:1 # cd8 positive lymphocytes
3:1 43:1 91:1 95:1 140:1 165:1 199:1 # cd82+ lymphocyte
1:2 2:1 3:1 23:1 30:1 36:1 39:1 44:1 55:1 66:1 75:1 78:1 79:1 82:1 92:1 93:1 94:1 96:1 132:1 134:1 135:1 148:1 214:1 215:1 286:1 # cdc2 protein kinase
6:1 7:1 10:1 24:1 89:1 152:1 187:1 201:1 207:1 # cdw65 antigen
8:1 14:1 32:1 33:2 41:1 48:1 52:1 146:1 158:1 189:1 200:1 204:1 # cefaclor extract
2:1 23:1 37:1 41:1 44:1 48:1 87:1 98:1 121:1 129:1 151:1 188:1 196:1 213:1 # cefepime product
5:1 9:1 12:1 21:1 29:1 31:1 37:1 40:1 45:1 48:1 51:1 68:1 70:1 87:1 137:1 160:1 227:1 248:1 266:1 284:1 288:1 # cefmetazole monosodium salt
2:1 9:1 10:1 26:1 31:1 48:1 56:1 61:1 70:1 72:1 85:1 95:1 102:1 119:1 138:1 153:1 155:1 159:1 171:1 176:1 # ceftiofur monohydrochloride
1:1 9:1 10:1 13:1 48:1 50:1 51:1 63:1 101:1 105:1 106:1 144:1 151:1 184:1 # ceftizoxime poisoning
2:1 37:1 48:1 72:1 101:1 151:1 # cefuroxime
2:1 3:1 4:1 5:1 6:1 14:1 17:1 22:1 24:1 37:1 48:1 72:1 101:1 103:1 107:1 130:1 151:1 # cefuroxime . parenteral
12:1 13:1 30:2 33:1 38:1 39:1 48:1 58:1 73:1 84:1 87:1 88:1 91:1 100:1 111:1 148:1 149:1 # celiac childhood disease
27:1 29:1 48:1 84:1 99:1 163:1 177:1 293:1 # cell , goblet
4:1 6:1 10:1 12:1 17:1 24:1 48:1 84:1 99:1 103:1 188:1 207:1 293:1 # cell differentiation
10:1 18:1 38:1 46:1 48:1 83:1 84:1 99:1 161:1 211:1 232:1 293:1 # cell multiplication
17:1 25:1 27:1 32:1 41:1 48:1 62:1 72:1 84:1 98:2 99:1 109:1 125:1 146:1 212:1 213:1 228:1 269:1 285:1 293:1 # cell nucleus structure
21:1 22:1 48:1 49:2 84:1 99:1 109:1 126:1 129:1 293:1 # cell pituitary
9:1 10:1 14:1 15:1 26:1 48:1 53:1 77:1 84:1 99:1 102:1 118:1 127:1 152:1 237:1 252:1 258:1 293:1 # cells migration
26:1 28:1 38:1 48:1 49:1 65:1 84:2 99:1 121:1 129:1 184:1 293:1 # cells, epithelioid
7:1 24:1 48:1 58:1 84:1 99:1 187:1 234:1 293:1 # cells, giant
2:1 10:1 13:1 36:1 38:1 48:1 49:1 68:1 75:1 83:1 84:1 99:1 109:1 114:1 209:1 218:1 293:1 # cellulitis ; scrotum
10:1 13:1 17:1 25:1 38:1 39:1 48:1 49:1 83:1 84:1 88:1 99:1 114:1 164:1 293:1 # cellulitis breast
10:1 13:1 36:1 38:1 48:1 49:1 61:1 83:1 84:1 99:1 114:1 202:1 293:1 # cellulitis of foot
1:1 2:1 10:1 13:1 38:1 48:1 49:1 61:1 83:1 84:1 99:1 114:1 184:1 237:1 293:1 # cellulitis of groin
10:1 13:1 38:1 48:1 49:1 61:1 65:1 83:1 84:1 88:1 99:1 114:1 166:1 293:1 # cellulitis of head
10:1 13:1 38:1 48:1 49:1 61:1 65:1 83:1 84:2 99:1 114:1 293:1 # cellulitis of heel
5:1 10:1 13:1 22:1 38:1 43:1 48:1 49:1 63:1 81:1 83:1 84:1 88:1 89:1 99:1 114:1 126:1 216:1 293:1 # cellulitis pharyngeal
4:1 10:1 13:1 16:1 38:1 48:1 49:1 83:2 84:1 91:1 99:1 110:1 114:1 182:1 293:1 # cellulitis; shoulder
6:1 8:1 12:1 18:1 24:1 28:1 37:1 48:1 54:1 74:1 76:1 91:1 103:1 116:1 150:1 # cement orthopedic
6:1 24:1 35:1 37:1 47:1 48:1 60:1 103:1 116:1 278:1 # cementoma
1:1 3:1 4:1 5:1 6:2 14:2 15:1 24:2 28:1 29:1 31:1 32:2 46:1 48:1 65:1 97:1 103:1 110:1 130:1 158:2 # central intravenous catheter
5:1 9:1 43:1 48:1 50:1 52:1 58:1 81:1 121:1 216:1 # cephalonia
5:1 43:1 48:1 52:1 54:1 81:1 87:1 106:1 121:1 216:1 # cephalopod
2:1 4:1 5:1 30:1 40:2 43:1 48:1 52:1 81:1 97:1 106:1 110:1 112:1 115:1 121:1 133:1 216:1 237:1 # cephalosporin group overdose
1:2 9:1 10:1 11:1 12:1 14:1 26:1 41:1 43:1 48:1 77:1 80:1 86:1 102:1 118:1 121:1 166:1 170:1 195:1 225:1 290:1 # cephradine 250mg injection
2:1 4:1 14:1 18:1 48:1 53:1 69:1 142:1 218:1 # ceramic crown
4:1 14:1 15:1 47:1 48:1 54:1 106:1 231:1 252:1 # ceratopogonidae
4:1 8:1 14:1 40:1 48:1 57:1 106:1 112:1 # cercospora
4:1 9:1 28:1 48:1 91:1 95:1 110:1 115:1 133:1 165:1 # cerdocyon thou
4:1 5:1 6:1 14:1 17:1 19:1 22:1 24:1 27:1 32:1 48:1 52:1 83:1 84:1 97:1 99:1 103:1 123:1 143:1 158:1 177:1 226:1 261:1 293:1 # cerebellar biventral lobule
4:1 12:1 13:1 17:1 19:1 22:1 30:2 39:1 48:1 84:1 88:1 99:1 123:1 148:1 149:1 293:1 # cerebellar disease
4:1 15:1 17:1 19:1 22:1 35:2 47:1 48:1 60:1 65:1 84:1 99:1 116:1 123:1 278:1 293:1 # cerebellar hematoma
4:1 5:1 14:1 17:1 30:1 48:2 59:2 108:1 164:1 178:1 209:1 253:1 # cerebral abscesses
4:1 5:2 8:1 10:1 14:1 17:1 18:1 19:1 39:1 42:1 46:1 48:1 57:1 58:1 112:1 150:1 161:1 164:1 232:1 235:1 236:1 246:1 272:1 # cerebral cortical dysplasia
4:1 5:2 14:1 17:1 18:1 27:1 48:1 53:1 65:1 107:1 116:1 161:1 164:1 210:1 211:1 234:1 # cerebral hemiplegic palsy
2:1 4:1 5:1 14:1 17:1 25:1 32:1 48:1 164:1 212:1 # cerebral stroke
4:2 5:1 9:1 10:1 13:1 14:1 17:1 26:1 42:1 48:1 62:1 76:1 77:1 90:1 164:1 178:1 267:1 # cerebral tissue perfusion
1:1 4:1 5:1 14:1 17:1 29:1 30:1 48:1 66:1 78:1 97:1 122:1 164:1 # cerebral veins set
4:1 5:1 6:1 11:1 14:1 17:1 18:1 19:1 20:1 24:1 27:1 32:1 39:1 48:1 54:1 97:1 103:1 146:1 161:1 164:1 167:1 223:1 257:1 # cerebral ventricle neoplasms
3:1 4:2 10:1 13:2 17:1 20:2 25:1 38:1 48:1 49:1 58:1 130:1 164:1 233:1 # cerebritis , listeria
2:1 4:1 8:1 17:1 36:1 40:1 47:1 48:1 65:1 88:1 112:1 129:1 164:1 265:1 # cerebrospinal otorrhea
2:1 4:1 12:1 13:1 17:1 30:2 39:2 48:1 88:1 148:1 149:1 164:1 191:1 # cerebrovascular disease
4:1 13:1 17:1 42:1 48:1 58:1 131:1 # cerevisiae, s
4:1 7:1 14:1 15:1 21:1 22:1 27:1 33:1 41:1 46:1 48:1 83:1 88:1 125:1 189:1 # cerulean; cataract
3:1 4:1 6:1 33:1 37:1 41:1 48:1 68:1 74:1 107:1 125:1 151:1 189:1 199:1 # cerumen impacted
4:1 5:1 9:1 10:1 12:1 15:2 18:1 19:1 21:1 26:1 46:1 48:1 77:1 100:1 102:1 118:1 127:1 131:1 232:1 258:1 272:1 # cervical dilatations
4:1 5:1 7:1 9:1 18:1 26:1 38:1 46:1 48:1 63:1 77:1 131:1 139:1 185:1 232:1 272:1 # cervical ganglion
1:2 3:1 4:2 5:1 6:1 18:1 24:2 31:1 37:1 38:1 46:1 48:1 69:1 103:1 112:1 129:1 130:1 131:1 139:1 152:1 180:1 232:1 272:1 277:1 # cervical interspinous ligament
1:1 4:1 5:1 11:1 18:1 22:1 46:1 48:1 86:1 112:1 129:1 131:1 194:1 232:1 272:1 # cervical spine warm
3:1 4:2 5:2 14:1 18:1 22:1 46:1 48:1 73:1 97:1 131:1 150:1 164:1 232:1 272:1 # cervical vertebral arch
3:1 4:2 5:2 14:1 18:1 46:1 48:1 87:1 97:1 120:1 131:1 150:1 164:1 232:1 236:1 272:1 # cervical vertebral body
4:2 19:1 39:1 42:1 48:1 56:1 76:1 131:1 161:1 239:1 267:1 # cervix; hyperplasia
25:1 39:1 47:1 48:1 59:1 87:1 275:1 # cestodas
1:1 10:1 15:1 16:1 21:1 25:2 26:1 47:1 48:1 59:2 87:1 102:1 127:1 188:1 219:1 258:1 # cestode infestation
21:1 29:1 33:1 48:2 88:1 248:1 # cetacea
7:1 21:1 29:1 31:1 45:1 48:1 248:1 294:1 # cetanol
1:1 10:1 11:1 20:1 29:1 48:1 86:1 141:1 # cetirizine
6:1 11:1 20:1 29:1 34:1 42:1 48:1 59:1 71:1 145:1 188:1 260:1 276:1 287:1 # cetylpyridinium + guaifenesin
5:2 7:1 11:1 34:1 48:1 52:1 184:1 191:1 # cevane alkaloid
17:1 29:1 47:1 53:1 60:1 68:2 72:1 73:1 81:1 227:1 228:1 269:1 284:1 # chaetomium aureum
6:1 12:1 13:1 17:2 24:1 30:2 39:2 72:1 73:1 80:1 81:1 88:1 103:1 139:1 148:1 149:1 154:1 157:1 # chagas disease recurrent
2:1 4:1 7:1 27:1 37:1 60:1 64:2 73:1 81:1 85:1 119:1 210:1 273:1 277:1 280:1 # chandlers syndrome
7:1 45:1 52:1 57:1 63:1 72:1 73:1 81:2 89:1 110:1 141:1 287:1 # change colour hair
1:1 5:1 7:1 12:1 13:1 30:2 35:1 39:1 50:1 53:1 59:1 63:1 73:1 81:1 88:1 89:1 148:1 149:1 151:1 172:1 262:1 # change diseases minimal
16:1 18:1 22:1 27:1 48:1 57:1 73:1 74:1 81:1 89:1 110:1 131:1 161:1 198:1 # charge coupled device
5:1 9:1 16:1 18:1 22:1 35:1 46:1 53:1 55:1 65:1 70:1 73:1 74:1 83:1 116:2 126:1 232:1 272:1 # chemical pulmonary edema
1:1 4:1 5:1 18:1 34:1 38:1 46:1 48:1 53:1 56:1 64:1 65:1 73:1 76:1 98:1 99:1 116:1 129:1 140:1 196:1 211:1 232:1 239:1 267:1 270:1 272:1 # chemically induce hyperlipidemia
5:1 9:1 11:1 18:1 46:1 50:1 53:1 58:1 65:1 68:1 70:1 73:1 116:1 232:1 269:1 272:1 # chemicals pneumonia
4:1 14:1 28:1 36:1 41:1 65:2 70:1 73:1 80:1 116:1 188:1 290:1 # chemotherapy effects
4:1 18:1 65:1 67:1 73:1 76:1 80:1 89:1 104:1 112:1 126:1 152:1 # cherry specific ige
5:1 25:1 59:1 65:1 73:1 99:1 # chest wall
21:1 27:2 29:1 65:1 73:1 108:2 163:2 # chewable tablet
4:1 10:3 13:1 15:1 16:1 27:1 29:1 35:1 49:1 65:1 71:1 73:1 84:1 127:1 182:1 190:1 194:1 # cheyletiella dermatitis
4:1 17:1 73:1 74:1 76:1 90:1 111:1 164:1 205:2 267:1 # chihuahua superbreed
1:1 9:1 55:1 57:1 73:1 100:1 111:1 117:1 143:1 154:1 157:1 206:1 286:1 # child concubinage
1:1 2:1 31:1 40:1 42:1 45:1 47:1 49:1 73:1 111:1 141:1 180:1 222:1 266:1 # chiro - inositol
2:1 4:1 9:1 11:1 20:1 27:1 73:1 80:1 111:1 141:1 183:1 200:1 233:1 # chironex fleckeri
1:1 2:1 4:1 25:1 35:1 38:1 40:1 47:1 60:1 68:1 71:1 73:1 99:1 111:1 123:1 126:1 141:1 263:1 278:1 # chirostoma beryllinum
13:1 30:1 73:1 84:1 111:1 # chisel
5:1 21:1 49:1 73:1 111:1 # chital
9:1 47:1 49:1 73:1 111:1 # chiton
59:1 73:1 97:1 111:1 226:1 # chives
12:1 19:1 31:1 58:1 69:1 73:1 138:1 268:1 # chlamydia , no
8:1 14:1 43:1 52:1 53:1 69:1 73:1 142:1 211:1 268:1 # chloramiphene
6:1 8:1 16:2 18:1 20:1 34:1 52:1 67:1 73:1 104:1 117:1 124:1 165:1 190:1 268:1 # chloride deficiency
6:1 8:1 9:1 16:1 20:1 31:1 34:1 43:1 50:1 52:1 65:1 73:1 101:1 124:1 162:1 175:1 239:1 254:1 268:1 283:1 # chloride, oxyphenonium
2:1 8:1 9:1 31:1 40:1 43:1 52:1 54:1 73:1 91:1 245:1 259:1 266:1 268:1 # chlorophonia, nos
2:1 8:1 15:1 19:1 30:1 39:2 52:1 54:1 59:1 73:1 107:1 148:1 161:1 245:1 268:1 # chloroplast atpases
2:1 6:2 8:1 23:1 43:2 44:1 52:1 54:1 55:1 65:2 71:1 73:1 241:1 245:1 254:2 268:1 276:1 279:1 283:2 # chlorphenamine + phenylpropanolamine
2:1 8:1 23:1 43:1 44:1 52:1 54:1 73:1 245:1 259:1 268:1 # chlorprophenpyridamine
4:1 5:2 8:1 21:1 27:1 34:1 38:1 52:1 73:1 99:1 150:1 198:1 268:1 # chlortalidone allergy
13:1 19:1 20:1 22:1 27:1 38:1 42:1 45:1 53:2 58:2 69:1 73:1 91:1 100:1 116:1 142:1 151:1 161:1 199:1 200:1 204:1 # cholaemia familiaris simplex
7:1 19:1 26:1 45:2 63:1 73:1 91:1 234:1 # cholangiole
7:1 10:1 19:1 27:1 45:2 49:1 63:1 73:3 74:1 91:3 95:1 133:1 234:1 # cholangitis ; choledocholithiasis
10:1 13:1 15:1 21:1 25:1 27:1 40:1 42:1 45:1 59:1 67:1 73:1 91:2 127:1 141:1 219:1 222:1 249:1 # cholestatic cirrhosis
3:1 5:1 14:1 15:1 25:1 27:1 45:1 59:1 72:1 73:1 88:1 91:1 # cholesteatoma , aural
2:1 3:1 4:1 12:1 21:1 22:1 25:1 27:1 29:1 45:1 59:1 73:1 91:1 126:1 130:1 190:1 248:1 # cholesterol dietary
2:1 3:2 4:1 25:2 27:1 45:1 59:2 73:1 91:1 130:1 # cholesterol test
2:1 3:1 4:1 13:1 20:1 25:1 27:1 28:1 45:1 59:2 65:1 72:1 73:1 91:1 130:1 160:1 167:1 # cholesterol thesaurismoses
1:1 4:1 7:1 9:1 11:1 13:1 21:1 24:1 25:1 38:1 45:1 50:1 73:1 86:1 91:1 157:1 187:1 198:1 234:1 263:1 # cholinergic antagonists
1:2 4:1 9:1 11:1 13:1 18:1 20:1 22:1 25:1 38:1 45:1 46:1 50:2 62:1 73:1 86:1 91:1 157:1 198:1 209:1 234:1 240:1 263:1 # cholinergic muscarinic agonist
7:1 35:1 45:1 50:1 52:1 61:1 62:1 73:1 91:2 121:1 224:1 # choloepus hoffmanni
2:1 5:1 9:1 10:1 18:1 19:1 22:2 46:1 64:1 73:1 83:1 85:1 91:1 95:1 119:1 150:1 154:1 235:1 272:1 # chondrocalcinosis, articular
2:1 5:1 9:1 13:1 21:1 29:1 38:1 64:1 73:1 85:1 87:1 91:1 119:1 202:1 236:1 246:1 248:1 # chondrodystrophia foetalis
2:2 9:1 10:1 49:1 56:1 64:1 73:1 83:1 85:2 90:1 91:1 119:2 138:1 153:1 155:1 159:1 171:1 176:1 184:1 202:1 # chondroitin sulfohydrolase
2:1 5:1 9:1 35:1 60:1 64:1 73:1 85:1 91:1 119:1 262:1 273:1 278:1 # chondromalacia
2:1 3:1 5:1 9:1 15:1 19:1 35:1 60:1 64:1 73:1 84:1 85:1 91:1 99:1 107:1 113:1 119:1 262:1 273:1 278:1 293:1 # chondromalacia patella
2:1 9:1 22:1 31:1 40:2 64:1 73:1 85:1 91:1 119:1 160:1 266:1 # chondrosarcoma nos
1:1 2:1 3:1 9:1 14:1 23:1 25:1 40:1 64:1 73:1 85:1 91:1 112:1 119:1 287:1 # chondrosternal sprain
8:1 20:1 26:1 50:1 69:1 73:1 91:1 # chorioamnionitides
8:1 10:1 15:1 18:1 20:1 21:2 22:1 25:1 26:1 29:1 37:1 39:1 46:1 73:1 91:1 95:1 127:1 137:1 219:1 235:1 240:1 248:1 # choriocarcinoma , metastatic
5:1 8:2 9:1 20:1 26:1 31:1 35:1 73:1 77:1 91:1 108:1 194:1 262:1 # chorion; abnormal
8:2 10:1 17:1 20:1 26:1 29:1 67:1 73:1 76:1 80:1 91:1 104:1 112:1 122:1 169:1 190:1 # chorioretinitis, unspecified
2:2 5:1 8:1 15:1 32:1 34:1 43:1 54:1 56:1 73:1 91:1 184:1 245:1 259:1 275:1 # choroidal atrophy
2:1 8:1 10:1 12:1 31:1 34:1 49:1 73:1 91:1 184:1 # choroiditis , no
2:1 3:1 4:1 5:1 6:1 9:1 10:1 14:1 15:1 24:1 26:1 48:1 60:1 70:1 73:1 77:1 95:1 102:1 103:1 118:1 127:1 130:1 252:1 258:1 273:1 # chromocentre alteration
2:1 5:1 7:1 31:1 35:2 38:1 40:1 51:1 59:1 60:3 70:1 73:1 190:1 262:1 273:1 278:2 # chromosomal anomalies
2:1 9:1 10:1 16:1 26:1 27:1 29:1 35:1 40:1 51:1 60:2 70:1 73:1 77:1 84:1 102:1 118:1 273:1 278:1 # chromosomal deletion
2:1 10:1 15:1 18:1 26:1 35:1 38:1 40:1 46:1 51:1 60:2 70:1 73:1 102:1 127:1 161:1 196:1 232:1 258:1 273:1 278:1 # chromosomal duplications
2:1 3:1 4:1 5:1 20:1 33:1 37:1 40:1 41:1 51:1 58:1 60:2 70:1 73:1 130:1 189:1 233:1 238:1 273:1 280:1 # chromosomes, bacterial
2:1 37:1 40:1 43:1 51:1 60:2 70:1 73:1 273:1 280:1 # chromosomes, ph1
2:1 30:1 37:1 40:1 51:1 60:2 70:1 73:1 200:1 273:1 280:1 # chromosomes, sex
1:1 2:1 6:1 9:1 10:1 13:1 18:1 37:1 49:1 50:2 63:1 73:1 105:1 234:1 # chronic ; meningitis
2:1 9:1 13:1 18:1 33:1 34:1 40:1 42:1 50:1 67:1 73:1 133:1 222:1 249:1 274:1 295:1 # chronic acidosis
1:1 2:1 9:1 10:1 12:1 15:1 18:1 19:1 30:1 35:1 50:1 62:1 69:1 73:1 127:1 # chronic diffuse inflammations
2:1 6:1 9:1 18:1 20:1 22:1 37:1 46:1 50:1 55:1 59:1 69:1 73:1 84:1 190:1 240:1 # chronic enamel caries
1:1 2:1 4:1 9:1 10:1 13:1 18:1 19:1 25:1 39:1 49:1 50:1 56:1 63:1 73:1 76:1 105:1 131:1 161:1 226:1 234:2 239:1 267:1 # chronic hyperplastic gingivitis
2:2 5:1 7:1 9:1 14:1 18:2 22:1 35:1 50:2 53:1 58:1 65:1 73:1 101:1 107:1 116:1 162:1 167:1 175:1 193:1 218:1 242:1 246:1 262:1 # chronic paroxysmal hemicrania
2:1 9:4 10:1 18:1 22:1 25:1 26:1 50:1 55:1 57:1 59:1 63:1 70:1 73:1 77:1 83:1 89:1 102:1 118:1 126:1 # chronic pulmonary congestion
2:1 4:1 9:1 18:1 50:1 73:1 97:1 188:1 277:1 # chronic q fevers
2:1 8:1 9:1 18:2 30:1 35:1 50:1 65:1 66:1 73:1 80:1 116:1 120:1 # chronic seborrheic eczema
2:1 9:1 11:1 18:2 27:1 42:1 50:1 59:1 73:1 121:1 178:1 # chronic sleep sickness
2:2 9:1 15:1 18:1 32:1 43:1 50:1 52:1 54:1 56:1 73:1 84:1 99:1 245:1 259:1 293:1 # chronic yellow atrophy
27:1 30:1 33:1 68:1 73:1 126:1 177:1 185:1 223:1 238:1 246:1 269:1 # chryseobacterium gleum
3:1 9:1 19:1 30:1 45:1 60:1 70:1 73:1 114:1 126:1 136:1 223:2 246:1 # chryseomonas luteola
51:1 57:1 73:1 95:2 126:1 246:1 # chrysococcyx
5:1 40:1 51:1 73:1 107:1 112:1 126:1 246:1 # chrysospalax
2:1 3:1 4:1 5:1 9:1 10:1 14:1 15:1 18:1 26:1 52:1 53:1 56:1 60:1 71:1 73:1 77:1 102:1 118:1 127:1 130:1 168:1 218:1 252:1 258:1 # chylomicron alteration
16:1 18:1 34:1 46:1 67:1 88:1 124:1 133:1 166:1 184:1 232:1 # cicadoideas
5:1 8:1 11:1 15:1 18:1 20:1 32:1 46:1 57:1 67:1 88:1 232:1 257:1 # cicatrix corneal
8:1 18:1 21:1 35:1 67:1 136:1 154:1 # cicuta major
6:1 11:1 13:1 38:1 42:1 58:1 59:1 67:1 89:1 100:1 157:1 201:1 249:1 # cilia; agenesis
3:1 4:1 5:1 6:1 9:1 10:1 14:1 15:1 20:1 22:1 24:1 26:2 27:1 32:1 38:1 45:1 48:1 58:1 67:1 77:1 100:1 102:1 103:1 118:1 126:1 127:1 130:1 252:1 257:1 258:1 # ciliary centriole alteration
7:1 19:1 22:1 38:1 58:1 64:1 67:1 100:1 126:1 185:1 # ciliary gland
3:1 33:1 40:1 41:1 45:1 48:1 51:1 52:2 67:1 83:1 84:1 99:2 100:1 114:1 177:1 189:1 238:1 293:1 # cillobacterium cellulosolvens
1:1 5:1 21:1 27:1 29:2 33:1 46:1 48:1 55:1 67:1 108:1 163:1 195:1 272:1 286:1 # cinacalcet 90mg tablet
1:2 20:1 21:1 22:1 27:1 29:1 55:1 67:1 108:1 163:1 195:1 # cinnarizine 15mg tablet
1:2 27:1 31:1 33:1 46:1 67:2 83:1 90:1 101:1 173:1 180:1 195:1 274:1 # cinoxacin 250mg capsule
2:1 16:1 23:1 28:1 29:1 37:1 39:1 44:1 52:1 61:1 67:1 69:1 81:1 101:1 128:1 137:1 174:1 200:1 211:1 # ciprofloxacin + dexamethasone
3:1 11:1 15:1 19:1 27:1 57:1 60:1 67:1 83:1 113:1 141:1 151:1 154:1 161:1 169:1 199:1 200:1 # circulate immune complex
1:1 7:1 10:2 15:1 18:1 19:1 24:1 57:1 67:1 83:2 127:1 141:1 154:1 157:1 187:1 207:1 235:1 298:1 # circulating anticoagulants
6:1 13:1 30:1 38:1 50:1 62:1 67:1 83:1 100:1 114:1 141:1 154:1 # circulus senilis
2:2 11:1 20:1 61:1 67:1 68:1 72:1 104:1 141:1 154:1 164:1 209:1 218:1 269:1 292:1 # circumscribed neurofibroma
5:1 13:1 18:1 38:1 40:1 42:1 45:1 57:1 67:1 91:2 141:1 222:1 249:1 # cirrhosis , alcoholic
6:1 11:1 13:1 19:1 40:1 42:1 67:1 80:1 91:1 141:1 222:1 249:1 # cirrhosis, laennec
7:1 13:1 17:1 39:1 40:1 42:1 67:1 88:1 91:1 107:1 117:1 141:1 218:1 222:1 249:1 # cirrhosis; pancreas
6:1 22:1 30:1 42:1 59:1 67:1 68:1 97:1 122:1 141:1 227:1 277:1 284:1 # cirsium arvenses
1:1 4:1 10:1 11:1 49:1 59:1 67:1 190:1 # cities inner
3:1 6:1 11:1 14:1 15:1 32:1 43:1 49:1 52:1 53:1 60:1 65:1 67:1 113:1 146:1 158:1 211:1 252:1 254:1 283:1 # citrate , clomiphene
3:1 5:1 14:1 15:1 32:1 46:1 49:1 67:2 68:1 113:1 158:1 227:1 252:1 272:1 284:1 # citrate calcium
2:1 3:1 32:1 33:1 41:1 49:1 67:2 76:1 80:1 112:1 177:1 189:1 190:1 238:1 # citrobacter specie
2:1 9:1 11:1 19:1 32:1 49:1 67:1 84:1 99:1 100:1 183:1 184:1 293:1 # citronella oil
31:1 32:1 49:1 62:1 67:1 125:1 # citrus , no
10:1 13:1 14:1 15:1 17:1 20:1 22:2 23:1 26:1 32:1 49:1 62:1 67:1 83:1 102:1 107:1 121:1 125:1 127:1 139:1 252:1 258:1 # citrus vulgaris preparation
6:1 21:1 36:1 47:1 49:1 50:1 67:1 # cittotaenia
19:1 47:1 69:1 84:1 146:1 199:1 # clamps, towel
4:1 19:2 28:1 39:2 54:1 65:1 70:1 146:1 161:1 178:1 194:1 # class thermoplasmata
5:1 18:1 19:2 30:1 33:1 39:1 40:1 41:1 42:1 47:1 116:1 139:1 146:1 178:1 189:1 # classic galactosemias
1:2 2:1 3:2 15:2 19:1 20:1 23:1 28:1 36:1 39:1 44:1 51:1 58:1 66:1 67:1 74:1 75:1 78:1 79:1 82:1 92:1 93:1 94:1 95:1 96:1 113:1 122:1 132:1 134:1 135:1 146:1 178:1 214:1 215:1 # clathrin associated proteins
18:1 19:2 22:1 29:1 33:1 48:1 83:1 131:1 146:1 154:1 204:1 # clavicular facet
8:1 22:1 27:1 30:1 33:1 38:1 39:1 41:1 47:1 88:1 107:1 146:1 148:1 189:1 204:1 211:1 265:1 # clear factor lipase
2:1 4:1 6:1 16:1 27:1 64:1 85:1 87:1 146:1 # clerodendrons
1:1 3:1 4:1 38:1 49:1 63:1 105:1 130:1 143:2 146:1 151:1 277:1 # climbing bittersweet
1:1 5:1 13:1 18:1 25:1 26:1 38:1 46:1 50:1 53:1 65:1 73:1 95:1 116:1 143:1 146:1 232:1 263:1 272:1 # clinical biochemist
9:1 11:1 26:1 38:1 59:1 77:1 146:1 183:1 # cliones
1:1 4:1 9:1 10:1 17:1 26:2 30:1 31:1 33:1 38:1 41:1 45:1 77:1 88:1 97:1 102:1 118:1 146:1 166:1 180:1 189:1 225:1 277:1 # clioquinol adverse reaction
7:1 20:1 22:1 24:1 58:1 99:1 146:1 187:1 191:1 # cll variants
4:1 5:1 9:1 21:1 27:1 29:1 39:1 51:1 52:1 99:1 123:1 146:1 177:1 198:1 248:1 # clobetasone allergy
9:1 13:1 31:1 43:1 52:1 54:1 111:1 146:1 259:1 # clonophis
1:1 3:1 12:1 15:1 17:1 18:1 31:1 34:1 36:1 46:1 52:1 54:1 64:1 74:1 113:1 129:1 133:1 146:1 231:1 232:1 237:1 270:1 301:1# clopidogrel not indicated
12:1 13:1 20:1 22:1 25:1 32:1 34:1 40:1 46:1 50:1 52:1 146:1 212:1 227:1 240:1 257:1 # clostridium carnis
10:1 12:2 18:2 20:1 25:1 27:1 30:1 32:1 34:1 40:1 46:1 52:1 53:1 67:1 100:1 104:1 116:1 121:1 146:1 197:1 212:1 227:1 232:1 235:1 257:1 # clostridium difficile septicaemia
12:1 20:2 21:1 22:1 25:1 29:1 32:1 34:1 37:1 40:1 52:1 68:1 104:1 137:1 146:1 151:1 212:1 227:2 248:1 257:1 284:1 # clostridium fimetarium
5:1 12:1 20:1 25:1 32:1 34:1 38:1 40:1 43:1 52:2 54:1 81:1 100:1 111:1 146:1 212:1 227:2 257:1 259:1 # clostridium halophilium
6:1 7:1 10:1 12:1 20:1 25:1 31:1 32:1 34:1 35:1 36:1 40:1 52:1 63:1 89:1 146:1 201:1 212:1 224:1 227:1 257:1 # clostridium mangenotii
12:1 15:1 20:1 25:1 32:1 34:1 40:1 45:1 46:1 47:1 52:1 146:1 209:1 212:1 227:1 257:1 # clostridium scatol
8:1 14:1 28:1 36:2 52:1 70:1 81:1 91:1 116:1 146:1 # clot haemothorax
2:1 8:1 10:1 20:1 32:1 35:1 36:1 52:1 56:1 57:1 85:1 95:1 119:1 138:1 146:1 150:1 151:1 153:1 155:1 159:1 171:1 176:1 257:1 288:1 # clotrimazole / hydrocortisone
2:1 60:1 62:1 114:1 146:1 206:1 # club mushroom
4:1 7:1 50:1 68:1 84:1 107:1 112:1 114:1 123:1 146:1 190:1 242:1 # clumber spaniel
1:1 3:1 15:1 19:1 27:1 29:1 63:1 68:1 84:1 105:1 113:1 114:1 129:1 146:1 161:1 199:1 # clumping platelet
5:1 19:1 39:1 42:1 76:1 88:1 99:1 107:1 114:1 146:1 # clupea pallasii
34:1 66:1 76:1 114:1 146:1 275:1 # clupeidae
6:1 17:1 23:1 31:1 57:1 221:1 296:1 # co-prenozide
4:1 8:2 10:1 12:1 13:1 15:1 16:1 19:1 26:1 33:1 41:1 47:1 51:1 57:1 83:1 102:1 115:1 127:1 144:1 149:1 157:1 182:1 189:1 204:1 243:1 250:1 258:1 265:1 271:1 299:1 300:1 # coagulation factor disorder
3:1 6:1 8:1 10:2 15:1 19:1 26:1 37:1 57:1 83:1 91:1 102:1 127:1 150:1 151:1 157:1 258:1 # coagulation time shorten
2:1 5:1 23:1 41:1 44:1 57:1 87:1 98:1 196:1 213:1 # coal product
1:1 5:1 12:1 13:1 19:1 30:2 39:1 53:1 57:1 69:1 88:1 142:1 148:1 149:1 172:1 177:1 238:1 256:1 # cobalamin a disease
4:1 5:1 6:1 11:1 12:1 14:1 26:1 34:2 38:1 57:1 67:1 89:1 95:1 184:1 201:1 295:1 # coccidioidomycosis ; generalize
4:1 8:1 12:1 13:1 16:1 51:1 57:1 95:1 115:1 144:1 149:1 165:1 182:1 243:1 250:1 271:1 299:1 300:1 # coccyx ; disorder
1:1 20:1 22:2 27:1 40:1 52:1 57:1 63:1 65:1 73:1 88:2 95:1 105:1 178:1 268:1 # cochlear hearing loss
31:1 35:1 40:1 51:1 52:1 57:1 60:1 73:1 95:1 268:1 278:1 # cochlosoma , no
2:1 31:1 33:1 57:1 73:1 95:1 # cockroach , no
1:1 2:1 11:1 16:1 23:1 41:1 44:1 57:1 66:1 78:1 86:1 87:2 98:1 196:1 213:1 # codeine products
1:1 11:1 16:1 57:1 66:1 78:1 83:1 86:1 87:1 90:1 # codeine sulf
3:1 4:1 6:1 14:1 24:1 27:1 57:1 84:1 103:1 130:1 # coelenterata
3:2 4:1 6:1 13:1 22:1 25:1 31:1 33:1 38:1 40:1 42:1 57:1 58:1 84:1 126:1 130:1 150:1 222:1 249:1 266:1 # coeliac artery stenosis
7:1 29:1 30:1 33:1 38:2 57:1 58:2 63:1 84:1 139:1 185:1 # coeliac ganglia set
6:2 7:1 37:2 57:1 64:1 # coenzyme and enzyme
5:1 21:1 49:1 57:1 58:1 184:1 234:1 # coitalgia
2:1 27:1 28:1 31:1 34:1 45:1 56:1 57:1 59:1 83:1 87:1 147:1 184:1 196:1 260:1 # cold nodules thyroid
10:1 17:1 33:1 41:1 45:1 47:1 57:1 88:1 97:1 114:1 136:2 157:1 185:1 189:1 225:1 226:1 # cold reactive autoagglutinin
1:2 7:1 38:1 45:1 50:1 57:1 62:1 131:1 141:1 198:1 227:1 234:1 263:1 # colinus virginiuanus
7:1 10:1 13:1 14:1 15:1 35:1 38:1 45:1 49:1 52:1 57:1 60:1 83:1 193:1 237:1 278:1 # colitis , granulomatous
6:1 19:1 45:1 57:1 84:1 89:1 99:1 111:1 157:1 190:1 201:1 # collagen eye shields
15:1 19:1 30:1 45:1 57:1 65:1 88:1 99:1 173:1 # collapse ; heat
3:1 4:1 14:1 19:1 30:1 45:1 57:1 61:1 97:1 99:1 150:1 164:1 173:1 # collapse of vertebra
17:1 19:1 22:1 27:1 45:1 57:1 72:1 74:1 97:1 99:1 109:1 133:1 150:1 285:1 # collared turtle dove
20:1 27:1 29:1 31:1 32:1 36:1 40:1 45:1 47:1 57:1 99:1 257:1 266:1 # colletotrichum, nos
5:1 13:1 18:1 38:2 45:1 46:1 57:1 62:1 83:1 99:1 114:1 154:1 275:1 # colliculus caudalis
6:1 7:1 13:1 27:1 42:1 45:2 52:1 57:1 62:1 63:1 122:1 177:1 249:1 261:1 # colobus angolensis
9:1 11:1 19:1 39:1 42:1 45:1 52:1 54:1 57:1 58:1 161:1 223:1 # colon neoplasia
9:2 10:1 12:1 15:2 19:1 21:1 26:1 31:1 40:1 45:1 52:1 57:1 77:1 100:1 102:1 118:1 127:1 258:1 266:1 # colon nos dilatation
4:1 9:1 10:1 12:1 18:1 45:1 52:1 57:1 83:1 97:1 150:1 154:1 226:1 235:1 # colon; diverticulum
8:1 33:1 45:1 48:1 52:1 57:1 204:1 # color face
4:1 8:1 9:1 13:1 26:1 27:1 30:1 42:1 45:1 52:1 57:1 77:1 108:1 131:1 163:1 177:1 191:1 253:1 # color vision observable
38:1 45:1 57:1 58:1 68:1 114:1 131:1 226:1 238:1 # columba livia
31:1 35:1 40:1 57:1 60:1 266:1 278:1 # coma nos
1:1 2:1 3:1 4:1 7:1 11:1 17:1 23:1 29:1 36:1 47:1 54:1 55:1 57:1 60:1 65:1 74:1 75:1 86:1 117:1 129:1 130:1 143:1 165:1 289:1 # combined heterotopic pregnancy
13:1 14:1 38:1 49:1 53:1 57:1 60:1 72:1 90:1 129:1 178:1 211:1 # commissural lip pit
2:1 9:1 37:1 45:1 57:2 60:2 64:1 70:1 85:1 119:1 210:1 273:1 280:1 # common cold syndrome
9:1 22:1 29:1 30:1 35:1 40:1 57:1 60:1 70:2 194:1 # common marmoset
4:1 5:1 9:1 15:1 18:1 31:1 46:1 50:1 57:1 60:1 97:1 169:1 232:1 238:1 # communication, nonverbal
30:1 49:1 50:1 57:1 60:1 72:1 145:1 169:1 277:1 # community nurse
6:1 26:1 27:2 45:1 48:1 49:1 50:1 57:1 60:1 84:1 97:1 117:1 131:1 145:1 169:1 # community violence level
6:2 16:1 18:1 24:1 27:1 37:1 57:1 60:1 67:1 103:1 104:1 116:1 117:1 161:1 165:1 190:1 199:1 # complement 9 deficiency
6:1 9:1 10:1 15:1 24:1 26:1 27:1 37:1 57:1 60:1 77:1 102:1 103:1 104:1 116:1 118:1 127:1 161:1 199:1 258:1 # complement fixation
1:1 2:1 3:1 6:1 23:1 24:1 27:1 36:1 37:1 44:1 57:1 60:1 66:1 75:1 78:1 79:1 82:1 92:1 93:1 94:1 96:1 103:1 116:1 132:1 134:1 135:1 161:1 199:1 214:1 215:1 # complement protein
1:2 3:1 4:1 6:1 9:1 16:1 17:1 24:1 26:1 27:1 29:1 37:1 50:1 53:1 57:1 60:1 77:1 103:1 116:1 122:1 130:1 161:1 172:1 194:1 199:1 234:1 # complementarity determining regions
1:1 9:1 10:2 15:1 18:1 26:1 38:1 41:1 46:1 57:1 60:1 77:1 80:1 102:1 118:1 127:1 161:1 199:1 225:1 232:1 290:1 # complication ; injection
10:1 15:1 18:1 38:1 46:1 57:1 60:1 127:1 161:1 199:1 227:1 232:1 # complication ; iud
7:1 10:1 15:1 18:1 19:1 24:1 38:1 46:1 57:1 60:1 127:1 151:1 161:2 187:1 199:2 232:1 # complication implant
3:1 7:1 10:1 15:2 17:2 18:1 19:1 23:1 38:1 46:1 55:1 57:1 60:1 84:1 113:1 117:1 127:1 161:1 165:1 199:1 232:1 289:1 # complication pregnancy relate
1:2 3:1 5:1 10:2 15:1 18:1 24:1 25:2 35:1 38:1 39:1 46:1 47:1 55:1 57:1 59:1 60:2 127:1 161:1 199:1 232:1 278:1 286:1 298:1 # complications intestinal stomas
1:1 3:1 24:1 40:1 42:1 49:1 57:1 60:1 106:1 184:1 199:1 222:1 # composite joint
1:1 2:1 20:1 32:2 43:1 49:1 50:1 54:1 57:1 60:1 64:1 106:1 110:1 169:1 199:1 245:1 257:1 259:1 # compound , trinitrophenyl
3:1 10:1 14:2 15:1 17:1 22:1 23:1 26:1 29:1 32:1 33:1 38:1 57:1 60:1 64:1 102:1 106:1 107:1 110:1 121:1 127:1 146:1 158:1 165:1 169:1 199:1 229:1 252:1 258:1 # compound tetracycline preparation
8:1 40:1 43:2 57:1 60:1 62:1 64:1 91:2 106:1 110:1 112:1 125:1 169:1 199:1 # compounds, phosphorus
1:1 10:1 15:1 19:1 57:1 60:1 64:1 68:1 106:1 110:1 127:1 161:1 169:1 199:1 298:1 # compounds, platinum
18:1 38:1 45:1 57:1 60:1 64:1 106:2 110:1 140:1 146:1 165:1 169:1 199:1 229:2 # compounds, polycyclic
5:1 8:1 10:1 13:1 20:1 25:1 26:1 38:1 42:1 49:1 57:1 60:1 81:1 83:1 97:1 109:1 123:1 131:1 199:1 226:1 # compulsive ritualistic behavior
3:2 4:1 25:1 57:1 60:1 116:1 130:1 136:1 199:1 210:1 246:1 # computer system
2:1 9:1 18:1 26:1 45:1 48:1 52:1 53:1 57:1 117:1 121:1 143:1 177:1 197:1 218:1 # concepts, microbiologic
3:1 7:1 9:1 12:1 13:1 14:1 15:1 21:1 30:2 39:1 49:1 53:1 57:2 60:1 88:1 113:1 117:1 148:1 149:1 157:1 191:1 237:1 294:1 # concomitant disease aggravate
2:1 9:2 10:1 12:1 13:1 23:1 26:1 31:1 40:1 42:1 44:1 49:1 55:1 57:1 64:1 77:1 102:1 118:1 222:1 231:1 249:1 266:1 289:1 301:1# conditional prognosis
4:1 9:2 10:1 11:1 26:1 41:1 57:1 64:1 77:1 97:1 98:1 102:1 118:1 196:1 213:1 225:1 # conduction nerve
4:1 9:2 10:2 11:1 26:1 41:1 49:1 52:1 57:1 59:1 64:1 67:1 77:1 84:1 95:1 97:2 98:1 102:1 118:1 190:1 196:1 213:1 225:1 # conduction nerve velocities
5:2 6:1 8:1 9:1 21:1 31:1 35:1 38:1 49:2 50:1 57:1 63:1 89:1 108:1 194:1 201:1 262:1 # congenital abnormalities
4:1 5:2 6:2 9:1 17:1 19:1 21:1 39:1 42:1 49:1 50:1 55:1 56:1 57:1 63:1 76:1 85:1 89:1 161:1 166:1 201:1 239:1 267:1 # congenital adrenal hyperplasias
5:2 6:1 9:1 21:1 49:1 50:1 52:1 54:1 57:1 58:1 63:1 67:1 76:1 80:1 89:1 201:1 # congenital alopecia
5:2 6:1 9:1 21:1 49:1 50:1 54:1 57:1 58:2 63:1 89:1 129:1 201:1 # congenital axial myopia
4:1 5:2 6:1 9:1 14:1 17:1 21:1 25:1 48:1 49:1 50:1 57:1 63:1 89:1 164:1 165:1 201:1 246:1 # congenital cerebral cyst
5:1 6:1 8:2 9:1 20:1 21:1 34:1 49:1 50:1 52:1 57:1 63:1 73:1 89:1 133:1 201:1 268:1 # congenital chloridorrhoea
5:1 6:1 9:1 19:1 21:1 36:1 49:1 50:1 57:1 63:1 89:1 146:1 201:1 202:1 # congenital claw foot
5:1 6:1 9:1 14:1 21:1 22:1 39:1 49:1 50:1 57:2 63:1 89:1 101:1 191:1 201:1 # congenital coxa varas
5:1 6:1 7:1 8:1 9:1 10:1 16:1 21:1 49:2 50:1 53:1 57:1 63:1 64:1 81:1 89:1 190:1 194:1 201:1 202:1 # congenital deformities hand
4:1 5:1 6:1 8:1 9:1 12:1 13:1 16:1 21:1 49:1 50:1 51:1 57:1 63:1 89:1 115:1 144:1 149:1 182:1 201:1 243:1 250:1 271:1 299:1 300:1 # congenital disorder eye
5:1 6:1 9:1 13:1 21:1 25:1 40:2 42:1 47:1 49:1 50:1 57:1 63:1 89:1 200:1 201:1 222:1 249:1 # congenital exostosis
5:1 6:2 9:1 19:1 21:2 24:1 37:1 47:1 49:1 50:1 57:1 63:1 69:1 89:1 100:2 103:1 104:1 110:1 201:1 287:1 # congenital filamentous tail
5:2 6:1 8:1 9:1 10:1 15:1 21:1 35:2 36:1 49:1 50:1 57:1 63:1 89:1 127:1 194:1 201:1 202:2 262:1 # congenital foot malformation
5:2 6:1 8:1 9:1 17:1 21:1 36:1 49:1 50:1 57:1 62:1 63:1 89:1 191:1 201:1 202:2 # congenital forefoot valgus
5:1 6:1 7:1 9:1 21:1 26:1 35:1 49:1 50:1 57:1 63:2 81:1 89:1 116:1 177:1 201:1 224:1 234:1 # congenital haemangioblastomatosis
5:1 6:1 9:1 21:1 22:1 35:2 47:1 49:1 50:1 57:1 60:1 63:1 69:1 81:1 89:1 150:1 201:1 278:1 # congenital hamartoma
5:2 6:1 9:1 19:1 21:1 22:1 27:1 49:1 50:1 57:1 63:2 88:1 89:2 126:1 146:1 201:1 # congenital laryngeal cleft
2:1 5:1 6:1 8:1 9:1 18:1 20:1 21:1 49:1 50:1 53:1 57:2 58:1 63:1 89:1 95:1 201:1 218:1 # congenital microcoria
5:2 6:2 9:1 21:1 27:1 35:1 49:1 50:1 57:1 63:1 89:1 99:1 112:1 161:1 167:1 201:1 262:1 # congenital small spleen
2:1 4:1 5:1 6:1 9:1 21:1 43:2 49:1 50:1 54:1 57:1 63:1 65:1 81:1 89:1 112:1 201:1 216:1 245:1 254:1 259:1 # congenital spherophakia
1:2 5:2 6:2 9:1 21:1 37:1 48:1 49:1 50:2 55:1 57:1 63:2 84:1 89:1 95:1 105:1 112:1 129:1 201:1 286:1 # congenital spinal meningocele
5:2 6:1 9:1 14:2 15:1 21:2 22:1 33:1 41:1 46:1 49:1 50:1 57:1 63:1 72:1 89:1 90:1 109:1 136:1 189:1 201:1 285:1 # congenital sutural cataract
3:1 5:1 6:2 9:1 13:1 18:1 20:1 21:1 25:1 31:1 32:1 34:1 40:1 42:1 49:1 50:1 57:1 62:1 63:1 89:1 112:1 129:1 154:1 201:1 222:1 249:1 257:1 266:1 # congenital tricuspid stenosis
5:1 6:1 9:1 21:1 43:1 49:1 50:1 51:1 54:1 57:1 59:1 62:1 63:1 81:1 89:1 157:1 201:1 216:1 259:1 # congenital web esophagus
5:1 6:1 7:1 8:1 9:1 13:1 20:1 21:1 49:1 50:2 51:1 57:2 58:1 63:1 89:1 95:1 144:1 201:1 242:1 # congenital; anisocoria
5:1 6:1 8:1 9:1 13:1 21:1 40:1 42:1 49:1 50:1 52:1 57:1 63:1 89:1 115:1 133:1 201:1 222:1 249:1 250:1 # congenital; lordosis
5:2 6:1 9:1 17:1 21:1 29:1 37:1 49:1 50:1 52:1 57:1 63:1 72:1 89:1 110:1 139:1 201:1 228:1 # congenital; megaloureter
9:3 10:1 22:1 25:1 26:1 55:1 57:1 59:1 63:1 70:1 77:1 83:1 89:1 102:1 118:1 126:1 # congestion ; pulmonary
9:1 12:1 31:1 34:1 50:1 57:1 68:1 227:1 284:1 # conidium , no
1:3 9:1 50:1 57:1 63:1 105:1 122:1 184:1 # conjoining twins
3:1 9:1 15:1 57:1 74:1 113:1 139:1 # conjugated
9:1 10:2 15:2 16:1 18:2 21:1 29:2 37:1 38:1 45:1 46:1 47:1 57:1 101:1 108:1 120:1 127:2 137:1 139:1 226:1 232:1 248:1 # conjugative metabolic detoxication
9:1 10:1 16:1 35:1 41:1 57:1 74:1 116:1 117:1 169:1 225:1 226:1 # conjunctival edema
1:1 9:2 10:2 26:1 41:2 57:1 77:1 80:1 102:1 117:1 118:1 169:1 225:2 226:1 290:1 # conjunctival injection
1:1 9:1 10:1 20:1 41:1 57:1 89:1 117:1 157:1 169:1 225:1 226:1 # conjunctival shrinkage
9:1 10:1 18:1 19:1 22:1 38:1 41:1 45:1 57:1 83:1 99:1 117:1 154:1 169:1 202:1 225:1 226:1 # conjunctivitis , follicular
3:1 9:1 10:1 33:1 41:1 57:1 117:1 136:1 154:1 169:1 225:1 226:1 # conjunctivitis acute
6:1 9:1 10:1 24:1 27:1 41:1 57:1 72:1 83:1 103:1 117:1 125:1 169:1 225:1 226:1 # conjunctivitis purulent
5:1 9:1 10:1 14:1 41:1 57:1 117:1 131:1 141:1 169:1 225:1 226:1 # conjunctivitis, viral
1:1 9:1 10:3 11:1 13:1 15:1 19:1 35:1 41:1 57:1 69:1 80:1 90:1 97:1 127:1 178:1 225:1 226:1 290:1 # connective tissue inflammation
9:1 10:2 11:2 13:1 41:1 57:1 62:1 80:1 90:1 97:1 178:1 225:1 226:1 290:1 # connective tissue nevus
9:1 12:1 13:1 30:2 39:1 57:1 88:1 122:1 148:1 149:1 # conns disease
9:1 31:1 57:1 95:1 123:1 165:1 # conocybe
9:2 13:1 31:2 38:1 57:1 87:1 100:1 133:1 143:1 177:1 # conodon nobilis
9:1 10:2 25:1 42:1 49:2 57:1 59:1 109:1 122:1 123:1 136:1 145:1 177:1 # constitutional ; obesity
8:1 9:1 10:2 20:1 25:1 43:1 49:1 56:1 57:1 58:1 106:1 109:1 122:1 136:1 260:1 # constitutional porphyria
9:1 10:1 18:1 20:1 25:1 32:1 41:1 57:1 100:1 122:1 129:1 212:1 225:1 257:1 # constriction pupil
1:1 9:1 15:1 21:1 24:1 51:1 53:1 55:1 57:1 69:1 100:1 142:1 172:1 184:1 256:1 286:1 # contaminated soil
1:1 6:1 9:1 15:1 21:1 24:2 37:1 53:1 55:1 57:1 69:1 103:1 142:1 172:1 211:1 256:1 286:1 # contamination, equipment
5:1 7:1 8:1 9:1 14:2 17:1 23:1 24:1 32:1 33:1 48:1 55:1 57:1 117:1 121:1 158:1 165:1 197:1 289:1 # contraceptives oral pregnancy
3:1 4:1 9:1 14:1 24:1 32:1 33:1 41:1 57:1 62:1 125:1 130:1 136:1 158:1 189:1 # contract uterus
9:1 10:1 14:1 19:1 22:1 24:1 26:1 32:1 33:1 41:1 57:1 62:1 83:1 102:1 154:1 158:1 189:1 209:1 225:1 # contraction , muscular
1:1 9:1 14:1 24:2 32:1 33:1 41:1 57:1 72:1 109:1 158:1 184:1 189:1 285:1 # contracture joint
9:2 11:1 24:1 26:1 34:1 42:1 57:1 62:1 77:1 109:1 # contusion ; kidney
9:2 24:1 26:1 36:1 42:1 57:1 62:1 77:1 109:1 202:1 # contusion, foot
9:3 22:1 24:1 26:1 42:1 55:1 57:1 62:1 70:1 77:1 83:1 109:1 122:1 126:1 # contusions pulmonary
9:2 26:1 42:1 57:1 77:1 83:1 # convulsions;febrile
7:1 8:1 13:1 19:1 20:1 35:1 57:1 64:1 # cook island maori
1:1 4:1 10:1 15:1 20:1 21:1 41:1 54:1 55:1 57:1 58:1 76:2 80:1 225:1 233:1 267:1 286:1 290:1 298:1 # cooperia pectinata
1:1 8:1 10:1 12:1 15:1 27:1 55:1 57:2 60:1 115:1 127:1 161:1 170:1 199:1 200:1 250:1 286:1 # coordination complex
3:1 4:1 27:1 36:1 57:1 72:1 79:1 109:1 130:1 150:1 285:1 # cooter turtle
4:1 16:1 17:1 30:1 39:1 54:1 57:1 76:1 80:1 88:1 148:1 218:1 267:1 # copper decrease
2:1 7:1 21:1 23:1 25:1 31:1 40:1 44:1 54:1 57:1 219:1 294:1 # coprostanol
2:1 21:1 23:1 25:1 39:1 40:1 42:1 44:1 54:1 57:1 219:1 # coprostasis
19:1 54:1 57:1 83:1 # copula
8:1 14:1 33:1 39:1 57:1 58:1 67:1 274:1 # coracias
1:1 8:1 14:1 33:1 55:1 57:1 67:1 274:1 286:1 # coracina
8:1 13:1 14:2 33:1 42:1 50:1 54:1 57:2 152:1 237:1 249:1 # coracopsis nigra
3:1 6:1 8:1 11:2 15:1 19:1 57:1 74:1 88:1 # cornea flattened
3:1 4:1 5:1 8:1 11:1 12:1 16:1 17:1 29:1 30:1 37:1 39:1 57:1 58:1 69:1 74:1 80:1 88:2 130:1 137:1 148:1 218:1 # corneal diameter decreased
2:1 4:1 5:1 8:1 9:1 10:1 11:1 26:1 27:1 40:1 42:1 57:1 77:1 83:1 88:1 161:1 211:1 222:1 # corneal erosion multiple
5:1 8:1 11:1 16:1 17:1 19:1 27:1 57:1 74:1 84:1 88:1 200:1 # corneal reflex delayed
5:1 8:1 11:1 17:2 27:1 48:1 57:1 74:1 88:1 98:1 196:1 200:1 # corneal reflex reduce
5:1 8:1 11:2 18:1 28:1 57:1 59:1 88:1 111:1 178:1 # corneal thickness
2:2 4:1 8:1 9:1 15:1 22:1 28:1 35:1 55:1 57:1 60:1 65:1 126:1 273:1 278:1 # coronary atheroma
2:1 5:1 8:1 9:1 22:1 55:1 57:1 97:1 126:1 191:1 # coronary valve
8:2 13:1 20:1 57:1 62:1 70:1 116:1 188:1 # corpus femoris
8:1 13:1 21:1 22:1 29:1 33:1 37:1 40:1 42:1 46:1 57:1 62:1 129:1 137:1 178:1 240:1 248:1 249:1 # corpus ossis metacarpi
8:1 9:1 26:1 40:1 57:1 62:1 63:1 68:1 90:1 106:1 112:1 234:1 # corpus spongiosum
8:1 10:1 57:1 58:1 62:1 143:1 292:1 # corpus tibiae
3:1 6:1 8:1 15:1 17:1 20:1 24:1 27:1 46:1 57:1 74:1 103:1 164:1 190:1 # corriente cattle breed
3:1 8:1 11:1 34:1 57:1 150:1 200:1 # cortex, kidney
8:1 9:1 10:1 11:1 13:1 51:1 57:1 59:1 144:1 150:1 183:1 # cortisones
4:1 8:1 9:1 15:1 28:1 51:1 55:1 57:1 62:1 76:1 81:1 109:1 126:1 267:1 277:1 287:1 # corythaixoides personatus
1:1 6:1 10:1 17:1 24:1 30:1 40:1 55:1 57:1 74:1 103:1 129:1 152:1 164:1 207:1 286:1 298:1 # cosentina pig breed
3:2 4:2 6:1 7:1 11:1 16:1 25:1 27:1 40:1 47:1 57:1 59:1 63:1 64:1 97:1 150:1 178:1 182:1 185:1 # costovertebral angle tenderness
4:1 9:1 36:1 47:1 57:1 104:1 123:1 277:1 292:1 # cotton fibers
9:1 13:1 25:1 27:1 28:1 36:1 47:1 57:1 59:1 111:1 # cotton thistles
27:1 34:1 36:1 53:1 57:1 62:1 65:1 100:1 109:1 116:1 121:1 129:1 133:1 # cottus hemilepidotus
1:1 2:1 22:1 57:1 63:1 101:1 105:1 107:1 110:1 111:1 162:1 167:1 175:1 246:1 # coughing paroxysms
1:1 9:1 13:1 35:1 40:1 43:1 50:1 51:1 57:1 63:1 68:1 91:1 105:1 106:1 110:1 144:1 173:1 184:1 251:1 # coumaphos poisoning
3:1 24:1 43:1 52:1 57:1 91:1 95:1 110:1 140:1 165:1 169:1 199:1 # count low lymphocyte
6:1 30:1 39:1 46:1 57:1 64:1 72:1 76:1 110:1 148:1 150:1 # court case pend
20:1 31:1 40:1 57:1 58:1 85:1 266:1 # cowdria, nos
53:1 57:1 100:1 # cows milk
19:1 57:1 59:1 67:1 76:1 80:1 84:1 99:1 101:1 112:1 190:2 293:1 # coxiella species
7:1 13:1 18:1 19:1 20:1 64:1 73:1 # cpg rich island
5:1 7:2 11:1 14:1 50:1 58:1 72:1 126:1 167:1 193:1 218:1 242:1 246:1 269:1 # cranial aneurysm
5:1 7:1 11:1 14:1 25:1 50:1 58:1 68:1 70:1 95:1 165:1 193:1 218:1 242:1 246:1 269:1 # cranial pneumocysts
1:1 5:1 8:1 10:1 11:1 15:1 17:1 31:2 35:1 40:1 86:1 88:1 108:1 127:1 194:1 218:1 262:1 266:1 298:1 # creatine abnormal nos
1:1 3:1 10:1 11:1 15:2 17:1 40:1 43:2 81:1 86:1 88:1 91:1 112:1 113:1 127:1 216:1 218:1 298:1 # creatine phosphate
1:2 5:1 8:1 10:1 11:1 15:1 17:1 31:1 35:1 40:1 43:2 86:1 88:1 91:2 108:1 112:1 127:1 194:1 218:1 262:1 298:1 # creatine phosphokinase abnormal
1:2 10:1 11:1 15:1 16:1 17:2 30:1 39:1 40:1 43:2 74:1 80:1 86:1 88:2 91:2 112:1 127:1 148:1 218:2 298:1 # creatine phosphokinase decreased
1:2 5:1 8:1 10:1 11:2 15:1 17:1 20:1 31:1 35:1 72:1 86:2 88:1 108:1 127:1 194:1 218:1 262:1 298:1 # creatine urine abnormal
1:2 5:1 7:1 8:1 10:1 11:1 14:1 15:1 17:1 22:1 27:1 31:1 35:1 48:1 50:1 86:1 88:2 117:1 127:1 146:1 193:1 194:1 218:1 262:1 298:1 # creatinine clearance normal
1:2 3:1 4:1 12:1 17:2 20:1 25:1 27:1 35:1 39:1 63:1 64:1 104:1 105:1 116:1 130:1 170:1 200:1 218:1 233:1 270:1 301:1# cremasteric reflex finding
6:1 17:1 31:2 35:1 40:1 51:1 60:1 218:1 266:1 278:1 # crenosoma , no
17:1 27:1 45:1 129:1 152:1 218:1 223:1 # creole pig
7:1 11:1 17:1 21:1 49:1 62:1 90:1 109:1 121:1 129:1 136:1 154:1 206:1 218:1 223:1 294:1 # crepitus subcutaneous
1:1 20:1 31:1 68:1 218:1 # crinum , no
1:1 5:1 6:1 8:1 10:1 16:1 18:1 20:1 24:1 33:1 34:1 41:1 46:1 47:1 49:1 67:1 103:1 117:1 124:1 189:1 204:1 218:1 232:1 235:1 265:1 272:1 277:1 295:1 # critical incident factors
2:1 12:1 38:1 57:1 58:1 87:1 95:1 100:1 218:1 # crocodilians
2:1 5:1 6:1 17:1 40:1 41:1 47:1 54:1 55:1 58:1 80:1 129:1 178:1 218:1 290:1 # cross renal ectopia
2:1 13:1 30:1 38:1 40:1 45:1 74:1 116:1 120:1 167:1 178:1 218:1 # crossed embolism
2:1 10:1 20:1 40:1 49:1 51:1 54:1 68:1 72:1 100:1 109:1 178:1 197:1 218:1 # crossoptilon auritum
2:1 28:1 36:1 47:1 122:1 218:1 # crowns, tooth
3:1 12:1 15:1 19:1 22:1 26:1 27:1 45:1 58:1 62:1 67:1 70:1 87:1 98:1 113:1 125:1 146:1 209:1 218:1 # cruciate modiolar muscle
1:2 25:1 59:1 62:1 63:1 65:1 73:1 105:1 107:1 111:1 125:1 218:1 287:1 # crushing chest pain
1:1 22:1 61:1 62:1 63:1 105:1 111:1 125:1 126:1 191:1 218:1 # crushing of ovary
1:1 9:1 20:1 22:1 30:1 57:1 61:1 64:1 80:1 104:1 126:2 164:1 218:1 275:1 292:1 # cryofibrinogenemia , secondary
52:1 76:1 83:1 126:1 145:1 177:1 185:1 218:1 231:1 239:1 261:1 # cryoglobulin type 1
52:1 76:1 83:1 126:1 145:1 177:1 185:1 218:1 231:1 239:1 261:1 # cryoglobulin type 2
52:1 76:1 83:1 126:1 145:1 177:1 185:1 218:1 231:1 239:1 261:1 # cryoglobulin type 3
52:1 83:1 126:1 177:1 185:1 218:1 231:1 261:1 # cryoglobulinemias
13:1 33:1 38:1 47:1 57:1 67:1 95:2 99:1 100:1 106:1 112:1 126:1 197:1 218:1 238:1 239:1 274:1 # cryptococcus bacillisporus
3:1 10:1 25:1 40:1 42:1 47:1 49:1 57:1 59:1 95:2 97:1 106:1 126:1 197:1 218:1 222:1 226:1 239:1 # cryptococcus test positive
27:1 45:1 47:1 121:1 126:1 197:1 218:1 239:1 # cryptolepses
8:1 22:1 40:1 47:1 68:1 106:1 112:1 126:1 197:1 218:1 239:1 # cryptosporangium arvum
1:1 5:1 21:2 25:1 38:1 99:1 126:1 218:1 219:1 246:1 263:1 # crystallin, tau
1:1 2:1 3:1 4:1 5:2 9:1 10:1 14:1 15:1 21:1 25:1 26:1 27:1 33:1 35:1 38:1 45:1 60:1 70:1 77:1 80:1 99:1 102:1 118:1 126:1 127:1 130:1 218:2 219:1 246:1 252:1 258:1 263:1 273:1 # crystalline macromolecule alteration
5:2 21:1 25:1 46:1 67:1 68:1 72:1 99:1 114:1 126:1 218:1 219:1 227:1 246:1 272:1 284:1 # crystalluria calcium
5:1 21:1 25:1 34:1 38:1 126:1 218:1 219:1 246:1 # crystals, liquid
16:1 17:1 30:2 39:1 40:1 57:1 80:1 88:1 98:1 114:1 148:1 185:1 218:1 # csf glucose decrease
1:1 17:1 30:2 39:1 40:1 57:1 88:1 98:1 114:1 117:1 148:1 185:1 218:1 # csf glucose increase
3:1 6:1 31:1 41:1 43:1 48:1 81:1 95:1 121:1 216:1 # ctenocephalides
2:1 3:1 6:1 9:1 13:1 25:1 31:1 32:1 38:1 41:1 43:1 48:1 62:1 63:1 71:1 81:1 84:1 95:1 114:1 121:1 188:1 212:1 216:1 # ctenocephalides felis strongylus
4:1 10:1 15:1 26:1 30:1 41:1 102:1 127:1 177:1 191:1 253:1 258:1 # ctg observation
1:1 41:1 47:1 101:1 # ctx toxin
16:1 18:1 48:1 131:1 154:1 # cuff device
12:1 13:1 27:1 41:1 62:1 83:1 109:1 117:1 149:1 154:1 169:1 200:1 # culex disjunctus
10:1 11:1 15:1 17:1 31:1 40:1 72:1 83:1 97:1 109:1 127:1 139:1 154:1 226:1 228:1 266:1 285:1 # culture nos negative
8:1 9:1 10:1 11:2 19:1 22:1 46:1 66:1 89:1 100:1 120:1 150:1 154:1 157:1 169:1 183:1 194:1 202:1 240:1 # cuneiform bone cartilage
14:1 31:1 39:1 51:1 72:1 154:1 178:1 # curassow , no
16:1 19:2 22:1 40:1 57:1 63:1 72:1 74:1 97:1 126:1 154:1 163:1 166:1 209:1 # curved laryngoscope blade
4:1 19:1 20:1 22:1 40:1 52:1 58:1 72:1 83:2 97:1 98:1 125:1 154:2 # curvularia verruculosa
9:1 15:1 34:1 45:1 62:1 68:2 106:1 109:1 112:1 129:1 140:1 154:1 275:1 # cuspidatums , polygonum
5:1 12:1 13:2 15:1 19:1 25:1 47:1 54:1 62:1 107:1 112:1 129:1 149:1 154:1 # cuspis distopalatalis
7:1 64:1 81:1 136:1 154:1 # cut hand
65:1 88:1 136:1 154:1 166:1 # cut head
6:1 47:1 55:1 100:1 136:1 154:1 287:1 # cut toenail
87:1 136:1 154:1 202:1 # cut up food
6:1 10:1 18:1 19:1 22:1 30:1 62:1 83:1 85:1 125:1 136:1 154:2 235:1 # cuticular drusen
8:1 13:1 28:1 49:1 51:1 67:1 136:1 154:1 178:1 209:1 243:1 277:1 # cuts with scissors
13:1 20:1 25:1 136:1 154:1 # cuts wrist
7:1 28:1 29:1 31:1 37:1 60:1 81:1 128:1 137:1 165:1 174:1 280:1 # cyanomethanes
2:1 3:1 4:1 6:2 7:1 13:1 24:1 31:2 40:1 42:1 89:1 103:1 130:1 165:1 201:1 222:1 231:1 249:1 266:1 # cyanosis ; enterogenous
43:1 46:1 54:1 56:1 133:1 165:1 166:1 229:1 259:1 # cycadophytas
6:1 19:1 37:1 69:1 122:1 146:1 165:1 229:1 # cyclamens
16:1 19:1 34:1 53:1 69:1 124:1 142:1 146:1 165:1 229:1 # cyclamide
3:1 4:1 5:1 9:1 10:1 14:1 15:1 17:1 18:1 25:1 26:1 38:1 39:1 77:1 88:1 102:1 118:1 127:1 130:1 146:1 164:1 165:1 229:1 252:1 258:1 # cyclic breast alteration
1:1 29:1 37:1 38:1 63:1 65:1 84:1 105:1 137:1 146:1 165:1 229:1 263:1 # cycling helmet
22:1 52:1 143:1 146:1 165:1 177:1 229:1 238:1 # cyclobarbital
16:1 32:1 52:1 87:1 146:1 165:1 200:1 229:1 # cyclodextrin
52:1 65:1 71:1 146:1 162:1 165:1 200:1 229:1 # cyclohexylamines
52:1 65:1 71:1 146:1 162:1 165:1 200:1 229:1 # cyclohexylmethylphosphonofluoridate
28:1 29:1 37:1 52:1 56:1 60:1 128:1 137:1 146:1 147:1 165:1 174:1 181:1 229:1 247:1 280:1 # cyclomethycaine
6:2 9:1 21:1 24:1 31:1 52:1 54:1 70:1 76:1 89:1 101:1 103:1 146:1 162:1 165:1 175:1 201:1 229:1 # cyclopentanone monooxygenase
6:1 24:1 47:1 52:1 54:1 76:1 103:1 146:1 165:1 229:1 # cyclopentolate
6:2 24:1 27:1 43:2 47:1 52:1 54:1 65:1 71:1 76:1 103:1 121:1 146:1 165:1 229:1 241:1 254:1 279:1 283:1 # cyclopentolate + phenylephrine
2:1 6:1 8:1 24:1 47:1 52:2 54:1 56:1 73:1 76:1 85:1 95:1 103:1 119:1 138:1 146:1 153:1 155:1 159:1 165:1 171:1 176:1 229:1 268:1 # cyclopentolate hydrochloride
1:1 2:1 4:1 16:1 23:1 38:1 44:1 52:1 54:2 64:1 71:1 107:1 146:1 165:2 182:1 229:1 245:1 263:1 270:1 # cyclopropane cylinder
8:1 20:1 40:1 46:1 52:1 106:1 112:1 146:1 165:1 173:1 195:1 229:1 # cyclosporine 25mg cap
62:1 165:1 289:1 # cygnus
1:1 9:1 10:1 12:1 15:2 18:1 19:1 20:1 21:1 26:1 38:1 46:1 64:1 71:1 77:1 85:1 100:1 102:1 118:1 127:1 165:1 232:1 258:1 263:1 270:1 # cylindrical dilatation
7:1 55:1 68:1 73:1 117:1 165:1 205:1 297:1 # cynanchums
8:1 20:1 31:1 60:1 68:1 70:1 165:1 227:1 284:1 # cynomoriums
1:1 9:1 12:1 13:1 20:1 23:1 31:1 38:1 45:1 58:1 87:1 108:1 120:1 133:1 165:1 180:1 239:1 # cyprinodon diabolis
4:1 7:1 14:1 32:1 55:1 122:1 158:1 165:1 188:1 193:1 246:1 # cys transfer rna
10:1 15:1 18:1 25:1 43:1 81:1 127:1 140:1 165:1 199:1 216:1 235:1 246:1 # cyst , lymphatic
18:1 20:1 25:2 32:1 39:1 139:1 165:1 212:1 246:1 257:1 # cyst gastric
1:1 7:1 20:2 22:1 25:1 58:1 63:1 72:1 105:1 109:1 125:1 165:1 191:1 197:1 246:1 285:1 # cyst ovarian rupturing
7:1 9:1 25:1 26:1 38:1 63:1 77:1 139:1 165:1 185:1 246:1 # cyst, ganglion
4:1 5:1 18:1 20:1 25:1 46:1 58:1 76:1 129:1 165:1 173:1 232:1 233:1 246:1 267:1 272:1 # cyst, periapical
1:2 3:1 7:1 11:1 14:1 25:1 31:1 32:1 36:1 53:1 66:1 69:1 78:1 82:1 86:1 94:1 122:1 142:1 158:1 165:1 172:1 180:1 193:1 246:1 256:1 # cysteine aminotransferase
1:3 3:1 11:2 20:1 25:1 66:1 72:1 78:1 82:1 86:2 94:1 165:1 246:1 # cysteine in urine
2:1 10:1 15:1 18:1 25:1 32:1 43:1 54:1 56:1 165:1 235:1 245:1 246:1 259:1 # cystic atrophy
2:1 10:1 13:1 18:1 25:1 40:1 42:1 104:1 164:1 165:1 222:1 235:1 246:1 249:1 292:1 # cystic fibrosis
2:1 4:1 10:1 13:1 18:1 20:1 22:1 25:1 40:1 42:1 46:1 104:1 164:1 165:1 190:1 222:1 235:1 240:1 246:1 249:1 292:1 # cystic fibrosis carrier
2:1 7:1 10:1 13:1 17:1 18:1 25:1 39:1 40:1 42:1 88:1 104:1 107:1 117:1 164:1 165:1 218:1 222:1 235:1 246:1 249:1 292:1 # cystic fibrosis pancreas
1:1 4:1 10:1 17:1 18:1 22:1 25:1 30:1 31:1 35:1 46:1 56:1 60:1 67:1 76:1 80:1 165:1 180:1 218:1 235:1 239:1 240:1 246:1 267:1 277:1 278:1 # cystic hypersecretory carcinoma
4:1 5:1 10:1 18:1 25:1 46:1 48:1 58:1 165:1 234:1 235:1 246:1 # cysticercal myalgia
3:1 10:2 13:1 14:1 15:1 25:1 49:1 113:1 157:1 165:1 191:1 237:1 246:1 # cystitis aggravate
10:2 13:1 25:1 49:1 165:1 246:1 # cystitis;pregnancy
3:1 25:1 33:1 41:1 47:1 165:1 177:1 189:1 238:1 246:1 # cystobacteraceae
16:1 19:1 22:1 25:1 33:1 34:1 35:2 47:1 74:1 83:1 116:1 154:1 165:1 184:1 246:1 # cystoid edema macular
2:1 13:1 25:1 40:1 42:1 47:1 51:1 72:1 112:1 144:1 165:1 184:1 246:1 261:1 # cystoisospora burrowsi
25:1 28:1 38:1 45:1 47:1 49:1 165:1 246:1 # cystoliths
5:1 8:1 25:1 29:1 31:1 32:1 35:1 37:1 47:1 60:1 126:1 137:1 165:1 194:1 246:1 262:1 280:1 # cystometry normal
1:1 5:1 6:1 25:1 37:1 50:1 63:1 88:1 89:1 105:1 165:1 246:1 # cysts meningeal
18:1 19:1 22:1 25:1 38:1 45:1 83:1 99:1 154:1 165:1 202:1 246:1 # cysts, follicular
5:1 14:1 15:1 22:1 25:1 107:1 109:1 165:1 206:1 238:1 246:1 252:1 # cysts, paratubal
3:1 10:1 15:1 19:2 30:1 34:1 39:1 71:1 113:1 146:1 148:1 165:2 229:1 236:1 # cytidylate cyclase
2:1 6:1 16:1 18:1 30:1 34:1 37:1 39:1 47:1 60:1 67:2 73:1 95:1 101:1 104:1 117:1 148:1 165:1 190:1 273:1 275:1 280:1 # cytochrome oxidase deficiencies
34:1 47:1 87:1 120:1 165:1 184:1 236:1 # cytoid body
4:1 10:1 14:1 15:1 47:1 127:1 165:1 252:1 # cytokeratin 13
4:1 10:1 14:1 15:1 47:1 127:1 165:1 252:1 # cytokeratin 14
4:1 10:1 14:1 15:1 47:1 127:1 165:1 252:1 # cytokeratin 15
4:1 10:1 14:1 15:1 47:1 127:1 165:1 252:1 # cytokeratin 16
4:1 10:1 14:1 15:1 47:1 127:1 165:1 252:1 # cytokeratin 17
4:1 10:1 14:1 15:1 47:1 108:1 127:1 165:1 252:1 # cytokeratin ab
4:1 10:1 14:1 15:1 47:1 127:1 165:1 252:1 # cytokeratins
40:1 43:2 47:1 54:1 91:1 112:1 165:1 259:1 # cytophosphane
9:1 12:1 13:1 19:1 26:1 39:1 42:1 47:1 53:1 54:1 77:1 122:1 131:1 161:1 165:1 167:1 226:1 # cytoplasmic divisions
3:1 4:1 5:1 9:1 10:1 14:1 15:1 17:1 19:1 26:1 39:1 47:1 53:1 54:1 77:1 102:1 104:1 118:1 127:1 130:1 161:1 164:1 165:1 167:1 252:1 258:1 292:1 # cytoplasmic fibre alteration
18:1 19:1 27:1 39:1 42:1 47:1 53:1 54:1 59:2 97:1 146:1 161:1 165:1 167:1 # cytoplasmic vesicles
7:1 18:1 21:1 25:1 36:1 47:2 48:1 90:1 101:1 117:1 165:1 206:1 219:1 253:1 294:1 # cytotoxic substance
27:1 36:1 98:1 146:1 223:1 275:1 281:1 # da-nucleotidase
2:1 9:1 14:1 33:1 218:1 237:1 275:1 # dacron grafts
3:1 6:1 17:1 25:1 33:2 40:1 126:1 141:1 218:1 275:1 # dacryostenosis acquire
33:1 38:1 41:1 71:1 145:1 189:1 275:1 # dactyli
2:1 3:1 13:1 20:1 23:1 25:1 30:1 39:1 41:1 44:1 72:1 87:1 98:1 107:1 126:1 141:1 196:1 213:1 269:1 275:1 287:1 # dairy product pasteuriser
1:1 5:1 13:2 20:2 23:2 25:2 54:1 202:1 275:1 # dalfopristin - quinupristin
35:1 55:1 69:1 89:1 157:1 275:1 # damage , dna
7:1 45:1 46:1 55:1 173:1 195:1 275:1 288:1 # danazol 50mg cap
7:1 10:1 11:1 18:1 22:1 27:1 107:1 146:1 150:1 235:1 275:1 # dane particle
2:1 4:1 7:1 9:1 24:1 32:1 37:1 45:1 52:1 69:1 101:1 106:1 187:1 275:1 # dantron + poloxamer
3:1 4:1 22:1 130:1 150:1 275:1 277:1 # darters
8:2 9:1 22:1 30:1 70:1 91:1 106:1 150:1 241:1 275:1 277:1 # dartmoor pony horse
3:1 15:1 59:1 87:1 113:1 202:1 275:1 # dates - food
7:1 74:1 81:1 123:1 206:1 241:1 275:1 # daubed shanny
1:1 10:2 29:1 37:1 63:1 105:1 151:1 275:1 298:1 # daytime wetting
1:1 16:1 30:1 39:1 53:1 55:1 69:1 88:1 142:1 148:1 172:1 199:1 256:1 286:1 # dcmp deaminase
9:1 10:1 11:1 16:1 41:1 57:1 59:1 64:1 88:1 97:1 98:1 178:1 196:1 213:1 225:1 226:1 # deafness , conductive
11:1 16:1 22:1 28:1 36:1 59:1 88:2 120:1 178:1 277:1 # deafness both ears
3:1 4:1 11:1 16:1 28:1 49:2 59:1 88:1 130:1 178:1 184:1 # deafness with goiter
1:1 10:1 16:1 18:1 30:1 34:1 36:1 39:1 50:1 53:2 55:1 57:1 69:2 88:1 142:2 148:1 275:1 286:1 298:1 # deamidase, nicotinamide
15:1 16:1 28:1 88:1 # death
1:1 3:1 4:1 14:1 15:1 16:1 20:1 24:1 28:1 32:1 88:1 130:1 136:1 158:1 233:1 # death ; intrauterine
4:1 15:1 16:1 28:2 36:1 65:1 70:1 88:1 277:1 # death mothers
1:1 7:1 10:1 16:1 24:1 52:1 63:1 87:1 95:1 105:1 120:1 163:1 187:1 207:1 236:1 292:1 # deblocking antibody
13:1 16:1 20:1 21:1 27:1 29:1 51:1 108:1 144:1 163:1 164:1 195:1 # debrisoquine 10mg tablet
16:1 46:1 55:1 80:1 # decay, rna
3:1 4:1 14:1 15:2 16:1 17:1 21:1 25:1 48:1 80:1 113:1 164:1 219:1 252:1 # decerebrate state
2:1 8:1 15:1 16:1 21:2 49:1 52:1 60:1 70:1 73:1 80:1 157:1 234:1 268:1 273:1 # dechloromonas agitata
16:1 34:1 67:1 80:1 196:1 295:1 # decidua
6:1 16:2 17:1 18:1 30:1 33:1 34:1 38:1 39:1 67:1 71:1 80:1 88:1 148:1 166:1 218:1 241:1 274:1 279:1 295:1 # decrease adenylic acid
1:1 16:1 17:1 21:1 29:1 30:1 38:1 39:1 52:1 80:1 83:1 88:1 123:1 148:1 177:1 185:1 218:1 248:1 261:1 263:1 # decrease beta globulin
1:1 11:1 16:1 17:1 30:1 38:1 39:1 45:1 73:1 80:1 86:1 88:1 91:1 148:1 218:1 263:1 # decrease choline
1:2 11:1 16:1 17:1 20:1 27:1 30:1 39:1 43:1 80:1 84:1 86:1 88:1 97:1 121:2 129:1 148:1 218:1 # decrease epinephrine level
3:1 10:1 16:1 17:1 29:1 30:1 39:1 49:1 76:1 80:1 87:1 88:1 148:1 173:1 202:1 218:1 # decrease food appetite
2:1 3:2 4:2 16:1 17:1 25:2 30:2 39:1 40:1 47:1 59:1 68:1 80:1 88:1 125:1 130:1 148:1 218:1 # decrease serum testosterone
16:1 17:1 25:1 30:1 37:1 39:1 45:2 47:1 68:1 80:1 88:1 114:1 148:1 218:1 # decrease stool volume
12:1 16:1 17:1 30:1 34:1 39:1 49:1 72:1 80:1 88:1 109:1 143:1 145:1 148:1 218:1 285:1 # decrease turbidity
2:1 16:1 17:1 21:1 22:1 27:1 30:1 32:1 39:1 41:1 45:1 46:1 74:1 80:2 84:1 88:1 89:1 95:1 148:1 157:1 218:1 240:1 290:1 # decreased electrocardiogram voltage
4:1 12:1 16:1 17:1 30:2 39:1 51:1 68:2 74:1 80:1 87:1 88:1 125:1 148:1 218:1 227:1 284:1 # decreased serum sodium
1:1 16:1 17:3 23:1 30:1 39:1 42:1 59:1 63:1 72:1 80:1 83:1 88:1 90:1 105:1 178:1 218:1 228:1 # decreasing pressure pulse
3:2 4:1 5:1 6:1 7:1 8:1 10:1 15:1 16:1 20:1 21:1 24:2 26:2 37:1 38:1 62:1 80:1 102:1 103:1 127:1 130:1 154:1 160:1 178:1 187:1 233:1 258:1 # decussatio tegmentalis anterior
10:2 15:1 16:1 18:1 26:1 54:1 62:1 80:1 102:1 127:1 154:1 160:1 178:1 197:1 235:1 258:1 # decussations , optic
1:3 5:1 16:1 20:1 55:1 63:2 105:2 121:1 286:1 # deep inguinal ring
6:1 16:1 24:1 30:1 88:1 97:1 103:1 121:1 # deep sea vents
4:1 16:1 277:1 # deers
16:1 29:1 # deets
10:1 16:1 41:1 73:1 76:1 80:2 97:1 112:1 188:1 225:1 226:1 290:1 # defective; speech
4:1 6:1 7:1 14:1 16:1 18:1 65:1 67:1 73:1 104:1 117:2 164:1 165:1 190:1 193:1 # deficiency , brancher
6:1 16:1 18:1 30:1 40:1 43:1 57:1 67:1 91:1 98:1 104:1 114:1 117:1 121:1 165:1 185:1 190:1 # deficiency , glucosephosphatase
1:1 6:1 10:1 11:1 16:1 18:1 22:1 46:1 49:1 50:1 67:1 86:1 104:1 117:1 165:1 190:1 240:1 298:1 # deficiency ; carnitine
4:1 6:1 8:1 9:1 10:1 12:1 13:1 16:2 18:1 20:1 26:1 32:1 49:1 51:1 55:1 67:1 77:1 102:1 104:1 115:1 117:1 118:1 136:1 144:1 149:1 165:1 182:1 190:1 243:1 250:1 257:1 271:1 277:1 299:1 300:1 # deficiency disorders nutritional
2:1 6:1 12:1 16:1 18:1 56:1 61:1 67:1 85:1 101:1 104:1 117:1 119:1 138:1 153:1 155:1 159:1 162:1 165:1 171:1 175:1 176:1 190:1 # deficiency of dihydroxyacetonetransferase
6:1 12:1 16:1 18:1 36:1 40:1 43:2 61:1 67:1 91:2 104:1 112:1 117:1 165:1 190:1 211:1 # deficiency of diphosphotransferase
6:1 7:1 14:1 16:1 18:1 32:1 51:1 53:1 61:1 67:1 101:1 104:1 117:1 122:1 151:1 158:1 165:1 190:1 193:1 # deficiency of transoximinase
6:1 16:1 18:1 24:1 34:1 37:1 45:1 67:1 68:1 103:1 104:1 114:2 190:1 # deficient fluid volume
1:1 2:1 3:1 16:1 28:1 49:1 50:1 60:1 62:1 104:1 261:1 273:1 # definite thrombus
1:1 8:1 16:1 49:1 53:1 145:1 194:1 202:1 # deformity ; skin
2:1 8:1 15:1 16:1 28:1 49:1 53:1 145:1 194:1 202:1 # deformity ; throat
1:1 3:3 4:3 6:1 11:1 12:1 13:1 14:1 15:1 16:1 24:1 89:1 97:1 113:1 130:1 149:1 150:1 201:1 209:1 252:1 # degenerate intervertebral disc
4:1 6:1 8:1 10:2 11:1 14:1 15:1 16:1 17:1 21:1 29:2 47:1 76:1 89:1 127:1 173:1 201:1 252:1 265:1 # degeneration , tapetoretinal
4:1 6:1 10:1 11:1 14:1 15:1 16:1 34:1 52:1 69:1 71:1 89:1 127:1 184:1 201:1 252:1 # degeneration; amyloid
1:1 4:1 6:1 10:2 11:1 14:1 15:1 16:1 17:1 29:1 55:1 89:1 127:1 201:1 252:1 286:1 298:1 # degeneration; retina
1:1 4:1 6:1 10:2 11:2 13:1 14:1 15:1 16:1 20:1 22:1 28:1 49:1 86:1 89:1 112:1 127:1 129:1 150:1 201:1 252:1 # degenerative arthritis spine
1:1 4:1 6:1 10:1 11:1 12:1 13:1 14:1 15:1 16:1 24:1 30:2 39:1 59:1 88:1 89:1 127:1 148:1 149:1 184:1 201:1 252:1 # degenerative diseases joint
16:1 40:1 # degos
2:1 10:1 14:1 15:1 16:1 17:1 22:1 23:1 26:1 56:1 85:1 102:1 107:1 119:1 121:2 127:1 129:1 138:1 153:1 155:1 159:1 171:1 176:1 252:1 258:1 # dehydroepiandrosterone preparation
2:1 6:1 16:1 40:1 43:2 56:1 85:1 89:1 91:2 112:1 114:1 119:1 138:1 153:1 155:1 159:1 171:1 176:1 185:1 201:1 231:2 # dehydrogenase , phosphogluconate
1:1 2:1 6:1 8:1 16:1 31:1 39:1 56:1 57:1 85:1 89:1 119:1 138:1 143:1 153:1 155:1 159:1 171:1 176:1 180:1 201:1 209:1 231:1 # dehydrogenase, ascorbino
1:2 14:1 16:1 19:1 27:1 29:1 32:1 47:1 50:1 63:1 84:1 100:1 105:1 158:1 184:1 287:1 # delay toilet training
4:1 6:1 9:1 10:1 16:1 17:1 19:1 26:1 30:1 33:1 41:1 42:1 56:1 74:1 76:1 77:1 84:1 88:1 102:1 118:1 122:1 189:1 225:1 239:1 267:1 277:1 # delayed hypersensitivity reaction
9:1 11:1 16:1 19:1 25:1 27:1 47:1 53:1 59:2 74:1 84:1 100:1 183:1 # delayed milestones
3:1 16:1 17:1 27:1 29:1 34:1 42:1 52:1 59:1 70:1 81:1 84:1 116:1 143:1 177:1 185:1 196:1 231:1 # delete residue haemoglobin
16:1 18:1 27:1 33:1 46:1 67:1 84:1 104:1 107:1 232:1 274:1 # deleya pacifica
16:1 84:1 111:1 # delhi
3:1 16:1 20:1 33:1 38:1 68:1 84:1 136:1 141:1 154:1 227:1 284:1 # delirium acute
1:1 5:1 16:1 21:2 25:1 38:1 84:1 99:1 126:1 218:1 219:1 246:1 263:1 # delta crystallins
1:1 6:1 10:2 16:1 22:1 24:1 37:1 58:1 83:1 103:1 116:1 204:1 207:1 # dementia multiinfarct
16:2 40:1 42:1 57:1 70:1 80:1 87:1 116:1 222:1 # demodecosis
16:2 18:1 38:1 50:1 70:1 83:1 87:1 116:1 154:2 169:1 200:1 # demodex cuniculi
1:1 6:1 16:1 20:1 51:1 122:1 131:1 141:1 # densovirinae
5:1 6:2 16:1 21:1 24:1 37:1 38:1 45:1 49:1 51:1 55:1 69:1 84:1 100:1 103:1 114:1 143:1 145:1 206:1 # dental enamel solubility
6:1 9:1 10:2 16:1 24:1 26:1 49:1 77:1 83:1 102:1 103:1 118:1 166:1 196:1 207:1 # dentition , adult
6:1 7:1 9:2 10:3 14:1 16:1 24:1 26:2 32:1 42:1 49:2 77:2 102:2 103:1 118:2 122:1 158:1 193:1 207:1 # dentition , transitional
4:1 6:1 7:1 16:1 17:1 24:1 27:1 30:1 72:1 88:1 103:1 109:1 122:1 146:1 228:1 285:1 # denture cleanser
6:1 12:1 15:1 16:2 31:1 40:1 43:2 81:1 91:1 101:1 112:1 162:1 166:1 175:1 211:1 216:1 223:1 # deoxyadenosine diphosphate
16:1 24:1 28:1 30:1 39:1 56:1 62:1 81:1 101:1 148:1 162:1 175:1 210:1 223:1 239:1 # deoxyhypusine synthase
16:1 20:1 101:1 120:1 162:1 175:1 223:1 226:1 260:1 292:1 # deoxyriboendonuclease iv
6:2 9:1 14:1 15:1 16:2 22:1 48:1 49:1 64:1 72:1 76:1 109:1 117:1 121:1 143:1 238:1 252:1 285:1 # dependence on barbiturate
6:1 16:1 21:1 24:1 37:1 61:1 62:1 64:1 103:1 121:1 129:1 152:1 169:1 196:1 # depigmentation of fundus
9:1 10:1 16:1 26:1 27:1 29:1 37:1 45:1 68:1 77:1 102:1 114:1 118:1 121:1 161:1 # depletion volume
4:1 16:1 20:1 37:1 45:1 106:1 121:1 140:1 233:1 # depolymerisation
16:1 31:1 40:1 42:1 49:1 52:1 106:1 121:1 151:1 169:1 177:1 185:1 222:1 231:1 # deposit immunoglobulin
16:1 28:1 36:1 40:1 42:1 47:1 49:1 106:1 121:1 222:1 # deposit tooth
9:2 10:1 16:1 22:1 26:1 40:1 42:1 46:1 49:1 61:1 77:1 102:1 106:1 118:1 120:1 121:1 222:1 240:1 # deposition of carbon
7:1 12:1 16:1 17:1 22:1 23:1 24:1 33:1 46:1 58:1 59:1 115:1 121:1 160:1 178:1 187:1 240:1 # depressants, cardiac
7:1 9:1 11:1 16:1 17:1 21:1 23:1 24:1 27:1 30:1 59:1 74:1 84:1 99:1 121:1 178:1 202:1 293:1 294:1 # depressed fontanelles
14:1 16:1 17:2 23:1 30:1 33:1 41:1 59:2 72:1 74:1 109:1 121:1 178:1 189:1 228:1 285:1 # depressed fractures
5:1 6:1 9:1 16:1 17:1 21:1 23:1 24:1 26:1 37:1 42:1 59:1 77:1 103:1 121:1 178:1 # depression , mental
9:1 16:1 17:1 23:1 26:1 42:1 59:1 77:1 83:1 99:1 121:1 178:1 # depression ; skull
4:1 12:1 13:1 16:1 30:2 39:1 68:1 88:1 148:1 149:1 154:1 182:1 # dercum disease
4:2 8:1 10:3 13:1 15:1 16:1 29:1 35:1 49:1 65:1 76:1 127:1 182:1 194:1 202:1 # dermatitis , herpetiformis
4:1 7:1 10:2 13:1 15:1 16:1 20:1 21:1 24:1 35:1 49:2 127:1 141:1 182:1 187:1 194:1 294:1 # dermatitis , irritant
1:1 4:2 5:1 10:2 13:1 15:1 16:1 18:2 20:1 27:1 32:1 35:1 42:1 49:1 99:1 122:1 127:1 182:1 194:1 198:1 200:1 234:1 257:1 # dermatitis extrinsic allergic
4:1 15:1 16:1 35:1 43:1 47:1 54:1 56:1 87:1 120:1 182:1 194:1 236:1 259:1 # dermatophytosis; body
4:1 13:1 15:1 16:1 35:1 40:1 42:1 47:1 52:1 62:1 83:1 99:1 110:1 182:1 194:1 222:1 249:1 261:1 291:1 # dermatosis , bullous
4:1 5:1 13:1 15:1 16:1 35:1 40:1 42:1 46:1 47:1 61:1 182:1 194:1 209:1 222:1 249:1 272:1 276:1 # dermatosis of scalp
6:1 8:1 16:1 17:1 21:1 25:1 32:1 41:1 48:1 59:1 64:1 72:1 98:1 109:1 125:1 150:1 209:1 212:1 213:1 228:1 285:1 # descend aorta structure
4:2 16:1 18:1 20:1 30:1 48:1 52:1 59:1 150:1 # desert riceflower
4:1 7:1 11:1 14:1 16:1 30:1 40:1 59:1 72:1 97:1 114:1 115:1 133:1 193:1 # desflurane overdose
2:1 3:1 15:1 16:1 18:1 28:1 34:1 42:1 46:1 56:1 59:1 74:1 113:1 147:1 184:1 260:1 # desiccated thyroid
1:1 10:1 15:1 16:1 35:1 59:1 61:1 69:1 127:1 # desquamation of skin
16:1 33:1 59:1 83:1 90:1 177:1 202:1 238:1 # desulfobacillum
4:1 5:1 14:1 16:1 27:1 33:1 36:1 45:1 47:1 52:1 59:1 81:1 83:1 90:1 177:1 202:1 238:1 # desulfobacter halotolerans
6:1 16:1 18:1 31:1 33:1 38:1 43:1 45:1 59:1 65:1 68:1 83:1 90:1 154:1 177:1 202:1 238:1 254:1 283:1 # desulfobacterium phenolicum
2:1 9:1 16:1 18:1 23:1 26:1 44:1 50:1 54:1 59:1 77:1 83:2 90:1 129:1 154:1 177:1 202:1 245:1 261:1 # desulfobulbus propionicus
6:1 16:1 18:1 46:1 53:1 59:2 60:1 69:1 83:1 90:1 122:1 143:1 190:1 202:1 209:1 # desulfomicrobium escambiense
5:1 10:1 16:1 18:1 21:1 22:1 36:1 41:1 46:1 59:1 83:1 90:1 202:1 225:1 232:1 235:1 # desulfotalea arctica
3:1 16:1 36:1 47:1 59:1 60:1 66:1 82:1 83:1 90:1 136:1 202:1 # desulfotomaculum putei
5:1 6:1 13:1 16:1 19:1 39:1 42:1 59:1 83:1 90:1 122:1 131:1 202:1 249:1 292:1 # desulfovibrio alaskensis
2:1 16:1 59:1 72:1 83:1 90:1 177:1 # desulfurobacteriaceae
6:1 9:1 16:1 18:1 37:1 50:1 52:1 54:1 84:1 97:1 116:1 126:1 164:1 # development , embryonic
6:1 16:1 17:1 25:1 32:1 37:1 41:1 52:1 54:1 72:1 84:1 87:1 97:1 98:1 109:1 120:1 125:1 212:1 213:1 228:1 236:1 285:1 # developmental body structure
6:1 7:1 16:2 19:2 37:1 52:1 54:1 63:1 84:2 89:1 97:1 157:1 # developmental language delay
6:1 16:1 27:1 37:1 52:1 54:1 58:1 84:1 97:1 200:1 236:1 246:1 # developmental; dyslexia
9:1 14:1 16:1 18:1 24:1 32:1 33:1 48:2 57:1 121:1 131:1 158:1 197:1 # device contraceptive
2:1 9:1 16:1 18:1 23:1 26:1 32:1 36:1 42:1 44:1 48:1 62:1 75:1 77:1 92:1 125:1 131:1 # device protrusion
1:1 3:1 4:1 14:1 16:1 18:1 20:1 24:1 32:1 48:1 59:1 130:1 131:1 136:1 158:1 233:1 # devices intrauterine
2:1 16:1 17:1 18:1 23:1 44:1 48:2 59:1 72:1 74:1 95:1 131:1 196:1 228:1 # devices procedure
1:1 14:1 16:1 28:1 29:1 37:1 39:1 47:1 67:1 69:2 81:1 128:1 137:1 164:1 174:1 177:1 200:1 229:1 # dexamethasone / tobramycin
2:1 5:1 8:1 14:1 16:1 23:1 28:1 29:1 37:1 39:1 41:1 44:1 69:1 81:1 87:1 98:1 128:1 137:1 174:1 196:1 200:1 213:1 # dexamethasone oral product
6:1 7:1 16:1 24:1 28:1 65:1 107:1 187:1 200:1 283:1 # dexpanthenol
2:2 4:1 5:1 16:1 23:1 27:1 32:1 44:1 54:2 99:1 198:1 200:1 245:2 # dextropropoxyphene allergy
15:1 21:1 30:1 39:1 65:1 83:1 88:1 90:1 148:1 204:1 # dhea sulfatase
3:1 9:1 10:1 12:1 18:1 29:2 31:1 36:1 47:1 58:1 59:1 108:1 123:1 235:1 # diabetes; nonketotic
3:2 12:1 15:1 29:1 40:1 43:2 58:1 59:1 81:1 91:1 108:1 112:1 113:1 123:1 216:1 # diabetes; phosphate
5:1 10:2 12:1 15:1 18:3 28:1 29:1 38:1 43:1 46:1 53:1 54:1 57:1 58:1 60:1 81:1 108:1 123:1 127:1 161:1 199:1 232:1 235:1 259:1 # diabetic complication ophthalmic
4:1 10:3 12:1 13:1 15:1 16:1 18:1 29:1 35:1 49:1 58:1 108:1 123:1 127:1 182:1 194:1 235:1 # diabetic dermatitis
4:1 10:1 11:1 12:1 18:1 29:1 35:1 58:1 69:1 89:1 97:1 108:1 123:1 157:1 235:1 275:1 # diabetic nerve damage
10:1 12:2 13:1 14:1 18:1 25:1 26:1 31:1 40:1 45:1 52:1 58:1 157:1 166:1 231:1 234:1 235:1 266:1 289:1 # diagnostic radiologist
3:1 10:1 12:1 17:1 18:1 25:2 31:1 40:1 58:1 59:2 83:1 90:1 157:1 235:1 266:1 289:1 # diagnostic test result
5:1 12:1 15:1 27:1 38:1 46:1 58:1 # diali cattle
7:1 12:1 31:1 35:1 40:1 58:1 62:1 69:1 224:1 266:1 # diamanus, nos
3:1 4:1 12:1 29:1 37:1 58:1 69:1 130:1 137:1 # diameter.biparietal
9:1 12:1 13:1 38:1 58:1 64:1 69:1 70:1 99:1 100:1 104:1 # diamond killifish
8:1 12:1 14:1 16:1 43:1 49:1 53:1 58:1 145:1 157:1 173:1 194:1 202:1 # diaphragm; deformity
1:1 12:1 14:1 15:1 17:1 28:1 35:1 43:1 58:1 63:1 88:1 105:1 111:1 157:1 164:1 173:1 # diaphragmatic breathing
4:1 12:1 14:1 31:1 35:1 40:1 43:1 50:1 58:2 65:1 157:1 173:1 266:1 # diaphragmatic hernia nos
2:1 12:1 22:1 28:1 40:1 42:1 58:1 150:1 222:1 # diarthrosis
3:1 12:1 15:1 25:1 35:1 39:1 47:1 58:1 116:1 # diastematomyelias
5:1 10:1 12:1 15:1 17:2 18:1 23:1 25:1 38:2 39:1 45:1 47:1 58:1 59:1 72:1 90:1 127:1 178:1 228:1 # diastolic pressure equalization
1:1 11:1 12:1 20:1 58:1 86:1 141:1 288:1 # diazirine
6:1 12:1 28:1 36:1 111:1 123:1 292:1 # dibenzothiepins
2:1 5:1 12:1 38:1 60:1 160:1 164:1 273:1 292:1 # dibromsalicylanilide
7:1 12:1 18:1 50:1 52:1 73:1 177:1 238:1 242:1 268:1 # dichlobanil
2:1 8:1 12:1 16:1 18:1 20:1 34:1 40:1 42:1 52:1 73:1 120:1 123:1 124:1 177:1 222:1 268:1 292:1 # dichlorobenzimidazole riboside
2:1 4:1 8:1 12:1 18:1 28:1 29:2 52:1 65:1 73:1 128:1 268:1 # dichloroethyl ether
2:1 3:1 8:1 12:1 15:1 18:1 28:1 29:1 43:1 52:1 54:1 56:1 71:1 73:1 83:1 90:1 113:1 128:1 147:1 168:1 179:1 181:1 192:1 204:1 245:1 259:1 268:1 # dichlorophenoxy ethyl sulfate
2:1 7:1 12:1 18:1 24:1 28:1 43:1 48:1 65:1 73:2 95:1 121:1 126:1 160:1 187:1 246:1 # dichrocephala chrysanthemifolia
2:1 12:1 18:1 41:1 52:1 60:1 110:1 145:1 185:1 231:1 237:1 # dictyoglomus group
2:1 10:1 12:1 26:1 29:1 33:1 35:1 36:1 143:1 177:1 190:1 218:1 # diet , macrobiotic
12:1 14:1 21:1 22:2 29:1 46:1 56:1 85:1 120:1 126:1 138:1 153:1 155:1 159:1 190:1 240:1 248:1 # dietary carbohydrates
1:1 2:1 3:1 4:1 12:1 21:2 22:1 24:1 25:1 27:1 29:1 45:1 59:1 73:1 91:1 126:1 130:1 190:1 248:1 # dietary cholesterol intake
1:1 2:1 3:1 7:1 12:1 21:1 22:1 23:1 29:1 36:1 44:1 51:1 66:1 75:1 78:1 79:1 82:1 88:1 92:1 93:1 94:1 96:1 123:1 126:1 132:1 134:1 135:1 190:1 214:1 215:1 248:1 # dietary soybean protein
1:1 6:1 9:1 11:1 12:1 21:1 22:1 24:1 27:1 29:1 31:1 37:1 90:1 103:1 116:1 126:1 143:1 161:1 180:1 183:1 190:1 206:1 248:1 # dietary supplements ubiquinone
7:1 12:1 19:1 28:1 29:1 31:1 45:1 81:1 128:1 190:1 # diethanolamine
12:3 15:1 26:1 28:1 29:1 40:1 43:2 56:1 71:1 81:1 91:1 112:1 128:1 147:1 168:1 179:1 181:1 190:1 192:1 211:1 216:1 # diethyldioxystilbene diphosphate
1:1 12:2 17:1 18:1 25:1 39:1 63:1 74:1 83:1 88:1 104:1 105:1 145:1 154:1 164:1 170:1 188:1 # difficulty breast feeding
1:1 2:1 9:2 12:1 17:1 18:1 24:1 26:1 32:1 38:1 42:1 45:1 57:1 59:1 77:1 83:1 99:1 104:1 145:1 154:1 157:1 178:1 237:1 263:1 # difficulty controlling aggression
1:1 12:1 18:1 54:1 57:1 63:1 83:1 104:1 105:1 129:1 145:1 154:1 # difficulty coping
1:1 12:2 18:1 19:1 45:1 63:1 64:1 83:1 85:1 104:1 105:1 126:1 145:1 154:1 169:1 170:1 202:1 # difficulty folding laundry
1:2 8:1 10:2 12:1 15:1 18:1 49:1 50:1 58:1 63:1 83:1 104:1 105:1 115:1 127:1 145:1 154:1 250:1 298:1 # difficulty initiating words
1:1 5:2 12:1 18:1 38:1 52:1 63:1 83:1 99:1 104:1 105:1 145:1 154:1 160:1 191:1 226:1 # difficulty swallowing saliva
12:1 18:1 72:1 83:1 104:1 109:1 145:1 154:1 285:1 # difficulty turn
1:1 12:1 18:1 50:1 63:1 65:1 72:1 83:1 88:1 104:1 105:1 109:1 145:1 154:1 166:1 285:1 # difficulty turning head
2:1 4:1 11:1 12:1 16:1 30:1 35:1 62:1 72:1 87:1 182:1 194:1 269:1 # diffuse ; neurodermatitis
2:1 12:1 25:1 30:1 32:1 39:1 47:1 60:1 62:1 95:1 165:1 212:1 # diffuse astrocytoma
3:1 12:1 15:1 25:1 27:1 30:1 45:1 59:1 62:1 73:1 88:1 91:1 # diffuse cholesteatosis
3:1 6:1 9:1 12:1 18:1 20:1 25:1 32:1 39:1 64:1 133:1 139:1 152:1 212:1 257:1 # digastric tendon
3:1 6:2 10:1 12:1 25:2 31:1 37:1 43:1 55:1 59:1 60:1 65:1 89:1 97:1 116:1 152:1 210:1 226:1 246:1 254:1 280:1 283:1 # digestive system phenomena
5:1 12:1 21:1 25:1 34:1 49:1 152:1 165:1 184:1 234:1 246:1 # digital myxoid cyst
5:1 6:1 12:1 16:1 19:1 21:1 22:2 31:1 46:1 49:1 67:1 95:1 99:1 100:1 107:1 126:1 129:1 152:1 166:1 173:1 234:1 240:1 # digital papillary adenocarcinoma
1:1 5:1 9:1 12:1 13:2 21:1 38:1 49:1 50:1 51:1 63:1 67:1 76:1 80:1 105:1 106:1 112:1 144:1 152:1 184:1 190:1 234:1 # digitalis specie poisoning
2:2 8:1 12:1 21:1 30:1 36:1 39:1 56:1 75:1 85:1 119:1 138:1 148:1 153:1 155:1 159:1 171:1 176:1 # dihydro orotase
2:1 12:1 22:1 34:1 46:1 53:1 56:1 73:1 85:1 95:2 119:1 133:1 138:1 151:1 153:1 155:1 159:1 171:1 176:1 240:1 268:1 # dihydrochloride , imidocarb
2:1 12:1 21:1 24:1 28:1 29:1 30:1 39:1 45:1 56:1 61:1 65:1 85:1 119:1 138:1 148:1 153:1 155:1 159:1 171:1 176:1 202:1 210:1 248:1 # dihydrofolate synthetase
2:1 12:1 22:1 56:1 81:1 85:1 119:1 138:1 153:1 155:1 159:1 171:1 176:1 # dihydroharmine
2:1 12:1 40:1 56:1 85:1 112:1 119:1 129:1 138:1 153:1 155:1 159:1 171:1 176:1 # dihydrospirorenone
2:1 3:1 12:1 15:1 40:1 43:2 56:1 81:1 85:1 91:1 101:1 112:1 113:1 119:1 138:1 153:1 155:1 159:1 162:1 171:1 175:1 176:1 216:1 # dihydroxyacetone 3 phosphate
1:1 12:1 17:1 28:1 29:1 33:1 37:1 42:1 59:1 81:1 99:1 100:1 104:1 126:1 128:1 137:1 151:1 174:1 218:1 # dimethacrylate resin fill
9:1 12:1 26:1 122:1 # dioons
7:1 12:1 26:1 101:1 # dioxan
1:1 12:1 26:1 101:1 # dioxin
12:1 26:1 27:1 45:1 59:1 101:1 # dioxoles
10:1 12:1 34:1 39:1 76:1 121:1 197:1 211:1 275:1 # dipeptidases
2:1 4:1 9:1 12:1 76:1 87:1 133:1 211:1 267:1 # diperodon
4:2 9:1 10:1 12:1 20:2 28:1 43:1 47:1 49:3 50:1 65:1 76:1 211:1 233:2 267:1 # diphtheritic peritonitis
10:1 12:1 14:1 17:1 33:1 41:1 52:1 54:1 58:1 97:1 129:1 161:1 189:1 211:1 225:1 226:1 # diplopia, refractive
12:1 31:1 34:1 38:1 52:1 54:1 71:1 161:1 211:1 # diplopylidium , no
8:1 12:1 14:1 15:1 21:1 36:1 39:1 42:1 52:1 106:1 107:1 121:1 146:1 178:1 211:1 227:1 288:1 # dipotassium, clorazepate
4:1 12:1 76:1 211:1 267:1 # dipper
1:1 3:1 6:1 12:2 18:1 29:1 34:1 42:1 50:1 51:1 58:1 59:1 62:1 89:1 108:1 122:1 123:1 129:1 196:1 201:1 211:2 231:1 # dipsogenic diabetes insipidus
2:1 3:1 4:1 12:1 22:1 46:1 95:1 130:1 197:1 211:1 240:1 # dipterocarpaceae
1:1 4:1 7:1 12:1 13:1 14:1 20:1 22:1 24:1 27:1 33:1 45:1 47:1 73:1 81:1 117:1 149:1 160:1 193:1 # disaccharide intolerance i
8:1 12:1 13:1 25:1 33:1 35:1 47:1 57:1 60:2 73:1 149:1 150:1 202:1 209:1 278:1 # discomfort stomach
8:2 12:1 13:1 28:1 30:1 49:1 52:1 57:2 84:1 99:1 110:1 115:1 122:1 149:1 169:1 209:1 250:1 293:1 # discord with counsellor
4:1 8:1 10:1 12:1 13:1 17:1 25:1 30:2 39:1 59:1 88:1 148:1 149:1 190:1 202:1 # disease , forestier
1:1 12:1 13:1 30:2 39:1 87:1 88:1 91:1 122:1 148:1 149:1 # disease , hodgkins
12:1 13:1 14:1 30:2 39:1 72:1 88:1 148:1 149:1 151:1 # disease , kimura
12:1 13:1 19:1 22:1 30:2 36:1 39:1 45:1 47:1 63:1 88:1 126:1 148:1 149:1 # disease , otolaryngologic
9:1 12:1 13:1 26:1 27:1 30:2 39:1 55:1 77:1 88:1 141:1 148:1 149:1 234:1 287:1 # disease ; legionnaire
5:1 8:1 11:1 12:1 13:1 30:2 39:1 57:1 88:2 148:1 149:1 # disease corneal
10:1 12:1 13:1 18:1 29:1 30:2 39:1 45:1 62:1 65:1 70:1 88:1 109:1 116:1 140:1 148:1 149:1 188:1 235:1 # disease fetus hemolytic
3:2 12:1 13:1 15:2 17:1 19:1 21:1 25:1 30:2 39:1 84:1 88:1 113:2 148:1 149:1 219:1 # disease relate state
12:1 13:1 18:1 27:1 30:2 39:1 42:1 48:1 84:1 88:1 99:1 148:1 149:1 293:1 # disease sickle cell
8:1 12:1 13:1 30:2 39:1 41:1 47:1 80:1 88:1 97:1 148:1 149:1 265:1 290:1 # disease vector
9:1 12:1 13:1 30:2 39:1 64:1 69:1 70:1 81:1 88:1 148:1 149:1 # disease, hammond
12:1 13:1 30:2 39:1 73:1 88:1 98:1 111:1 148:1 149:1 # disease, kikuchi
9:1 12:1 13:1 30:2 39:1 47:1 49:1 53:1 64:1 73:1 85:1 88:1 91:1 95:1 148:1 149:1 # disease, mitochondrial
3:1 11:1 12:1 13:1 27:1 30:2 39:1 41:1 74:1 80:1 88:1 148:1 149:1 185:1 290:1 # disease, neglected
12:1 13:1 30:3 31:1 39:1 40:1 88:1 148:1 149:1 266:1 # disease, nose
3:1 4:1 12:1 13:1 17:1 30:2 39:1 49:1 66:1 88:1 130:1 148:1 149:1 # disease, reiter
6:1 12:1 13:1 28:1 30:3 39:1 60:1 88:1 91:1 148:1 149:1 # disease, thomsen
9:1 12:1 13:1 30:2 39:1 47:1 63:1 88:1 148:1 149:1 # disease, tongue
12:1 13:1 30:2 39:1 88:1 148:1 149:1 # disease;gums
12:1 13:1 22:1 30:2 39:1 59:1 88:2 148:1 149:1 277:1 # diseases ears
12:2 13:1 15:1 18:1 26:1 28:1 30:2 34:1 39:1 54:1 59:1 88:1 107:1 111:1 148:1 149:1 # diseases idiopathic
12:1 13:1 22:1 30:2 39:2 43:1 51:1 54:1 55:1 59:1 81:1 88:1 126:1 148:1 149:1 216:1 259:1 # diseases, nasopharyngeal
2:1 6:1 12:1 13:1 16:1 24:1 30:2 39:1 59:1 87:1 88:1 103:1 148:1 149:1 # diseases, rodent
5:1 12:1 13:1 14:1 17:1 28:1 29:1 30:2 39:1 59:1 72:1 88:1 128:1 148:1 149:1 228:1 # diseases, urethral
10:1 12:1 13:1 15:1 20:1 26:1 46:1 52:1 61:1 95:1 102:1 127:1 149:1 258:1 292:1 # dislocation of rib
10:1 12:1 13:2 15:1 20:1 25:1 26:1 46:1 52:1 61:1 95:1 102:1 127:1 149:1 258:1 # dislocation of wrist
2:1 3:1 7:1 8:1 10:1 12:1 13:1 15:1 26:1 35:1 46:1 52:1 60:1 95:1 102:1 106:1 116:1 127:1 149:1 199:1 224:1 258:1 273:1 278:1 # dislocation; temporomandibular
4:1 8:1 12:1 13:1 30:1 37:1 57:1 116:1 123:1 149:1 167:1 194:1 # dismemberments, corpse
3:1 12:2 13:1 15:1 16:1 21:1 29:1 51:1 68:1 74:1 87:1 113:1 144:1 149:1 227:1 248:1 284:1 # disodium edetate
4:1 8:1 10:1 12:1 13:1 16:1 18:1 36:1 51:1 73:1 91:1 115:1 144:1 149:1 182:1 210:1 229:1 235:1 243:1 250:1 271:1 299:1 300:1 # disorder , psychotic
1:1 4:1 6:1 8:1 11:1 12:1 13:1 16:1 20:1 51:1 64:1 86:1 95:1 115:1 133:1 144:1 149:1 182:1 218:1 243:1 250:1 271:1 299:1 300:1 # disorder ; endocrine
4:1 8:1 12:1 13:1 16:1 20:1 38:1 51:1 100:1 115:1 144:1 149:1 164:1 182:1 227:1 243:1 250:1 271:1 292:1 299:1 300:1 # disorder equilibrium
4:1 5:1 8:1 12:1 13:1 16:1 19:1 28:1 36:1 51:1 56:1 69:1 81:1 106:1 115:1 144:1 149:1 182:1 239:1 243:1 250:1 271:1 299:1 300:1 # disorder hypothalamic
4:2 8:1 10:1 11:1 12:1 13:1 16:1 18:1 51:1 54:1 97:1 115:1 144:1 149:1 182:1 197:1 235:1 243:1 250:1 271:1 299:1 300:1 # disorder nerve optic
4:2 8:1 12:2 13:1 16:1 18:1 20:1 22:1 46:1 51:1 61:1 76:1 115:2 144:1 149:1 182:1 227:1 232:1 233:1 240:1 243:1 250:1 267:1 271:1 299:1 300:1 # disorder of pericardium
4:1 8:1 12:1 13:1 16:1 25:1 35:1 47:1 51:1 60:1 61:1 115:1 144:1 149:1 182:1 243:1 250:1 271:1 278:1 299:1 300:1 # disorder of stoma
1:1 4:1 8:1 10:1 12:1 13:1 15:1 16:1 51:1 63:1 88:1 105:1 115:1 127:1 144:1 149:1 182:1 243:1 250:1 271:1 298:1 299:1 300:1 # disorder; eating
4:1 8:1 12:1 13:1 16:1 37:1 51:1 84:1 99:1 115:1 144:1 149:1 167:1 182:1 243:1 250:1 271:1 293:1 299:1 300:1 # disorder; smell
4:1 8:1 12:1 13:1 16:1 51:1 115:1 144:1 149:1 182:1 243:1 250:1 271:1 299:1 300:1 # disorder;voice
2:1 4:1 8:1 11:1 12:1 13:1 16:1 51:1 60:1 62:1 72:1 115:1 144:1 149:1 154:1 182:1 209:1 243:1 250:1 269:1 271:1 273:1 277:1 299:1 300:1 # disorders neuromuscular
4:1 8:1 12:1 13:1 16:1 20:1 22:1 51:1 59:1 115:1 144:1 149:1 182:1 190:1 191:1 243:1 250:1 271:1 277:1 299:1 300:1 # disorders ovaries
1:1 4:1 8:1 12:1 13:1 16:1 21:1 49:1 51:1 53:1 69:1 115:1 122:1 131:1 142:1 144:1 149:1 172:1 182:1 243:1 250:1 256:1 271:1 277:1 299:1 300:1 # disorders vitamins
3:1 4:1 8:1 12:1 13:1 16:1 27:1 51:1 95:1 115:1 144:1 149:1 165:1 182:1 243:1 250:1 269:1 271:1 277:1 299:1 300:1 # disorders, leukocyte
4:1 5:1 12:1 13:1 30:1 74:1 76:1 112:1 149:1 160:1 267:1 277:1 # dispersals, seed
1:1 5:1 7:1 12:1 13:1 15:1 30:1 35:1 38:1 53:1 55:2 116:1 117:1 149:1 152:1 165:1 172:1 178:1 262:1 286:1 289:1 # disseminated malignancy
3:1 7:1 12:1 13:1 15:1 25:1 28:1 42:1 51:1 55:1 58:1 59:2 65:1 67:1 95:1 113:1 149:1 178:1 # dissociated anaesthesia
1:1 3:1 4:2 6:1 10:1 12:1 13:1 15:1 17:1 24:1 51:1 58:1 67:1 95:1 127:1 130:1 149:1 178:1 188:1 # dissociation ; interference
5:1 12:1 13:1 15:1 21:1 25:1 28:1 54:1 56:1 107:1 147:1 149:1 219:1 # distal myopathy
2:1 5:1 12:1 13:1 21:1 25:1 28:1 36:2 47:1 149:1 219:1 # distal tooth root
3:1 4:1 5:1 12:1 13:1 15:1 17:1 25:1 32:1 35:1 55:1 59:1 113:1 130:1 149:1 178:1 212:1 # distress ; maternal
2:1 3:1 4:2 6:1 7:1 11:2 12:1 27:1 49:1 59:1 76:1 87:1 130:1 146:1 275:1 # diterpenes, clerodane
7:1 12:1 28:1 49:1 50:1 58:1 111:1 242:1 288:1 # dithiazanine
12:1 17:1 26:1 28:2 36:1 49:1 111:1 # dithiothreitol
10:1 12:1 13:1 17:1 18:1 36:1 40:1 42:1 59:1 70:1 72:1 167:1 227:1 228:1 235:1 249:1 # diuresis, osmotic
10:1 12:1 17:1 18:1 29:1 41:1 72:1 80:1 188:1 227:1 228:1 235:1 290:1 # diuretics effects
4:1 6:1 7:1 9:1 12:1 13:1 14:1 21:1 24:1 25:1 32:1 49:1 53:1 57:2 60:1 62:1 89:1 97:1 103:1 108:1 117:1 143:1 158:1 167:1 198:1 201:1 212:1 226:1 294:1 # divergent concomitant strabismus
4:1 9:1 10:1 12:1 16:1 18:1 26:1 33:1 41:1 42:1 49:2 55:1 67:1 77:1 97:1 104:1 131:1 145:1 189:1 225:1 226:2 277:1 # diversional activity deficit
4:1 10:1 12:1 18:1 83:1 97:1 150:1 154:1 226:1 235:1 # diverticula
1:2 3:1 4:1 10:2 11:1 12:1 18:1 24:1 25:1 59:1 61:1 83:1 86:1 97:1 150:1 154:1 226:1 235:1 298:1 # diverticulitis of intestine
4:1 10:1 12:1 18:1 48:1 61:1 68:1 80:1 83:1 97:1 150:1 154:2 226:1 235:1 # diverticulosis of cecum
1:1 5:1 11:1 12:1 14:1 25:1 40:1 59:1 72:1 86:1 106:1 109:1 178:1 285:1 # dizziness postural
1:1 12:1 63:1 105:1 # dizzying
4:1 8:1 30:1 35:1 91:1 194:1 277:1 # djerma horse
5:1 10:1 15:1 18:1 21:1 46:1 55:1 140:1 235:1 # dna , catalytic
3:1 6:1 7:1 11:1 15:1 46:1 55:2 59:1 113:1 # dna catenanes
19:1 28:1 29:1 30:1 37:1 39:1 55:1 56:1 71:1 128:1 137:1 147:1 148:1 168:1 174:1 179:1 181:1 192:1 247:1 264:1 # dna methylase
1:3 2:1 3:1 12:1 23:1 36:1 44:1 55:1 63:1 64:1 66:1 75:1 78:1 79:1 82:1 92:1 93:1 94:1 96:1 105:1 122:1 132:1 134:1 135:1 169:1 170:1 214:1 215:1 270:1 301:1# dna unwinding proteins
3:1 10:1 11:1 15:1 21:1 25:1 27:1 33:1 36:1 58:1 113:1 133:1 146:1 177:1 219:1 253:1 # do negotiate obstacle
25:1 47:1 54:1 125:1 133:1 169:1 # do stop run
1:1 38:1 55:1 84:1 99:1 123:1 133:1 177:1 263:1 286:1 293:1 # dobellina
29:1 59:1 89:1 133:1 261:1 # does budget
17:1 31:1 33:1 36:1 59:1 73:1 88:1 133:1 # does not reach
4:1 5:1 27:1 99:1 133:1 198:1 231:1 # dog allergy
3:1 30:1 49:1 52:1 62:1 110:1 133:1 143:1 231:1 291:1 # dog bite louse
13:1 59:1 65:1 104:1 133:1 231:1 # dogfishes
3:1 49:1 53:1 59:1 133:1 231:1 # dogs mites
7:1 19:1 22:1 45:1 64:1 99:1 133:1 160:1 # dollar , sand
4:1 11:1 18:2 22:1 30:1 38:1 48:1 53:1 58:1 60:1 67:1 74:1 100:1 131:1 133:1 # domiciliary service need
13:1 17:1 18:1 22:1 38:1 42:1 48:1 49:1 53:1 58:1 60:1 66:1 67:1 74:1 80:1 97:1 100:1 131:1 133:1 226:1 # domiciliary visit received
8:1 27:1 39:1 46:1 84:1 99:1 133:1 139:1 288:1 293:1 # dorcas gazelle
5:1 8:2 91:1 133:1 160:1 277:1 # dorsal horn
1:1 5:2 8:2 55:1 57:1 112:1 115:1 129:1 133:1 160:1 250:1 277:1 286:1 # dorsal spinal cord
1:1 27:2 29:1 110:1 133:1 163:1 206:1 # double; inlet
6:1 17:1 22:1 24:1 37:1 59:1 85:1 103:1 139:1 178:1 194:1 # dress garment
1:1 17:1 42:1 59:1 63:1 85:1 105:1 178:1 # dressing,occlusive
18:1 20:2 23:1 36:1 57:1 74:1 85:1 173:1 190:1 # dried apricot
20:1 25:1 39:1 74:1 85:1 88:1 190:1 # dried yeast
1:2 20:2 63:1 85:2 105:1 131:1 226:1 # drink driving
20:1 22:1 46:1 85:1 97:1 226:1 240:1 # drive a car
2:1 4:1 14:1 15:2 27:1 28:1 29:1 47:1 54:2 85:1 107:1 119:1 161:1 245:1 252:1 # droplet keratopathy
1:2 2:1 4:1 54:1 63:2 85:1 89:1 104:1 105:2 119:1 129:1 245:1 # dropping; finger
2:1 31:1 54:1 85:1 119:1 210:1 245:1 # dropsy , no
1:1 2:1 4:1 11:1 30:1 42:1 59:1 85:1 86:1 97:1 119:1 123:1 177:1 178:1 253:1 # drowsiness be observe
84:1 85:1 104:1 190:1 277:1 # drs field 2
84:1 85:1 104:1 190:1 277:1 # drs field 3
84:1 85:1 104:1 190:1 277:1 # drs field 4
84:1 85:1 104:1 190:1 277:1 # drs field 5
84:1 85:1 104:1 190:1 277:1 # drs field 6
84:1 85:1 104:1 190:1 277:1 # drs field 7
3:1 6:1 8:1 9:1 10:1 11:1 26:1 33:1 41:1 74:1 77:1 85:1 91:1 102:1 118:1 125:1 150:1 189:1 225:1 # drug action shortened
9:1 13:1 50:1 85:1 125:1 157:1 167:1 # drug agonism
9:1 13:1 25:1 50:1 85:1 125:1 157:1 # drug agonist
19:1 27:1 85:1 100:1 108:1 125:1 163:1 191:1 287:1 # drug available
3:1 27:1 29:1 30:1 57:2 60:1 72:1 85:1 110:1 125:1 161:1 199:1 277:1 # drug course complete
2:1 8:1 10:1 15:2 19:1 20:1 23:2 26:1 44:1 54:1 58:1 83:1 85:1 102:1 125:1 127:1 173:1 194:1 202:1 245:1 258:1 # drug formulation appropriate
40:1 52:1 66:1 85:1 125:1 152:1 178:1 # drug loss weight
3:1 25:1 39:1 85:1 107:1 125:1 # drug paste
1:1 4:1 7:1 14:1 17:1 27:1 30:1 39:1 45:1 47:1 48:1 85:1 88:1 117:2 125:1 148:1 193:1 218:1 # drug tolerance increase
18:1 27:1 85:1 97:1 111:1 125:1 146:1 # drug vehicle
1:1 3:1 4:1 10:1 14:1 24:1 26:1 33:1 41:1 85:1 87:1 102:1 125:1 130:1 189:1 202:1 225:1 # drugs foods interactions
16:1 38:1 65:1 73:1 74:1 84:1 85:1 125:1 210:1 229:1 # drugs psychedelic
1:1 7:1 10:1 22:1 24:1 85:1 107:1 125:1 187:1 207:1 211:1 # drugs, antiparkinson
5:1 6:1 10:1 24:1 30:1 58:1 59:1 85:1 103:1 125:1 178:1 207:1 # drugs, essential
1:1 10:1 15:1 25:1 59:1 85:1 97:1 125:1 139:1 152:1 # drugs, investigational
65:1 85:1 88:1 97:1 126:1 # dry heave
3:1 4:1 13:1 20:1 35:1 38:1 54:1 85:1 100:1 104:1 126:1 130:1 197:1 233:1 # dryopteris filix ma
112:1 # dspg-ii
6:1 11:1 12:1 13:1 30:2 39:1 65:1 73:1 88:1 98:1 148:1 149:1 196:1 283:1 # duchenne disease
7:1 41:1 45:1 58:1 98:1 104:1 196:1 213:1 # duct, wolffian
5:1 21:1 35:1 39:1 41:1 52:1 60:1 98:1 99:1 100:1 107:1 129:1 173:1 196:1 213:1 278:1 # ductal papillomas
21:1 39:1 41:2 42:1 58:1 80:1 98:1 196:1 213:1 290:1 # ducts ectasia
6:1 41:1 43:1 45:1 62:1 64:1 81:1 98:1 109:1 133:1 140:1 196:1 199:1 213:1 216:1 # ductus endolymphaticus
4:1 5:1 6:1 10:1 12:1 16:1 18:1 55:1 83:1 87:1 97:1 150:1 154:1 196:1 226:1 235:1 # duodenal diverticulum
5:1 6:1 8:1 16:1 17:1 55:1 66:1 87:2 120:1 152:1 196:1 202:1 236:1 289:1 # duodenal foreign body
1:1 5:1 6:1 16:1 20:1 25:1 32:1 55:1 63:1 87:1 105:1 196:1 212:1 257:1 # duodenal string
6:1 13:1 16:1 19:1 25:1 31:1 83:1 87:1 95:1 104:1 109:1 136:1 154:1 196:1 # duodenocutaneous fistula
2:1 18:1 21:1 29:1 32:1 37:1 38:1 39:1 40:1 49:1 67:1 137:1 161:1 196:1 210:1 # duplicitas symmetros
1:1 3:2 4:1 24:1 25:2 62:1 84:1 99:1 130:1 196:1 277:1 293:1 # dust , interstellar
13:1 22:1 31:1 104:1 167:1 # dwarfism , no
1:1 50:1 53:1 55:1 69:1 142:1 172:1 236:2 256:1 # dynamin, dynii
1:1 5:1 9:1 11:2 35:1 66:1 78:1 116:1 122:1 183:1 236:1 262:1 # dyneins, axonemal
2:1 4:1 5:1 15:1 35:1 38:1 50:1 60:1 73:1 97:1 160:1 169:1 209:1 226:1 236:1 246:1 273:1 277:1 278:1 # dyschromatosis universalis
3:1 4:1 6:2 17:2 18:1 24:2 30:1 37:1 69:1 72:1 80:1 103:2 126:1 130:1 143:1 154:1 236:1 246:1 # dysentery amebic recurrent
17:1 20:1 29:1 32:1 37:1 58:1 64:1 110:1 120:1 137:1 167:1 169:1 236:1 246:1 257:1 # dysmetria , rebound
39:1 40:1 51:1 53:1 58:1 167:1 236:1 246:1 # dysosmias
7:1 12:1 13:1 25:1 35:1 40:2 42:1 47:1 51:1 52:1 60:1 64:1 83:1 95:1 154:1 222:1 224:1 236:1 246:1 249:1 278:1 301:1# dysostosis ; oculomandibular
5:1 19:1 28:1 38:1 39:1 42:1 49:1 58:2 65:1 84:1 112:1 121:1 129:1 161:1 236:1 246:1 # dysplasia ; epithelial
1:1 19:1 39:1 42:1 55:1 58:1 112:1 157:1 161:1 191:1 234:1 236:1 246:1 286:1 # dysplasia; vagina
1:1 14:1 22:1 31:1 63:1 88:1 105:1 112:1 194:1 236:1 246:1 287:1 # dyspnoea raizing arm
1:1 5:1 13:1 14:1 43:1 55:1 111:1 112:1 129:1 167:1 173:1 236:1 246:1 286:1 # dysraphism, spinal
5:1 9:1 25:1 38:1 47:1 50:1 53:1 58:2 69:1 100:1 142:1 204:1 236:1 246:1 # dystonia, familial
1:1 2:1 25:1 32:1 43:1 54:1 56:1 212:1 236:1 245:1 246:1 259:1 # dystrophy ; skin
38:1 45:1 57:1 # e coli k12
1:1 52:1 65:1 70:1 116:1 143:1 177:1 185:1 231:1 # e, hemoglobin
4:1 22:1 37:1 88:1 151:1 277:1 # ear swimmers
10:1 16:1 22:1 28:1 34:1 88:1 124:1 150:1 # earth tide
12:1 13:1 14:1 25:1 32:1 33:1 39:1 41:1 42:1 88:1 100:1 140:1 149:1 158:1 189:1 212:1 # easily distract
25:1 39:2 42:1 58:1 88:1 # east asia
15:1 31:1 88:1 # eat , no
7:1 10:1 19:1 24:1 45:1 62:1 87:1 120:2 125:1 131:1 141:1 187:1 207:1 236:1 292:1 # ebolavirus antibody
6:1 12:1 18:1 19:1 20:1 21:1 22:1 24:1 32:1 33:1 46:1 56:1 73:1 80:1 83:1 97:1 103:1 115:1 154:1 229:1 240:1 257:1 # ecg ventricular tachycardia
1:1 5:1 7:1 19:1 25:1 31:1 35:1 40:1 47:1 60:1 68:1 73:1 80:1 111:1 180:1 262:1 266:1 # echinostoma malayanum
7:1 17:1 19:1 23:1 42:1 55:1 58:1 69:1 80:1 117:1 146:1 165:1 199:1 289:1 # eclampsia; pregnancy
20:1 57:1 80:1 # eco - ri
1:1 6:2 9:1 15:1 16:2 18:1 21:1 25:1 31:1 53:1 57:1 60:1 62:1 64:2 76:1 80:1 109:1 121:1 219:1 270:1 # economic independence status
9:1 31:1 57:1 60:1 70:1 80:1 # economo
36:1 57:1 59:1 76:1 80:1 145:1 239:1 # ecotypes
1:1 21:1 25:1 38:1 39:1 63:1 80:1 84:1 105:1 188:1 210:1 219:1 263:1 # ecstasy feeling
9:1 10:1 11:1 13:1 18:1 41:1 47:1 54:1 80:1 90:1 120:1 129:1 178:1 183:1 290:1 # ectopic bone tissue
2:1 32:1 37:1 38:2 41:1 58:1 60:1 72:1 80:1 84:1 110:1 151:1 202:1 273:1 280:1 290:1 # ectromelia four limb
18:1 19:1 22:1 35:1 42:1 59:1 80:1 83:1 97:1 116:1 154:1 # eczema ; vesicular
6:1 12:1 18:1 24:1 35:1 37:2 46:1 69:1 74:1 80:1 103:1 116:1 232:1 # eczema; medicamentosa
5:1 14:1 16:1 33:1 35:1 74:1 116:1 160:1 218:1 # edema ; sacral
16:1 28:1 35:1 70:1 74:1 110:1 116:1 136:1 # edema mouth
16:1 35:1 61:1 74:1 83:1 116:1 191:1 # edema of vulva
3:1 4:2 5:1 14:2 15:1 16:1 20:1 35:1 43:1 65:1 74:1 76:1 113:1 116:1 157:1 191:1 211:1 233:1 237:1 254:1 267:1 # edema peripheral aggravate
5:1 8:1 11:1 16:1 35:1 57:1 74:1 88:1 116:1 # edema, corneal
8:1 16:1 35:1 49:1 74:1 116:1 143:1 # edema; orbit
74:1 226:1 # eds iv
5:1 8:1 15:1 28:1 46:1 47:1 65:1 74:1 88:1 98:1 196:1 265:1 277:1 # educators, health
22:1 31:1 42:1 74:1 84:1 115:1 190:1 # edwardsiella , no
4:1 16:1 41:1 64:1 80:1 110:1 169:1 182:1 188:1 202:1 290:1 # effect , founder
1:1 18:1 20:1 22:1 41:1 46:1 50:1 62:1 80:1 188:1 209:1 240:1 290:1 # effect , muscarinic
4:1 5:1 9:2 11:1 20:1 26:1 42:1 47:1 49:1 62:1 76:1 77:1 88:1 183:1 233:1 267:1 # effusion , peritoneal
2:1 4:1 7:1 9:1 26:1 30:1 40:1 42:1 62:1 63:1 77:1 160:1 # effusion , serosanguineous
4:1 9:1 12:1 18:1 20:1 22:1 26:1 42:1 46:1 58:1 62:1 76:1 77:1 115:1 232:1 233:1 240:1 267:1 # effusion, pericardial
2:1 3:2 4:1 8:1 14:1 15:1 22:1 35:1 36:1 68:1 70:1 79:1 113:1 130:1 194:1 202:1 251:1 252:1 # eformoterol fumarate
8:1 9:1 31:1 133:1 # egg donor
27:1 31:1 59:1 87:1 # egg noodles
18:1 26:1 31:1 38:1 40:2 73:1 111:1 266:1 # ehrlichiosis, nos
7:1 8:1 17:1 18:1 31:1 34:1 40:1 47:1 48:1 57:1 66:1 80:1 121:1 160:1 184:1 197:1 265:1 # eicosanoid receptor
4:1 20:1 28:1 37:1 58:1 66:1 100:1 111:1 125:1 136:1 151:1 233:1 234:1 # eimeria gilruthi
4:1 6:1 7:1 20:1 33:1 35:1 37:1 50:1 58:1 62:1 66:1 151:1 154:1 160:1 190:1 233:1 242:1 # eimeria macusaniensis
4:1 9:1 13:1 20:1 37:1 50:1 58:1 66:1 107:1 151:1 233:1 # eimeria pavonis
19:1 34:1 55:1 84:1 129:1 173:1 # elapid snake
4:1 19:1 25:1 35:1 39:1 47:1 53:1 59:1 60:1 65:1 73:1 84:1 190:1 209:1 278:1 # elastoma ; miescher
3:1 4:2 18:1 20:1 27:1 29:1 32:1 37:1 41:1 80:1 84:1 104:1 130:1 137:1 257:1 290:1 # electric meter fixer
4:1 18:1 20:1 27:1 32:1 41:1 48:1 51:1 59:1 72:1 80:1 84:1 106:1 110:1 257:1 290:1 # electric power sources
2:1 22:1 27:2 32:1 41:1 46:1 80:1 84:1 88:1 95:1 166:1 240:1 290:1 # electrocardiogram lead
2:1 5:1 9:1 22:1 27:2 32:1 41:1 46:1 55:1 70:1 80:1 83:1 84:1 95:1 240:1 290:1 # electrocardiogram p pulmonale
1:1 2:1 3:1 4:2 6:1 17:1 24:1 27:1 32:1 35:1 41:1 60:1 80:1 84:1 130:1 157:1 188:1 273:1 278:1 290:1 # electromagnetic interference
2:2 18:1 27:1 32:1 35:1 41:1 53:1 60:1 80:1 84:1 97:1 157:1 218:1 273:1 278:1 290:1 # electromagnetic, microwave
2:1 5:1 8:2 17:1 27:1 29:1 31:1 32:1 35:1 41:1 80:1 84:1 194:1 262:1 290:1 # electroretinogram normal
3:1 4:1 15:1 21:1 27:1 30:1 36:1 39:1 42:1 68:2 84:1 106:1 113:1 125:1 178:1 191:1 227:1 284:1 # elevate serum potassium
1:1 3:1 5:1 15:1 21:1 27:1 29:1 52:1 65:1 70:1 74:1 84:1 113:1 116:1 143:1 177:1 185:1 188:1 191:1 231:1 248:1 # elevated fetal hemoglobin
1:1 3:1 15:1 27:1 38:1 52:1 74:1 83:1 84:1 113:1 122:1 177:1 185:1 191:1 261:1 263:1 # elevated globulins
5:1 7:1 8:2 15:2 19:1 27:1 46:1 47:2 59:1 64:1 84:1 191:1 209:1 265:2 272:1 # elevator and escalator
3:1 6:1 21:1 24:1 25:1 38:1 40:1 57:1 76:1 80:1 84:1 103:1 151:1 219:1 # elim pentecostalist
38:1 47:1 84:1 95:1 99:1 165:1 197:1 211:1 293:1 # elliptocytes
5:1 8:1 9:2 10:1 15:1 26:1 33:1 41:1 43:1 47:1 52:1 63:1 77:1 81:1 84:1 102:1 118:1 127:1 139:1 189:1 204:1 216:1 258:1 265:1 276:1 # elongation factor 1alpha
2:1 6:1 8:1 14:1 32:1 38:1 39:1 40:1 42:1 84:1 100:1 106:1 112:1 122:1 140:1 164:1 190:1 # elytrosporangium brasiliensis
3:1 15:1 33:1 35:1 58:1 67:1 113:1 116:1 274:1 # emaciate
15:1 18:1 28:1 39:1 42:1 56:1 62:1 73:1 116:1 143:1 147:1 178:1 227:1 238:2 # embassichthys bathybius
4:1 6:1 15:1 16:1 28:1 37:1 61:1 91:1 107:1 116:1 # embden meyerhof pathway
7:1 18:1 19:1 24:1 28:1 38:1 39:1 43:1 46:1 56:1 71:1 99:1 116:1 163:1 168:1 187:1 205:1 232:1 # emblicas , phyllanthus
6:1 13:2 38:1 45:1 50:1 76:1 116:1 120:1 167:1 # embolism; penis
21:1 25:1 89:1 116:1 126:1 157:1 164:1 219:1 # embryo stage 3
21:1 25:1 89:1 116:1 126:1 157:1 164:1 219:1 # embryo stage 4
21:1 25:1 89:1 116:1 126:1 157:1 164:1 219:1 # embryo stage 5
21:1 25:1 89:1 116:1 126:1 157:1 164:1 219:1 # embryo stage 7
5:1 6:1 9:1 17:1 18:1 21:1 25:1 32:1 41:1 49:1 50:2 72:1 89:1 98:1 109:1 116:1 125:1 126:1 164:1 201:1 212:1 213:1 228:1 285:1 # embryonic genital structure
2:2 4:1 5:1 9:1 16:1 23:1 27:1 34:1 37:1 44:1 50:1 53:1 60:1 68:1 99:1 116:1 121:1 124:1 164:1 198:1 227:1 273:1 284:1 # emepronium bromide allergy
1:2 4:1 10:1 12:1 13:1 26:1 30:2 37:1 39:1 41:1 59:1 62:1 63:1 80:1 88:1 102:1 105:1 110:1 116:1 148:1 149:1 188:1 198:1 225:1 234:1 290:1 291:1 # emerging infectious diseases
6:1 10:1 15:1 18:2 22:1 24:1 28:1 38:1 45:1 46:1 47:1 49:1 67:1 70:1 81:1 99:1 101:1 103:1 116:1 145:1 150:1 190:1 235:1 # emollient cathartic toxicity
6:1 24:1 31:1 38:1 40:1 45:1 70:1 99:1 103:1 116:1 190:1 266:1 # emollient, nos
5:1 9:1 10:1 12:1 13:1 17:1 25:1 26:1 32:1 36:1 55:1 59:1 70:1 77:1 102:1 116:1 118:1 149:1 178:1 212:1 # emotional distress
2:1 4:1 8:1 30:1 40:1 76:1 116:1 199:1 267:1 # emperor goose
1:1 7:1 22:1 30:1 33:1 35:1 43:1 55:2 56:1 67:1 107:1 116:2 199:1 246:1 274:1 286:1 # emphysema , panacinar
17:1 41:1 68:1 80:1 109:1 116:1 145:1 197:1 199:1 290:1 # empty rectum
6:1 28:1 36:1 37:1 47:1 55:1 61:1 69:1 84:1 # enamel of tooth
5:2 6:1 38:1 43:1 48:1 49:1 63:1 81:1 117:1 121:1 139:1 169:1 216:1 # encephalitis fungal
1:1 5:1 6:2 37:1 38:1 43:1 48:1 49:1 50:1 57:1 63:1 81:1 95:2 105:1 117:1 121:1 216:1 # encephalitis meningococcal
1:1 5:2 6:1 9:1 10:1 14:1 26:1 31:1 38:1 41:1 43:1 48:1 49:1 62:1 80:1 81:1 102:1 110:1 117:1 121:1 131:1 141:1 188:1 216:1 225:1 290:1 291:1 # encephalitis nonviral infectious
4:1 5:1 6:1 18:1 43:1 48:1 50:1 52:1 54:1 81:1 117:1 121:1 216:1 # encephalopathies, wernicke
5:1 6:1 43:1 48:1 52:1 54:1 81:1 111:1 117:1 121:1 216:1 226:1 # encephalopathy , hiv
5:1 6:1 9:1 18:1 43:1 48:1 50:1 52:2 54:1 81:1 95:1 117:1 121:1 146:1 216:1 # encephalopathy ; myoclonic
2:1 6:1 9:1 60:1 64:1 73:1 85:1 91:1 117:1 119:1 273:1 # enchondromatoses
3:1 4:1 6:1 16:1 18:1 49:1 53:1 64:1 116:1 130:1 184:1 277:1 # endemic goiters
4:1 6:1 18:1 19:1 21:1 29:1 37:1 39:1 42:1 48:1 58:1 62:1 64:1 69:1 70:1 95:1 110:1 131:1 133:1 137:1 161:1 173:1 248:1 291:1 # endocervical squamous metaplasia
1:1 6:1 11:2 19:1 20:1 39:1 54:1 64:1 86:1 95:1 133:1 161:1 167:1 218:1 223:1 # endocrine neoplasm
1:1 6:1 7:1 11:1 12:1 13:1 17:1 20:1 30:2 39:2 59:1 64:1 86:1 88:2 95:1 107:1 117:1 133:1 148:1 149:1 218:2 # endocrine pancreas diseases
6:2 9:1 16:1 17:1 23:1 26:1 31:1 42:1 59:1 62:1 64:1 77:1 89:1 110:1 121:1 133:1 178:1 201:1 231:1 291:1 # endogenous ; depression
6:1 20:1 26:1 27:1 29:1 32:1 37:1 54:1 58:1 60:1 64:1 69:1 133:1 137:1 143:1 160:1 161:1 199:1 210:1 257:1 280:1 # endometrial biopsy sample
6:1 9:1 20:1 26:1 29:1 32:1 37:1 45:1 52:1 57:1 60:1 64:1 133:1 137:1 257:1 280:1 # endometriosis colon
6:1 21:1 29:1 48:1 60:1 64:1 133:1 229:1 248:1 # endomycetaceae
6:1 27:1 54:1 62:1 64:1 74:1 76:1 98:1 117:1 133:1 146:1 169:1 196:1 269:1 # endopeduncular nucleus
5:1 6:1 7:1 8:1 14:1 19:1 24:1 30:1 40:1 62:1 64:1 110:1 133:1 151:1 161:1 178:1 187:1 199:1 223:1 291:1 # endosseous oral implant
5:1 6:1 28:1 36:1 64:1 81:1 99:1 133:1 # endothall
1:1 6:1 28:1 36:1 38:1 64:1 65:1 84:1 133:1 263:1 # endothelin 1
1:1 6:1 28:1 36:1 38:1 64:1 65:1 84:1 133:1 263:1 # endothelin 2
1:1 6:1 28:1 36:1 38:1 64:1 65:1 84:1 133:1 263:1 # endothelin 3
6:1 28:1 36:1 38:1 64:1 65:1 84:1 133:1 227:1 # endotheliums
1:1 3:1 4:1 5:1 6:1 20:1 33:1 36:1 41:1 47:1 58:1 64:1 101:1 130:1 133:1 189:1 233:1 238:1 # endotoxin , bacterial
6:1 7:1 13:2 19:1 38:1 63:1 64:1 185:1 # english island
4:1 6:2 13:1 16:1 19:1 38:1 63:1 64:1 97:1 100:1 182:1 184:1 185:1 # english lavender oil
2:1 6:1 56:1 60:1 237:1 273:1 # enhygromyxa
1:1 5:1 6:1 31:1 38:1 43:1 81:1 121:1 216:1 263:1 # enkephalin , no
1:1 6:1 9:1 10:1 26:1 31:1 34:1 38:1 41:1 54:1 77:1 80:1 102:1 118:1 122:1 161:1 188:1 225:1 275:1 290:1 # enoplida infections
6:1 21:1 24:1 37:1 38:1 45:1 57:1 69:1 103:1 238:1 # entameba coli
2:1 3:1 6:1 15:1 16:1 21:1 24:1 34:1 53:1 69:1 72:1 103:1 113:1 124:1 142:1 # entamide furoate
2:2 3:1 4:1 6:1 24:1 38:1 48:1 73:1 84:1 95:1 99:1 103:1 130:1 293:1 # enterochromaffin like cell
6:1 15:1 24:1 28:1 51:1 54:1 59:1 65:1 103:1 107:1 # enthesopathies
4:2 5:1 6:1 14:1 15:1 20:1 24:1 28:1 43:1 51:1 54:1 59:1 65:2 76:1 103:1 107:1 211:1 233:1 254:1 267:1 # enthesopathy; peripheral
6:2 9:1 10:1 17:1 24:1 39:1 45:1 48:1 52:1 57:1 64:1 103:1 141:1 207:1 209:1 # entire ascend colon
6:2 10:1 15:1 16:1 17:1 20:1 24:2 26:1 31:1 32:2 87:1 97:1 103:2 141:1 207:1 257:1 # entire atrioventricular node
3:1 6:1 9:1 10:1 11:1 15:1 17:1 21:1 24:1 46:1 49:1 103:1 113:1 120:1 129:1 141:1 173:1 183:1 207:1 # entire capitate bone
2:1 6:1 10:2 17:1 22:1 24:1 34:1 36:1 41:1 46:1 75:1 98:1 103:1 141:1 196:1 207:1 213:1 240:1 # entire carotid duct
2:1 4:1 5:1 6:1 9:1 10:1 17:1 18:1 24:1 27:1 46:1 48:1 72:1 103:1 131:1 141:1 161:1 207:1 232:1 269:1 272:1 # entire cervical pleuron
3:1 4:1 6:1 10:1 17:1 22:2 24:1 38:1 58:1 67:1 100:1 103:1 126:2 130:1 141:1 150:1 207:1 # entire ciliary artery
6:1 10:1 17:1 18:1 22:1 24:1 38:2 46:1 58:1 67:1 100:1 103:1 126:1 141:1 161:1 207:1 232:1 # entire ciliary plicae
6:1 8:1 10:1 13:1 17:1 20:1 24:1 38:1 47:1 49:1 103:1 141:1 146:1 207:1 265:1 # entire clitoris
1:1 6:1 10:1 17:1 18:1 24:1 38:1 45:1 57:1 66:1 78:1 97:1 103:1 141:1 207:1 # entire colic vein
3:1 6:2 9:1 10:1 17:1 18:1 20:1 24:1 43:1 48:1 51:1 54:1 59:1 64:1 81:1 103:1 133:1 141:1 207:1 216:1 218:1 259:1 # entire cricesophageal tendon
6:1 10:1 17:1 24:1 52:1 60:1 62:1 103:1 141:1 185:1 207:1 # entire glomus
1:1 6:1 8:1 10:1 13:1 17:1 24:1 28:1 36:1 47:1 51:1 67:1 103:1 117:1 141:1 144:1 207:1 243:1 # entire incisor tooth
1:2 3:1 4:1 5:1 6:1 10:1 17:1 22:1 24:1 55:1 63:1 103:1 105:1 126:1 130:1 141:1 150:1 207:1 286:1 # entire inguinal artery
5:1 6:1 7:1 10:1 17:1 19:2 22:1 24:1 63:1 64:1 88:1 89:1 103:1 126:1 141:1 185:1 207:1 # entire laryngeal gland
3:1 4:1 5:1 6:1 10:1 12:1 14:1 15:1 17:1 19:1 22:1 24:1 46:1 68:1 95:1 103:1 113:1 115:1 130:1 141:1 207:1 227:1 240:1 284:1 # entire lateral myocardium
6:1 10:1 13:1 17:1 20:1 24:1 25:1 27:1 88:1 97:1 103:1 141:1 207:1 # entire leave wrist
6:1 7:1 10:1 17:1 24:1 27:1 64:1 81:1 103:1 141:1 207:1 # entire left hand
6:1 9:1 10:1 17:2 22:1 24:1 26:1 35:2 69:1 77:1 103:1 126:1 141:1 207:1 234:1 # entire mammary region
3:1 4:1 6:1 10:1 12:1 17:1 22:1 24:1 37:1 68:1 74:1 103:1 126:1 130:1 141:1 150:1 207:1 227:1 284:1 # entire medium artery
1:1 5:1 6:1 10:1 15:1 17:1 21:2 22:1 24:2 29:1 37:1 103:1 137:1 141:1 160:1 184:1 207:1 248:1 277:1 # entire metatarsal joint
6:1 10:1 17:1 19:1 22:1 24:1 28:1 36:1 45:1 47:1 70:1 103:1 141:1 207:1 # entire molar tooth
2:1 6:1 9:1 10:1 11:1 17:1 24:1 43:1 103:1 121:1 141:1 207:1 # entire nephron
5:1 6:2 8:1 10:1 14:1 17:2 24:1 68:1 103:1 141:1 207:1 # entire oral frenum
6:1 10:1 11:1 17:2 23:1 24:1 62:1 80:1 103:1 141:1 154:1 169:1 207:1 269:1 # entire precuneus
6:1 10:1 17:1 24:1 27:1 57:1 62:1 95:2 103:1 120:1 141:1 146:1 165:1 206:1 207:1 209:1 # entire pubococcygeus muscle
2:1 6:1 10:1 17:1 24:1 36:1 68:1 75:1 103:1 109:1 141:1 207:1 209:1 218:1 # entire scrotum
3:1 4:1 5:1 6:1 10:1 17:1 21:1 22:1 24:1 25:1 40:1 57:1 90:1 103:1 126:1 130:1 141:1 150:1 206:1 207:1 219:1 # entire subcostal artery
3:1 4:1 5:1 6:2 10:1 14:1 17:2 24:1 29:1 37:1 68:1 72:1 103:1 114:1 130:1 141:1 207:1 228:1 # entire ureteral lumen
6:1 24:1 45:1 47:1 52:1 60:1 70:1 103:1 231:1 234:1 # entomologists
6:3 15:1 16:1 20:1 21:1 24:2 32:1 34:1 40:1 43:1 47:1 65:1 103:2 109:1 112:1 124:1 254:1 257:1 283:1 # entosphenus tridentatus
2:1 6:2 7:1 9:1 27:1 37:1 88:1 131:1 141:1 146:1 # environmental cleanup
6:1 37:1 # enzyme q
1:1 2:1 5:1 9:1 18:1 22:1 31:1 32:1 40:1 42:1 43:1 46:1 54:2 55:1 70:1 83:1 100:1 111:1 126:1 129:1 180:1 222:1 223:1 232:1 245:1 259:1 272:1 # eosinophilia pulmonary tropical
1:1 7:1 14:1 31:1 35:1 40:1 42:1 43:1 52:1 54:1 60:1 83:1 100:1 111:1 180:1 193:1 222:1 223:1 237:1 259:1 278:1 # eosinophilic; granuloma
16:1 18:1 20:1 22:1 28:1 34:1 45:1 53:1 106:1 116:1 121:1 124:1 129:1 140:1 150:1 # epidemic; polyarthritis
4:1 5:1 16:1 25:1 34:1 35:1 121:1 124:1 129:1 165:1 182:1 194:1 246:1 262:1 # epidermal cyst
4:1 16:1 34:1 43:1 54:1 70:1 121:1 124:1 129:1 182:1 194:1 259:1 # epidermophytide
4:1 16:1 34:1 43:1 54:1 70:1 121:1 124:1 129:1 182:1 194:1 259:1 # epidermophytons
4:1 16:1 31:1 34:1 54:1 70:1 121:1 124:1 129:1 182:1 194:1 197:1 # epidermoptes , no
5:1 14:1 15:1 34:1 35:2 47:1 60:1 65:1 72:1 116:1 121:1 129:1 196:1 278:1 # epidural; hematoma
6:1 27:1 30:1 36:1 40:1 42:1 43:1 47:1 91:1 100:1 121:2 122:1 129:1 210:1 # epilepsy , photosensitive
7:1 9:1 27:1 33:1 50:1 51:1 58:1 100:1 121:2 129:1 210:1 # epilepsy jacksonian
5:1 6:1 10:1 18:1 24:1 27:2 100:1 103:1 121:2 129:1 191:1 197:1 226:1 235:1 # epileptic equivalent
1:2 10:1 11:1 25:1 39:1 55:1 86:1 121:1 129:1 146:1 286:1 298:1 # epinastine hcl
8:1 14:1 43:1 91:1 121:1 129:1 211:1 # epiphora
4:1 8:1 12:1 13:2 16:1 42:1 43:1 51:1 56:1 115:1 121:1 129:1 144:1 149:1 182:1 211:1 243:1 246:1 249:1 250:1 271:1 299:1 300:1 # epiphysis disorder
13:1 38:1 42:1 43:1 56:1 74:1 76:1 121:1 129:1 211:2 246:1 249:1 # epiphysis; slipped
4:1 13:1 20:1 27:1 31:1 40:1 49:1 121:1 129:1 146:1 209:1 233:1 266:1 # episcleritis, nos
12:1 13:1 18:1 19:1 33:1 39:1 51:1 87:1 121:1 129:1 144:1 238:1 # episodic flashback
3:1 4:1 6:1 9:1 12:1 13:1 18:1 22:1 42:1 51:1 55:1 56:1 70:1 76:1 83:1 87:1 121:1 122:1 126:1 129:1 144:1 150:1 239:1 267:1 # episodic pulmonary hypertension
5:1 6:1 15:1 21:1 24:1 28:1 33:1 37:1 38:1 49:1 58:1 65:1 73:1 84:1 103:1 121:1 129:1 # epithelial attachments
47:1 49:1 54:1 76:1 121:1 129:1 # epitope
57:1 60:1 64:1 101:1 106:2 110:1 121:1 162:1 169:1 175:1 199:1 # epoxy compounds
1:1 9:1 42:1 52:2 100:1 121:1 122:1 143:1 177:1 185:1 # epsilon globins
9:1 42:1 52:1 100:1 121:1 203:1 218:1 # epsilon-crystallins
9:1 42:1 52:1 100:1 121:1 185:1 203:1 # epsilon-globin
1:1 11:1 45:1 60:1 81:1 86:1 108:1 133:1 # equine rhabdomyolysis
1:2 5:1 12:1 15:1 35:1 45:1 46:1 47:1 52:1 63:1 64:1 65:1 95:1 104:1 105:1 116:1 170:1 226:1 231:1 270:1 272:1 301:1# equivocal hematology finding
4:1 6:1 9:1 10:1 17:2 26:1 41:1 77:1 80:1 102:1 117:1 118:1 165:1 225:1 290:1 # erection frequency
4:1 6:1 18:1 20:1 30:1 42:1 73:1 152:1 233:1 289:1 # erichsen sign
4:1 15:1 20:1 28:1 55:1 62:1 152:1 205:1 233:1 289:1 # erignathus
2:1 3:1 4:2 9:1 22:1 26:1 40:1 42:1 77:1 126:1 130:1 150:1 222:1 # erosion; artery
2:2 4:1 15:1 25:1 28:1 32:1 39:1 40:1 42:1 54:1 97:1 107:1 139:1 212:1 222:1 226:1 245:1 # erosive gastropathy
1:1 2:1 4:1 10:2 18:1 36:1 49:1 53:1 60:1 63:1 75:1 105:1 235:1 298:1 # erotic vomiting
1:1 4:1 10:1 26:1 28:1 35:1 40:1 41:1 65:1 80:1 90:1 102:1 116:1 145:1 150:1 188:1 225:1 290:1 # ertythema infectiosum
4:1 6:1 8:1 9:1 10:1 18:1 26:1 38:1 50:1 65:1 73:1 77:1 102:1 118:1 122:1 125:1 197:1 202:1 283:1 # eruptions, licheniform
1:1 4:1 11:1 19:1 39:1 42:1 76:1 84:1 86:1 126:1 211:1 246:1 # erysipelas, swine
4:1 11:1 28:1 35:1 65:1 108:1 116:1 126:1 152:1 289:1 # erythema ab igne
4:1 10:1 15:1 28:1 35:1 65:1 68:1 116:1 126:1 127:1 200:1 226:1 275:1 # erythema exudativum
2:1 4:1 11:1 16:1 17:1 28:1 45:1 54:1 72:1 74:1 106:1 116:1 126:1 140:1 245:1 269:1 # erythredema polyneuropathy
2:1 4:1 25:1 28:1 40:1 91:1 95:1 126:1 165:1 # erythrocyte ghost
2:2 4:1 9:1 10:1 23:1 26:1 28:1 41:1 44:1 77:1 87:1 95:1 98:1 102:1 118:1 126:1 165:1 196:1 213:1 225:1 # erythrocyte production
2:1 4:1 28:1 95:1 126:1 165:1 # erythrocytopenia
3:1 4:1 6:1 12:1 20:1 24:1 27:1 34:1 59:1 68:2 83:1 103:1 109:1 130:1 154:1 197:1 209:1 227:1 233:1 284:1 # esculentum, pteridium
1:1 11:1 59:1 86:1 # eskine
3:1 5:1 14:1 15:1 17:1 43:1 51:1 54:1 59:1 81:1 88:1 89:1 113:1 114:1 157:2 191:1 216:1 237:1 259:1 # esophageal reflux aggravate
5:1 22:1 43:1 46:1 51:1 54:1 59:1 81:1 88:1 89:1 157:1 209:1 216:1 240:1 259:1 # esophageal scar
5:1 43:1 51:1 54:1 59:1 73:1 76:1 80:1 81:1 88:1 89:1 112:1 157:1 216:1 259:1 # esophageal speechs
4:1 8:1 12:1 13:1 16:1 43:1 51:2 54:1 59:1 62:1 81:1 115:1 144:1 149:1 157:1 182:1 216:1 243:1 250:1 259:1 271:1 299:1 300:1 # esophagus disorder
4:1 7:1 16:1 19:2 25:1 59:1 64:1 173:1 182:1 # estlander flap
12:1 14:1 25:1 26:1 32:1 45:1 59:1 158:1 166:1 212:1 # estradiol/norethindrone
2:1 6:2 18:1 24:1 25:1 32:1 50:1 59:1 89:2 103:1 157:1 201:2 212:1 231:1 # estrogenic agents
2:1 25:1 32:1 38:1 43:1 54:1 59:1 100:1 111:1 212:1 245:1 259:1 # estrophilin
1:1 6:1 7:1 16:1 18:1 19:1 28:1 29:1 30:1 31:1 39:1 45:1 53:1 55:1 67:1 69:1 81:1 104:1 117:1 128:1 142:1 148:1 165:1 190:1 286:1 # ethanolamine kinase deficiency
1:1 25:1 28:1 29:1 35:1 40:1 47:1 50:1 60:1 65:1 74:1 128:1 223:1 278:1 # etheostoma edwini
25:1 28:1 29:1 35:1 40:1 47:1 58:1 60:1 62:1 65:1 68:1 109:1 128:1 143:1 154:1 209:1 223:1 278:1 # etheostoma tuscumbia
9:1 17:1 28:1 29:1 64:1 72:1 90:1 109:1 111:1 120:1 128:1 136:1 228:1 285:1 292:1 # ethibond suture
2:1 3:1 4:1 9:1 10:1 13:1 14:1 15:1 17:1 22:1 23:1 25:1 26:1 28:1 29:1 102:1 107:1 111:1 121:1 127:1 128:1 130:1 252:1 258:1 # ethisterone preparation
28:1 29:1 34:1 70:1 128:1 184:1 # ethmoid
9:1 10:1 15:1 18:1 19:1 26:1 28:1 29:1 50:1 54:1 77:1 83:1 102:1 106:1 118:1 127:1 128:1 258:1 # ethnic population
27:1 28:1 29:1 40:1 46:1 53:1 83:1 90:2 91:1 128:1 151:1 173:1 195:1 # ethosuximide 250mg capsule
1:1 11:1 12:1 28:1 29:1 53:1 56:1 58:1 69:1 71:1 86:1 128:1 142:1 147:1 168:1 172:1 179:1 181:1 192:1 256:1 # ethyl diamine
5:1 16:1 19:1 28:1 29:1 56:1 71:1 128:1 147:1 168:1 179:1 181:1 192:1 # ethylaldehyde
1:1 6:1 11:1 12:1 20:1 27:1 28:1 29:1 32:1 36:1 49:1 50:1 52:1 56:1 71:1 100:1 128:1 147:1 168:1 170:1 179:1 181:1 192:1 257:1 # ethylene dinitrilotetraacetate
5:1 9:1 28:1 29:1 35:1 52:1 56:1 71:1 128:1 147:1 168:1 179:1 181:1 192:1 262:1 # ethylmalonic-adipicaciduria
6:1 28:1 29:1 43:1 56:1 65:1 71:1 128:1 147:1 168:1 179:1 181:1 192:1 241:1 254:1 276:1 283:1 # ethylphenylnitrophenylphosphonothioate
19:1 29:1 33:1 45:1 46:1 47:1 87:1 133:1 173:1 195:1 # etodolac 200mg cap
3:1 4:1 5:1 15:1 27:1 29:1 34:1 47:1 53:1 60:1 99:1 113:1 198:1 275:1 # etomidate allergy
7:1 9:1 19:1 24:1 25:1 29:1 31:1 32:1 47:1 59:1 89:1 151:1 161:1 187:1 195:1 199:1 212:1 231:1 # etonogestrel 68mg implant
3:1 4:1 8:1 20:1 33:1 37:1 41:1 130:1 143:1 189:1 194:1 202:1 206:1 227:1 233:1 238:1 269:1 # eubacterium biforme
3:1 4:1 6:1 20:2 32:1 33:1 41:1 47:1 49:2 50:1 89:1 130:1 189:1 201:1 206:1 227:1 231:1 233:1 238:1 257:1 269:1 # eubacterium nitritogenes
5:1 14:1 32:1 33:1 41:1 46:1 62:1 98:1 109:1 140:1 158:1 189:1 197:1 200:1 239:1 269:1 272:1 # eucalyptus extract
16:1 34:1 53:1 57:1 58:1 60:1 70:1 83:1 98:1 124:1 184:1 269:1 # eucommia ulmoide
12:1 31:1 34:1 40:1 73:1 91:1 98:1 169:1 184:1 266:1 269:1 # eunuchoidism, nos
2:1 9:1 15:1 32:1 54:1 62:1 72:2 241:1 245:1 269:1 # euonymus atropurpurea
2:1 9:1 13:1 17:1 23:1 32:1 35:1 44:1 50:1 72:1 95:1 116:1 126:1 165:1 269:1 # eurytrema procyonis
6:1 7:1 21:1 25:1 33:1 54:1 58:1 62:1 73:1 76:1 109:1 111:1 123:1 206:1 219:1 269:1 # eustachian open tube
2:1 18:1 32:1 43:1 46:1 54:1 111:1 136:1 232:1 245:1 259:1 269:1 # eutrophication
1:1 2:1 6:1 40:1 50:1 63:1 88:1 97:1 105:1 123:1 237:1 # evening grosbeak
4:1 13:1 16:1 19:1 59:1 90:1 97:1 104:1 166:1 169:1 185:1 198:1 # everglades pygmy sunfish
6:1 11:1 15:1 17:1 27:2 45:1 46:1 74:1 164:1 # evolene cattle breed
4:1 7:1 9:1 10:1 15:1 24:1 26:1 28:1 35:1 65:1 77:1 85:1 102:1 116:1 118:1 125:2 187:1 197:1 200:1 # exanthematic drug eruption
1:1 6:1 9:1 10:2 17:1 18:1 24:1 26:1 29:1 30:1 38:1 42:1 48:2 59:1 77:1 80:1 97:1 102:1 103:1 118:1 178:1 185:1 200:1 207:1 218:1 226:1 298:1 # excessive glicentin secretion
8:1 39:1 42:1 48:1 59:1 97:1 139:1 167:1 178:1 198:1 200:1 226:1 # excessive orgasm
1:1 10:1 15:1 42:1 48:1 59:1 63:1 88:1 97:1 105:1 127:1 178:1 200:1 226:1 298:1 # excessive sweating
7:1 17:1 39:1 63:1 73:1 74:1 81:1 89:1 107:1 139:1 141:1 151:1 199:1 200:1 287:1 # exchange gas impaired
3:1 6:1 9:1 13:1 27:1 30:1 64:1 67:1 69:1 133:1 160:1 161:1 199:1 200:1 # excise tendon sample
3:1 8:1 15:1 20:1 35:1 57:1 58:1 74:1 80:1 113:1 116:1 200:1 # excoriated eczema
2:1 8:1 9:1 17:1 24:1 29:1 32:1 34:1 45:1 47:1 57:1 126:1 200:1 218:1 265:1 287:1 # excretory control aid
6:1 17:1 24:1 25:1 62:1 81:1 89:1 103:1 107:1 121:1 141:1 157:1 200:1 201:1 287:1 # exhaust repair agent
9:1 10:1 26:1 42:1 49:1 57:1 60:1 77:1 83:1 97:1 102:1 111:1 118:1 143:1 199:1 200:1 226:1 292:1 # exhibitionism , compulsive
9:1 10:2 15:1 26:1 35:1 47:1 49:1 60:1 77:1 102:1 111:1 118:1 127:1 143:1 197:1 199:1 200:1 210:1 278:1 292:1 # exhibitionism, symptomatic
5:1 35:1 47:1 200:1 221:1 262:1 # exo-maltohexaohydrolase
2:1 9:1 22:1 30:1 32:1 36:1 54:1 57:1 58:1 64:1 80:1 126:1 129:1 200:1 245:1 275:1 # exotropia, secondary
1:1 2:1 3:2 4:1 24:1 32:1 36:1 49:1 53:1 54:1 58:1 129:1 130:1 194:1 200:1 245:1 # exotropia; intermittent
4:2 6:1 11:1 19:1 20:1 24:1 37:1 38:1 39:1 54:1 76:1 97:1 103:1 151:1 161:1 167:1 200:1 223:1 226:1 233:1 267:1 # experimental liver neoplasms
40:1 42:1 52:1 73:1 76:1 80:1 97:1 112:1 161:1 200:1 222:1 226:1 # explosive speech
3:1 4:1 5:1 15:1 17:1 35:1 40:1 55:1 72:1 90:1 106:1 113:1 130:1 200:1 228:1 # exposure , maternal
9:1 10:1 12:1 14:1 15:1 17:1 26:1 40:1 58:1 72:1 77:1 90:1 102:1 106:1 118:1 127:1 166:1 200:1 228:1 258:1 # exposure; radiation
1:1 3:1 66:1 78:1 82:1 94:1 122:1 200:1 # exteins
3:1 6:1 16:1 17:1 64:1 74:1 85:1 200:1 # extendedreleasetablet
3:1 4:1 5:1 30:1 36:1 40:1 47:1 55:1 59:1 130:1 200:2 # external exotoses
3:1 4:1 5:1 13:1 19:1 25:1 55:1 83:1 104:1 109:1 130:1 200:1 # external fistula
3:1 4:1 5:1 8:1 16:1 45:1 55:1 68:1 91:1 114:1 115:1 130:1 200:1 223:1 250:1 271:1 299:1 # external hordeolum
1:1 3:2 4:2 5:1 7:1 41:1 43:1 50:1 55:1 111:1 112:1 117:1 130:2 200:1 242:1 # external sphincter ani
2:1 3:1 4:1 5:1 27:1 28:1 30:1 40:1 55:1 59:1 60:1 74:1 100:1 120:1 129:1 130:1 200:1 273:1 # external thrombosed piles
14:1 22:1 32:1 88:1 158:1 200:1 # extra; ear
14:1 32:1 33:1 41:1 48:1 84:1 99:1 158:1 189:1 200:1 293:1 # extract , cell
14:1 15:1 32:1 39:1 52:1 61:1 87:1 158:1 160:1 163:1 191:1 200:1 # extravasation of blood
4:1 10:1 12:1 15:1 18:1 20:1 22:1 46:1 49:1 76:1 97:1 115:1 127:1 200:1 226:1 232:1 233:1 240:1 267:1 275:1 # exudative pericarditis
4:1 7:1 46:1 48:1 117:1 277:1 # eye cancers
2:1 4:1 6:1 12:1 13:1 30:1 54:1 76:1 85:1 112:1 119:1 122:1 149:1 245:1 # eye drop dispenser
1:1 19:1 37:1 69:1 74:1 # eye inflamed
4:1 5:1 6:1 7:1 24:1 37:1 55:1 70:1 97:1 103:1 116:1 140:1 # eye movement analyzer
6:1 90:1 169:1 # eye sunken
29:1 30:1 90:1 122:1 169:1 # eye sunset
2:1 5:1 15:1 18:1 32:1 43:1 54:1 99:1 111:1 238:1 245:1 259:1 # eyeball atrophic
5:1 8:1 15:1 47:1 99:1 238:1 265:1 # eyeball, equator
9:1 26:1 34:1 38:1 42:1 59:1 65:1 77:1 84:1 166:1 # eyelid ; adhesion
13:1 34:1 38:1 40:1 42:1 47:1 84:1 197:1 222:1 249:1 # eyelid ptosis
8:1 34:1 38:1 68:1 70:1 84:1 109:1 # eyelid tumor
11:1 34:1 38:1 72:1 74:1 84:1 109:1 110:1 136:1 285:1 # eyelid turned out
34:1 38:1 49:1 73:1 84:1 # eyelid twitch
1:1 2:1 3:1 23:1 36:1 44:1 59:1 66:1 75:1 78:1 79:1 82:1 92:1 93:1 94:1 96:1 122:1 132:1 134:1 135:1 214:1 215:1 # eyes proteins
47:1 59:1 60:1 197:1 199:1 210:1 # eyes symptoms
8:1 59:1 68:1 70:1 109:1 277:1 # eyes tumors
1:1 24:1 29:1 33:1 48:1 184:1 204:1 # facets joint
5:1 33:1 58:1 67:1 72:1 204:1 261:1 274:1 # facial burn
3:1 4:1 5:1 14:1 20:1 22:1 33:2 41:1 58:1 67:1 73:1 81:1 130:1 189:1 204:1 233:1 274:1 # facial characteristic
4:1 5:1 28:1 33:1 35:1 58:1 65:1 67:1 116:1 126:1 204:1 274:1 # facial erythema
4:1 5:1 9:1 10:1 14:1 15:1 19:1 26:1 33:2 48:1 58:1 67:1 77:1 102:1 118:1 127:1 204:1 252:1 258:1 274:1 # facial laceration
1:2 4:1 8:1 20:1 26:1 33:1 38:1 59:1 63:1 67:1 105:1 188:1 190:1 204:1 233:1 263:1 274:1 # facies inferior lingua
3:2 4:2 8:1 20:1 25:1 26:1 33:1 40:1 59:1 62:1 67:1 106:1 125:1 130:2 136:1 190:1 204:1 233:1 274:1 # facies posterior uterus
2:1 10:2 18:1 28:1 33:1 36:1 41:1 47:1 49:1 56:1 58:1 75:1 101:1 147:1 189:1 204:1 225:1 260:1 # factitia ; thyrotoxicosis
8:1 33:1 41:1 47:1 189:1 204:1 265:1 # factor b
8:1 33:1 41:1 47:1 189:1 204:1 265:1 # factor c
8:1 33:1 41:1 47:1 189:1 204:1 265:1 # factor i
8:1 33:1 41:1 47:1 189:1 204:1 265:1 # factor p
8:1 33:1 41:1 47:1 189:1 204:1 265:1 # factor r
8:1 33:1 41:1 47:1 189:1 204:1 265:1 # factor v
8:1 33:1 41:1 47:1 189:1 204:1 265:1 # factor x
5:1 8:1 18:1 26:1 33:1 41:1 45:1 46:1 47:1 52:1 143:1 189:1 204:1 231:1 232:1 234:1 265:1 272:1 # factor, biological
1:1 8:1 12:1 33:1 41:1 47:1 63:1 100:1 105:1 126:1 170:1 189:1 204:1 261:1 265:1 # factory building
14:1 22:1 139:1 157:1 204:1 # fagara
36:1 157:1 204:1 # faggot
1:1 17:1 40:1 72:1 89:1 100:1 114:1 133:1 157:1 160:1 204:1 228:1 287:1 # failure in dosage
17:1 65:1 72:1 100:1 114:1 204:1 228:1 287:1 # failure;heart
5:1 12:1 19:1 22:1 39:1 67:1 68:2 70:1 87:1 107:1 125:1 161:1 167:1 204:1 211:1 227:1 284:1 # falciparum, plasmodium
1:1 5:1 14:1 99:1 141:1 204:1 218:1 287:1 # fall in aircraft
3:1 5:1 9:2 17:1 29:1 57:1 99:1 117:1 204:1 218:1 # fall on concrete
5:1 20:1 30:1 204:1 292:1 # false rib
5:1 38:1 43:2 47:1 53:1 54:1 58:1 65:1 69:1 70:1 81:1 91:1 95:2 100:1 116:1 140:1 142:1 157:1 165:1 199:1 204:1 216:1 259:1 # familial hemophagocytic lymphocytosis
1:1 2:1 5:1 10:1 27:1 35:1 38:2 53:1 58:1 60:1 64:1 69:1 71:1 83:1 85:1 100:1 119:1 142:1 161:1 165:1 204:1 211:1 263:1 270:1 273:1 278:1 # familial multiple cylindroma
6:1 27:1 34:1 50:1 53:1 69:1 84:1 89:1 100:1 140:1 142:1 157:1 204:1 275:1 # family agelenidae
5:1 8:1 15:1 20:1 38:1 47:1 53:1 69:1 99:1 100:1 139:1 140:1 142:1 152:1 204:1 265:1 # family alligatoridae
4:1 7:2 10:1 14:1 15:1 30:1 53:1 55:1 69:1 100:1 122:1 127:1 140:1 142:1 193:1 204:1 # family anseranatidae
2:1 3:1 4:1 33:1 34:1 41:1 53:1 69:1 100:1 130:1 140:1 142:1 184:1 189:1 204:1 238:1 275:1 # family bacteroidaceae
20:1 23:1 46:1 53:1 69:1 83:1 100:1 140:1 142:1 151:1 173:1 204:1 234:1 # family caprimulgidae
34:1 38:1 45:1 53:1 57:1 69:1 100:1 140:1 142:1 204:1 275:1 # family coliidae
9:1 14:1 22:1 33:1 48:1 53:1 55:1 57:1 69:1 88:1 100:1 140:1 142:1 204:1 # family connaraceae
33:1 41:1 52:1 53:1 69:1 71:1 100:1 140:1 142:1 145:1 189:1 204:1 231:1 260:1 275:1 # family dactylogyridae
12:1 34:1 53:1 69:1 100:1 116:1 138:1 140:1 142:1 204:1 275:1 # family emydidae
4:1 17:1 28:1 36:1 53:1 65:1 67:1 69:1 70:1 80:1 100:1 116:1 140:1 142:1 204:1 # family eremotheciaceae
33:1 48:1 53:1 69:1 88:1 100:1 139:1 140:1 142:1 157:1 204:2 # family fagaceae
5:1 7:1 33:1 38:1 53:1 58:2 63:1 69:1 81:1 100:1 140:1 142:1 204:1 234:1 # family haliangiaceae
18:1 34:1 38:1 53:1 65:1 67:1 69:1 84:1 100:1 140:1 142:1 204:1 275:1 295:1 # family helicidae
3:1 20:1 34:1 53:1 69:1 100:1 114:1 131:1 136:1 140:1 141:1 142:1 204:1 223:1 # family luteoviridae
7:1 28:1 29:1 31:1 37:1 40:1 53:1 69:1 81:1 100:1 128:1 137:1 140:1 142:1 160:1 174:1 204:1 266:1 # family methanosaetaceae
34:1 40:1 53:1 69:1 70:1 73:1 100:1 111:1 140:1 142:1 204:1 209:1 275:1 # family moschidae
2:1 8:1 10:1 34:1 51:1 53:1 54:1 69:1 100:1 140:1 142:1 197:1 204:1 243:1 245:1 275:1 # family psoroptidae
12:1 34:1 53:1 69:1 73:1 87:1 91:1 100:1 140:1 142:1 204:1 210:1 229:1 275:1 # family psychodidae
17:1 25:1 32:1 40:1 47:1 53:1 69:1 100:1 106:1 112:1 121:1 140:1 142:1 197:1 204:1 212:1 # family streptosporangiaceae
34:1 43:1 52:1 53:1 54:1 69:1 100:1 129:1 140:1 142:1 145:1 204:1 239:1 268:1 275:1 # family typhlopidae
4:1 10:1 38:1 53:1 59:1 69:1 76:1 97:1 100:2 112:1 140:1 142:1 150:1 204:1 267:1 # family vespertilionidae
1:1 10:1 11:1 12:1 21:1 34:1 36:1 69:1 70:1 86:1 108:1 170:1 195:1 204:1 # famotidine 20mg tab
2:1 6:1 7:1 9:1 17:1 19:1 31:1 36:1 37:1 50:1 57:1 60:1 64:1 83:1 85:1 109:1 117:1 119:1 204:1 206:1 210:1 261:1 273:1 280:1 # fanconi renotubular syndrome
7:1 26:1 27:1 29:1 39:1 45:1 46:1 52:1 67:1 68:1 95:1 100:1 204:1 209:1 # fascioletta ilocanums
10:1 15:1 31:1 40:1 127:1 152:1 204:1 266:1 # fatigue nos
2:1 10:1 11:1 15:1 60:1 62:1 72:1 127:1 152:1 154:1 204:1 209:1 269:1 273:1 # fatigue, neuromuscular
5:1 8:1 13:1 15:1 21:1 40:1 42:1 67:1 91:1 106:1 141:1 145:1 150:1 204:1 222:1 249:1 # fatty portal cirrhosis
9:1 26:1 52:1 64:1 204:1 221:1 288:1 # fazio-londe
218:1 # fcr - 10
7:2 22:1 29:1 64:1 88:1 145:1 188:1 190:1 # fear and anxiety
2:1 7:1 8:1 18:1 22:1 53:1 61:1 88:1 139:1 188:1 198:1 218:1 # fear of microorganisms
15:1 17:1 28:1 61:1 68:1 72:1 88:1 109:1 188:1 205:1 228:1 285:1 297:1 # feature of thumb
2:1 10:1 13:1 20:1 22:1 36:1 54:1 75:1 97:1 107:1 164:1 188:1 223:1 # febris ; uveoparotid
15:1 21:2 25:1 40:1 108:1 188:1 195:1 219:1 261:1 # febuxostat 40mg tab
5:1 21:1 22:1 25:1 46:1 73:1 80:1 188:1 219:1 272:1 # fecal starch
5:1 13:1 19:1 25:1 46:1 80:1 83:1 104:1 109:1 188:1 272:1 # fecal; fistula
1:2 7:1 10:1 12:1 24:1 48:1 49:1 59:1 63:1 64:1 80:1 104:1 105:1 145:1 170:1 187:1 188:1 207:1 270:1 301:1# feces quantity finding
84:1 166:1 188:1 238:1 # feel bad
1:1 29:1 38:1 63:1 84:1 99:1 105:1 188:1 263:1 293:1 # feet swelling
1:1 11:1 16:1 31:1 38:1 62:1 84:1 86:1 87:1 104:1 125:1 131:1 141:1 151:1 169:1 188:1 263:1 # feline immunodeficiency virus
1:2 7:1 10:1 11:2 26:1 38:1 41:1 53:1 58:1 62:1 80:1 84:1 86:1 102:1 110:1 116:1 188:2 225:1 263:1 290:1 291:1 # feline infectious anemia
8:1 13:1 14:1 15:1 21:1 22:1 35:1 38:1 70:1 84:1 188:1 194:1 252:1 # felis marmorata
4:1 5:2 6:1 7:1 21:1 27:1 35:1 46:1 48:1 49:1 50:1 89:1 116:1 117:1 188:1 201:1 262:1 # female genital cancer
3:1 4:1 5:2 15:1 27:1 35:1 52:1 54:1 58:1 67:1 76:1 80:1 107:1 116:1 130:1 188:1 262:1 # female pattern alopecia
3:1 4:1 5:1 13:1 15:1 17:1 20:1 25:1 27:1 35:1 38:1 72:1 100:2 114:1 116:1 130:1 160:1 188:1 204:1 228:1 233:1 262:1 287:1 # female sterilisation failure
9:1 14:2 17:1 23:1 33:2 41:1 57:1 64:1 72:2 90:1 109:1 116:1 188:1 189:1 228:1 236:1 285:1 # femur fracture supracondylar
6:2 27:1 46:1 83:1 90:1 173:1 188:2 195:1 261:1 # fenbufen 200mg capsule
2:1 6:1 9:1 14:1 15:1 18:1 31:1 50:1 53:1 61:1 74:1 104:1 164:1 188:1 218:1 252:1 292:1 # fenofibrate , micronized
6:1 7:1 21:1 24:1 71:1 103:1 156:1 186:1 188:1 208:1 241:1 279:1 294:1 # fentanyl-droperidol
6:1 24:1 71:1 103:1 145:1 188:1 # fentyl
6:1 17:1 30:1 74:1 188:1 237:1 # fenugreek seed
6:1 17:1 188:1 237:1 # fenugreeks
2:1 3:1 4:1 6:1 23:1 24:1 37:1 41:1 44:1 53:1 74:1 87:1 98:1 100:1 103:1 188:1 194:1 196:1 213:1 # fermented milk products
2:1 4:1 40:1 67:1 90:1 98:1 188:1 # ferrosuccinate
1:1 4:1 10:1 17:1 30:1 38:1 39:1 49:1 74:1 88:1 100:1 117:1 145:1 148:1 150:1 188:1 218:1 # fertility increased
2:1 5:1 7:1 10:1 18:1 21:1 24:1 29:1 37:1 57:1 60:1 64:1 83:1 85:1 119:1 157:1 187:1 188:1 207:1 210:1 235:1 248:1 273:1 280:1 # fetal anticoagulant syndrome
5:1 21:1 29:1 56:1 58:1 101:1 106:1 188:1 239:1 248:1 # fetal hypoxia
4:1 5:1 8:1 9:1 10:1 12:1 13:1 16:1 20:1 21:1 26:1 29:1 32:1 49:1 51:1 77:1 102:1 115:1 118:1 136:1 144:1 149:1 182:1 188:1 243:1 248:1 250:1 257:1 271:1 299:1 300:1 # fetal nutrition disorder
4:1 5:1 21:1 27:1 29:1 30:1 108:1 163:1 177:1 188:1 191:1 248:1 253:1 # fetal observable
5:2 6:1 10:1 15:1 19:2 21:2 24:1 26:1 29:1 33:1 48:1 67:1 83:1 102:1 103:1 127:1 141:1 154:1 161:1 188:1 248:1 258:1 # fetal placental circulation
4:1 8:1 65:1 70:1 81:1 97:1 116:1 157:1 188:1 234:1 # fever ; hemorrhagic
4:1 6:1 7:1 19:1 64:1 97:1 122:1 188:1 # fever ; queensland
4:1 6:1 17:1 32:1 73:1 97:1 117:1 188:1 # fever ; trench
4:1 14:1 15:1 22:1 43:1 91:1 97:1 107:1 145:1 184:1 188:1 239:1 252:1 # fever, paratyphoid
4:1 5:1 10:1 17:1 23:1 29:1 58:1 97:1 143:1 188:1 292:1 # fever, pretibial
4:1 15:1 21:1 33:1 67:1 97:1 107:2 173:1 188:1 274:1 # fever; pappataci
8:1 17:1 36:1 202:2 # ff - forefoot
12:1 22:1 26:1 46:1 54:1 60:1 115:1 240:1 # fh cardiomyopathy
1:1 4:1 72:1 104:1 123:1 292:1 # fiber , purkinje
4:1 10:1 15:1 28:1 29:1 65:1 104:1 107:1 123:1 199:1 210:1 292:1 # fiber, sympathetic
17:2 25:1 32:1 59:1 104:1 164:1 178:1 212:1 292:1 # fibre, stress
1:1 3:1 6:1 20:1 31:1 33:1 41:1 67:1 89:1 90:1 98:1 104:1 164:1 180:1 189:1 201:1 231:1 238:1 292:2 # fibribacter succinogenes
1:1 9:1 10:1 16:1 20:1 26:1 40:1 42:1 49:1 77:1 102:1 104:1 106:1 118:1 121:1 164:1 222:1 292:1 # fibrin deposition
1:2 6:1 10:1 15:1 19:1 20:1 24:1 63:1 70:1 83:1 87:1 89:1 103:1 104:1 105:1 127:1 157:1 164:1 196:1 201:1 292:1 298:1 # fibrin modulating agents
1:1 6:1 7:1 19:1 20:1 27:1 31:1 64:1 84:1 89:1 97:1 104:1 146:1 164:1 180:1 201:1 231:1 292:1 # fibrinogen cleveland ii
1:1 18:1 20:1 31:1 45:1 47:1 49:1 67:1 101:1 104:1 140:1 145:1 164:1 180:1 292:1 # fibrinolytic toxicity
2:1 6:1 16:1 17:1 25:1 31:1 39:1 88:1 104:1 164:2 166:1 292:1 # fibroadenoma breast
2:1 7:1 10:1 19:1 20:1 22:2 32:1 46:1 58:1 63:1 83:1 95:1 104:1 150:1 164:1 240:1 257:1 292:1 # fibrocartilages , triangular
2:1 4:1 10:1 12:1 13:1 25:1 30:2 38:1 39:1 88:1 95:1 97:1 104:1 148:1 149:1 164:1 165:1 226:1 246:1 292:1 # fibrocystic liver disease
2:1 10:1 11:1 25:1 34:1 95:1 104:1 164:1 165:1 246:1 292:1 # fibrocystic; kidney
2:1 10:1 13:1 25:1 68:1 70:1 72:1 104:1 109:1 110:1 111:1 164:1 292:1 # fibrohistiocytic tumour
2:1 4:1 27:1 40:1 104:1 146:1 164:1 209:1 292:1 # fibrosclerosis
2:1 4:1 30:1 38:1 40:1 59:1 97:1 104:1 164:1 226:1 292:1 # fibroses, liver
1:1 2:1 5:1 10:1 13:1 38:1 40:1 42:1 45:1 49:1 63:1 97:1 104:1 105:1 164:1 222:1 223:1 292:1 # fibrosing ; alveolitis
1:1 2:1 3:1 4:1 10:2 13:1 24:1 25:1 40:1 42:1 49:1 63:1 104:1 114:1 130:1 164:1 169:1 222:1 249:1 277:1 292:1 # fibrosis interstitial lung
2:1 6:1 13:1 22:1 40:1 42:1 46:1 60:1 64:1 95:1 104:1 133:1 164:1 222:1 240:1 249:1 292:1 # fibrosis, endomyocardial
2:1 6:1 13:1 27:1 40:1 42:1 104:1 112:1 161:1 164:1 222:1 249:1 292:1 # fibrosis; spleen
2:1 22:1 35:2 47:1 60:1 62:1 69:1 81:1 104:1 110:1 150:1 164:1 278:1 291:1 292:1 # fibrous hamartoma
2:1 10:1 13:1 25:1 26:1 31:1 47:1 62:1 95:1 102:1 104:1 110:1 111:1 164:1 165:1 291:1 292:1 # fibrous histiocytoma no
1:1 21:1 25:1 84:1 104:1 190:1 219:1 287:1 # field stain
3:1 6:1 20:1 24:1 28:1 103:1 104:1 292:1 # fifteenth rib
4:1 5:1 10:1 14:1 25:1 27:1 39:1 99:1 100:1 104:1 151:1 198:1 237:1 # filgrastim allergy
8:1 30:1 38:1 83:1 100:1 104:1 194:1 202:1 # filiform pulse
1:1 9:1 10:1 20:1 26:1 34:1 41:1 52:1 77:1 80:1 100:1 102:1 104:1 118:1 122:1 131:1 141:1 188:1 225:1 275:1 290:1 # filoviridae infections
38:1 100:1 104:1 111:1 146:1 190:1 211:1 # filshie clips
1:1 3:1 4:1 20:1 27:1 63:1 100:1 104:1 105:1 130:1 163:1 233:1 # filtering bleb
20:2 22:1 26:1 58:1 104:1 151:1 164:1 # fimbriariosis
1:1 8:1 64:1 104:1 115:1 250:1 270:1 # finds words
1:1 8:1 11:1 17:1 32:1 70:1 86:1 104:1 116:1 # fine tremor
1:1 3:1 4:1 5:1 11:1 22:1 27:2 46:1 59:1 86:1 104:1 130:1 150:1 160:1 166:1 209:1 272:1 275:1 # finescale saddle darter
1:2 4:1 24:1 52:1 63:1 89:1 95:1 104:1 105:1 184:1 # finger joints lock
1:2 4:1 15:1 20:1 23:1 28:1 54:1 56:1 63:1 89:1 104:1 105:1 107:1 147:1 # fingerprint myopathy
1:1 4:1 6:1 24:1 37:1 38:1 63:1 69:1 89:1 103:1 104:1 105:1 139:1 152:1 277:1 # fingers ligaments
17:1 18:1 62:1 67:1 76:1 80:1 89:1 104:2 112:1 141:1 152:1 261:1 # firebush specific ige
3:1 4:1 5:1 14:2 25:1 33:1 97:1 104:1 141:1 150:1 160:1 164:1 218:1 277:1 # first sacral vertebra
25:1 27:1 53:1 74:1 100:1 104:1 141:1 167:1 277:1 # first smiled
5:1 13:1 14:1 25:1 72:1 90:1 104:1 165:1 178:1 246:1 # fissural cyst
13:1 17:1 63:1 72:1 90:1 104:1 114:1 169:1 178:1 228:1 # fissure lung
13:1 17:1 38:1 59:1 72:1 90:1 104:1 178:1 211:1 228:1 # fissures lip
13:1 14:1 19:1 25:1 32:1 33:1 65:1 73:1 83:1 88:1 104:1 109:1 158:1 # fistula ; trachea
1:1 13:1 19:1 20:1 22:1 25:1 55:1 72:1 83:1 104:1 109:1 126:1 286:1 # fistula ; urinary
13:1 17:1 18:1 19:1 25:1 41:1 42:1 47:1 59:1 80:1 83:1 97:1 104:1 109:1 290:1 # fistula; rectovesical
13:1 14:1 19:1 25:1 32:1 33:1 51:1 59:1 65:1 73:1 83:1 104:1 109:1 158:1 223:1 # fistula; tracheoesophageal
8:1 15:1 47:1 104:1 265:1 277:1 # fixators
12:1 19:1 27:1 33:1 34:1 49:1 62:1 67:1 145:1 146:1 209:1 295:1 # flaccidity - muscle
19:1 55:1 100:1 287:1 # flake nail
15:1 19:1 33:1 238:1 # flat; back
4:1 11:1 15:1 19:1 42:1 59:1 62:1 76:1 97:1 154:1 178:2 226:1 267:1 # flatness , percussive
3:1 6:1 19:1 27:1 30:1 33:1 41:1 97:1 122:1 177:1 189:1 238:1 # flavobacterium flevense
3:1 8:1 10:1 19:1 20:1 33:1 41:1 49:1 112:1 129:1 141:1 177:1 189:1 226:1 238:1 # flavobacterium spiritivorum
1:1 10:1 15:1 21:1 25:1 26:1 27:1 59:1 88:1 102:1 127:1 188:1 219:1 258:1 # flea infestation
3:1 4:1 27:1 33:1 41:1 123:1 125:1 189:1 200:1 206:1 238:1 292:1 # flexibacter ruber
8:1 13:1 20:1 22:2 27:1 46:1 55:1 62:1 83:1 200:1 240:1 # flexor carpus ulnaris
5:1 8:1 9:1 13:1 27:1 52:1 62:1 63:1 67:1 81:1 98:1 99:1 114:1 200:1 # flexor hallucis longus
3:1 6:1 8:1 9:1 27:1 64:1 133:1 200:1 # flexor tendon
8:1 38:1 59:1 91:1 190:1 # flies, horn
8:1 52:1 108:1 # floor swab
47:1 60:1 114:1 197:1 199:1 210:1 # flu symptom
1:1 4:1 5:1 27:1 40:1 42:1 47:1 98:1 99:1 114:1 165:1 198:1 222:1 # flucytosine allergy
4:1 12:1 19:1 34:1 49:1 100:1 114:1 143:1 145:1 # fluidity, bilayer
1:1 19:1 20:1 24:1 28:1 34:1 108:1 111:1 114:1 260:1 # fluids, labyrinthine
4:1 38:1 97:1 114:1 226:1 # fluke liver
28:1 29:1 37:1 58:1 68:1 111:1 114:1 128:1 137:1 174:1 288:1 # flumethiazide
5:1 8:1 16:1 20:1 34:1 46:1 67:1 68:1 114:1 124:1 227:1 272:1 284:1 # fluoride , calcium
6:1 8:1 16:1 20:1 28:1 29:1 34:1 37:1 43:1 65:1 71:1 114:1 124:1 128:1 137:1 174:1 241:1 254:1 279:1 283:1 # fluoride, phenylmethylsulfonyl
7:1 8:1 16:1 20:1 21:1 25:1 31:1 34:1 59:1 62:1 110:1 114:1 124:1 219:1 291:1 294:1 # fluorides, stannous
1:1 8:1 11:1 20:1 31:1 86:1 114:1 # fluorine , no
6:1 7:1 9:1 14:1 16:1 17:1 29:1 33:1 34:1 47:1 48:1 50:1 64:1 72:1 85:1 114:1 124:1 193:1 # flurandrenolone acetonide
1:1 2:1 9:1 13:1 23:1 44:1 50:1 51:1 61:1 63:1 72:1 105:1 106:1 114:1 143:1 144:1 184:1 211:1 # flurbiprofen poisoning
2:1 3:1 4:1 5:1 9:1 10:1 18:1 29:1 37:1 39:1 45:1 46:1 51:1 114:1 130:1 136:1 137:1 160:1 232:1 235:1 # fluticasone + salmeterol
5:1 6:1 12:1 18:1 46:1 49:1 64:1 67:1 76:1 95:1 173:1 202:1 272:1 301:1# focal appendicitis
5:1 27:1 46:1 95:1 100:1 121:2 129:1 202:1 210:1 272:1 # focal epilepsy
5:1 9:1 21:1 26:1 27:1 29:1 77:1 200:1 202:1 248:1 # foetal flexion
5:1 10:2 17:1 21:1 25:1 26:1 29:1 49:1 59:1 102:1 109:1 136:1 202:1 248:1 # foetal restitution
2:1 4:1 15:1 16:1 18:1 19:1 22:1 32:1 38:1 43:1 45:1 54:1 83:1 87:1 91:1 99:1 154:1 182:1 202:1 245:1 259:1 # follicular atrophoderma
18:1 38:2 45:1 49:1 83:1 99:1 154:1 202:1 # folliculitides
18:1 22:1 38:2 45:1 49:1 83:1 99:1 154:1 202:1 238:2 # folliculitis barbae
18:1 19:1 22:1 25:1 38:2 45:1 49:1 62:1 83:2 99:1 109:1 154:1 202:1 # folliculitis; pustular
3:1 15:1 27:1 37:1 45:1 60:1 83:1 90:1 113:1 121:1 129:1 202:1 204:1 280:1 # fomepizole sulfate
3:2 7:1 12:1 13:1 14:1 30:2 32:1 39:1 49:2 53:2 60:1 88:1 122:1 148:1 149:1 158:1 167:1 193:1 202:1 # fomite transmitted disease
10:1 18:1 22:1 27:1 59:1 87:1 107:1 146:1 150:1 202:1 235:1 # food particles
4:1 5:1 27:1 87:1 99:1 198:1 202:1 # food; allergy
34:1 38:1 45:1 51:1 87:1 202:1 # foods solid
18:1 87:1 112:1 129:1 165:1 202:1 # foods spicy
7:1 20:1 21:1 22:1 29:1 58:1 87:1 89:1 97:1 202:1 248:1 # foods vegetarian
25:1 27:1 69:1 87:1 109:1 160:1 161:1 199:1 202:1 # foodstuff sample
36:1 64:1 110:1 169:1 202:1 # foot ; wound
19:1 36:1 173:1 202:1 # foot flap
15:1 19:1 36:1 202:1 # foot flat
5:2 7:1 11:1 21:1 36:1 38:1 46:2 59:1 76:1 191:1 202:1 211:1 223:1 272:1 # foot talipes calcaneovalgus
27:1 36:1 202:1 # foot.left
1:1 20:1 23:1 24:1 36:1 55:1 202:1 # footprint , dna
4:1 6:1 8:1 14:1 19:1 33:1 37:1 48:1 68:1 69:1 125:1 202:1 # foramen lacerum
8:1 48:1 115:1 202:1 229:1 236:1 250:1 # fordyce
8:1 17:1 22:1 31:1 40:1 88:1 194:1 202:1 266:1 # forearm, nos
8:1 17:1 136:1 202:1 # foregut
3:1 4:1 5:1 8:1 15:1 17:1 20:1 35:1 58:1 66:1 113:1 130:1 152:1 202:1 233:1 289:1 # foreign material
1:2 8:1 10:1 14:1 17:2 29:1 32:1 33:1 41:1 59:1 63:1 105:1 158:1 189:1 202:1 225:1 298:1 # foreskin retracting
1:1 8:1 9:1 10:1 14:1 17:2 26:1 29:1 32:1 33:1 41:1 59:1 77:1 102:1 118:1 158:1 189:1 202:1 225:1 # foreskin retraction
8:1 17:1 25:1 59:1 202:1 # forests
8:1 10:1 17:1 32:1 49:1 53:1 61:1 116:1 190:1 194:1 200:1 202:1 # form of extremities
2:1 5:1 8:1 16:1 23:1 35:1 41:1 44:1 56:1 87:1 98:1 194:1 196:1 202:1 213:1 262:1 # formaldehyde product
1:1 8:1 9:2 10:1 11:1 15:1 17:1 26:1 30:1 35:1 39:1 77:1 88:1 102:1 117:1 118:1 120:1 127:1 148:1 183:1 194:1 202:1 218:1 258:1 # formation bone increase
2:1 3:3 4:1 8:1 12:1 14:2 15:2 22:1 35:1 36:1 45:1 56:1 68:1 70:1 79:1 85:1 113:2 130:1 138:1 153:1 155:1 159:1 194:1 202:1 251:1 252:2 # formoterol fumarate dihydrate
8:1 19:1 30:1 39:1 71:1 148:1 194:1 202:1 # formylase
3:1 8:1 15:1 18:1 46:1 50:1 62:1 113:1 125:1 202:1 232:1 260:1 # fornicate gyrus
3:1 4:2 5:1 14:1 18:1 28:1 46:1 48:1 72:1 97:1 110:1 131:1 150:2 164:1 202:1 232:1 272:1 # fourth cervical vertebra
5:1 9:1 11:1 21:1 22:1 28:1 29:1 33:1 37:1 46:1 72:1 107:1 110:1 120:1 137:1 150:1 183:1 202:1 240:1 248:1 # fourth metacarpal bone
20:1 28:1 72:1 87:1 110:1 120:1 150:1 202:1 236:1 292:1 # fourth rib body
1:1 5:1 6:1 11:1 33:1 38:1 43:1 48:1 49:1 67:1 81:1 86:1 101:1 117:1 121:1 191:1 202:1 216:1 # fox encephalitis vaccine
5:1 9:1 11:1 52:1 183:1 202:1 # fozalone
14:1 15:1 17:1 18:1 28:1 33:1 41:1 45:1 52:1 72:1 91:1 107:1 109:1 189:1 228:1 231:1 234:1 285:1 # fracture , pathological
7:1 14:1 17:1 33:1 41:1 64:1 72:1 81:1 109:1 189:1 228:1 285:1 # fracture hand
5:1 14:1 17:1 33:1 41:1 65:1 72:1 88:1 109:1 189:1 228:1 285:1 # fracture heal
14:1 17:1 33:1 41:1 65:1 72:1 84:1 109:1 189:1 228:1 285:1 # fracture heel
14:2 17:1 32:1 33:1 34:1 41:1 61:1 72:1 76:1 109:1 158:1 173:1 184:1 189:1 228:1 285:1 # fracture of trapezoid
14:1 17:1 33:1 41:1 55:1 61:1 72:1 83:1 109:1 189:1 228:1 285:1 # fracture of ulna
3:1 4:1 5:1 14:2 17:1 33:1 41:1 72:1 97:1 109:1 150:1 164:1 189:1 228:1 285:1 # fracture vertebral
7:1 14:1 17:1 27:1 33:1 41:1 72:1 74:1 109:1 189:1 228:1 285:1 # fractured ankle
13:1 14:1 17:1 31:1 33:1 40:1 41:1 72:1 74:1 76:1 84:1 109:1 131:1 189:1 228:1 266:1 285:1 # fractured pelvis nos
14:1 17:1 33:1 41:1 47:1 59:1 72:1 74:1 109:1 189:1 228:1 285:1 # fractured toes
6:1 10:1 14:1 17:2 18:1 25:1 33:1 41:1 59:1 72:1 109:1 122:1 189:1 228:1 235:1 237:1 285:1 # fractures greenstick
14:2 20:1 22:1 32:1 33:1 41:1 46:1 58:1 59:1 97:1 139:1 157:1 158:1 189:1 200:1 209:1 # fragaria vesca extract
14:1 38:1 49:1 100:1 145:1 157:1 234:1 # fragility
4:1 14:1 37:2 69:1 151:1 # frame zimmer
7:1 10:1 14:2 15:1 17:1 19:1 22:1 23:1 26:1 63:1 83:1 102:1 107:1 121:1 127:1 193:1 252:1 258:1 # frangula preparation
17:1 27:1 35:1 47:1 60:1 74:1 80:1 166:1 # freckled madtom
4:1 8:1 16:1 17:1 20:1 30:1 74:1 91:1 182:1 233:1 277:1 # frederiksborg horse
3:1 15:1 17:1 19:1 45:1 46:1 69:1 73:1 80:1 91:1 113:1 # free catecholamine
5:1 9:1 17:1 49:1 53:1 62:1 73:1 81:1 91:1 109:1 116:1 117:1 # fremitus , rhonchal
6:1 7:1 13:1 17:1 63:1 73:1 84:1 89:1 104:1 117:1 # french angelfish
6:2 8:1 13:1 16:1 17:1 22:1 30:1 55:1 73:1 91:1 115:1 117:1 271:1 277:1 287:1 # french ardennais horse
6:1 10:1 17:1 27:1 30:1 41:1 49:1 80:1 84:1 117:1 131:1 165:1 225:1 226:1 290:1 # frequency selectivity
6:1 18:1 20:1 73:1 74:1 111:1 190:1 # fried chicken
2:1 62:1 125:1 131:1 141:1 231:1 # frog virus 10
2:1 62:1 125:1 131:1 141:1 231:1 # frog virus 17
2:1 62:1 125:1 131:1 141:1 231:1 # frog virus l4
2:1 6:1 9:1 24:2 27:1 39:1 42:1 43:1 45:1 47:1 58:1 81:1 103:1 173:1 216:1 # frontolenticular aphasia
2:1 3:1 6:1 9:1 10:1 16:1 24:2 36:1 37:1 47:1 58:1 79:1 103:1 116:2 199:1 207:1 # frontotemporal dementia
1:1 10:1 49:1 63:1 87:1 105:1 120:1 125:1 236:1 298:1 # fruiting body
5:1 43:1 81:1 216:1 276:1 # fsh alpha
5:1 9:1 10:1 15:1 17:1 18:1 20:1 21:1 26:1 32:1 34:1 41:1 49:1 55:1 62:1 72:1 77:1 102:1 112:1 117:1 118:1 129:1 154:1 169:1 198:1 225:1 234:1 257:1 # functional tricuspid regurgitation
9:1 10:1 11:1 19:1 21:1 22:1 26:1 27:1 39:1 41:1 49:2 54:1 77:1 102:1 109:1 117:1 118:1 126:1 129:1 161:1 167:1 169:1 223:1 225:1 # functionless pituitary neoplasm
5:1 7:1 9:1 10:1 19:1 22:1 26:1 38:1 41:1 64:1 77:1 102:1 117:1 118:1 122:1 126:1 160:1 169:1 185:1 191:1 225:1 226:1 # functions glands salivary
1:1 5:2 8:1 9:1 10:1 14:1 26:1 41:1 63:1 77:1 80:1 102:1 118:1 139:1 169:1 188:1 225:1 290:1 # fungal infection oral
5:1 14:1 16:1 72:2 # furfuraldehyde
2:1 16:1 18:1 30:1 34:1 40:1 47:1 49:1 53:1 67:1 72:1 101:1 116:1 124:1 145:1 # furosemide toxicity
9:1 27:1 33:1 48:1 59:1 72:1 117:1 125:1 146:1 169:1 204:1 # furuncles on face
1:1 4:1 30:1 62:1 63:1 74:1 89:1 104:1 105:1 277:1 # fused fingers
4:1 6:1 18:1 24:1 89:1 103:1 108:1 139:1 157:1 198:1 201:1 234:1 238:1 # gabaergic agents
62:1 112:1 139:1 166:1 196:1 # gadus sp .
20:1 22:1 35:1 60:1 91:1 139:1 278:1 # gaffkya homari
28:1 70:1 110:1 136:1 139:1 157:1 # gag , mouth
1:1 5:2 7:1 19:1 50:1 58:1 63:1 129:1 139:2 276:1 # galanga , alpinia
5:1 16:1 19:2 39:1 42:1 58:1 99:1 139:1 161:1 163:1 166:1 173:1 # gallbladder ; aplasia
1:1 2:1 5:1 8:1 19:1 38:1 52:1 54:1 62:1 73:1 83:1 99:1 139:1 245:1 263:1 268:1 # gallinula chloropus
1:1 9:1 10:1 12:1 18:1 26:1 38:1 41:1 63:1 69:1 77:1 102:1 105:1 118:1 139:1 163:1 166:1 225:1 263:1 # gambling addiction
2:1 3:1 23:1 29:1 35:1 36:1 44:1 47:1 54:1 66:1 69:1 75:1 79:1 82:1 92:1 93:1 96:1 132:1 135:1 139:1 188:1 214:1 # gamma fetoprotein
1:1 16:1 17:1 30:1 35:1 38:1 39:1 52:1 69:1 80:1 83:1 88:1 139:1 148:1 177:1 185:1 218:1 261:1 263:1 # gamma globulin decrease
1:1 4:1 30:1 35:1 38:1 52:1 68:1 69:1 83:1 125:1 139:1 177:1 185:1 261:1 263:1 # gamma globulin serum
35:1 50:1 69:1 139:1 188:1 # gamma knife
7:1 8:1 14:1 18:1 28:1 33:1 38:1 46:1 58:1 63:1 67:1 91:1 139:1 185:1 232:1 274:1 # ganglia thoracica
7:1 26:1 38:1 63:1 95:1 139:1 165:1 185:1 # gangliocyte
7:2 10:1 18:1 19:1 25:1 26:1 38:2 39:1 55:1 63:1 139:1 161:1 173:1 185:2 231:1 235:1 # ganglioglioma, anaplastic
4:1 7:1 9:1 18:1 26:1 38:1 50:1 52:1 63:1 77:1 95:1 139:1 163:1 185:1 # ganglionic blocker
6:1 7:1 10:1 11:1 12:1 17:1 18:1 29:1 58:1 63:1 108:1 123:1 139:1 235:1 237:1 # gangrene , diabetic
1:1 2:1 4:2 9:1 10:1 22:1 28:1 36:2 51:1 63:1 65:1 75:1 76:1 105:1 139:1 267:1 277:1 298:1 # garrotting other person
1:1 2:1 3:2 4:2 20:1 25:1 29:1 39:1 43:1 54:1 62:1 97:1 111:1 130:2 139:1 233:1 245:1 259:1 # gasterophilus veterinus
12:1 13:1 17:2 25:1 30:2 32:1 39:2 43:1 51:1 54:1 59:1 88:1 114:1 139:1 148:1 149:1 212:1 259:1 # gastresophageal reflux disease
7:1 8:1 10:1 18:1 20:1 25:2 32:1 36:1 39:2 47:1 55:1 60:1 70:2 81:2 116:1 139:1 157:1 212:1 257:1 # gastric anastomotic haemorrhage
18:1 20:1 25:1 32:1 39:1 87:1 120:1 139:1 212:1 236:1 257:1 # gastric body
7:1 17:1 18:1 20:1 24:1 25:1 32:1 39:1 55:1 116:1 139:1 187:1 212:1 257:1 # gastric remnants
1:1 20:1 25:1 31:1 32:1 39:1 40:1 139:1 212:1 257:1 266:1 # gastrin, nos
10:1 13:1 20:1 22:1 25:1 32:1 38:1 39:1 49:1 58:1 100:1 126:1 139:1 143:1 212:1 257:1 # gastritis biliary
3:1 8:1 10:1 13:1 14:1 15:1 20:1 25:1 32:1 39:1 49:1 70:1 81:2 113:1 116:1 139:1 157:2 191:1 212:1 237:1 257:1 # gastritis haemorrhagic aggravate
2:1 13:1 19:1 25:2 32:1 38:1 39:1 45:1 57:1 83:1 95:1 104:1 109:1 139:1 212:1 # gastrocolic fistula
2:1 8:1 25:1 32:1 39:1 65:1 70:1 81:1 87:2 89:1 116:1 139:1 157:1 196:1 212:1 # gastroduodenal hemorrhage
2:2 4:1 9:1 25:1 26:1 32:1 39:1 40:1 42:1 51:1 54:1 59:1 77:1 139:1 212:1 222:1 # gastroesophageal erosion
2:1 25:1 31:1 32:1 39:1 51:1 54:1 59:1 139:1 212:1 # gastroesophagitis , no
1:1 2:1 3:1 10:1 15:1 18:1 24:1 25:1 32:1 38:1 39:1 46:1 57:1 60:1 127:1 139:1 161:1 184:1 199:1 212:1 232:1 # gastrointestinal complications
1:1 2:1 3:1 4:1 8:1 10:1 14:1 15:1 24:1 25:1 26:1 31:1 32:1 39:1 76:1 102:1 127:1 139:1 184:1 202:1 212:1 252:1 258:1 267:1 # gastrointestinal perforation no
2:1 25:1 31:1 32:1 39:1 45:1 52:1 139:1 143:1 177:1 212:1 # gastrolobium , no
1:1 3:1 12:1 15:1 47:1 63:1 100:1 105:1 113:1 139:1 170:1 261:1 # gate to building
2:1 5:1 8:1 10:1 14:1 15:1 23:1 33:1 41:1 44:1 52:1 87:1 98:1 101:1 127:1 139:1 196:1 213:1 # gatifloxacin oral product
7:1 8:1 33:1 41:1 47:1 63:1 73:1 81:1 89:1 189:1 200:1 204:1 265:1 277:1 # gdp exchange factors
12:1 54:1 84:1 89:1 # geeldikkop
9:1 11:1 18:1 38:1 42:1 57:1 84:1 89:1 100:1 183:1 # gel , silicone
8:1 84:1 85:1 89:1 125:1 202:1 # geldrugform
1:1 50:1 53:1 89:1 116:1 125:1 131:1 141:1 172:1 226:1 # geminiviruses
1:1 4:1 6:1 9:1 10:1 11:1 26:1 30:1 77:1 89:1 102:1 118:1 122:2 150:1 201:1 # gene insertions
4:1 5:1 6:1 10:1 11:1 14:1 26:1 41:1 87:1 89:1 102:1 117:1 120:1 169:1 201:1 225:1 236:2 246:1 # general body dysfunction
2:1 4:2 5:1 6:1 11:1 13:1 14:1 15:1 27:1 28:1 30:1 38:1 40:1 65:1 89:1 146:1 201:1 209:1 # generalise atherosclerosis
2:1 4:1 5:1 6:1 9:1 10:1 11:1 13:1 14:1 24:1 30:1 33:1 35:1 38:1 87:1 89:1 133:1 201:1 207:1 218:1 # generalise macrodontism
4:2 5:1 6:1 10:2 11:1 13:2 14:1 15:2 16:1 18:1 30:1 35:1 38:1 47:1 49:1 54:1 89:1 127:1 129:1 182:1 194:1 201:1 # generalised atopic dermatitis
4:1 5:2 6:1 10:1 11:1 14:2 18:1 20:1 22:1 38:1 39:1 46:1 58:1 72:1 89:1 150:1 201:1 232:1 235:1 240:1 # generalize urticarial rash
4:1 5:1 6:1 11:1 13:1 14:1 28:1 38:1 40:1 42:1 43:1 89:1 91:1 173:1 201:1 222:1 249:1 # generalized aphthosis
4:1 6:1 10:2 11:1 15:1 18:1 26:1 29:1 30:1 89:1 102:1 127:1 177:1 191:1 201:1 235:1 253:1 258:1 # genetic observations
3:1 6:1 7:1 9:1 15:1 18:1 19:1 26:1 31:1 38:1 49:1 50:2 63:1 77:1 83:1 89:1 113:1 139:1 154:1 185:1 201:1 # geniculate ganglionitis no
5:1 6:1 10:1 18:1 21:1 38:1 43:1 49:2 50:1 89:1 100:1 111:1 201:1 210:1 235:1 239:1 # genital ; syphilitic
1:1 5:1 6:1 9:1 10:1 14:1 21:1 26:1 32:1 33:1 41:2 49:1 50:1 77:1 80:1 89:1 102:1 118:1 122:1 158:1 188:1 189:1 201:1 225:1 290:1 # genital tract infections
1:1 5:1 6:1 21:1 49:2 50:1 63:1 73:1 89:1 105:1 111:1 201:1 # genitals itching
5:1 6:1 14:1 21:1 39:1 49:1 50:1 89:1 201:1 # genitals rash
1:1 4:1 6:1 20:1 40:1 47:1 49:1 50:1 52:1 72:1 83:1 89:1 109:1 110:1 123:1 154:1 201:1 206:1 # genitourinary tuberculosis
3:1 6:1 10:1 13:1 15:1 24:1 59:1 89:1 103:1 113:1 160:1 201:1 207:1 # gentisates
6:1 9:1 14:1 24:1 32:1 33:1 46:1 57:1 62:1 80:1 89:1 158:1 201:1 # genus  contracaecum
6:1 52:1 54:1 62:1 89:1 146:1 165:1 201:1 229:1 # genus  cyclop
6:1 62:1 88:1 89:2 114:1 185:1 201:1 # genus  glugea
2:1 6:1 45:1 62:2 89:1 112:1 114:1 120:1 129:1 141:1 177:1 201:1 # genus  spirobolus
2:1 6:1 10:1 15:1 33:1 35:1 60:1 62:1 73:1 89:1 127:1 201:1 227:1 273:1 278:1 # genus achromatium
2:1 4:1 6:1 7:2 14:1 55:1 62:1 89:1 164:1 177:1 193:1 201:1 # genus anaerobranca
6:1 14:1 15:1 25:1 32:1 33:1 40:1 62:1 73:1 89:1 91:1 158:1 201:1 238:1 # genus batrachostomus
6:1 10:1 19:1 58:1 62:1 89:1 136:1 163:1 201:1 # genus blautia
5:1 6:1 19:1 43:1 48:1 62:1 81:1 89:1 98:1 121:1 201:1 216:1 261:1 # genus bucephala
4:1 5:1 6:1 7:1 8:1 14:1 46:1 52:1 55:1 62:1 89:1 193:1 201:1 272:1 # genus caloranaerobacter
6:1 22:1 40:1 55:1 62:1 70:1 73:1 81:1 89:1 194:1 201:1 210:1 # genus charmosyna
6:1 8:1 11:1 33:1 41:1 57:1 62:1 89:1 126:1 189:1 201:1 238:1 # genus corynebacterium
6:1 18:1 38:1 57:1 62:1 71:1 89:1 95:1 146:1 165:2 201:1 229:1 # genus cylicocyclus
6:1 12:1 58:1 62:2 89:1 116:1 201:1 # genus diaemus
3:1 4:1 5:1 6:1 12:1 13:1 25:1 38:1 58:1 62:1 89:1 130:1 201:1 # genus dialister
6:1 9:1 18:1 20:1 32:1 62:1 73:1 89:1 201:1 205:1 241:1 257:1 # genus gonytrichum
3:1 4:1 5:1 6:1 33:1 41:1 52:1 62:1 81:1 89:1 130:1 177:1 189:1 201:1 238:1 # genus halobacterium
3:1 4:1 5:1 6:1 33:1 41:1 52:1 62:1 81:1 89:1 130:1 177:1 189:1 201:1 238:1 # genus halobacteroides
3:1 6:1 27:1 33:1 41:1 57:1 62:1 89:1 98:1 177:1 189:1 201:1 238:1 269:1 # genus leucobacter
6:1 7:1 28:1 29:1 31:1 37:1 45:1 52:1 62:1 81:1 89:1 128:1 137:1 174:1 177:1 201:1 # genus methanolobus
6:1 28:1 29:1 37:1 48:1 52:1 56:1 62:1 71:1 84:1 89:1 95:1 128:1 137:1 147:1 168:1 174:1 179:1 181:1 192:1 201:1 247:1 264:1 # genus methylocella
6:1 8:1 9:1 20:1 31:1 40:1 62:1 70:1 89:1 106:1 112:1 201:1 227:1 266:1 # genus monosporium
6:1 8:1 11:1 18:1 20:1 29:1 62:1 89:1 201:1 223:1 # genus neorickettsia
6:1 10:1 18:1 41:1 48:1 62:2 66:1 89:1 201:1 225:1 227:1 229:1 235:1 241:1 # genus nycticeius
3:1 6:1 29:1 43:1 62:1 69:1 89:1 91:1 107:1 123:1 177:1 199:1 201:1 # genus pamphobeteus
6:1 7:1 15:1 19:1 21:1 24:1 28:1 33:1 46:1 62:1 89:1 161:1 187:1 201:1 # genus platacanthomys
6:1 16:1 30:1 40:1 62:1 89:1 201:1 223:1 269:1 # genus pseudeos
2:1 6:1 33:1 62:1 73:1 89:1 177:1 201:1 210:1 229:1 238:1 # genus psychrobacter
2:1 3:1 4:1 6:1 9:1 14:1 62:1 72:1 89:1 130:1 197:1 201:1 # genus pteronura
1:1 6:1 22:1 31:1 60:1 62:1 67:1 89:1 160:1 180:1 201:1 229:1 # genus sarcinomyces
6:1 8:1 13:1 50:1 62:1 89:1 160:1 201:1 # genus sayornis
6:2 10:1 12:1 24:1 30:1 37:1 62:1 74:1 89:1 103:1 151:1 201:1 207:1 292:1 # genus sedimentibacter
6:1 62:2 89:1 90:1 117:1 154:1 169:1 201:1 # genus suncus
3:1 4:1 6:1 9:1 41:1 57:1 62:1 89:1 130:1 201:1 210:1 229:2 241:1 # genus syconycteris
3:1 6:1 21:1 29:1 59:1 62:1 89:2 157:1 201:1 # genus tagetes
6:1 8:1 17:1 19:1 21:1 52:1 62:1 71:1 84:1 89:1 99:1 201:1 293:1 # genus taylorella
6:1 28:1 36:1 47:1 62:1 89:1 91:1 131:1 141:1 201:1 231:1 # genus thogotovirus
6:1 14:1 33:1 62:1 83:1 85:1 89:1 114:1 117:1 154:2 169:1 201:1 # genus dracunculus
6:1 35:1 43:1 56:1 62:1 81:1 89:1 116:1 160:1 173:1 201:1 246:1 # genus haemaphysalis
6:2 19:1 31:1 54:1 62:1 71:1 89:1 99:1 201:1 210:1 # genus xenopsylla
3:1 4:1 17:1 33:1 41:1 72:1 74:1 83:1 89:1 90:1 130:1 177:1 189:1 196:1 223:1 238:1 # geobacter sulfurreducens
34:1 60:1 89:1 223:1 275:1 # geomyidae
4:1 6:1 9:1 14:1 18:1 20:1 22:1 24:1 32:1 48:1 57:1 89:1 103:1 117:1 257:1 # ger concentric array
4:1 7:1 14:1 31:1 40:1 50:1 68:1 89:1 193:1 227:1 242:1 266:1 284:1 # geranium, nos
4:1 7:2 15:1 27:1 35:1 46:1 62:1 63:1 89:1 194:1 224:1 # german angus cattle
2:1 9:2 10:1 15:1 19:1 21:1 25:1 26:2 27:1 32:1 39:1 42:1 43:1 54:1 55:1 59:2 77:2 89:1 91:1 102:1 118:1 127:1 163:1 177:1 219:1 245:1 258:1 259:1 # gestational trophoblastic lesion
2:1 10:1 14:1 15:1 17:1 18:1 22:1 23:1 26:1 32:1 36:1 38:1 54:1 102:1 106:1 107:1 121:1 127:1 129:1 211:1 234:1 245:1 252:1 258:1 # gi preparation lipotropics
109:1 123:1 206:1 234:1 # gi tube
2:1 5:1 7:1 9:1 11:1 15:1 24:1 28:1 54:1 55:1 56:1 58:1 72:1 107:1 147:1 187:1 234:1 245:1 269:1 # giant axonal neuropathy
7:1 10:1 12:1 22:1 24:1 46:1 48:1 49:1 58:1 84:1 95:1 99:1 115:1 187:1 234:1 240:1 293:1 # giant cell myocarditis
12:1 22:1 30:1 39:1 58:2 59:1 115:1 148:1 234:1 # giardiases
1:2 5:1 12:1 18:1 48:1 59:1 63:1 64:1 105:1 191:1 226:1 234:2 270:1 301:1# gingival indices
1:1 5:1 8:1 17:1 51:1 63:1 105:1 191:1 226:1 234:2 243:1 # gingival sore
1:1 14:1 15:1 25:1 40:1 63:1 67:1 68:1 70:1 105:1 109:1 140:1 141:1 185:1 234:1 252:1 # ginglymostoma cirratum
1:1 6:1 30:1 63:1 122:1 234:1 # ginsengs
5:1 10:1 18:1 19:1 29:1 33:3 34:1 48:1 58:1 67:2 185:1 235:1 274:2 295:1 # glacial acetic acid
1:1 7:1 11:1 19:1 20:1 64:1 86:1 95:1 106:1 173:1 185:1 218:1 # gland, apocrine
5:1 7:1 10:1 19:1 22:1 25:1 26:1 32:1 38:1 41:1 64:1 98:1 102:1 125:1 126:1 160:1 177:1 185:1 191:1 212:1 213:1 225:1 226:1 253:1 # glands obstructions salivary
7:1 12:1 19:1 22:1 33:1 46:1 58:1 64:1 115:1 185:1 240:1 # glands, cardiac
7:1 8:1 10:1 19:3 22:1 25:1 35:1 59:1 64:1 83:2 97:1 185:1 196:1 261:1 292:1 # glandula vestibularis major
1:2 6:1 7:1 12:1 13:1 19:1 50:1 63:1 64:1 76:1 104:1 105:1 122:1 170:1 185:1 270:1 301:1# glans penis finding
16:1 17:1 18:1 19:1 22:1 39:1 48:1 131:1 178:1 185:1 # glassware, device
19:1 35:1 39:1 57:1 60:1 98:1 185:1 278:1 # glaucomas
13:1 15:1 19:1 20:1 30:1 35:1 47:1 57:1 59:1 60:1 98:1 185:1 218:1 278:1 # glaucomatocyclitic crises
19:1 57:1 60:1 98:1 185:1 246:1 # glaucomys
27:1 31:1 35:1 40:1 60:1 73:1 80:1 91:1 185:1 266:1 278:1 # glechoma, nos
4:1 6:1 10:1 12:1 13:1 15:1 26:1 27:1 31:1 37:1 46:1 52:1 68:1 95:1 102:1 127:1 149:1 185:1 205:1 258:1 297:1 # glenohumeral dislocations
20:1 34:1 37:1 38:1 121:1 129:1 141:1 151:1 185:1 # glimepiride/rosiglitazone
16:1 21:1 34:1 38:1 108:1 124:1 129:1 185:1 195:1 211:1 # glipizide 5mg tab
3:1 4:1 9:1 11:1 14:1 15:1 21:1 27:1 31:1 36:1 38:1 45:1 47:1 49:1 59:1 113:1 183:1 185:1 252:1 288:1 # glitazones not tolerate
1:1 3:1 7:1 13:1 15:1 18:1 46:1 50:1 52:1 63:1 84:1 113:1 143:1 160:1 177:1 185:1 232:1 # globicatella sanguinis
19:1 20:1 22:1 52:1 58:1 83:1 177:1 185:1 261:1 # globularias
2:1 4:2 13:1 19:1 22:1 27:1 37:1 40:1 42:1 52:1 60:1 83:1 125:1 146:1 185:1 209:1 222:1 249:1 280:1 # glomerular sclerosis
4:1 7:1 9:1 14:1 31:1 37:2 52:2 60:1 62:1 83:1 110:1 116:1 125:1 164:1 185:1 193:1 280:1 291:1 # glomerulonephritis , membranous
8:1 38:1 52:1 100:1 126:1 140:1 185:1 # glory lily
2:1 10:1 13:1 15:1 18:1 32:1 40:1 42:1 43:1 49:1 52:1 54:1 111:1 178:1 185:1 245:1 259:1 # glossitis ; atrophic
3:1 15:1 19:1 52:1 97:1 113:1 185:1 200:1 # glove , latex
5:1 18:1 46:1 52:1 59:1 72:1 90:1 97:1 185:1 198:1 232:1 234:1 272:1 # gloves, surgical
8:1 10:1 57:2 95:1 98:1 114:1 150:1 185:1 # glucocorticoid
1:1 8:1 10:1 17:1 30:1 39:1 57:2 88:1 95:1 98:1 114:1 117:1 148:1 150:1 185:1 218:1 # glucocorticoids increase
1:1 39:1 55:1 57:1 98:1 114:1 185:1 286:1 # glucokinase
1:1 27:1 30:1 40:1 57:1 69:1 98:1 114:1 160:1 161:1 185:1 199:1 # glucose in sample
1:2 11:1 17:1 20:1 30:2 39:1 40:1 57:1 72:1 74:1 86:1 88:1 98:1 114:1 117:1 148:1 185:1 218:1 # glucose urine increased
9:1 15:1 21:2 24:1 26:1 28:2 29:1 30:1 39:1 65:1 77:1 111:1 114:1 136:1 148:1 185:1 210:1 248:1 # glutathione synthetase
1:1 3:1 27:1 50:1 53:1 62:3 114:1 136:1 146:1 151:1 172:1 185:1 209:1 269:1 # gluteus minimus muscle
1:1 6:1 11:1 14:1 32:1 67:1 71:1 86:1 123:1 140:1 158:1 185:1 229:1 # glycine benzoyltransferase
6:1 15:1 21:2 24:1 28:1 29:1 30:1 39:2 40:1 43:2 57:1 65:1 81:1 89:1 91:1 112:1 140:1 148:1 185:1 201:1 210:1 216:1 229:1 231:1 248:1 # glycogen synthetase phosphatase
6:1 31:2 40:1 57:1 89:1 140:1 185:1 201:1 229:1 231:1 266:1 # glycogenosis , no
6:1 31:1 40:1 57:1 76:1 89:1 140:1 145:1 185:1 201:1 229:1 231:1 239:1 266:1 # glycogenosis type 2b
6:1 31:1 40:1 57:1 76:1 89:1 140:1 145:1 185:1 201:1 229:1 231:1 239:1 266:1 # glycogenosis type ii
6:1 31:1 40:1 57:1 76:1 89:1 131:1 140:1 145:1 185:1 201:1 229:1 231:1 239:1 266:1 # glycogenosis type vi
9:1 28:1 29:1 31:1 33:1 37:1 45:1 57:1 60:1 70:1 81:1 128:1 137:1 140:1 174:1 185:1 229:1 280:1 # glycol monomethacrylate
2:1 3:1 23:1 36:1 38:1 40:1 43:2 44:1 45:1 54:1 57:1 75:1 79:1 91:2 92:1 93:1 112:1 132:1 140:1 185:1 211:1 229:1 # glycoprotein phospholipase d
11:1 21:1 29:1 43:1 47:1 54:1 56:1 259:1 289:1 # gnetophytas
4:1 42:1 62:1 83:1 114:1 177:1 261:1 277:1 # gobulus myersi
31:1 40:1 49:1 87:1 266:1 # godwit, nos
4:1 37:1 45:1 69:1 275:1 # goldammer
1:1 6:1 14:1 16:1 45:1 287:1 # golden - rain
3:1 4:1 13:1 25:1 45:1 55:1 67:1 130:1 234:1 # golgi cisterna
3:1 8:1 9:2 11:1 15:1 17:1 19:1 55:1 70:1 83:1 91:1 113:1 166:1 183:1 194:1 # gonad regulate hormone
5:1 9:1 15:1 27:1 28:1 31:1 35:1 40:1 54:1 55:1 107:1 116:1 133:1 166:1 188:1 262:1 266:1 # gonadopathy nos female
2:1 4:1 9:1 19:1 32:1 36:1 39:1 42:1 54:1 55:1 56:1 76:1 133:1 161:1 166:1 239:1 245:1 267:1 # gonadotroph hyperplasia
1:1 2:1 5:1 6:1 9:1 17:1 19:1 21:1 24:1 30:1 32:1 33:1 36:1 39:1 48:1 54:1 55:1 74:1 88:1 103:1 117:1 133:1 148:1 161:1 166:1 218:1 245:1 # gonadotrophin placental increased
2:1 3:1 8:1 9:1 17:1 32:1 36:1 42:1 47:1 48:1 49:1 54:1 55:1 80:1 121:1 133:1 166:1 197:1 245:1 265:1 # gonadotrophin receptor site
1:1 2:1 9:1 17:1 30:1 32:1 36:1 39:1 54:1 55:1 74:1 88:1 117:1 133:1 148:1 166:1 218:1 245:1 # gonadotropic lh increased
2:1 5:1 8:1 9:1 31:2 32:1 35:1 36:1 54:1 55:1 133:1 166:1 194:1 245:1 262:1 # gonadotropin no normal
25:1 39:1 72:1 87:1 107:1 109:1 285:1 # goodpasture
4:1 14:1 15:1 28:1 30:1 32:1 33:1 40:1 41:1 65:1 88:1 158:1 188:1 189:1 200:1 # goose feather extract
3:1 4:1 8:1 9:1 14:1 50:1 58:1 115:1 130:1 133:1 250:1 # gordonia terrae
8:2 19:2 20:2 99:2 100:2 # gorilla gorilla
1:1 3:1 4:1 15:1 17:1 21:1 29:1 30:1 33:1 38:1 40:1 48:1 84:1 113:1 248:1 263:1 # goserelin acetate
72:1 110:1 115:1 226:1 # gourds, ivy
42:1 58:1 62:1 110:1 178:1 291:1 # goussia
1:1 4:1 6:1 13:1 14:1 24:1 25:1 32:1 37:1 50:1 53:1 97:1 103:1 158:1 166:1 172:1 212:1 # government administrators
217:1 # gp105-120
2:1 3:1 23:1 36:1 44:1 54:1 57:1 75:1 79:1 92:1 93:1 132:1 140:1 185:1 229:1 # gp135 , glycoprotein
7:1 13:1 27:1 35:1 50:1 58:1 66:1 224:1 242:1 # gp63 leishmania
3:1 4:1 5:1 14:1 15:1 20:1 35:1 58:1 113:1 130:1 233:1 237:1 # graft material
10:1 11:1 14:1 15:1 57:1 62:1 69:1 95:1 97:1 127:1 139:1 154:1 226:1 237:1 # gram negative coccus
1:1 14:1 21:1 25:1 69:1 122:1 219:1 237:1 287:1 # gram stains
1:1 12:1 14:1 18:1 34:1 40:1 53:1 67:1 69:1 120:1 142:1 170:1 196:1 206:1 237:1 295:1 # gramicidin dubos
2:2 7:1 8:1 13:1 14:1 29:1 30:1 32:1 50:1 52:1 56:1 73:1 85:1 95:1 119:1 138:1 153:1 155:1 159:1 171:1 176:1 193:1 237:1 242:1 268:1 # granisetron hydrochloride
7:1 14:1 19:2 22:1 25:1 39:1 47:1 48:1 60:1 83:1 84:1 99:1 163:1 177:1 193:1 237:1 293:1 # granular cell myoblastomas
1:1 7:1 8:1 10:1 14:1 31:1 33:1 41:1 52:1 76:1 80:1 83:1 177:1 180:1 193:1 225:1 237:1 238:1 290:1 298:1 # granulobacter pectinovorum
7:1 10:1 14:2 15:1 35:1 52:1 60:1 72:1 83:1 90:1 127:1 193:1 226:1 237:1 252:1 278:1 # granuloma ; suppurative
7:1 14:1 18:1 20:1 32:1 35:1 43:1 52:1 54:1 56:1 60:1 73:1 83:1 91:1 193:1 237:1 257:1 259:1 278:1 # granuloma ; trichophyticum
1:1 14:1 39:1 63:1 105:1 112:1 129:1 237:1 # grasping
3:1 14:1 15:1 37:1 74:1 83:1 113:1 237:1 252:1 # grateful med
8:1 14:1 17:1 22:1 34:1 68:1 73:1 88:1 91:1 125:1 131:1 237:1 275:1 # gravidarum, chorea
2:1 14:1 32:1 49:1 54:1 129:1 131:1 237:1 245:1 # gravitropisms
3:1 4:1 5:1 14:1 49:1 130:1 131:1 145:1 237:1 # gravity , alter
1:1 14:1 17:1 30:1 39:1 49:1 74:1 88:1 117:1 131:1 145:1 148:1 218:1 237:1 # gravity, increased
7:1 14:1 15:1 17:1 30:1 32:1 40:1 42:1 49:1 59:1 84:1 88:1 97:1 106:1 112:1 122:1 158:1 178:1 193:1 222:1 237:1 # great vessels transpositions
2:1 3:1 4:2 11:1 15:1 17:1 85:1 88:1 113:1 125:1 130:1 166:1 169:1 237:1 # greater roadrunner
3:1 4:1 15:1 17:1 46:1 88:1 113:1 130:1 209:1 237:1 # greater scaup
6:1 13:1 17:1 20:1 141:1 237:1 # green iris
4:1 6:1 17:1 19:1 30:1 39:1 148:1 237:1 # green laser
4:1 6:1 17:1 49:1 76:1 129:1 131:1 211:1 237:1 267:1 # green pit viper
2:1 6:1 13:1 17:1 36:1 52:1 95:1 104:1 163:1 237:1 # greenblotched rockfish
6:1 9:1 10:1 12:1 14:1 15:1 17:1 26:1 58:1 77:1 102:1 118:1 127:1 166:1 237:1 258:1 # grenz radiation
17:1 21:1 100:1 157:1 237:1 287:1 # grey wagtail
2:1 13:1 18:1 20:1 25:1 30:1 53:1 61:1 83:1 95:1 126:1 218:2 223:1 237:1 246:1 # griseofulvin , microcrystalline
2:1 13:1 14:1 18:1 20:1 30:1 32:1 53:1 61:1 69:1 83:2 142:1 158:1 218:1 223:1 237:1 # griseofulvin ultramicrosize
2:1 61:1 81:1 110:1 141:1 237:1 277:1 287:1 # group of hairs
7:1 26:1 34:1 38:1 40:1 42:1 63:1 139:1 185:1 222:1 # gt3 - ganglioside
33:1 40:1 57:1 # guacos
1:1 7:1 11:1 42:1 58:1 59:1 287:1 # guaianesin
2:1 6:1 9:1 11:1 42:1 56:1 57:1 59:1 85:1 87:1 95:1 119:1 133:1 138:1 153:1 155:1 159:1 171:1 176:1 188:1 287:1 # guaifenesin - hydrocodone
1:1 6:1 11:2 16:1 42:1 57:1 59:1 66:1 78:1 86:1 87:1 188:1 287:1 # guaifenesin codeine
6:1 7:1 9:1 15:1 21:1 29:1 31:1 33:1 48:1 55:1 70:1 108:1 123:1 248:1 # guanabenz monoacetate
1:1 7:1 8:1 12:1 16:1 20:1 34:2 50:2 52:1 73:1 124:1 170:1 227:1 242:1 268:1 # guanidinium chloride
1:2 7:1 11:1 30:1 31:1 39:1 40:1 42:1 53:1 55:1 69:1 86:1 142:1 148:1 172:1 222:1 256:1 266:1 286:1 # guanosine aminase
1:1 3:1 7:1 11:1 14:1 29:1 31:1 32:1 40:2 42:1 43:1 86:1 91:1 112:1 158:1 173:1 222:1 266:1 # guanosine tetraphosphate
20:1 22:1 30:1 49:1 72:1 80:1 115:1 145:1 154:1 # guard security
17:1 22:1 88:1 # guarea
1:2 5:1 26:1 50:1 54:1 62:1 121:1 129:2 276:1 # guepiniopsis alpinus
1:1 8:1 11:1 12:1 13:1 30:2 39:1 86:1 88:2 148:1 149:1 194:1 # guinea worm disease
7:1 19:1 24:1 68:1 161:1 187:1 # gum , plant
14:1 15:1 16:1 34:1 35:1 42:1 47:1 59:1 62:1 68:1 69:1 110:1 123:1 124:1 291:1 # gummatous ; frambeside
8:1 14:1 15:1 20:1 21:2 22:1 51:1 58:1 107:1 136:1 173:1 243:1 # guttata; parapsoriasis
11:1 35:1 116:1 # gymnema
31:1 54:1 62:1 100:1 114:1 129:1 # gymnopilus
8:1 11:2 25:1 35:1 39:1 57:1 60:1 80:1 120:1 278:1 # gynecomastia , newborn
3:1 25:1 31:1 35:1 40:1 116:1 266:1 # gynostemma
3:1 4:1 5:2 13:1 14:1 15:1 19:1 21:1 38:2 49:1 62:1 67:1 95:1 113:1 125:1 129:1 130:1 211:1 260:1 # gyrus occipitalis lateralis
3:2 4:1 5:1 13:1 14:1 15:1 19:1 36:1 38:1 47:1 49:1 62:1 67:1 79:1 95:1 113:1 125:1 129:1 130:1 211:1 260:1 # gyrus occipitotemporalis lateralis
4:1 52:1 95:1 163:1 277:1 # h1 blockers
1:2 4:1 5:1 10:1 49:2 63:2 81:1 89:1 104:1 105:2 108:1 109:1 143:2 298:1 # habitual finger biting
7:1 26:1 31:1 35:1 60:1 63:1 81:1 116:1 224:1 234:1 # haemangioma , no
7:1 11:1 26:1 35:1 60:1 61:1 63:1 80:1 81:1 116:1 224:1 234:1 # haemangioma of neck
7:1 26:1 30:1 31:1 35:1 40:1 60:1 61:1 63:1 81:1 116:1 224:1 234:1 266:1 # haemangioma of nose
2:1 7:1 22:1 27:1 28:1 35:1 81:1 116:1 150:1 # haemarthrosis ; ankle
1:1 3:1 4:1 15:1 24:1 35:2 47:1 60:1 62:1 81:1 116:1 130:1 154:1 194:1 209:1 278:1 # haematoma intermuscular
4:1 15:1 35:2 47:1 48:1 60:1 61:1 81:1 116:1 131:1 278:1 # haematoma of cervix
22:1 47:1 70:1 81:1 116:1 150:1 177:1 238:1 # haemobartonelloses
7:1 15:1 19:1 21:1 24:1 52:1 70:1 81:1 116:1 143:1 177:1 185:1 187:1 231:1 # haemoglobin atlanta
8:1 52:2 70:1 71:1 81:1 116:1 143:1 177:1 185:1 231:1 238:1 # haemoglobin baylor
47:1 52:1 57:1 70:1 81:1 116:1 143:1 177:1 185:1 231:1 # haemoglobin cowtown
14:1 16:2 19:1 42:1 52:1 59:1 70:1 81:1 116:1 141:1 143:1 166:1 177:1 185:1 231:1 # haemoglobin la desirade
13:1 31:1 42:1 45:1 70:1 81:1 116:1 140:1 246:1 249:1 # haemolysis , no
10:1 13:1 20:1 22:1 28:1 38:1 43:1 49:1 54:1 70:1 81:1 100:1 111:1 116:1 150:1 259:1 # haemophilic arthritis
8:1 17:1 25:1 39:1 70:1 81:2 88:1 116:1 157:1 164:1 # haemorrhage breast
8:1 70:1 81:2 116:1 157:1 # haemorrhage eye
8:1 9:1 22:1 55:1 70:2 81:2 83:1 116:1 126:1 157:1 # haemorrhage pulmonary
4:1 16:1 31:1 34:1 40:1 42:1 70:1 81:1 116:1 124:1 182:1 222:1 # haemosiderosis , no
13:1 59:1 65:1 81:1 104:1 157:1 # hagfishes
4:1 8:1 12:1 13:1 16:1 31:1 51:1 81:1 115:1 141:1 144:1 149:1 182:1 243:1 250:1 271:1 287:1 299:1 300:1 # hair disorder no
1:1 12:1 18:1 27:1 38:1 45:1 64:1 81:1 83:1 99:1 141:1 146:1 169:1 202:1 261:1 287:1 292:1 301:1# hair follicle infundibulum
18:1 27:1 38:1 45:1 55:1 62:1 81:1 99:1 141:1 146:1 202:1 287:1 # hair follicle naevus
1:1 10:1 15:1 35:1 63:1 81:1 105:1 141:1 287:1 298:1 # hair matting
1:1 4:1 11:1 20:1 61:1 68:1 76:1 81:1 86:1 141:1 233:1 267:1 269:1 287:1 # hair of perineum
1:1 20:1 63:1 81:1 105:1 141:1 287:1 # hair ring
3:1 49:1 81:1 111:1 141:1 287:1 # hair, white
5:1 81:1 84:1 99:1 120:1 141:1 238:1 287:1 # hairball ; bowel
14:1 15:1 27:1 59:1 81:1 141:1 178:1 252:1 287:1 # hairless rat
2:1 6:1 11:1 37:1 60:1 64:1 65:1 73:1 81:1 85:1 119:1 196:1 210:1 273:1 280:1 283:1 # hajdu cheney syndrome
1:1 5:2 15:1 27:1 38:1 46:1 63:1 81:1 99:1 105:1 263:1 275:1 # hallingdal cattle
1:1 5:1 10:1 15:1 38:2 55:1 58:1 67:1 81:1 98:1 99:2 100:1 114:1 136:1 211:1 286:1 # hallucination , lilliputian
5:1 20:1 34:1 62:1 81:1 99:1 114:1 152:1 196:1 234:1 # hallux ; rigidus
5:1 52:1 55:1 62:1 81:1 # halo naevus
2:1 5:1 7:1 8:1 20:1 24:1 32:1 52:2 56:1 61:1 73:1 81:1 85:1 95:1 119:1 138:1 153:1 155:1 159:1 171:1 176:1 187:1 204:1 257:1 268:1 # halofantrine hydrochloride
5:1 19:1 33:1 41:1 45:1 47:1 52:1 81:1 177:1 189:1 # halolactobacillus
5:1 9:1 52:1 55:1 60:1 70:1 81:1 166:1 275:1 # halomonadaceae
5:1 9:1 39:1 52:1 55:1 60:1 70:1 81:1 # halomonas
1:1 5:2 9:1 38:1 39:1 52:1 55:2 60:1 70:1 81:1 160:1 263:1 286:1 # halomonas salina
1:1 10:1 19:1 22:2 35:2 46:1 47:1 60:1 69:1 81:1 100:1 150:2 157:1 234:1 240:1 278:1 # hamartoma , cartilaginous
3:1 14:1 15:1 17:1 33:1 35:1 41:1 69:1 72:1 81:1 109:1 113:1 189:1 228:1 285:1 # hamate fracture
2:1 4:1 11:1 18:1 37:1 45:1 52:1 69:1 72:1 81:1 231:1 234:1 269:1 # hammer , neurologic
3:1 4:1 25:1 69:1 81:1 130:1 # hamster
62:1 69:1 81:1 83:1 114:1 # hamulus
7:1 10:1 13:1 42:1 49:1 64:1 72:1 81:1 261:1 277:1 # hand ; bursitis
7:1 9:1 11:1 18:1 19:1 22:1 55:1 59:1 64:1 81:1 83:1 120:1 131:1 154:1 183:1 # hand navicular bones
6:1 7:1 10:1 15:1 17:1 21:1 23:1 24:1 30:1 59:1 64:1 81:1 103:1 127:1 # hand presentation
3:1 6:1 7:1 9:1 17:1 64:2 72:1 81:1 109:1 125:1 133:1 197:1 228:1 285:1 # hand rupture tendon
7:1 12:1 18:1 46:1 64:1 81:1 129:1 173:1 232:1 301:1# handicapping
2:1 7:1 31:1 36:1 37:1 60:1 64:1 81:1 85:1 119:1 210:1 273:1 280:1 # hanot syndrome
7:2 10:1 21:1 24:2 62:1 81:1 87:1 120:1 125:1 131:1 141:1 187:2 207:1 236:1 292:1 # hantavirus antibody
43:2 65:1 81:1 91:1 121:1 143:1 173:1 177:1 254:1 # haphephobia
2:1 29:1 37:1 60:1 64:1 76:1 81:1 85:1 119:1 173:1 210:1 273:1 280:1 # happy puppet syndrome
11:1 17:1 22:1 25:1 39:1 59:1 61:1 81:1 88:1 115:1 164:1 178:1 # hardness of breast
1:1 22:1 27:1 81:1 98:1 196:1 # harlequin ducks
9:1 37:1 39:1 50:1 57:1 68:1 80:1 81:1 97:1 107:1 178:1 227:1 284:1 # have pass meconium
5:1 18:1 22:1 46:1 53:1 62:1 65:1 73:1 81:1 110:1 115:1 116:1 133:1 232:1 272:1 288:1 291:1 # hazardous chemicals
30:1 116:1 199:1 # hb kempsey
14:1 72:1 # hb kokura
2:1 27:1 38:1 49:1 95:1 # hb little rock
10:1 19:1 37:1 66:1 100:1 # hb meilahti
9:1 15:1 39:1 47:1 160:1 # hb saskatoon
57:1 # hcov-nl63
4:1 19:1 30:1 39:1 65:1 148:1 # he laser
4:1 8:1 12:1 13:1 16:1 51:1 65:1 88:1 115:1 144:1 149:1 166:1 182:1 243:1 250:1 271:1 299:1 300:1 # head disorder
16:1 27:1 34:1 42:1 65:1 88:1 124:1 166:1 # head left side
30:1 52:1 59:1 62:1 65:1 88:1 110:1 166:1 291:1 # head louses
6:1 31:1 36:1 63:1 65:1 88:1 89:1 139:1 157:1 166:1 # head not engage
7:1 63:1 65:1 88:1 166:1 234:1 238:1 # head-banging
31:1 33:1 65:2 73:1 88:1 166:1 275:1 # headache , no
18:1 33:1 42:1 65:2 73:1 88:1 166:1 275:1 # headache , sick
5:1 65:1 88:1 # heal pu
1:1 5:1 10:1 15:1 19:1 27:1 35:1 65:1 69:1 74:1 88:1 127:1 # healed inflammation
1:1 5:1 38:1 63:1 64:1 65:1 88:1 105:1 110:1 169:1 263:1 # healings, wound
5:1 8:1 17:1 28:1 51:1 59:1 65:1 88:1 150:1 243:1 # health resort
4:1 8:1 12:2 13:2 16:1 22:1 30:2 39:1 51:1 65:1 88:2 115:1 144:1 148:1 149:2 150:1 182:1 243:1 250:1 271:1 299:1 300:1 # heart disease disorder
11:1 17:1 22:1 59:1 65:1 72:1 80:1 88:1 100:1 114:1 150:1 204:1 228:1 287:1 # heart failures nec
10:1 13:1 22:1 59:1 65:1 88:1 90:1 150:1 178:1 # heart tissues
15:1 17:1 25:1 32:1 59:1 65:1 88:1 178:1 212:1 # heat stress
5:1 9:1 13:1 21:1 29:1 37:1 51:1 65:1 88:1 106:1 137:1 144:1 184:1 248:1 # heavy metal poison
4:1 14:1 16:1 65:1 74:1 182:1 # hedera
4:1 65:1 74:1 89:1 # hedger
65:1 74:1 107:1 112:1 # hedspa
10:1 13:1 36:1 65:1 74:1 236:1 # hedyotis l.
3:1 4:1 6:1 8:1 9:1 10:1 11:1 26:1 33:1 41:1 45:1 47:1 48:1 65:1 66:1 74:1 76:1 77:1 102:1 118:1 121:1 126:1 152:1 189:1 197:1 204:1 265:1 267:1 # heightened olfactory perception
1:2 8:1 10:1 17:1 25:1 27:1 63:1 65:1 84:1 99:1 105:1 120:1 293:1 298:1 # hellebore, stinking
1:1 3:1 11:1 29:1 37:1 65:1 74:1 84:1 86:1 88:1 137:1 202:1 # helmeted guineafowl
1:1 6:1 7:1 26:1 35:1 61:1 63:1 65:1 116:1 224:1 234:1 # hemangioendothelioma of skin
6:1 7:1 26:1 27:1 35:2 50:1 60:1 63:1 65:1 97:1 100:1 116:1 224:1 234:1 278:1 # hemangioma; juvenile
1:1 7:1 26:1 35:1 40:1 61:1 63:1 65:1 116:1 160:1 224:1 234:1 # hemangiosarcoma of skin
1:1 6:1 7:1 10:1 15:1 20:1 24:2 35:1 45:1 47:1 52:1 65:1 89:1 103:1 104:1 116:1 157:1 164:1 187:1 201:1 207:1 231:1 234:1 292:1 # hematological agent antifibrinolysis
4:1 15:1 18:1 35:2 47:1 58:1 60:1 65:1 67:1 76:1 90:1 104:1 116:1 267:1 278:1 # hematoma ; superficial
8:1 15:1 35:2 47:1 57:1 60:1 65:1 115:1 116:1 250:1 278:1 # hematoma; cord
1:1 15:1 21:1 25:1 35:1 38:1 47:1 65:1 71:1 101:1 116:1 162:1 175:1 219:1 287:1 # hematoxylin stain
6:1 37:1 65:1 89:1 101:1 116:1 162:1 175:1 201:1 223:1 # hemeoxygenase 1
31:1 33:1 34:1 41:1 53:1 65:1 71:1 116:1 145:1 189:1 275:1 # hemidactylus , no
43:1 47:1 54:1 65:1 70:1 95:1 116:1 165:1 259:1 # hemocytophagia
1:1 3:1 15:1 27:1 52:1 65:1 70:1 84:1 113:1 116:1 143:1 177:1 185:1 191:1 231:1 # hemoglobin a1c elevate
1:1 5:1 8:1 31:1 35:1 52:1 65:1 70:1 108:1 116:1 143:1 177:1 185:1 194:1 231:1 262:1 # hemoglobin abnormal
1:1 12:1 13:1 30:2 39:1 52:1 65:1 70:1 88:1 116:1 143:1 148:1 149:1 177:1 185:1 231:1 # hemoglobin e disease
1:1 14:1 22:1 52:1 65:1 70:1 108:1 116:1 143:1 177:1 185:1 231:1 # hemoglobin o arab
1:1 10:1 18:1 36:1 50:1 52:2 65:1 70:1 100:1 116:1 143:1 177:1 185:1 231:1 235:1 # hemoglobin p nilotic
1:1 52:1 65:1 70:1 116:1 143:1 177:1 185:1 231:1 # hemoglobinemia
1:1 52:1 65:1 70:1 116:1 143:1 177:1 185:1 231:1 # hemoglobins s
1:1 5:2 19:1 20:1 22:1 35:1 52:1 58:1 65:1 70:1 116:1 143:1 177:1 185:1 231:1 262:1 # hemoglobinuria ; malarial
2:1 14:1 22:1 43:2 54:1 62:1 65:1 70:1 81:1 100:1 107:1 111:1 114:1 116:1 173:1 259:1 # hemophilus paraphrohaemolyticus
8:1 19:1 22:1 39:1 42:1 65:1 70:1 81:1 89:1 100:1 116:1 157:1 238:1 # hemorrhage ; basilar
8:1 9:1 45:1 52:1 57:1 65:1 70:1 81:1 89:1 116:1 157:1 # hemorrhage ; colon
1:1 8:1 10:1 17:1 29:1 55:1 65:1 70:1 81:1 89:1 116:1 157:1 286:1 298:1 # hemorrhage ; retina
8:1 18:1 20:1 25:1 32:1 39:1 65:1 70:1 81:1 89:1 116:1 139:1 157:1 212:1 257:1 # hemorrhage gastric
8:1 27:1 61:1 62:1 65:1 70:1 81:1 89:1 116:1 146:1 157:1 209:1 # hemorrhage of muscle
2:1 3:1 8:1 15:1 21:1 23:1 25:1 40:1 44:1 61:1 65:1 70:1 81:1 89:1 113:1 116:1 157:1 219:1 # hemorrhage of prostate
1:1 8:1 9:1 10:1 11:1 24:1 65:1 70:1 81:1 86:1 89:1 106:1 116:1 157:1 207:1 298:1 # hemorrhage, pontine
8:1 28:1 56:1 62:1 65:1 70:1 81:1 89:1 116:1 147:1 157:1 # hemorrhage; thymus
8:1 10:1 14:1 15:1 17:1 22:1 23:1 26:1 34:1 65:1 70:1 91:1 102:1 107:1 116:1 121:1 127:1 184:1 252:1 258:1 # hemorrhoid preparation
22:1 55:1 65:1 107:1 121:1 131:1 141:1 # heparnavirus
4:1 5:1 10:2 15:1 18:2 26:1 27:1 41:1 65:1 99:1 102:1 107:1 117:1 121:1 127:1 169:1 198:1 225:1 234:1 235:1 236:1 246:1 # hepatic dysfunction allergic
10:1 15:2 18:1 35:2 47:1 60:1 65:1 81:1 107:1 116:1 121:1 127:1 235:1 278:1 # hepatic haematoma
2:1 3:1 10:1 15:2 18:1 25:1 33:1 35:1 40:1 65:1 88:1 107:1 121:1 127:1 218:1 235:1 # hepatic macrosteatosis
2:1 10:1 11:1 15:1 18:1 33:1 65:1 67:1 80:1 100:1 107:1 121:1 127:1 177:1 218:1 235:1 238:1 274:1 # hepatic necrobacillosis
10:1 13:2 15:1 26:1 38:1 40:1 42:1 65:1 76:1 84:1 107:1 121:1 127:1 222:1 249:1 # hepatis peliosis
10:2 15:1 16:2 21:1 34:1 49:1 65:1 84:1 107:1 121:1 124:1 127:1 # hepatitides , delta
3:1 10:2 13:1 15:1 18:1 33:1 47:1 49:1 65:1 101:1 107:1 121:1 127:1 136:1 154:1 # hepatitis acute toxic
7:1 10:3 13:1 15:1 24:1 49:1 65:1 87:1 107:1 120:1 121:1 127:1 187:1 207:1 236:1 292:1 # hepatitis b antibody
1:1 10:2 13:1 15:1 48:1 49:1 64:1 65:1 85:1 98:1 107:1 121:1 125:1 127:1 196:1 270:1 # hepatitis drug induce
4:1 7:1 15:1 46:1 47:1 48:2 65:1 84:1 95:1 99:1 107:1 117:1 121:1 293:1 # hepatocellular cancer
15:1 27:1 31:1 40:1 47:1 65:1 107:1 112:1 121:1 161:1 # hepatosplenomegaly no
9:1 13:2 15:1 20:1 30:1 47:1 65:1 66:1 67:1 107:1 121:1 209:1 227:1 237:1 # hepatozoon griseisciuri
1:1 12:1 34:1 65:1 67:1 121:1 170:1 295:1 # hepcidin
4:1 14:1 27:1 33:1 65:1 68:1 146:1 269:1 # heracleum l.
4:1 20:1 65:1 68:1 72:1 154:1 199:1 # hercumpuri
4:1 17:1 18:1 65:2 74:1 115:1 121:1 164:1 # herdwick sheep breed
2:1 4:2 7:1 12:1 17:1 21:1 22:1 37:1 46:1 48:1 49:1 60:1 64:1 65:1 74:1 85:1 117:1 119:1 126:1 210:1 273:1 280:1 # hereditary cancer syndrome
2:2 4:1 5:1 8:1 12:1 17:1 21:1 22:1 25:1 32:1 34:1 43:1 49:1 54:1 56:1 65:1 73:1 74:1 91:1 126:1 184:1 212:1 236:1 245:1 246:1 259:1 275:1 # hereditary choroidal dystrophy
1:1 4:1 9:1 10:1 26:1 27:1 41:1 42:1 59:1 65:1 76:1 77:1 80:1 102:1 118:1 151:1 161:1 188:1 199:1 200:1 225:1 290:1 # herpes infection simplex
4:1 13:1 20:1 59:1 65:1 76:1 141:1 # herpes iris
4:1 20:1 22:1 23:1 27:1 35:1 42:1 59:1 65:1 76:1 126:1 151:2 161:1 199:1 200:1 # herpes simplex primary
4:1 38:1 59:1 65:1 76:1 211:1 # herpes; lip
4:1 10:1 22:1 43:1 49:1 59:1 63:1 65:1 76:1 81:1 126:1 216:1 234:1 # herpes; pharyngitis
3:1 4:1 25:1 59:2 65:1 76:1 # herpestes
4:1 8:1 9:1 10:1 26:1 27:1 29:1 42:1 59:1 65:1 76:1 77:1 202:1 # herpetiform lesion
1:1 4:1 18:1 20:1 63:1 65:1 67:1 76:1 80:1 89:1 104:1 105:1 112:1 152:1 # herring specific ige
2:1 3:1 4:1 10:1 22:1 25:1 40:1 59:1 65:1 76:1 88:1 107:1 112:2 150:1 267:1 # hesperostipa spartea
1:1 12:1 20:1 34:1 59:1 65:1 112:1 129:1 141:1 170:1 # hespiridin
21:2 22:1 25:1 29:1 39:1 65:1 73:1 219:1 248:1 # hetastarch 6%
2:2 3:1 4:2 22:1 29:1 35:1 65:1 73:1 95:1 130:1 # heterochromatin; marker
2:2 3:1 4:2 5:1 10:1 18:1 29:1 32:1 36:1 46:1 54:1 65:1 75:1 97:1 130:1 150:1 232:1 235:1 245:1 272:1 # heterotropia, vertical
2:2 8:1 23:1 33:1 41:1 44:1 52:1 65:1 73:1 87:1 98:1 196:1 200:1 213:1 268:1 # hexachlorophene product
14:2 41:1 47:1 65:1 69:2 70:1 95:1 157:1 200:1 231:1 237:2 # hexagrammos octogrammus
8:1 17:1 51:1 59:1 65:1 71:1 162:1 200:1 243:1 # hexylresorcinol
18:1 57:1 110:1 111:1 # hiccoughs/hiccups
1:1 3:1 4:1 6:1 16:1 20:1 25:1 34:1 63:1 105:1 109:1 111:1 130:1 136:1 233:1 # hidden stuttering
6:1 14:1 16:1 19:1 22:1 31:1 34:1 60:1 85:1 99:1 100:1 107:1 111:1 126:1 129:1 166:1 173:1 # hidradenoma ; papillary
4:1 7:1 16:1 19:1 38:1 48:1 57:1 58:1 60:1 111:1 117:1 152:1 161:1 163:1 166:1 182:1 199:1 # high bladder compliance
5:1 46:1 67:1 68:1 111:1 152:1 227:1 272:1 284:1 # high calcium
8:1 10:1 13:1 45:1 51:1 57:1 111:1 144:1 150:1 152:1 # high cortisol
4:2 10:2 11:1 33:1 41:1 49:1 59:1 62:1 65:1 110:1 111:1 131:1 152:1 189:1 190:1 225:1 226:1 291:1 # higher nervous activities
5:1 7:1 14:1 19:1 35:1 49:1 108:1 111:1 143:1 151:1 262:1 # himalayan rabbit
1:2 14:1 64:1 111:1 164:1 270:1 287:1 # hind-brain
1:1 38:1 64:1 111:1 151:1 270:1 # hindlimb
1:1 3:1 4:1 15:1 64:1 111:1 113:1 130:1 270:1 # hindwater
5:1 6:1 9:1 19:1 21:1 39:1 42:1 49:1 50:1 57:1 58:1 63:1 89:1 111:1 112:1 161:1 201:1 211:1 236:1 246:1 # hip dysplasia congenital
1:1 11:1 14:1 23:1 74:1 86:1 111:1 112:1 211:1 287:1 # hip sprained
8:1 9:1 10:1 15:1 26:1 35:1 46:1 69:1 77:1 95:1 102:1 106:1 107:1 111:1 118:1 127:1 194:1 199:1 202:1 211:1 258:1 # hippocampal formation
8:1 10:1 13:1 17:1 57:1 90:1 111:1 136:1 141:1 167:1 209:1 277:1 # hirsutism score
1:1 10:1 12:1 13:1 25:1 31:1 34:1 45:1 111:1 170:1 180:1 # histidinol
10:1 13:1 25:1 26:1 34:1 38:1 47:1 95:1 102:1 106:1 111:1 165:1 184:1 211:1 # histiocytosis , lipoid
9:1 10:1 11:1 13:1 25:1 26:1 77:1 102:1 111:1 118:1 183:1 200:1 # histionex
10:1 13:1 25:1 26:1 36:1 62:1 102:1 109:1 111:1 # histiotus
2:1 3:1 4:1 5:1 8:1 9:1 13:1 25:2 40:1 47:1 61:1 111:1 126:1 130:1 133:1 265:1 # history of aldosteronism
2:1 8:1 13:1 19:1 22:1 25:1 40:1 47:1 54:1 57:1 61:1 107:1 111:1 126:1 173:1 209:1 265:1 # history of laparoscopy
1:1 49:1 63:1 73:1 105:1 111:2 # hitching
1:1 4:2 9:1 10:1 28:1 36:1 49:1 51:1 63:1 65:1 76:1 105:1 111:1 267:1 277:1 298:1 # hitting other person
6:1 7:1 10:2 24:1 40:1 42:1 49:1 89:1 97:1 106:1 111:1 152:1 187:1 201:1 207:1 222:1 226:2 # hiv antigen positive
2:1 3:2 4:1 6:1 15:2 24:1 28:1 39:1 51:1 54:1 58:1 67:1 95:1 103:1 107:1 111:1 113:1 130:1 178:1 226:1 245:1 # hiv associate enteropathy
1:1 3:1 10:2 11:1 15:1 25:1 59:1 63:1 97:1 105:1 111:1 127:1 139:1 226:2 298:1 # hiv negative testing
6:1 7:1 10:1 19:1 24:1 89:1 152:1 187:1 201:1 207:1 268:1 # hla b45 antigen
6:1 7:1 10:1 19:1 24:1 89:1 152:1 187:1 201:1 207:1 268:1 # hla lb antigen
1:1 2:1 3:1 22:1 23:1 27:1 36:1 44:1 66:1 75:1 78:1 79:1 82:1 88:1 92:1 93:1 94:1 96:1 98:1 132:1 134:1 135:1 146:1 195:1 214:1 215:1 # hmg nuclear protein
1:1 2:1 3:1 21:1 23:1 29:1 36:1 44:1 66:1 75:1 78:1 79:1 82:1 92:1 93:1 94:1 96:1 123:1 132:1 134:1 135:1 214:1 215:1 248:1 # hnf 3beta protein
6:1 16:1 18:1 21:1 22:1 24:1 28:1 29:1 30:1 39:1 45:1 46:1 52:1 65:1 67:1 91:1 95:1 101:1 104:1 117:1 120:1 148:1 165:1 190:1 210:1 240:1 248:1 # holocarboxylase synthetase deficiency
6:2 9:1 24:1 26:1 32:1 39:1 42:1 45:1 48:2 50:1 52:1 77:1 91:1 95:1 103:1 122:1 125:1 209:1 # holocentrus ascensionis
1:1 3:2 4:1 5:1 6:1 7:1 9:1 10:1 14:1 15:1 24:1 26:1 35:1 37:1 55:1 60:1 77:1 91:1 102:1 117:1 118:1 127:1 130:1 252:1 258:1 280:1 287:1 # home maintenance alteration
1:1 6:1 11:1 12:1 15:1 18:1 24:1 28:1 37:2 54:1 60:1 67:1 74:1 86:1 89:1 91:1 103:1 107:1 111:1 157:1 201:1 223:1 280:1 # homeopathic medicine agent
5:1 9:1 10:1 15:1 16:1 18:1 26:1 34:2 53:1 60:1 67:1 77:1 88:1 91:1 102:1 118:1 124:1 127:1 258:1 275:1 295:1 # homicidal ideation
1:1 10:1 25:1 31:1 40:1 60:1 70:1 91:1 95:1 165:1 246:1 266:1 298:1 # homocystinemia, nos
18:1 19:1 27:1 59:1 74:1 91:1 131:1 146:2 # hooked clavicles
5:1 8:1 9:1 10:1 33:1 41:1 49:1 55:1 70:1 91:1 131:1 145:1 189:1 194:1 225:1 226:1 # hormonal activity
1:1 5:1 7:1 8:1 9:1 10:1 11:1 19:1 24:1 54:1 55:1 70:1 86:1 91:1 161:1 187:1 194:1 207:1 223:1 298:1 # hormonal antineoplastics
7:1 8:1 9:2 11:1 13:1 21:1 24:1 25:1 50:1 70:1 91:1 157:1 183:1 187:1 194:1 # hormone antagonist
8:1 91:1 99:1 100:1 143:1 # hornbills
4:1 8:1 11:1 17:1 37:1 69:1 74:1 88:1 91:1 209:1 218:1 # horned screamer
8:1 15:1 30:1 59:1 91:2 238:1 277:1 # horseshoe bats
3:1 5:1 18:1 21:1 28:1 29:1 40:1 49:2 53:1 57:1 60:1 91:1 111:1 112:1 128:1 129:1 # hospital ethic committee
45:1 84:1 87:1 91:1 99:2 120:1 140:1 236:1 293:1 # howell jolly body
47:1 52:1 81:1 143:1 173:1 177:1 185:1 197:1 231:1 # hp - haptoglobin
6:1 7:1 10:1 24:1 89:1 152:1 163:1 187:1 201:1 207:1 # htlv blv antigen
6:2 7:1 16:1 17:1 23:1 24:1 30:1 31:1 35:1 59:1 62:1 68:1 103:1 125:1 131:1 141:1 166:1 205:1 224:1 251:1 297:1 # human adenovirus present
3:1 7:1 27:1 35:1 49:1 68:1 88:1 143:1 205:1 224:1 251:1 297:1 # human flea bite
1:1 7:1 31:1 35:1 62:1 68:1 111:1 125:1 131:1 141:1 180:1 205:1 224:1 251:1 297:1 # human rhinovirus 10
1:1 7:1 31:1 35:1 62:1 68:1 111:1 125:1 131:1 141:1 180:1 205:1 224:1 251:1 297:1 # human rhinovirus 11
1:1 7:1 31:1 35:1 62:1 68:1 111:1 125:1 131:1 141:1 180:1 205:1 224:1 251:1 297:1 # human rhinovirus 13
1:1 7:1 31:1 35:1 62:1 68:1 111:1 125:1 131:1 141:1 180:1 205:1 224:1 251:1 297:1 # human rhinovirus 16
1:1 7:1 31:1 35:1 62:1 68:1 111:1 125:1 131:1 141:1 180:1 205:1 224:1 251:1 297:1 # human rhinovirus 18
1:1 7:1 31:1 35:1 62:1 68:1 111:1 125:1 131:1 141:1 180:1 205:1 224:1 251:1 297:1 # human rhinovirus 19
1:1 7:1 31:1 35:1 62:1 68:1 111:1 125:1 131:1 141:1 180:1 205:1 224:1 251:1 297:1 # human rhinovirus 1a
1:1 7:1 31:1 35:1 62:1 68:1 111:1 125:1 131:1 141:1 180:1 205:1 224:1 251:1 297:1 # human rhinovirus 21
1:1 7:1 31:1 35:1 62:1 68:1 111:1 125:1 131:1 141:1 180:1 205:1 224:1 251:1 297:1 # human rhinovirus 23
1:1 7:1 31:1 35:1 62:1 68:1 111:1 125:1 131:1 141:1 180:1 205:1 224:1 251:1 297:1 # human rhinovirus 28
1:1 7:1 31:1 35:1 62:1 68:1 111:1 125:1 131:1 141:1 180:1 205:1 224:1 251:1 297:1 # human rhinovirus 31
1:1 7:1 31:1 35:1 62:1 68:1 111:1 125:1 131:1 141:1 180:1 205:1 224:1 251:1 297:1 # human rhinovirus 32
1:1 7:1 31:1 35:1 62:1 68:1 111:1 125:1 131:1 141:1 180:1 205:1 224:1 251:1 297:1 # human rhinovirus 34
1:1 7:1 31:1 35:1 62:1 68:1 111:1 125:1 131:1 141:1 180:1 205:1 224:1 251:1 297:1 # human rhinovirus 36
1:1 7:1 31:1 35:1 62:1 68:1 111:1 125:1 131:1 141:1 180:1 205:1 224:1 251:1 297:1 # human rhinovirus 37
1:1 7:1 31:1 35:1 62:1 68:1 111:1 125:1 131:1 141:1 180:1 205:1 224:1 251:1 297:1 # human rhinovirus 38
1:1 7:1 31:1 35:1 62:1 68:1 111:1 125:1 131:1 141:1 180:1 205:1 224:1 251:1 297:1 # human rhinovirus 41
1:1 7:1 31:1 35:1 62:1 68:1 111:1 125:1 131:1 141:1 180:1 205:1 224:1 251:1 297:1 # human rhinovirus 44
1:1 7:1 31:1 35:1 62:1 68:1 111:1 125:1 131:1 141:1 180:1 205:1 224:1 251:1 297:1 # human rhinovirus 45
1:1 7:1 31:1 35:1 62:1 68:1 111:1 125:1 131:1 141:1 180:1 205:1 224:1 251:1 297:1 # human rhinovirus 48
1:1 7:1 31:1 35:1 62:1 68:1 111:1 125:1 131:1 141:1 180:1 205:1 224:1 251:1 297:1 # human rhinovirus 50
1:1 7:1 31:1 35:1 62:1 68:1 111:1 125:1 131:1 141:1 180:1 205:1 224:1 251:1 297:1 # human rhinovirus 52
1:1 7:1 31:1 35:1 62:1 68:1 111:1 125:1 131:1 141:1 180:1 205:1 224:1 251:1 297:1 # human rhinovirus 53
1:1 7:1 31:1 35:1 62:1 68:1 111:1 125:1 131:1 141:1 180:1 205:1 224:1 251:1 297:1 # human rhinovirus 54
1:1 7:1 31:1 35:1 62:1 68:1 111:1 125:1 131:1 141:1 180:1 205:1 224:1 251:1 297:1 # human rhinovirus 55
1:1 7:1 31:1 35:1 62:1 68:1 111:1 125:1 131:1 141:1 180:1 205:1 224:1 251:1 297:1 # human rhinovirus 57
1:1 7:1 31:1 35:1 62:1 68:1 111:1 125:1 131:1 141:1 180:1 205:1 224:1 251:1 297:1 # human rhinovirus 60
1:1 7:1 31:1 35:1 62:1 68:1 111:1 125:1 131:1 141:1 180:1 205:1 224:1 251:1 297:1 # human rhinovirus 61
1:1 7:1 31:1 35:1 62:1 68:1 111:1 125:1 131:1 141:1 180:1 205:1 224:1 251:1 297:1 # human rhinovirus 64
1:1 7:1 31:1 35:1 62:1 68:1 111:1 125:1 131:1 141:1 180:1 205:1 224:1 251:1 297:1 # human rhinovirus 68
1:1 7:1 31:1 35:1 62:1 68:1 111:1 125:1 131:1 141:1 180:1 205:1 224:1 251:1 297:1 # human rhinovirus 73
1:1 7:1 31:1 35:1 62:1 68:1 111:1 125:1 131:1 141:1 180:1 205:1 224:1 251:1 297:1 # human rhinovirus 75
1:1 7:1 31:1 35:1 62:1 68:1 111:1 125:1 131:1 141:1 180:1 205:1 224:1 251:1 297:1 # human rhinovirus 76
1:1 7:1 31:1 35:1 62:1 68:1 111:1 125:1 131:1 141:1 180:1 205:1 224:1 251:1 297:1 # human rhinovirus 77
1:1 7:1 31:1 35:1 62:1 68:1 111:1 125:1 131:1 141:1 180:1 205:1 224:1 251:1 297:1 # human rhinovirus 78
1:1 7:1 31:1 35:1 62:1 68:1 111:1 125:1 131:1 141:1 180:1 205:1 224:1 251:1 297:1 # human rhinovirus 81
1:1 7:1 31:1 35:1 62:1 68:1 111:1 125:1 131:1 141:1 180:1 205:1 224:1 251:1 297:1 # human rhinovirus 82
1:1 7:1 31:1 35:1 62:1 68:1 111:1 125:1 131:1 141:1 180:1 205:1 224:1 251:1 297:1 # human rhinovirus 83
1:1 7:1 31:1 35:1 62:1 68:1 111:1 125:1 131:1 141:1 180:1 205:1 224:1 251:1 297:1 # human rhinovirus 84
1:1 7:1 31:1 35:1 62:1 68:1 111:1 125:1 131:1 141:1 180:1 205:1 224:1 251:1 297:1 # human rhinovirus 87
1:1 7:1 31:1 35:1 62:1 68:1 111:1 125:1 131:1 141:1 180:1 205:1 224:1 251:1 297:1 # human rhinovirus 88
1:1 7:1 31:1 35:1 62:1 68:1 111:1 125:1 131:1 141:1 180:1 205:1 224:1 251:1 297:1 # human rhinovirus 89
1:1 7:1 31:1 35:1 62:1 68:1 111:1 125:1 131:1 141:1 180:1 205:1 224:1 251:1 297:1 # human rhinovirus 90
1:1 7:1 31:1 35:1 62:1 68:1 111:1 125:1 131:1 141:1 180:1 205:1 224:1 251:1 297:1 # human rhinovirus 92
1:1 7:1 31:1 35:1 62:1 68:1 111:1 125:1 131:1 141:1 180:1 205:1 224:1 251:1 297:1 # human rhinovirus 93
1:1 7:1 31:1 35:1 62:1 68:1 111:1 125:1 131:1 141:1 180:1 205:1 224:1 251:1 297:1 # human rhinovirus 94
1:1 7:1 31:1 35:1 62:1 68:1 111:1 125:1 131:1 141:1 180:1 205:1 224:1 251:1 297:1 # human rhinovirus 98
1:1 7:1 31:1 35:1 62:1 68:1 111:1 125:1 131:1 141:1 180:1 205:1 224:1 251:1 297:1 # human rhinovirus 99
3:1 13:1 33:1 49:1 68:1 104:1 111:1 199:1 205:1 238:1 297:1 # humpback whitefish
10:1 31:1 58:1 136:1 205:1 # hutia , no
1:1 5:1 12:1 13:1 15:1 30:1 43:1 52:1 53:1 55:1 56:2 91:1 116:1 149:1 172:1 178:1 239:1 286:1 # hyalohyphomycoses , disseminate
5:2 7:1 17:1 25:1 32:1 34:1 41:1 46:1 52:1 55:1 56:1 72:1 98:1 109:1 125:1 184:1 212:1 213:1 228:1 285:1 # hyaloid canal structure
5:1 8:1 27:1 34:1 52:1 56:1 57:1 62:1 146:1 184:1 209:1 # hyaloid corpuscle
7:1 11:1 13:1 35:1 42:1 54:1 56:1 116:1 120:1 249:1 # hybopsis zanema
14:1 16:1 30:1 34:1 39:1 56:1 59:1 85:1 101:1 106:1 121:1 124:1 138:1 148:1 153:1 155:1 159:1 # hydrases, epoxide
6:1 17:1 43:1 48:1 56:1 85:1 117:1 121:1 138:1 153:1 155:1 159:1 # hydrencephalus
2:1 27:1 43:1 56:1 85:1 119:1 121:1 138:1 153:1 155:1 159:1 163:1 171:1 176:1 177:1 # hydroblepharon
2:1 3:1 8:1 22:1 45:2 46:1 52:2 56:1 73:1 85:1 95:1 119:1 138:1 150:1 153:1 155:1 159:1 171:1 176:1 223:1 240:1 268:1 # hydrochloride , carteolol
2:2 8:1 12:1 23:1 28:1 29:1 44:1 52:1 56:2 71:1 73:1 85:1 95:1 119:1 128:1 138:1 147:1 153:1 155:1 159:1 168:1 171:1 176:1 179:1 181:1 190:1 192:1 268:1 276:1 # hydrochloride , diethylpropion
1:1 2:2 6:1 8:1 11:1 12:1 34:1 50:1 52:1 56:1 73:1 85:1 86:1 95:1 119:1 123:1 138:1 153:1 155:1 159:1 170:1 171:1 176:1 177:1 268:1 # hydrochloride, robenidine
1:1 2:1 8:1 10:2 15:1 21:1 25:1 56:1 57:1 85:1 95:1 119:1 127:1 138:1 150:1 153:1 155:1 159:1 171:1 176:1 219:1 241:1 246:1 298:1 # hydrocortisone / nystatin
2:1 55:1 56:1 69:1 85:1 87:1 119:1 138:1 153:1 155:1 159:1 171:1 176:1 236:1 # hydrodynamic
2:1 6:1 31:1 54:1 56:1 67:1 76:1 80:1 85:1 89:1 112:1 119:1 138:1 153:1 155:1 159:1 171:1 176:1 190:1 201:1 231:1 # hydrogenophaga specie
2:1 3:1 4:1 6:1 28:1 31:1 45:1 54:1 56:1 65:1 70:1 85:1 89:1 114:1 119:1 136:1 138:1 153:1 155:1 159:1 171:1 176:1 194:1 201:1 231:1 # hydrogenophilus thermoluteolus
2:1 4:1 18:1 20:1 54:1 56:1 76:1 85:1 119:1 138:1 153:1 155:1 159:1 171:1 176:1 233:1 245:1 267:1 # hydropericardium
1:1 2:1 43:1 54:1 56:1 85:1 111:1 119:1 138:1 153:1 155:1 159:1 171:1 176:1 245:1 259:1 # hydrophiinae
2:1 13:1 16:1 19:1 34:1 43:1 54:1 56:1 59:1 70:1 76:1 85:1 111:1 116:1 119:1 124:1 138:1 153:1 155:1 159:1 171:1 173:1 176:1 184:1 245:1 259:1 # hydrophis lapemoides
2:1 4:1 16:1 18:1 20:1 34:1 56:1 62:1 85:1 101:1 110:1 119:1 124:1 138:1 153:1 155:1 159:1 171:1 176:1 188:1 291:1 # hydrous ferric oxide
2:1 7:1 19:1 32:1 39:1 43:1 47:1 54:1 56:1 71:1 81:1 85:1 101:1 119:1 126:1 138:1 153:1 155:1 159:1 162:1 171:1 175:1 176:1 197:1 216:1 239:1 259:1 # hydroxylase, tryptophan
7:1 12:1 14:1 19:1 20:1 22:1 34:1 55:1 56:1 64:1 71:1 168:1 169:1 193:1 261:1 275:1 292:1 # hylarana ridibunda
6:1 27:1 31:1 37:1 45:1 56:1 121:1 129:1 # hymenolepi
4:2 10:1 14:1 16:1 19:1 33:1 41:1 56:1 76:1 163:1 166:1 182:1 189:1 225:1 226:1 239:1 267:1 # hyperactive bladder
4:1 5:1 14:1 31:1 37:1 38:1 56:1 76:1 151:1 239:1 267:1 # hyperalimentation , no
3:1 4:1 5:1 14:1 15:1 46:2 56:1 76:1 113:1 157:1 191:1 237:1 239:1 267:1 272:1 # hypercalcaemia aggravate
1:1 4:1 48:2 56:1 64:1 76:1 85:1 98:1 125:1 140:1 185:1 196:1 198:1 229:1 239:1 267:1 270:1 # hyperglycemia drug induce
4:1 7:1 12:1 14:1 23:1 25:1 40:1 48:1 56:1 64:1 76:1 106:1 140:1 185:1 193:1 198:1 229:1 239:1 267:1 301:1# hyperglycemia, postprandial
1:1 4:1 9:1 13:1 18:1 20:1 50:1 51:1 56:1 59:1 63:1 67:1 68:1 76:2 80:1 105:1 106:1 112:1 144:1 154:1 184:1 190:1 233:1 239:1 267:1 # hypericum species poisoning
4:1 5:3 13:1 19:1 40:1 42:1 52:1 56:1 76:1 222:1 239:1 249:1 267:1 # hyperkalaemic alkalosis
1:1 4:1 9:1 10:1 11:1 17:1 26:1 29:1 33:1 41:1 56:1 76:1 77:1 86:1 88:1 102:1 118:1 189:1 225:1 239:1 267:1 # hyperkinetic reaction
4:1 34:1 38:1 56:1 76:2 129:1 145:1 211:1 239:2 267:1 # hyperlipidemia type iii
1:1 4:1 24:1 56:1 70:1 76:1 100:1 143:1 177:1 184:1 194:1 239:1 267:1 # hypermobilities, joint
2:1 4:1 25:1 31:1 40:3 47:1 56:1 76:1 239:1 266:1 267:1 # hyperostosis, nos
4:1 14:1 15:1 22:1 31:1 40:1 56:1 76:1 107:1 239:1 252:1 266:1 267:1 # hyperparathyroidism nos
1:1 4:1 37:1 56:1 61:1 76:1 129:1 152:1 239:1 267:1 # hyperpigmentation of skin
2:1 4:1 10:1 15:1 18:1 19:1 21:1 23:1 25:1 39:1 40:1 42:1 44:1 56:1 76:1 127:1 161:1 219:1 235:1 239:1 267:1 # hyperplasia , prostatic
2:1 4:1 19:1 28:1 34:1 39:1 42:1 56:2 76:1 147:1 161:1 184:1 239:1 260:1 267:1 # hyperplasia thyroid
4:1 19:1 25:1 28:1 39:1 56:1 62:1 76:1 125:1 161:1 239:1 267:1 # hyperplastic thrush
4:1 12:1 15:1 18:1 26:1 28:1 34:1 50:1 51:1 54:1 56:1 60:1 76:1 107:1 111:1 239:1 267:1 277:1 # hypersomnia , idiopathic
1:1 3:1 4:1 6:2 11:1 20:1 42:1 56:1 64:1 76:1 86:1 95:1 122:1 133:1 150:1 218:1 239:1 267:1 # hypertension endocrine
3:1 4:1 6:1 7:1 17:1 23:1 42:1 55:1 56:1 67:1 76:1 117:1 122:1 150:1 190:1 239:1 267:1 289:1 # hypertension pregnancies
3:1 4:1 6:1 20:1 22:1 23:1 35:1 42:1 56:1 76:1 122:1 126:1 150:1 151:1 239:1 267:1 # hypertension primary
1:1 3:1 4:1 6:1 14:1 24:1 32:1 42:1 56:1 60:1 76:1 108:1 122:1 133:1 150:1 158:1 239:1 267:1 # hypertensions, intraabdominal
2:1 3:1 4:1 6:1 8:1 34:1 42:1 54:1 56:1 73:1 76:1 91:1 107:1 122:1 133:1 150:1 184:1 239:1 267:1 # hypertensive choroidopathy
4:1 18:1 20:1 32:1 34:1 38:1 56:1 73:1 76:1 84:1 150:1 239:1 257:1 267:1 # hypertrichosis ; eyelid
2:1 4:1 22:1 32:1 43:1 54:1 56:1 65:1 76:1 88:1 150:2 239:1 245:1 259:1 267:1 # hypertrophic ; heart
2:1 4:1 22:1 32:1 43:1 46:1 54:1 56:1 76:1 150:1 209:1 239:1 240:1 245:1 259:1 267:1 # hypertrophic scar
2:1 4:1 31:1 32:1 43:1 54:1 56:1 68:1 76:1 131:1 150:1 210:1 227:1 239:1 245:1 259:1 267:1 284:1 # hypertrophy ; synovium
3:1 4:1 6:1 7:1 10:1 21:1 24:1 29:1 56:1 76:1 97:1 103:1 207:1 239:1 241:1 248:1 267:1 294:1 # hyperventilation ; tetany
6:1 17:1 20:1 22:1 23:1 35:1 55:1 56:1 85:1 106:1 126:1 151:1 166:1 239:1 # hypoadrenalism, primary
4:1 20:1 56:1 73:1 91:1 95:1 106:1 233:1 239:1 # hypochoeris
2:1 7:1 11:1 39:1 53:2 56:1 58:1 60:1 73:1 95:1 106:1 116:1 239:1 273:1 # hypochromic anemias
1:1 5:1 6:1 9:1 20:1 21:1 49:1 50:1 56:1 57:1 61:1 63:1 89:1 104:1 106:1 164:1 201:1 239:1 292:1 # hypofibrinogenemia ; congenital
1:1 17:1 20:1 33:1 56:1 61:1 74:1 104:1 106:1 141:1 164:1 239:1 292:1 # hypofibrinogenemia; acquired
35:1 56:1 69:1 106:1 139:1 157:1 231:1 239:1 # hypogammaglobulinemias
4:1 11:1 40:1 52:1 56:1 59:1 97:1 106:1 160:1 178:1 185:1 231:1 239:1 # hypoglossal nerves
27:1 29:1 46:1 56:1 61:1 106:1 129:1 140:1 152:1 185:2 229:1 231:1 239:1 # hypoglycaemia of piglets
35:1 48:1 56:1 57:1 60:1 106:1 116:1 140:1 185:1 229:1 231:1 239:1 278:1 # hypoglycemic coma
9:2 12:1 55:2 56:2 106:2 133:1 166:2 231:2 239:2 # hypogonadism , hypogonadotropic
1:1 4:1 6:1 11:1 20:1 24:1 37:1 42:1 56:1 59:1 76:1 86:1 103:1 106:1 151:1 200:1 233:1 239:1 267:1 # hypokinesia , experimental
7:1 18:1 35:1 50:1 56:1 60:1 70:1 87:1 106:1 224:1 239:1 242:1 278:1 # hypomanic mood
20:1 29:1 32:1 37:1 56:1 58:1 60:1 106:1 137:1 239:1 257:1 280:1 # hypometria
40:1 43:2 53:1 54:1 56:1 91:1 100:1 106:1 112:1 239:1 259:1 # hypophosphatasia, mild
2:1 6:1 7:1 18:1 28:1 37:1 43:1 53:1 54:2 56:1 64:1 81:1 106:1 129:1 152:1 218:1 239:1 245:1 259:1 # hypopigmentation and microphthalmia
4:1 6:1 8:1 12:1 13:1 16:1 37:1 51:1 54:1 56:1 106:1 115:1 129:1 144:1 149:1 152:1 182:1 239:1 243:1 250:1 271:1 277:1 299:1 300:1 # hypopigmentation disorders
1:1 6:1 10:1 19:1 25:1 37:1 40:1 54:1 56:1 69:1 106:2 129:1 152:1 239:1 298:1 # hypopigmentation, postinflammatory
19:2 39:1 42:1 54:1 56:1 58:1 83:1 104:1 106:1 161:1 239:1 261:1 292:1 # hypoplasia ; fibula
19:1 22:1 27:1 39:1 42:1 54:1 56:1 58:1 65:1 88:2 97:1 106:1 150:1 161:1 239:1 # hypoplasia leave heart
12:1 40:1 56:1 58:1 67:1 76:1 80:1 104:1 106:1 107:1 112:2 122:1 166:1 169:1 190:1 239:1 # hypospadias, unspecified
3:1 6:1 19:1 22:1 26:1 36:1 39:1 42:1 56:1 79:1 83:1 106:1 122:1 154:1 191:1 209:1 239:1 # hypotension , vascular
5:1 7:1 14:1 19:1 28:1 35:1 36:1 52:1 56:1 60:1 69:1 81:1 83:1 106:1 193:1 237:1 239:1 278:1 # hypothalamic granuloma
5:1 6:1 14:1 19:1 20:1 22:1 24:1 27:1 28:1 32:1 36:1 56:1 62:1 69:1 81:1 97:1 98:1 103:1 106:1 107:1 146:1 239:1 257:1 269:1 # hypothalamic paraventricular nucleus
4:1 5:1 14:1 15:1 28:1 36:1 53:1 55:1 56:1 65:1 72:1 106:1 109:1 194:1 239:1 285:1 # hypothermia , natural
2:1 28:1 36:1 56:1 60:1 106:1 239:1 273:1 # hypothromboplastinaemia
2:1 3:1 4:1 28:1 36:1 49:1 56:2 106:1 130:1 147:1 184:2 239:1 260:1 # hypothyroidic goiter
2:1 5:1 6:1 9:1 21:1 28:1 36:1 49:1 50:1 56:2 57:1 63:1 89:1 106:1 147:1 184:1 201:1 239:1 260:1 # hypothyroidism ; congenital
7:1 24:1 51:1 54:1 56:1 58:1 178:1 187:1 234:1 246:1 # hyssop , giant
3:1 4:1 5:1 11:1 18:1 20:1 25:1 42:1 46:1 56:1 58:1 59:1 69:1 130:1 232:1 233:1 246:1 272:1 # hysterical ; amnesia
3:1 4:1 5:1 18:1 20:1 25:1 46:1 56:1 130:1 232:1 233:1 246:1 272:1 # hysterical ; fugue
3:1 4:1 5:1 13:1 18:1 20:1 25:1 40:1 42:1 46:1 56:1 73:1 91:1 130:1 210:1 222:1 229:1 232:1 233:1 246:1 249:1 272:1 # hysterical; psychosis
1:1 12:1 18:1 20:1 25:1 32:1 46:1 56:1 64:1 212:1 232:1 246:1 257:1 270:1 301:1# hystrix indica
1:1 38:1 146:1 165:1 229:1 263:1 # i, cyclin
6:1 31:1 36:1 43:1 65:1 76:1 145:1 239:1 254:1 283:1 # i1 phenotype
2:1 4:1 6:1 8:1 12:1 13:1 15:1 16:1 18:1 32:1 50:1 51:1 58:1 89:1 115:1 144:1 149:1 182:1 201:1 231:1 243:1 250:1 271:1 299:1 300:1 # iatrogenic disorder
2:1 4:1 5:1 6:1 8:1 10:1 14:1 15:2 18:1 22:1 26:1 32:1 43:1 50:1 58:1 63:1 76:1 81:1 88:1 89:2 102:1 126:1 127:1 201:1 202:1 216:1 231:1 252:1 258:1 267:1 # iatrogenic pharyngeal perforation
13:1 31:1 40:1 143:1 266:1 292:1 # ibis, nos
4:1 5:1 12:1 15:1 18:1 26:1 28:1 34:1 46:2 54:1 56:1 76:1 107:1 111:1 239:1 267:1 272:1 # idiopathic hypercalcaemia
3:1 7:1 12:1 15:1 18:1 19:1 21:1 26:1 28:1 34:1 41:1 54:1 63:1 80:1 84:1 88:1 97:1 107:1 111:1 190:1 202:1 234:1 290:1 # idiopathic juxtafoveal telangiectasia
1:1 9:1 12:2 13:1 15:1 18:1 22:1 26:1 28:1 30:2 34:1 39:1 51:1 54:1 88:1 107:2 111:1 122:1 148:1 149:1 # idiopathic parkinson disease
1:1 12:1 20:1 34:2 72:1 101:1 133:1 170:1 # idoxuridine
6:1 7:1 8:1 33:1 41:1 47:1 48:1 81:1 117:1 139:1 152:1 189:1 204:1 265:1 # iga enhance factor
3:1 43:1 89:1 91:1 95:1 140:1 152:1 165:1 199:1 # ige b lymphocyte
6:1 16:1 18:1 19:1 39:1 67:1 90:1 104:1 117:1 146:1 152:1 165:1 178:1 190:1 206:1 # igg subclass deficiency
4:1 6:1 30:1 42:1 56:1 76:2 122:1 145:1 239:2 267:1 277:1 # ii type hypersensitivity
8:1 17:1 47:1 48:1 80:1 100:1 121:1 197:1 265:1 # il 8 receptor
5:1 14:1 43:1 100:1 156:1 217:1 276:1 # il-13ralpha1
1:1 11:1 13:1 27:2 45:1 51:1 67:1 86:1 98:1 100:1 144:1 269:1 # ile - isoleucine
5:1 9:1 10:1 13:1 17:1 26:1 27:1 49:1 55:1 66:1 77:1 100:1 234:1 # ileitis regional
5:1 27:2 88:1 100:2 223:1 # ileo - ileal
4:1 10:2 14:1 15:1 27:1 38:1 45:1 48:1 49:1 57:1 83:1 95:1 97:1 100:1 127:1 223:1 226:1 252:1 # ileocolitis; ulcerative
3:1 4:1 20:1 22:1 33:1 38:1 58:1 59:1 100:1 130:1 150:1 190:1 233:1 # iliac arteries
5:1 7:1 14:1 24:1 27:1 53:1 99:1 100:1 139:1 152:1 187:1 193:1 237:1 # illegal migrants
3:1 14:1 15:1 25:1 32:1 62:1 99:1 100:1 113:1 114:1 120:1 158:1 212:1 252:1 # illustrate book
15:1 17:1 27:1 46:1 52:2 74:1 100:2 164:1 184:1 # iloilo cattle breed
3:1 4:1 12:1 16:1 19:1 33:1 41:1 84:2 100:1 104:1 130:1 140:1 177:1 189:1 190:1 238:1 # ilyobacter delafieldii
35:1 87:1 89:1 120:1 151:1 157:1 236:1 # image , body
2:1 5:1 7:1 19:1 27:1 32:1 41:1 45:1 48:1 80:1 84:1 117:1 140:1 151:1 238:1 290:1 # imbalance; electrolyte
1:1 4:1 11:1 58:1 86:1 125:1 143:1 151:1 188:1 234:1 269:1 # imcbia ferrugineum
7:1 12:1 34:1 43:1 53:1 71:2 87:1 91:1 133:1 140:1 151:1 211:1 241:1 279:1 # imidodiphosphate, guanylyl
3:1 5:1 10:1 15:2 21:1 38:1 46:1 49:1 53:1 59:1 95:1 113:1 127:1 151:1 272:1 # imitates vocalization
19:1 22:1 31:1 39:1 40:1 43:1 91:1 140:1 151:1 160:1 163:1 169:1 177:1 199:1 # immunoblastic lymphosarcoma
2:1 4:1 5:1 23:1 27:1 31:1 41:1 44:1 52:1 87:1 98:1 99:1 151:1 169:1 177:1 185:1 196:1 198:1 213:1 231:1 # immunoglobulin products allergy
1:2 12:1 31:1 45:1 52:1 63:1 64:1 104:1 105:1 151:1 169:1 170:1 231:1 270:1 301:1# immunology finding
4:1 6:1 8:1 14:1 15:1 37:1 56:1 76:1 151:1 199:1 202:1 252:1 267:1 # imperforate hymen
1:1 3:1 4:1 8:1 10:1 14:1 15:2 19:1 35:1 41:1 55:1 57:1 60:1 76:2 80:1 98:1 113:1 151:1 185:1 199:1 202:1 225:1 252:1 267:1 278:1 286:1 290:1 298:1 # imperforate pectinate glaucoma
10:1 29:1 76:1 151:1 152:1 199:1 # impetigo
7:1 17:1 19:1 24:1 72:1 100:1 114:1 151:1 161:1 187:1 199:1 204:1 228:1 287:1 # implant failure
1:1 7:1 19:1 24:2 151:1 161:1 184:1 187:1 199:1 # implant joint
3:1 7:1 10:1 18:1 19:1 20:1 22:1 24:1 42:1 46:1 49:1 58:1 72:1 150:1 151:1 161:1 187:1 199:1 232:1 235:1 240:1 # implant site urticaria
4:1 7:1 12:1 16:1 19:2 20:1 21:1 22:1 24:1 26:1 46:1 97:1 99:1 100:1 104:1 108:1 115:1 150:1 151:1 161:1 163:1 164:1 187:1 199:1 240:1 292:1 # implantable cardioverter defibrillator
9:1 17:1 23:1 26:1 42:1 59:1 77:1 151:1 178:1 199:1 # impressionability
1:1 20:1 23:1 24:1 151:1 199:1 # imprint
9:3 10:1 13:1 18:1 20:1 23:1 26:1 37:1 41:1 51:1 57:1 77:1 102:1 118:1 131:1 144:1 151:1 199:1 225:1 # imprisonment ; conviction
1:1 3:1 4:1 8:1 17:1 65:1 74:1 84:1 130:1 # in sheltered work
1:1 11:1 19:1 39:1 42:1 49:1 54:1 109:1 161:1 167:1 223:1 # in situ neoplasm
1:1 27:1 38:1 47:1 49:1 55:1 100:1 108:1 121:1 143:1 145:1 286:1 # inability to sleep
1:1 3:1 6:2 10:1 15:1 24:1 27:1 33:1 37:2 41:1 55:1 57:1 60:1 103:1 113:1 116:1 161:1 189:1 191:1 199:1 225:1 226:1 286:1 # inactivated complement enzyme
1:2 2:1 10:1 20:1 23:2 44:1 54:1 55:1 63:1 91:1 105:1 110:1 136:1 173:1 245:1 286:1 298:1 # inappropriate shouting
1:1 14:1 15:1 17:1 27:1 29:1 45:1 74:1 164:1 252:1 # inbred oletf rat
1:3 5:1 6:1 12:1 16:1 21:1 24:1 34:1 63:1 64:1 67:1 103:1 104:1 105:1 117:1 124:1 170:1 270:1 295:1 301:1# incidental finding
1:1 13:1 30:1 64:1 67:1 74:1 110:1 117:1 169:1 # incised wound
1:1 3:1 9:1 13:1 16:1 26:1 35:1 42:2 49:1 67:1 74:1 77:1 116:1 117:1 # incision site edema
1:1 3:1 6:1 29:1 57:1 60:1 76:1 117:1 199:1 # incompetence;mitral
1:1 3:1 7:1 14:1 27:1 29:1 32:1 40:1 42:1 49:1 57:1 60:1 106:1 112:1 117:1 122:1 158:1 161:1 193:1 199:1 222:1 # incomplete transposition
1:2 6:1 9:1 10:1 11:1 24:1 31:1 57:1 86:1 117:1 207:1 298:1 # incontinence no
1:1 17:1 30:1 39:1 73:1 84:1 88:1 117:1 123:1 148:1 218:1 # increase belch
1:1 5:1 6:1 8:1 14:1 17:2 27:1 30:1 31:1 39:1 55:1 84:1 85:1 88:1 97:1 117:1 148:1 166:1 218:1 # increase noradrenaline level
1:1 6:1 17:1 24:1 30:2 39:1 40:1 47:1 76:1 88:1 103:1 117:1 148:1 218:1 # increase pentose
1:2 4:1 17:1 20:1 25:1 30:2 32:1 39:2 68:1 88:1 117:1 125:1 139:1 148:1 212:1 218:1 257:1 # increase serum gastrin
1:1 17:1 30:1 35:1 39:1 69:1 74:1 88:1 117:1 139:1 148:1 218:1 # increased gamma gt
1:1 5:1 8:1 9:1 10:1 17:1 30:1 33:1 39:1 41:1 49:1 55:1 70:1 74:1 88:1 91:1 117:1 131:1 145:1 148:1 189:1 194:1 218:1 225:1 226:1 # increased hormonal activity
1:1 12:1 17:1 27:1 30:1 39:1 51:1 68:1 74:1 84:1 87:1 88:1 97:1 117:1 148:1 218:1 227:1 284:1 # increased levels sodium
1:1 7:1 17:1 18:1 21:1 30:1 33:1 34:1 39:1 43:1 50:1 56:1 67:1 74:1 88:1 117:1 148:1 218:1 242:1 274:1 294:1 295:1 # increased phytanic acid
1:2 2:1 4:1 9:1 17:1 27:1 30:2 36:1 39:1 47:1 50:1 74:1 75:1 84:1 88:1 97:1 117:1 148:1 218:1 # increased serotonin level
1:1 4:1 12:1 17:1 30:2 39:1 51:1 68:2 74:1 87:1 88:1 117:1 125:1 148:1 218:1 227:1 284:1 # increased serum sodium
1:2 17:1 39:1 42:2 63:1 88:1 105:1 117:1 218:1 # increasing size
1:2 8:1 9:1 10:1 11:1 17:1 29:1 70:1 91:1 117:1 183:1 194:1 218:1 298:1 # incretin hormone
1:1 9:1 10:1 14:1 16:1 17:1 26:1 33:1 41:1 61:1 64:1 77:1 102:1 118:1 189:1 200:1 225:1 270:1 # index of refraction
1:1 3:1 12:1 15:1 18:1 46:1 64:1 113:1 232:1 270:1 301:1# indicate
1:2 7:1 9:1 11:3 42:1 58:1 59:1 64:1 86:1 88:1 133:1 183:1 270:1 # indonesian new guinea
1:1 6:1 12:1 18:1 19:1 20:1 21:1 22:1 24:1 32:1 33:1 46:1 48:1 56:1 64:1 73:1 83:1 97:1 98:1 103:1 115:1 154:1 196:1 229:1 240:1 257:1 270:1 # induce ventricular tachycardia
1:1 4:1 5:1 10:1 11:1 17:1 58:1 84:1 86:1 150:1 # inertial reel
1:1 7:1 9:1 10:1 20:1 24:1 26:2 32:1 42:1 43:1 45:1 49:1 52:1 55:1 56:1 77:1 102:1 118:1 136:1 187:1 204:1 231:1 246:1 257:1 # infant nutritional physiology
1:1 2:1 3:1 5:1 6:1 7:1 10:1 14:1 24:2 25:1 27:1 32:1 39:1 100:1 103:1 131:1 139:1 141:1 187:1 204:1 207:1 212:1 # infantile viral gastroenteritis
1:1 7:1 10:1 13:1 24:1 38:1 100:1 187:1 204:1 207:1 # infantilism
1:2 7:2 24:1 50:1 63:1 88:1 105:1 187:1 204:1 242:1 # infants weaning
1:1 7:1 8:1 11:1 24:1 120:1 187:1 204:1 # infants, newborn
1:1 5:1 6:1 9:1 10:1 17:1 22:1 26:1 41:1 55:1 77:1 102:1 118:1 204:1 225:1 # infarction; renal
1:2 2:1 3:1 23:1 36:1 44:1 66:1 75:1 78:1 79:1 82:1 92:1 93:1 94:1 96:1 132:1 134:1 135:1 214:1 215:1 # infb protein
1:1 9:1 10:1 19:1 26:1 41:1 77:1 80:1 84:1 89:1 99:1 102:1 111:1 118:1 152:1 188:1 225:1 290:1 293:1 # infection ; shigella
1:1 9:1 10:1 17:1 23:1 26:1 41:1 46:2 77:1 80:1 83:1 95:1 102:1 118:1 173:1 188:1 223:1 225:1 290:1 # infection by capreocaulus
1:1 4:1 9:1 10:1 20:1 26:1 41:1 54:1 57:1 58:1 76:1 77:1 80:1 102:1 118:1 188:1 225:1 233:1 267:1 290:1 # infection by cooperia
1:1 9:1 10:1 12:1 14:1 26:1 35:1 41:1 69:1 77:1 80:1 102:1 118:1 152:1 188:1 225:1 237:1 290:1 # infection by digramma
1:1 9:1 10:1 17:1 26:1 32:1 35:1 41:1 77:1 80:1 102:1 116:1 118:1 136:1 188:1 225:1 269:1 290:1 # infection by eutrema
1:1 9:1 10:1 26:1 40:1 41:1 58:1 70:1 77:1 80:1 102:1 118:1 188:1 225:1 290:1 # infection by mosgovoyia
1:1 7:1 9:1 10:2 15:1 17:1 18:1 26:1 41:1 77:1 80:1 88:1 102:1 107:1 117:1 118:1 127:1 188:1 218:1 225:1 235:1 290:1 # infection by pancreaticum
1:2 9:1 10:2 14:1 26:1 29:1 38:1 41:1 77:1 80:1 99:1 100:1 102:1 118:1 188:1 190:1 225:1 287:1 290:1 298:1 # infection by raillietina
1:2 9:1 10:1 11:1 26:1 41:1 77:1 80:1 86:1 102:1 108:1 116:1 118:1 143:1 188:1 225:1 290:1 # infection by skrjabinema
1:2 9:1 10:2 15:1 26:1 41:1 45:1 50:1 52:1 63:1 77:1 80:1 99:1 102:1 105:1 118:1 127:1 151:1 169:1 188:1 202:1 225:1 290:1 # infection following immunization
1:1 9:1 10:1 19:1 26:1 27:1 41:1 42:1 77:1 80:1 84:1 99:1 102:1 118:1 188:1 190:1 225:1 253:1 290:1 293:1 # infection klebsiella
1:1 9:1 10:1 26:1 41:1 55:1 77:1 80:1 100:1 102:1 118:1 188:1 225:1 287:1 290:1 # infection nail
1:1 9:1 10:1 22:1 26:1 41:1 62:1 77:1 80:1 102:1 107:1 118:1 125:1 131:1 141:1 188:1 225:1 290:1 # infection parvovirus
1:1 8:1 9:1 10:1 17:1 26:1 38:1 41:1 58:1 77:1 80:1 84:1 102:1 118:1 120:1 188:1 225:1 290:1 # infection, borrelia
1:1 2:1 9:2 10:1 25:1 26:1 32:1 34:1 38:1 41:1 63:1 71:1 77:1 80:1 102:1 118:1 188:1 212:1 225:1 290:1 # infection, strongylida
1:1 9:1 10:1 20:1 26:1 34:1 41:1 57:1 67:1 77:1 80:1 102:1 118:1 122:1 131:1 141:2 188:1 225:1 290:1 # infections, circoviridae
1:1 9:1 10:1 26:1 41:1 55:1 65:1 77:1 80:1 102:1 107:1 118:1 121:1 122:1 131:1 141:1 166:1 188:1 225:1 290:1 # infections, hepadnaviridae
1:1 9:2 10:3 13:1 15:1 26:1 27:1 31:1 41:1 49:1 62:1 65:1 70:1 80:1 98:1 102:1 107:1 110:1 121:1 127:1 146:1 188:1 223:1 225:1 290:1 291:1 # infectious mononucleosis hepatitis
1:1 10:1 15:1 26:1 30:1 35:1 40:1 41:1 47:1 60:1 62:1 80:1 102:1 110:1 188:1 225:1 278:1 290:1 291:1 # infectious myxomatoses
1:1 9:1 10:2 26:1 38:1 41:1 49:1 62:1 64:1 71:1 80:1 102:1 106:1 110:1 112:1 188:1 225:1 236:1 290:1 291:1 # infectious; spondylitis
1:1 4:1 8:1 10:1 12:1 13:1 15:1 20:1 26:2 30:1 40:1 46:1 52:2 95:1 102:1 127:1 146:1 149:1 188:1 233:1 258:1 # inferior close dislocation
1:1 4:1 5:1 6:2 8:1 17:1 20:1 24:1 26:1 30:1 37:1 55:1 103:1 188:1 233:1 # inferior renal segment
1:1 2:1 4:1 8:1 14:1 16:1 20:1 26:1 31:1 32:1 33:1 65:1 73:1 87:1 158:1 164:1 177:1 188:1 223:1 233:1 # inferior tracheobronchial node
1:1 4:2 8:1 13:1 17:1 20:1 25:1 26:1 32:1 41:1 53:1 72:1 97:1 98:1 109:1 125:1 188:1 194:1 212:1 213:1 228:1 233:1 285:1 # inferior vermis structure
1:1 10:1 12:1 15:1 20:1 21:1 25:1 26:2 28:1 36:1 59:1 95:1 102:1 120:1 127:1 188:1 219:1 258:1 292:1 # infestation ; dibothriocephalus
1:1 4:1 7:1 10:1 15:1 16:1 21:1 25:1 26:1 35:1 59:1 90:1 102:1 127:1 178:1 182:1 188:1 194:1 219:1 224:1 241:1 246:1 258:1 # infestation by dermanyssus
1:1 2:1 9:1 10:1 15:1 21:1 25:1 26:1 33:1 35:1 42:1 59:1 102:1 127:1 178:1 188:1 218:1 219:1 241:1 246:1 258:1 # infestation by macronyssidae
1:1 19:1 37:1 69:1 74:1 # inflamed;throat
1:1 10:1 15:1 18:1 19:1 35:1 69:1 76:1 84:1 127:1 131:1 # inflammation ; pelvic
1:1 9:1 10:1 15:1 19:1 35:1 42:1 47:1 69:1 100:1 122:1 127:1 # inflammation; tonsil
1:1 4:2 8:1 12:2 13:1 15:1 16:1 17:1 19:1 21:1 22:1 35:1 47:1 49:1 51:1 65:1 69:1 74:1 115:1 126:1 144:1 149:1 182:1 243:1 250:1 271:1 299:1 300:1 # inflammatory hereditary disorder
1:1 15:2 19:1 28:1 35:1 47:1 54:1 59:1 69:1 107:1 111:1 190:1 # inflammatory myopathies
1:1 2:1 3:1 11:1 15:1 19:1 33:1 35:1 45:1 47:1 54:1 69:1 72:1 106:1 136:1 140:1 154:1 245:1 269:1 # inflammatory polyneuropathy acute
1:1 5:1 6:1 7:1 114:1 238:1 # influenza; balkan
1:1 2:1 5:1 6:1 9:1 11:1 54:1 73:1 91:1 114:1 117:1 164:1 # influenzal bronchopneumonia
1:1 4:1 7:1 8:2 14:1 16:1 21:1 31:1 60:1 70:1 108:1 115:1 182:1 238:1 250:1 271:1 299:1 300:1 # infraorder tabanomorpha
1:2 2:1 28:1 55:1 63:2 68:1 100:1 105:2 205:1 237:1 287:1 297:1 # ingrowing thumbnail
1:2 4:1 31:1 50:1 58:1 63:1 65:1 95:1 105:1 125:1 180:1 218:1 # inguinocrural hernia
1:1 5:1 8:1 9:1 10:1 15:1 19:1 21:1 26:1 27:1 29:1 77:1 81:1 102:1 106:1 108:1 118:1 127:1 163:1 173:1 191:1 258:1 # inhalation vapor tablet
1:2 3:1 8:1 14:1 24:1 30:1 39:1 47:1 49:1 111:1 143:1 148:1 237:1 265:1 277:1 292:1 # inhibitors, integrase
1:1 9:2 10:1 26:2 41:1 42:1 77:2 80:1 83:1 102:1 116:1 118:1 225:1 290:1 # injection, emulsion
1:1 7:1 11:1 21:1 41:1 80:1 85:1 90:1 125:1 136:1 154:1 206:1 223:1 290:1 294:1 # injects drugs subcutaneously
1:1 11:1 20:1 59:1 72:1 190:1 # injuries knee
1:1 6:1 20:1 27:1 59:1 72:1 122:1 190:1 # injuries lens
1:1 20:1 38:1 59:1 72:1 151:1 190:1 # injuries limb
1:1 20:1 59:1 63:1 72:1 114:1 169:1 190:1 # injuries lung
1:1 4:1 11:1 20:1 22:1 55:1 59:1 72:1 83:1 97:1 190:1 # injuries nerve ulnar
1:1 3:1 4:1 5:1 20:1 25:1 55:1 59:1 72:1 130:1 190:1 # injuries sternal
1:1 9:1 10:1 15:1 20:1 26:1 59:1 72:1 77:1 95:1 102:1 107:1 118:1 127:1 154:1 190:1 258:1 # injuries, occupational
1:1 22:1 65:1 72:1 88:1 126:1 150:1 # injury , heart
1:2 24:1 72:1 126:1 184:1 # injury ; joint
1:2 10:1 17:1 29:1 55:1 72:1 126:1 286:1 298:1 # injury ; retina
1:1 7:1 27:1 72:1 126:1 # injury ankle
1:1 62:1 72:1 125:1 126:1 218:1 # injury crush
1:1 8:1 14:1 18:1 28:1 33:1 67:1 72:1 91:1 126:1 274:1 # injury thoracic
1:2 47:1 72:1 126:1 # injury to skin
1:1 4:1 16:1 38:1 72:1 84:1 97:1 126:2 226:1 # injury; delivery
1:1 72:1 83:1 126:1 # injury;multiple
1:1 31:1 # ink , no
1:1 5:1 6:1 16:1 19:1 21:1 24:1 103:1 246:1 # inlays, dental
1:1 8:1 14:1 18:1 27:1 28:1 29:1 33:1 67:1 91:1 274:1 # inlet thoracic
1:2 3:1 4:2 11:1 21:1 24:1 25:2 27:1 40:2 57:1 59:1 62:1 70:1 130:1 146:1 194:1 209:1 219:1 # innermost intercostal muscles
1:1 2:1 6:1 7:1 8:1 18:1 31:1 32:1 49:1 50:2 57:1 60:1 64:1 89:1 106:1 110:1 139:1 169:1 180:1 198:1 199:1 201:1 231:1 242:1 # inorganic nitrogen compounds
1:1 7:1 8:1 18:1 21:1 31:1 36:1 39:1 42:1 50:1 57:1 60:1 64:1 68:1 106:2 110:1 139:1 169:1 178:1 180:1 198:1 199:1 227:1 242:1 284:1 # inorganic potassium compounds
1:2 11:1 20:1 31:1 32:1 40:2 42:1 43:2 81:1 86:1 91:1 112:1 180:1 211:1 216:1 222:1 257:1 266:1 # inosine triphosphatase
1:1 4:1 6:1 9:1 10:1 11:1 21:1 26:1 30:1 42:1 55:1 59:1 77:1 89:1 102:1 118:1 122:1 136:1 150:1 157:1 201:1 # insertional mutagenesis
1:1 5:1 8:2 14:1 15:1 31:1 33:1 35:1 46:1 47:1 49:1 67:1 107:1 108:1 112:1 122:1 129:1 141:1 145:1 173:1 194:1 252:1 262:1 265:1 274:1 # inspiratory capacity abnormal
1:1 6:2 7:1 9:1 11:1 14:2 15:1 17:1 24:1 32:1 48:1 57:1 72:1 74:1 103:1 112:1 114:1 117:1 122:1 129:1 141:1 158:1 193:1 252:1 # inspired enflurane concentration
1:1 2:1 21:1 25:1 37:1 38:1 40:1 49:1 51:1 60:2 70:1 73:1 100:1 108:1 122:1 143:1 219:1 273:1 280:1 # instability, chromosome
1:2 6:1 22:1 24:1 25:1 27:1 32:1 37:1 50:1 63:1 68:1 88:1 103:1 105:1 122:1 125:1 212:1 # instrumental learnings
1:1 6:1 24:1 25:1 37:1 68:1 103:1 109:1 122:1 # instuments
1:2 3:1 6:1 24:1 27:1 30:1 38:1 53:1 83:1 90:1 100:1 103:1 116:1 122:1 263:1 # insulin , semilente
1:2 3:1 5:1 20:1 24:1 43:1 81:1 216:1 237:1 276:1 # integrin, alpha1
1:2 3:1 5:1 20:1 24:1 43:1 81:1 216:1 237:1 276:1 # integrin, alpha2
1:2 3:1 5:1 20:1 24:1 43:1 81:1 216:1 237:1 276:1 # integrin, alpha4
1:2 3:1 5:1 20:1 24:1 43:1 81:1 216:1 237:1 276:1 # integrin, alpha6
1:1 3:1 6:1 12:1 13:1 24:2 26:1 37:1 42:1 68:1 90:1 103:1 131:1 206:1 226:1 # integument subdivision
1:1 3:2 6:1 24:2 25:1 37:1 68:1 103:1 116:1 210:1 246:1 # integumentary systems
1:1 3:1 6:1 24:1 31:1 38:1 40:1 84:1 89:1 99:1 152:1 201:1 266:1 293:1 # intelligence, nos
1:2 3:1 4:1 6:1 7:1 9:1 10:1 11:1 12:1 21:1 24:3 26:1 30:1 35:1 40:1 55:1 69:1 77:1 86:1 97:1 102:1 103:1 115:1 118:1 133:1 166:1 170:1 187:1 207:1 224:1 # intentional amantadine overdose
1:1 2:1 3:1 4:1 6:2 9:1 10:1 24:2 26:1 30:1 40:1 55:1 61:1 64:1 68:1 77:1 85:1 97:1 102:1 103:1 114:1 115:1 118:1 119:1 123:1 133:1 207:1 # intentional bendroflumethiazide overdose
1:1 3:1 4:1 6:1 9:1 10:1 12:1 24:2 26:1 30:1 37:1 40:1 48:1 55:1 77:1 87:1 97:1 102:1 103:1 115:1 118:1 133:1 151:1 202:1 207:1 # intentional cefodizime overdose
1:2 3:1 4:1 6:1 8:1 9:1 10:1 12:1 24:2 26:1 30:1 40:1 43:1 55:1 58:1 69:1 70:1 77:1 97:1 102:1 103:1 111:1 115:1 118:1 133:1 207:1 # intentional diamorphine overdose
1:1 3:1 4:1 6:1 9:1 10:1 19:1 24:2 26:1 29:1 30:1 33:1 40:1 45:1 47:1 55:1 77:1 87:1 97:1 102:1 103:1 115:1 118:1 133:2 207:1 # intentional etodolac overdose
1:2 3:1 4:1 6:1 9:1 10:1 24:2 26:1 30:1 33:1 40:1 55:2 77:1 84:1 97:1 102:1 103:1 115:1 118:1 133:1 143:1 188:1 207:1 286:1 # intentional felbinac overdose
1:3 3:1 6:1 9:2 10:1 11:1 13:1 14:1 23:1 24:2 26:1 50:1 51:1 53:2 55:1 63:1 69:1 77:1 86:1 102:1 103:1 105:1 106:1 118:1 142:1 144:1 151:1 172:1 184:1 207:1 211:1 256:1 # intentional imipramine poisoning
1:1 3:1 4:1 6:1 9:1 10:2 24:2 25:1 26:1 30:1 31:1 40:2 55:1 77:1 97:1 102:1 103:1 115:1 118:1 133:1 151:2 169:1 207:1 266:1 # intentional immunostimulant overdose
1:3 2:1 3:1 6:1 9:2 10:2 13:1 23:1 24:2 26:1 35:1 36:1 38:1 44:1 50:1 51:1 55:1 63:1 75:1 77:1 92:1 100:1 102:1 103:1 105:1 106:1 118:1 144:1 173:1 184:1 207:1 263:1 # intentional maprotiline poisoning
1:2 3:1 6:1 9:2 10:1 13:1 19:1 24:2 26:1 34:1 45:1 50:1 51:1 53:1 55:1 63:1 69:1 77:1 102:1 103:1 105:1 106:1 118:1 144:1 184:1 207:1 275:1 288:1 # intentional midazolam poisoning
1:2 3:1 4:1 6:1 9:1 10:1 11:1 20:1 23:1 24:2 26:1 30:1 40:1 46:1 52:1 55:1 77:1 86:1 95:1 97:1 100:1 102:1 103:1 115:1 118:1 133:1 207:1 287:1 # intentional prilocaine overdose
1:2 3:1 4:1 6:1 7:1 9:1 10:2 11:1 12:1 14:1 24:2 26:1 30:1 34:1 40:1 49:1 50:1 55:1 77:1 86:1 97:1 102:1 103:1 115:1 118:1 133:1 170:1 193:1 207:1 242:1 # intentional ranitidine overdose
1:1 3:1 4:1 6:2 9:1 10:1 24:2 26:1 28:1 30:1 40:1 55:1 58:1 64:1 77:1 97:1 102:1 103:1 108:1 111:1 115:1 118:1 123:1 133:1 207:1 275:1 288:1 # intentional thiabendazole overdose
1:1 3:2 4:1 6:1 9:1 10:1 24:2 26:2 28:1 30:1 36:1 40:1 55:1 77:1 79:1 97:1 102:1 103:1 107:1 111:1 115:1 118:1 121:1 133:1 207:1 # intentional thiotepa overdose
1:1 2:1 3:1 4:1 6:1 8:1 9:1 10:1 18:1 20:1 24:2 26:1 30:1 32:1 40:1 52:1 55:1 73:1 77:1 97:1 102:1 103:1 115:1 118:1 133:1 207:1 257:1 268:1 # intentional trichloroethylene overdose
1:1 3:1 6:1 8:1 9:1 10:1 11:1 17:1 24:2 26:1 32:1 70:1 77:1 102:1 103:1 116:1 118:1 183:1 207:1 277:1 # intentioned tremors
1:1 2:1 3:1 4:1 5:1 9:1 11:1 15:1 19:1 24:1 46:1 72:1 122:1 130:1 269:1 272:1 # intercalated neurons
1:2 3:1 4:1 22:1 24:2 46:1 107:1 130:1 184:1 240:1 # intercarpal joints
1:1 3:1 4:1 8:1 17:1 24:1 27:1 47:1 48:1 80:1 121:1 130:1 197:1 265:1 269:1 # interleukin 4 receptor
1:2 2:1 3:2 4:1 6:1 12:1 19:1 23:1 24:2 36:1 37:2 44:1 58:1 66:1 69:1 74:1 75:1 78:1 79:1 82:1 92:1 93:1 94:1 96:1 100:1 103:1 104:1 130:1 132:1 134:1 135:1 194:1 214:1 215:1 # intermediate filament protein
1:1 3:1 4:1 8:1 12:1 20:1 24:1 25:1 32:1 33:1 37:1 41:1 45:1 47:1 58:2 74:1 126:1 130:1 189:1 194:1 204:1 212:1 257:1 265:1 # intermediate olfactory striae
1:1 3:1 4:1 5:1 22:1 24:1 55:1 88:1 130:1 277:1 # internal ears
1:2 3:2 4:2 5:1 7:1 11:1 14:1 21:1 24:2 25:1 37:1 40:1 55:1 57:1 116:1 130:2 164:1 193:1 219:1 # internal intercostal membrane
1:1 3:2 4:2 5:1 8:1 14:1 15:1 24:1 34:1 48:1 55:1 65:1 70:1 74:1 83:1 91:1 113:1 116:1 130:1 184:1 252:1 # internal ulcerated hemorrhoids
1:2 2:1 3:2 4:2 6:1 11:1 24:3 30:1 37:1 38:1 40:1 66:1 69:1 103:1 130:2 139:1 152:1 154:1 169:1 178:1 223:1 # interosseous intercuneiform ligaments
1:1 3:2 4:1 5:1 19:1 22:1 24:1 25:1 28:1 40:1 43:1 81:1 130:1 150:1 216:1 223:1 # interphalangeal osteoarthritis
1:1 3:1 4:1 8:1 10:2 24:1 25:1 48:1 49:1 68:1 70:1 84:1 99:1 109:1 130:1 277:2 293:1 # interstitial cell tumors
1:1 3:1 4:1 9:1 10:2 11:1 24:1 25:1 31:1 49:1 50:1 58:1 68:1 70:1 130:1 269:1 277:1 # interstitial pneumonia no
1:1 3:2 4:2 5:1 12:1 13:1 15:1 18:1 24:1 46:2 67:1 97:1 104:1 130:1 149:1 150:1 209:1 232:1 272:1 # intervertebral disc calcification
1:2 3:1 5:1 7:1 10:2 24:1 25:2 27:1 36:1 39:1 47:1 55:2 59:1 60:1 70:1 88:1 286:1 298:1 # intestinal anastomotic leak
1:2 3:1 5:1 8:2 9:1 10:1 11:1 17:1 24:1 25:1 47:1 48:1 55:1 59:1 70:1 80:1 91:1 121:1 183:1 194:1 197:1 265:1 286:1 298:1 # intestinal hormone receptor
1:2 2:1 3:1 5:1 7:1 10:1 23:1 24:1 25:1 36:1 44:1 47:1 55:1 59:1 75:1 92:1 122:1 286:1 298:1 # intestinal protozoans
1:2 3:1 5:1 10:1 24:1 25:2 35:1 47:1 55:1 59:1 60:1 278:1 286:1 298:1 # intestinal stoma
1:1 4:1 7:1 14:1 15:1 24:1 27:1 45:1 47:1 117:1 193:1 204:1 # intolerance; fat
1:1 4:1 7:1 14:1 24:1 27:1 30:1 40:1 45:1 47:1 57:1 98:1 114:1 117:1 185:1 193:1 # intolerance; glucose
1:1 5:1 10:1 15:1 18:2 24:1 38:1 45:1 46:1 47:1 57:1 91:1 101:1 127:1 232:1 # intoxication , alcoholic
1:2 5:1 10:1 15:1 18:1 24:1 31:1 46:1 47:1 67:1 81:1 98:1 99:1 101:1 114:1 127:1 180:1 231:1 232:1 # intoxication ; hallucinogenic
1:1 4:1 5:1 10:2 13:1 14:1 15:1 16:1 18:1 19:1 22:1 24:1 32:1 35:1 39:1 42:1 49:1 59:1 83:1 97:1 108:1 127:1 154:1 158:1 160:1 182:1 194:1 238:1 # intrabasal vesicular dermatitis
1:1 4:1 14:1 17:3 23:1 24:1 32:1 33:1 48:1 59:2 72:1 90:1 158:1 178:1 228:1 # intracerebral pressures
1:1 3:1 4:1 7:1 14:2 15:1 24:1 28:1 29:1 32:1 33:1 46:1 50:1 65:1 130:1 158:1 193:1 218:1 242:1 277:1 # intracranial catheters
1:1 7:1 8:1 14:2 24:1 31:1 32:1 33:1 50:1 70:1 81:2 116:1 157:1 158:1 193:1 218:1 242:1 # intracranial haemorrhage no
1:1 7:1 14:2 24:1 32:1 33:1 39:2 40:1 50:1 51:1 107:1 112:1 158:1 167:1 191:1 193:1 218:1 242:1 # intracranial vasospasm
1:1 4:1 7:1 14:2 15:1 19:1 21:2 22:1 24:2 32:1 33:1 35:1 41:1 47:1 60:1 108:1 158:1 161:1 163:1 187:1 189:1 252:1 278:1 # intractable plantar keratoma
1:1 5:1 7:1 14:1 17:1 23:1 24:1 32:1 38:1 55:1 69:1 117:1 139:1 152:1 158:1 165:1 289:1 # intraligamentous pregnancy
1:1 14:1 17:1 24:1 25:1 32:1 35:2 39:1 48:1 59:1 69:2 88:1 108:1 158:1 164:1 178:1 209:1 253:1 # intramammary breast abscess
1:1 7:1 14:1 24:1 27:1 32:1 33:1 48:1 59:1 98:1 107:1 112:1 146:1 158:1 193:1 # intranuclear spaces
1:2 4:1 5:1 6:1 14:2 17:1 24:1 32:1 54:1 55:1 72:1 76:1 126:1 158:1 267:1 # intraoperative renal injury
1:1 6:1 7:1 14:1 24:1 26:1 32:1 35:1 39:1 63:1 65:1 116:1 154:1 158:1 191:1 209:1 224:1 234:1 # intravascular hemangioendothelioma
1:3 4:1 9:1 10:1 15:1 18:1 20:2 24:1 26:2 32:1 42:1 76:1 77:1 87:1 102:1 117:1 118:1 122:1 127:1 154:1 206:1 233:1 238:1 257:1 258:1 267:1 # intrinsic incubation period
1:1 6:1 14:1 15:1 21:1 22:1 24:1 33:1 37:1 41:1 46:1 48:1 59:1 68:1 109:1 189:1 209:1 # intumescent cataract
1:1 14:1 40:1 52:1 83:1 90:1 98:1 218:1 # inulosucrase
1:1 4:1 21:1 22:1 24:1 45:1 70:1 114:1 167:1 169:1 # involuntary smoker
9:1 26:1 31:1 40:1 77:1 266:1 # ion, nos
8:1 9:1 16:1 20:1 26:1 34:1 50:1 52:1 73:1 77:1 124:1 268:1 # ionize chloride
9:1 12:1 26:1 50:1 51:1 68:1 74:1 77:1 87:1 227:1 284:1 # ionized sodium
1:1 9:1 26:1 31:1 60:1 67:1 77:1 229:1 # ionomycin
9:1 13:1 20:1 26:1 42:1 59:1 65:1 77:1 141:1 166:1 # iris ; adhesion
13:1 20:1 27:1 74:1 141:1 163:1 # iris bleed
2:1 9:2 13:1 51:1 106:1 141:1 144:1 184:1 # iron poison
1:1 2:1 4:1 9:1 11:1 45:1 52:1 57:1 72:1 86:1 110:1 111:1 117:1 141:1 # ironcolour shiner
4:1 17:1 19:1 20:1 22:1 26:1 31:1 76:1 83:1 87:1 141:1 233:1 267:1 # irregular period no
4:1 17:1 42:1 91:1 95:1 97:1 141:1 277:1 292:1 # irreversible shock
3:2 4:2 9:1 10:1 15:2 20:2 25:1 26:1 27:1 77:1 100:1 102:1 113:1 118:1 127:1 130:2 139:1 141:1 152:1 233:1 258:1 # irrigation sterile water
13:1 22:1 53:1 58:1 65:2 73:1 88:1 116:1 150:1 209:1 # ischemia; heart
5:1 10:1 12:1 13:1 18:1 22:1 26:1 41:1 46:1 53:1 58:1 65:1 73:1 95:1 102:1 115:1 116:1 117:1 169:1 209:1 225:1 236:1 240:1 246:1 # ischemic myocardial dysfunction
13:2 18:1 20:1 23:1 53:1 58:1 65:1 73:1 116:1 129:1 167:1 173:1 209:1 # ischemic priapism
13:1 26:1 57:1 73:1 95:2 111:1 209:1 # ischiococcygeus
1:1 13:1 22:1 27:1 29:1 31:1 35:1 39:1 46:1 48:1 60:1 67:1 84:1 99:1 180:1 240:1 278:1 293:1 # islet cell carcinomas
13:1 27:1 29:1 48:1 84:1 99:1 293:1 # islet cells
1:1 8:1 12:1 13:1 17:1 20:1 27:1 32:1 41:1 51:1 57:1 63:1 80:2 84:1 105:1 115:1 144:1 170:1 250:1 257:1 290:1 # isoelectric recording
1:1 3:1 13:1 15:1 19:1 20:1 22:1 28:1 29:1 37:1 51:1 59:1 71:1 81:1 113:1 128:1 144:1 210:1 # isoetharine mesylate
3:1 5:1 8:1 13:1 15:1 17:1 19:1 32:1 45:1 46:1 51:1 70:1 74:1 95:1 113:1 116:1 144:1 272:1 # isolated vocal tremor
8:1 9:1 13:1 17:1 18:1 30:1 43:1 51:1 59:1 60:1 70:1 106:1 111:1 112:1 122:1 144:1 # isomorphic response
2:1 13:1 23:1 44:1 51:1 54:2 71:1 144:1 245:1 # isopropylmeprobamate
13:1 19:1 83:1 107:1 112:1 157:1 205:1 # ispaghula
1:1 3:1 4:1 13:1 20:1 25:1 28:1 55:1 62:1 109:1 130:1 136:1 206:1 233:1 238:1 286:1 # isthmus tubae uterinae
2:1 49:1 64:1 73:1 110:1 169:1 237:1 # itch ; ground
34:1 38:1 49:1 73:1 84:1 # itch eyelid
2:1 36:1 49:1 68:1 73:1 75:1 109:1 209:1 218:1 # itch; scrotum
74:1 116:1 123:1 227:1 # iud embed
27:1 74:1 76:1 84:1 99:1 200:1 227:1 293:1 # iud expelled
7:1 19:1 21:1 25:1 31:1 35:1 37:1 60:1 84:1 89:1 157:1 219:1 226:1 278:1 # iv melanoma stage
4:1 15:1 16:1 46:1 59:1 76:1 83:1 87:1 90:1 109:1 267:1 277:1 # ixodes persulcatus
15:1 17:1 18:1 27:1 35:1 46:2 69:1 74:1 232:1 287:1 # jamaica red cattle
4:1 7:1 11:1 13:1 15:1 28:1 30:1 59:1 65:1 88:1 104:1 107:1 173:1 # japanese weatherfish
6:1 12:1 15:1 18:1 35:1 47:1 48:1 64:1 81:1 89:1 116:1 169:1 201:1 231:1 301:1# jaundice haematogenous
10:1 19:1 58:1 100:1 129:1 173:1 191:1 # java tilapia
5:1 10:1 13:1 38:1 45:1 49:1 97:1 223:1 # jaw ; alveolitis
8:1 9:1 10:1 15:1 17:2 19:1 26:1 57:1 77:1 80:1 84:1 102:1 115:1 118:1 127:1 250:1 258:1 # jaw relation records
1:1 107:1 287:1 # jaw; pain
3:1 6:1 13:1 25:1 31:1 40:1 42:1 68:1 169:1 222:1 249:1 266:1 # jejunum; stenosis
29:1 88:1 123:1 166:1 # jetbead
2:1 19:1 22:1 25:1 32:1 43:1 54:1 56:1 62:1 83:1 154:1 209:1 212:1 236:1 245:1 246:1 259:1 # ji muscular dystrophy
4:1 12:1 13:1 30:2 39:1 88:1 89:1 148:1 149:1 152:1 # jigger; disease
3:1 6:1 24:1 25:1 103:1 # jj-stent
7:1 63:1 73:1 81:1 89:1 177:1 # job change
1:2 10:2 12:1 13:1 15:1 33:1 41:1 63:1 64:1 104:1 105:1 127:1 160:1 170:1 177:1 189:1 204:1 225:1 270:1 301:1# job satisfaction finding
1:1 7:1 24:1 27:1 184:1 # joint , ankle
1:1 2:1 19:1 24:1 26:1 33:1 53:1 60:1 95:1 146:1 184:1 218:1 273:1 # joint acromioclavicular
1:1 4:1 16:1 24:1 27:1 46:1 83:2 90:1 91:1 110:1 173:1 182:1 184:1 # joint capsule shoulder
1:1 24:1 31:1 40:1 52:1 95:1 184:1 266:1 # joint lock nos
1:1 6:1 24:2 37:1 70:1 97:1 103:1 116:1 184:1 # joint movement
1:3 9:1 19:1 24:1 31:1 38:1 50:1 63:1 69:1 84:1 99:1 105:1 184:1 263:1 293:1 # joint swelling noninflammatory
1:2 6:1 12:1 24:1 37:1 63:1 64:1 89:1 103:1 104:1 105:1 116:1 170:1 270:1 301:1# judgement - finding
1:1 2:1 13:1 19:1 22:1 28:1 40:1 42:1 60:1 66:1 78:1 83:1 97:1 120:1 222:1 249:1 273:1 # jugular vein thrombosis
123:1 206:1 # jujube
27:1 68:1 73:1 76:1 80:1 112:1 163:1 # jumble speech
68:1 199:1 # jumps
57:1 117:1 169:1 # junco
3:1 4:1 9:1 10:1 17:1 26:1 29:1 41:1 61:1 72:1 77:1 102:1 117:1 118:1 130:1 169:1 225:1 228:1 # junction of ureter
1:1 4:1 8:1 13:1 14:1 20:3 26:1 37:1 41:1 72:1 109:1 116:1 117:1 164:1 169:1 188:1 233:1 285:1 # juncturae membri inferioris
6:1 18:1 27:1 63:1 73:1 111:1 169:1 185:1 202:1 # jungle fowl chicken
4:2 50:1 76:1 100:1 123:1 169:1 184:1 211:1 267:1 # juniperberry oil
90:1 136:1 # jutsu
2:2 6:1 9:1 10:1 11:1 13:1 27:1 36:1 40:1 42:1 50:1 72:1 75:1 97:1 100:1 104:1 106:1 164:1 173:1 183:1 222:1 249:1 269:1 292:1 # juvenile aponeurotic fibrosis
6:1 27:1 30:1 40:1 43:1 50:1 59:1 91:1 97:1 100:1 239:1 # juvenile kyphoses
2:1 4:1 6:1 10:2 13:1 20:1 22:1 27:1 28:1 30:1 40:1 42:1 49:2 50:1 54:1 97:1 100:1 106:1 150:1 222:1 245:1 # juvenile seropositive arthritis
8:1 21:1 37:1 52:1 60:1 68:1 70:1 109:1 157:1 185:1 280:1 # juxtaglomerular; tumor
48:1 84:1 99:1 293:1 # k562 cells
8:1 14:1 17:1 22:1 30:1 33:1 73:1 74:1 81:1 91:1 164:1 277:1 287:1 # karachai horse breed
1:1 2:1 4:1 8:1 10:1 14:1 15:1 28:1 31:1 33:1 41:1 47:1 95:1 127:1 165:1 180:1 189:1 204:1 237:1 252:1 265:1 298:1 # keratinocyte growth factor
2:1 4:1 10:2 14:1 15:1 16:1 34:1 49:1 72:1 124:1 127:1 252:1 # keratitides, furrow
4:1 10:2 13:1 14:1 15:1 27:1 37:1 39:1 49:1 59:1 88:1 127:1 252:1 # keratitis ; measles
4:1 10:1 14:1 15:1 45:1 47:1 85:1 125:1 140:1 252:1 # keratolytic drugs
4:1 13:2 14:2 15:1 19:1 20:1 22:1 40:1 42:1 47:1 100:1 125:1 129:1 164:1 206:1 222:1 249:1 252:1 # keratosis pilaris rubra
4:1 19:1 20:1 83:1 110:1 226:1 233:1 # kerivoula
1:2 11:1 12:1 34:1 63:1 64:1 104:1 105:1 170:1 270:1 301:1# kidney finding
5:1 11:1 27:1 31:1 34:1 36:1 107:2 108:1 163:1 276:1 # kidney not palpable
1:1 11:1 34:1 107:1 287:1 # kidney pain
11:1 22:1 34:1 107:1 150:1 # kidney part
4:1 11:1 34:1 40:1 52:1 83:1 109:1 123:1 154:1 206:1 # kidney tuberculosis
13:1 38:1 99:1 100:1 104:1 # killifish
1:1 4:1 12:1 20:1 30:1 34:1 39:1 48:1 55:1 140:1 148:1 152:1 185:1 229:1 233:1 286:1 # kinase , diglyceride
1:3 11:1 22:1 30:1 39:1 50:1 55:1 86:1 148:1 198:1 234:1 286:1 # kinase, arginine
1:2 7:1 9:1 13:1 21:1 24:1 25:1 30:1 39:1 50:2 55:1 148:1 157:1 187:1 286:1 # kininase ii antagonist
21:1 39:1 49:1 67:1 69:1 160:1 229:1 # kitasamycin
19:1 31:1 40:1 42:1 52:1 84:1 99:1 178:1 190:1 293:1 # klossiella , no
4:1 14:1 67:1 76:1 80:1 97:1 112:1 114:1 190:1 # kluyvera specie
2:1 4:1 7:1 22:1 35:1 58:1 60:1 62:1 97:1 114:1 273:1 # kluyveromyces marxianus
11:1 20:1 152:1 # knee . right
11:1 14:1 17:1 33:1 41:1 72:1 109:1 189:1 228:1 285:1 # knee fracture
10:1 11:2 25:1 59:1 178:1 # knee stiffness
7:1 11:1 21:1 34:1 53:1 54:1 57:1 95:1 116:1 122:1 133:1 136:1 294:1 # knemidocoptes mutans
11:1 34:1 53:1 54:1 116:1 133:1 # knemidokoptes
1:1 10:1 13:1 20:2 25:1 55:1 58:1 72:1 95:1 154:1 286:1 298:1 # kocuria kristinae
5:1 8:1 28:1 30:1 81:1 84:1 150:1 # korthalsella
14:1 69:1 104:1 152:1 199:1 # krampfigkeit
8:1 33:1 38:1 41:1 47:1 76:1 84:1 125:1 189:1 204:1 265:1 277:1 # kruppel like factors
12:1 13:1 30:2 39:1 59:1 88:1 148:1 149:1 178:1 # kuess' disease
9:1 10:1 37:1 38:1 49:1 64:1 68:1 71:1 84:1 99:1 106:1 112:1 236:1 293:1 # kummell; spondylitis
5:1 8:1 14:1 31:1 35:1 43:1 56:1 70:1 173:1 194:1 231:1 237:1 262:1 # kymography normal
1:1 9:1 11:1 26:1 28:1 29:1 37:1 50:1 77:1 86:1 111:1 128:1 137:1 174:1 # l - methionine
73:1 81:1 166:1 # l chad
1:1 10:1 27:1 41:1 80:1 225:1 290:1 298:1 # l30 lectin
1:1 19:1 49:1 50:1 84:1 104:1 108:1 123:1 145:1 # labels, affinity
8:1 13:1 19:1 53:1 108:1 120:1 178:1 # labor , miss
3:1 8:1 18:1 19:1 20:1 25:1 29:1 32:1 108:1 120:1 177:1 253:1 257:1 # labor, obstetric
2:1 8:1 9:1 19:1 23:1 44:1 45:1 52:1 63:1 74:1 89:1 108:1 120:1 # labor; prolonged
2:1 4:1 8:3 14:1 15:1 17:1 19:1 23:1 44:1 47:1 48:1 72:1 74:1 76:1 95:1 108:1 120:1 126:1 194:1 196:1 202:1 228:1 252:1 265:1 267:1 # laboratory procedure perform
19:1 62:2 108:1 125:2 164:1 # labrus rufus
1:1 10:1 19:2 20:1 22:1 24:1 25:1 28:1 59:1 83:1 97:1 108:1 260:1 261:1 292:1 # labyrinth , vestibular
1:1 7:1 14:1 19:1 20:1 24:1 28:1 31:1 37:1 62:1 108:1 110:1 116:1 164:1 193:1 260:1 291:1 # labyrinth, membranous
1:1 11:1 16:1 19:1 20:1 24:1 28:1 59:1 88:1 108:1 111:1 178:1 260:1 # labyrinthine deafness
1:2 3:1 4:1 14:2 15:1 19:1 33:1 48:1 72:1 113:1 126:1 164:1 252:1 287:1 # lacerate brain injury
1:1 4:1 9:1 10:1 14:1 15:1 19:1 26:1 33:1 48:1 72:1 77:1 102:1 118:1 126:1 127:1 252:1 258:1 # laceration - injury
4:1 9:1 10:1 14:1 15:1 19:1 26:1 28:1 33:1 48:1 70:1 77:1 102:1 110:1 118:1 127:1 136:1 252:1 258:1 # laceration mouth
4:1 8:1 9:1 10:1 11:1 14:1 15:1 19:1 26:1 33:1 48:1 57:1 61:1 77:1 88:1 102:1 118:1 127:1 252:1 258:1 # laceration of cornea
4:1 5:1 9:1 10:1 14:1 15:1 16:1 19:2 26:1 33:1 48:1 61:1 77:1 99:1 102:1 118:1 127:1 139:1 163:1 166:1 252:1 258:1 # laceration of gallbladder
4:1 9:1 10:2 14:1 15:1 19:1 26:1 27:1 33:1 48:1 77:1 83:1 102:1 118:1 127:1 161:1 211:1 252:1 258:1 # laceration; multiple
1:1 4:1 5:1 9:1 10:1 14:1 15:1 19:1 26:1 33:1 48:1 55:1 77:1 102:1 118:1 127:1 157:1 191:1 234:1 252:1 258:1 286:1 # lacerations vaginal
2:1 19:1 28:1 33:1 61:1 237:1 # lack of growth
1:1 19:1 33:1 42:1 61:1 62:1 63:1 91:1 105:1 110:1 291:1 # lack of housing
5:1 7:1 9:1 10:1 14:1 19:1 26:1 33:1 36:1 48:1 55:1 70:1 72:2 77:1 102:1 109:1 116:1 117:1 118:1 150:1 193:1 285:1 # lacks emotional nurturance
5:1 7:1 17:1 19:2 20:1 25:1 32:1 33:1 35:1 41:1 64:1 72:1 98:1 109:1 125:1 151:1 185:1 212:1 213:1 218:1 228:1 262:1 285:1 # lacrimal gland structure
4:2 9:2 10:1 15:1 19:1 21:1 26:1 31:1 33:1 41:1 76:1 77:1 102:1 118:1 127:1 189:1 258:1 267:1 # lactation; nonpuerperal
1:1 10:1 17:1 18:1 19:1 30:1 33:2 34:1 39:1 41:1 67:1 74:1 88:1 117:1 148:1 189:1 218:1 225:1 235:1 274:1 295:1 # lactic acid increased
1:1 14:1 19:1 22:1 31:1 33:2 40:1 41:1 47:1 62:1 67:1 90:1 100:1 108:1 143:1 177:1 180:1 189:1 238:1 266:1 274:1 # lactobacillus arabinosus
19:1 26:1 33:2 41:1 47:1 60:1 67:1 70:1 73:1 91:1 95:1 100:1 111:2 177:1 189:1 238:1 274:1 # lactobacillus homohiochii
19:1 33:1 35:1 55:2 154:1 157:1 169:1 289:1 # lacuna magna
8:1 19:1 33:1 50:1 55:1 61:1 70:1 139:1 154:1 157:1 169:1 198:1 289:1 # lacuna of morgagni
19:1 38:1 43:1 59:1 69:1 81:1 89:1 157:1 216:1 275:1 # lambda like phages
1:1 2:1 8:1 14:1 19:1 23:1 33:1 53:1 55:1 69:1 73:1 90:1 91:1 142:1 172:1 256:1 286:1 # lamina suprachoroidea
1:1 2:1 3:1 4:1 19:1 22:1 29:1 36:1 47:1 53:1 54:1 55:1 65:1 69:1 75:1 129:1 130:1 142:1 172:1 256:1 286:1 # laminar heterotopia
4:1 19:1 69:1 76:1 199:1 267:1 277:1 # lampers
17:1 19:1 23:1 69:1 199:1 # lamprey
2:1 8:1 17:1 19:1 23:1 36:1 44:1 47:1 62:1 69:1 72:2 75:1 92:1 199:1 228:1 265:1 269:1 # lamprotornis purpureus
7:1 8:1 13:1 19:1 21:1 29:1 48:1 100:1 104:1 117:1 194:1 248:1 287:1 # lancetail wormfish
7:1 18:1 19:2 37:2 38:1 39:1 42:1 51:1 58:1 59:1 60:1 63:1 84:1 112:1 161:1 236:1 246:1 280:1 # lang mesomelic dysplasia
8:1 19:1 22:1 25:1 33:1 35:1 47:1 60:1 73:1 89:1 194:1 198:1 278:1 # large stomach worm
2:1 6:1 19:1 22:1 30:1 37:1 60:1 64:1 85:1 119:1 210:1 273:1 277:1 280:1 # larsen syndrome
16:1 19:2 20:1 22:2 26:1 34:1 61:1 100:1 104:1 124:1 184:1 191:1 # larva of filarioides
5:1 15:1 17:1 19:1 22:1 32:1 42:1 58:1 59:1 63:1 88:1 89:1 126:1 # laryngeal atresia
4:1 5:1 8:1 12:1 13:1 16:1 19:1 22:1 51:1 63:1 88:1 89:1 115:1 126:1 144:1 149:1 182:1 243:1 250:1 271:1 277:1 299:1 300:1 # laryngeal disorders
5:1 19:2 22:1 39:1 42:1 58:1 63:1 88:1 89:1 112:1 126:1 161:1 236:1 246:1 # laryngeal dysplasia
5:1 10:1 13:1 14:1 18:1 19:1 22:2 63:1 107:1 126:1 140:1 154:1 167:1 234:1 235:1 # laryngismus paralyticus
10:1 13:1 18:1 19:1 22:1 42:1 46:1 49:1 63:1 126:1 234:1 # laryngitis ; sicca
19:1 22:1 43:1 54:1 63:1 81:1 126:1 216:1 259:1 # laryngopharynges
19:1 22:1 31:1 40:1 43:1 54:1 63:1 81:1 126:1 216:1 259:1 266:1 # laryngopharyngitis nos
10:1 19:1 22:1 25:1 26:1 32:1 41:1 98:1 102:1 125:1 126:1 177:1 212:1 213:1 225:1 253:1 # larynx ; obstruction
15:1 18:1 19:1 20:1 22:1 32:1 46:1 67:1 126:1 232:1 257:1 # larynx; cicatrix
3:2 4:2 5:2 11:1 14:1 15:1 19:1 38:1 49:1 54:1 88:1 97:1 106:1 113:1 130:1 161:1 # lateral popliteal nerve
3:1 4:1 5:1 14:1 15:1 19:1 38:1 49:1 113:1 130:1 145:1 # laterality
3:1 4:1 5:1 14:1 15:1 19:1 38:1 51:1 61:1 64:1 110:1 113:1 130:1 169:1 # lateralization of sound
3:1 4:1 5:1 14:1 15:1 19:1 62:1 99:1 113:1 114:1 130:1 # laterallus
15:1 19:1 28:1 56:1 62:1 125:1 147:1 260:1 # lathyrus
8:1 10:1 13:1 15:1 19:2 42:2 62:1 127:1 133:1 151:1 173:1 178:1 277:1 # latissimus dorsi flap
9:1 15:1 19:1 35:1 52:1 57:1 60:1 64:1 68:1 71:1 109:1 236:1 278:1 # latum ; condyloma
1:1 4:1 10:1 15:1 19:1 20:1 48:1 97:1 127:1 140:1 185:1 226:1 229:1 233:1 # laxative glycerin
10:1 14:2 15:1 19:1 22:1 39:1 46:2 59:1 97:1 127:1 157:1 160:1 166:1 209:1 226:1 237:1 240:1 275:1 # laxatives cascara sagrada
13:1 14:1 30:1 287:1 # ldl raise
4:1 20:2 32:1 48:1 140:1 152:1 185:1 229:1 233:1 257:1 # ldl triglyceride
6:1 24:1 27:1 30:1 48:1 84:1 99:1 103:1 108:1 253:1 293:1 # le cell absent
6:1 7:1 10:1 24:1 27:1 88:1 89:1 108:1 152:1 187:1 201:1 207:1 # leab antigen
10:1 13:1 27:1 36:1 52:1 61:1 88:1 121:1 129:1 152:1 185:1 # leaf of epiglottis
1:2 3:1 4:1 20:1 27:2 63:2 88:1 100:1 104:1 105:2 130:1 163:1 233:1 # leaking filtering bleb
7:1 10:1 25:1 27:1 36:1 39:1 47:1 55:1 60:1 70:1 88:1 # leaks, anastomotic
1:1 4:1 7:1 14:1 22:1 27:1 32:1 50:1 63:1 88:1 105:1 122:1 158:1 188:1 193:1 # learning transfer
4:2 15:1 17:2 27:1 28:1 65:1 87:1 88:1 107:1 121:1 141:1 287:1 # leather good repairer
22:1 27:1 88:1 97:1 194:1 # leave arm
17:1 25:1 27:1 39:1 88:2 97:1 164:1 # leave breast
22:1 27:1 88:2 97:1 # leave ear
8:1 14:1 27:1 28:1 46:1 49:2 53:1 65:1 88:1 91:1 97:1 116:1 131:1 145:1 # leave hemithorax cavity
27:1 88:1 97:1 111:1 211:1 # leave hip
27:1 88:1 97:1 177:1 # leave job
27:2 88:1 97:1 # leave leg
3:1 4:1 9:1 22:2 27:1 55:1 70:1 83:1 88:1 97:1 126:2 130:1 150:1 # leave pulmonary artery
3:1 4:1 5:1 12:1 14:1 22:1 27:1 58:1 88:1 97:1 126:1 130:1 150:1 166:1 # leave radial artery
3:1 4:1 17:1 27:1 29:1 72:1 88:1 97:1 130:1 228:1 # leave ureter
5:1 27:1 38:1 65:1 73:1 80:1 190:1 191:1 # lechevalieria
21:1 27:2 29:1 31:1 34:1 53:1 60:1 108:1 114:1 163:1 169:1 195:1 # leflunomide 100mg tablet
1:1 18:1 20:1 25:1 27:1 32:1 39:1 66:1 78:1 97:1 139:1 212:1 257:1 # left gastric vein
6:1 18:1 20:1 24:1 27:2 32:1 76:1 97:1 103:1 146:1 173:1 200:1 257:1 # left ventricle apex
5:1 8:1 27:1 46:1 57:1 95:1 115:1 250:1 272:1 # left vocal cord
2:1 13:1 27:1 28:1 40:1 42:1 60:1 120:1 222:1 249:1 273:1 # leg ; thrombosis
8:1 13:1 27:1 51:1 67:1 178:1 209:1 243:1 # leg scissor
1:1 2:1 13:1 27:1 28:1 40:1 42:1 60:1 66:1 78:1 97:1 120:1 122:1 222:1 249:1 273:1 # leg thrombosis veins
1:1 5:1 11:1 27:1 38:1 59:1 62:1 64:1 139:1 160:1 163:1 178:1 263:1 270:1 # legal blindness usa
7:1 9:1 10:1 11:1 19:1 25:1 26:1 27:1 55:1 58:1 59:1 77:1 84:1 89:1 99:1 183:1 234:1 293:1 # legionella geestiana
9:1 11:1 19:1 22:1 26:1 27:1 59:1 76:1 77:1 81:1 84:1 88:1 99:1 112:1 183:1 234:1 293:1 # legionella shakespearei
1:1 17:1 26:1 27:1 30:1 35:1 39:1 60:2 66:1 88:1 117:1 148:1 218:1 278:1 # leiomyomauterine increase
4:1 7:1 10:1 13:1 27:1 35:1 50:1 58:1 65:1 66:1 150:1 152:1 224:1 234:1 242:1 # leishmania hertigi
7:2 8:1 13:2 27:2 35:3 50:2 58:2 66:2 224:2 242:2 # leishmania leishmania major
6:1 7:3 11:1 13:1 27:1 30:1 35:1 50:2 58:3 59:1 66:1 122:1 131:1 224:1 242:1 # leishmania viannia guyanenses
6:2 27:1 28:1 30:1 37:1 59:1 61:1 63:1 122:1 # length of menses
4:1 6:1 11:1 27:1 150:1 # lennert
6:1 8:1 12:1 13:1 14:1 15:1 27:1 45:1 52:1 57:1 122:1 149:1 209:1 252:1 # lens discoloration
1:1 6:1 10:1 11:1 24:1 27:1 62:1 86:1 103:1 125:1 131:1 141:1 207:1 226:1 # lentiviruses , equine
4:2 9:1 27:1 89:1 123:1 133:1 198:1 223:1 231:1 # leonberger dog
2:1 22:1 27:1 54:1 107:1 115:1 223:1 231:1 # leopard frogs
12:1 27:1 34:1 68:1 121:1 129:1 227:1 284:1 # lepidiums
27:1 34:1 53:1 69:1 121:1 129:1 133:1 142:1 # lepidozamia
4:1 7:1 18:1 20:1 21:1 26:1 27:1 36:1 37:1 46:1 55:1 69:1 121:1 129:1 232:1 233:1 # lepiota americana
8:1 20:1 27:1 101:1 106:2 121:1 211:1 # leporipoxvirus
4:1 5:1 7:1 14:1 16:1 20:1 27:2 40:1 47:1 64:1 112:1 121:1 129:1 141:1 182:1 197:1 200:1 233:1 # leptospira alexanderi
14:1 27:1 40:1 47:1 112:2 121:1 129:1 141:1 197:1 # leptospira sp.
20:1 27:1 28:1 31:1 36:1 47:1 121:1 197:1 # leptothrix , no
4:1 6:1 14:1 19:1 22:1 23:1 27:1 30:1 33:1 37:1 57:1 59:1 60:1 90:1 107:1 131:1 146:1 150:1 178:1 199:1 # lesser supraclavicular compartment
6:1 27:1 43:1 121:1 269:1 # leu-enkephalin
27:1 34:1 47:1 53:1 57:1 68:1 95:1 98:1 165:1 269:1 275:1 # leucocytozoon numidae
1:1 6:1 9:1 10:1 22:1 24:1 25:1 27:1 31:1 40:1 47:1 57:1 68:1 89:1 98:1 103:1 198:1 201:1 207:1 266:1 269:1 298:1 # leuconostoc argentinum
8:1 20:1 27:1 31:1 40:1 57:1 98:1 106:1 112:1 269:1 # leucosporidium , no
7:1 14:1 27:1 52:1 53:1 58:1 83:1 95:1 116:1 165:1 193:1 237:1 269:1 # leukaemia granulocytic
2:1 23:1 27:1 44:1 52:1 53:1 58:1 60:1 84:1 95:1 116:1 165:1 269:1 273:1 # leukemia , promyelocytic
3:1 8:1 15:1 27:1 46:1 53:1 58:1 113:1 116:1 126:1 269:1 # leukemia - category
27:1 39:1 53:1 58:1 116:1 269:1 # leukemias
27:1 39:1 53:1 58:1 116:1 185:1 269:1 # leukemias , lgl
27:1 34:1 70:1 116:1 184:1 269:1 # leukemoid
4:1 27:1 28:1 126:1 269:1 # leukoerythroblastosis
3:1 4:1 20:1 27:1 54:1 130:1 197:1 233:1 269:1 # leukopterin
7:1 14:1 24:1 27:1 37:1 69:1 187:1 191:1 # levant frame
8:1 16:1 20:1 27:1 34:1 52:1 73:1 84:1 97:1 124:1 268:1 # level chloride
2:1 8:1 9:1 14:1 18:1 21:1 27:2 29:1 31:1 53:1 59:1 89:1 108:1 163:1 198:1 218:1 231:1 237:1 # levonorgestrel 30micrograms tablet
3:1 7:1 10:1 13:1 24:1 25:1 27:1 87:1 116:1 120:1 187:1 207:1 210:1 236:1 246:1 292:1 # lewis system antibody
7:1 13:1 27:1 31:1 32:1 40:1 51:1 60:1 62:1 90:1 107:1 126:1 239:1 266:1 # lewisus , trypanosoma
4:1 6:1 10:2 13:1 15:2 16:1 18:1 35:2 38:1 47:1 49:1 50:1 62:1 65:1 73:1 80:1 104:1 110:1 116:1 127:1 182:1 190:1 194:1 283:1 291:1 # lichenified eczematous dermatitis
1:1 11:1 34:1 38:1 46:1 86:1 95:1 133:1 287:1 # lidocaine+adrenaline
3:1 4:1 9:1 14:1 16:1 17:1 22:1 23:1 33:1 38:1 41:1 42:1 52:1 59:1 63:1 73:1 81:1 84:1 97:1 121:1 130:1 178:1 188:1 189:1 226:1 # lifelong depressive character
2:1 28:1 38:1 56:1 121:1 129:1 147:1 152:2 185:1 260:1 # lig. thyroepiglotticum
6:1 19:1 24:1 37:1 38:1 49:1 69:1 103:1 139:1 145:1 152:1 # ligament ; laxity
1:2 6:1 12:1 24:1 37:1 38:1 63:1 64:1 69:1 103:1 104:1 105:1 139:1 152:1 170:1 270:1 301:1# ligament finding
1:1 5:1 6:1 10:1 15:1 18:1 24:1 37:1 38:1 40:1 42:1 46:1 55:1 69:1 103:1 104:1 112:1 127:1 129:1 139:1 152:1 178:1 232:1 286:1 # ligament ossification spinal
6:1 24:1 37:1 38:1 43:1 45:1 46:1 55:1 69:1 91:1 103:1 114:1 139:1 152:1 169:1 173:1 209:1 # ligament scapholunate
6:1 21:1 24:1 37:1 38:1 69:1 103:1 139:1 152:1 # ligamenta
3:1 4:1 6:1 12:1 14:1 15:1 21:2 24:1 25:2 31:1 37:1 38:1 40:1 57:1 58:1 69:1 95:1 103:1 130:1 139:1 152:1 166:1 # ligamenta sternocostalia radiata
6:1 24:1 37:1 38:1 69:1 103:1 139:1 152:1 # ligaments
2:1 6:1 19:1 24:1 26:1 33:1 37:1 38:1 53:1 60:1 68:1 69:1 95:1 103:1 109:1 139:1 146:1 152:1 218:1 273:1 # ligamentum acromioclaviculare
3:1 4:1 6:2 7:1 13:1 20:1 24:2 37:2 38:1 50:1 57:1 61:1 62:1 68:1 69:1 103:1 109:1 116:1 130:1 139:1 152:1 187:1 188:1 209:1 227:1 233:1 # ligamentum meniscofemorale anterius
1:1 3:1 4:1 6:1 10:1 14:1 18:1 22:1 24:2 25:2 31:1 32:1 37:1 38:1 40:1 57:1 68:1 69:1 95:1 103:1 109:1 130:1 139:1 150:1 152:1 158:1 235:1 # ligamentum sternocostale intraarticulare
4:1 6:1 7:1 14:1 21:1 24:1 29:1 32:1 33:1 37:1 38:2 48:1 68:1 69:1 83:1 90:1 97:1 103:1 108:1 109:1 122:1 139:1 152:1 158:1 193:1 248:1 261:1 277:1 # ligamentum transversum acetabuli
8:1 15:1 38:1 47:1 139:1 152:1 265:1 277:1 # ligators
1:1 9:1 38:1 45:2 52:1 57:1 63:1 65:1 117:1 121:1 263:1 # lincoln longwool sheep
1:1 11:1 22:1 30:1 33:1 38:1 48:1 55:1 62:2 86:1 88:1 110:1 223:1 238:1 263:1 291:1 # linear naevus sebaceous
1:1 4:1 14:1 15:2 19:1 21:1 30:1 38:1 63:1 83:1 105:1 109:1 252:1 263:1 # linguatula serrata
1:1 6:1 16:1 24:1 38:1 62:1 63:1 83:1 87:1 90:1 103:1 105:1 154:1 263:1 # linguodental sulcus
11:1 38:1 59:1 85:1 126:1 178:1 211:1 # lip dryness
8:1 14:1 15:1 25:1 28:1 34:1 38:1 47:1 54:1 56:1 89:1 107:1 129:1 147:1 157:1 211:1 265:1 # lipid storage myopathy
4:1 15:1 16:1 31:1 35:1 38:1 40:1 87:1 106:1 182:1 194:1 211:1 266:1 # lipodermatosclerosis, nos
1:1 2:1 4:1 7:1 14:1 27:1 38:1 40:1 42:1 63:1 83:1 105:1 106:1 146:1 193:1 209:1 211:1 222:1 231:1 237:1 # lipogranuloma, sclerosing
13:1 38:1 42:1 45:1 106:1 140:1 211:1 246:1 249:1 # lipolysis
10:1 15:1 27:1 35:1 38:1 40:1 42:1 47:1 60:1 83:1 106:1 161:1 211:2 222:1 278:1 # lipomatosis, multiple
4:1 38:2 43:1 54:1 84:1 97:1 106:1 126:1 188:1 211:1 246:1 259:1 # lipophrys velifer
2:1 3:1 8:1 17:1 23:1 36:1 38:1 44:1 47:1 48:1 54:1 66:1 75:1 79:1 80:1 82:1 92:1 93:1 96:1 106:1 121:1 132:1 135:1 197:1 211:1 214:1 265:1 # lipoprotein receptor
8:1 14:1 16:1 32:1 37:1 38:1 40:1 51:1 60:1 83:1 106:1 158:1 166:1 202:1 211:1 280:1 # liposome, ultradeformable
8:1 10:1 18:1 25:1 30:1 38:1 40:1 133:1 194:1 202:1 211:1 235:1 # lipstick dose form
5:1 8:1 14:1 34:1 38:1 # liquid oral
1:1 13:1 20:1 21:1 23:1 27:1 29:1 31:1 38:1 42:1 54:1 100:1 108:1 163:1 180:1 195:1 # lisinopril 40mg tablet
3:1 6:1 13:1 25:1 38:1 122:1 # listens
1:1 3:1 4:1 9:1 10:1 13:1 20:1 25:1 26:1 38:1 41:1 58:1 77:1 80:1 102:1 118:1 122:1 130:1 188:1 225:1 233:1 290:1 # listeria infections
2:1 3:1 4:1 14:1 23:1 27:1 33:1 38:1 44:1 49:1 116:1 130:1 163:1 165:1 177:1 # literacy; problem
4:1 10:1 14:1 27:1 28:2 38:1 49:1 65:1 68:1 76:1 84:1 97:1 111:1 136:1 173:1 227:1 269:1 284:1 # lithium level therapeutic
27:1 38:1 49:1 108:1 # little i ab
27:1 38:1 49:1 108:1 # little k ab
15:1 34:1 38:1 39:1 52:1 54:1 74:1 83:1 97:1 107:1 133:1 154:1 184:1 191:1 209:1 226:1 # livedoid vasculopathy
4:1 7:1 26:1 35:2 38:1 60:1 63:1 65:1 97:1 116:1 224:1 226:1 234:1 278:1 # liver hemangiomas
4:1 9:1 38:1 47:1 49:1 53:1 64:1 73:1 85:1 91:1 95:1 97:1 226:1 # liver mitochondrion
4:1 10:1 15:1 27:1 38:1 83:1 97:1 100:1 127:1 160:1 226:1 # liver pulsatile
28:1 52:1 56:1 61:1 62:1 123:1 147:1 177:1 # lobe of thymus
9:1 19:1 22:1 26:1 27:1 42:1 52:1 59:1 74:1 76:1 77:1 81:1 83:1 173:1 177:1 261:1 # lobular shaped lesion
5:1 6:1 13:1 14:1 24:1 32:1 38:1 48:1 52:1 62:1 83:1 103:1 114:1 158:1 177:1 261:1 # lobulus centralis
4:1 5:1 13:1 15:1 16:1 30:1 35:1 38:1 40:1 46:1 47:1 52:1 95:1 146:1 182:1 194:1 209:1 272:1 # localise dermatosclerosis
5:1 7:1 9:1 10:1 13:1 17:1 22:1 26:1 30:1 33:1 35:1 38:1 41:1 46:1 52:1 77:1 88:1 95:1 102:1 118:1 150:1 189:1 224:1 225:1 272:1 # localise shwartzman reaction
5:2 8:1 10:1 18:1 19:1 38:1 39:1 42:1 46:2 52:1 57:1 58:1 74:1 95:1 112:1 150:1 161:1 232:1 235:1 236:1 246:1 272:2 # localized cortical dysplasia
5:2 7:1 24:1 26:1 28:1 35:1 36:1 37:1 38:3 46:1 51:1 52:1 55:1 59:1 65:1 74:1 84:1 95:1 152:1 187:1 262:1 272:1 289:1 # localized malignant mesothelioma
4:1 7:1 20:1 52:1 123:1 139:1 231:1 # loganberries
30:1 39:1 52:1 58:1 59:1 148:1 184:1 # loiases
1:1 5:1 9:1 11:2 19:1 22:1 52:1 68:1 84:1 86:1 99:1 121:1 125:1 129:1 183:1 293:1 # lonepinella koalarum
1:1 9:1 11:1 17:1 52:1 63:1 84:1 86:1 104:1 112:1 129:1 141:1 # longspine squirrelfish
9:1 17:1 52:1 65:1 74:1 121:1 164:1 # lonk sheep breed
20:1 25:1 30:1 32:1 40:1 52:1 53:1 59:1 69:1 100:1 140:1 142:1 204:1 212:1 257:1 # loosestrife family
5:1 6:1 43:1 48:1 52:1 54:1 55:1 62:1 89:1 91:1 95:1 143:1 152:1 201:1 259:1 261:1 # lophocebus albigena
1:1 9:1 20:1 47:1 49:1 52:1 54:1 55:2 129:1 131:2 141:2 286:1 # lopinavir / ritonavir
8:1 13:1 20:1 31:1 52:1 # loris , no
3:1 10:1 29:1 40:1 49:1 52:1 76:1 173:1 178:1 # loss ; appetite
1:1 20:1 22:1 40:1 52:1 63:1 65:1 88:1 105:1 178:1 # loss ; hearing
40:1 52:1 61:1 81:1 141:1 178:1 287:1 # loss of hair
18:1 40:1 48:1 52:1 61:1 178:1 184:1 # loss of voice
30:1 31:1 52:1 62:1 110:1 291:1 # louse , no
30:1 52:1 62:1 87:1 110:1 120:1 236:1 291:1 # louse body
31:1 40:1 52:1 97:1 115:1 141:1 143:1 266:1 # lovebird, nos
19:1 30:1 39:1 52:1 69:1 71:1 148:1 # low amylase
1:1 2:1 3:1 8:1 24:1 25:1 32:1 39:1 52:1 70:1 81:2 116:1 139:1 157:1 184:1 212:1 # low gastrointestinal haemorrhage
2:1 9:1 38:1 52:1 141:1 151:1 # low limb iron
2:1 4:1 17:1 37:1 48:1 52:2 60:1 64:1 83:1 85:1 95:2 119:1 154:1 210:1 273:1 280:1 # lowe oculocerebrorenal syndrome
4:1 5:1 8:1 13:1 14:1 42:1 43:1 52:1 56:1 70:1 116:1 121:1 129:1 188:1 211:1 246:1 249:1 # lower femoral epiphysis
1:2 4:1 12:1 15:1 35:1 45:1 47:1 52:2 63:1 64:1 65:1 104:1 105:1 116:1 170:1 231:1 270:1 301:1# lower hematology finding
1:2 9:1 11:1 13:1 50:1 51:1 52:1 63:1 86:1 101:1 105:1 106:1 129:1 144:1 173:1 184:1 # loxapine poisoning
52:1 54:1 101:1 # loxops
2:1 23:1 25:1 40:1 44:1 47:1 114:1 143:1 206:1 211:1 # lubiprostone
6:1 7:1 16:1 17:1 25:1 32:1 39:1 43:1 55:1 81:1 114:1 121:1 212:1 216:1 # luden , anastrepha
1:1 7:1 55:1 63:1 114:1 152:1 234:1 286:1 # ludwig angina
9:1 22:1 40:1 42:1 52:1 64:1 68:1 71:1 106:1 112:1 114:1 222:1 236:1 238:1 # lumbar ; spondylosis
3:1 4:1 22:2 29:1 30:1 68:1 114:1 126:1 130:1 150:1 238:1 # lumbar artery set
7:1 13:1 14:1 33:1 40:2 42:1 52:1 68:1 71:1 114:1 120:1 160:1 218:1 222:1 249:1 # lumbosacral; ankylosis
25:1 59:1 65:1 68:1 73:1 114:1 199:1 # lump chest
16:1 35:1 63:1 74:1 114:1 116:1 169:1 # lung , edema
27:1 31:1 59:1 63:1 83:1 87:1 114:1 169:1 196:1 # lung nodules
1:1 4:1 18:1 20:1 30:1 48:1 62:2 114:1 129:1 233:1 269:1 # lupinus sericeus
4:1 12:1 13:1 15:1 16:1 28:1 34:1 35:1 47:1 57:1 59:1 62:1 65:1 114:1 116:1 124:1 126:1 149:1 184:1 209:1 # lupus erythematosus discoides
1:1 50:1 58:1 62:1 67:1 114:1 209:1 # luscinia
3:1 18:1 57:1 66:1 82:1 95:1 114:1 136:1 154:1 # luteicoccus
4:1 6:1 7:1 10:1 11:1 14:1 15:1 28:1 31:1 36:1 43:1 65:2 76:1 97:1 114:1 127:1 136:1 139:1 145:1 193:1 226:1 239:1 254:1 283:1 # lutheran negative phenotype
4:2 14:1 39:1 57:1 62:1 87:1 104:1 140:1 173:1 188:1 190:1 229:1 275:1 # lycodapus fierasfer
16:1 22:1 31:1 37:1 43:1 87:1 88:1 140:1 167:1 199:1 # lymph node smear
16:1 22:1 31:1 34:1 40:1 42:1 43:1 57:1 59:1 87:1 133:1 140:1 160:1 184:1 199:1 222:1 # lymph sarcoidosis nodes
6:1 10:1 14:1 15:1 16:1 43:1 50:1 72:1 81:1 90:1 127:1 140:1 166:1 199:1 216:1 226:1 252:1 # lymphadenitis suppurative
4:1 6:1 16:1 31:1 43:1 52:1 81:1 83:1 109:1 110:1 123:1 140:1 154:1 166:1 199:1 206:1 216:1 # lymphadenopathy; tuberculous
7:1 26:1 43:1 63:1 81:1 140:1 199:1 216:1 234:1 # lymphangioendothelioma
1:1 3:1 43:1 65:1 73:1 81:1 88:1 91:1 95:1 140:1 165:1 199:1 287:1 # lymphocyte heavy chain
10:1 43:1 49:2 54:1 56:1 91:1 95:1 106:1 109:1 129:1 140:1 165:1 199:1 239:1 # lymphocytic hypopituitarism
1:1 6:1 10:2 13:1 37:1 43:1 49:1 50:1 63:1 91:1 95:1 105:1 140:1 165:1 199:1 234:1 # lymphocytic meningitis
10:2 13:1 17:1 25:1 32:1 41:1 43:1 72:1 90:1 91:1 95:1 98:1 109:1 125:1 140:1 165:1 178:1 199:1 212:1 213:1 228:1 285:1 # lymphocytic tissue structure
2:1 16:1 36:1 43:1 61:1 68:1 74:1 75:1 91:1 109:1 116:1 140:1 199:1 209:1 218:1 # lymphoedema of scrotum
1:1 11:1 22:1 40:1 43:1 86:1 91:1 120:1 131:1 140:1 160:1 199:1 # lymphosarcomas , bovine
16:1 31:1 43:1 59:1 87:1 140:1 199:1 # lymphs nodes
17:1 55:1 140:1 260:1 # lyre snake
1:1 9:1 11:1 14:1 15:1 31:1 42:1 56:1 70:1 85:1 86:1 138:1 140:1 153:1 155:1 159:1 246:1 252:1 # lysine monohydrate
1:1 8:1 13:1 33:1 42:2 50:1 53:1 62:1 67:1 140:1 194:1 202:1 238:1 246:1 274:1 292:1 # lysinibacillus fusiformis
13:1 31:1 40:1 42:1 140:1 246:1 249:1 266:1 # lysis, nos
41:1 47:1 53:1 54:1 69:1 95:1 107:1 142:1 # m-octopamine
45:1 52:1 71:1 162:1 # m-xylol
7:1 35:1 63:1 205:1 # ma huang
1:1 33:1 35:1 # mac inh
33:1 35:1 46:1 53:1 58:1 69:1 136:1 142:1 166:1 275:1 # macadamia nut
1:1 2:1 4:1 11:1 16:1 20:1 33:1 35:1 43:1 54:1 65:1 70:1 73:1 74:1 81:1 86:1 89:1 97:1 116:1 157:1 182:1 216:1 218:1 226:1 233:1 245:1 259:1 # macrophage derived chemokine
2:1 4:1 6:1 27:1 30:1 33:1 35:1 37:1 40:1 54:1 57:1 67:1 76:1 80:1 108:1 112:1 129:1 151:1 163:1 177:1 191:1 209:1 218:1 253:1 # macroscopic specimen observable
2:1 15:1 33:1 35:2 40:1 51:1 60:1 218:1 278:1 # macrosomatia
8:1 11:1 19:1 33:1 35:1 57:1 83:1 88:1 154:1 # macula; cornea
4:1 6:1 10:1 11:1 14:1 15:1 16:1 19:1 22:1 33:1 35:1 83:1 89:1 127:1 154:1 201:1 252:1 # macular degenerations
3:1 8:1 16:1 19:1 22:1 33:1 35:1 38:1 40:1 42:1 49:2 83:1 84:1 99:1 106:1 121:1 131:1 154:1 202:1 222:1 293:1 # macular vitelliform deposits
7:1 35:1 39:1 46:1 139:1 157:1 166:1 209:1 275:1 # madagascans
6:1 21:1 24:1 35:1 39:1 89:1 103:1 157:1 201:1 # magentas
4:1 8:1 11:1 12:1 13:2 16:1 21:1 29:1 35:1 37:1 38:1 42:1 45:1 51:1 59:1 68:1 108:1 115:1 120:1 137:1 144:1 149:1 157:1 167:1 182:1 227:1 243:1 248:1 250:1 271:1 284:1 289:1 299:1 300:1 # magnesium metabolism disorder
26:1 31:1 35:1 38:1 45:1 54:1 157:1 289:1 # magnoliopsidas
1:1 7:1 21:1 24:1 35:1 50:1 59:1 70:1 91:1 110:1 139:1 169:1 190:1 231:1 242:1 287:1 # mahoganies, mountain
5:1 6:1 8:1 16:1 19:1 35:1 55:1 87:1 99:1 100:1 107:1 129:1 173:1 196:1 # major duodenal papilla
8:1 10:1 18:1 27:1 35:1 100:1 121:2 129:1 197:1 235:1 # major; epileptic
15:1 17:1 27:1 35:1 38:1 46:1 74:1 84:1 164:1 # makaweli cattle breed
4:2 5:1 19:1 20:1 33:1 35:1 47:1 53:1 57:1 60:1 65:1 73:1 95:1 190:1 233:1 262:1 # malacochersus tomieri
5:1 19:1 20:1 22:1 31:1 35:1 40:1 58:1 262:1 266:1 # malaria nos
5:1 19:1 20:1 22:1 35:1 58:1 131:1 191:1 226:1 262:1 # malaria vivax
2:1 3:1 5:1 10:1 23:1 25:1 27:1 35:1 40:1 44:1 49:1 109:1 136:1 262:1 # male prostitute
2:1 4:1 5:1 8:1 10:1 12:1 13:1 16:1 17:1 23:1 27:1 35:1 41:1 44:1 51:1 87:1 98:1 115:1 121:1 144:1 149:1 182:1 196:1 213:1 225:1 243:1 250:1 262:1 271:1 277:1 299:1 300:1 # male reproductive disorders
5:1 27:1 31:1 35:1 40:1 262:1 266:1 # male, nos
5:1 7:1 9:1 30:1 35:1 38:1 55:1 57:1 64:1 80:1 117:1 152:1 165:1 262:1 289:1 # malignancy second
5:1 7:1 24:1 25:1 35:2 38:1 39:1 40:1 47:2 55:1 95:1 152:1 165:1 187:1 262:1 289:1 # malignant ; mastocytosis
5:2 6:1 7:1 11:1 17:1 19:1 24:1 35:1 38:1 39:1 54:1 55:2 85:1 152:1 161:1 166:1 167:1 187:1 223:1 262:1 289:1 # malignant adrenal neoplasm
2:1 5:2 6:1 7:1 17:1 24:1 35:1 38:1 43:1 55:2 60:1 65:1 70:1 73:1 85:1 95:1 152:1 166:1 187:1 223:1 254:1 262:1 273:1 289:1 # malignant adrenal pheochromocytoma
5:2 7:1 11:1 19:1 24:1 28:1 35:1 38:2 39:1 49:1 54:1 55:1 58:1 65:1 84:1 121:1 129:1 152:1 161:1 167:1 187:1 223:1 262:1 289:1 # malignant epithelial neoplasm
5:2 7:1 17:1 18:1 20:1 24:1 25:1 32:1 35:1 38:1 41:1 43:1 51:1 54:1 55:1 59:1 72:1 81:1 88:1 89:1 109:1 152:1 157:1 187:1 212:1 216:1 228:1 257:1 259:1 262:1 285:1 289:1 # malignant esophageal stricture
5:1 7:1 24:1 26:1 28:1 35:1 36:1 37:1 38:2 51:1 53:1 55:1 59:1 65:1 74:1 84:1 152:1 187:1 262:1 289:1 # malignant mixed mesothelioma
5:1 7:1 24:1 35:1 38:1 54:1 55:1 58:1 129:1 152:1 187:1 262:1 289:1 # malignant myopia
5:1 7:1 11:1 19:1 24:1 35:1 38:1 39:1 48:1 54:1 55:1 68:1 80:1 152:1 154:1 161:1 167:1 187:1 223:1 262:1 289:1 # malignant neoplasm cecum
5:1 6:1 7:1 8:1 9:1 24:2 35:1 38:1 47:1 50:1 55:1 68:1 70:1 87:1 89:1 109:1 133:1 152:1 187:1 201:1 231:1 262:1 289:1 # malignant odontogenic tumor
5:2 7:1 8:1 17:1 21:1 24:1 35:1 38:1 41:1 55:1 68:1 70:1 80:1 109:1 152:1 187:1 262:1 289:1 290:1 # malignant rectal tumor
5:2 7:1 24:1 35:2 38:1 55:1 99:1 101:1 106:1 152:1 167:1 187:1 262:2 276:1 289:1 # malignant smallpox
5:1 6:1 7:1 11:1 18:1 19:1 24:1 27:1 35:1 38:1 39:1 50:1 54:1 55:1 112:1 152:1 161:2 167:1 187:1 223:1 262:1 289:1 # malignant splenic neoplasm
5:1 7:1 11:1 14:1 19:1 23:1 24:1 35:1 36:1 38:1 39:1 52:1 54:1 55:1 90:1 152:1 157:1 161:1 167:1 185:1 187:1 223:1 262:1 289:1 # malignant supraglottal neoplasm
5:1 7:1 13:1 27:1 35:1 40:1 42:1 52:1 62:1 71:1 99:1 222:1 249:1 262:1 269:1 # malleus ankylosis
5:1 9:1 12:1 18:1 35:1 50:1 52:1 58:1 262:1 # malonicdialdehyde
5:2 8:2 21:1 35:1 49:1 68:1 70:1 109:1 143:1 262:1 # malt orbital tumor
5:1 18:1 35:1 67:1 76:1 80:1 89:1 104:1 112:1 152:1 262:1 # malt specific ige
9:1 31:2 35:1 40:1 60:1 69:1 70:2 231:1 266:1 # mammomonogamus, nos
3:1 7:2 15:1 20:1 22:1 35:1 46:1 55:1 88:1 113:1 123:1 224:1 240:1 292:1 # manatee, caribbean
1:1 7:1 35:1 48:1 73:1 84:1 111:1 117:2 224:1 # manchincels
7:3 11:1 14:1 20:1 35:1 58:1 72:1 73:1 117:1 193:1 205:1 218:1 224:1 # manchurian crane
7:1 35:1 57:1 117:1 224:1 # mancozeb
5:1 7:1 12:1 19:3 22:2 35:1 39:1 42:1 45:1 54:1 56:1 58:1 64:1 83:1 97:1 106:1 161:1 223:1 224:1 239:1 261:1 292:1 301:1# mandibular alveolar hypoplasia
7:1 12:1 14:1 17:1 19:1 22:1 33:1 35:1 41:1 64:1 72:1 83:1 109:1 189:1 224:1 228:1 261:1 285:1 292:1 301:1# mandibular fracture
4:1 7:1 11:1 12:1 19:1 22:1 35:1 59:1 64:1 83:1 97:1 224:1 261:1 292:1 301:1# mandibular nerves
3:1 7:1 10:1 12:1 13:1 19:1 22:1 25:1 35:1 40:1 49:1 64:1 66:1 82:1 83:1 224:1 261:1 292:1 301:1# mandibular osteitis
7:1 12:2 13:1 20:1 32:1 35:1 51:1 63:1 68:1 87:2 139:1 144:1 202:1 211:1 224:1 227:1 257:1 284:1 # mangafodipir trisodium
7:2 9:1 10:1 11:2 30:1 35:1 49:1 50:1 59:1 63:1 68:1 70:1 139:1 224:1 269:1 # manganese pneumonitis
6:1 7:2 11:1 16:1 18:1 30:1 35:1 59:1 63:1 67:1 104:1 117:1 139:1 165:1 190:1 224:1 # manganese; deficiency
1:1 4:1 7:1 12:1 14:2 18:1 32:1 33:1 35:1 41:1 46:1 63:1 64:1 158:1 188:1 189:1 200:1 224:1 232:1 234:1 270:1 301:1# mangifera indica extract
7:1 35:1 45:1 47:1 49:1 50:1 224:1 # mannitol
7:1 31:1 35:1 65:1 109:1 121:1 197:1 224:1 # mannoheptulose
7:1 9:1 31:1 35:1 50:1 51:1 58:1 122:1 224:1 # mansonia , no
7:1 10:1 11:1 15:1 24:1 35:1 47:1 97:1 110:1 127:1 139:1 187:1 224:1 226:1 # mantoux  negative
5:1 7:1 12:1 18:1 20:1 35:1 37:1 46:1 62:1 74:1 197:1 209:1 211:1 218:1 224:1 232:1 272:1 # manuscript , medical
22:1 35:1 139:1 198:1 # margay
1:1 22:1 35:1 198:1 234:1 # margin
1:1 6:1 22:1 27:1 35:1 61:1 112:1 161:1 198:1 234:1 # margin of spleen
1:1 15:1 22:1 35:2 55:1 68:1 80:1 109:1 116:1 198:1 234:1 286:1 # marginatum ; eczema
1:1 8:1 14:1 22:1 35:1 49:1 143:1 198:1 # margo infraorbitalis
7:2 19:1 20:1 22:1 24:1 35:1 55:1 161:1 187:1 # marijuana plant
1:1 20:1 22:1 35:1 55:1 286:1 # marina
1:1 2:1 20:1 22:2 31:1 33:1 35:1 41:1 46:1 56:1 85:1 95:1 119:1 120:1 138:1 153:1 155:1 159:1 171:1 176:1 177:1 180:1 189:1 238:1 240:1 # marinobacter hydrocarbonoclasticus
5:1 17:1 19:1 21:1 22:1 35:1 39:1 41:1 42:1 58:1 80:1 112:1 161:1 236:1 246:1 290:1 # mark rectal dysplasia
3:1 14:1 15:1 22:1 35:1 37:1 40:1 52:1 84:1 113:1 191:1 194:1 218:1 252:1 # marmelos, crateva
22:1 35:1 40:1 70:1 160:1 194:1 # marmosa
5:1 19:1 22:1 35:1 81:1 99:1 157:1 277:1 # marshallagia
3:1 6:1 22:1 35:1 150:1 # marten
1:1 2:1 7:1 19:1 22:1 35:1 36:1 64:1 71:1 126:1 129:1 # maryland pinkroot
4:1 30:1 35:1 39:1 148:1 277:1 # masers
9:1 16:1 17:1 23:1 26:1 35:1 39:1 42:1 59:1 77:1 121:1 178:1 # mask depression
33:1 35:1 39:1 48:1 204:1 # mask face
1:1 5:1 35:1 39:1 55:1 157:1 178:1 191:1 234:1 286:1 # mass vaginal
6:1 17:1 35:1 39:1 85:1 166:1 178:1 # mass;adrenal
2:1 13:1 35:1 39:1 40:1 42:2 97:1 104:1 164:1 178:1 222:1 226:1 249:1 292:1 # massive fibrosis
2:1 11:1 13:1 35:1 39:1 40:1 42:2 80:1 97:1 178:1 218:1 222:1 226:1 249:1 # massive necrosis
6:1 16:1 21:1 25:1 31:1 35:1 39:1 166:1 219:1 # mastadenovirus
13:1 19:1 25:2 34:1 35:1 39:1 47:1 83:1 104:1 109:1 184:1 # mastoid; fistula
7:1 15:1 20:1 21:1 35:1 39:1 62:1 83:1 114:1 226:1 294:1 # matanzas rivulus
3:1 4:1 14:1 15:1 35:1 72:1 113:1 130:1 196:1 # mater dura
3:1 4:1 5:1 10:1 15:1 18:1 20:1 24:1 28:1 29:1 35:1 58:1 65:1 113:1 130:1 210:1 233:1 235:1 # material synthetic
8:1 10:1 14:1 15:1 18:1 35:1 57:1 127:1 235:1 # maticora
15:2 18:2 20:4 22:2 26:1 32:2 35:2 46:2 58:1 232:2 240:2 257:2 # matricarioide , matricaria
15:1 18:1 20:1 22:1 27:1 32:1 35:1 48:1 59:1 88:1 98:1 146:1 257:1 # matrices, nuclear
9:2 15:2 20:2 32:2 35:2 50:1 58:1 70:2 151:2 241:1 257:2 # matrimony , matrimonial
3:1 4:1 9:1 10:1 14:2 15:3 26:1 27:1 30:1 33:1 35:1 48:1 72:1 77:1 84:1 102:1 109:1 113:1 118:1 127:1 200:1 252:2 258:1 285:1 # maturation sex accelerate
9:1 15:1 17:1 24:1 35:1 72:1 73:1 109:1 111:1 209:1 228:1 285:1 # mature schizont
5:1 19:1 22:2 35:1 45:1 62:1 97:1 99:1 100:1 107:1 114:1 126:1 150:1 223:1 # maxillary alveolus part
32:1 35:2 49:1 62:1 67:1 125:1 151:1 # maxima , citrus
8:1 13:1 35:1 51:1 67:1 178:1 209:1 243:1 277:1 # mayo scissors
12:1 13:1 22:1 27:1 30:2 39:1 46:1 88:1 115:1 148:1 149:1 240:1 # mcardle disease
85:1 # mcdr1
85:1 # mcdr2
146:1 # mclds
230:1 # mcp-2
6:1 11:1 27:1 28:1 29:1 35:1 37:1 56:1 71:1 74:1 128:1 137:1 147:1 168:1 174:1 179:1 181:1 192:1 247:1 264:1 # mdma - methylenedioxymethamphetamine
4:1 5:1 15:1 27:1 37:1 88:1 99:1 198:1 # meat allergy
12:1 13:1 15:1 37:1 59:1 65:1 88:1 149:1 # meat dishes
2:1 15:1 23:1 37:1 44:1 48:1 59:1 88:1 95:1 178:1 # meat process
2:1 5:1 7:1 18:1 23:1 30:1 37:1 44:1 46:1 48:1 50:1 59:2 73:1 80:1 81:1 95:1 178:1 232:1 242:1 272:1 # mechanical processes
5:1 7:1 17:1 18:1 25:1 32:1 37:1 46:1 50:1 59:1 73:1 80:1 81:1 178:1 212:1 232:1 242:1 272:1 # mechanical stress
1:1 2:1 8:1 11:1 37:1 38:1 52:1 56:1 73:1 80:1 85:1 86:1 95:1 119:1 138:1 146:1 153:1 155:1 159:1 171:1 176:1 268:1 # meclizine hydrochloride
9:1 10:1 25:1 26:1 32:1 37:1 41:1 50:1 57:1 68:1 80:1 98:1 102:1 125:1 177:1 212:1 213:1 225:1 227:1 253:1 284:1 # meconium; obstruction
37:1 69:1 74:1 107:1 173:1 275:1 288:1 # medazapam
5:1 8:1 9:1 11:2 12:1 37:1 58:1 66:1 74:1 120:1 154:1 169:1 183:1 194:1 202:1 # medial cuneiform bone
5:1 12:1 17:1 37:1 41:1 58:1 62:1 74:1 80:1 109:1 290:1 # medial rectus
3:1 4:1 5:2 12:1 21:1 22:2 37:1 58:1 74:1 126:1 130:1 150:1 160:1 277:1 # medial tarsal artery
4:1 7:1 9:1 11:1 12:1 17:1 26:1 37:1 58:1 74:1 77:1 97:1 234:1 # median nerve region
1:1 2:1 10:1 12:1 13:1 25:1 37:1 39:1 40:1 42:1 58:1 74:1 104:1 164:1 222:1 249:1 292:1 298:1 # mediastinum; fibrosis
1:1 8:1 10:1 12:1 15:2 19:1 35:1 37:1 47:1 58:1 69:1 74:1 127:1 265:1 277:1 # mediators, inflammation
1:2 2:1 4:1 5:1 12:1 16:1 18:1 34:1 37:1 55:1 67:1 74:1 76:1 101:1 117:1 124:1 267:1 286:1 # medicinal zinc peroxide
1:1 6:1 11:1 12:1 14:1 30:1 33:1 37:1 59:1 74:1 83:1 85:1 86:1 114:1 117:1 122:1 154:2 169:1 170:1 # medinenses , dracunculus
3:1 4:1 7:1 12:1 14:1 37:1 38:1 49:2 59:1 74:1 125:1 130:1 190:1 193:1 # mediterranean fruit flies
11:1 19:1 34:1 37:1 74:1 83:1 99:1 196:1 # medulla kidney
37:1 72:1 97:1 154:1 # mefsr curve
1:1 33:1 37:1 67:1 122:1 139:1 274:1 # megacins
5:1 7:1 11:1 19:1 37:1 39:1 52:1 53:1 58:1 116:1 139:1 163:1 177:1 # megaloblastic anemia
1:1 30:1 37:1 39:1 55:1 148:1 286:1 # mek kinase 2
1:1 30:1 37:1 39:1 55:1 148:1 286:1 # mek kinase 3
6:1 7:1 17:2 19:1 24:1 31:1 35:1 37:1 60:1 72:1 80:1 84:1 103:1 154:1 278:1 # melanoma recurrent
7:1 8:1 19:1 31:1 37:1 43:1 54:1 84:1 91:1 259:1 # melanophore
7:1 9:1 10:1 13:1 19:1 31:1 37:1 40:1 41:1 42:1 57:1 84:1 117:1 169:1 222:1 225:1 226:1 249:1 266:1 # melanosis , conjunctival
1:1 7:1 18:1 19:1 24:1 28:1 37:1 50:1 68:2 84:1 111:1 131:1 141:1 154:1 187:1 198:1 227:1 234:1 284:1 # melanthium virginicum
9:1 22:1 26:1 34:1 37:1 38:1 40:1 42:1 55:1 70:1 83:1 84:1 126:1 133:1 184:1 222:1 # melioidosis; pulmonary
1:1 4:1 5:1 6:1 8:1 12:1 13:1 16:1 37:1 50:1 51:1 63:1 88:1 89:1 105:1 115:1 144:1 149:1 182:1 243:1 250:1 271:1 299:1 300:1 # meningeal disorder
1:1 5:1 6:1 7:1 15:1 19:1 31:1 35:1 37:2 47:1 50:1 60:1 63:1 84:1 88:1 89:1 105:1 278:1 # meningeal melanomatosis
1:1 5:1 6:1 10:1 13:1 37:1 50:1 63:1 88:1 89:1 90:1 105:1 178:1 # meningeal tissue
1:1 3:1 4:1 5:1 6:1 10:1 20:1 33:1 34:1 37:1 41:1 49:1 50:1 58:1 63:1 105:1 130:1 189:1 233:1 234:1 238:1 # meningitides , bacterial
1:2 6:1 10:1 13:1 31:1 37:1 40:1 42:1 43:1 49:1 50:1 54:1 63:1 100:1 105:1 111:1 180:1 222:1 223:1 234:1 259:1 # meningitis , eosinophilic
1:1 6:1 10:1 13:1 37:1 47:1 49:1 50:1 57:1 63:1 95:2 105:1 126:1 197:1 218:1 234:1 239:1 # meningitis cryptococcal
1:1 3:1 6:1 10:1 13:1 25:1 37:1 49:2 50:1 59:1 63:1 105:1 234:1 # meningitis test kit
1:1 5:1 6:2 7:1 14:1 37:1 50:2 58:1 63:1 105:1 117:1 193:1 218:1 242:1 # meningoencephaloceles , cranial
5:1 6:1 16:1 25:1 32:1 35:1 37:1 74:1 116:1 122:1 125:1 212:1 # menstrual edema
1:1 5:1 6:1 10:1 25:1 32:1 36:1 37:1 63:1 105:1 106:1 112:1 122:1 125:1 212:1 298:1 # menstrual spotting
2:1 6:1 9:1 10:1 15:1 23:1 25:1 32:1 37:1 44:1 45:1 52:1 63:1 74:1 89:1 122:1 125:1 127:1 212:1 # menstruation prolonged
5:1 6:1 9:1 10:1 21:1 24:1 25:1 26:1 37:1 62:1 77:1 81:1 102:1 103:1 118:1 200:1 # mental ; exhaustion
5:1 6:1 12:1 13:1 17:1 21:1 24:1 25:1 32:1 37:1 59:1 103:1 149:1 178:1 212:1 # mental distress
21:1 22:1 27:1 29:1 37:1 43:1 91:1 108:1 121:1 143:1 163:1 177:1 195:1 238:1 # mephobarbital 100mg tablet
1:3 10:1 17:1 29:1 31:2 32:1 37:1 45:1 180:2 184:1 298:1 # mequinol / tretinoin
4:1 5:1 7:1 20:1 37:1 38:1 58:1 72:1 154:1 # mercurialis annua
4:1 15:1 19:1 20:1 26:1 37:1 62:3 72:1 87:1 109:1 154:1 227:1 275:1 # mercurius iodatus flavus
4:1 12:1 28:1 29:1 37:2 56:1 71:1 72:1 126:1 128:1 137:1 147:1 151:1 154:1 168:1 174:1 179:1 181:1 192:1 247:1 264:1 # mercury, dimethyl
4:1 6:1 15:1 27:2 37:1 45:1 46:1 47:1 63:1 139:1 150:1 # mertolenga cattle
6:1 29:1 30:1 37:1 43:1 48:1 59:1 62:1 81:1 109:1 117:1 121:1 188:1 216:1 # mesencephalon, fetus
3:1 4:1 6:1 9:1 24:1 30:1 37:1 45:1 52:1 57:1 59:1 61:1 103:1 126:1 130:1 # mesentery of colon
2:1 26:1 36:1 37:1 42:1 46:1 59:1 98:1 177:1 261:1 # mesiobuccal root
9:1 11:1 20:1 25:1 37:1 43:1 51:1 59:1 121:1 165:1 183:1 246:1 # mesonephric cyst
5:1 26:1 28:1 36:1 37:1 38:2 46:1 51:1 52:1 59:1 65:1 74:1 84:1 95:1 272:1 # mesothelioma , localized
6:1 24:1 26:1 28:1 36:1 37:2 38:1 51:1 59:1 60:1 65:1 68:1 84:1 103:1 109:1 280:1 # mesothelioma ; omentum
1:1 6:1 21:1 29:1 31:2 37:1 43:1 53:1 54:1 65:1 69:1 137:1 142:1 172:1 180:1 248:1 254:1 256:1 259:1 283:1 # meta - aminophenol
1:1 21:1 22:1 24:1 29:2 30:1 33:1 37:1 46:1 54:1 106:1 137:1 184:1 240:1 248:1 # metacarpophalangeal joints set
1:1 19:1 21:1 26:1 29:1 37:1 38:1 49:1 63:1 84:1 87:1 105:1 108:1 123:2 133:1 137:1 177:1 248:1 263:1 287:1 # metaiodobenzylguanidine labeling kit
3:1 4:1 5:1 21:1 25:1 29:1 37:1 39:1 46:1 130:1 137:1 248:1 277:1 # metal casters
5:1 13:1 21:1 29:1 37:1 38:1 45:1 106:1 137:1 248:1 # metal polish
5:1 21:1 29:1 37:1 38:1 137:1 152:1 248:1 # metals, light
13:1 21:2 25:1 29:1 37:1 39:2 42:1 137:1 219:1 248:1 249:1 # metastasis
13:1 21:3 25:2 29:1 37:1 39:2 42:1 89:1 137:1 157:1 219:2 248:1 249:1 # metastasis stage m1
13:1 21:3 25:2 29:1 37:1 39:2 42:1 89:1 137:1 157:1 219:2 248:1 249:1 # metastasis stage m2
13:1 21:3 25:2 29:1 37:1 39:2 42:1 89:1 137:1 157:1 219:2 248:1 249:1 # metastasis stage m3
13:1 21:3 25:2 29:1 37:1 39:2 42:1 89:1 137:1 157:1 219:2 248:1 249:1 # metastasis stage m4
13:1 21:3 25:2 29:1 37:1 39:2 42:1 89:1 137:1 157:1 219:2 248:1 249:1 # metastasis stage mx
1:1 4:1 11:1 13:1 20:1 21:2 25:1 29:1 37:1 39:2 42:1 47:1 68:1 76:1 86:1 137:1 219:1 233:1 248:1 249:1 267:1 269:1 # metastasis to perineum
8:1 10:1 15:1 18:1 21:2 25:1 29:1 37:1 39:1 68:1 70:1 109:1 127:1 137:1 219:1 235:1 248:1 277:1 # metastatic tumors
3:1 4:2 29:1 37:1 130:1 137:1 # meter aer
3:1 4:1 29:1 37:1 84:1 89:1 130:1 137:1 # meter gel
7:1 11:1 28:2 29:2 37:1 81:1 111:1 128:2 137:1 174:1 # methanethiolate
7:1 8:1 18:1 28:1 29:1 37:1 50:1 57:1 81:1 128:1 137:1 174:1 242:1 # methanicorpusculaceae
7:1 28:1 29:1 31:1 33:1 37:1 81:1 128:1 137:1 174:1 177:1 238:1 # methanobacterium
7:1 22:1 28:1 29:1 30:1 31:1 37:2 40:1 42:1 58:1 59:1 81:1 116:1 128:1 137:1 160:1 174:1 266:1 # methanosarcina semesiae
1:1 9:1 11:1 14:1 26:1 28:1 29:1 30:1 33:1 35:1 37:1 39:1 48:1 50:1 77:1 86:1 111:1 116:1 128:1 137:1 148:1 174:1 # methionine racemase
1:1 9:1 11:1 16:1 17:1 21:1 26:1 28:1 29:1 30:1 34:1 37:1 39:1 41:1 50:1 59:1 74:1 77:1 83:1 86:1 90:1 98:1 101:1 111:1 124:1 128:1 137:1 148:1 174:1 196:1 202:1 213:1 # methionine sulfoxide reductases
9:1 13:1 28:1 29:1 37:1 111:1 128:1 137:1 160:1 174:1 288:1 # methisazone
28:1 29:1 37:1 71:1 76:1 91:1 101:1 128:1 137:1 162:1 174:1 175:1 276:1 # methoxylpectin
28:1 29:1 37:1 43:1 65:1 91:1 101:1 128:1 137:1 162:1 174:1 175:1 239:1 254:1 # methoxyphenamine
21:1 27:1 28:1 29:2 37:1 48:1 56:1 71:1 84:1 99:1 108:1 128:1 137:1 147:1 163:1 168:1 174:1 179:1 181:1 192:1 195:1 247:1 264:1 293:1 # methylcellulose 500mg tablet
28:1 29:1 33:1 37:1 40:1 43:2 52:2 56:2 71:2 81:1 99:1 112:1 128:1 137:1 147:1 168:2 174:1 177:1 179:1 181:1 192:1 216:1 238:1 247:1 264:1 # methylobacterium phyllosphaerae
17:1 23:1 28:1 29:1 37:1 56:1 71:1 74:1 128:1 137:1 147:1 168:1 174:1 179:1 181:1 192:1 247:1 264:1 276:1 # methylprednisolonum
28:1 29:1 37:1 56:1 68:1 71:1 114:1 123:1 128:1 137:1 147:1 168:1 174:1 179:1 181:1 192:1 247:1 264:1 # methylumbelliferone
1:1 2:1 11:1 29:1 37:1 40:1 42:1 46:1 86:1 137:1 145:1 173:1 195:1 222:1 260:1 # metyrosine 250mg cap
6:1 37:1 57:1 # mhpco enzyme
1:1 3:1 18:1 30:1 48:1 53:2 59:1 62:1 125:1 131:1 136:1 141:1 172:1 # mice minute viruses
15:1 18:2 28:1 48:1 53:2 56:1 147:1 # mice, athymic
6:1 17:1 18:1 43:1 48:1 53:1 117:1 121:1 218:1 # micrencephalon
2:1 18:1 35:1 53:1 60:1 100:1 218:1 273:1 278:1 # micromaxilla
2:1 11:1 18:1 19:1 21:1 29:1 37:1 39:2 53:1 54:1 60:1 137:1 161:1 167:1 218:1 223:1 248:1 273:1 280:1 # micrometastasis , neoplasm
2:1 7:1 8:1 9:1 14:1 18:1 31:1 40:1 53:1 60:1 63:1 70:1 87:1 89:1 91:1 133:1 193:1 218:1 266:1 273:1 # micromonospora rhodorangea
2:1 3:1 4:1 10:1 18:1 31:1 36:1 53:1 54:1 62:1 125:1 130:1 197:1 218:1 227:1 245:1 # micropterus notius
5:1 14:1 23:1 34:1 53:1 67:1 211:1 275:1 # midalcipran
1:2 4:1 17:1 20:1 28:1 34:1 38:1 53:1 63:2 65:1 88:1 105:2 166:1 263:1 # middling thread herring
4:1 9:1 10:1 13:1 17:1 20:1 23:1 25:1 26:1 30:1 33:1 41:1 47:1 53:1 77:1 88:1 97:1 102:1 118:1 121:1 166:1 188:1 189:1 225:1 277:1 # mifepristone adverse reaction
2:1 13:1 20:1 23:2 25:1 41:1 44:1 47:1 53:1 87:1 98:1 121:1 188:1 196:1 213:1 # mifepristone product
5:1 6:1 16:1 17:1 21:2 22:1 24:1 29:1 37:1 53:1 74:1 99:1 100:1 103:1 115:1 140:2 248:1 271:1 # mildly mentally retarded
21:1 22:1 38:1 46:1 49:1 53:1 69:1 100:1 126:1 199:1 # military camp
34:1 38:1 45:1 52:1 53:1 57:1 68:1 99:1 100:1 184:1 227:1 284:1 # milium ; colloid
2:1 4:1 27:1 37:1 53:1 59:1 60:1 64:1 85:1 99:1 100:1 119:1 210:1 273:1 280:1 # miller syndromes
4:1 27:1 53:1 57:1 99:1 100:1 110:1 277:1 # millers' cough
1:1 4:1 5:1 11:1 14:1 31:1 38:1 53:1 86:1 172:1 # mineralization , no
1:1 4:1 6:1 7:1 11:1 22:1 37:1 53:1 64:1 86:1 126:1 172:1 277:1 # miners and quarrymen
1:1 13:1 27:1 33:1 42:1 49:1 50:1 53:1 68:1 131:1 145:1 151:1 154:1 163:1 172:1 292:1 # minimum visible acuity
1:1 8:1 27:1 31:1 53:1 74:1 163:1 172:1 180:1 # minor bleed
5:1 43:1 53:1 81:1 211:1 216:1 276:1 # mip 1alpha
10:1 30:1 34:1 39:1 53:1 76:1 121:1 148:1 197:1 211:1 275:1 # mip peptidase
2:2 8:1 9:1 11:1 53:1 72:1 122:1 141:1 269:1 # mirror neurons
5:1 6:1 7:1 11:1 13:1 18:1 19:1 24:1 46:1 48:1 53:2 65:1 73:1 84:1 89:1 99:1 103:1 116:1 157:1 201:1 209:1 232:1 272:1 293:1 # miscellaneous chemical agent
5:1 6:1 8:1 9:1 10:1 13:1 15:1 21:1 26:1 30:2 31:1 35:1 38:1 49:1 53:1 77:1 102:1 108:1 118:1 122:1 127:1 136:1 178:1 194:1 258:1 262:1 # missense mutation abnormality
3:1 18:1 49:1 53:1 67:1 76:1 80:1 89:1 104:1 112:1 152:1 # mite specific ige
3:1 18:1 49:1 53:1 67:1 76:1 80:1 104:1 112:1 152:1 # mite specific igg
7:1 9:1 10:1 24:1 47:1 49:1 53:1 64:1 73:1 85:1 87:1 91:1 95:1 120:1 187:1 207:1 236:1 292:1 # mitochondria antibody
9:1 15:1 17:1 28:1 33:1 47:1 49:1 53:1 54:1 56:1 64:1 73:1 85:1 91:1 95:1 107:1 141:1 147:1 # mitochondrial myopathy acquire
1:1 2:1 8:1 10:1 13:1 23:1 33:1 36:1 40:1 41:1 42:1 44:1 47:2 49:1 53:1 60:1 63:1 70:1 105:1 189:1 204:1 222:1 249:1 265:1 273:1 298:1 # mitosis promoting factor
10:1 18:1 27:1 36:1 47:1 49:1 53:1 146:1 165:1 229:1 235:1 # mitotic cycle
2:1 4:1 5:1 7:1 24:1 27:1 32:1 47:1 49:1 53:1 99:1 187:1 198:1 # mitozantrone allergy
5:2 7:1 14:1 31:1 32:1 35:1 49:1 53:1 60:1 140:1 158:1 262:1 278:1 # mitral ; anomaly
5:1 6:2 12:1 14:2 15:1 20:1 24:2 26:1 32:3 49:1 53:1 97:1 103:2 158:1 166:1 190:1 237:1 257:1 # mitral atrioventricular gradient
5:2 14:1 19:1 32:1 39:1 42:1 49:1 53:1 54:1 56:1 58:1 97:1 106:1 158:1 161:1 191:1 239:1 # mitral valve hypoplasia
6:1 17:1 18:1 53:1 73:1 74:2 111:1 164:1 # mixed breed chicken
7:2 11:1 14:1 18:1 27:1 37:1 50:1 70:1 100:1 107:1 116:1 143:1 145:1 164:1 177:1 193:1 199:1 242:1 # mobile tympanic membrane
3:1 4:1 5:2 6:1 8:1 14:1 15:1 16:1 21:1 24:1 31:1 35:1 37:1 38:1 70:1 87:1 90:1 103:1 113:1 182:1 194:1 206:1 252:1 262:1 # moderate mental subnormality
3:2 4:2 6:1 13:1 14:1 15:1 16:1 24:1 25:2 28:1 35:1 39:1 42:1 70:1 76:1 87:1 103:1 113:1 182:1 249:1 252:1 267:1 277:1 # moderate persistent asthma
1:1 3:2 4:2 9:1 10:1 11:1 14:2 15:1 16:1 20:1 24:1 26:1 32:1 33:1 41:1 57:1 70:1 86:1 87:1 102:1 113:1 130:1 136:1 158:1 182:1 189:1 225:1 233:1 252:1 # moderate uterine contraction
4:1 8:1 15:1 18:1 19:1 47:1 70:1 83:1 87:1 108:1 139:1 196:1 198:1 234:1 238:1 265:1 277:1 # modulators, gabaergic
1:1 6:1 31:1 60:1 67:1 70:1 229:1 # moenomycin
1:1 27:1 39:1 42:1 45:1 70:1 97:1 191:1 226:1 # mole ; invasive
6:1 16:1 45:1 68:1 70:1 140:1 # molybdenum
7:1 9:1 20:1 24:1 28:1 33:1 46:1 55:1 62:1 70:1 109:1 187:1 197:1 205:1 209:1 211:1 218:1 # monacanthus scriptus
4:1 9:1 38:1 39:1 55:1 70:1 83:1 98:1 99:1 154:2 188:1 # monas cucullifera
7:1 8:1 9:1 17:1 30:1 38:1 45:1 58:1 63:1 70:1 74:1 91:1 164:1 277:1 # mongolian horse breed
9:1 31:1 45:1 60:1 62:1 70:2 165:1 # monkey , cynomolgus
9:1 45:1 70:1 99:1 140:1 246:1 # monkeys, woolly
1:1 9:1 11:1 30:1 31:1 34:1 39:1 53:1 59:1 69:1 70:1 86:1 101:1 142:1 148:1 172:1 256:1 275:1 # monoamine oxidases
9:1 27:1 31:2 36:1 57:1 70:1 71:1 95:1 145:1 # monocotyledon , no
2:1 9:1 19:1 22:1 31:1 32:1 36:1 51:1 54:1 58:1 59:1 70:1 83:1 95:1 129:1 154:1 245:1 # monocular esotropia
1:1 2:1 3:2 4:1 9:1 19:1 22:1 24:1 31:1 32:1 36:1 49:1 51:1 53:1 54:1 58:1 59:1 70:1 83:1 95:1 129:1 130:1 154:1 194:1 245:1 # monocular intermittent esotropia
3:1 5:1 8:1 9:1 31:2 35:1 70:1 95:1 108:1 165:1 194:1 262:1 # monocyte . abnormal
2:1 9:2 11:1 31:2 40:1 54:1 70:1 72:1 183:1 245:1 266:1 269:1 # mononeuropathy nos
1:1 9:2 10:1 18:1 27:1 31:1 36:1 50:1 53:1 55:1 57:1 69:1 70:1 98:1 142:1 146:1 223:1 286:1 298:1 # mononucleotide , nicotinamide
9:1 27:1 31:1 54:1 58:1 70:1 161:1 234:1 # monoplegias
6:1 9:2 20:2 21:1 22:1 23:1 24:1 26:1 31:1 37:1 54:1 70:1 77:1 103:1 129:1 152:1 # monoprion pigmentarius
9:1 31:1 33:1 40:1 70:1 73:1 81:1 160:1 266:1 # monosaccharide
1:2 9:1 10:1 31:1 36:1 50:1 63:1 70:1 105:1 # monozygotic twinning
1:1 9:1 31:1 62:1 70:1 110:1 291:1 # monozygous twin
7:1 8:1 17:1 31:1 58:1 70:1 87:1 200:1 # mood anorexia
3:1 15:1 27:1 70:1 74:1 84:1 87:1 113:1 191:1 # mood elevated
1:2 5:1 6:1 9:1 15:1 55:1 57:1 63:1 67:1 70:1 81:1 87:1 98:1 99:1 114:1 117:1 125:1 237:1 286:1 # mood incongruent hallucinations
8:1 38:1 70:1 99:1 100:1 131:1 143:1 226:1 # morbilliviruses
8:1 19:1 33:1 65:1 70:1 73:1 84:1 99:1 293:1 # morchellaceae
1:1 8:1 20:1 63:1 70:1 105:1 139:1 # moringa
8:1 34:1 54:1 70:2 129:1 194:1 275:1 # mormoopidae
5:1 8:1 15:1 17:2 21:1 23:1 35:1 38:1 49:1 70:1 72:1 109:1 116:1 145:1 150:1 228:1 285:1 # mortality , premature
1:1 3:1 8:1 19:1 27:1 70:1 83:1 95:1 125:1 165:1 269:1 # morulae in leukocyte
36:1 40:1 70:1 178:1 202:1 210:1 # mossy foot
9:1 52:1 70:1 110:1 # mouflon
1:1 4:1 21:1 24:1 70:1 97:1 110:1 169:1 188:1 287:1 # mountain; fever
4:1 30:1 48:1 56:1 62:1 70:1 76:1 110:1 140:1 185:1 198:1 229:1 239:1 267:1 291:1 # mouse , hyperglycemic
6:1 16:1 24:1 28:1 52:1 62:1 70:1 74:1 83:1 103:1 109:1 110:2 136:1 291:1 # mouth , edentulous
1:1 12:1 27:1 28:1 63:1 70:1 74:1 105:1 110:1 136:1 163:1 170:1 # mouth bleeding
9:1 10:1 47:1 63:1 70:1 97:1 211:1 # move tongue tip
6:1 17:1 24:1 37:1 38:1 47:1 59:1 60:1 70:1 84:1 97:2 103:1 116:1 190:1 197:1 199:1 210:1 # movement relieves symptom
4:1 6:1 8:1 12:1 13:1 16:1 24:1 37:1 51:1 70:1 97:1 103:1 115:1 116:1 144:1 149:1 182:1 243:1 250:1 271:1 299:1 300:1 # movement; disorder
6:1 17:1 24:1 37:1 48:1 70:1 74:2 97:1 98:1 103:1 116:1 196:1 # movements reduced
1:1 6:1 10:1 18:1 21:1 22:1 24:2 25:1 37:1 39:1 45:1 70:1 97:1 103:1 107:1 112:1 114:1 116:1 169:1 235:1 # movements spastic involuntary
1:1 4:1 6:1 11:1 24:1 29:1 37:1 56:1 70:1 76:1 86:1 97:1 103:1 116:1 239:1 267:1 # movements, hyperkinetic
69:1 70:1 143:1 # mozambiquans
16:1 46:1 55:1 80:1 # mrna decay
8:1 17:1 47:1 48:1 80:1 121:1 197:1 265:1 277:1 # mu receptors
1:1 10:1 166:1 173:1 197:1 244:1 275:1 298:1 # mu-adaptin
1:1 5:1 31:1 40:1 52:1 54:1 58:1 67:2 76:1 80:1 98:1 160:1 180:1 266:1 # mucinosa; alopecia
1:2 17:1 22:1 25:1 31:2 35:1 39:1 46:1 60:1 62:1 67:2 88:1 98:1 110:1 164:1 180:2 240:1 278:1 291:1 # mucinous breast carcinoma
45:1 54:1 57:1 98:1 106:1 140:1 160:1 246:1 # mucopolysaccharidosis 1
45:1 54:1 57:1 98:1 106:1 140:1 160:1 246:1 # mucopolysaccharidosis 5
45:1 54:1 57:1 98:1 106:1 140:1 160:1 246:1 # mucopolysaccharidosis 6
45:1 54:1 57:1 98:1 106:1 140:1 160:1 246:1 # mucopolysaccharidosis 7
5:1 12:1 13:1 14:1 40:1 45:1 52:1 57:2 72:1 98:1 110:1 149:1 160:1 209:1 234:1 # mucosal discolouration gi
4:1 6:1 10:1 11:1 14:1 15:1 16:1 57:1 62:1 89:1 98:1 110:1 127:1 201:1 252:1 291:1 # mucous degeneration
7:1 11:1 14:1 18:1 27:1 37:1 42:1 57:1 59:1 62:1 97:1 98:1 110:1 116:1 146:1 164:1 193:1 291:1 # mucous membrane vesicle
27:1 36:1 83:1 202:1 # mule foot
34:1 38:1 83:1 99:1 275:1 # mullidae
10:2 11:1 18:1 19:1 25:1 34:1 39:2 42:1 58:1 83:1 112:1 161:1 165:1 235:1 236:1 246:2 # multicystic kidney dysplasias
10:1 27:1 30:1 48:1 59:2 83:1 108:1 161:1 178:1 209:1 211:1 253:1 # multiple abscesses
9:1 10:1 17:1 26:1 27:1 77:1 83:1 87:1 120:1 161:1 211:1 234:1 236:1 # multiple body region
9:1 10:2 15:1 21:1 25:1 26:1 27:1 59:1 77:1 83:1 89:1 102:1 118:1 127:1 161:1 211:1 219:1 258:1 # multiple gestation
1:2 10:1 24:1 27:1 83:1 107:1 161:1 184:1 211:1 287:1 # multiple joint pain
29:1 53:1 62:1 68:1 109:1 188:1 # mummify fetus
31:1 68:1 199:1 # mump , no
7:1 10:1 15:1 17:1 49:1 68:1 88:1 107:1 117:1 127:1 199:1 218:1 # mump ; pancreatitis
31:1 40:1 63:1 169:1 # mungos , no
12:1 22:1 33:1 46:1 58:1 72:2 115:1 194:1 240:1 # murmur , cardiac
1:1 6:1 24:1 31:1 48:1 72:2 95:1 103:1 194:1 277:1 # murmurs, innocent
6:1 46:1 48:1 59:1 62:1 83:1 97:1 122:1 209:2 # musca fulvescens
1:1 8:1 17:1 18:1 20:1 22:1 46:1 47:1 48:1 50:1 62:1 80:1 121:1 197:1 209:1 240:1 265:1 # muscarinic m1 receptor
1:1 5:1 27:1 53:1 55:1 60:1 62:1 108:1 133:1 146:1 172:1 209:1 286:1 # muscle , abdominal
4:1 7:1 27:1 46:1 48:1 62:1 117:1 146:1 209:1 277:1 # muscle cancers
7:1 12:1 13:1 15:1 21:1 25:1 27:1 30:2 35:1 39:1 50:1 59:1 62:1 88:1 146:1 148:1 149:1 188:1 209:1 219:1 224:1 242:1 # muscle disease manifestations
27:1 34:1 60:1 62:1 91:1 120:1 146:1 184:1 209:1 # muscle rhomboids
4:1 16:1 27:1 62:1 83:1 91:1 110:1 146:1 182:1 209:1 # muscle shoulder
18:1 20:1 27:1 48:1 62:1 85:1 121:1 146:1 166:1 209:1 # muscle, quadriceps
6:1 15:1 19:1 20:1 22:1 24:1 26:1 30:1 32:2 62:1 68:1 83:1 97:1 103:1 109:1 121:1 154:1 197:1 209:1 257:1 # muscular atrioventricular septum
1:2 3:1 4:1 24:1 38:1 55:1 62:1 83:1 112:1 129:1 130:1 154:1 209:1 277:1 286:1 # musculi interspinales
3:1 5:1 21:1 25:1 27:1 29:1 52:1 62:1 83:1 84:1 116:1 154:1 209:1 210:1 246:1 248:1 # musculo skeletal system
20:1 38:1 40:1 52:1 62:1 83:1 100:1 154:1 164:1 209:1 227:1 292:1 # musculoskeletal equilibrium
8:1 9:1 26:1 40:1 42:1 47:1 52:1 62:1 77:1 83:1 154:1 209:1 265:1 277:1 # musculoskeletal torsion
12:1 18:1 20:1 25:1 32:1 39:1 62:2 83:1 114:1 139:1 152:1 154:2 209:1 212:1 257:1 # musculus digastricus
1:1 55:1 62:2 83:1 114:1 120:1 154:1 157:1 191:1 206:1 209:1 234:1 286:1 # musculus pubovaginalis
6:1 7:1 17:1 18:1 42:1 58:1 62:1 67:1 # musician wren
1:1 3:1 4:1 11:1 19:1 25:1 53:1 62:1 84:1 86:1 88:1 172:1 194:1 # mustela erminea
2:1 6:1 11:1 21:1 23:1 42:1 44:1 48:1 59:2 89:1 95:1 136:1 157:1 178:1 201:1 # mutagenesis process
3:1 8:1 13:1 15:1 20:1 21:1 30:1 35:1 39:1 73:1 91:1 113:1 136:1 148:1 167:1 # mutase , chorismate
10:1 13:1 136:1 167:1 # mutism
5:1 8:1 31:1 35:1 194:1 262:1 # mvv normal
1:1 3:1 4:1 5:1 6:1 9:2 10:1 21:1 26:1 33:1 41:2 49:1 50:1 57:2 63:1 77:1 80:1 89:1 102:1 118:1 130:1 177:1 188:1 189:1 201:1 225:1 229:1 238:1 290:1 # mycobacterial infection congenital
3:1 4:1 33:1 34:1 41:1 57:1 68:1 130:1 131:1 177:1 189:1 196:1 229:1 238:1 # mycobacterium avidum
3:1 4:1 6:1 18:1 33:1 41:1 50:1 57:1 66:1 120:1 130:1 177:1 189:1 229:1 238:1 # mycobacterium boenickei
3:1 4:1 33:1 41:1 57:2 130:1 177:1 189:1 229:1 238:1 # mycobacterium cookii
3:1 4:1 33:1 41:1 43:1 50:1 57:1 81:1 112:1 130:1 157:1 177:1 189:1 216:1 229:1 238:1 289:1 # mycobacterium sphagni
19:1 22:1 35:1 39:1 43:1 54:2 56:1 57:1 63:1 81:1 126:1 161:1 167:1 216:1 229:1 259:1 # mycoplasma hyopharyngis
5:1 6:1 19:1 27:1 35:1 39:1 48:1 54:2 57:1 59:1 107:1 122:1 161:1 167:1 209:1 229:1 # mycoplasma opalescens
9:1 11:1 19:1 35:1 39:1 54:1 57:1 68:1 70:1 131:1 161:1 167:1 211:1 229:1 269:1 # mycoplasma ovipneumoniae
19:1 31:1 35:1 39:1 54:1 57:1 58:1 108:1 131:1 161:1 167:1 210:1 229:1 # mycoplasma synoviae ab
19:1 35:1 39:1 54:1 57:1 161:1 167:1 229:1 # mycoplasmas
7:1 10:1 11:1 18:1 36:1 57:1 72:1 126:1 167:1 229:1 235:1 246:1 269:1 # mycotic aneurysm
1:1 36:1 47:1 57:1 101:1 122:1 229:1 # mycotoxins
1:1 31:1 38:1 45:1 84:1 140:1 180:1 246:1 263:1 # myelinolysis
3:1 15:1 34:1 35:1 39:1 40:1 42:1 51:1 52:2 58:1 60:1 67:1 69:1 71:1 84:1 95:1 113:1 133:1 178:1 184:1 222:1 278:1 # myeloma associate amyloidosis
15:1 28:1 52:1 54:1 56:1 84:1 107:1 147:1 # myelopathy
3:1 13:1 33:1 40:1 42:1 52:1 84:1 90:1 136:1 154:1 206:1 222:1 238:1 249:1 # myelosis ; subacute
12:1 22:1 26:1 46:1 54:1 95:1 115:1 240:1 # myocardiopathy
10:1 12:1 22:1 31:1 46:1 49:1 95:1 115:1 240:1 # myocarditis no
4:1 8:1 9:1 12:1 13:1 16:1 18:1 50:1 51:1 52:1 95:1 115:1 144:1 146:1 149:1 182:1 243:1 250:1 271:1 299:1 300:1 # myoclonic disorder
2:1 3:1 15:1 21:1 23:1 25:1 35:1 40:1 44:1 60:1 113:1 219:1 278:1 # myoma ; prostate
5:1 9:1 10:1 14:1 20:1 24:1 26:1 29:1 32:2 33:1 37:1 41:1 57:1 58:1 60:1 102:1 137:1 158:1 189:1 225:1 257:1 280:1 # myometrial contractions
15:1 18:1 28:1 47:1 54:1 59:1 101:1 107:1 111:1 190:1 # myopathies toxic
8:1 14:1 33:1 48:1 54:1 88:1 106:1 # myoporaceae
1:1 12:1 22:1 33:1 40:1 42:1 46:1 58:1 115:1 222:1 240:1 # myosin , cardiac
1:1 5:1 15:1 20:1 32:1 40:1 42:1 58:1 222:1 257:1 # myosin, atrial
1:1 10:2 16:1 26:1 34:1 40:1 41:1 42:1 49:1 59:1 62:1 80:1 102:1 110:1 124:1 188:1 222:1 225:1 290:1 291:1 # myositides, infectious
8:1 9:1 26:1 27:1 36:1 47:1 50:1 58:1 131:1 # myotonia levior
9:1 31:1 36:1 47:1 50:1 58:1 # myotonia no
9:1 28:1 43:1 48:1 50:1 51:1 60:1 81:1 91:1 95:1 101:1 121:1 199:1 216:1 # myoxocephalus thompsoni
2:1 28:1 31:1 36:1 40:1 65:1 67:1 75:1 80:1 227:1 260:1 266:1 # myrothecium, nos
5:1 46:1 57:1 95:2 272:1 # myxococcales
7:1 31:1 57:1 89:1 95:2 165:1 # n . anococcygeus
10:1 15:1 18:1 35:1 60:1 127:1 154:1 235:1 278:1 # n . zygomaticus
19:1 69:1 # n lamm
45:2 52:1 55:1 133:1 166:1 # nadolol
1:1 4:1 17:2 21:1 30:1 39:1 41:1 43:1 55:1 74:2 98:1 101:1 133:1 148:1 166:1 188:1 196:1 213:1 # nadph ferredoxin reductase
1:1 4:1 9:1 10:1 20:1 26:1 27:1 41:1 55:1 58:1 77:1 80:1 102:1 118:1 185:1 188:1 225:1 233:1 290:1 # naegleria infection
22:1 55:1 58:1 277:1 287:1 # naiars
8:1 45:1 52:1 55:1 57:1 100:1 287:1 # nail color
3:1 15:1 19:1 22:1 55:1 100:1 107:1 113:1 150:1 161:1 287:1 # nail plate part
1:1 10:1 11:1 55:1 86:1 88:1 100:1 287:1 298:1 # nail tinea
1:1 7:1 12:1 34:1 50:1 55:1 64:1 170:1 275:1 301:1# nandiniidae
5:1 7:1 10:1 18:1 22:1 31:1 46:1 54:1 55:1 67:1 107:1 150:1 235:1 272:1 # nanoparticle , calcify
4:1 5:1 9:1 13:2 14:1 22:1 25:1 32:1 38:1 42:1 49:2 51:1 55:2 67:1 76:1 158:1 178:1 249:1 267:1 277:1 287:1 # narcissistic personality traits
2:1 15:1 22:1 55:1 120:1 # narrow boat
2:1 9:1 11:1 22:1 55:1 120:1 183:1 # narrow bone
2:1 8:1 14:1 22:1 28:1 55:1 91:1 # narrow thorax
5:1 9:1 26:1 39:1 42:1 55:1 77:1 83:1 116:1 160:1 # nasal emulsion
4:1 5:2 17:1 39:1 40:1 53:1 55:1 56:1 57:1 58:1 76:1 98:1 116:1 160:2 239:1 267:1 # nasal mucosal hyperemia
5:1 17:1 25:1 32:1 39:1 41:1 55:1 72:1 98:1 109:1 125:1 160:1 212:1 213:1 228:1 285:1 # nasal structure
5:1 6:1 9:1 24:1 34:1 39:1 53:1 55:2 69:1 83:1 89:1 90:1 103:1 142:1 157:1 160:1 201:1 202:1 # nasal sulfonamide agent
4:1 5:1 39:1 48:1 55:1 83:1 160:1 # nasal ulcer
1:1 22:2 31:1 35:1 39:1 43:1 46:1 51:1 54:1 55:1 60:1 67:1 81:1 126:1 180:1 216:1 240:1 259:1 278:1 # nasopharyngeal carcinoma
22:1 26:1 38:1 39:3 43:1 45:1 51:1 54:1 55:1 58:1 67:1 81:1 126:1 204:1 209:1 216:1 259:1 # nasopharyngeal fascioliasis
11:1 19:1 22:1 39:2 43:1 51:1 54:2 55:1 81:1 126:1 161:1 167:1 216:1 223:1 259:1 # nasopharyngeal neoplasm
10:1 25:1 39:1 53:1 55:1 68:1 69:1 72:1 100:1 109:1 140:1 142:1 150:1 204:1 227:1 284:1 285:1 # nasturtium family
8:1 10:1 15:1 17:1 20:1 29:1 32:1 33:1 41:1 47:1 55:1 72:1 189:1 204:1 227:1 228:1 257:1 265:1 277:1 # natriuretic factors
11:1 72:1 80:1 261:1 # neck - burn
2:1 11:1 40:1 47:1 80:1 95:1 165:1 218:1 # necrocytosis
2:1 8:1 11:1 13:1 40:1 42:1 65:1 70:1 80:1 81:1 116:1 157:1 218:1 222:1 234:1 249:1 # necrosis, hemorrhagic
1:1 2:1 5:1 10:1 11:1 21:1 29:1 36:1 37:1 42:1 52:1 58:1 60:1 75:1 80:1 137:1 173:1 218:1 248:1 280:1 # necrotizing sialometaplasias
11:1 21:1 22:1 41:1 80:1 277:1 290:1 # nectars
11:1 20:1 32:1 41:1 58:1 80:1 257:1 290:1 # nectria
11:1 27:1 74:2 89:1 114:1 161:1 # needle plugged
4:1 8:1 11:1 13:1 20:1 30:1 33:1 38:1 58:1 66:1 67:1 99:1 100:1 178:1 202:1 233:1 238:1 274:1 # neisseria bacilliformis
4:1 11:1 13:1 20:1 30:1 46:1 58:2 66:1 131:1 178:1 233:1 # neisseria caviae
4:1 11:1 13:1 20:1 30:1 58:1 66:1 112:1 178:1 233:1 # neisseria sp.
11:1 12:1 15:1 35:1 47:1 87:1 116:1 125:1 141:1 # nematodirus
11:1 18:1 46:1 53:1 58:1 73:1 95:1 104:1 125:1 166:1 223:1 232:1 275:1 # neochmia ruficaudada
1:1 3:1 6:1 11:1 25:1 38:1 43:1 62:1 65:1 95:1 121:1 122:1 146:1 160:1 223:1 254:1 263:1 283:1 # neoclinus stephensae
1:1 3:1 11:1 15:1 43:1 60:1 67:1 81:1 83:1 90:1 113:1 216:1 223:1 229:1 276:1 # neomycin sulphate
5:1 9:2 10:1 11:1 15:2 21:2 26:1 49:1 55:1 77:1 102:1 118:1 127:1 157:1 223:1 234:1 258:1 # neonatal agitation
5:1 6:1 7:1 9:1 11:2 15:1 17:1 21:1 55:1 63:1 139:1 223:1 237:1 # neonatal gangrene
5:1 9:1 11:1 15:1 21:1 30:1 55:1 59:1 72:1 223:1 277:1 # neonatal nurses
3:1 5:1 7:1 9:1 11:1 15:1 21:2 29:1 31:1 40:1 55:1 223:1 241:1 248:1 266:1 294:1 # neonatal tetany nos
3:1 5:1 9:1 11:1 15:1 21:1 28:1 29:1 55:1 128:1 223:1 # neonatal; teeth
3:1 9:1 11:1 15:2 17:2 23:1 35:1 55:1 72:1 109:1 113:1 116:1 223:1 228:1 285:1 # neonate premature
3:1 4:1 8:1 9:1 11:1 15:1 18:1 41:1 47:1 55:1 62:1 68:1 125:2 130:1 223:1 265:1 # neonatorum ; icterus
8:1 9:1 10:1 11:1 15:1 18:1 20:1 22:1 46:1 47:1 55:1 58:1 68:1 72:1 125:1 150:1 223:1 232:1 235:1 240:1 265:1 # neonatorum; urticaria
5:1 6:1 11:1 17:1 19:1 39:1 42:1 54:1 55:1 58:1 161:1 223:1 # neoplasia renal
5:1 11:1 19:1 39:1 54:1 55:1 161:1 167:1 169:1 223:1 # neoplasm , jejunal
1:1 10:1 11:1 12:1 19:1 25:1 37:1 39:2 54:1 55:1 58:1 74:1 161:1 167:1 223:1 286:1 298:1 # neoplasm , mediastinal
11:1 13:1 18:1 19:1 25:1 39:1 45:1 47:1 52:1 54:1 76:1 111:1 145:1 161:1 167:1 223:1 231:1 234:1 239:1 # neoplasm histological type
3:1 4:1 11:1 19:1 21:1 22:1 29:1 35:1 37:1 38:1 39:1 45:1 49:1 54:1 108:1 120:1 137:1 161:1 167:1 223:1 248:1 # neoplasm metabolite marker
11:1 19:1 39:1 54:1 61:1 63:1 114:1 161:1 167:1 169:1 223:1 # neoplasm of lung
8:1 11:1 19:1 39:1 52:1 54:1 61:1 62:1 71:1 125:1 161:1 167:1 223:1 # neoplasm of pylorus
2:1 11:1 19:2 23:1 39:1 44:1 54:1 57:1 83:1 95:1 157:1 161:1 167:1 223:1 # neoplasm procoagulant a
9:1 11:1 19:1 39:1 47:1 54:1 63:1 161:1 167:1 223:1 # neoplasm tongue
5:1 6:1 11:1 17:1 19:1 39:1 54:1 55:1 85:1 161:1 166:1 167:1 223:1 # neoplasm, adrenal
1:1 3:1 11:1 14:1 19:1 25:1 39:1 54:1 116:1 122:1 161:1 164:1 167:1 223:1 287:1 # neoplasm, brainstem
7:1 11:1 12:1 19:2 22:1 35:1 39:1 54:1 64:1 83:1 161:1 167:1 223:1 224:1 261:1 292:1 301:1# neoplasm, mandibular
11:1 18:1 19:1 39:1 54:1 76:1 84:1 131:1 161:1 167:1 223:1 # neoplasm, pelvic
5:1 6:1 11:1 16:1 19:1 39:1 54:1 55:1 87:1 161:1 167:1 196:1 223:1 # neoplasms, duodenal
1:1 8:1 11:1 20:1 22:1 23:1 38:1 40:1 47:1 55:1 83:1 126:1 150:1 151:1 160:1 223:1 263:1 265:1 286:1 # neosartorya primulina
11:1 19:2 35:1 39:2 57:1 60:1 83:1 98:1 154:1 185:1 191:1 209:1 223:1 278:1 # neovascular glaucomas
2:1 4:1 6:1 8:1 10:1 11:1 15:1 16:1 20:1 43:1 50:1 57:1 89:1 97:1 115:1 121:1 127:1 182:1 191:1 201:1 226:2 231:1 233:1 250:1 # nephrogenic cord derivative
2:1 5:1 8:1 11:1 21:1 25:1 28:1 38:1 43:1 45:1 46:1 49:1 62:1 83:1 91:1 114:1 121:1 154:1 157:1 219:1 272:1 # nephrolithiasis staghorn calculus
4:1 11:1 20:1 68:1 227:1 233:1 284:1 # nerium
2:1 4:1 11:1 17:1 23:1 26:1 36:1 42:1 57:1 59:1 60:1 97:1 178:1 199:1 # nerve root compression
2:1 4:1 11:1 36:1 97:1 # nerve roots
4:1 11:1 22:1 25:1 43:1 47:1 52:1 54:1 71:1 81:1 97:1 126:1 145:1 216:1 259:1 # nerve to stylopharyngeus
1:1 4:2 5:1 11:2 20:1 59:1 76:1 86:1 88:1 97:1 233:1 267:1 # nerves, perineal
4:1 5:1 11:1 14:1 59:1 72:1 90:1 97:1 # nerves, sural
1:1 3:1 4:2 11:1 12:1 14:1 19:1 23:1 24:1 33:1 37:1 74:1 90:1 130:1 131:2 146:1 194:1 # nervi supraclaviculares intermedii
4:2 5:1 8:1 11:1 19:1 20:1 22:1 26:1 38:1 62:1 63:1 76:1 88:1 89:1 90:1 126:1 233:1 267:1 # nervus laryngealis superior
4:1 7:2 10:1 11:1 19:1 24:1 27:1 28:1 29:1 59:1 64:1 65:1 99:1 100:1 128:1 187:1 207:1 # netherlands antilles
1:1 3:1 10:1 11:1 15:1 18:1 29:1 53:1 67:1 83:1 90:1 100:1 113:1 204:1 # netilmicin sulfate
1:2 10:1 11:1 25:1 27:1 29:1 63:2 105:2 234:1 298:1 # nettle, stinging
3:1 8:1 11:1 27:1 29:1 57:1 60:1 80:1 84:1 169:1 # networks, telecommunication
5:1 11:1 14:1 22:1 31:1 45:1 58:1 72:1 234:1 269:1 # neuralgia arnold
6:1 11:1 13:1 14:1 37:1 72:1 83:1 154:1 269:1 # neuraxis culmen
2:1 6:1 8:1 11:2 16:1 30:1 51:1 59:1 72:1 88:1 122:1 126:1 178:1 243:1 269:1 # neuro sensory deafness
2:1 11:1 19:1 25:1 31:1 39:1 72:1 163:1 177:1 269:1 # neuroblastoma , no
2:1 11:1 50:1 58:1 72:1 87:1 236:1 269:1 # neurodynia
2:1 3:1 4:1 6:1 11:1 24:1 25:1 72:1 103:1 130:1 165:1 246:1 269:1 # neuroenteric ; cyst
2:1 11:1 20:1 61:1 72:1 104:1 164:1 269:1 292:1 # neurofibril
2:2 8:1 11:1 27:1 61:1 72:1 104:1 161:1 164:1 194:1 200:1 202:1 269:1 292:1 # neurofibromas , plexiform
2:1 11:1 27:1 35:1 45:1 72:1 116:1 269:1 # neurolemma
2:1 4:1 8:1 11:1 12:1 13:1 16:1 18:1 45:1 51:1 52:1 72:1 115:1 144:1 149:1 182:1 231:1 234:1 243:1 250:1 269:1 271:1 277:1 299:1 300:1 # neurologic disorders
2:1 9:1 10:1 11:1 17:1 18:1 26:1 33:1 41:1 45:1 52:1 72:1 77:1 88:1 102:1 118:1 189:1 225:1 231:1 234:1 269:1 # neurologic reaction
2:1 6:1 11:1 18:1 24:1 37:1 45:1 52:1 72:1 103:1 211:1 231:1 234:1 269:1 # neurological equipment
1:2 2:1 5:1 8:1 11:1 12:1 18:1 31:1 35:1 45:1 52:1 63:1 64:1 72:1 104:1 105:1 108:1 170:1 194:1 231:1 234:1 262:1 269:1 270:1 301:1# neurological finding abnormal
2:2 4:1 9:1 11:1 16:1 32:1 34:1 49:1 50:1 72:1 101:1 124:1 182:1 269:1 # neuron, nitroxidergic
2:1 7:1 11:2 14:1 15:1 19:1 22:1 28:1 54:2 56:1 72:1 107:2 147:1 161:1 193:1 223:1 245:1 269:1 # neuropathy , paraneoplastic
2:1 4:2 5:1 11:1 14:1 15:1 20:1 28:1 43:1 54:1 56:1 65:1 72:1 76:1 107:1 147:1 211:1 233:1 245:1 254:1 267:1 269:1 # neuropathy; peripheral
2:2 3:1 6:1 11:1 23:1 24:1 36:1 44:1 54:1 72:1 75:1 79:1 89:1 92:1 93:1 103:1 132:1 157:1 201:1 245:1 269:1 # neuroprotective agent
2:1 11:1 40:1 72:2 89:1 90:1 198:1 269:1 # neurosurgeons
2:1 3:1 10:1 11:1 15:1 16:1 17:1 18:1 21:1 23:1 25:1 36:1 42:1 59:1 72:1 75:1 97:1 113:1 121:1 178:1 219:1 226:1 235:1 269:1 # neurotic depressive state
2:2 11:1 18:1 36:1 37:1 47:1 60:1 64:1 72:1 75:1 85:1 101:1 119:1 210:1 269:1 273:1 280:1 # neurotoxicity syndrome
1:1 2:1 11:1 14:1 36:1 47:1 57:1 72:1 75:1 101:1 164:1 177:1 269:1 # neurotoxins , cobra
2:2 4:1 5:1 8:1 11:2 32:1 36:1 43:1 48:1 54:1 57:1 72:1 75:1 83:1 88:1 245:1 259:1 269:1 # neurotrophic corneal ulcer
2:2 4:1 11:1 32:1 43:1 52:1 54:2 76:1 84:1 100:1 101:1 111:1 136:1 245:1 259:1 267:1 269:1 # neutrophil myeloperoxidase
2:1 11:1 31:1 32:1 43:1 54:1 100:1 111:1 136:1 245:1 259:1 269:1 # neutrophilia , no
2:1 4:1 8:1 11:1 12:1 13:1 16:1 32:1 43:1 51:1 54:1 100:1 111:1 115:1 136:1 144:1 149:1 182:1 243:1 245:1 250:1 259:1 269:1 271:1 299:1 300:1 # neutrophilic disorder
5:1 7:1 11:1 19:1 64:1 84:1 88:1 99:1 115:1 123:1 141:1 143:1 293:1 # new zealand bellbird
2:1 8:1 11:1 43:1 48:1 56:1 81:1 85:1 95:1 119:1 120:1 121:1 138:1 153:1 155:1 159:1 171:1 176:1 216:1 # newborn; hydrocephalus
4:1 11:1 76:1 107:1 112:1 173:1 267:1 277:1 # newspapers
2:1 18:1 23:1 34:1 40:1 41:1 44:1 50:1 52:1 53:1 69:1 87:1 98:1 142:1 146:1 160:1 196:1 213:1 # niclosamide product
1:2 3:1 7:1 10:1 15:1 18:1 24:1 28:1 31:1 36:1 45:1 50:1 55:1 57:1 111:1 113:1 180:1 187:1 286:1 298:1 # nicotinate , xanthinol
3:1 4:1 16:1 49:1 50:1 81:1 130:1 143:1 152:1 166:1 # nightshade , bitter
13:1 14:1 20:1 39:1 42:1 49:1 50:1 58:1 129:1 145:1 152:1 237:1 249:1 260:1 # nigra; pityriasis
1:2 50:1 55:1 100:1 157:1 191:1 234:1 286:1 # nil in vagina
1:1 4:1 5:1 7:1 11:1 14:1 24:1 28:1 50:2 58:1 59:1 97:1 193:1 218:1 242:1 # ninth cranial nerves
1:1 3:1 4:1 8:1 14:2 18:1 24:1 28:2 33:1 50:1 67:1 91:1 97:1 150:1 164:1 274:1 # ninth thoracic vertebra
27:2 50:1 74:1 161:1 163:1 211:1 # nipple bleed
6:1 27:1 37:1 50:1 54:1 56:1 106:1 129:1 152:1 161:1 211:1 239:1 # nipple hypopigmented
1:1 3:1 10:1 11:1 20:2 32:1 40:1 42:1 49:3 50:1 59:1 72:1 86:1 97:1 106:1 222:1 226:1 257:1 # nitrites positive urine
2:1 3:1 32:1 33:1 41:1 49:1 50:1 59:1 67:1 76:1 80:1 112:1 177:1 189:1 190:1 238:1 # nitrobacter species
2:1 4:1 7:1 14:1 15:1 16:1 32:2 35:1 48:1 49:1 50:1 73:1 107:1 122:1 140:1 158:1 182:1 185:1 193:1 194:1 229:1 231:1 # nitroglycerin transdermal patch
8:1 17:1 47:1 48:1 80:1 121:1 197:1 265:1 277:1 # nkb1 receptors
1:1 5:1 8:1 31:1 35:1 38:1 45:1 63:1 73:1 91:1 105:1 194:1 202:1 209:1 262:1 263:1 # no formal schooling
2:1 15:1 28:1 31:1 47:1 60:1 197:1 199:1 210:1 # no throat symptom
7:1 13:2 24:1 28:1 31:1 38:1 53:1 65:1 100:1 116:1 143:1 177:1 187:1 # nobilis, anthemis
10:1 12:1 15:1 18:1 22:1 31:1 39:1 42:1 46:2 58:2 95:1 115:1 127:1 232:1 235:1 240:1 # nocardia asiatica
6:1 12:1 13:1 22:1 31:1 42:1 46:1 58:1 69:1 95:1 115:1 122:1 139:1 240:1 249:1 # nocardia gamkensis
12:1 22:1 31:1 38:1 45:1 46:1 51:1 58:1 95:1 115:1 240:1 # nocardia soli
5:1 12:1 22:1 26:1 31:1 46:1 54:1 62:1 95:1 115:1 240:1 261:1 # nocardiopsis albus
4:1 16:1 27:1 31:1 40:1 87:1 # node ; osler
12:1 16:1 18:1 27:1 31:1 34:1 38:1 43:1 45:1 57:1 66:1 67:1 87:1 91:1 95:1 100:1 124:1 140:1 184:1 199:1 223:1 # nodi lymphoidei ileocolici
8:1 12:1 13:1 14:1 16:1 28:1 31:1 33:1 34:1 43:1 66:1 67:1 87:1 91:2 124:1 140:1 184:1 199:1 274:1 # nodi lymphoidei thoracis
2:1 12:1 17:1 29:1 31:1 32:1 46:2 80:1 87:1 95:1 # nodi retrocaecales
10:1 17:1 18:1 19:1 22:1 29:1 31:1 45:1 52:1 83:2 87:1 140:1 154:1 196:1 235:1 # nodular ; reticulolymphosarcoma
3:1 6:1 9:1 27:1 31:1 64:1 83:1 87:1 133:1 196:1 # nodule tendon
10:1 15:1 16:1 18:1 31:1 34:1 43:1 62:1 65:1 66:1 67:1 87:1 91:1 107:1 121:1 124:1 127:1 140:1 184:1 196:1 199:1 235:1 # nodus lymphoidei hepatici
4:1 16:1 17:1 18:1 20:1 22:1 23:1 31:1 34:1 43:1 46:1 62:1 66:1 76:1 87:1 91:1 121:1 124:1 140:1 184:1 196:1 199:1 232:1 233:1 240:1 267:1 # nodus lymphoidei prepericardiaci
1:1 6:1 13:1 30:1 31:1 37:1 59:1 60:1 108:1 133:1 184:1 280:1 # noises in abdomen
2:1 9:1 10:1 23:1 31:1 41:1 44:1 57:1 87:1 97:1 98:1 110:1 196:1 213:1 225:1 226:1 # non productive cough
8:1 9:1 16:1 26:1 31:1 42:1 43:1 54:1 62:1 64:1 70:1 84:1 91:1 114:1 167:1 236:1 246:1 # nondelusional dysmorphophobia
6:1 9:1 16:1 19:1 22:1 24:1 31:1 45:1 64:1 89:1 103:1 106:1 121:1 157:1 201:1 # nondepolarising agent
9:1 18:1 31:1 35:1 38:1 43:1 45:1 60:1 91:1 99:1 140:1 154:1 199:1 202:1 278:1 # nonfollicular lymphoma
1:1 3:1 4:1 6:1 9:1 10:2 13:1 20:1 24:1 31:1 41:1 49:1 50:1 80:1 103:1 130:1 188:1 225:1 233:1 290:1 # noninfectious enteritis
1:1 2:1 6:1 9:1 10:2 12:1 18:1 22:1 28:1 31:1 36:1 41:1 46:1 49:1 50:1 60:1 64:1 80:1 95:1 115:1 120:1 133:1 188:1 225:1 235:1 240:1 273:1 290:1 # noninfective thrombotic endocarditis
9:1 17:1 20:1 23:1 31:1 59:1 85:1 125:1 209:1 218:1 # nonprescription drug
3:1 4:1 6:2 9:1 10:1 13:1 16:1 18:1 20:1 24:1 30:1 31:1 37:1 49:1 50:1 59:1 67:1 76:1 80:1 103:1 104:1 112:1 122:1 130:1 166:1 233:1 # nonspecific mesenteric adenitis
9:2 14:1 17:1 26:1 31:1 33:1 41:1 50:1 61:1 72:1 77:1 109:1 169:1 189:1 228:1 285:1 # nonunion of fracture
7:1 8:1 11:1 14:1 28:1 29:1 31:1 34:1 37:1 53:1 54:1 59:1 69:1 81:1 83:1 90:1 128:1 133:1 137:1 142:1 174:1 # noramidopyrine methanesulfonate
5:2 8:1 15:1 20:1 28:1 31:1 32:1 35:1 56:1 58:1 194:1 257:1 262:1 # normal atrial rhythm
5:1 8:1 21:1 25:1 31:1 35:1 39:1 40:1 42:1 65:1 70:1 116:1 194:1 219:1 262:1 # normal hemostasi
5:1 8:1 19:1 31:1 35:1 72:1 108:1 110:1 120:1 194:1 262:1 # normal labour
5:1 6:1 8:1 9:2 10:2 12:1 15:1 24:1 26:1 31:1 35:1 49:1 57:1 64:1 77:1 102:1 103:1 107:1 118:1 127:1 190:1 194:1 262:1 301:1# normal patient condition
3:1 4:1 5:1 8:1 9:1 26:1 31:2 35:1 36:1 42:1 62:1 76:1 77:1 79:1 154:1 178:1 194:1 262:1 267:1 # normal percussion note
5:1 8:1 17:1 27:1 31:1 35:1 194:1 200:1 262:1 # normal reflex
5:1 6:1 8:1 30:1 31:1 35:1 37:2 45:1 68:1 114:1 116:1 194:1 262:1 # normal semen volume
5:1 8:1 31:1 34:1 35:1 184:1 194:1 262:1 # normal void
1:1 5:2 8:1 31:1 35:1 38:1 63:1 64:1 65:1 88:1 105:1 110:1 169:1 194:1 262:1 263:1 # normal wound healing
2:1 3:1 8:1 10:1 25:1 31:1 40:1 42:1 49:1 59:1 62:1 97:1 106:1 125:1 131:1 141:1 222:1 226:1 # norovirus test positive
4:1 8:1 9:1 26:1 28:1 30:1 31:1 38:1 65:1 77:1 88:1 150:1 # northern sea lion
1:2 12:1 30:1 31:1 40:1 63:1 64:1 104:1 105:1 170:1 266:1 270:1 301:1# nose finding
8:1 17:1 30:1 31:1 40:1 51:1 59:1 243:1 266:1 # nose sores
31:2 40:1 51:1 54:1 71:1 99:1 114:1 210:1 266:1 # nosopsyllus , no
1:1 29:1 31:1 36:1 63:1 76:1 88:1 105:1 112:1 # not yet speaking
2:1 9:1 13:1 14:1 31:1 32:1 36:1 47:1 50:1 54:1 129:1 164:1 245:1 # notropis braytoni
2:1 12:1 13:1 22:1 31:1 32:1 35:1 36:1 54:1 68:1 115:1 129:1 205:1 245:1 251:1 297:1 # notropis shumardi
4:1 9:1 10:1 17:1 26:2 28:1 30:1 31:1 33:1 38:1 41:1 45:1 77:1 88:1 97:1 101:1 102:1 111:1 118:1 162:1 166:1 175:1 189:1 225:1 277:1 # noxythiolin adverse reaction
2:1 4:1 7:1 11:1 14:2 15:1 22:1 23:1 27:1 37:1 38:1 44:1 45:1 88:1 98:1 116:1 146:1 164:1 188:1 193:1 252:1 # nuclear membrane proliferation
1:1 16:2 27:1 30:1 34:1 39:1 40:1 42:1 53:1 55:1 59:1 69:1 88:1 98:1 124:1 142:1 146:1 148:1 172:1 222:1 223:1 256:1 286:1 # nucleoside deaminases
16:1 20:1 27:1 32:1 34:1 40:2 42:1 43:2 81:1 91:1 98:1 112:1 124:1 146:1 211:1 216:1 222:1 223:1 257:1 # nucleoside triphosphatase
27:1 30:1 47:1 61:1 62:1 98:1 104:1 121:1 146:1 151:1 164:1 197:1 269:1 # nucleus , septofimbrial
6:1 21:1 27:1 37:1 62:1 69:1 98:1 136:1 146:1 269:1 # nucleus putamen
2:1 3:1 4:1 7:1 8:1 24:1 27:1 62:1 87:1 98:1 130:1 133:1 146:1 187:1 269:1 277:1 # nucleus, anterodorsal
4:1 29:1 30:1 59:1 61:1 62:1 68:1 109:1 123:1 188:1 # number of fetuses
11:1 34:1 38:1 59:1 61:1 68:1 84:1 178:1 # numbness of eyelid
30:1 34:1 53:1 72:1 188:1 277:1 # nurse - midwife
13:1 30:1 42:1 49:1 72:1 131:1 277:1 # nurse visit
30:1 74:1 89:1 136:1 # nut sedge
4:1 8:1 9:1 10:1 12:1 13:1 16:1 20:1 26:1 32:1 49:1 51:1 77:1 102:1 115:1 118:1 136:1 144:1 149:1 182:1 243:1 250:1 257:1 271:1 299:1 300:1 # nutrition disorder
1:2 9:1 10:1 12:1 20:1 26:1 32:1 49:1 55:1 63:1 64:1 77:1 102:1 104:1 105:1 118:1 136:1 170:1 257:1 270:1 301:1# nutritional finding
9:1 17:1 52:1 59:1 71:1 72:1 90:1 109:1 136:1 228:1 241:1 279:1 285:1 # nylon sutures
6:1 11:1 27:1 71:1 162:1 221:1 # o-xylene
56:1 71:1 83:1 85:1 90:1 126:1 138:1 153:1 155:1 159:1 # oah sulfhydrylase
7:1 15:1 35:1 68:1 205:1 224:1 251:1 297:1 # oatp2 , human
4:1 15:1 38:1 39:1 81:1 123:1 177:1 # oberhasli goat
2:1 3:1 4:1 7:2 14:1 28:1 38:1 49:1 60:1 63:1 120:1 122:1 130:1 163:1 177:1 193:1 273:1 # obliterans thromboangitis
2:1 10:1 11:1 15:1 25:1 28:1 32:1 41:1 43:1 54:1 98:1 107:1 121:1 125:1 177:1 212:1 213:1 225:1 226:1 245:1 253:1 # obstructive; nephropathy
5:2 15:1 18:1 21:1 46:2 49:1 67:2 95:1 104:1 129:1 211:1 232:1 272:1 # occipital calcification
5:1 21:1 36:1 37:1 47:1 49:1 60:1 67:1 95:1 129:1 211:1 280:1 # occipital myotome
16:1 95:1 100:1 114:1 129:1 146:1 # occlude pupil
1:1 4:1 7:1 20:1 31:1 40:1 48:1 66:1 88:1 95:1 112:1 117:1 123:1 129:1 141:1 233:1 266:1 # oceanospirillum beijerinckii
7:1 11:1 31:1 40:1 48:1 57:1 60:1 88:1 95:1 112:1 129:1 141:1 169:1 266:1 # oceanospirillum commune
3:1 4:1 15:1 16:1 19:1 48:1 52:1 64:1 74:1 84:1 95:1 99:1 110:1 113:1 169:1 182:1 293:1 # ocellated flounder
5:1 18:1 38:1 41:1 45:1 57:1 71:1 91:1 95:1 145:1 # octylic alcohols
1:1 7:1 19:1 22:1 48:1 53:1 55:1 60:1 83:1 95:1 117:1 133:1 154:1 172:1 286:1 # ocular dominance
8:1 14:1 23:1 36:1 47:1 52:1 58:1 60:1 70:1 83:1 95:1 112:1 154:1 236:1 246:1 265:1 # oculomotor dyspraxia
6:1 8:1 9:1 24:1 31:1 40:1 47:1 50:1 68:1 70:1 87:1 89:1 109:1 133:1 201:1 231:1 266:1 # odontogenic tumor nos
6:1 7:1 12:1 14:1 16:1 21:1 22:1 35:1 55:1 64:1 74:1 89:1 116:1 157:1 193:1 201:1 301:1# oedemagena tarandi
2:1 13:1 23:1 25:1 28:1 40:1 42:1 43:1 44:1 51:1 54:1 59:2 65:1 81:1 88:1 89:1 157:1 216:1 249:1 259:1 # oesophageal prosthesis
13:1 19:1 25:1 43:1 51:1 54:1 59:1 81:1 83:1 104:1 109:1 157:1 216:1 259:1 # oesophagoenteric fistula
7:1 40:1 43:1 45:1 51:1 54:1 57:1 58:1 59:1 68:1 81:1 114:1 143:1 157:1 216:1 259:1 # oesophagostomum columbianum
8:2 12:1 14:1 25:1 26:1 27:1 31:1 32:1 45:1 59:1 89:1 158:1 166:1 198:1 212:1 # oestradiol + levornorgestrel
5:1 8:1 12:1 14:1 25:1 26:1 31:1 32:1 35:1 45:1 59:1 108:1 158:1 166:1 194:1 212:1 262:1 # oestradiol abnormal
1:1 22:1 31:1 35:1 46:1 60:1 61:1 63:1 67:1 114:1 169:1 180:1 240:1 278:1 # of lung carcinoma
11:1 27:1 61:1 62:1 80:1 146:1 209:1 # of neck muscle
2:1 28:1 36:2 47:1 61:1 # of tooth root
14:1 22:1 46:1 61:1 100:1 184:1 240:1 # oil of caraway
14:1 72:1 126:1 154:1 # okra curry
6:1 7:1 10:1 24:1 89:1 152:1 187:1 201:1 207:1 # okt8 antigen
8:1 15:1 35:1 45:1 65:1 121:1 194:1 202:1 # old format sheep
8:1 30:1 45:1 62:1 70:1 110:1 291:1 # old world mouse
7:1 27:1 45:1 60:1 64:1 88:1 133:1 229:1 # oleandomycin
1:1 2:1 3:1 8:2 17:1 23:1 33:1 36:1 41:1 44:1 45:1 47:2 48:1 66:1 75:1 78:1 79:1 80:1 82:1 92:1 93:1 94:1 96:1 121:1 126:1 132:1 134:1 135:1 189:1 197:1 204:1 214:1 215:1 265:2 # olfactory receptor protein
6:1 8:1 20:1 22:1 23:1 31:1 35:1 37:1 38:1 45:1 60:1 126:1 151:1 152:1 280:1 # oligomenorrhea primary
1:1 8:1 9:1 27:1 31:1 38:2 43:1 45:2 70:1 91:1 98:1 146:1 152:1 180:1 263:1 # oligonucleotides , morpholino
6:1 7:1 8:1 10:1 13:1 24:1 30:2 38:1 45:1 55:1 122:1 152:1 187:1 207:1 # oligorna , antisense
14:1 27:1 32:1 33:1 38:1 41:1 45:1 88:1 97:1 158:1 189:1 200:1 226:1 # olive leaf extract
6:1 11:1 19:1 30:1 38:1 45:1 83:1 84:1 99:1 293:1 # olsenella uli
4:1 9:1 48:1 67:1 73:1 91:1 95:1 117:1 # onchocerciases
9:1 30:1 57:1 62:1 76:1 117:1 125:1 131:1 141:1 145:1 239:1 # oncoviruses type b
5:1 6:1 8:1 9:1 10:1 14:1 15:1 16:1 17:1 19:1 21:1 24:1 25:1 26:1 47:1 59:1 102:1 103:1 127:1 252:1 258:1 265:1 # onlay dental restoration
5:1 9:1 27:1 73:1 91:1 139:1 229:1 231:1 241:1 # onychogalea
1:1 12:1 31:1 40:1 50:1 68:1 87:1 170:1 227:1 266:1 284:1 # oodinium, nos
1:1 5:1 31:1 38:1 40:1 54:1 55:1 107:1 263:1 266:1 286:1 # opalina, nos
3:1 6:1 9:1 14:1 17:1 24:1 33:1 41:1 54:1 58:1 70:1 72:1 76:1 109:1 189:1 228:1 234:1 285:1 # open monteggia fracture
9:1 10:1 13:1 15:1 18:1 26:1 43:1 54:1 55:1 67:1 77:1 90:1 111:1 127:1 178:1 235:1 241:1 246:1 259:1 # ophionyssus naticis
5:1 28:1 31:1 40:1 43:1 53:1 54:1 58:1 81:1 87:1 133:1 160:1 259:1 # ophthalmia nodosa
5:1 6:1 9:1 16:1 18:1 21:1 24:1 25:1 28:1 43:1 53:1 54:1 57:1 59:1 63:1 80:1 81:1 89:2 103:1 157:1 201:1 219:1 259:1 # ophthalmic decongestant agent
1:1 5:1 18:1 28:1 43:1 53:1 54:1 81:1 107:1 259:1 287:1 # ophthalmic; pain
1:1 5:2 7:1 10:1 15:1 21:1 24:1 28:1 43:1 45:1 54:1 55:1 63:1 67:1 69:1 70:1 81:1 139:1 169:1 187:1 207:1 229:1 259:1 # ophthalmologicals antifungal natamycin
5:1 28:1 36:1 43:1 54:1 70:1 81:1 259:1 # ophthalmotonometer
1:1 2:1 6:1 11:1 16:1 54:1 56:1 85:1 86:1 89:1 119:1 129:1 138:1 153:1 155:1 159:1 171:1 176:1 201:1 231:1 # opine dehydrogenase
8:1 13:1 25:1 28:1 54:1 73:1 91:1 129:1 # opisthorchi
9:1 10:1 26:1 28:1 40:1 42:1 49:1 54:1 61:1 68:1 77:1 102:1 106:1 118:1 205:1 222:1 297:1 # opposition of thumb
5:1 8:1 31:1 35:1 54:1 194:1 197:1 262:1 # opt normal
1:1 5:1 8:1 9:2 13:1 14:2 24:1 32:1 33:1 48:1 50:1 51:1 57:1 63:1 105:1 106:1 121:1 144:1 158:1 184:1 197:1 # oral contraceptive poisoning
1:1 5:2 8:2 11:1 14:1 19:1 37:1 53:1 59:1 69:1 86:1 142:1 160:1 172:1 194:1 202:1 256:1 # oral form mesalamine
1:1 5:1 8:2 14:1 33:1 34:1 50:1 53:1 55:1 58:1 67:1 69:1 142:1 194:1 202:1 274:1 286:1 # oral form niacinamide
5:2 8:2 14:2 16:1 22:1 56:1 107:1 138:1 153:1 194:1 202:1 # oral form paraldehyde
5:1 8:2 9:1 14:1 31:1 65:1 88:1 # oral gonorrhea
5:1 8:1 14:1 16:1 27:1 35:1 74:1 116:1 269:1 # oral leukoedemas
5:1 7:1 8:1 10:1 14:1 19:1 27:1 31:1 33:1 35:1 37:1 83:1 84:1 95:1 154:1 165:1 # oral melanocytic macule
5:1 8:1 9:1 10:2 14:2 15:1 17:1 26:2 45:1 51:1 56:1 77:1 85:1 102:2 114:1 118:1 127:1 136:1 138:1 153:1 155:1 159:1 252:1 258:1 # oral rehydration solution
1:1 5:1 8:1 14:1 20:1 30:1 59:1 122:1 # oral rinses
4:1 5:2 8:2 14:1 28:1 29:1 31:1 32:1 35:1 37:1 60:1 65:1 70:1 108:1 137:1 194:2 262:1 280:1 # oral thermometry abnormal
4:1 5:1 8:1 9:1 10:1 14:2 15:1 26:1 48:1 77:1 83:1 102:1 118:1 127:1 252:1 258:1 # oral ulceration
7:1 8:1 14:1 18:1 48:1 63:1 89:1 193:1 # orange juice
4:1 8:1 12:1 16:2 34:1 38:1 43:1 56:1 71:1 99:1 115:1 124:1 168:1 182:1 211:1 250:1 271:1 299:1 300:1 # order diphyllidea
4:1 5:1 8:1 16:1 27:1 38:2 58:1 59:1 100:1 115:1 182:1 250:1 271:1 299:1 300:1 # order liliales
4:2 5:1 8:1 11:1 13:1 16:1 20:1 30:1 58:1 66:1 115:1 178:1 182:1 233:1 250:1 271:1 299:1 300:1 # order neisseriales
2:1 4:1 5:1 8:2 14:1 16:1 23:1 44:1 52:1 73:1 95:1 115:1 182:1 250:1 268:1 271:1 299:1 300:1 # order prochlorales
4:1 5:1 6:1 8:1 10:1 16:1 24:1 38:1 58:1 103:1 115:1 160:1 182:1 190:1 207:1 250:1 271:1 299:1 300:1 # order salientia
4:1 8:2 9:1 11:1 16:1 26:1 57:1 59:1 77:1 115:1 129:1 182:1 183:1 209:1 250:1 271:1 299:1 300:1 # order scorpiones
4:2 8:1 16:1 28:1 57:1 65:1 70:1 95:2 115:1 182:1 194:1 250:1 271:1 299:1 300:1 # order thermococcales
7:1 8:2 18:1 46:1 50:1 90:1 139:1 198:1 202:1 206:1 232:1 # organ , subfornical
7:1 8:1 18:1 76:1 84:1 131:1 139:1 198:1 # organ pelvic
7:1 8:1 18:1 49:1 67:2 76:1 80:1 104:1 112:1 139:1 198:1 # organ specificities
7:1 8:1 13:1 16:1 27:1 64:1 100:1 104:2 139:1 198:1 # organde filefish
4:1 7:2 8:2 12:1 13:1 16:1 18:1 29:1 50:1 51:1 115:1 139:1 144:1 145:1 149:1 182:1 190:1 198:1 242:1 243:1 250:1 271:1 299:1 300:1 # organic anxiety disorder
7:1 8:1 13:1 15:1 30:1 35:2 47:1 50:1 60:1 81:1 116:1 139:1 198:1 242:1 278:1 # organise haematoma
6:1 7:1 8:1 11:1 31:1 89:1 139:1 198:1 201:1 231:1 # organogenesis
4:1 7:1 8:1 16:1 18:1 31:1 34:1 40:1 43:1 54:1 65:1 67:1 91:1 124:1 139:1 143:1 198:1 259:1 295:1 # organophosphate herbicide
1:2 7:1 8:1 11:1 14:1 28:1 29:1 31:1 32:1 33:1 34:1 36:1 47:1 49:1 50:1 53:1 67:1 69:1 86:1 111:1 122:1 142:1 158:1 172:1 180:1 193:1 256:1 274:1 295:1 # ornithine ketoacid aminotransferase
2:2 8:1 12:1 26:1 33:1 37:1 60:1 61:1 64:1 67:1 85:1 87:1 119:1 204:1 210:1 273:1 274:1 280:1 # orofaciodigital syndrome 3
2:2 8:1 12:1 26:1 33:1 37:1 60:1 61:1 64:1 67:1 85:1 87:1 119:1 204:1 210:1 273:1 274:1 280:1 # orofaciodigital syndrome 4
2:2 8:1 12:1 26:1 33:1 37:1 60:1 61:1 64:1 67:1 85:1 87:1 119:1 204:1 210:1 273:1 274:1 280:1 # orofaciodigital syndrome i
2:1 7:1 8:1 12:2 22:1 34:1 39:1 42:1 43:1 46:1 54:1 58:1 63:1 64:1 81:1 126:1 216:1 245:1 259:1 301:1# oropharyngeal candidiasis
2:1 8:1 22:1 39:1 43:1 54:1 63:1 81:1 107:1 112:1 126:1 167:1 216:1 245:1 259:1 # oropharyngeal spasm
2:1 4:1 8:1 54:1 65:1 73:1 97:1 98:1 106:1 110:1 188:1 245:1 # oropouche ; fever
8:1 9:1 10:1 17:1 22:1 24:1 25:1 28:1 47:1 54:1 73:1 87:1 91:1 133:1 141:1 150:1 207:1 # orthodontic archwire stop
8:1 12:1 16:1 18:1 28:1 48:1 54:1 74:1 91:1 107:1 131:1 150:1 # orthopaedic device
8:1 10:1 15:1 17:1 21:1 23:1 25:1 28:1 40:1 54:1 57:1 59:1 76:1 91:1 117:1 127:1 150:1 210:1 219:1 # orthostatic presyncope
1:1 5:1 8:1 10:1 15:1 20:1 21:1 25:1 28:1 40:1 53:1 68:1 72:1 91:1 127:1 150:1 172:1 219:1 261:1 # orthostatic; albuminuria
8:1 10:1 18:1 21:1 28:1 36:1 76:1 91:1 150:1 173:1 235:1 # orthotic tape
40:1 57:1 101:1 # os coxae
8:1 15:1 18:1 19:1 26:1 40:1 45:1 47:1 52:1 67:1 99:1 100:1 143:1 209:1 231:1 234:1 265:1 # oscillators, biologic
1:1 9:1 10:2 12:1 13:1 17:1 18:2 29:1 36:1 40:1 50:1 51:1 63:1 70:1 72:1 105:1 106:1 144:1 167:1 184:1 227:1 228:1 235:2 # osmotic diuretic poisoning
10:1 15:1 18:1 31:1 40:1 42:1 46:1 104:1 127:1 178:1 232:1 # ossification , no
10:1 15:1 18:1 27:1 40:1 42:1 46:1 62:1 104:1 127:1 146:1 178:1 209:1 232:1 # ossification ; muscle
2:1 3:1 4:1 10:1 15:1 18:1 29:1 36:1 40:1 42:1 46:1 47:1 54:1 65:1 75:1 104:1 127:1 129:1 130:1 178:1 232:1 # ossification heterotopic
3:1 7:1 10:1 13:1 14:1 21:1 25:1 38:1 40:1 49:2 66:1 82:1 100:1 157:1 234:1 294:1 # osteitis; fragilitans
1:1 3:1 4:1 16:1 22:1 24:1 25:1 28:1 40:1 83:1 91:1 110:1 150:1 182:1 184:1 223:1 # osteoarthritis shoulder joint
3:2 6:1 17:2 19:1 22:1 24:1 25:3 39:1 40:3 57:1 72:1 80:1 103:1 154:1 160:1 163:1 177:1 223:2 # osteoblastic osteosarcoma recurrent
3:1 4:1 9:1 17:1 25:1 40:1 61:1 64:1 66:1 73:1 91:1 95:1 100:1 123:1 198:1 223:1 # osteochondrosis of freilberg
3:1 9:1 17:1 19:1 25:1 35:1 40:1 61:1 64:1 73:1 91:1 95:1 98:1 141:1 146:1 223:1 287:1 # osteochondrosis of mauclaire
3:1 7:1 11:1 20:1 25:2 32:1 40:1 43:1 49:1 87:1 107:1 121:1 212:1 223:1 236:1 246:1 # osteodystrophy , pannephritic
2:1 3:1 8:1 14:1 17:1 25:1 33:1 40:2 41:1 54:1 72:1 106:1 109:1 189:1 223:1 228:1 285:1 # osteoporosis fracture
3:1 4:1 25:1 27:1 40:2 146:1 209:1 223:1 # osteoscleroses
10:1 14:1 18:1 25:1 28:1 32:1 33:1 35:1 40:1 56:2 60:1 73:2 106:1 147:1 158:1 235:1 239:1 246:1 278:1 # ostichthys trachypoma
10:1 25:1 40:1 68:1 227:1 284:1 # ostium
3:1 4:1 25:1 40:1 47:1 60:1 100:1 104:1 130:1 # ostomy filter
4:3 17:1 23:1 28:1 30:1 36:1 59:1 65:1 87:1 97:1 202:1 # other food preserver
1:1 3:1 4:2 24:1 28:1 36:1 65:1 107:1 130:1 277:1 287:1 # other painters
3:1 4:2 15:1 17:1 28:1 32:1 36:1 65:1 87:1 88:1 113:1 130:1 277:1 # other wood treaters
2:1 10:1 18:1 36:1 54:1 85:1 119:1 235:1 245:1 # otic drops
7:1 10:1 16:1 18:1 35:1 36:1 41:1 47:1 63:1 80:1 87:1 89:1 224:1 225:1 235:1 290:1 # otodectic mange
18:1 31:1 36:2 47:2 49:1 67:1 101:1 # ototoxicity , no
5:1 12:1 19:1 27:1 39:1 68:1 70:1 87:1 161:1 167:1 191:1 227:1 284:1 # ovale, plasmodium
7:1 20:1 22:1 27:1 58:1 146:1 165:1 191:1 229:1 # ovarian cycle
5:1 7:2 20:1 22:1 24:1 25:1 35:1 38:1 55:1 58:1 152:1 165:1 187:1 191:1 246:1 262:1 289:1 # ovarian cyst malignant
7:1 20:1 22:1 25:1 31:1 58:1 165:1 191:1 246:1 # ovarian cyst no
2:1 4:1 7:1 10:1 20:1 22:1 25:1 37:1 56:1 58:1 59:1 60:1 64:1 76:1 85:1 119:1 151:1 191:1 210:1 239:1 267:1 273:1 277:1 280:1 # ovarian hyperstimulation syndromes
2:1 6:1 7:1 20:1 22:1 24:1 34:1 37:1 38:1 58:1 69:1 103:1 104:1 139:1 152:1 164:1 184:1 191:1 292:1 # ovarian ligament fibroid
7:1 17:1 20:1 22:1 25:1 32:1 41:1 58:1 72:1 98:1 109:1 125:1 191:1 212:1 213:1 228:1 285:1 # ovarian structure
1:1 9:1 10:1 22:2 26:1 41:1 77:1 102:1 118:1 126:1 191:1 204:1 225:1 # ovary ; infarction
20:1 22:1 126:1 152:1 191:1 # ovary.right
6:1 11:1 13:1 22:1 42:1 59:1 89:1 126:1 157:1 191:1 201:1 249:1 # ovary; agenesis
2:1 22:1 36:1 75:1 107:1 # owl parrot
2:1 3:1 5:1 9:1 15:1 19:1 55:1 71:1 101:1 113:1 241:1 279:1 # oxalate , nafronyl
27:1 46:1 69:1 83:1 90:1 101:1 107:1 121:1 173:1 195:1 288:1 # oxazepam 15mg capsule
1:1 12:1 34:1 38:1 45:1 101:1 170:1 288:1 # oxazolidinones
7:1 24:1 34:1 36:1 43:1 47:1 53:1 65:1 73:1 91:1 95:1 101:1 116:1 187:1 275:1 # oxidants, photochemical
1:1 5:1 16:1 34:1 53:1 68:2 101:1 114:1 124:1 172:1 # oxide , aluminum
2:1 4:2 16:1 34:1 40:1 51:1 61:1 101:1 124:1 188:2 # oxide, ferrosoferric
12:1 30:1 34:1 40:1 48:1 52:1 83:1 84:1 99:1 101:1 114:1 293:1 # oxidize cellulose
2:1 8:1 21:1 101:1 114:1 # oxtafluoropropane
1:1 8:1 10:1 17:1 18:1 30:1 39:1 57:2 88:1 101:1 117:1 148:1 150:1 162:1 175:1 218:1 229:1 235:1 # oxycorticosteroids increase
8:1 12:2 28:1 29:1 35:1 56:1 71:1 101:1 128:1 138:1 147:1 162:1 168:1 175:1 179:1 181:1 190:1 192:1 194:1 202:1 # oxydiformate , diethyl
6:1 30:1 39:1 55:1 89:1 101:1 148:1 162:1 175:1 201:1 # oxygenase
70:1 81:1 101:1 116:1 162:1 175:1 185:1 231:1 # oxyhaemoglobin
14:1 32:1 38:1 45:1 71:1 72:1 76:2 101:1 106:1 125:1 140:1 158:1 162:1 173:1 175:1 211:1 269:1 # oxylipeurus polytrapezius
1:2 4:1 20:1 29:1 32:1 37:1 47:1 60:1 67:1 95:1 101:1 137:1 162:1 175:1 198:1 257:1 280:1 # oxytocin + ergometrine
3:1 4:1 25:1 31:1 40:1 130:1 246:1 266:1 # oyster, nos
2:1 4:1 36:1 40:1 47:1 48:1 95:1 # ozotoceros
1:1 4:1 20:1 46:1 65:1 122:1 166:1 233:1 # p - cadherins
8:1 14:1 43:1 52:1 65:1 69:1 73:1 199:1 254:1 268:1 # p - chloramphetamine
2:1 4:1 8:1 37:1 52:1 60:1 73:1 268:1 273:1 280:1 # p chloromercuriphenylsulphonate
6:1 12:1 30:1 31:1 34:1 39:1 43:1 45:1 65:1 101:1 148:1 211:1 254:1 275:1 283:1 # p diphenol oxidase
5:1 27:1 191:1 # p.ovale
6:1 31:1 36:1 43:1 65:1 76:1 145:1 239:1 254:1 283:1 # p1 + phenotype
1:1 16:1 21:1 30:1 35:1 39:1 55:1 84:1 148:1 173:1 286:1 # p38delta map kinase
1:1 30:1 39:1 55:1 148:1 286:1 # p70 s6 kinase
1:1 2:1 3:1 23:1 33:1 36:1 44:1 48:1 66:1 75:1 78:1 79:1 82:1 92:1 93:1 94:1 96:1 107:1 132:1 134:1 135:1 214:1 215:1 # pace protein
1:1 11:1 12:1 13:1 30:2 33:2 39:1 57:1 65:1 67:1 73:1 80:1 86:1 88:1 107:1 148:1 149:1 191:1 # pacheco disease vaccine
4:1 18:1 22:1 27:1 33:1 67:1 76:1 81:1 104:1 107:1 121:1 267:1 274:1 # pacific sleeper shark
12:1 15:1 18:1 20:1 30:1 32:1 58:1 72:1 74:1 107:1 257:1 277:1 # paediatric nurse
6:1 33:1 50:1 67:1 100:1 107:1 238:1 274:1 292:1 # paenibacillus
1:1 4:1 6:1 11:1 13:1 20:1 33:1 50:1 67:2 86:1 100:1 107:1 233:1 238:1 274:1 292:1 # paenibacillus cineris
2:1 17:1 19:1 22:1 38:1 45:1 58:1 65:1 74:1 107:1 121:1 157:1 164:1 185:1 # pagliarola sheep breed
15:1 19:1 21:1 22:1 35:1 68:1 107:1 157:1 191:1 251:1 # paguma larvata
1:2 3:1 6:1 24:1 42:1 49:1 107:1 122:1 145:1 287:1 # pain intensity
1:1 38:1 107:1 151:1 287:1 # pain limb
1:2 11:1 20:1 39:1 72:1 86:1 107:2 178:1 287:1 # pain pass urine
1:1 18:1 76:1 84:1 107:1 131:1 287:1 # pain pelvic
1:1 6:1 27:1 50:1 76:1 100:1 107:1 287:1 # pain penile
1:1 5:1 14:1 27:1 72:1 107:1 161:1 269:1 287:1 # pain pleural
1:1 17:1 38:1 49:1 50:1 84:1 107:1 169:1 190:1 287:1 # pain relief unit
1:1 20:1 22:1 107:1 152:1 194:1 287:1 # pain right arm
1:2 14:1 20:1 22:1 32:1 33:1 41:1 55:1 72:1 107:1 126:1 158:1 189:1 286:1 287:1 # pain tract urinary
1:1 12:1 14:1 18:1 19:1 22:1 83:1 107:1 154:1 166:1 287:1 # pain; radicular
5:1 9:1 15:1 20:1 27:1 32:1 40:1 55:1 62:1 73:1 90:1 98:1 107:1 109:1 152:1 205:1 223:1 257:1 # paleosuchus trigonatus
4:1 5:1 22:1 28:1 35:2 65:1 107:1 116:1 126:1 # palmar erythema
5:1 10:1 15:1 21:1 26:1 49:1 102:1 107:1 127:1 129:1 258:1 276:1 # palpitations
7:1 10:1 55:1 107:1 114:1 136:1 157:1 185:1 # panagglutination
1:1 7:1 17:1 18:1 39:1 67:1 88:1 90:1 104:1 107:1 117:1 122:1 190:1 218:1 # pancreas ; insufficiency
5:1 7:1 9:1 10:1 14:1 15:1 17:1 18:1 26:1 27:1 42:1 62:1 72:1 77:1 88:1 107:1 117:1 127:1 161:1 218:1 235:1 269:1 # pancreatic pleural effusion
7:1 9:1 10:2 15:1 17:2 18:1 26:1 29:1 30:1 77:1 80:1 88:1 102:1 107:1 117:1 118:1 127:1 218:2 235:1 # pancreatic secretion
1:1 7:1 10:1 15:1 17:1 18:1 29:1 30:1 66:1 78:1 88:1 97:1 107:1 117:1 127:1 218:1 235:1 # pancreaticoduodenal vein set
7:1 10:1 15:1 17:1 49:1 88:1 107:1 117:1 127:1 218:1 # pancreatitides
1:1 7:1 8:1 9:1 13:1 14:1 15:1 18:1 45:1 50:2 51:1 52:1 57:1 63:1 68:2 105:1 106:1 107:1 109:1 144:1 154:1 184:1 242:1 252:1 # panicum coloratum poisoning
1:1 7:1 9:1 13:1 18:1 50:2 51:1 62:1 63:1 68:2 90:1 105:1 106:1 107:1 144:1 154:1 184:1 242:1 # panicum effusum poisoning
7:1 24:1 47:1 88:1 107:1 187:1 # pantoea
1:1 17:1 30:1 39:1 74:1 88:1 107:1 117:1 148:1 218:1 # pao2 increased
4:1 14:1 36:1 43:2 47:1 76:1 91:1 107:1 173:2 231:1 237:1 267:1 # paper, photographic
10:1 18:1 19:1 54:1 99:1 100:1 107:1 129:1 173:1 197:1 235:1 # papilla , optic
1:1 6:1 8:1 16:1 19:1 31:1 50:1 53:1 87:1 99:1 100:1 107:1 129:1 172:1 173:1 180:1 196:1 # papilla duodeni minor
2:1 4:1 6:1 16:1 19:1 22:2 30:1 31:1 46:1 62:1 67:1 95:1 99:1 100:1 107:1 110:1 126:1 129:1 166:1 173:1 240:1 291:1 # papillary serous adenocarcinoma
1:1 2:1 19:1 22:2 28:1 31:1 34:1 35:1 46:1 56:1 60:1 67:1 99:1 100:1 107:1 126:1 129:1 147:1 173:1 180:1 184:1 240:1 260:1 278:1 # papillary thyroid carcinoma
33:1 35:1 48:1 52:1 60:1 61:1 99:1 100:1 107:1 129:1 173:1 204:1 278:1 # papilloma of face
4:1 5:1 10:2 12:1 15:2 16:1 21:1 34:1 35:2 49:2 52:1 60:1 99:1 100:1 107:1 127:1 129:1 152:1 173:1 182:1 194:1 234:1 278:1 # papillomatous digital dermatitides
16:1 19:1 22:1 34:1 38:1 43:1 83:1 100:1 107:1 111:1 124:1 173:1 210:1 239:1 # papular syphilide
6:1 17:1 18:1 27:1 31:1 34:1 38:1 65:1 73:1 74:1 83:1 107:1 173:1 184:1 283:1 # papule red lichenoid
14:1 22:1 107:1 123:1 177:1 244:1 281:1 288:1 # para-azobenzenearsonate
2:1 7:1 14:1 22:1 24:1 32:1 33:1 36:1 43:1 47:1 54:1 57:1 62:1 95:1 107:2 154:1 187:1 245:1 259:1 # paracoccus pantotrophus
4:1 14:1 22:1 25:1 33:1 40:1 45:1 50:1 52:1 57:1 58:1 65:1 107:1 # paracolostomy hernia
1:1 14:1 18:1 20:1 22:2 40:1 52:1 63:1 65:1 88:1 101:1 105:1 107:1 133:1 166:1 178:1 # paradoxic hearing loss
2:1 9:1 14:1 18:1 22:1 40:1 46:1 73:1 91:1 101:1 107:2 112:1 117:1 133:1 164:1 166:1 232:1 # paradoxical bronchospasm
8:1 9:1 14:1 17:2 18:1 22:1 23:1 30:1 46:1 51:1 59:2 101:1 106:1 107:1 112:1 122:1 133:1 166:1 178:1 232:1 243:1 # paradoxical pressor response
14:1 22:1 25:1 28:1 38:1 59:2 61:1 65:1 107:1 151:1 # paraesthesia of limb
1:1 14:1 17:1 22:1 59:1 85:1 104:1 107:1 139:1 178:1 # paraffin gauze dress
14:1 22:1 52:1 95:1 107:1 154:1 # paraflocculus
7:1 11:1 14:1 19:1 22:1 31:1 38:1 39:1 40:1 54:1 63:1 107:1 139:1 157:1 161:1 167:1 185:1 223:1 266:1 # paraganglion neoplasm nos
1:1 14:2 19:1 22:2 32:1 36:1 62:1 63:1 107:1 114:1 125:1 126:1 131:1 141:1 158:1 287:1 # parainfluenza virus laryngotracheitis
5:2 14:1 22:1 30:1 33:1 58:1 59:1 67:1 107:1 140:1 204:1 246:1 274:1 # paralyses, facial
5:1 13:1 14:1 22:1 27:1 42:1 62:1 100:1 107:1 140:1 246:1 249:1 269:1 # paralysis; ileus
14:1 22:1 37:1 67:1 68:1 69:1 80:1 107:1 227:1 284:1 # parameciums
14:1 22:1 69:1 107:1 # paramyxa
7:1 14:1 22:1 31:2 40:1 58:1 107:1 184:1 193:1 266:1 # paranoia, nos
1:1 3:1 10:1 14:1 15:1 21:1 22:1 25:1 26:1 39:1 42:1 49:1 59:1 102:1 107:1 127:1 188:1 219:1 258:1 # parasite; infestation
2:1 6:2 7:1 14:1 15:1 19:2 22:2 28:1 37:1 56:1 64:1 89:1 107:1 116:1 147:1 184:1 185:1 198:1 252:1 260:1 # parathyroid gland enlargement
1:1 3:1 4:1 14:1 17:1 20:1 22:1 29:1 31:1 35:1 60:1 72:2 107:1 130:1 180:1 228:1 278:1 # paraureteric urinoma
5:1 10:1 22:1 34:1 36:1 52:1 107:1 115:1 275:1 # pardalotidae
1:1 3:1 4:1 5:1 6:1 8:1 14:1 17:1 18:1 20:1 22:1 24:1 67:1 69:1 103:1 107:1 129:1 130:1 194:1 199:1 202:1 204:1 # parenteral form rifampicin
1:1 3:1 4:1 5:1 6:1 8:1 14:1 17:1 22:1 24:1 67:1 71:1 73:1 90:1 98:1 103:1 107:1 130:1 194:1 202:1 241:1 279:1 # parenteral form succinylcholine
5:1 18:1 20:1 22:1 27:1 46:2 49:1 67:1 83:1 90:1 107:1 173:1 232:1 272:1 # paricalcitol 4mcg capsule
2:1 4:2 5:1 12:1 18:1 20:2 21:1 22:2 29:1 30:1 46:1 62:1 76:1 107:1 110:1 115:1 190:1 227:1 232:1 233:1 240:1 248:1 267:1 291:1 # parietal serous pericardium
1:1 2:1 9:1 22:1 37:1 50:1 51:1 59:1 60:1 64:1 85:1 107:1 119:1 122:1 210:1 273:1 280:1 # parkinsonian syndromes
2:2 9:2 18:1 22:1 50:1 58:1 73:2 107:1 111:1 229:1 241:1 # paronychia chronic
1:1 2:1 4:1 9:1 22:1 58:1 61:1 63:1 73:1 89:1 104:1 105:1 107:1 111:1 229:1 241:1 # paronychia of finger
2:1 5:1 10:1 22:1 28:1 34:1 36:1 38:1 42:1 45:1 49:1 52:1 58:1 75:1 107:1 111:1 # parotid sialolithiasis
2:1 5:1 10:1 22:1 25:1 32:1 38:1 58:1 87:1 106:1 107:1 150:1 211:1 212:1 236:1 246:1 # partial lipodystrophy
1:1 4:1 11:1 22:1 63:1 105:1 107:1 150:1 236:1 # partner dying
1:1 22:1 30:1 41:1 62:1 80:1 107:1 122:1 125:1 131:1 141:1 290:1 # parvovirus, insect
22:1 25:1 40:1 43:1 47:1 91:1 107:1 126:1 239:1 # paryphostomums
3:1 17:1 25:1 39:1 72:1 84:1 99:1 107:1 228:1 269:1 293:1 # pasteurellaceae
3:1 10:1 11:1 15:2 25:1 59:1 73:1 97:1 107:1 127:1 139:1 226:1 # patch test negative
14:1 15:1 39:1 56:1 73:1 107:1 # patchy rash
1:1 10:1 15:2 18:2 24:1 28:1 45:1 46:1 47:1 52:1 91:1 101:1 107:1 127:1 231:1 232:1 234:1 # pathologic ; intoxication
10:1 12:1 13:1 15:2 18:1 26:1 28:1 45:1 46:1 52:2 91:1 95:1 102:1 107:1 127:1 149:1 231:1 234:1 258:1 # pathological ; dislocation
6:1 8:1 10:1 13:1 15:1 24:1 42:1 47:1 49:1 103:1 107:1 127:1 131:1 190:1 265:1 # patients' visitor
1:1 17:1 30:1 39:1 88:1 117:1 143:1 148:1 218:1 # pbi increase
1:1 17:1 30:1 39:1 57:1 88:1 117:1 148:1 218:1 # pco2 increase
1:1 9:1 13:1 50:1 51:1 63:1 105:1 106:1 144:1 184:1 # pcp poisoning
80:1 # pd - ecgf
8:1 17:1 47:1 48:1 80:1 121:1 197:1 265:1 # pd 1 receptor
3:1 4:1 29:1 37:1 52:1 76:1 88:1 130:1 137:1 # peak flow meter
7:1 20:1 27:1 49:1 76:1 88:1 136:1 164:1 # peanut brittle
12:1 22:1 26:1 57:1 62:1 74:1 76:1 83:1 95:2 107:1 114:1 154:1 # pediococcus parvulus
15:1 19:1 45:1 74:1 76:1 83:1 106:1 117:1 140:1 154:1 169:1 196:1 239:1 # pedunculated polyp
1:2 18:1 20:1 24:1 32:1 42:1 76:1 121:1 122:1 257:1 # peep , intrinsic
1:1 2:1 7:1 18:1 38:1 40:1 42:1 46:1 63:1 76:1 84:1 105:1 178:1 218:1 232:1 # pelican crossing
13:1 26:1 31:1 38:1 40:1 42:1 76:1 84:1 222:1 249:1 # peliosis , no
1:1 3:1 4:1 18:1 22:1 31:1 33:1 38:1 41:1 45:1 46:1 52:1 76:1 84:1 130:1 143:1 177:1 180:1 189:1 238:1 240:1 # pelobacter carbinolicus
13:1 22:1 76:1 84:1 131:1 # pelvis , dwarf
1:1 8:1 13:1 25:1 31:1 47:1 53:1 60:1 62:1 76:1 84:1 131:1 172:1 180:1 # pelvis , justominor
1:1 3:1 4:1 5:1 6:1 18:1 20:1 22:1 27:1 50:1 58:1 67:1 76:1 90:1 100:1 104:1 122:1 130:1 150:1 190:1 233:1 # penile arterial insufficiency
5:1 6:1 7:1 11:1 19:1 24:1 27:1 35:1 38:1 39:1 50:1 54:1 55:1 76:1 100:1 152:1 161:1 167:1 187:1 223:1 262:1 289:1 # penile neoplasms malignant
3:1 4:1 5:1 6:1 13:1 15:1 18:1 20:1 35:1 45:1 47:1 50:1 52:1 58:1 76:1 113:1 130:1 165:1 231:1 233:1 234:1 # penis cytologic material
5:1 6:1 7:1 13:1 31:1 35:1 50:1 60:1 76:1 140:1 262:1 278:1 # penis; anomaly
1:1 3:1 10:1 16:1 24:1 25:1 34:1 39:1 51:1 59:1 76:1 121:1 124:1 184:1 191:1 197:1 # peptide, vasointestinal
2:1 10:1 34:2 53:1 56:1 69:1 76:1 85:1 119:1 121:1 133:2 138:1 140:1 142:1 153:1 155:1 159:1 171:1 176:1 185:1 197:1 231:1 # peptidoglycan amidohydrolase
34:1 47:1 76:1 121:1 184:1 197:1 # peptoid
4:1 9:1 10:1 26:1 31:1 48:1 76:1 77:1 102:1 118:1 121:1 197:1 267:1 # perception , no
4:1 5:1 6:2 9:1 10:1 26:1 27:1 29:1 31:1 37:1 43:1 48:1 55:1 57:1 60:2 65:1 76:1 77:1 102:1 109:1 118:1 121:1 161:1 197:1 199:1 254:1 267:1 280:1 283:1 # perceptual completion phenomena
[truncated: 133,300 more chars]
