# Supplementary material for: A Cross-Lingual Similarity Measure for Detecting Biomedical Term Translations
Source: PLoS One. 2015 Jun 1;10(6):e0126196. doi: 10.1371/journal.pone.0126196 (PMC4452086; doi:10.1371/journal.pone.0126196)
Supplement: S1 dataset — (TGZ) [file pone.0126196.s001.tgz › dataset/en-es/es_300_context_test.dat]

2:888.9104151397219 3:519.1473745495264 4:317.6632209820005 5:382.1718098006283 6:614.851660297378 7:249.36190782135796 8:565.4969557929157 9:368.72134002476724 10:800.3826513333522 11:581.3633887855591 12:112.02604067186988 13:329.94063271272194 14:256.38622226112244 15:477.5863405224539 16:401.2043983161225 17:230.8325718133486 18:283.035208545828 19:505.5356769958451 20:349.3419380831663 21:332.84447893617346 22:1.3132674149410233 23:303.1277524042854 24:313.4313470604006 25:283.381072826585 26:290.68781798317667 27:26.608482701590276 28:420.7938267511793 29:23.51447438703269 30:87.91559643650919 31:306.96834199731774 32:123.7857403232848 33:135.31499011177308 34:285.6068357841355 35:231.69353830660106 36:80.92169877239456 37:47.513396889700424 38:190.3786796326396 39:129.04459617450408 40:7.276178264540887 41:166.888597893964 42:119.44203749050887 43:358.57871023796895 44:71.51440848724938 45:201.19801156899928 46:30.459839000141347 47:350.20743794794595 48:63.95473184863755 49:181.75509707080678 50:144.53376735477275 51:57.41333839631231 52:51.42028076108031 53:77.35496945705638 54:114.64354544811226 55:367.8223875707418 56:49.10293584068921 57:147.8766523700689 58:7.726966416219249 59:1.7652830464591178 60:390.79668517856425 61:93.23528230400247 62:1036.0490053245107 63:196.72757424055777 64:90.91977874790298 65:122.69972723495515 66:176.80439110972574 67:68.50103470120891 68:18.709318619765515 69:10.632783909931973 70:178.00781380139412 71:419.8139916472963 72:0.18985702276038882 73:74.3271048754519 74:78.218595179558 75:32.60741885265732 76:9.701496582970409 77:115.32297584570769 78:65.8499427683911 79:78.14067840611715 80:4.008779703857398 81:34.67266604142323 82:82.16996516269296 83:320.998221149519 84:17.062782585892087 85:148.83315179056154 86:218.2394728808196 87:517.924138271024 88:123.15428730167582 89:229.6276649773185 90:107.8876686411917 91:21.024647109554518 92:379.39735664936285 93:152.7211848677284 94:62.028259827716276 95:55.471391118402785 96:89.56651073935262 97:36.42886323556907 98:19.843970848609867 99:103.64414306454664 100:46.71089578505011 101:53.935082136372756 102:50.97213950365674 103:47.65939300041611 104:965.5452456453949 105:141.9356227057821 106:16.095762047968712 107:38.39043598300569 108:187.57136145123116 109:213.78891042122774 110:26.79998690531666 111:112.43939896119613 112:117.24229319140099 113:16.699437292187255 114:19.383016128367235 115:27.628404499638165 116:24.876747374487874 117:92.5054186342344 118:239.94946742330688 119:72.75593124299091 120:133.2530469424737 121:73.01999502875115 122:2.462353640733423 123:138.9844243106419 124:66.03417223817618 125:41.30607601833474 126:62.968450714759776 127:79.36682379563106 128:38.748411336026834 129:213.9721725537738 130:63.70756901665794 131:56.56224395671842 132:330.32966197831234 133:204.34063520319233 134:4.211048819616478 135:1.7447410176231013 136:60.770058931263364 137:97.64161500244444 138:57.143351614581064 139:53.46913811750576 140:4.5112641415224255 141:68.86810331166934 142:40.12651790747601 143:66.00151583153601 144:55.18759492034517 145:31.25469488152699 146:6.3181529231769815 147:28.3604511197101 148:28.514312773184802 149:83.54891056499348 150:92.61107602928175 151:8.416158777977374 152:80.11760725223905 153:23.24426634915812 154:68.41852086247826 155:81.03974612174086 156:23.451696655656118 157:69.2535206380619 158:43.07877512641023 159:178.38044949385585 160:43.70337744208716 161:40.323454881484864 162:11.572137222294593 163:24.74197921411504 164:116.8581393066035 165:14.333148001294797 166:94.44873068755817 167:42.39012825549043 168:35.95732617037901 169:32.621665969426275 170:42.92895287174711 171:91.93897806008655 172:29.477682899497655 173:2.716641447056721E-4 174:23.570644378021658 175:12.79388977820423 176:6.40405718399594 177:43.47714823155801 178:0.26437518419303957 179:47.841520700009596 180:55.49539546596077 181:0.9729276137403955 182:164.7631108885136 183:27.583191494022998 184:159.69442576799335 185:13.48009481955721 186:2.0770802252887384 187:1.07371123371725 188:25.122677893292554 189:11.476415525672875 190:74.02292005009322 191:25.861124717097166 192:50.695697168260246 193:43.110809293385685 194:1.2520527204646204 195:118.33603803943318 196:149.53081704054782 197:51.21708019502994 198:12.197385584540294 199:32.96781982864364 200:99.71001254050371 201:33.16590163441455 202:94.97630796883728 203:59.79992533361238 204:52.014033564395 205:5.98135654290648 206:48.49271915994845 207:6.016828324350972 208:44.782718578682235 209:20.933106866477527 210:87.231186900618 211:8.123122666919526 212:52.82947150621022 213:97.23659147412125 214:187.64175325656382 215:53.383733621077035 216:10.664670632617764 217:8.47047609602233 218:28.05815557436715 219:2.378783409015999 220:118.56244965385476 221:89.19939691725823 222:31.627084638120927 223:28.33740038971158 224:25.33397950763366 225:25.33397950763366 226:0.7278087853873858 227:35.78114340238622 228:0.12999576529688045 229:4.807556908818689 230:77.08049057102829 231:13.90584965686385 232:6.807112064294654 233:72.9356729942637 234:29.19691182513903 235:6.8470192140893085 236:0.7980667084728698 237:9.065826712222439 238:40.15148136464221 239:29.39249649410954 240:19.767447732651963 241:6.9274883544811745 242:32.86184518392709 243:9.160996206243619 244:200.2519174763187 245:16.986963237215253 246:87.73353752862707 247:778.5277060193075 248:56.44349288943696 249:17.056908068574312 250:7.091089226517972 251:48.41835192103736 252:48.556130388083254 253:7.132553348821078 254:0.013186143037583446 255:415.0184356800388 256:74.39145764520167 257:93.37552427392332 258:2.0092810170491364 259:251.92617263564551 260:33.612128730761455 261:88.77426748846561 262:79.35688809493443 263:93.81211170908446 264:108.9556870735274 265:12.06828722194138 266:7.34333878554275 267:34.05134715473266 268:12.125991293714323 269:0.004148487018976429 270:99.85840303786394 271:99.85840303786394 272:170.15678908569257 273:46.076202361229974 274:76.2808899384545 275:0.2689133493977755 276:10.011466169400016 277:21.368120821807246 278:2.308443592821744 279:10.169686434243632 280:258.9583035443604 281:1.8186706661089298 282:12.903726982675774 283:1.7885387574695197 284:13.02811101115468 285:13.0907957554724 286:88.03289292033541 287:0.001077432488797354 288:32.32305541474353 289:1.7286191324463374 290:60.626525096535154 291:10.660088021618304 292:65.77681410477808 293:70.71178517919941 294:29.606777069402295 295:37.110383465227144 296:16.604748534732067 297:81.16786181642516 298:90.9738436726025 299:37.488152887730145 300:1.4044005295157633 301:1.5517450005979032# enfermedad
1:888.9104151397194 3:328.10730588572653 4:159.17368326850846 5:238.27888709447257 6:339.0025727711026 7:90.38389122719664 8:453.57431944035835 9:166.57182842571413 10:106.64087046499671 11:179.99085363505324 12:338.756891942249 13:25.757742836397505 14:25.834598938744897 15:200.27167885241727 16:228.5695969392421 17:167.09347569384389 18:309.74279015482745 19:377.67786519360067 20:197.56717854423 21:415.63294336109357 22:121.14051276109653 23:24.203078517632886 24:156.19561872233234 25:138.13241032274092 26:336.7931810712454 27:140.01619244123452 28:162.51705355367181 29:18.678913769995926 30:109.72415034219738 31:263.7856802700766 32:113.16659187920028 33:17.82711614028949 34:36.989202819735766 35:128.45578237446526 36:215.00486353269653 37:61.1050632517848 38:26.780034671493663 39:605.5125542962636 40:51.96227277291446 41:58.95541852991408 42:73.81748044439082 43:252.12947378718545 44:46.22771508211612 45:157.70166416724064 46:2.0168576268388945 47:8.026407866292589 48:19.47379619989419 49:5.21629614730146 50:81.51992635707985 51:78.41143423964307 52:55.59737090543628 53:205.3957688716699 54:38.64001017201889 55:26.578751992405817 56:104.66535719620656 57:59.88808220351899 58:84.92449187078427 59:19.13369425383504 60:65.13575886610437 61:74.46119029986326 62:63.02944901199907 63:92.26835248129066 64:17.62704633117624 65:23.158295407754927 66:30.800448133867068 67:48.97259675893549 68:107.86400312173531 69:77.25011541821006 70:95.1886595397898 71:73.60566221163425 72:69.46572093381349 73:70.17240949120722 74:36.282163157911576 75:83.2797548531274 76:141.00272655237916 77:40.46672153328493 78:147.2871518023302 79:38.14035975302464 80:22.0409826792443 81:28.164260772423603 82:16.472931836472686 83:140.21553537534186 84:16.80698093491084 85:39.60224924885805 86:23.26393407227967 87:39.99614192795609 88:29.697652320085783 89:20.464997337809564 90:40.86831863862461 91:205.91846606344498 92:6.0427083362992065 93:68.8009651657427 94:27.615072708341664 95:83.4862526918376 96:34.73845226058626 97:75.26553828163354 98:46.355289046526416 99:67.03826751214659 100:67.33290958997907 101:173.0221978319324 102:63.91722453164636 103:4.991565832008959 104:29.343332909515777 105:43.80083211266956 106:40.30828515346583 107:64.59737936901641 108:40.52375814678955 109:20.137694062283 110:330.929923062341 111:122.66050068575159 112:7.337956754933083 113:3.569457951987199 114:88.91342926222273 115:61.96148234339199 116:62.05923555296094 117:24.000200342402756 118:70.93197822795365 119:30.965417166337186 120:24.21187449450286 121:21.136560113266626 122:24.425914016888104 123:24.479798452909534 124:3.8985516720919393 125:24.806303618453448 126:59.52182558771004 127:149.69479388850579 128:2.4890339352517428 129:32.24535538739441 130:25.306595338406243 131:39.904394885031195 132:2.54608860732487 133:6.122078535019616 134:8.33349546789864 135:22.406132351963542 136:32.710417513515594 137:44.21047824470198 138:19.30391050674099 139:32.777609895937836 140:19.400222976188644 141:10.917221915883767 142:11.053707243633518 143:120.52636255508934 144:14.07596724240763 145:8.865021578871836 146:30.16213314962798 147:81.16103026272208 148:132.8432437901089 149:0.5093369801541527 150:17.292749641882867 151:411.42927619652136 152:27.195644516147276 153:128.82810266047122 154:9.270263309129872 155:4.891920330742654 156:6.984883808890985 157:31.43781882712401 158:93.55771931969845 159:9.562020721957431 160:24.824913439887645 161:74.90392319397965 162:75.40974038018544 163:0.07620483912285156 164:1.9330344436913183 165:62.343631505590594 166:7.783353007248686 167:63.26055290311228 168:33.91772508490365 169:26.456126102041257 170:22.9446751001448 171:23.0045335041959 172:46.17522706418018 173:16.561616889387544 174:16.610555623482306 175:19.811293857097247 176:34.30605632090552 177:0.919158080654955 178:89.79272246636977 179:2.291119272018098 180:69.91697189057805 181:4.0799498992781125 182:43.362498893616674 183:0.1905609585920519 184:85.58829278512741 185:6.246199658775608 186:2.4003021779324403 187:31.744774335471693 188:57.40905816786147 189:6.470961255495744 190:76.68411778468196 191:11.945426336570224 192:4.528804438357909 193:11.98759535240859 194:25.171083550014934 195:9.340413982285034 196:15.168768677265811 197:25.375462194699917 198:9.413638989019258 199:21.85642453519351 200:29.34393915071459 201:18.5549744111993 202:2.7895996269097814 203:45.905537661225445 204:18.725017112179273 205:15.620678861394316 206:2.8994415309263974 207:2.918103063175373 208:95.81431836128176 209:51.001895120115186 210:19.01294767501872 211:12.686443145209639 212:4.920384205769408 213:26.360666217088955 214:136.60942356616715 215:75.85505476480861 216:113.86671793175536 217:7.4878711239503115 218:10.141810702717331 219:13.100658050364135 220:26.873718717243747 221:26.873718717243747 222:7.554583121442822 223:16.357548282228173 224:1.5832313150662944 225:31.166281968656428 226:7.724131331808933 227:23.63165183146693 228:3.272300041253997 229:20.099096045459834 230:5.399589127325734 231:99.60023498192508 232:1.6525678452300199 233:23.911473538805705 234:10.63431021221117 235:10.63431021221117 236:13.678588036480036 237:7.9329653133876565 238:24.05313737443373 239:24.05313737443373 240:20.41547132743118 241:20.41547132743118 242:3.398506195264322 243:24.124414745061408 244:89.40088698925457 245:8.03965326452348 246:49.50307727384938 247:58.950169426690564 248:10.84758926104166 249:32.098135419745056 250:3.4850520431364265 251:68.97703402683521 252:20.738644569955557 253:24.412543378154854 254:79.43196691173203 255:14.03013806326724 256:0.5148739954840325 257:3.5512646621251944 258:0.5587449296555537 259:49.97144353300548 260:20.869871855581877 261:59.61215043055204 262:32.53580234171421 263:32.62443646562946 264:45.727582336152246 265:11.154612597738893 266:0.009107661687861502 267:1.8595421658272173 268:17.607724037824287 269:0.6076663329312579 270:8.482311749153768 271:25.079099057596146 272:17.848313056800436 273:0.4527807805823158 274:0.63318628158837 275:8.635784039234657 276:71.08986918890326 277:51.5478857132685 278:71.55867338769148 279:42.42751956478696 280:18.279989716980356 281:0.6955882799042297 282:8.871848498123045 283:18.469289442249867 284:34.190645044863835 285:18.59696522334015 286:47.69916738186323 287:0.742701715676117 288:11.992699968956297 289:0.7523868956163866 290:2.156015362433881 291:15.324923587050783 292:4.1758344506148095 293:26.741468102253318 294:12.389582019893567 295:9.4088844394695 296:9.4088844394695 297:0.8649587322315504 298:31.285142156050046 299:27.161433506405405 300:12.59410462522387 # otro
1:519.1473745495266 2:328.1073058857274 4:157.4817901581928 5:130.87811225914214 6:215.82877078965853 7:270.6340523168162 8:300.3168070715486 9:1113.4809543012627 10:112.28288810123976 11:76.19464821866104 12:132.6876328932282 13:360.44766697663744 14:213.62627093648612 15:79.48667608481333 16:97.6584539724351 17:385.58709406654197 18:47.11299733650495 19:74.015062955094 20:46.51664245854147 21:215.61936895001642 22:15.393742937223637 23:228.23139629118003 24:52.398205535536164 25:148.19449016885804 26:34.382927008054345 27:29.714570357557772 28:17.142039602672654 29:81.10723796314049 30:31.21996549797927 31:11.952177035942372 32:69.44557258388878 33:168.23958935707213 34:12.767523890474049 35:82.60726136415566 36:9.154153338299796 37:79.35710820728028 38:20.576540066552027 39:18.126237225668877 40:2.033164989611007 41:54.81002232762073 42:101.73125676530772 43:89.9219483445002 44:38.92251908903726 45:125.76043758858334 46:17.34693023316757 47:62.13662016580285 48:454.32557925287546 49:53.25893262742602 50:33.49309820518669 51:27.891029460626736 52:103.43974491492784 53:17.001233012086637 54:82.36281841878125 55:82.70310989779944 56:4.765968621016524 57:113.33494386917891 58:63.99509792925151 59:3.538990985468373 60:195.19856213267516 61:208.89902541985325 62:147.02154508036432 63:27.51682794894663 64:27.51682794894663 65:27.693298621560384 66:57.757645657456116 67:55.19200220295843 68:51.56937705927762 69:0.3005563220788129 70:11.139141834240531 71:365.02847225521333 72:68.25171506936536 73:11.385637784089564 74:1006.873324626226 75:28.287464516723123 76:3.7607691348921226 77:28.77854867819546 78:79.42977399403772 79:33.090176977123505 80:20.45701071737769 81:33.14563562050001 82:103.85137804715839 83:37.0850731900763 84:33.707020273074114 85:82.95657779942147 86:21.59941075043585 87:24.73252369935379 88:13.274942445600075 89:117.40926341161159 90:28.630708490497277 91:71.50648946188932 92:3.1225703210863305 93:58.80205031983731 94:14.010289360744247 95:14.183507116106947 96:14.218431465657812 97:0.8960797301989512 98:73.89210635374111 99:9.53241256920536 100:74.50918787081459 101:23.8263959118872 102:9.872455310965359 103:3.731615366435112 104:214.73356144082615 105:49.82430907823564 106:27.70047730129303 107:24.427041374495154 108:100.24271492755427 109:5.729684214127129 110:10.224895540591174 111:170.5933893818052 112:24.942323370208033 113:51.133051623856545 114:13.117617240271121 115:87.5185029523711 116:25.364620263603257 117:107.41472563988339 118:36.03773103902462 119:29.004792535273687 120:472.8405024542587 121:22.39149863223524 122:0.40493336558724163 123:16.377925094233827 124:169.16026272526648 125:6.398589266814183 126:11.197429695506912 127:95.4701167517416 128:49.53413013181638 129:137.61811384591638 130:67.00543872526245 131:14.223527018292497 132:23.467118292115593 133:81.43789646157184 134:17.223549787900698 135:9.09539584873344 136:9.09539584873344 137:9.124998967662952 138:58.89733980041936 139:14.417895485781308 140:9.184503881706888 141:9.184503881706888 142:87.53928423973464 143:64.36701025856301 144:15.019609417226803 145:9.581242906697637 146:1.7238312418530923 147:1.7471298974897134 148:35.72151838257517 149:24.779447395622828 150:32.14169132361506 151:5.213462197859812 152:1.83055907123457 153:25.238300698349786 154:40.327430276298905 155:36.52460575171111 156:21.994976930687937 157:12.906067774570564 158:15.912136102498478 159:22.373127688498137 160:26.129835922931004 161:13.257954419480143 162:5.7903221878109195 163:3.8068954686287397 164:2.2235639306295547 165:19.993649279449798 166:13.869374766452284 167:23.854955684575952 168:14.295392616630556 169:14.295392616630556 170:24.15485988301872 171:14.338843292117033 172:20.744872379264972 173:0.8990065209936408 174:1.1003153250813265 175:2.4897323183698084 176:17.645950191866778 177:35.86159160674885 178:53.50570107658499 179:298.7706755423833 180:53.50570107658499 181:32.586737132127645 182:25.14986431153269 183:161.8840461199173 184:9.295133130502816 185:4.571437285591602 186:1.244120656194479 187:0.305699249449544 188:15.383651580537023 189:0.3211489603751945 190:22.121323437572954 191:30.09480618623097 192:75.47265373850043 193:19.17348012744357 194:0.6810665584337962 195:51.72134154692424 196:1.4731071222249887 197:30.4697941699508 198:22.98147064949914 199:61.32881692612799 200:103.04913131500446 201:7.503121120508017 202:0.4118629275607464 203:7.534631866002942 204:27.033763608591702 205:72.22692517299983 206:208.24648882881928 207:23.558905480222524 208:23.558905480222524 209:3.2542132398033443 210:104.48303493320503 211:62.69523975219826 212:0.5853031759110217 213:0.48287043099068133 214:68.15968674504417 215:3.3727810477081634 216:24.08935835198193 217:3.4539597089934397 218:1.7330058834204842 219:0.5300414095699438 220:0.5300414095699438 221:3.4745275364061015 222:45.08221210193005 223:17.271268075146807 224:64.51588421598507 225:69.540836526543 226:28.5829669875181 227:0.5843525625954076 228:1.84654206101812 229:3.643119293679221 230:8.405717154567554 231:0.47071867385264443 232:17.71805400605934 233:86.18051958078621 234:3.708247981217394 235:8.477128890183202 236:11.370306238192521 237:5.95032446495589 238:8.549213441062916 239:81.14491322627529 240:14.536256181762326 241:11.413500323945204 242:3.752262242288385 243:76.01981842776964 244:17.947183087377834 245:0.6483501610089126 246:25.419386096699743 247:29.36733937564239 248:317.71895630643127 249:21.64628833988182 250:11.588246686611178 251:21.71193401224028 252:37.928495122815036 253:37.928495122815036 254:66.29566463760906 255:11.676821499870705 256:25.639062165244535 257:29.690217406161008 258:0.6907075625483902 259:6.187139039413459 260:0.6907075625483902 261:3.9332267086538257 262:51.928389269844324 263:25.86153432460303 264:47.45370307673167 265:3.979729809910854 266:11.85643211398872 267:8.958136670227255 268:52.288359376398226 270:18.719860894037573 271:154.4662680168503 272:123.78519647005923 273:106.28593801473764 274:15.37197204956409 275:0.3539468036846415 276:6.528877128567694 277:12.320383215888008 278:6.625493988116571 279:4.2449877094842705 280:22.94341514969513 282:0.8493007026486898 283:0.859371644633785 284:44.60364418919206 285:12.658511180379973 286:0.8797733571230884 288:2.399432185891004 289:27.42089200237903 290:27.42089200237903 291:27.502555146731115 292:12.95761743671246 293:23.896474623907643 294:28.000454331729927 295:251.14620770636202 296:0.09527194016933126 297:16.74726451827963 298:36.978354955759016 299:20.408247944540268 300:0.24450661142060257 301:0.10864567113096812# caso
1:317.6632209820058 2:159.17368326850914 3:157.48179015819164 5:679.3203849779939 6:403.8740582204518 7:278.1530901489071 8:375.8102324983501 9:465.97290277474576 10:9.987884432663183 11:194.33627449963132 12:119.46152145426959 13:233.6268635747583 14:28.866836629509617 15:139.234158121956 16:39.39262080446277 17:947.4845613975607 18:47.99233999360205 19:22.8700994306378 20:166.8755613450297 21:50.77783586655152 22:2.815860928275788 23:88.2679987899577 24:173.31733778706018 25:127.93591134072891 26:24.09823135314073 27:160.9359081480235 28:62.01102514636593 29:37.19436804670407 30:1.4463471451690473 31:196.24381964965823 32:169.82044871864812 33:5.485265379145032 34:13.102683414951581 35:148.82316304200165 36:178.38380446179258 37:65.1125858985059 38:38.1950108039079 39:51.42238572992497 40:52.03977409891593 41:124.55360331431535 42:70.5352549890188 43:2.2574145095424756 44:49.5356825236162 45:88.04333853310574 46:37.70532168693818 47:13.408345572943988 48:147.04443611162358 49:14.28206529258467 50:3.1815637737824254 51:192.16485992126306 52:31.519817386875197 53:48.16366426520713 54:167.1835742666283 55:209.7111242552367 56:2.175016356122823 57:0.5938528125781823 58:5.2032019287733515 59:18.267631633311996 60:170.6767260611688 61:123.42137404095647 62:153.46612250777846 63:115.35065213119306 64:336.18205396456693 65:52.093771687818816 66:4.721355930483695 67:34.055783224202216 68:21.644317137025542 69:0.3376871322309637 70:11.402797004641222 71:77.56872764906613 72:49.13478431242376 73:14.106075164261567 74:287.74217451895646 75:9.465608671756197 76:0.45247323599373523 77:1.2867020272252736 78:32.92983371182754 79:119.29850669087465 80:2.6947013798134094 81:64.28295725607894 82:145.08824557754176 83:52.71152539540926 84:15.557733363687133 85:45.93806068940796 86:3.0460388838898105 87:4.692160207955637 88:50.334753233015334 89:149.70955784218668 90:47.295847444541465 91:6.861153565053597 92:13.95125659145042 93:16.71653340841628 94:33.07548770278359 95:52.420653989252 96:5.222856637168896 97:79.03287212819549 98:108.02547799746179 99:61.78319777219851 100:12.327724088932806 102:21.267069602372455 103:27.84490022151193 104:42.48829872100738 105:71.9226791108788 106:2.3707198016253006 107:46.79485766585072 108:42.99509863662198 109:2.4217636729342984 110:1.7426330458816544 112:2.513154574326818 113:195.93647784794607 114:6.152885190871507 115:52.253847488976795 116:19.300575692378885 117:69.76696628797278 118:8.448189462510049 119:0.2805033732130577 120:98.85947266425968 121:16.549924749996105 122:0.011670186094744782 123:11.136099687841975 124:115.3293922421707 125:19.984496424566654 126:17.049245233281308 127:41.963727574471335 128:14.33593600094978 129:86.61418682702828 130:23.67222796413921 131:1.5766946555162897 132:179.44726610285494 133:27.313964858370863 134:54.902741135069924 135:77.82063540726274 136:38.62427279687122 137:14.685457596857404 138:0.5798958000346685 139:20.796187719475498 140:20.894372136315535 141:11.97330103036046 142:47.22769461815499 143:69.66173215848976 144:120.80421391302944 145:0.14039380026819198 146:7.367275891193268 147:28.56739379097572 148:40.123435401803896 149:80.22340872942434 150:25.31898292575218 151:10.00979039679061 152:29.002692823089415 153:12.880476775447109 154:15.838095780605494 155:86.56047627306785 156:58.07545484887453 157:22.548947483575517 158:77.46270503858723 159:87.49863151564533 160:46.13299084589742 161:64.0059258972808 162:8.265770517808766 163:2.2240548328014427 164:4.039799109314186 165:31.04650592849289 166:6.213264453862146 167:4.220826232225935 168:31.96522159792244 169:0.22990988935239817 170:39.99076095937905 171:1.1271318625751139 172:81.76479837941272 173:14.675807213648621 174:21.22489102702751 175:4.409189857131575 176:2.5942105833253843 177:44.644984301731114 178:36.78550987086639 179:120.8860054145554 180:88.31624047856563 181:12.16058704786351 182:4.672409487496464 183:0.3030494862187335 184:99.84428017066845 185:64.09991362729367 186:9.517626943141238 187:0.7312569325878789 188:2.9084710459541716 189:0.711648152209245 190:15.685161287220891 191:16.07339713709608 192:5.0951244103386575 193:71.13711992304857 194:19.517414846496337 195:3.1417677597352442 196:6.364422338178467E-5 197:6.364422338178467E-5 199:23.302787329935434 200:5.26923955449619 201:5.26923955449619 202:23.42979633425053 203:10.390047248979196 204:35.393666301118614 205:16.782536166075158 206:209.6730989053642 207:1.6643807478151333 208:73.04484537486118 209:110.81374049609562 210:20.32264897581812 211:13.705189495340864 212:24.013494220111387 213:252.24068799420715 214:24.2795109073722 215:24.2795109073722 216:10.940769461443022 217:8.2224238128813 218:17.368175615833117 219:3.574342708113346 220:14.127830423883285 221:0.007427484911782356 222:113.12411201168986 223:11.145630097151637 224:45.98606240448061 225:28.86486671197314 226:55.452358365849385 227:14.467818624985046 228:0.01405224975340418 229:1.9303968584404767 230:14.566843431792403 231:6.0265949805494685 232:11.48290568604131 233:29.330975367527653 234:14.666727435985873 235:29.330975367527653 236:0.020156371867393098 237:0.020156371867393098 238:98.32871888606111 239:81.86081991266943 240:0.6700217067668547 241:33.60930619614062 242:33.60930619614062 243:76.70353091077938 244:42.3947828920186 245:0.024386698198733285 246:42.59850685665502 247:6.202754400569526 248:14.920275813285926 249:77.01154391947153 250:25.821057627851665 251:8.86304652851115 252:18.444741308090737 253:2.0836576923971837 254:56.92364913700432 255:99.43963960273636 256:57.04943059776441 257:117.00118721117646 258:2.1154862626868107 259:11.921830430076167 260:26.042262013577243 261:4.0372626244916425 262:88.62683179464297 263:67.4824342493074 264:78.10894954392445 265:43.32465824914526 266:34.49226854030816 267:100.38570593423418 268:123.83153708032633 269:57.94424807051389 270:30.63147891639154 271:6.539794510634146 272:175.2986970299032 273:48.63043150786133 274:0.05005738009624544 276:22.960598818714892 277:27.03417102424257 278:0.06171995877734853 279:58.99889061806377 280:27.191801563222665 281:2.385207642997766 282:23.386907630615713 283:0.07204962436895194 284:0.9128542016652165 285:4.504623351054495 286:9.765543118496922 287:0.9338326809299275 288:23.677567847882305 289:23.751062737494625 290:55.0728087012991 291:7.065284165756775 292:28.084371672269064 293:1.0100781458613162 294:7.274039512564872 295:0.10866149807774755 296:37.072597578988336 297:0.22636422820351781 298:56.543261898666024 299:10.323187338531303 300:7.416999775854401 301:0.12283925101371108# paciente
1:382.17180980062955 2:238.27888709447052 3:130.87811225914575 4:679.3203849779953 6:173.97498187703502 7:542.5565426921052 8:204.78610854825695 9:191.07881820962794 10:0.5583551003133763 11:196.42703602099348 12:159.14574669524572 13:161.77924667004322 14:11.17731265601742 15:131.5674760466074 16:484.4588581394948 17:79.02529704328225 18:190.81894838413376 19:77.000734658154 20:132.39780074170642 21:39.79847872862427 22:27.610080226959873 23:5.54892512594768 24:41.13784982866487 25:73.58079736730649 26:5.068912830856777 27:36.03960726451541 28:77.58358141015843 29:152.9345512879648 30:44.04929901461956 31:397.2167785336689 32:8.239839027981041 33:168.15215283196466 34:39.847391487241225 35:101.29238020378646 36:15.174954665080692 37:40.80676464504946 38:77.82052969509996 39:77.89146007739836 40:63.09156355374335 41:52.16221881160084 42:140.7069755659285 43:0.004857367372200849 44:229.2267861784306 45:7.777884101164977 46:51.04084060291244 47:25.62892451956899 48:106.45895782411492 49:392.1590478019138 50:86.59426964597746 51:0.12031497971915289 52:14.02319702877916 53:47.808049707703816 54:40.956565200048495 55:55.707131878358 56:7.65238496532656 57:19.427815073850944 58:35.277836822887444 59:20.060881586838686 60:103.71835366835329 61:23.60498860651199 62:33.207757992346345 63:102.09479849501957 64:106.74151465619362 65:161.87478452917057 66:0.42794243674399374 67:133.06916342422858 68:1.3954639449172743 69:55.79349651400308 70:155.53621650068695 71:77.31642868172293 72:23.934780220757197 73:1.5436707501565183 74:167.97580510214186 75:559.7134958711297 76:34.86538133652771 77:21.775192189431593 78:28.436126187985845 79:22.556113846102356 80:25.768582073395184 81:19.565567264804763 82:39.736088556401576 83:19.876163528931258 84:7.072115031302332 85:52.831692212263405 86:30.441850980973218 87:53.28280616931141 88:53.35856698705234 89:0.4380521883861014 90:2.2864113433654842 91:12.59308529672444 92:3.829552283049114 93:31.24219138926684 94:77.09666659599928 95:101.64915425392019 96:143.62160638242247 97:8.275794424654974 98:19.13528265955461 99:93.20061519753322 100:74.49008134972982 101:19.549999140748778 102:6.456412027920808 103:13.890729349228447 104:11.237139820959666 105:11.237139820959666 106:11.3583480462092 107:33.822491259011144 108:37.719425924376836 109:67.20980660694028 110:20.280586042940637 111:17.310353001779987 112:0.5444750913893431 113:1.577810172277461 114:17.59283548043164 115:34.87495151486262 116:3.1142254343168 117:68.6783794243749 118:11.986061203706466 119:1.6894834308434 120:43.03846321527508 121:9.540471992446866 122:7.207892109471819 123:43.40683267922839 124:21.417945054158 125:5.212870289101758 126:0.13113156585171398 127:25.35521911317818 128:3.465676437528256 129:3.481689631528237 130:12.755749653635807 131:0.10935774090484017 132:7.678850997681947 133:0.09567384363528378 134:7.73018796140693 135:117.75966144711096 136:0.7904554013451441 137:41.052874824008995 138:107.20632842492493 139:33.18497566914528 140:140.4367504930888 141:22.486950262768868 142:16.21461762989504 143:54.61597738123857 144:23.151489840155485 145:5.891992272712226 146:38.116303612258726 147:93.89242442432095 148:13.731860954962213 149:0.059897430889040724 150:3.9929458482358893 151:6.0514024305079825 152:27.19952702645313 153:31.113141015644747 154:47.46110162436373 155:2.382070178431242 156:56.48867115567948 157:0.2088468077493566 158:17.504880026997302 159:35.694662824651246 160:8.983859141561558 161:40.21998496059925 162:277.5860445324749 163:2.637705617105729 164:32.92304676788675 165:15.173415679727748 166:110.636094460761 167:18.778005449051125 168:12.65756056255196 169:33.92357049132047 170:75.03429704831576 171:33.99678493029361 172:12.696439529496656 173:7.293604504066416 174:30.234764489180034 175:9.93913327433435 176:7.349503876598127 177:30.303116901562536 178:26.843498576285572 179:23.12962693338956 180:3.1320290569309646 181:16.377280323993777 182:138.34513443127008 183:3.218822043546402 184:48.1920247627504 185:7.694491968906413 186:10.423164436977443 187:1.6473357609185024 188:133.99965729611802 189:16.90224883831328 190:3.380430227473511 191:20.78291703894885 192:54.547499509622405 193:232.9425953312475 194:14.10819700621907 195:54.87259608184862 196:0.4859588429698002 197:85.42918263707047 198:32.77237006238747 199:5.838588582549074 200:21.241501596464616 201:11.278394598694646 202:28.86632681224559 203:41.580823346356794 204:46.26761266781743 205:6.050051811626575 206:81.41644932851742 207:29.37082955676415 208:14.698773043560402 209:11.554870318835885 210:127.12726148290243 211:3.8686143076047887 212:81.85968094586352 213:56.551019258961574 214:56.781770503136094 215:140.33220863750358 216:0.03118327167632875 217:18.615267347934704 218:30.115090372899974 219:6.382172888513149 220:15.223209144938634 221:22.326203786432004 222:22.388740881318853 223:22.451528286813826 224:4.169883298741417 225:83.99327677580014 226:43.76630559952526 227:0.8084835094606602 228:6.584682688237141 229:15.619877171556661 230:15.670405503885146 231:48.843401782525454 232:2.3025198299073826 233:23.028164882727317 234:23.028164882727317 235:23.028164882727317 236:31.126894904116035 237:9.48091001683949 238:23.159208523945114 240:49.1692997279587 241:12.56714489863 242:35.48020305167289 243:0.8720026455276664 244:44.572479107485044 245:15.978139024817152 246:0.0691007755220639 247:4.422246667592024 248:16.03020283029909 249:9.630887084331063 250:23.424573915398415 251:2.4164954643788303 252:31.611912767388514 253:9.706915915971813 254:12.791628712947798 255:86.24222695029061 256:12.837127723153303 257:0.07925699440608151 258:2.466816005905108 259:0.2836458921847059 260:0.2836458921847059 261:2.4837911560395387 262:16.293937917053498 263:27.76471791801762 264:23.8310542320482 265:20.011788215780978 266:45.5105382084809 267:45.61688993170971 268:2.5353316672978776 269:10.018201036218043 270:55.6729497400402 271:4.6895684761433944 272:1.009891044726722 273:1.0203232647521256 274:10.137984508842775 275:10.218794544969866 276:16.83916121260946 277:1.0628659199447266 278:17.007551317598033 279:24.60392452169903 280:37.49262976290757 281:33.1416126081902 282:13.69249566892543 283:1.1179212269038572 284:2.807531570957901 285:37.976632300706164 286:7.637613202751759 287:1.1519860019490158 288:5.053385654544938 289:2.865025742727589 290:21.224450516620482 291:33.76915249098187 292:17.704817747584183 293:53.28094103448769 294:25.72035569495177 295:43.68988330434066 296:0.18278524611650573 297:26.031233349825918 298:44.02421572777329 299:1.2963909286695434 300:11.161690132597345 301:3.1059923745427884# tener
1:614.8516602973754 2:339.0025727710996 3:215.82877078965905 4:403.8740582204522 5:173.9749818770352 7:51.78919343774805 8:140.24213569965627 9:118.05010868033239 10:10.779725177300207 11:7.763441509329887 12:105.71471624034449 13:78.11743321996983 14:2.981384080651204 15:93.18948416020085 16:52.38502221292193 17:50.4276698703144 18:79.8760078972144 19:130.4546500444726 20:54.12734334427428 21:440.02547311120634 22:3.0253015118796673 23:124.54757755361494 24:282.8884231864805 25:34.12249625900951 26:200.3039151291844 27:21.6022429295902 28:27.244062374260402 29:34.24549044818481 30:8.36631731118908 31:92.39784505234552 32:3.724704942677316 33:26.79001221413312 34:43.41222554379305 35:91.53074186488935 36:114.56407795018005 37:55.336958210964305 38:11.934707084457235 39:16.843809710500302 40:0.7433614081552192 41:564.434057251354 42:220.61006123480084 43:25.94044201078489 44:49.819605366131206 45:42.98775320285423 46:8.63518717798862 47:11.121012202937994 48:9.236670481259372 49:5.491945115722134 50:1.284515449034397 51:180.05700940598567 52:47.427222875596996 53:29.68740548749851 54:2.6076539508504903 55:118.57034222462264 56:0.08621358262011933 57:2.655056502379692 58:4.385797343471441 59:45.132682073798975 60:13.008127414220873 61:0.7075979901444466 62:98.5221120659995 63:67.28744435696983 64:54.74936208738891 65:47.04701363663287 66:9.73718877270262 67:42.38482242382206 68:90.55120551854937 69:1.7785580130509657 70:39.213670525562854 71:55.276257067339245 72:96.35251884782318 73:0.002899379071599863 74:43.69408936660442 75:117.813095508584 76:0.00832918334825855 77:10.966191234879226 78:114.57177112195171 79:1.492160755812146 80:1.5001585529136676 81:30.309321231987596 82:62.68870100545074 83:11.680691998970827 85:17.841665589341048 86:1.7283309256379835 87:1.3053144585366538 88:9.629481726983215 89:1.7642199855420961 90:1.2280614320587189 91:7.483763866924881 92:0.1270003550592372 93:0.12492437240097891 94:53.26380074327519 95:10.302363498504002 96:7.826626940708468 97:10.484951216996686 98:456.9220580642033 99:10.617529240852788 100:23.00422219165813 101:5.912545029603272 102:261.70339623837697 103:16.831428872795687 104:3.9904253771783993 105:55.62143624833306 106:0.9934529133991212 107:23.713066855668583 108:0.18732455759607253 109:1.0217261196965026 110:0.9373938722904154 111:4.1923811713986865 112:0.211286847988211 113:8.780813047111891 114:4.3049125682526315 115:135.47337133648256 116:8.955584260254632 117:8.955584260254632 118:6.529629347992404 119:4.420198128651598 120:1.163934941606713 121:2.612629832594104 122:0.8241501808769228 123:0.2680882504927309 124:15.005027864850177 125:2.7257478947864664 126:0.010652444553890935 127:54.82210511075132 128:127.65333622636318 129:37.454028041818 130:4.765540614425431 131:7.096469909946015 132:50.60817396074958 133:1.3635768237850194 134:22.345543148365202 135:2.937076349741008 136:33.82455191790253 137:355.10877514462794 138:0.6999979325598205 139:19.01427454801577 140:0.6899239854048883 141:26.233301051219932 142:118.49741884078273 143:172.86758648117055 144:34.824776966529186 145:3.936499440918083E-5 146:10.2319434179201 147:3.1915454034871855 148:120.44475775395925 149:48.02430328179022 150:27.303225828230712 151:1.6078385205750332 152:31.336074256639204 153:0.0012363908808607188 154:0.0014940162164788987 155:10.681251027462823 156:116.38590400945 157:128.6297745860737 158:44.886455990019144 159:40.55509706840575 160:45.361654307891 162:1.873642164359021 163:0.471182695983775 164:0.017297355198049758 165:11.482045620629693 166:3.8458932509063586 167:0.405822785301458 168:172.14844663352918 169:38.49090001100305 170:67.03272162181919 171:43.02175308032102 172:22.247372991565452 173:0.3723153597568246 174:0.7635670914533337 175:0.3681959620223363 176:9.130908371982441 177:34.52971306443322 178:26.66786285002957 179:48.49099582533484 180:2.264880841441448 181:0.3278761991428826 182:4.323183574842468 183:2.3317928102934764 184:49.033781217509194 185:53.841282542277355 186:0.0634890434732485 187:9.655918772630011 188:0.0758408617040032 189:0.2854393921662588 190:80.58354222987718 191:28.03589717534331 192:13.193282327175744 193:128.55071069557286 194:71.09967572463307 195:1.026069785907837 196:1.0349389874198445 198:0.23453664471883434 199:32.66389028925643 200:41.78081927015052 201:0.11787594038870841 202:16.922422411293947 203:7.417688727562663 204:10.389003032044565 205:535.6593311795542 206:2.7864026194468106 207:1.1268631904414474 208:1.1268631904414474 209:156.84376134997245 210:1.1363870813320271 211:52.22364123148999 212:52.22364123148999 213:13.933139602688689 214:21.31412904223882 215:14.018649518557936 216:2.9324456153848613 217:43.28869654922783 218:79.56508785994646 220:0.1747256787989595 221:0.16844027924063537 222:140.0678422486564 223:58.4684279358463 224:0.1532379759418621 225:274.4838082808391 226:30.229482703130824 227:0.20058134758186746 229:1.3187896266768122 230:98.34913370220228 231:5.484585519724322 232:0.13860012955627354 233:70.18204159274968 234:8.25562240220821 236:0.2204220182870798 237:14.774406688926636 238:75.96415246234692 239:5.5592725384291155 240:1.373348308012037 241:1.373348308012037 242:22.36438445568636 243:136.44466411567166 244:22.424982803969122 245:1.395672808964163 246:1.4069444219723002 247:0.2371484261385828 249:8.41652123787288 250:256.26904167135945 251:22.608273031070482 252:11.620653393218225 253:0.11640266117581755 254:458.4200285242138 255:8.51483765579583 256:22.731730303036123 257:295.5649750081946 258:1.4527719919723305 259:0.2546569983357691 260:334.96763056433076 261:131.52678604676092 262:3.3573807366083175 263:1.476137841431212 264:31.50935158229787 265:1.4879356704429432 266:60.95233978060632 267:11.864049744348696 268:132.17635699778978 269:23.17202490297959 271:0.28724688123295317 272:23.300227734254896 273:3.511622249258378 274:1.5603665013892702 276:315.9419805062617 277:73.21895994000171 278:1.6229420424409404 279:1.6229420424409404 280:1.635706170591961 281:0.0723798288020361 282:12.414595044650675 283:0.06802971984583585 284:3.7142078004588943 285:0.3547501527084523 286:0.06379387609159852 287:0.06171934888212488 288:80.12813574424094 289:136.24356343318635 290:52.7121229885326 292:1.7818300014412136 293:0.4011258507947789 294:29.087417641971104 296:33.7374246347438 297:0.4321098598075484 298:0.4321098598075484 299:6.669117121306494 # tratamiento
1:249.3619078213578 2:90.38389122719676 3:270.6340523168184 4:278.1530901489062 5:542.5565426921065 6:51.789193437748985 8:72.48341679190028 9:25.733256160317545 10:69.67410726872143 11:92.00618863473504 12:92.48198422320561 13:486.3488018006847 14:90.55814966896997 15:52.18875446395767 16:275.6107206582656 17:156.54659374440993 18:69.85326410540773 19:74.87246539451982 20:18.87705467173977 21:84.10514777339542 22:24.71265850543828 23:23.406704068304336 24:59.34288896694767 25:33.448836951096126 26:6.52639983183993 27:42.30721578154704 28:23.47209957940184 29:294.3254308516248 30:30.641173622723407 31:629.8567617332825 32:56.76638749831534 33:151.49904616203978 34:86.22461299458291 35:20.612597081701733 36:29.80488115639616 37:26.776408036689475 38:30.224331093874437 39:13.18530524530347 40:21.454772472093726 41:37.377304206471756 42:44.599609506314046 43:81.20476519532319 44:48.91901313577788 45:13.994328948486887 46:106.48679055614159 47:17.466860109046923 48:72.66624586554792 49:309.48249235788967 50:6.371857665466435 51:6.538718669526894 52:98.16760859175713 53:25.08285039138999 54:216.19485050894215 55:19.22944843328579 56:50.60878059781308 57:50.60878059781308 58:14.124940054587084 59:72.7851134567413 60:100.68917654205758 61:87.92709104236208 62:23.708244671888732 63:2.1834599930692558 64:41.589427660822075 65:9.901535455496788 66:25.467911233992684 67:1.3906210772871062 68:57.37830987985156 69:45.133438169289704 70:0.4943815579302287 71:17.02644537004226 72:6.634763409957128 73:45.94317205206403 74:202.00507325544703 75:42.149004302654006 76:46.71515091611299 77:17.71913217853545 78:47.20021733460569 79:21.55545525236058 80:9.82911865483916 81:39.84275936292736 82:15.366199156380366 83:95.26660962210148 84:57.295381994612185 85:16.016033675444568 86:19.317835822580417 87:13.248532712132164 88:564.066704550122 89:13.334026236853612 90:13.623655460516236 91:50.69250880777957 92:23.196321697395966 93:0.06244199255482126 94:34.74360068015999 95:39.017509238178434 96:65.48834652419524 97:6.325883250515459 98:85.81054810307299 99:24.33938824922378 100:31.91375079161737 101:28.31208294872664 102:6.655610817925278 103:36.419746929036585 104:24.962344798070326 105:87.56967653860818 106:53.935123843268556 107:28.904872575411805 108:18.32626551912729 109:12.151948389353299 110:37.06512842811855 111:88.96204969877546 112:15.390466002421924 113:9.57722458087069 114:0.7219509879954746 115:2.915809026969402 116:12.59671046322869 117:7.172316504764588 118:4.897364818039946 119:22.576006659859914 120:400.04201930282386 121:9.913093381827878 122:15.945766471037128 123:147.6480792117061 124:34.46405824379792 125:26.769462031959893 126:30.795296199875583 127:7.684380964856835 128:3.2335296189423084 129:16.52647761511022 130:10.400163456999536 131:0.5835719370306975 132:16.63834178962701 133:7.800728685457982 134:35.48535035570069 135:3.3459954716087443 136:7.871440856553024 137:0.5614001471512763 138:176.3274970423248 139:7.895164283345934 140:44.40402712110868 141:1.690940956979563 142:13.81317429154691 143:13.94937967646208 144:24.585611210476497 145:40.92229271215429 146:69.2638252307235 147:14.191772659844842 148:11.183158555892632 149:11.183158555892632 150:5.892776654427316 151:41.41406838126469 152:14.439451523371835 153:46.26682234341865 154:131.94699921901363 155:60.75075055606692 156:25.346448092523307 157:76.40217233991518 158:3.9136709448258142 159:8.830284289561178 160:29.973754404015562 161:34.1923309254653 162:2.1761581637515492 163:0.04111488903735476 164:0.34063549017791556 165:2.2734056766062576 166:53.555900866524105 167:31.2556223922725 168:6.922586634507625 169:9.71038657795712 170:27.43625808015332 171:9.740428353002091 172:4.495098760750209 173:0.2791835032118918 174:45.234457098464866 175:12.935047049003156 176:9.861696944356076 177:12.971244934560067 178:41.16517157323877 179:16.592832392180853 180:50.60208906309427 181:743.01350124185 182:7.3246508378342305 183:16.809150065171238 184:1.0500494545098675 185:10.236424273417368 186:20.56939218454988 187:1.092698371120127 188:7.5353290077852915 189:28.957282886694376 190:33.242928628455786 191:17.574199557445784 192:25.36966731513054 193:1.2004711420565812 194:10.831341130169898 195:7.892428879068085 196:1.2381673583593091 197:5.248987840636723 198:17.85575807504202 199:0.17923028539110405 200:25.789027707604344 201:8.006169542867896 202:43.63529215805619 203:8.03489950146724 204:1.2964491524120656 205:22.095165714605095 206:1.3263933918641997 208:11.287713037061703 209:3.149002098037924 210:436.0844773156129 211:18.388722096063113 212:3.1823167550548823 213:59.73799965886474 215:49.714964368094535 216:5.661961281993347 217:11.655371833228926 218:0.2502419038359147 219:15.138190402763147 220:11.692973813252292 222:0.25859865611322247 223:27.04862477922524 224:15.36269302007982 225:1.5067750121904762 226:72.08722740034672 227:5.906340255088844 228:0.09453136732602928 229:8.794038563938585 230:1.5520033473105426 231:8.858381989419776 232:12.07775428051553 233:3.53451934785402 234:41.387367742493716 235:15.638220130567005 236:3.553086631951553 237:6.032834948148962 238:0.08115684178211452 239:8.955969746331773 240:12.19639482253344 241:3.571749684813374 242:51.532268823350044 243:8.988789018834641 244:23.611552509236347 245:15.825746001139729 246:9.05486870379013 247:1.6338712372069013 248:19.688504215353827 249:12.316570536528914 250:0.3320127897853232 251:3.6473730160151923 252:6.188602906759941 253:23.859005934398215 254:3.6665250490455015 255:57.397777739698206 256:0.06864083834581032 257:23.984256445587878 258:42.20442128530122 259:9.188821901380193 260:16.064628223401098 261:12.520364103510481 262:28.33860531771042 263:42.38996766598084 264:57.858934571204934 265:0.06079185116669688 266:24.174078323683258 267:3.783559705242149 268:0.36801521480008714 269:6.4033453339996855 270:3.8434744575065527 271:37.99568701147103 272:20.36108112408956 273:9.499280676041641 274:9.499280676041641 275:20.534642891385747 276:0.40655355883059685 277:124.97361224538653 278:16.761454811137984 279:0.4238788362456351 280:9.713554826345915 281:201.82119209993974 282:70.6481190126697 283:4.071530936242452 284:17.020911339647846 285:9.896805036739204 286:17.073505632873907 287:25.36492183632748 288:13.382386410583253 289:34.529603839164224 290:13.427585653000245 291:10.008874744041433 292:4.246118397660293 293:21.56250242852686 294:13.749986652330774 295:13.796922499180226 296:0.5250295918762973 297:7.193957721998354 298:7.193957721998354 299:17.779637066389352 300:26.21259120607915 301:0.014817490858713334# grande
1:565.4969557929182 2:453.57431944035557 3:300.3168070715473 4:375.8102324983476 5:204.78610854825655 6:140.2421356996571 7:72.48341679190011 9:459.73652906660146 10:123.45481517308285 11:120.50900040116638 12:116.96653086169587 13:140.01577111422841 14:110.89967863867653 15:65.56483871534752 16:151.3724457451732 17:773.7296788289807 18:55.72661663978148 19:78.59441141914974 20:143.89338282581943 21:20.67299481599239 22:1.6781831804148515 23:348.95578812246254 24:131.0514474467817 25:163.52631739088946 26:399.86637219553825 27:269.0147424921741 28:212.4437305949067 29:25.869647145175943 30:12.62301172716653 31:3.1684883404830515 32:13.37091739761526 33:71.7747864086181 34:312.75969461482447 35:180.39542119386073 36:3.6656035664140334 37:53.327990682781575 38:11.783683097727492 39:3.794101388566002 40:17.167442607395646 41:62.4506846596697 42:189.8239184113519 43:102.97151320978611 44:26.51391742382699 45:492.5340366432051 46:37.67155230188896 47:31.29173516211162 48:25.329526268516673 49:72.28944570872092 50:11.63548110538646 51:2.025930986583471 52:3.4986826157936615 53:73.77350287717398 54:87.79904743951079 55:148.94430154846228 56:0.46017132123425947 57:20.53506662977421 58:18.034988361675808 59:15.223534296125772 60:71.3011103411822 61:63.674421531388894 62:51.267816870245774 63:35.95944700915807 64:68.89983067523853 65:4.212457966332122 66:81.21962504490693 67:55.21768142350289 68:0.609611588377103 69:0.05249519037443676 70:64.88683896625668 71:93.68694325894698 72:0.06020228032820552 73:35.93014676162049 74:126.13859665357938 75:28.6544566053339 76:10.117446142661091 77:32.78812820874351 78:53.5798161193716 79:50.01549704253184 80:8.05583660417147 81:0.8696733893785612 82:176.39960622151574 83:13.585470972109142 84:5.934426758936579 85:17.03272770493678 86:361.2271502118013 87:4.145677588119054 88:51.969901999902454 89:47.73285013005218 90:8.915307277236103 91:1.1220077452589274 92:24.459739296591657 93:308.33816480642685 94:24.87967137735741 95:58.4152451829733 96:25.136413570596165 97:2.7631423390861767 98:83.593354254349 99:33.27177693406183 100:0.3294777705877528 101:9.702410668263333 102:2.962726509801161 103:9.849079221462233 104:42.34756547108496 105:60.43392269022645 106:0.38610770804227523 107:15.987468609958867 108:0.39812629247578385 109:12.96713574630051 110:3.217289411514319E-4 111:0.6291012888951932 112:8.473545172593708E-6 113:76.59178274041994 114:13.327640480641762 115:57.457967642832855 116:1.6171959254046773 117:7.758850320775521 118:93.1363909039169 119:23.756091718332964 120:3.332104896856854 121:27.624740771853837 122:0.5531124717613923 123:0.0024001878662151524 124:13.795539994561613 125:58.759815148061215 126:20.729997663912496 127:40.97039153189458 128:79.59534252834635 129:50.041448445152554 130:17.480122701290707 131:14.283854842328854 132:36.9103944107741 133:41.30109829978752 134:0.608730084895972 135:5.922861674793103 136:50.573963026867375 137:75.31288750872808 138:50.650837860293954 139:11.34659131517556 140:14.519123616415197 141:33.12739317220047 142:6.060918446973277 143:11.641194584172661 144:6.243309935105415 145:3.9561869852949236 146:21.987513821074376 147:0.7225363125335859 148:34.13629795151567 149:0.03352277371411876 150:82.94914286317928 151:6.389115958887622 152:2.177058692303488 153:6.495450471426381 154:167.01781641437393 155:83.86069029365993 156:2.2454764216571945 157:201.17966872680162 158:742.8045001702097 159:84.67502293564237 160:59.01118520876781 161:23.306446896501797 163:0.2834719378069591 164:2.5378985099691134 165:9.96105221168482 166:4.68949644731068 167:28.373954515037468 168:7.442709453302745 169:0.22020449624956 170:1.080495144349125 171:51.5373403385465 172:41.98067685028428 173:4.936537111831842 174:0.134163915238771 175:7.5429734488356 176:24.85195405375375 177:130.86590849038126 178:144.59363493255887 179:73.22930744483759 180:13.9532491848013 181:0.1795190490848699 182:2.950362650686532 183:7.853046769949168 184:7.879535313623045 185:5.217487597322494 186:25.569972600161005 187:0.15771007715216245 188:58.74284083522587 189:0.14981494715073135 190:21.929128465796694 191:26.438976767833527 192:26.498545556364956 193:0.12709390123798842 194:44.72429914755524 195:11.557399875096056 196:3.291011026515327 197:0.24383686875421948 198:8.489353915709591 199:55.09157957137803 200:22.780273672504915 201:15.143614555534539 202:18.846861325282028 203:45.32916177323257 204:22.94542182429412 205:0.27993084432029586 206:1.5168555537880615 207:0.2841406660697524 208:214.52048256630118 209:1.5274756231853561 211:27.481346657044426 212:113.73785072767481 213:8.875905347792683 214:291.43850717149695 215:6.044407816271997 217:9.06146506092081 218:32.43869972237727 219:6.166683616256157 220:0.3332011357285997 221:1.6484391098083246 222:37.21562745534471 223:16.015396045416413 224:47.331546612118665 225:103.74109152593554 226:6.317077396503661 227:12.63297990420772 229:0.3721928832881605 230:184.20067256131063 231:6.419635617956033 232:12.75166836041123 233:9.447087162878383 234:0.052209222726099715 235:24.457709044279746 236:1.789532329616835 237:9.48013322535304 238:20.43742079834546 239:0.04887896542101188 240:0.04887896542101188 241:0.04887896542101188 242:0.3980562972512052 243:9.546660379367685 244:58.691900943783864 245:9.580143501779725 246:1.8388130041369086 247:1.8388130041369086 249:69.94615733062854 250:70.07484513421956 251:6.603706655705176 252:6.630493270240063 253:16.764693138567743 254:3.9904274687320114 255:16.813187955305178 256:29.34979208130692 257:4.03006616595939 258:0.037982980852423534 259:0.037982980852423534 260:59.37599327736985 261:6.711608458065236 262:94.13032979885713 263:9.818721114048229 264:17.00922301338301 265:1.927908013898657 266:13.283773200084365 267:54.453050575068644 268:4.110565039479701 269:4.151437006456448 270:0.4769792026174721 272:25.533692763815615 273:0.48907618703536654 274:39.56496666837722 275:0.5013877832174864 276:6.990455588253612 277:13.71401111382444 279:30.439727909704207 280:17.61789951924131 281:4.36226984655521 282:4.383965822354506 283:0.015754529938792405 284:10.430605735435849 285:10.468122606196422 286:245.5534130164544 287:0.5662788017675779 288:35.72615150696722 289:0.5730835399794788 290:4.49418492543849 292:2.2484299030787223 293:0.007330934777059627 294:14.444070207180834 296:10.853286999602343 298:22.812678456456172 299:2.355254925177618 300:0.004261832463649088 301:0.6594892193335637# síntoma
1:368.72134002476525 2:166.5718284257117 3:1113.4809543012602 4:465.972902774745 5:191.07881820962623 6:118.05010868033152 7:25.73325616031705 8:459.73652906660186 10:141.16171820459687 11:60.271605981511854 12:101.22964660871523 13:55.107989777608736 14:83.63053750264392 15:107.44557193726197 16:219.59527775997856 17:335.90333408846845 18:211.88526114086685 19:52.04414120101106 20:91.0774094739223 21:178.7548603739964 22:66.06388622412653 23:0.5138609019501538 24:53.57379145523973 25:79.08323565877728 26:68.7476297212786 27:15.273501099278112 28:50.452717515830535 29:15.858167081653304 30:48.402280378736194 31:25.004651809580025 32:35.54013771299127 33:42.66504835201408 34:3.937403706604903 35:43.621528795241964 36:202.9437007188938 37:29.947635636898703 38:20.833795648803235 39:48.219685324330726 40:21.158295493348483 41:48.77298323517099 42:45.091764719584 43:61.33873184116638 44:38.25533607948365 45:28.218988119259137 46:3.202767371777641 47:29.382216705388483 48:2.0572745645584667 49:66.02197492121819 50:38.12396665843 51:34.905279801068424 52:46.41413254938436 53:71.8456605919603 54:63.26634490190818 55:50.84860961301645 56:72.4458720401712 57:77.00106198408773 58:16.111541854444095 59:19.135393900620283 60:102.5735653850228 61:19.691098400488556 62:41.07330366062102 63:49.47788169803129 64:95.19615034248476 65:8.964968744554891 66:83.86454095883724 67:18.705992559932803 68:40.52055130751299 69:18.92349436873377 70:25.81407738123409 71:62.59350276879278 72:15.993035421284235 73:19.36808348364547 74:16.279500777976576 75:33.73187381139486 76:50.60591613876799 77:23.191872020517348 78:64.64712142233786 79:6.23433470238252 80:0.040063429763693655 81:6.251043200547767 82:20.53912573384252 83:24.250067173055214 84:0.030221327993342546 85:67.28646787436335 86:53.68465672695059 87:18.137420634087864 88:14.98516535950134 89:18.237140070066676 90:104.914810558576 91:12.317125899710051 93:25.625583295340373 94:4.875363255553592 95:42.310951607493976 96:51.192545088417624 97:7.399651186532862 98:22.93253721092718 99:43.035433749532295 100:23.17594915327205 101:30.95436803238202 102:23.54784245275852 103:27.342282363566678 104:43.9064665570765 105:62.41115983134557 106:27.574257436650093 107:13.606009355424385 108:20.313739545939086 109:0.0023943986434226674 110:139.9135770592082 111:73.46395114472539 112:20.62450227111161 113:5.647013043042398 114:49.746623003938474 115:69.21462122318609 116:8.285859397975415 117:20.941791450673048 118:28.53165832043935 119:17.588594432077407 120:21.102955128740117 121:0.012433948700288716 122:0.6184398353911217 123:28.928478198320672 124:25.168666598218 125:0.6551669100394799 126:25.44652125715934 127:11.729820512144194 128:66.3213421980688 129:42.510863768842256 130:21.93518960404181 131:42.710576679132664 132:22.063979684465558 133:8.940790339710336 134:22.15043513034921 135:2.139334314513702 136:22.23737210259927 137:22.28102257692477 138:34.28119057407647 139:6.379297071994646 140:47.776076607400974 141:57.327334663941265 142:12.169541957395738 143:57.99596034264479 144:6.68667433771823 145:0.8426635330865571 146:9.418514691806433 147:23.04224429572067 148:107.51617832305632 149:19.397971754970044 150:9.601900582505953 151:27.21284452969821 152:9.655060260965387 153:40.356589171932086 154:9.762419944323982 155:70.01357113358215 156:36.09762035263647 157:2.536081160995761 158:65.39115481823079 159:7.166619956608511 160:28.275340429815632 161:1.036072162989141 162:13.480271939950802 163:46.52181255686441 164:33.22536004577053 165:33.287709876239205 166:33.47591261615191 167:14.040542672405179 168:14.221877755351295 169:29.756173795955334 170:34.116073947921066 171:10.949636194518215 172:29.815572351758778 173:5.300188264874031 174:8.010859170037227 175:11.043263044030477 176:11.074693951631227 177:103.20622226970414 178:0.20955776607035695 179:8.193019419888618 180:30.42021499166135 182:5.566125552326325 183:1.3779128903629054 184:8.353014064156131 185:8.353014064156131 186:3.2462704271134943 187:1.4346218040750625 188:15.1373530981076 189:0.10828616635896662 190:50.259528259992464 191:36.38144134657761 192:46.0567024812369 193:3.499681467585928 194:19.353077745380737 195:19.448822429185004 196:1.5952482528075587 197:61.9216803904858 198:23.569914655911816 199:3.582738259324058 200:1.6269668138862377 201:1.6269668138862377 202:9.031297601671875 203:3.6335000300590443 204:15.962991531962421 205:24.014585828151148 206:0.0648985136409398 207:3.737172868483984 208:1.7030509382217074 209:6.284217404242875 210:16.179236842047946 211:3.7723822947515973 212:24.184735943790976 213:52.78108179851511 214:47.82772858636309 215:28.745463861803053 216:0.39469554338189006 217:33.55385229122035 218:0.40477289387642706 219:12.957127955512485 220:20.5503109144001 221:12.957127955512485 222:48.38420202632306 223:20.65509000238189 224:6.681624731536525 225:16.8536765081482 226:48.857427940191485 227:20.92064591342912 228:1.9128586420047267 229:39.002430907704685 230:4.104788308885495 231:0.031312546157078694 232:9.910037305357516 233:21.136895969959028 234:44.219099855838344 236:29.880043069349345 238:4.1826582602653595 239:21.2463218544175 240:29.94912596397501 241:54.81187664656723 242:4.1826582602653595 243:17.27808080998647 244:71.54253432397185 245:4.222169218092722 246:6.971674333637334 247:10.112208653228677 248:2.0260058870767024 249:2.0260058870767024 250:2.0389390568789594 251:25.743659774761657 252:30.298657544044836 253:17.471769002413907 254:7.0259837437022785 255:39.92401889257033 256:0.5155272018581751 257:2.078185343902395 258:2.078185343902395 259:10.249951649626727 260:0.521566853030415 261:0.5276567855689477 262:25.99795432573411 263:40.18232282449395 264:13.889081373899478 265:4.384180659504027 266:4.384180659504027 267:35.45408974846371 268:0.5462318792721117 269:4.446622766017002 270:110.05162124683416 271:10.496938224315546 272:7.305194505529037 273:31.092787094545198 274:18.0214183868913 275:0.009803745302492511 276:56.77697678414902 277:10.714906933696856 278:4.617846988510698 279:4.617846988510698 280:2.2849396171452754 281:7.538216719783602 282:41.521868870876744 283:14.548196831750055 284:10.938937109774095 285:18.597650355101372 286:2.3579802571207296 288:7.688467377116857 289:4.796255681917553 290:4.796255681917553 291:0.6751258628914371 292:7.84243109263425 293:23.31643891167174 294:32.63361737430032 295:6.240434998984549E-4 296:32.71422127864024 297:5.054134405909243 298:11.486868802520272 299:2.558369344859085 300:23.638792161939076 301:7.968604376247179E-5# alguno
1:800.3826513333539 2:106.6408704649973 3:112.28288810124121 4:9.98788443266086 5:0.5583551003119127 6:10.77972517729829 7:69.67410726872177 8:123.45481517308028 9:141.16171820459505 11:21.354028717120798 12:509.08186102860276 13:7.4226566002552525 14:0.002927714695395554 15:44.28465300474609 16:19.184736804147622 17:0.025994467322409908 18:140.2878295135064 19:15.37968409804339 20:99.1734664430716 21:9.315186303082719 22:15.820030780657685 23:1.5936845780417805 24:12.070614854179574 25:82.33807057146659 26:0.004193562916990047 27:164.06503316175483 28:99.64513663485026 29:22.707986619339387 30:378.27542321636184 31:5.8313186607044845 32:15.386088145892199 33:21.049514214084343 34:24.38989685910737 35:6.418648942452577 36:0.6516121467977093 37:0.11826975168672356 38:165.19070974512655 39:42.71986700914851 40:47.00887200198547 41:13.88421513531374 42:32.44238003055699 43:6.976269980243809 44:14.21865244881091 45:3.4488597389140314 46:41.29203804484015 47:45.8142941577866 48:3.9608579350631263 49:6.024502686011346 50:36.14538592127368 51:1.6001607249136316 52:0.42811255077156507 53:129.4220066579141 54:1.379494399883627 55:13.819008621115994 56:84.57226142343508 57:109.34422289165067 58:49.77025555005221 59:85.98548690580198 60:6.747669959845955 61:20.84188486510773 62:27.765749579191617 63:1.7369281269021475 64:7.211237591723472 65:28.17026230299321 66:3.672630602089154 67:30.319979280628772 68:13.659342960176689 69:0.16317098427130852 70:38.63684784756092 71:84.28900728800133 72:6.100011521345165 73:2.377599921973111 74:56.385041858830725 75:100.79585386173979 76:4.295462697270025 77:8.881649695622066 78:11.733187948432606 79:87.82709948076943 80:109.16294049088404 81:18.220747079419073 82:45.13219674170643 83:104.55641866822192 84:104.76211797795588 85:4.881585527468206 86:12.72288954873346 87:65.22453839472035 88:34.08518814839444 89:0.6702875616592682 90:217.84160414713665 91:328.6525847017945 92:5.163964285761282 93:30.715915555705042 94:7.7207893451735785 95:35.445129457274334 96:13.530385603177713 97:0.002469468591103519 98:5.543446877811514 99:83.77880557647151 100:0.5185124266217815 101:36.45335201122569 102:0.4860849551477696 103:376.7500041136101 104:79.85026583236731 105:54.85462786403673 106:0.6132721897737881 107:37.11368221254962 108:220.3612610292227 109:200.53632641792336 110:75.56313819240057 111:6.057196704920546 112:6.093125663751491 113:56.03263579876869 114:8.796768774414286 115:2.0666285221479748 116:25.765904440476557 117:29.73488420947068 118:25.8109196523488 119:15.085201550074002 120:25.946662922545777 121:66.98095151928655 122:0.373231983380841 123:0.03858862212129237 124:233.03179382720887 125:18.912991900856728 126:62.94837970054149 127:30.905548044755204 128:0.325343731103411 129:2.320746326477063 130:39.584205887416594 131:175.39679115434885 132:9.5074719805411 133:107.50545082181073 135:40.02232660965171 136:12.666705699650214 137:12.696543786351278 138:31.38323989177579 139:4.429731002605619 140:0.9091737094927105 141:40.212586632977356 142:12.877438234339756 143:45.34143116979124 144:36.55578255529191 145:45.69381586481191 146:16.548278156001807 147:7.217600403996985 148:16.69382924304501 149:4.73848181863897 150:46.19529793958999 151:1.0437892499033228 152:51.15618041553901 153:46.55948200508782 154:17.02774486514652 155:4.926996331141512 156:17.103186964385802 157:24.898426793283534 158:0.19639996745605287 159:1.1542089218475169 160:5.141398615957847 161:5.159694632623828 162:2.9772098058901793 163:58.15706395686662 164:0.15183468721724855 165:0.19742182945250078 166:18.209945235527766 167:70.17119002876491 169:5.640035443000406 170:59.987866385785765 171:0.11818796920597394 172:8.44584624914962 173:5.700799584822032 174:11.668147757479167 175:118.10529753390676 176:5.741701634085836 177:0.25650572374486863 178:45.689854085796526 179:71.8829583627338 180:0.2784226542295515 181:23.224710598649676 182:12.058129018360352 183:1.5606642245505769 184:23.37738214911773 185:56.35308851382927 186:15.644230677809976 187:1.6200100663133405 188:12.32759390313517 189:90.76679507528435 190:1.650385584504942 192:28.585744068011607 193:6.372479641452561 195:3.853020841827678 196:12.81866928449883 197:9.470852484754715 198:0.39693176223775134 199:6.488887181208064 200:69.6715070360526 201:53.37694060029603 202:16.588361242621353 203:0.41133515914172303 204:20.656067584069223 205:4.027821619810766 206:16.848041576876728 207:1.8998663069329251 208:6.704606068925499 210:0.035361175159386006 211:13.260781637416525 212:34.18875674141391 213:0.4619387628600519 214:65.55158919032786 216:0.02691274945184216 217:95.4329404510029 218:2.0182096418835815 219:21.423463731138796 220:21.423463731138796 221:4.2484124055185095 222:0.02255314136356473 223:7.031072302988334 224:7.109045831919672 225:7.109045831919672 226:2.1049262615273228 227:26.11378920827234 228:30.63922794032884 229:35.43018510533388 230:13.964237325207343 231:7.241302532251531 232:30.844590873873447 233:2.1689187604922995 234:35.657618025933836 235:10.485312715154578 236:7.295029010863482 237:10.519228612732626 238:45.84033669973493 239:22.12518870175103 240:14.127636986291835 241:40.744311486058095 242:0.01162349530778992 244:7.34923604965882 245:7.376521877988135 246:2.234688586176672 247:91.84069115963308 248:56.796445171671664 249:0.5947000093574529 250:0.00872977481249112 251:68.13486127326325 252:62.571205326937715 253:0.008067217952866683 254:0.6074101672333482 255:0.007429353165167252 256:0.007429353165167252 257:0.006816355384912682 258:18.339686648657473 259:36.35599516318527 260:2.2886262285120287 261:22.575370048579305 262:0.626848116029317 263:27.05714381769428 264:57.55602188479394 265:27.12206678890252 267:0.6467418592133134 268:0.004616590339686154 269:7.684957384394368 270:11.045913759506217 271:2.3859530222543652 273:14.809325013919876 274:11.118792252993048 275:11.192324359677876 276:4.879849029667908 277:7.889518881441944 278:58.79294596297113 279:9.477851094826667E-4 280:27.922345254480796 281:23.46051337201937 283:32.88410025767897 284:19.322323562411114 285:38.00128224742407 286:2.5772123101058577 287:43.233517025172624 288:23.7683093330318 289:0.7762537204681549 290:11.608881643289164 291:59.8471059628358 292:109.68969084901236 293:72.17115332802737 294:5.293552666970541 295:44.09696908533345 296:9.385179543755638E-4 297:0.8646822745536928 298:15.925811023521048 299:8.513020505639426 300:0.8646822745536928 301:8.545826953574734# causar
1:581.363388785557 2:179.99085363505162 3:76.19464821865778 4:194.33627449963407 5:196.4270360209939 6:7.763441509328514 7:92.00618863473271 8:120.50900040116669 9:60.27160598150909 10:21.354028717121874 12:64.5776393491166 13:45.51559381261926 14:58.90708509110222 15:148.53242809905555 16:673.242089259802 17:60.17934291078967 18:54.95520761983222 19:70.32219540100532 20:79.18915688875367 21:45.883528213982046 22:90.60951273252108 23:76.55188193001516 24:0.33115268532275033 25:149.2361008088944 26:89.70008067341463 27:49.4930491158963 28:129.33394769547672 29:46.87486832328125 30:29.657528234569593 31:4.19409128007449 32:78.1086722407973 33:101.14391957943106 34:292.1775833950267 35:8.669628374752476 36:4.74329735295872 37:1.7687378369523623 38:211.5900847137582 39:63.223457442942745 40:0.833145499090404 41:9.152097989790528 42:90.957186838643 43:0.19314178577118407 44:29.809065009826732 45:23.498936991277247 46:5.5349187131026785 47:1.1084759603210097 48:159.30311268130376 49:231.62326976056474 50:173.34071900632776 51:0.4515811981497323 52:33.34151830201377 53:57.30743478995928 54:163.90740895176893 55:26.53372880627662 56:193.59848382656935 57:131.20810390396278 58:27.15213460389057 59:20.538895066115654 60:20.56819879358153 61:7.158033381205657 62:21.25694801188249 63:15.242175170453892 64:141.92652257244512 65:0.07202692733292074 66:63.34233437564403 67:59.93610737833086 68:0.1711666763695783 69:8.48930867500614 70:110.93036644887641 71:105.6651934174717 72:2.3740839316824895 73:11.419286231565353 74:47.98717732249924 75:8.831343648799262 76:107.74007818688457 77:14.681064818048611 78:11.905264602133524 79:9.413810414310872 80:45.477712008742266 81:6.906684776608192 82:0.3079315220746218 83:54.8819779274546 84:1.3511751387252433 85:34.07365955459111 86:8.993429955701552E-4 87:129.99045337401995 88:91.23656256304835 89:22.977099461408812 90:10.333679353434619 91:5.3376623130203705E-5 92:16.433190728128107 93:1.5837245450780104 94:7.848276435632196 95:72.93361081162 96:133.65885151596777 97:0.0045264294151499 98:10.904852573167009 99:24.43354324522291 100:1.8202718156863351 101:106.97148066537785 102:1.8991418464273477 103:28.86676978873366 104:60.11313388323432 105:8.486823767881729 106:357.1769539824689 107:1.9623838556658322 108:33.32757682338806 109:46.498520910778595 110:25.449423831395148 111:66.10975523120429 112:29.627907952700735 113:3.9374246141376226 114:38.30215580606557 115:8.974800785640815 116:11.941351958161448 117:8.997721499924857 118:6.364982947514265 119:26.20669120836146 120:47.76225015126439 121:22.449249129486866 122:0.044288996633506786 123:206.2069634521834 124:22.69875319315539 125:34.99904738725194 126:44.07690257979934 127:257.8864403654214 128:4.374695133099272 129:19.46647363349091 130:4.390049813583317 131:49.37390030380441 132:12.708862293168986 133:19.62177217847893 134:9.692624254445928 135:31.617655263337472 136:27.480318672142964 137:27.52927794466107 138:190.53589373719674 139:108.68243926238532 140:12.917793356241022 141:158.11356645579153 142:40.808307480555314 143:7.179561123491982 144:2.63891975195754 145:24.237787675539984 146:0.10872049879471114 147:110.89100014453575 148:13.44364827981712 149:0.22806275090458017 150:0.12385934132162077 151:287.76084524077004 152:33.00639448642146 153:319.4118801710811 154:106.41864973584302 155:10.561692252586125 156:0.19898659179827138 157:137.90859062047997 158:0.18375992621520598 159:5.139552244935315 160:5.23051081461509 161:178.78502746291636 162:14.371819667919665 163:8.038065978797844 165:75.28662814033659 166:18.40201545848463 167:59.941460611755105 168:0.11076309850667332 169:0.11076309850667332 171:31.269221729630736 172:18.865637561588574 173:94.33207359697619 174:3.394877356854408 175:35.97087549471641 176:0.10070539571187699 177:8.667391360084082 178:23.29305183321681 179:31.879220709264715 180:27.491553651111396 181:12.135607708465594 182:23.54628329081416 183:6.065600449972547 184:12.235312733211703 185:8.990240934281973 186:96.34032118346106 187:6.196321502186896 188:6.24059195274181 189:57.50892874833685 191:3.854742767908394 192:47.941618398029505 193:0.05049203146205655 194:1.7995095285523717 195:178.18094996432944 196:1.8323160049755112 197:43.247944751348996 198:13.000782643436906 199:16.674489581555356 200:13.073531716323744 201:158.23853041814593 202:59.08569232473691 203:4.00976600407913 204:0.03667955768096242 205:1.9338893635120222 206:54.32600047413688 207:1.9454753733553936 208:34.32161706798668 209:0.03170280959873734 210:29.76701771588858 211:0.0293359169454414 212:21.155689804711653 213:0.4826462184199597 214:10.083685010347468 215:10.083685010347468 217:83.85061612836739 218:2.0647802918799405 219:0.019719966412472593 220:55.511212103791415 221:17.558836116633042 222:10.276609094251175 223:4.358547577932279 225:30.75361371724255 226:0.5559866035769043 227:10.474366172714497 228:30.889407769927708 229:2.177749962704682 230:22.10502025515667 231:56.53920998483644 232:4.514842919515912 233:35.93360651673219 234:2.216643339717739 235:0.010381403670100979 236:14.235652403325606 239:0.5986312295826421 240:0.008983122071396432 241:0.5986312295826421 242:2.2429268704742684 243:4.595237464598466 244:0.604912217130143 245:22.436524421786334 246:22.49255003335084 247:46.44312515252507 248:10.780504711474105 249:10.780504711474105 250:2.296362856815227 251:10.81525035610673 252:4.677185940178183 253:74.51857059324422 254:0.0059076580016674774 255:46.72205487639911 256:2.323523478593963 257:14.570088188517422 258:27.154105180426622 259:27.154105180426622 260:10.92039056267671 261:22.776094286121214 262:7.642148047071709 263:41.81660855491713 264:0.6636516557426069 265:7.69879537029771 266:2.378751050737959 267:69.43297735370155 269:0.0022803408004376476 270:14.872109602978426 271:2.435216223583055 272:27.677479357755743 273:18.971353358495207 274:42.435271388362295 275:0.7193509347562721 276:4.954798378249878 277:4.999110789172566 278:19.232528196826895 279:5.0214336406525595 280:0.7484949023102131 281:0.755920088528938 282:2.582036190735721 283:5.111855639074652 284:231.96505351668995 285:11.658037781244094 287:15.50437250380604 288:2.6431300830010502 290:15.551054992719772 291:11.774557218146967 292:19.883019019589675 293:15.83564282733201 294:15.88383881326571 295:78.9698620916252 296:0.0018562930969083604 297:34.33361106661119 298:8.615402314878159 299:8.615402314878159 300:0.0030073610234213925 301:5.4926395149574345# afectar
1:112.02604067186952 2:338.7568919422461 3:132.68763289322888 4:119.4615214542698 5:159.1457466952477 6:105.71471624034324 7:92.48198422320544 8:116.96653086169512 9:101.22964660871597 10:509.0818610286021 11:64.57763934911685 13:130.3383891174963 14:235.9815127802872 15:32.79251428015405 16:66.52557812366796 17:40.233319624377216 18:123.79137652349416 19:108.03790121456018 20:18.647404264681022 21:53.18159860780003 22:7.310386397839999 23:64.61238341556641 24:22.926885573624514 25:139.67271617523068 26:76.91784644569175 27:31.894652060965957 28:226.85643684048534 29:36.218818819464865 30:219.94924662805272 31:181.98892693348841 32:1.604754304591096 33:15.766303884825296 34:34.88774883291417 35:79.88672953980446 36:13.704140904020027 37:35.639658203242405 38:67.72382185018726 39:25.766097446514898 40:1.9356815633569338 41:0.8589851076234646 42:44.017103667986106 43:106.34863607756002 44:2.049554755659478 45:48.896586212395825 46:7.668286810604108 47:5.782794220832529 48:8.172782243502148 49:36.34998679533488 50:88.76696483120803 51:33.437243305785756 52:2.809792372718565 53:11.260183212595052 54:30.04513873065344 55:120.87016381859657 56:95.34325947615527 57:100.33777439700071 58:34.549750876612514 60:42.424824825709145 61:135.5244833852984 62:130.55694786435978 63:24.970630215580652 64:15.344936028789611 65:79.89265883174056 66:19.58188025862337 67:11.036665332967013 68:27.205687304062078 69:2.3537214557104895 70:56.39507302831883 71:156.69156434607817 72:31.338579222825125 73:35.592085130745666 74:140.44511854582547 75:39.834076315691945 76:14.749110700818637 77:24.793794588142973 78:14.96519523755628 79:0.31229957134129405 80:0.008347983765501938 81:18.55285222439754 82:138.676847442885 83:0.3405867640028766 84:1.3742703769917086 85:38.3447067508859 86:19.433639739168335 87:1.502425584816358 88:56.502634911931565 89:3.139504939052106 90:7.7145757594845366 91:82.15189781573622 92:43.67082442830016 93:57.40198745619137 94:20.26356178571965 95:27.869771916762684 96:24.110098465427455 97:5.66395884806739 98:59.056460824796204 99:24.556854107750496 100:17.490955314145012 101:80.03262618171077 102:1.9254409221260107 103:55.42786299644503 104:41.684367559627006 105:37.33070545849781 106:8.636395719281339 107:81.15771967922848 108:0.42387366103001145 110:8.768220131589834 111:8.834978751410398 112:11.800727589256885 113:3.976716756584388 114:4.032691860378473 115:4.060959012692498 116:165.6916176414473 117:72.33264860692215 118:57.28767838229185 119:4.132455474083268 120:12.127730763650352 121:9.200902036841018 122:2.240522629569196 123:12.267247660461011 124:4.249366555800007 125:6.683864147754658 126:4.3391405410093355 127:54.088677168848434 128:79.81029868667999 129:19.568141875296995 130:19.568141875296995 131:120.2013414739399 132:35.83308507810054 133:35.89105223114857 134:12.845612219403229 135:59.67473361099149 136:19.84137407033573 137:12.935289392148487 138:59.757474297983805 139:0.08467244842758655 140:4.587705340738719 141:23.763094290503773 142:86.85460684100738 143:32.356083711320046 145:2.668514738569979 146:2.668514738569979 147:0.1182980122418163 148:10.328283531009678 149:24.538543847435612 150:195.38639436726692 151:20.778155729161572 152:7.537571574497039 153:42.365747101418634 154:29.08451590448672 155:25.060721301501093 156:0.19280521740570702 157:17.536604272177165 158:25.352696416245493 159:0.17540601582079085 160:34.20932201212028 161:29.89829874797929 162:1.290547241091689 164:5.499308806345193 165:59.40881808388631 166:75.85053909500968 167:99.48621736580117 168:18.915738885506244 169:50.301685993633875 170:301.9846133020599 171:8.619299318880898 172:0.2660826101933024 173:23.00180623174289 174:0.27694500672053046 176:8.723987493501152 177:45.72897717581207 178:0.08521797043294158 179:61.67006812705018 180:8.883903326435181 181:1.6041303684602217 182:6.110523680658476 183:6.110523680658476 184:3.626705612182022 185:32.3851900638033 186:0.07280558267655202 187:9.186438498879085 188:19.985782351952743 189:0.061223085040197474 190:91.58479671853438 191:28.891184547989493 192:20.45842941677766 193:0.04760720182859903 194:1.8209718337193455 195:9.619768744009324 196:1.8539156788700117 198:0.4258802829875042 199:1.8650118332029804 200:112.37997286688962 201:4.026130108423845 202:13.143960217794843 203:4.043710593538671 204:9.830760069488004 205:166.83851262357814 206:17.10310920977935 207:21.14929395885456 208:17.14710411773136 209:0.029459037961613237 210:9.985081434125307 211:13.478721118666465 212:0.4820014325832436 213:17.32475964540494 214:39.7259571855827 215:0.02288131182381712 216:0.5146996323293798 217:13.786271589817126 218:17.596392646545173 219:13.825402466271251 220:10.303193445018644 221:0.017979897490400038 222:35.31683558356182 223:10.368388077432375 224:10.46719577472512 225:7.253932807472564 226:7.280293936452992 228:0.5726667300180092 229:0.5787111353785457 230:73.5832799763988 231:0.009833759211630724 232:0.5909390440664198 233:7.413844821763605 234:0.5971231836291068 235:98.09318664222072 237:0.008479861265905997 239:18.255557692849194 240:10.736820370442352 241:0.6096334479784546 242:2.266083456414295 243:7.49540062344915 244:7.49540062344915 245:2.2927468688510992 246:7.55037887120562 247:18.40167273978299 248:68.64860516996112 250:10.87509760261906 251:68.77084211989377 252:636.4020367099167 253:10.910038875010041 254:4.712733253380223 255:31.847529426733047 256:7.633775005929235 257:0.004024909076177639 258:0.004024909076177639 259:74.99933925351702 260:0.6549452084664743 261:0.6616166469468212 262:7.690001902114511 263:2.3883982480007666 264:32.13568741462059 265:14.770730396284552 266:11.087030413665854 268:11.122893453631342 269:7.832825463617349 270:18.953112171757212 271:11.231432372530099 272:14.988533834392694 273:0.7168422019737047 274:42.58111236844287 275:11.378410820734816 276:23.45799921984836 277:15.211086628343384 278:1.437754808210855E-4 279:23.63841259302954 280:170.8649672615301 281:2.0211309307498325E-5 282:5.390001459656253E-7 283:33.259064492864596 284:0.7907293360348677 285:24.006241606310137 286:0.7984289671917932 287:2.0756859436856745E-4 288:19.693116260110248 289:66.07687015092588 290:5.240774618156015 291:4.8558504702501455E-4 292:5.33513858977852 293:5.383054901988784 294:8.534547429176538 295:24.641079809241898 296:39.291473529808 297:0.9039936321247201 298:16.152552029584484 299:34.45610127747464 300:0.9039936321247201 301:0.9125515218532912# infección
1:329.9406327127229 2:25.757742836397153 3:360.4476669766342 4:233.62686357475664 5:161.77924667004243 6:78.1174332199703 7:486.3488018006849 8:140.0157711142292 9:55.107989777609376 10:7.422656600255279 11:45.51559381261758 12:130.3383891174943 14:63.96228710645539 15:27.839935639872067 16:384.28172310972434 17:109.44574258861934 18:2.2872923247413945 19:67.9924231651363 20:65.01809109857709 21:93.93661582494633 22:0.39206030421977295 23:465.6976364251271 24:82.65355742039178 25:37.33172973444182 26:14.110322590692421 27:1.3015442164706614 28:12.09543179971556 29:409.4961804578357 30:4.308408051458579 31:56.96573090156324 32:28.310498443154838 33:546.5527809850871 34:50.61239870001279 35:11.40861764470598 36:16.81939792342682 37:162.33794461808588 38:0.1922821776530262 39:26.319791278893252 40:0.006749097483106562 41:23.444839915741362 42:127.37376212469606 43:20.629623965349342 44:3.677232087338142 45:237.43749781481947 46:24.72200422138222 47:25.177535013333014 48:404.54306272433604 49:352.1683897453741 50:0.23818864552614732 51:100.7162554694715 52:26.94425877407326 53:14.303754137967992 54:1448.2835746027888 55:6.864429716181053 56:0.19481211270053206 57:17.44976273437573 58:0.6219822986794199 59:21.11267949537663 60:64.56555227029665 61:39.95883874968686 62:0.7279420468320164 63:15.711121604187646 64:362.0535467120451 65:10.195248740933703 66:2.2550567401094024 67:133.5589864076952 68:17.372120470277597 70:17.630906084817653 71:4.3329326816679465 72:4.3329326816679465 73:6.607528853667845 74:77.04356494959234 75:0.018248702079897657 76:0.012757875255339 77:36.8495809024801 78:12.283925662148027 79:2.922679650398406 81:64.77606416593207 82:9.781545415850935 83:15.893501038373785 84:15.951088987986495 85:23.193720381111344 86:97.82165913400515 87:0.5997008499516278 88:16.51154301024115 89:150.00077061259012 90:0.0021201644115629243 91:3.38473002864316 92:0.5030766935964093 93:13.68651256177544 94:177.73117021703754 95:36.502962669205324 96:32.40057394951744 97:14.272956218471455 98:3.6770502950097086 99:0.6210770401762337 100:17.843428706533903 101:0.6544784902690023 102:3.87133851917582 103:2.0289848059884164 104:56.24548254348927 105:3.8979548967545044 106:6.236376827112394 107:61.51049826105856 108:3.992474240941768 110:61.90150036624211 111:62.13831608933477 112:15.291175745071587 113:12.097754321867573 114:9.22055911811135 115:9.266613950701593 116:2.25886095774117 117:0.8119142876995721 118:0.33745920923461137 119:4.274692974225935 120:106.71029380944334 122:0.31646965518651654 123:74.03322137461468 124:113.51738838343698 125:4.438025843912007 126:0.2873135454263829 127:9.840643143119587 128:12.943590264217184 129:19.92990817173662 130:91.90509055352983 131:0.2619398735243054 132:0.9753129931818518 133:0.09430032572511451 135:0.09998424563020629 136:1.0014319026368572 137:1.0080425267881856 138:55.49301700409459 140:1.0213619115483927 142:4.7997002750576 143:0.2215726926911168 144:20.85193110686569 146:0.13365245994304994 148:1.1400298754119325 149:37.807841373290366 150:5.068682316657454 151:0.19110952665366138 152:2.8843383141936134 153:0.17892199997629013 154:101.90808956922763 155:5.2089368050558225 156:63.10346263918321 157:3.011092052591726 158:1.2690425043118998 159:30.024174273868805 160:244.155648224043 161:1.3253821964983794 162:22.2412425429947 163:0.222512299437588 164:14.98222455085653 165:26.727918541463293 166:11.685271888599551 167:0.2725310974979886 168:5.933458723529535 169:23.229573852751045 170:1.5432697752035982 171:0.29438910532967477 172:0.08952633769370322 173:3.527094998021298 174:3.542158952709998 175:0.08410967641131714 176:46.320718571450115 177:1.5901872391160585 178:6.163079234260513 179:0.3333059456016735 180:12.351852302310416 181:6.227406028224685 182:0.06387419247796745 183:432.6124004792024 184:3.743865987621006 186:0.36247911666368154 187:6.4026659402309765 188:9.447472989273482 191:9.70788546872768 192:43.635661164141624 193:9.7373756714206 194:1.8978588864194865 195:13.248827606720038 197:1.9312835471192917 198:6.794096486433361 199:9.886544875354396 200:39.236853146564876 201:0.029668530184770423 202:0.029668530184770423 203:65.58610675562258 204:6.914448929802159 206:168.26775689379983 207:71.92422237977405 208:17.442132110120134 209:7.01253537552551 210:127.7932100377017 211:2.0702723826901126 212:83.88377734807611 213:7.112270728852244 214:2.1185599041802488 215:21.79575010749595 216:10.416206507218865 217:0.5633817560592689 218:78.98306749209206 220:4.478995560946453 221:4.478995560946453 222:14.118375910644511 223:0.010988863966025234 224:0.5991189553823535 225:7.421810834688978 226:4.595811178826852 227:0.007658466390413084 228:0.007658466390413084 229:0.0070604369507024116 230:18.3617038979482 231:2.3089641397754512 232:0.005933665242386792 233:0.00540523941674541 235:0.00540523941674541 238:7.637254959968759 239:27.20370958813242 240:7.637254959968759 241:2.348900797409094 242:0.004419111363384219 243:7.66472120938939 244:14.645884979403279 245:2.375884780237941 246:4.797926829003715 248:52.51063039616242 249:7.720020029614914 250:4.818668922443557 251:0.0027343535683444402 253:7.775813024376818 254:7.775813024376818 255:23.10162804309519 257:4.881493071411455 258:0.0017276635325026639 259:4.881493071411455 260:7.832107217108158 261:27.71417906531996 262:0.702584702880922 263:2.472658167462365 264:2.486785782882192 265:9.463809389269451E-4 266:11.301005043857263 267:2.5009907412673864 268:15.071292511539552 269:19.20288925189665 271:48.20138890783143 272:95.4042028237557 273:19.357564943676575 274:8.091829466204333 279:0.7961415315609279 280:8.27103979762314 282:0.8190357780764539 284:8.393336843131767 285:0.0010210801587237593 286:0.842442550359238 288:5.347947715643034 289:0.0015609994773099066 290:8.486591305987226 291:0.8663736571971665 292:0.8908413204312927 293:12.251658376136561 294:8.709478248298302 295:444.18824403853347 296:2.8994306042248743 297:25.18569169022619 299:50.856459539565826 300:0.9500910734196194 301:0.00734048452273313# año
1:256.3862222611248 2:25.83459893874648 3:213.6262709364832 4:28.8668366295078 5:11.177312656017188 6:2.9813840806508995 7:90.55814966896905 8:110.89967863867734 9:83.63053750264295 10:0.0029277146931393047 11:58.90708509110238 12:235.98151278028715 13:63.962287106455584 15:82.38141758850314 16:25.55330108600276 17:16.03521246773494 18:75.12195860319449 19:13.944686267637284 20:21.880217143249975 21:27.770982635413493 22:174.57324633423357 23:12.74281195425326 24:1.8670898947772905 25:44.479752363083016 26:2.3199969102814424 27:39.559026520548926 28:23.0612980806442 29:44.25505151254228 30:150.37693991542812 31:4.461732725884496 32:19.028299892442917 33:31.75826489478119 34:50.686600352783486 35:25.80677516554976 36:0.5424329810303719 37:9.205745188999622 38:68.84721157438985 39:3.43581740092987 40:44.68826496333937 41:0.944776185951714 42:52.802350612529274 43:0.9939003200203534 44:66.10760857332788 45:6.152456056069916E-4 46:67.69730213463492 47:25.222900263066546 48:16.346669000882606 49:22.928333942437536 50:90.05307861185534 51:1.449958178772224 52:30.52366913379237 53:91.02391936445422 54:11.680591339687172 55:17.458982397498445 56:161.21863094785627 57:86.80451094775414 58:157.44290790908494 59:39.17029647394792 60:7.198163671895039 61:1.856308466290663 62:40.24427656507199 63:29.075660514310705 64:5.454939705413354 65:44.833416096292176 66:20.03419747242847 67:17.31959626895653 68:2.4454024645522767 69:80.85541148048357 70:28.104623066241103 71:86.38848083373655 72:0.8667605310679788 73:2.6092651052259064 74:21.337052155035657 75:77.28554150523884 76:114.9550843009015 77:18.347912087300433 78:6.971842942179005 79:42.03481825200702 80:55.42525453351199 81:2.9439186422978225 82:29.90241542162971 83:22.71881252924587 84:107.13503377130324 85:0.4333970730014417 86:27.151887186888075 87:13.338283569981176 88:13.364632246401852 89:3.2805846793436144 90:133.51686274462875 91:88.52096199410714 92:1.6964255776833372 93:31.733655848902696 94:32.15820511305059 95:3.5765223641370376 96:54.54683061983545 98:0.4660727495122451 99:11.34174104532831 100:14.531483550626627 101:51.064648109777 102:0.6836055629365275 103:115.03938744262084 104:33.68958488295719 105:8.793641657151591 106:6.252218350477752 107:22.0342302241379 108:47.33569022726327 109:77.17959794767843 110:42.95691560638625 111:43.14108285277 112:15.318425335338432 113:47.92759755388912 114:26.498525680251422 115:12.284896067412959 116:6.599090818751223 117:12.312432105433153 118:0.8224631678530175 119:44.018507102647284 120:15.700208210380334 121:2.328337949817393 123:2.3592931736766287 124:150.22830003404215 125:49.43024688776955 126:31.603500482812407 127:16.33075366046311 128:2.508507407585435 129:12.99697426228966 130:65.01488532218342 131:152.59011253080612 132:9.960549587613826 133:70.58162678040969 134:2.5749391770201533 135:28.095410872700807 136:32.292139178713775 137:2.6087335823256024 138:10.086916458441408 139:16.641269590083233 140:0.10745559862442976 141:41.345900207818204 142:7.35637625624392 143:51.39249104965926 144:37.608267204182454 145:56.75055733881105 146:77.7862502345113 147:13.762225674011146 148:2.832124491130971 149:10.585054395606912 150:67.7014384978345 151:21.176587364959754 152:13.986908612638064 153:10.803744242951387 154:7.838479350060592 155:7.884057592540266 156:1.2279905275950591 157:5.293833995963578 158:8.022631765822306 159:43.69562174989545 160:18.202791337839322 161:3.1392087562271485 162:11.375543595906404 163:129.25007027649545 165:22.642391776124047 166:26.92126313684847 167:45.5992838261022 168:12.017912576549483 169:23.262063914044873 170:36.3966177704563 171:3.507151805100968 172:8.837781449827864 173:1.5775610252398202 174:0.08292577029803148 175:95.80934739069562 176:0.3121439794435683 177:15.705962636691421 178:12.373229421704552 179:1.6544486979576707 180:12.373229421704552 181:62.751240756494035 182:1.7040905491589484 183:19.98151269411205 184:20.02693846535403 185:63.04922858047639 186:20.072519499690653 187:9.408574656026435 188:63.755792205261535 189:24.53010225744931 190:9.493790797092998 191:33.93148053953927 192:33.99854419900627 193:6.690373309989243 194:9.784936314814193 195:25.178077293164527 196:9.874477620639071 197:29.65636801268086 198:0.03127822186959518 199:1.949315833506988 200:1.972030625149623 201:34.47455476333578 202:1.972030625149623 203:6.880316356123241 204:95.23819972001884 205:4.265406776394706 206:17.423600950799848 207:13.676972582677893 208:7.026923163842285 210:7.05171449715569 211:13.752717711808808 212:25.91188418603615 213:4.357417179433457 214:45.337962776556424 215:2.1255418414718505 216:2.150094558588951 217:10.499197181324945 218:10.499197181324945 219:17.964860239318863 220:2.1874099313704707 221:4.489789165746614 222:0.011307355958755582 223:7.357496992173493 224:2.2509279910069147 225:56.90256215162703 226:18.24503137785462 227:10.763548265234192 228:62.67392269677917 229:2.289854048079515 230:14.461860922241328 231:41.499764093586926 232:63.00858163729511 233:14.543856283815947 234:4.706624656349584 235:14.543856283815947 236:10.933280742500274 237:22.737692386358905 238:36.73296715320873 239:2.3561300368873503 240:27.237188813361772 241:74.93535216464139 242:14.626524509144762 243:0.003725763867089111 244:14.668113884866983 245:27.363320568395007 246:11.071665167971126 247:63.689332692897864 248:93.61457016996877 249:18.727037090317353 250:0.0025396001147623354 251:11.106630633403888 252:11.141745932995823 253:4.85055110187665 254:0.0021930250713053136 255:7.818696986930557 256:0.0018711428269173776 257:11.21243030510513 258:4.892561461041418 259:14.92130005691495 260:0.00157412830664044 261:2.4659464975484915 262:7.87527193847042 263:0.0010554095830643362 264:0.7200264361566546 265:58.82108288904901 266:4.956338616944908 267:32.67643482665034 268:6.383034640344023E-4 269:5.021047352290801 270:2.0638305305685118E-4 271:28.141604176568467 272:1.1482418565843938E-4 273:23.713657917145863 274:8.106766823896393 275:19.4879917817522 276:8.362342634762505E-8 277:2.6399140454108645 278:136.4921317221161 279:1.2939963310104252E-4 280:54.5355733208187 281:38.59080565383253 283:19.85993747726453 284:0.8384284556183574 285:11.954474074229628 286:11.954474074229628 287:20.022831418495873 288:5.359304642823752 289:0.862224667494112 290:0.862224667494112 291:5.406353043618027 292:73.33734878710695 293:12.270604447845647 294:29.673110179813015 295:2.90716821939853 297:0.006986700317006638 298:0.9541292683030609 299:5.64895935244986 300:12.47428117437195 301:16.486888086030675# producir
1:477.5863405224543 2:200.2716788524167 3:79.48667608481081 4:139.234158121957 5:131.56747604660734 6:93.18948416020073 7:52.18875446396021 8:65.56483871534662 9:107.4455719372597 10:44.2846530047467 11:148.53242809905473 12:32.79251428015361 13:27.839935639872802 14:82.38141758850456 16:24.471879736134216 17:170.00452122232025 18:29.121898177454046 19:3.413951610276248 20:71.97103624955555 21:362.6677955028552 22:43.135140562132094 23:19.006842267369414 24:38.05431627375038 25:183.36110371804565 26:36.98457902932547 27:34.29307741070086 28:156.78831081999363 29:8.705403874762402 30:19.300022987254128 31:4.965213943758749 32:56.38083581005765 33:2.0309412288890196 34:3.578720580128091 35:98.32622451656104 36:5.547020435471618 37:7.651074362033272 38:54.20918529866685 39:12.632168132699316 40:15.57370904950632 41:10.305708979461537 42:67.88164607597636 43:25.097116172782844 44:43.40180467541159 45:144.16738659724246 46:26.07606298046915 47:53.483229217374394 48:17.342906508615368 49:11.95830894317349 50:39.0879747042695 51:15.191083023471181 52:31.96805928118472 53:12.394786881864338 54:5.237969649110395 55:44.00276968671271 56:9.915873228419443 57:36.09728634640592 58:44.83602346466639 59:12.97636630022923 60:49.17697161788832 61:63.45681667273571 62:119.34492491849443 63:10.850759845674082 64:50.71745179211647 65:0.05709020762914487 66:35.971476581194814 67:88.00667219617314 68:6.858522987325987 69:68.50476708704548 70:99.55704860487968 71:350.2183874659056 72:0.3249988802782251 73:22.334850363842854 74:9.76545488736657 75:0.6961529963380385 76:38.35653045049779 77:7.382817351731877 78:0.4162213625878914 79:2.581464402978449E-4 80:43.70784139142276 81:16.555828262411712 82:162.18676290583048 83:5.443642414165597 84:0.0018975355844671013 85:36.25275625164233 86:32.34889011471441 87:17.382669723242024 88:45.31863265445087 89:36.69658851606225 90:17.7849178501054 91:11.350611811416364 92:32.996566326882245 93:33.04359579414807 94:65.82470294290137 95:0.6969822893256546 96:11.737104035099861 97:0.03290967738840922 98:22.19269467850586 99:6.395431240297041 100:4.113110478181992 101:4.166590671999561 102:12.320990343050156 103:2.2808585672806605 104:58.17881894114631 105:39.385397709149316 106:19.27770026664492 107:0.8573673374035097 108:2.3583853967195543 109:0.30833206713101474 111:0.07260099912220842 112:59.29239024623677 113:4.4874037704611 114:27.614713214272236 115:4.574997268136378 116:45.31601016149368 117:19.95986612797949 118:59.97973195703991 119:36.45467679894698 120:4.649286466322149 121:13.166095527678602 122:1.0111896851166846 123:0.24425556494660378 124:1.0365573347505208 125:16.859628150839594 126:7.422116004665128 127:4.942804248255432 128:20.832218088009206 129:7.544642808109793 130:2.7815276305444137 131:17.270797844519468 132:20.98950442126366 133:17.30568272152694 134:17.34066517003637 135:83.95356784388031 136:17.41092460988261 137:13.932605570570734 138:5.088353801956649 139:0.1531824276427624 140:7.753958570419132 141:7.753958570419132 142:21.4310646286846 143:0.1777548454699821 144:5.340879898670118 145:3.0546128293003645 146:25.82415081009188 147:8.080490436310214 148:14.530077085094899 149:21.970744218146944 150:8.192846850897961 151:1.3334689335766596 152:8.238298949885545 153:0.2248148454710458 154:26.443225283432916 155:8.376440152067293 156:0.12361550419081033 157:65.43407742620352 158:3.325574051132954 159:1.4543967270796345 160:5.829443717774982 161:15.335097020549277 162:15.47517209248694 163:19.26586772420878 164:19.512404146724943 165:19.553945996245055 167:12.473848746179755 168:63.20427787309987 169:3.783548257022504 170:32.99534899846582 171:28.558616208081048 172:47.54163580901983 173:16.35443301041262 174:1.7720779798883564 175:16.392590611879758 176:0.3899182171870005 177:6.451465012131445 178:1.8422145273439738 179:53.51446756982827 180:9.615356642600977 181:6.6458209607155245 182:16.86065246550663 183:33.98744564165865 184:0.443334567675739 185:20.864567336267825 186:9.810353479153346 187:4.1344942576630705 188:1.9789282162159307 189:13.470446747485191 190:29.929006719546933 191:7.078864808234663 192:0.5274250528866212 193:7.1025615121716585 194:7.126352590218677 195:66.9331622359214 196:10.396095701692033 197:26.18719329017337 198:0.5541659096294875 199:50.688763841582876 200:56.23455808083131 201:10.487839257460442 202:78.97046565505751 203:26.41166769392798 204:31.095047975442558 205:0.5989695036061353 206:4.574774453256459 207:7.444497350119727 208:26.754453676594622 209:46.22049685728313 211:7.494953170746236 212:51.6768294411712 213:4.668708455140702 214:31.740843420109282 216:4.745370276054224 217:4.7842182588400375 218:32.00580881481255 219:0.0029823004306488996 220:2.3936416535163323 221:11.061465289947579 222:58.10636758468085 223:7.780072603985515 224:14.939433329081114 225:7.860148252874252 226:2.472374591185358 227:7.914103315347606 228:11.29593861049067 229:0.7226414051474774 230:19.136766543320512 231:4.236625880458878E-4 232:7.995908518600144 233:95.13069286002886 234:42.87443833457294 235:8.023412821341555 236:19.282218344488342 237:0.7495198433683206 238:8.078780187552542 239:0.7563575095089051 240:8.078780187552542 241:19.331089028215317 242:5.066246791774224 243:19.380155343913543 244:19.380155343913543 245:43.213433711128005 246:11.607518173472277 247:2.6091440706791125 248:95.88617312904364 249:5.1290803743327835 250:15.438115646844146 251:1.3687539242683688E-5 252:11.678368428125593 253:5.1714607018615375 254:5.1714607018615375 255:15.5236293385749 256:11.714019372752798 257:8.276421825733834 259:24.050071847665638 260:8.276421825733834 261:2.68025768612729 262:28.717803663497786 263:5.257425629531008 264:2.7092330987081557 265:2.7092330987081557 266:5.279171947918698 267:33.75586327122212 268:11.894575668269221 269:11.967893057519838 270:29.113948159837847 271:15.8729059235569 272:29.180914123144202 273:0.0021408275804846223 274:12.079070923737916 275:24.698734338374553 276:16.052026590675794 277:5.50245417345268 278:20.40479513175251 279:20.40479513175251 280:5.548421258674274 281:79.9708521218787 282:2.920982354598356 284:8.845222854659903 285:56.5995657123334 286:5.6653325824350285 287:0.9685567410898741 288:12.53882624032169 289:12.578270189117188 290:16.56092018537791 291:16.608418441673642 292:12.73786300129743 293:1.0284429633630803 294:51.89190529435367 295:9.198211379555472 296:3.132637405264641 297:0.018312015415381848 299:5.983335531571133 300:9.297758810741533 301:0.019364196505223894# forma
1:401.2043983161233 2:228.56959693923844 3:97.65845397243736 4:39.392620804460655 5:484.45885813949343 6:52.38502221292153 7:275.6107206582657 8:151.372445745174 9:219.59527775997867 10:19.184736804145707 11:673.2420892598034 12:66.52557812366847 13:384.28172310972565 14:25.553301086001824 15:24.47187973613376 17:358.8370467014819 18:56.10524981312109 19:114.83345736504286 20:93.6569217610025 21:13.416386083077045 22:9.700302199344468E-4 23:5.302591120076746 24:16.647105695666276 25:195.67771797402796 26:10.391287400211572 27:6.407797275828506 28:116.55832008126497 29:22.300802872767264 30:43.37975206487816 31:105.53108967359147 32:33.69859454955707 33:23.60252507301473 34:53.33738708348286 35:5.604161615033092 36:38.393811642628364 37:58.482127784426076 38:5.8105543261284565 39:21.536901499889904 40:8.096301886260383 41:25.086078233910523 42:35.69758327961948 43:16.06125643047941 44:43.83506319634148 45:25.813355485314396 46:13.929348562244153 47:14.24015481916947 48:422.84355338524955 49:24.434467226906147 50:28.202519767809942 51:18.45223476254511 52:9.919554294154384 53:56.7931154811604 54:271.8706387547982 55:70.88561577999864 56:7.6181166160459535 57:7.6181166160459535 58:16.06399924359036 59:19.244448295548985 60:81.8780367833835 61:103.61225921070455 62:0.9402022839570814 63:34.59103815998064 64:203.21657666838803 65:23.629517906792476 66:21.330290420312842 67:45.54835421642638 68:2.8177189944577634 69:0.7338557676043655 70:25.905410927359355 71:33.65001756334933 72:7.141501019059302 73:2.990067372845395 74:152.75150730638003 75:3.0295759878798467 76:1.5119856898624344 77:23.060486057710612 78:39.099129216996026 79:0.5692786397189858 80:0.0013101094837316347 81:27.53115414539467 82:0.0014955726801407973 83:16.99036875931171 84:0.5326580294627282 85:89.99033206237043 86:21.06581101419259 87:32.70119790112962 88:24.837623161435747 89:5.894671112336716 90:1.979551353018265 91:3.812369209418065 92:0.019675529188173217 93:6.0691456399968935 94:11.74709594729257 95:87.71386647128752 96:4.012554903778565 97:0.36773528849179515 98:15.317727719219116 99:22.539231887990386 100:18.97086757668232 101:48.47500251618079 102:0.8521697738520966 103:9.473314508488688 104:48.92267067061902 105:79.29948706111699 106:9.584705132785682 107:481.9923695778869 108:2.4174749318587456 109:4.457570266847957 110:2.4473868001583163 111:36.00884914390974 112:0.9489108439319952 113:0.27070924868264634 114:0.9788418057130953 115:70.59898924979734 116:60.34311398929736 117:28.013848519407805 118:1.0032883151548535 119:2.6230869991527035 120:166.4061079425169 121:2.6444727297121404 122:0.11368276659344809 123:71.46884866539831 124:111.30498833217261 125:10.384606664007986 126:4.951054828570084 127:149.98143254013814 128:13.82432982178676 129:25.021794155152133 130:100.93291578253665 132:7.720037443630076 133:0.1565033102159966 134:10.737220998598568 135:240.2772789068906 136:17.60035044526617 137:7.825288052865289 138:2.9371301966180154 139:1.2087934825686855 140:33.98424976029544 141:1.2230835834548488 142:7.953763844290437 143:25.833028072752676 144:14.56703644398265 145:3.119183585411648 146:53.84309362291303 147:59.12044847551463 148:11.321783028254105 149:44.26444121790053 150:49.360842302777726 151:0.12941344299174495 152:5.589252508783291 153:11.544246084578214 154:44.879225383762176 155:1.4375845829026346 156:18.745110000921166 157:18.900530049136854 158:0.10286576890604285 159:3.4055157754111804 160:8.778398586532576 161:45.938944570684626 162:1.5820236344327774 163:0.08211739474280066 164:3.643988845557893 165:9.101019039995633 166:52.13115308198911 167:0.3672551147560598 168:6.4406942463258865 169:9.438301606281485 170:0.38782113293305553 171:6.461658648792574 172:12.80996936575682 173:69.45006355103662 174:28.970532414125227 175:0.04668393704296698 176:1.826372208250278 177:16.601457799606905 178:16.83441386566627 179:6.675654605712677 180:6.675654605712677 181:1.9182057614849792 182:6.785711183333116 183:0.03227374920127412 184:152.7067354702677 185:1.9497060584209482 186:0.030101987135658585 187:6.920581294733425 190:10.132214429869547 191:2.1256371108080714 192:17.773259062679763 193:35.44176805337744 194:13.97481439578287 195:4.465369397205845 196:7.296003323603276 197:0.012246261549869679 198:31.03013417898462 199:7.320264806835615 200:150.45114523313 201:0.010204634565489085 202:7.369080410933959 203:31.21834176350269 204:0.6045008830619931 205:36.341338337398184 206:68.44917824279987 207:0.6277278231372266 208:111.50716217077292 209:10.829904657109712 210:7.568336126345321 211:2.3283031874457185 212:2.3283031874457185 213:363.06866281444815 214:2.378532669936429 215:0.0034243976390008913 216:0.0026909915082129286 217:4.858448328403883 219:4.878090618291311 220:0.695020915590405 221:2.4427595422403043 222:0.0014822807733839759 223:23.249022760945643 224:6.253752435486374E-4 225:32.66231667054862 226:0.7339386033197585 227:11.421313558049047 229:28.11773406146792 230:8.068839041628271 231:6.352781607024674E-5 232:2.5762194179962186 233:23.741874366686734 234:2.060958239560908E-5 235:2.060958239560908E-5 236:43.2616124317706 238:8.179444660615932 239:19.507501867141706 240:11.62825322873125 241:5.14169532758783 242:23.853754868162085 243:11.66324724558676 244:2.631553824838625 245:8.235470013271554 246:0.8024870142235241 247:11.733676434163817 248:38.42834851374693 249:5.2047900150893485 250:0.8096052362898989 251:0.8096052362898989 252:2.688049559446385 253:5.247344413509321 255:233.39244187191315 256:5.378876837325022E-4 257:15.718408330001125 258:8.37769554793631 259:66.28586936687425 261:15.76169772800708 262:19.906323796562937 263:19.957092979030175 264:15.848819369662724 265:0.8533607100916316 266:11.984921363552612 267:24.485232136733018 268:12.021430220921474 269:20.162270487790533 270:24.662376412288193 271:197.13273800428857 272:50.0828269644197 273:44.7466909262959 274:29.476542882266983 275:0.9145928791762667 276:0.9145928791762667 277:2.910832296430341 279:12.395376822272322 280:119.4731096013643 281:2.9575714717113306 282:2.973320560228747 283:2.9891553993268833 284:0.9793113945187762 285:93.73085443454161 286:0.987656860828773 288:5.766949172837103 289:1.0045230119002133 290:12.706691445180825 292:1.0389688993143733 293:9.236356216555405 294:5.961831891487688 295:557.9298657126759 296:41.289722887428844 297:47.02585851848829 298:3.2374300860847898 299:6.062265614605865 300:1.1016175160637183 # persona
1:230.83257181334565 2:167.0934756938423 3:385.5870940665441 4:947.4845613975616 5:79.02529704328082 6:50.42766987031432 7:156.5465937444117 8:773.7296788289801 9:335.9033340884684 10:0.02599446732185848 11:60.179342910789586 12:40.23331962437826 13:109.44574258862114 14:16.035212467736052 15:170.0045212223193 16:358.83704670148205 18:119.45471324012746 19:7.048587189299982 20:86.46025036154043 21:11.527756851869507 22:15.99766931937578 23:92.2403876707035 24:35.761840133268024 25:55.734104292805114 26:4.527006090491822 27:103.31512126880304 28:80.05316975292855 29:125.17547549765698 30:5.15603949369652 31:122.04746655245879 32:30.822997454427384 33:167.05151712124038 34:12.624133339867075 35:147.16062843708062 36:2.428604409640671 37:0.3424545852705531 38:10.583995881094339 39:13.194067604251227 40:1.2948025172183073 41:6.191272910215437 42:155.85254710529884 43:2.689811542823913 44:70.2293213811124 45:0.4682347568347654 46:14.297490571877148 47:4.863585795117632 48:78.5429907733717 49:131.13127446880793 50:56.97582865572764 51:0.0967980731032876 52:0.09955693549003311 53:90.87025720049252 54:71.64491639097562 55:2.024738485334066 56:5.613047069504609 57:33.24625548858341 58:68.30142807767498 59:0.06888198567577378 60:10.73760330367846 61:13.921727882342884 62:0.9525216172145854 63:39.21438046103005 64:31.32079018802757 65:47.79729953317751 66:0.2990586389746002 67:50.694706399139285 68:0.6993017679770896 69:0.3703093774060171 70:34.184710581786305 71:34.22781066793488 72:15.96027654654068 73:0.41450819619890156 74:97.03026799067666 75:34.75155920927084 76:39.335617311751705 77:31.1491805693931 78:0.48698674718166496 79:13.845254155897798 80:20.57244167467776 81:13.870489478968784 82:73.53652346525399 83:17.351674488748287 84:3.5889316049230517 85:5.9404637012591 86:3.7857822120009694 87:3.7976670081923816 88:114.1667590513976 89:3.833530283630128 90:71.51650585906238 91:21.964351385159244 92:33.84985909017201 93:61.49029967786918 94:62.134958577439804 95:94.27928117376347 96:94.37708953121006 97:6.608152782322252 98:4.262970590211477 99:35.16393690185757 100:4.343391342801637 101:2.3856024403325975 103:4.480727898914041 104:6.944079850540654 105:2.453546356315069 106:19.861167109726157 107:31.825250167292005 108:70.19985423566601 109:36.29667447228396 110:7.128282184241124 111:10.029488565958657 112:7.222388816197195 113:7.241374238547565 115:4.813135644503045 116:1.0607112008951916 117:76.92505362301274 118:16.914828816544055 119:4.888615426448507 120:41.883100631642925 121:24.67031716207654 122:1.1119537650405626 123:33.16993587191341 124:10.554607177820372 125:7.6734664801157315 126:2.886928057281184 127:21.42568596149994 128:7.837747095377201 129:7.858563184324647 130:25.446131000914882 131:68.56812436885157 132:2.9908568080409514 133:21.623753705192915 135:0.15735548429058216 136:29.96022362080379 137:1.277206136898876 138:58.493135121412756 139:8.027399288287565 140:18.04312739659825 141:5.3677661733987225 142:8.156781846564348 143:54.158014375414844 144:18.516736084329196 145:22.401747560295995 146:5.590448442568113 147:30.877612957525457 148:0.24312924913916342 149:14.990225905728883 150:11.654625427905339 151:3.3239808668498085 152:11.710541330514877 153:66.03504262135652 154:45.488296964009116 155:5.859775501036577 156:3.429276244126424 157:8.793974128533153 158:172.35735523819653 159:95.4787581091647 160:56.69522271139714 161:3.6073336613294 162:3.663927333686396 163:6.20187224542086 164:0.3641710866319458 165:3.7797783074605142 166:52.78965872248377 167:9.51840889059537 168:6.60848658258462 169:0.04170308636175739 170:29.18566165498434 171:33.80810711466328 172:3.9914702635947727 173:0.4351648999165971 174:6.6934173173047995 175:1.8957040181066138 176:13.197706456764536 177:25.061537577453873 178:29.801090616612356 179:76.8122908905259 180:4.150075014393363 181:17.256463613567796 182:4.231817142751433 183:13.56614417401918 184:49.7863858347603 185:0.023456830095682696 186:0.505272864349043 188:4.366140454058503 189:0.016526154081501668 190:2.118434660597591 192:62.143281563641004 193:4.540448683986543 194:62.243149178232834 195:36.13196342104679 196:0.6107771283417613 197:10.73716639395604 198:68.33077358867497 199:14.384349995841706 200:41.393053752020556 201:2.3037761594143893 202:14.458784490288133 203:0.6336596379295212 204:131.80780302617086 205:31.979417822555856 206:14.685449605813144 207:14.72372679573353 208:22.919782334046932 209:7.718120975280343 210:18.737435200102226 212:87.50844098385157 213:37.18691531335488 214:88.04264976618113 215:4.912139171078441 216:4.95111733486452 217:11.374344302848726 218:2.5172411572708167 219:3.7801254940531497E-4 220:3.7801254940531497E-4 222:5.030116927437668 223:15.234896589920808 224:5.110538684546504 225:102.11456330605014 226:8.164741185058531 227:5.151294909482202 228:2.6241282450275434 229:5.482277725604062E-5 230:15.521073797269992 231:11.746960117377116 232:43.629068387707996 233:71.86499817899478 234:8.302276905223051 235:15.60431505643699 236:15.646187427353302 237:11.81652609632492 238:5.2758051281781055 239:0.8264918395154869 240:5.2758051281781055 241:0.8264918395154869 242:90.5437680361718 244:72.22856748694397 245:11.921962694280477 246:0.8480080626275005 247:5.339353340834207 248:2.749681665676644 249:72.47323986546681 250:0.8552774598069709 251:0.8552774598069709 252:15.901020685338136 253:39.078260037930875 254:2.778379081029567 255:49.80184179926702 256:0.8699642956472696 257:2.8073750606809647 258:0.0023622720995602675 259:8.557429809894343 260:0.0023622720995602675 261:24.668690306471344 262:0.0027132566721798663 263:44.66084074748334 264:12.209705505813657 265:2.8514381792933157 266:5.491112403842698 267:16.162216059148776 269:12.32015936499532 270:34.67996161097856 271:2.911274504122083 272:25.08142079893898 273:20.63337720866873 274:2.941668073650261 275:2.972384804859183 276:12.50746193342506 278:0.009639046297760464 279:8.975059422482559 280:0.9948967632474238 281:9.036908542089753 282:63.091893587548945 283:16.7980235208973 285:1.036806205928729 286:25.81737622714952 287:5.905291995797305 288:30.712838330521386 289:0.016203227992948495 290:16.986874004074362 291:1.0626474931289096 292:3.2135635809684056 293:9.420323578348674 294:3.264206338205918 295:0.024653545979138464 296:1.1250524245396996 298:9.586628140152648 299:3.3330509764403167 300:0.02833311960878892 301:1.1620872052049551# presentar
1:283.0352085458303 2:309.74279015482887 3:47.1129973365023 4:47.992339993599856 5:190.8189483841342 6:79.876007897212 7:69.85326410540922 8:55.726616639780254 9:211.88526114086764 10:140.28782951350712 11:54.955207619832684 12:123.79137652349353 13:2.287292324743418 14:75.1219586031952 15:29.121898177452707 16:56.105249813121574 17:119.45471324012703 19:114.61446195921903 20:75.94131562932215 21:270.8763072769731 22:181.5759579948774 23:29.979502043428663 24:20.72874596745665 25:53.28301382209468 26:50.819030497197254 27:43.97863074928824 28:125.7618951000987 29:5.3843599599543825 30:248.69933122756882 31:31.10067425001718 32:59.37564057464591 33:4.045564335276608 34:73.2183902624865 35:32.60177713629601 36:25.799502178637912 37:4.342034190530648 38:0.44690783505130527 39:16.635757655609076 40:8.815304408512684 41:2.8377352248869503 42:49.39482424735984 43:26.831295543801623 44:6.766257937386396 45:20.56217946114099 46:3.1890250823673134 47:79.18099857635309 48:75.51943751384836 49:7.801422242003348 50:3.6977843223513123 51:5.806069805031807 52:16.44849236809231 53:2.15430650365141 54:73.28738915945745 55:13.630557358437914 56:8.26815776680764 57:38.17119339532953 58:84.56417448469851 59:0.189772394037421 60:56.13839335722723 61:71.1973333574747 62:6.518314741232363 63:36.20035017014825 64:17.90743160963395 65:21.364082556070837 66:15.738902050996234 67:76.02156656753698 68:26.86290180606923 69:16.37979070267408 70:273.39383794878927 71:3.2587955161465882 72:1.6044900230117565 73:5.428020440838751 74:16.807423138221523 75:1.6862506433779023 76:0.004440984394113044 77:1.7568634454694785 78:5.720538139654416 79:14.360682557055462 80:5.909513430706533 81:0.6171609913492884 82:17.73616459103912 83:33.226923933984985 84:1.983053551433493 85:51.74869444144694 86:29.93999334950737 87:66.85546243331999 88:56.984995536740065 89:15.205089883720426 90:9.246534865799603 91:9.246534865799603 92:72.98915236823065 93:4.203703107775285 94:299.8725555961193 95:19.44244822788543 96:31.24984508570644 97:9.705796228957336 98:40.3509310963213 99:12.910583195678239 100:7.06261799460536 101:13.09296652097875 102:16.627651827703 103:55.563888744390205 104:45.942668308184935 105:4.7401611295875306 106:0.23202326211556237 107:10.237767387256557 108:13.467705588361897 109:20.612651556942446 110:10.3529499173023 111:0.13118869657494892 112:42.15010841542788 113:0.20460412401665953 114:21.049717514470167 115:21.123866237666803 116:0.15202651522443833 117:57.26658901525258 118:89.68670254901431 119:29.423294840214268 120:2.911396219100459 121:10.80529306254549 122:2.9558799302405974 123:2.967098285977131 125:0.1577894030421345 126:3.069854007770289 127:167.03911315606345 128:3.1283648232034227 129:3.1401918588785915 130:3.1401918588785915 131:11.334076934373646 132:8.251123058501273 133:1.3614647551174741 134:1.368852939853505 135:26.45117695278528 136:26.45117695278528 137:87.13528178455611 138:0.2317734223249191 139:3.2363391108796646 140:3.2608084831199546 141:5.626807826705923 142:8.489131643927252 143:11.73190914749271 144:0.09849756673889191 145:3.4242319089414046 146:3.4242319089414046 147:3.4500650980586083 148:36.29892251450346 149:8.781012487112969 150:3.515480699436464 151:1.5644319613210147 152:51.2238249307724 154:6.0882995196521685 155:0.07469916196762062 156:3.62268148004905 157:147.44422541317437 158:1.6836997894199965 159:0.06454462015660477 160:0.37085625828130675 161:1.7461625380460146 162:0.05114626801078214 163:16.464738599430007 164:9.62974953057676 165:0.041407600532073964 166:9.733126865073778 167:4.100574675076414 168:1.985918977247719 169:76.98155073173712 170:0.027544992451977984 171:17.242772314409592 172:4.194164839758045 174:0.49856307761245594 175:13.585373099130543 176:2.0372103636044154 178:78.1803277197768 179:7.122491421763042 180:2.1003293945460335 181:21.840542226460702 182:0.014053097617506153 183:30.801584823230566 184:652.294251324853 185:50.79102777482326 186:4.471728452134564 187:0.5884701383319563 188:0.599134594031488 189:7.441482426098545 190:18.200264557521002 191:7.631537993262685 192:0.6546034944767067 193:0.6546034944767067 194:0.660352358658001 195:27.3980451466699 196:52.58208361485487 197:18.75290946392573 198:11.12427564637027 199:23.03823176084997 200:0.0017182490075759544 201:11.186508272740852 202:168.1700235941734 203:7.8525431196598285 204:15.001484408288631 205:4.992030030306887 206:0.7323412784306652 207:3.6685254663167935E-4 208:64.73054322863506 209:53.480407932571495 210:8.029969213261442 211:0.7512340809417509 212:8.0557254041909 213:43.11211222395251 214:15.388859316237824 215:28.37935837901637 216:0.7901432476934448 217:8.265590668035324 218:0.8034538910697793 219:2.744716729101257E-4 220:5.2267462066374195 221:5.2267462066374195 222:0.8169387553362928 223:5.361352947228464E-4 224:19.939776715443653 225:173.20950744353996 226:2.7562155237032258 227:5.36947356355493 228:49.63854156962511 229:2.783957427213385 230:2.7979326021976028 231:12.110514286135517 232:0.002480181955869651 233:2.8260937839921874 234:39.32962523338643 236:16.082624012443347 237:0.003196682287557921 239:44.754751177811194 240:12.215794483682652 241:85.67014960312005 242:5.495413198054662 243:12.251177915029913 244:2.8688699420310386 245:0.9164122466278246 246:0.004915223339238014 247:8.73542387274096 249:8.73542387274096 250:39.79953615957948 251:8.76413309751139 252:112.43455675803125 253:2.9269233322477244 254:0.9389354969290784 255:16.382208357436596 256:5.624825438701906 257:8.851010810933339 258:0.007023417554585243 259:8.851010810933339 261:30.0047664398327 262:16.46938677106838 263:45.53515735943526 264:120.08816632239669 265:68.52218870244045 267:3.0162535394533467 268:3.0162535394533467 269:1.0012052644500418 270:5.803036562127059 272:16.780266934831534 273:30.53892902295152 274:25.72680228457856 275:3.1240262193423076 276:16.916323167532664 277:1.0584417045198813 278:17.054127432838968 279:5.964553640691935 280:13.029792410882813 281:9.33430148441832 282:6.0354420207352595 283:1.1009750250755481 284:26.342445286316963 285:9.460676755039609 286:21.740337142346977 288:0.0249462286875656 289:0.02610578059454186 290:3.301585424765391 291:36.64761159167488 292:6.254401859732674 293:6.304388755014399 294:13.590097067446854 296:37.21577076226917 297:6.431560683214794 298:9.888071423053413 299:3.489933954114636 300:13.7568675528507 301:0.04238514381913358# tipo
1:505.53567699584397 2:377.6778651936027 3:74.01506295509584 4:22.87009943063655 5:77.00073465815461 6:130.45465004447558 7:74.87246539451917 8:78.59441141914692 9:52.04414120101251 10:15.379684098043873 11:70.32219540100488 12:108.03790121456151 13:67.99242316513704 14:13.944686267639234 15:3.4139516102759426 16:114.83345736504185 17:7.048587189300994 18:114.61446195921962 20:162.20393478045162 21:117.60100571889662 22:6.271375084580742 23:8.984859198798537 24:22.60072961552446 25:478.93173881913424 26:84.9378226200703 27:39.10227276964076 28:454.9773856655978 29:29.03877980185989 30:44.36865803453587 32:49.9028418170498 33:23.57435663176836 34:819.2541159002735 35:4.938413619076329 36:35.096052694916594 37:31.46358731777728 38:7.259252198564088 39:51.7048413108248 40:15.336514525006992 41:3.3739514326390694 42:21.68493287365752 43:44.29506389531226 44:7.632279771200183 45:10.23689871695771 46:26.211060793153983 47:108.86797891958298 48:8.481780281891586 49:20.602711405380976 50:24.304422365629254 51:1.1543812019367798 52:28.345200416860905 53:66.99160834911187 54:40.34021372087709 55:28.604503610766617 56:1.208222814227751 57:6.703145443259945 58:4.69130391353586 59:29.267843733392805 60:45.65957606783019 61:2.9632800225588407 62:30.09372005761469 63:101.69512639346253 64:5.063679609776289 65:3.713087828976869E-4 66:78.29913154048808 67:36.71650115794228 68:0.47493040803915065 69:0.46391132141326513 70:119.27353917752606 71:8.54121410884592 72:5.978998795975354 73:29.312426248359035 74:37.722996306748776 75:11.643537883828632 76:8.90940470328056 77:56.7036772527709 78:146.4914148852858 79:53.00253432349546 80:9.295673194400663 81:0.33861050653497793 82:6.6042375921354175 83:30.965475083854564 84:9.486357184783953 85:0.9208306735941515 86:31.7613720425981 87:126.7349701992575 88:9.861385330571892 89:9.901869569677785 90:32.36880280242998 91:28.168404179599094 92:4.730242246519738 93:20.332102340156407 94:10.3178234339317 95:17.100142237256012 96:1.1102130078768224 97:1.1454280009072042 98:13.867104504733996 99:29.286122101054236 100:21.305819198641856 101:0.17263279395688322 102:3.0046646963679686 103:48.21590994843479 104:17.892699338366487 105:3.0257212873992096 106:1.2885245268910779 107:0.15006042494155356 108:43.86341336377297 109:18.14691190808604 110:0.20842052791315122 111:34.89855449631931 112:11.358411762108986 113:141.61668671046453 114:8.370804688701705 115:14.937899667784093 116:0.24164531839351291 117:1.4170938454152766 118:54.83570276445706 119:18.771679427650405 120:35.60854628333208 121:3.3470520749593633 122:0.10553255023448825 123:1.4815090332198675 124:585.9095888619077 125:11.928241944222826 126:89.20389603540146 127:19.428068352168783 128:8.909854494053311 129:19.463543040902366 130:12.16126153497114 131:41.580809314499916 132:90.11743948635478 133:84.3855378822827 134:19.642362118062152 135:0.07159846542912779 136:12.346639236478307 137:19.750826320323533 138:32.4908682845353 139:9.106143931037224 141:28.141622141645307 142:6.285342279377688 143:47.46250673135139 144:42.80086880579385 145:33.26534132185252 146:6.447165489698455 147:38.068463196615895 149:9.538323543352291 150:16.650041488759218 151:1.841392865448107 152:29.186117786116807 153:6.670371747087102 154:33.96259642804506 156:1.9126370991234585 157:100.45096828804743 158:1.9676515461364967 159:1.9769557441122962 160:0.023985857597992266 161:44.6237069879305 162:4.311324107706688 163:10.249054140118153 164:7.20628266258247 165:13.97625770651774 166:40.58689613443924 167:14.233021884772665 168:0.0068354528577633114 169:4.638842749464864 170:98.38474848611037 171:7.526146798011226 172:10.807058510742584 173:0.634926367418021 174:4.704220153933928 175:2.3287874841081644 176:0.004678833567638466 177:4.720721405321382 178:11.087007125830683 179:0.6773057443341421 180:0.0026107794002046877 181:0.6937315379837411 182:58.46721622401518 183:37.286035731732426 184:32.45552036995494 185:2.4736380022078377 187:2.531603136173278 188:2.5551535137636194 189:5.0645714375778175 190:2.5670080097564463 191:2.6637896805641326 192:5.228413549182764 193:15.587884514875693 194:0.817383804605702 195:5.284366118811378 197:11.894093320635319 198:5.322050401792135 199:2.738715916569772 201:15.85118357614956 202:78.56923046010971 203:0.001731642267265414 204:8.545750692177661 205:24.732306142497144 206:5.475932163488573 207:2.8550482713961416 208:39.466511914908914 209:5.495529425496227 210:20.369164140448998 211:0.004423177228180107 212:39.61087769114043 214:12.411614429242327 215:20.60018007246915 216:0.00730346789701639 217:2.990157257033949 218:0.008433418138648582 219:3.0040217411869214 220:3.0040217411869214 221:0.9791924998705531 222:45.69495137761825 223:8.9975961795641 224:16.765938962527088 225:12.751631860975241 226:12.786376967362038 227:30.568460999513274 228:3.102945894912624 230:3.131825541018424 231:9.221239359518254 232:3.146370302190274 233:41.11327150582008 234:3.1609856631925015 237:3.175672111031226 238:41.2697110522521 239:36.01404969686333 240:26.093291456588094 241:3.1904301376676556 242:9.307038789706235 244:9.335879444337735 245:0.02069785658643654 246:21.619472629510998 247:136.81617929000595 249:31.14281717260596 250:1.1088876723272496 251:3.25018805497756 252:102.60473390837556 254:6.101895388156519 255:17.36379793655933 257:9.511511949164891 258:6.146627106956333 259:0.025769174318068154 260:1.1332057999354754 261:3.3111319621216633 262:21.874686622031486 263:6.1917640648542 264:47.57477169861361 265:0.029111144995272654 266:42.070114688486704 267:9.631130509179558 268:26.734546715871346 270:0.03392622066801416 271:124.71745835895126 272:22.240726576809195 273:13.62586383824671 274:3.436715543747754 275:0.03916272795376979 276:0.03916272795376979 277:13.780298297552191 278:0.04337418158484554 279:0.04337418158484554 280:1.2617861325524258 282:1.279854131434597 284:22.837730191391394 285:18.32721940638935 286:10.131167800313937 287:3.634888082976468 288:3.634888082976468 289:1.3260283580042078 290:10.196234164453754 291:10.228991249148512 292:49.72106325147881 293:23.34740004283363 294:28.3034826463655 295:87.5234624557405 296:80.96184653441112 297:33.73399331100551 298:50.416096395021874 299:28.570413978993894 300:0.07608567270147537 301:0.07811385928355478# causa
1:349.3419380831659 2:197.56717854423195 3:46.516642458539486 4:166.87556134502807 5:132.39780074170454 6:54.12734334427373 7:18.877054671739494 8:143.8933828258197 9:91.07740947392158 10:99.17346644306971 11:79.18915688875445 12:18.64740426468041 13:65.01809109857652 14:21.880217143251002 15:71.97103624955515 16:93.65692176100174 17:86.46025036154214 18:75.94131562932304 19:162.20393478045222 21:49.163016744460464 22:0.10941034835803765 23:47.656841925187955 24:32.953961667320954 25:57.31831646451134 26:21.497363271417523 27:96.87123088468773 28:32.25482823415307 29:8.580956271111049 30:1.4249607671965687 31:37.595299391935924 32:6.923038226425487 33:122.65283693908873 34:0.046756785085545274 35:229.68919433766098 36:5.140698384185664 37:15.198492464232322 38:3.381224483456573 39:0.7049113677336155 40:1.9070852246773748 41:21.951492936157056 42:36.51186637400289 43:222.2128373256771 44:5.570294430881038 45:62.8942651648741 46:5.882900788114034 47:335.8041143236847 48:11.315293693256654 49:17.61395945023831 50:0.24903181365905752 51:1.2126644277857475 52:44.89169098585423 53:131.0012526954262 54:18.229958001870763 55:12.130086721659392 56:12.148945034600448 57:1.2675636354717479 58:9.65525208413506 59:0.004655158393295022 60:15.588590071028026 61:47.00684381976599 62:75.7692838280347 63:13.137389471594274 64:30.731160919298134 65:1.5645674356075139 66:8.193770136194786 67:14.43173678399094 68:0.01649708461979286 69:3.7970556018748822 70:25.40990209272639 71:14.737999680613486 72:6.115062601164027 73:6.227311001075754 74:25.786098484305572 75:0.3903150352704588 76:0.03936101379027065 77:0.7669254291361396 78:15.451749578573935 79:0.05995772520343474 80:0.06111521784396051 81:0.06111521784396051 82:143.03649871389422 83:15.99689414659333 84:2.4221968130235703 85:4.5974416297947265 86:81.25623902727591 87:55.281389656576636 88:2.5886991056448827 89:185.66876085755976 90:13.467158127337667 92:117.01933920217215 93:41.72667441068182 94:20.90258900291538 95:10.603102935232855 96:17.37297817846757 97:0.18026828112531837 98:5.16937857260979 99:63.03020392213432 100:0.1650664705611697 102:1.3002654532622104 103:5.400472970482341 104:39.195940582627685 106:0.13797964762905907 108:22.22375614615567 109:3.195099400580832 110:1.3795749735215987 112:117.20670913858112 113:22.55484427918653 115:0.2592037297871947 117:8.58118240933319 118:31.329151819277588 119:118.62975117910806 120:0.10027157381644854 121:1.513108403158478 122:3.456351881760583 123:0.2876857176406536 124:1.5574142034959262 125:8.89132103209265 126:8.954963152875548 127:9.062270986067867 128:15.870667463322466 129:15.901587210390922 130:0.3341058491289433 131:0.343944968671169 132:46.92739032369119 133:12.45217023738835 136:0.3573613829858389 137:1.7130197912661445 138:12.5592412624832 140:9.303954700727587 141:12.61323708265847 142:24.32947216341779 143:12.83235742856163 144:1.8382391254431865 145:0.4145526250032348 146:9.59998009516441 147:9.646564308278947 148:29.2611848677607 149:20.7118709515797 150:70.30977037988822 151:0.0364823407231481 152:6.736832431051232 154:9.907957189200827 156:1.9713562710884711 157:25.54745135172897 158:2.0269480356190877 159:4.255928576697804 161:10.279205353797119 162:4.404137159173576 163:13.947359510656627 164:18.00192823225396 165:22.168483083404748 166:0.00885751241520094 167:0.624005517600103 168:0.6494963239083991 169:14.589283521014654 170:31.805295480674747 171:27.216387412416335 172:2.3589868714283497 173:36.81913669756998 176:0.002694518231488735 178:14.960623985458126 179:27.72720118869666 180:7.87740583417432 182:32.7210970594897 183:2.5261140033861174 184:19.21107351136707 185:2.537649549202153 186:2.549235933382822 187:6.884481433929355E-6 188:43.31210187648733 189:2.631789412395971 190:2.631789412395971 191:11.90162879813741 192:38.842262049095325 193:19.928923748891936 194:0.0013094892810790472 195:0.863496637143115 196:34.06072497831703 197:20.104067215715002 198:24.583660343705365 199:5.420637224342855 200:5.4588244989267185 201:0.8895599609301549 202:5.4588244989267185 203:0.8961728110333079 204:29.537146926682965 206:5.575288882412961 207:8.781270626912287 208:5.594982382412689 209:2.9220430875148478 210:12.411038775339254 211:0.006769344257732981 212:2.948753035900219 213:25.257031081114636 214:35.10023893682677 215:0.9786645422765793 216:0.9929946275816317 217:51.45316109620524 218:30.36972280196201 219:0.012243187804758344 220:9.075817844684595 221:163.48347341724664 222:0.012958723162133954 223:5.8586736051454 224:0.01604222166149909 225:3.14287757786462 226:5.942792644504115 227:12.987437826045122 230:1.082667407760014 231:6.028382511738331 234:108.9404523717774 235:9.383773079038946 236:0.022313852518262706 237:0.022313852518262706 238:21.700600217749617 239:1.114022711099559 240:6.093564577715937 241:0.023303261972921572 242:0.023303261972921572 244:47.18196751867389 245:1.1299863322859671 246:0.026415255252266335 247:1.1380407985595788 248:31.44014607006322 249:1.1380407985595788 250:0.027501066246875157 251:6.1818274154321395 252:1.1542967433274232 253:0.028611400873482996 254:3.3350973466730838 255:103.45061233291084 256:0.02974643154631427 257:36.85051420427654 258:1.1707510145110125 260:6.2490635515343635 261:53.47854120393361 262:9.676239599739356 263:0.03330145686789703 265:1.1958104776767369 267:6.340133519785887 268:22.263193543331283 269:0.03839804827734832 270:17.921517519218348 271:9.857808025245385 272:91.49001663105533 273:18.012839559436852 274:13.794158147026046 276:0.045358587403227776 282:0.05460855157976047 284:0.05791651169449318 285:3.6898063437763686 286:61.356189978182414 287:18.577255825955927 288:0.06133964145761224 289:1.365691005178357 290:23.240060037828037 292:23.467435455557208 293:10.532677352391529 294:18.970136990989 296:3.8646805388924483 297:0.08439901348046641 298:3.9189591313940957 299:1.4736227492647431 301:0.08652345159779161# síndrome
1:332.844478936169 2:415.63294336109436 3:215.6193689500148 4:50.77783586654861 5:39.79847872862558 6:440.025473111207 7:84.10514777339495 8:20.672994815992492 9:178.7548603739976 10:9.315186303084896 11:45.883528213983574 12:53.18159860780146 13:93.93661582494552 14:27.77098263541538 15:362.66779550285486 16:13.416386083076775 17:11.527756851868743 18:270.87630727697325 19:117.6010057188976 20:49.16301674445954 22:74.98177491526498 23:33.04963291511438 24:48.1277554334429 25:27.283119513090863 26:8.015364252585607 27:13.340026344723336 28:0.38964716170073865 29:29.67491740277899 30:26.51815263786669 31:95.67550734186223 32:4.913836632342901 33:0.5938422012915787 34:73.5991434567684 35:69.57411500140527 36:24.866974651903607 37:9.829629100742956 38:25.184735986845816 39:99.98514918842055 40:1.946067282389541 41:57.50231779671528 42:0.7800372661494248 43:0.8089465096502564 44:2.0479800351038113 45:33.61781241797037 46:34.25586679472581 47:64.97350407511365 48:65.93731830319298 49:28.21611970352458 50:24.824243983305273 51:6.790326333742993 52:9.324525662725001 53:67.99976440702088 54:15.163041731402602 55:93.7335437752285 56:12.256348872668594 57:1.2965667280305098 58:64.67401102724206 59:22.422306734169386 60:12.641717602026576 61:26.65148769273791 62:52.004884300906404 63:27.03972604419622 64:5.255435429079851 65:61.97670585323303 66:8.27394373385547 67:275.58279969919136 68:14.61422500874462 69:8.688500214406195 70:132.53892464724538 71:25.603947401699983 72:18.23614789218189 73:8.930753313721375 74:4.018010652780755 75:22.198134329779517 76:12.135665564085373 77:22.514686919439384 78:19.050391246491518 79:0.8735220668681664 80:4.381964362699156 81:0.8782651734366907 82:12.621195198135426 83:19.671506206671577 84:27.463810885744476 85:45.54013014751925 86:4.713922213280941 87:45.864562526643454 88:16.684112616084185 89:1.0349442812942995 90:88.31921536583631 91:20.706518691444188 92:0.21612373069052027 93:0.21407509160323346 94:112.51278867315534 95:17.460787702646467 96:7.741504790048433 97:138.54458555960036 98:10.886966248466116 99:5.267190899442306 100:3.0332837789704055 101:5.368171977590645 102:5.441549672620481 103:22.069885386944456 104:44.11720007882071 105:14.636878808948136 106:5.531010337419351 107:0.12984687901712177 108:141.8976111427668 109:49.474766573758686 110:3.2577731897495195 111:14.999107203416715 112:15.055913484650405 113:11.65252418403815 114:22.839696520506 115:22.915127850064643 116:0.27201499569408333 117:55.52191454856319 118:8.674142685915628 119:11.922879341011612 120:31.637307604557513 121:5.9211502825322935 123:51.0152297490164 124:3.5457168704710047 125:12.201436361182514 126:19.62227684100048 127:1.668184148433897 128:0.34197057428298877 129:12.435734191081007 130:23.891321823036385 131:3.7302729646083606 132:28.290232114585727 133:1.7078537575307067 134:16.162815894354207 135:1.7320391100879218 136:1.7320391100879218 137:155.34444378941052 138:6.359223923415981 139:0.37228407296859106 140:3.819644679367892 141:0.05475163040834232 142:0.39346612154212945 143:58.58057456988068 146:6.628514921514856 147:13.118890077194427 148:81.81321114826424 149:6.702520117180864 150:20.949691639204627 151:13.261587695278697 152:21.027416813066168 153:21.144843444720465 154:4.171095061062083 155:6.91103527240134 156:17.250168568221156 157:2.0369675698988967 158:34.92678588023653 159:2.065189683071121 160:0.5383045402985142 161:13.88491768054774 162:10.457506079921101 163:10.483267155815907 164:0.5939782089451932 165:0.5987989537437848 166:4.618991004798697 167:10.87996181550621 168:0.664126903219723 169:132.13651611795194 170:4.779581632657841 171:32.01699036173823 172:14.715439262553492 173:0.0024672633314233305 174:0.685254111783863 175:2.4219930710115998 177:0.6906139079917 178:0.7234414917592249 179:27.86772844582828 180:19.07652824187131 181:23.496026835430268 182:23.589421327618265 183:23.589421327618265 184:0.7574442840105141 185:32.93643380189805 186:4.285646485063264E-5 187:2.6675103875468924E-5 188:15.511655764520084 189:8.267442244102726 190:8.267442244102726 191:0.8541856421873901 192:29.108762069816656 193:15.877982224954103 195:8.562456731639752 196:8.587652360271834 197:39.29190980847105 198:0.892868963790664 199:16.06608178830425 200:0.9060694148306635 201:0.9060694148306635 202:85.65638357739937 203:5.525865612949808 204:5.564617673160199 205:12.425061980890467 206:0.9466158970562422 207:0.9535141066099672 208:2.9545044955996436 209:20.663806014096956 210:8.871325031695248 211:30.031162242313894 212:34.99287714963884 213:8.950832003901857 214:0.9957697734899736 215:141.26895482055198 216:57.16399232542697 217:12.791318322082017 219:5.865762281910699 221:3.1050407229132158 222:25.814505811785228 223:5.907374182607494 224:9.278569276423832 225:234.41137656692547 226:21.46661336217376 227:21.515456342478885 228:6.0129803910728254 229:31.07096385130054 231:6.077449737977088 232:31.197663723730045 233:17.3133193579718 234:3.2635674423192342 235:9.448541764156678 236:13.244937210060131 237:1.1239972379847554 238:1.1319528943591601 239:31.389526691272177 240:9.506145124013962 241:0.025614496768314177 242:6.142769298952956 243:17.44208519391964 244:26.54262972454237 245:13.353013185809697 246:71.07725703480457 247:3.3384308429875698 248:13.38933262238837 249:1.1561084772332997 250:9.622810428323142 251:1.1642576649002665 252:3.36888784564437 253:6.25357322494058 254:31.714247778881024 255:6.276030866089946 256:1.1807040879674757 257:3.3996434205548427 258:1.1890020217101065 259:0.033538391098112574 260:26.891166957152645 261:117.8032625577148 262:0.034769172361559374 263:71.78282355403807 264:9.801559118177144 265:3.446345947423177 266:9.801559118177144 267:37.30590833227563 268:37.30590833227563 270:1.2485159453017767 271:32.31498099024279 272:6.482763951392968 273:32.45142344670129 274:0.045538944707241714 276:60.59342467431445 277:22.855279346506283 278:1.3106218196427328 279:14.069590923576122 280:0.05473358529533613 281:23.019184465453897 282:33.00842081684693 283:1.3473269960967778 284:28.051818736369622 285:33.22208049948984 286:3.724605177543658 287:0.0649341996253644 288:1.375456897031635 290:38.698356116507426 291:10.432359996872423 292:6.922929910558787 293:33.80524031023678 294:0.08018110475867712 295:23.81240835555938 296:33.954181468205434 297:3.954353823294347 298:28.968133818511937 299:3.954353823294347 300:7.10457995980253 301:1.5036210797794332# existir
1:1.3132674149365644 2:121.14051276109595 3:15.393742937221033 4:2.815860928274259 5:27.610080226958985 6:3.025301511881597 7:24.712658505438405 8:1.6781831804149094 9:66.06388622412696 10:15.820030780657765 11:90.60951273252095 12:7.310386397838703 13:0.3920603042197177 14:174.57324633423437 15:43.13514056213274 16:9.700302193407743E-4 17:15.997669319374783 18:181.5759579948789 19:6.271375084579278 20:0.10941034835974685 21:74.98177491526604 23:36.293400072948074 24:0.007507270183714916 25:0.02111408989269804 26:59.38028065704 28:3.2876467876021915 29:28.87742508964055 30:138.67559218980352 31:1.1113051752260577 32:50.42370386712935 33:0.06575768200096312 34:120.2667146180221 36:0.19034816128660148 37:14.112410557047783 38:85.35462238661157 39:31.474084596989666 40:61.714132258075516 42:0.23768416253579805 43:21.191593060641235 44:102.76428537736841 45:0.014857021494812078 46:25.568802556390985 47:15.63863991381879 48:51.491380902808544 49:0.43364575269886707 50:39.29132070721296 51:5.428307273105387 52:3.3568374051935366 53:3.3568374051935366 54:0.5056051050482935 55:5.539197555444761 56:139.5366442654762 57:48.992476797908736 58:11.045836910175085 60:8.293004947881185 61:14.527715508480814 62:17.986617807880386 63:3.8802935392171807 64:0.02408492491125711 65:6.1912002754036015 66:43.96093572130025 67:0.9178672788091835 68:40.35335433733179 69:91.5667119370269 70:27.796131918186553 71:0.9765083585838454 72:2.5447027805497098 73:50.56341964827862 74:10.116493642666793 75:4.759992196328053 76:194.02107682572378 77:2.724281106169585 78:10.470487986540608 79:7.734569262214478 80:47.50473806115069 81:1.1853628302608747 82:2.9062410132100154 83:2.969318333202852 84:25.545185792207953 85:18.10545824945644 86:8.197162600060908 87:3.156610122876799 89:1.3605040192751572 90:35.413941269920194 91:30.948134130135728 92:14.978300213084777 94:18.94551351861522 95:5.870001450890614 96:31.614024650327128 97:0.08722783464966678 98:0.3041712924308578 99:3.565369924045414 100:3.5980173912597264 101:19.68425775283407 102:0.06645143817845463 103:79.30106449787529 104:0.35278560298234163 105:12.491548704788805 106:3.7657521747763103 107:154.99838556002538 108:16.269076210221336 109:9.363110208484073 110:0.3836646363852142 112:33.38820208039808 114:75.329701526115 115:3.977435716456125 116:20.669635773802785 117:13.055749059325617 118:24.87238455558342 119:16.853588085795412 120:144.58500747478132 121:151.5845976679179 122:87.96927614484783 123:20.979903706208646 124:9.924793364329094 125:1.9849059532792024 126:34.635407181993756 129:0.020868151429852537 130:10.188185655118277 131:17.564373240314957 132:7.0888377116208074 133:7.10672240004085 134:78.07877742363814 135:21.769468233253964 136:10.34601663399053 137:35.34141553792587 139:26.117344630597636 140:21.880740821347693 141:66.98943808960179 142:0.570566897060515 144:0.6092170204801757 145:0.007808795918203069 146:4.604389707776216 147:0.6180596764146505 148:0.6269965453159049 149:10.815020684564903 150:7.591334992686505 151:27.064641046247413 152:41.61177588719617 153:7.689087260733122 154:4.791823743480948 155:11.085092484596032 156:0.0025671567098235286 157:23.126572880083458 159:18.983796942420415 161:5.018633099715227 162:11.520790847419034 163:33.022435822540906 164:0.7996752910425233 165:2.663579046305788 166:0.8215135547781858 167:97.13388753278556 168:0.0024263137683631438 169:5.424141662804589 170:12.092437948037036 171:8.575851199920477 172:0.002701924968507368 175:29.450946262068616 176:12.234424392454443 177:5.509709653584523 180:20.590832522620705 181:12.496079357125867 182:5.703609550014202 183:12.555319169027918 184:3.0080292140339346 185:74.5013759410041 186:5.739727845842393 187:9.068933488606978 188:35.52512991970508 189:5.868317449100967 190:5.868317449100967 191:17.15211073242951 192:13.107431231876726 193:0.0209725382069859 194:1.1018213489048696 195:26.35483463466684 196:31.297628290406358 197:41.688370561344826 199:36.46181602902697 201:58.83043277136603 202:6.1755979125821385 203:1.1517915086459556 204:0.03034278904654873 206:13.528863288788434 208:22.20015699417425 209:6.316247700834769 211:1.2112636211295924 212:3.4403082413229806 213:9.84190489192443 214:3.497044896473536 215:3.497044896473536 217:1.2733826518728477 218:13.901674369580773 219:10.035326492236198 220:10.035326492236198 221:0.04815828037172113 222:3.584074257294362 223:0.050894777531272244 224:38.13466904809637 225:1.321793783933342 227:1.3382903097012664 228:86.41123165885404 229:10.263040837073543 230:14.254478453577901 231:61.49031084019241 232:14.290522608208786 233:3.734487412214848 234:18.646713354330764 235:1.3718373192699007 237:6.807766608273615 239:18.73357889036442 240:23.363153655473905 241:28.252227105926995 244:1.3974923360099192 245:18.821126738924665 246:74.58242871642618 248:14.509819046915847 250:14.546883184449532 251:1.4235813005434947 252:1.4323756344391663 253:6.94401474961897 256:0.07785442425372226 257:0.07965607204316627 259:0.07965607204316627 260:1.4501133996271778 261:10.649224764812882 262:44.867302573234866 264:14.772452298099426 265:28.841405579492275 266:3.924416878278567 267:0.08711494548572526 269:7.131300511857429 270:10.83464374316405 273:4.023501197464133 274:4.023501197464133 275:10.960917551915433 276:0.10116763252282669 278:19.68878976337747 281:40.43642838316546 282:0.11426820247727693 283:104.39886164535653 285:7.475593947210852 286:4.212806973198853 287:0.12356639219531211 288:20.02601951551065 291:91.3264356144164 292:11.454623761828465 293:1.7209671911368134 294:0.14358088878409353 296:25.38511067884387 298:7.81587938627914 300:114.05892574023937 301:20.679991573705717# célula
1:303.1277524042849 2:24.203078517633106 3:228.23139629117938 4:88.26799878995662 5:5.548925125946222 6:124.54757755361399 7:23.406704068304176 8:348.955788122461 9:0.5138609019500673 10:1.5936845780426299 11:76.55188193001628 12:64.61238341556613 13:465.69763642512595 14:12.7428119542517 15:19.006842267369258 16:5.3025911200775315 17:92.24038767070327 18:29.979502043428866 19:8.984859198798903 20:47.65684192518853 21:33.04963291511322 22:36.29340007294941 24:30.50402860367828 25:5.020466512880977 26:25.221050026326015 28:19.095126843196468 29:0.07008528314614024 30:13.666938819754286 31:4.03017517439134 32:47.808850141611025 33:61.26770112326087 34:48.259152540166795 35:44.40213330870041 36:24.853106628453563 37:36.411174934407605 38:2.7098395482431394 39:0.7881546015995402 40:2.789539993572479 41:54.427860611577884 42:78.55034636829994 43:2.871220406570084 44:7.1284822795003775 45:288.3138853251946 46:7.466087692958613 47:30.94566464483147 48:5.452472594298218 49:13.867464258534243 50:0.5631215032622565 51:191.9050724195728 52:36.870805218795255 53:28.669085741909377 54:5.900264009914154 55:8.499517119422078 57:11.361415622419972 58:2.0345033006645403 59:25.59385459971876 60:14.866667022765244 61:67.11864468091416 62:9.151336034962815 63:22.650345831260715 64:703.1411247370905 65:2.2761068931234414 66:0.0924943475188023 67:13.414485323554953 68:28.518112846340756 69:0.12689785100540865 70:4.95075083514272 71:1.1181725808759067 72:0.20569019457408708 73:5.054921101890752 74:0.18873449679952908 75:0.15574154609874244 76:5.209398386157834 77:2.970075050904029 78:11.014335098011161 79:0.13979968256585182 80:5.469448714390024 81:1.337610893244537 82:14.653743188369166 83:44.479170051427054 85:26.914998338142993 86:100.16870089324023 87:11.84177170529086 88:23.008477519697895 89:558.4412628661364 90:23.40379188927506 91:51.177874012979366 92:3.5454162614729343 93:8.917050309502127 94:73.20114145961075 95:19.85523001291113 96:0.3510219732699379 97:16.213426458517485 98:16.267534395739464 100:12.798219300152024 101:3.9117430664431527 102:16.68171521544241 103:3.980241469673674 104:6.628186977884666 105:20.6735191324491 106:4.038261084204894 107:43.65962915973823 108:4.0734899827596305 109:16.966351965099044 110:1.9419866927688454 111:9.936265256690659 112:13.42725416371772 113:0.027156656942346435 114:2.0199481832773887 116:0.5066936707819718 117:0.0221860836273143 118:0.5103686008766665 119:0.5215070752183438 121:0.5290282925006605 122:0.5366267502859278 123:4.37981491896404 124:30.700374927948477 125:0.5638395788261256 126:7.310761482328778 127:7.399601351073262 128:0.5961477867028263 129:18.147756362868336 130:0.6002791017477158 131:0.6127990391028301 132:10.736982922756688 133:4.6289322633095535 134:0.6212516276878386 135:26.954094566597625 137:18.405354494216205 138:2.3156423949501783 140:0.6427597418616513 141:0.6427597418616513 142:0.0036062831349831384 143:11.085886366161782 144:11.205584115565513 146:14.90794107985108 147:2.4733336622637037 148:0.7200671964446276 149:15.02464998297216 150:4.995209026524894 151:0.7344074656170622 152:2.5411944786222582 153:7.456869930380529E-5 154:0.7637429356296046 155:28.30987163049894 156:2.6007884345836714 157:2.6412707138146096 158:28.585943873092422 159:96.25281358348411 160:451.3313384532976 161:8.40744473296655 162:39.00303062624777 163:5.394354642354392 164:44.67393021015012 165:2.8642233544933684 166:8.730196928575987 168:8.95444267542117 169:45.60812586743257 170:5.726649632485029 171:25.42514203687336 172:3.023274217990903 173:9.02320592979794 174:30.34784224825017 176:25.608207836751856 177:155.83641269613923 178:5.9197713313600016 179:5.9197713313600016 180:35.74760768065668 182:6.010151631092335 183:17.13169124390338 184:6.028428921188604 186:1.0979540845018547 187:6.120843239387884 188:1.1384682542132543 189:6.177128782768302 190:9.549912643731671 191:26.95771065955766 192:6.349881407821184 193:9.77754670020493 194:117.97578307731983 195:3.4759124953830214 196:0.04108617578286106 198:42.86293282682182 199:6.4484686249248755 200:13.842152295279904 201:0.04468121129462979 203:6.508548736352159 204:10.039461576952379 205:32.730404283233874 206:3.6141830456891593 207:18.344560884846263 208:0.05375648373264291 209:6.630858448161464 210:1.3214666565962883 211:3.6568372081319787 212:14.14156698341121 213:3.685583779435644 214:0.06232695971079452 215:6.756126994547341 216:0.06535146229772106 217:10.423175294767868 218:28.275564991875402 220:0.07004920633356762 221:10.45138553114257 222:3.8031248094406958 223:1.418193171483612 224:28.60977563241211 226:50.53296910278779 228:0.08178208459228548 229:0.08354856298424555 230:1.4775407040174184 231:3.9404541010106082 232:0.08715082350168964 233:1.4949117068009428 234:10.769173629854272 235:7.1055560324086295 237:0.09084654609702217 238:1.512471614760036 239:45.33611068361372 240:10.828473146193417 241:29.067150258591944 242:3.9874843799759385 243:34.35218770797082 244:24.130079251221375 245:0.09656820526423551 246:1.5391714294096137 247:0.09852357283651782 248:45.575978462815435 249:15.02867592507811 250:1.5481686983189533 251:1.5481686983189533 252:29.360139646103068 253:7.265938236891621 254:10.978854075214159 255:1.5663112895115623 257:11.03987745170852 259:0.10659030745904559 260:11.03987745170852 261:4.116107486805653 262:40.30342772733462 263:1.593900576751642 264:0.11290277601288912 265:4.149015121686055 266:1.6031985435158473 267:40.52842166732157 268:4.165584685566286 269:0.11944556892316135 270:0.12167854741543391 271:40.75606371341064 272:20.028239086198226 273:7.5279548267391 274:1.6600783509851347 276:58.841516501625534 277:4.318285650667771 278:4.335660452433269 280:4.353119095865635 282:65.74632048292793 283:1.7490481831089577 284:1.7592149760329863 286:0.15317632019261626 289:11.746383992599677 290:1.7900640439781947 294:26.05121451758093 297:48.779543912891846 298:8.146629241675035 299:74.15223672059109 300:12.126098556091549 301:1.9189124831730662# primero
1:313.4313470603995 2:156.19561872233038 3:52.39820553553789 4:173.31733778706203 5:41.13784982866259 6:282.8884231864802 7:59.3428889669476 8:131.05144744678253 9:53.57379145523999 10:12.07061485418022 11:0.33115268532415165 12:22.926885573625405 13:82.65355742039293 14:1.8670898947775343 15:38.05431627375019 16:16.6471056956659 17:35.76184013326768 18:20.728745967457932 19:22.600729615523317 20:32.95396166732253 21:48.127755433443696 22:0.007507270184403188 23:30.504028603677213 25:24.477310440695277 26:126.73012146335702 27:37.10549450942513 28:22.478474825084305 29:10.753782776942872 30:0.9513724319740634 31:13.967157580425825 32:47.96394829469996 33:27.867686056814357 34:35.87870309843148 35:409.5473259665897 36:72.33539620281887 37:338.2270635912413 38:0.29423960295842494 39:2.7425578153956276 40:21.974371175500195 41:115.69081013824275 42:68.86808354336826 43:4.836894760472369 44:26.000096648488427 45:7.280684836663004 46:3.133958132469047 47:1.5967430374494267 48:7.932385310232145 49:10.904782527817908 50:3.5818636656174605 51:391.0187570223204 52:28.77216182888097 53:28.77216182888097 54:21.28831416334894 55:1.9449222679151827 56:8.561440702766879 57:0.01734545069436107 58:25.630364013714306 59:3.9392594967207915 60:21.92978611276717 61:0.773560287707299 62:2.222894171276691 63:147.99431075682554 64:9.309029177497884 65:22.84693186209461 66:0.25611374664506165 67:20.580243086119342 68:28.614675528839456 70:20.913222721816858 71:7.588597346189665 72:1.1317847203346474 73:89.50864454010157 74:21.22535881127352 75:0.16042898261390678 76:0.16643007245903105 77:5.254023448103575 78:114.79149300504363 79:26.200195919788023 80:0.1345005442244285 81:0.21740548980317528 82:18.345162327638306 83:11.480264581851328 85:50.25570595346742 86:27.183892589497134 87:31.572071450048004 88:11.915052017608462 89:1.5358492705195017 90:3.5701381394432348 91:0.08027111180240623 92:0.3137053661674686 93:0.07909300127962415 94:28.07492865600623 95:3.727672375715909 96:6.282602812361296 97:240.34484060576952 98:57.96179968838403 99:3.8586824375013884 100:6.492512500160751 101:1.8318266418147067 102:93.20435734401397 104:4.017437924811781 105:33.866544507353815 107:0.034040630548077995 109:0.4612193046252134 110:0.46808503018983066 111:13.431016956190453 113:54.76024058660781 114:2.036859794597872 115:210.7686690506601 116:0.5144744080947851 117:0.5144744080947851 118:0.02012568094356601 120:4.342947660717067 121:2.1096154101089137 122:0.01584196073132543 124:2.1594201599106535 125:4.4834235912757165 127:4.588644360717149 128:0.008284791179492568 129:22.36378887742958 130:22.36378887742958 131:2.2886931156864487 132:0.006657934960434922 133:7.525799913518316 134:111.19260741400961 135:2.3243587953091454 136:14.50865787441737 137:68.6601738820654 138:0.6426055321231366 139:4.7102271304426475 140:2.351448939294117 141:2.351448939294117 142:31.987907267805994 143:7.785790052236216 144:0.0011281787563467349 146:0.7101371737237551 148:0.7290167631817335 149:7.9588185405666305 150:5.022635078153736 151:2.6968845285163263E-4 152:19.277284036809966 153:5.096824525530616 154:5.111810654238144 155:15.407920851961295 156:15.407920851961295 157:5.20278606567162 158:54.44816669687348 159:19.738406831125936 160:15.778313380708134 162:5.406340762291496 163:0.002412531080321813 164:0.9113215048236125 165:2.883197688659562 167:16.459861863341544 168:5.755130051796728 169:0.010322337970648856 170:16.628829114853414 171:12.66778969682921 172:12.66778969682921 174:1.0182726461072316 176:1.024503307924742 177:0.013230274637052343 178:1.0625561269723416 179:3.1619381624975524 180:5.948503898444538 181:1.0820207308752536 182:1.095162863677311 183:31.063724520361102 184:3.235899362263863 186:0.022659261371641745 187:0.026126657894094987 190:0.028908934383518072 191:13.631773555073156 192:6.379141213678356 193:17.854229659910008 194:32.11562207109706 195:3.496032970575369 198:13.824756725959267 199:13.824756725959267 200:78.90523179895462 201:0.046502574977722665 202:22.65413609254017 203:13.922820643618426 204:92.24864704355191 205:3.634532764794205 206:3.634532764794205 207:3.6487121817620527 208:32.87502537738589 209:1.3248526133418173 210:3.6629530290384027 212:1.3405136527801431 213:0.06146055253501063 214:14.326033600144397 216:107.38938456076286 217:1.404833342224275 218:23.451261726728596 219:14.49944066416347 222:28.462175178128657 223:0.07556988294328999 224:39.24054548159129 225:7.001752201928491 226:50.64619631180409 227:0.084176570752136 230:82.02998855518734 231:7.11309228740581 233:45.281747585399415 234:3.976936607881333 235:29.027764885679442 236:10.838087938515304 237:0.093355660636906 238:0.09526189890048832 239:10.867820694582354 240:0.09526189890048832 241:4.0084072319468 243:0.09719198914241554 244:7.203861043027615 245:4.040166174820083 246:4.056155025041772 247:4.056155025041772 248:4.056155025041772 249:63.639851094659626 250:392.531710336397 251:0.10312703923906043 252:0.10515421298956934 253:1.5690530512676824 254:11.018316254734092 255:0.10720608508242786 256:1.5781720643616048 257:40.323994964860574 260:19.719729433742874 261:34.90202310716561 262:19.76492084382384 263:0.11351164707469258 264:35.03698605720027 265:11.171944851447515 266:7.413840247026387 267:15.380287177784838 268:1.6245232934129363 270:24.87931933159704 271:1.652952083868536 272:7.534084793438364 273:4.270902170502459 274:1.6721683908545941 277:1.711248118829575 279:127.67525446670052 281:0.14604349643854667 282:1.751212227677917 284:1.7715342862706416 285:7.833815333229455 286:59.88739366613148 287:1.79208762640036 288:41.95066683123823 289:0.16164253108427426 290:16.099785523125366 291:20.807244678446825 292:1.8445063947552947 293:26.06020134662695 294:21.108697480647685 296:31.457419612899574 298:48.88456365278865 299:8.177677281582971 301:0.19607387677980517# diagnóstico
1:283.38107282658154 2:138.1324103227406 3:148.19449016886026 4:127.93591134073127 5:73.58079736730754 6:34.12249625900776 7:33.44883695109541 8:163.52631739088986 9:79.08323565877576 10:82.33807057146842 11:149.2361008088947 12:139.67271617522985 13:37.33172973444069 14:44.47975236308402 15:183.36110371804457 16:195.67771797402688 17:55.734104292804936 18:53.28301382209435 19:478.93173881913435 20:57.31831646451063 21:27.28311951309014 22:0.02111408989228143 23:5.02046651288077 24:24.477310440695515 26:72.36324270865997 27:88.27420995046687 28:50.66990058679098 29:34.98421938229201 30:4.210625756135075 31:1.1203587755463806 32:67.54013576682394 33:228.77145043521577 34:4.622985526656511 35:25.560554607882775 36:12.40769765969878 37:15.498228133213 38:4.8881576055152935 39:2.9428067899573835 40:7.317545625976604 41:22.68868343491556 42:85.51734162818364 43:80.81164038001629 44:7.51803383100921 45:86.79492323797759 46:13.55490580696854 47:1.7394674665492562 48:28.451207087098126 49:239.66151623783216 50:60.45929648418722 51:0.6892888254380743 52:14.854274361598868 53:144.66327518953963 54:109.45879117501019 55:33.92784024065021 56:0.032001048925546026 57:25.857498105958648 58:30.365723569866272 60:15.438713383038877 61:53.638249981700454 62:63.808441376357244 63:6.901618004239541 64:4.463065613624513 65:2.460093359744535 66:7.452672879958668 67:0.1538665181092218 68:10.724957028207491 69:0.1761662472334649 70:1.2314946633071284 71:63.11203244889852 72:2.9820247006995944 73:25.774382190396476 74:8.053526566732481 75:39.047186118134356 76:34.858273740514235 77:11.318279534698275 78:8.350779850460343 79:22.742301056865386 80:11.710213939584783 81:11.710213939584783 82:93.86030854578001 83:8.694501288676925 84:5.8839357211811425 85:83.91139101686554 86:27.858111550489763 87:27.89449349687237 88:27.93095273585061 89:6.168840304654854 90:47.248630295121366 91:37.49105200132929 92:28.374599902361403 93:1.724757829263915 94:0.05056455822869941 95:20.46576584539137 96:6.543196094547826 97:16.746240838095737 98:9.717831816534662 99:25.024814349053017 100:4.085566482175152 101:13.34847695939588 102:39.33227769568423 103:2.0013626335523536 104:34.62010662931303 106:55.032676316315424 107:7.007973343144825 108:13.688113921193606 110:4.331900069780139 111:78.11279259873903 112:10.358970178661945 113:17.73874837945862 114:21.957967644603887 115:0.5708878647090578 116:2.190543268318819 117:50.892820541378555 118:14.116990977463479 119:51.13876413709479 120:2.2236131291760026 121:4.568331091171985 123:31.347481947761928 124:31.481015078369822 125:31.615550410337033 126:2.343038433662488 127:74.9664534348489 128:0.0030875094363006306 129:14.728302546156659 130:11.056576223780434 131:27.49152558235543 132:14.810845380242446 133:2.4319973276649107 135:14.921956745450235 136:27.65917457095395 137:4.914831985643519 138:94.03027771348053 139:11.240770950634564 141:8.886339236335353E-4 142:2.5241636034737804 143:37.80711533235659 144:1.4487017326329497E-6 145:33.11673222308743 146:2.6099823864893734 147:19.522093608387102 148:2.6490289728022773 149:1.1829896918351227E-4 150:38.45526641271404 151:8.295454861000312 152:0.8229122048087665 153:49.27703271554093 154:78.21198424063817 155:11.97037885166855 156:0.0014293027429818981 157:0.8747230580439844 158:39.23857992355688 159:5.459846432769207 160:16.198905716191543 161:44.91769867962263 162:5.618917543860166 164:5.733529539459391 165:30.208157641846864 166:3.061569368408007 167:0.014811804659746368 168:9.277834412435444 169:9.277834412435444 170:35.91075833932324 171:1.0771611782692276 172:0.01890582702669717 173:17.15702344274226 174:0.021159313752533868 175:9.370445743218959 176:1.1025748129517696 177:0.021941635516009108 178:96.21055615239354 179:21.85361547837519 180:1.141645442407341 182:17.615930593457108 183:22.061750084405073 184:6.276321822866674 186:3.3981044729006524 187:0.03772184500163338 188:17.90826796740165 189:6.426562198528301 190:0.041013043569751974 191:1.29528149510169 192:43.3957827344642 193:10.107485577375819 194:6.620805545922758 195:1.3250809194737583 196:0.05714824626863574 197:6.680534644097722 198:38.27183929816437 199:3.676527246971276 200:3.7043284566994146 202:28.014075087419965 203:1.3631891479205995 204:14.351572605076308 205:10.452409054444932 206:3.7891544769896397 207:10.479640603416891 208:14.485652257550996 209:6.884720999605207 210:14.519480367871793 212:6.926527927350476 213:14.621717173033344 214:10.645217546388857 215:19.079230643271725 216:7.053963930422244 218:7.0971290884162626 219:3.96548657598722 220:7.118842941460916 221:10.786138807441086 222:10.814652363892804 223:0.09378133155754487 224:29.2613221549169 226:15.078282669275637 228:0.10323630077729443 229:0.10519536219242592 230:15.186902983809837 231:0.10918279007284093 233:29.604213685098674 234:15.26002349390057 235:7.363655366805365 236:1.6046363683008893 238:11.165730019153548 240:29.720237479049388 241:15.333718741166168 243:19.889687587933775 244:90.57320470271264 245:7.455487224112979 246:11.256166555094186 247:40.74619468712604 249:52.36445646246652 250:7.5019872475093585 251:15.482865776829511 252:24.911174164033262 253:4.248065454622815 254:1.6593392066597394 255:1.6686278819635743 256:0.12830173007473386 257:4.280902383518584 260:11.378482445958442 261:0.13281959445824723 262:15.634410477426107 263:7.619985397048796 264:15.711103479980201 265:11.47155080678743 266:7.643890424226385 267:1.7158274274199798 269:7.716229564852633 270:0.1469845080901157 271:65.78925957197914 272:11.629274727648026 273:1.7643208510867106 274:0.15191485887902748 275:4.467037663383819 276:11.725517405153834 277:4.501923417742662 278:0.16471192615453104 279:1.814156000878136 280:11.855773500208882 281:4.554877766242911 282:0.17272133167928827 284:42.51078176849505 285:1.8758006375158964 286:1.8758006375158964 287:1.8862761091177913 288:12.05543582788897 290:1.8968102898487493 291:4.681447477348341 292:16.640464529272535 293:49.215167448811236 294:1.9722321034754935 295:0.21045549859975676 296:4.81241814052117 297:2.0166943899070513 298:16.94208380453819 299:16.94208380453819 300:4.869956503924782 301:4.889329236428564# frecuente
1:290.68781798318145 2:336.79318107124703 3:34.38292700805673 4:24.09823135314263 5:5.068912830855629 6:200.3039151291825 7:6.526399831839359 8:399.8663721955361 9:68.74762972127715 10:0.004193562916347154 11:89.70008067341371 12:76.91784644569182 13:14.110322590693121 14:2.3199969102806715 15:36.98457902932621 16:10.391287400212775 17:4.527006090491126 18:50.81903049719701 19:84.93782262006998 20:21.497363271418433 21:8.015364252585492 22:59.38028065703856 23:25.221050026326274 24:126.73012146335688 25:72.36324270865957 27:35.207309130094814 28:56.44927529831485 29:17.790122846733396 30:44.66604068145901 31:109.16338219533228 32:15.495823759626195 33:22.19871276144256 34:4.910360821932046 35:22.711911469435854 36:5.070916226965124 37:0.6462342192375705 38:52.015340140604685 39:142.38187827719844 40:1.591383336773806 41:47.993520044836735 42:0.46344170398810824 43:57.66101258217363 44:20.214252731638673 45:1.7183679393761075 46:0.5699778624962795 47:11.262363569769256 48:18.040196237352365 49:2.0833084737434717 50:38.4308647519267 51:2.2038245042769007 53:111.19703510325107 54:26.478257252476315 55:22.718615032144218 56:22.744276831508937 57:57.946634513364614 58:35.459913546603914 59:2.395653412639087 60:0.894199256475222 61:0.265878608531697 62:27.887836049136006 63:7.226590867163095 64:32.29457292632333 65:20.350579878816514 66:0.16234800040362943 67:43.620344928486844 68:1.3003849429136056 69:14.558054001834085 70:11.299354145376569 71:34.8953805771761 72:64.41971853708833 73:5.597088862463956 74:5.621275588895679 75:26.61467012275085 76:11.714481328796717 77:31.26572115838909 78:40.72208302387273 79:27.585997081734945 80:32.013599125136956 81:3.5499789913274666 82:15.668075590417695 83:108.23451925991353 84:0.33351289703455367 85:1.7226769907511372 86:6.388822063470704 87:16.330471596342623 88:9.40522333533519 89:0.3900017754978625 90:16.663694921869737 91:24.7397467816244 92:0.04241249881465994 93:105.19369967397003 94:38.82282646069822 95:17.060548894015593 96:29.71085059849415 97:21.261131121388036 98:2.0175213501533134 99:17.388078546238816 100:10.191275422833161 101:21.643123421539038 102:13.9013687331224 103:13.92571037574007 104:17.782116029314004 105:0.5538819161487618 106:14.048325541203893 107:7.293831060460668 108:7.326515343198978 109:4.520115854328184 110:91.31428605653392 111:0.6024119405359529 112:0.007701392467260616 113:46.23595127789931 114:14.451171449443398 116:27.063934414466473 117:86.37558262840432 118:18.48960909174611 119:7.66333996754615 120:10.977339400953179 121:4.784323106302529 122:0.6746736276685987 123:0.6788687439364813 124:7.803375909432929 125:14.92455736270387 126:11.287349031003947 127:8.001167293631793 128:2.532105338080833 129:0.7441934207822485 130:5.024359040580497 131:23.616624016610402 132:32.90348719903758 133:48.279429660472445 134:0.7669995664192509 135:0.7762712981920971 136:5.121328226911117 137:15.392802069681915 138:19.469554893343965 139:33.137890630254006 140:19.535561361662715 141:38.20156415504763 143:71.9274626631495 144:24.380040664431192 145:33.859712201361376 146:15.82438462308652 147:12.018021460202409 148:97.5489108466395 149:0.002242538543695388 150:12.142039322808682 151:16.032076214591978 152:20.2858969735274 153:2.8801012135345485 154:8.715056604897534 156:2.911165898268722 157:2.953115202647359 158:62.2385735806201 159:30.01714201073279 160:5.766549082329974 161:3.0497753983387477 162:0.013469538791497386 163:0.01405971999478289 164:9.267243206614737 165:5.980232114788234 166:17.169831569935887 167:13.232401326053969 169:3.3359346493372883 170:26.622276933449335 171:1.1618269873082083 172:36.72012917559779 173:0.03157641425093139 174:1.1813630241134048 175:0.03251733089861654 176:6.292299714395403 178:22.38451931313375 179:1.2280535914561974 180:0.03954658987848335 181:6.455922050556486 182:13.847938609187068 183:0.04505378875410617 184:6.511651927920657 185:0.0462050770114356 186:3.5596345801275433 187:1.304681985140046 188:3.6378009770445825 189:22.97842360672478 190:14.125207159225527 192:0.0684366256692932 193:0.0684366256692932 195:28.417049232245994 196:10.524891484302723 197:18.900716215696765 198:3.8417164652852174 199:18.93982187593403 200:28.624542316306716 201:10.604705750089222 202:28.624542316306716 203:7.000942048336267 204:0.08399653445862566 205:19.257678197782326 206:3.955737688749639 208:10.79441864576364 209:130.74945169047095 212:123.82350164978277 213:4.028972563475746 214:1.5526187309264656 215:10.961041107933248 216:0.10529853514201978 217:7.339603336182051 219:7.3614914450038516 220:4.13416082595425 221:34.877633799584466 222:15.29100085940392 223:1.6123562705920647 226:7.494695098857298 227:0.12539751942715824 229:7.539825154088991 230:4.274177372862753 231:4.290079121516159 232:20.180922033598193 233:4.306051473108654 234:30.219734354619323 235:11.424657011935041 236:1.7014993964102574 237:25.14339455697176 238:71.80315923639401 239:0.13854635067742965 240:15.726797508037714 241:7.654292267417504 242:0.13854635067742965 243:4.354397040542226 244:134.9639581755358 245:4.370656724656407 246:1.738470329349181 247:11.575649546473484 248:65.70138919898814 249:4.386989497903015 250:11.606215266661037 251:20.491088216692944 252:30.63093033279201 253:7.771170859153726 254:0.15015827238559326 256:11.667720851993431 258:0.15497473815760676 259:4.453061824759174 260:0.15497473815760676 261:11.729731228502414 262:4.469767848545183 263:53.81332936734866 264:7.890546920809955 265:1.8050654055935165 266:36.3773757901762 267:4.520345612667423 268:1.8147816038189375 269:7.963408858817526 270:25.93263730161741 271:4.571624584061393 272:1.8541676357340562 273:1.8641463562468767 275:0.183295632809704 276:12.047614383069682 277:42.803076478254326 278:8.162419648454858 279:37.142796018224054 282:1.9459416819766289 283:21.47498852262325 285:8.31636892790585 287:1.9881928441744354 288:12.379275513407684 289:1.9989012968088635 290:12.41324003911893 292:32.393928031978454 293:2.0644106315568087 294:0.2368518061849586 295:4.989805668631671 298:17.342133369658068 299:0.25007438869958903 300:0.25007438869958903 301:12.832830638482365# incluir
1:26.608482701589377 2:140.01619244123427 3:29.714570357560767 4:160.93590814802403 5:36.039607264514096 6:21.602242929588577 7:42.30721578154638 8:269.0147424921759 9:15.27350109927654 10:164.0650331617554 11:49.49304911589689 12:31.89465206096693 13:1.3015442164708133 14:39.55902652054781 15:34.293077410700775 16:6.407797275828853 17:103.31512126880347 18:43.97863074928874 19:39.10227276964193 20:96.87123088468867 21:13.340026344723869 24:37.10549450942464 25:88.27420995046725 26:35.207309130093634 28:17.741421992934775 29:6.797188643531262 31:0.7276833403254764 32:1.447217777048515 33:5.011652995774815 34:42.83490236548443 35:16.323978776628383 36:3.2223728582146083 37:39.24978567478598 38:0.5758195190955443 39:0.4790782309064816 40:5.495976473949516 41:7.9517729005305435 42:78.06842148684252 43:24.19943195301488 44:10.920726599259279 45:64.057902982368 46:3.7300149781351837 48:0.728101902325568 49:43.23950033328834 50:9.264462431070053 51:22.93256641068962 52:9.450571367085105 53:35.189858393952065 54:0.06391871829705328 55:35.460923074905395 56:0.30168524371379557 57:0.8867539628760923 59:40.61209331730677 60:7.065853549072265 61:0.110380625369921 62:93.32855377814518 63:0.12602157315798102 64:0.12602157315798102 65:24.671014986448366 66:102.66097188364633 67:1.3642319106259917 68:0.22770146854905912 70:1.4270635912746497 71:54.851958290478805 72:15.020102896372194 73:15.196859088946061 74:1.486705961355731 75:15.286309657190507 76:15.490249890676681 77:0.08877729368033316 78:67.06254846224995 79:1.6659792672677034 80:0.3437910457495956 81:15.981095347488548 82:147.22472887708014 83:0.05980651140910422 84:16.222556234766238 85:12.873551623683491 86:1.8433045028260293 88:24.781140978401844 89:20.682821325190137 90:20.979426895676937 92:125.37608420235019 93:508.3595347446561 94:0.4905132433779875 95:4.2668715871214316 96:4.278074721202392 97:0.01803967341818703 99:7.185424878618019 100:2.1554539606382526 101:0.5726954944675068 102:2.2248943127003526 103:18.099633321408582 104:22.267629763413694 105:0.008909218197338599 106:46.22382727358912 108:0.6249898049247026 112:14.621059051477166 113:4.765577631433953 114:0.0026242645755373034 115:7.775064654485672 116:0.0019934100642756396 117:2.4288474061269394 118:11.160618596310083 120:0.001283785497917316 121:450.6998071334231 124:3.254225821369867E-4 125:101.33213455485506 126:15.30615882632248 127:5.160847023950812 128:89.47655349303487 129:0.7941226025778931 130:38.23962789559305 131:83.64803553702961 132:24.019028936683746 133:0.8127835262843272 134:4.1936922176625304E-4 135:0.8270027870633416 137:28.820731771176636 138:0.831785653393222 139:2.716016674129081 140:5.314965984623763 141:0.8414166598123476 142:12.003852171618217 143:24.589461602301498 144:2.861860873690906 145:0.9061938100212545 146:67.24063111618108 147:24.86359267087028 148:5.563744440128831 149:2.9020627915139707 150:16.33671343869021 152:0.00702117077967526 153:8.89925248147894 154:5.7009755432769325 155:0.9858541051231428 156:0.009651892254569461 157:12.702890020054204 158:25.634851340226803 159:30.47486871173551 161:1.059451555988996 162:3.2001624367822883 164:6.120850527832213 165:6.137738852546581 166:3.3258682226003287 167:0.032566478417281955 170:13.634709675166244 171:13.663652213066998 172:3.4568640063915126 173:42.72906375580886 174:0.04151377210132344 175:54.07919896864455 176:17.992449106077473 177:0.04258496205579521 178:85.52858500240298 179:72.77627973040896 180:6.561051511288803 181:6.616523933146565 182:10.17627975646934 184:1.3299343924558795 185:10.200903587629671 186:49.34842680659426 188:0.0660304139602629 189:6.825149152351886 190:14.387628275637306 191:14.642308710957753 192:1.4556290588245555 193:1.4556290588245555 194:44.86494974865493 195:0.08568314898805053 199:0.08898514517407251 201:3.9833600310962263 202:7.1441672971738 204:19.452379266481167 205:15.105613862063395 206:1.558989565246097 207:57.630664248984715 208:4.08455739157456 211:19.694872500084536 212:7.3323371835720375 213:34.91299149907015 214:11.176482565676809 215:0.11626889629039527 216:15.416085205861359 217:4.234382254735236 218:46.54529010518443 219:0.1263985494851895 220:11.318848353463983 221:20.068610017065623 222:11.34765081730819 223:7.571523315467131 224:0.13707442947213047 225:11.463982997801839 226:7.661143888736734 227:59.241194342012086 229:0.14374981421040683 230:0.14602083485364337 231:0.1483150625867302 232:11.611981021325661 234:53.463833425621935 235:25.460726354101883 238:11.702195412164443 240:7.821543627351406 242:1.7775649577276902 243:4.471559687031506 244:47.71700762601974 248:4.504381452528856 249:36.37700711506836 252:4.537497633300906 253:16.182857450828408 254:1.8247160568294365 255:0.17003422840269786 257:7.986670561062487 258:1.8439211769332506 260:4.570912398717384 261:8.010659704077892 262:11.94815365734067 266:0.1803265448261966 267:36.91639308782095 268:1.8829377911400413 269:8.132150740145242 270:37.123007562095744 273:0.19653655975451603 274:8.206308727889137 276:21.45788958948508 278:4.813545760010967 281:8.383166547691692 282:0.21965444232621537 284:180.45672650379475 286:21.89444801754673 292:0.24783836652596977 293:2.1353186424693473 294:27.552671252296037 296:0.26114474049179087 298:8.836539926445024 299:0.2714529561977396 301:2.203748234737492# dolor
1:420.79382675117887 2:162.51705355367002 3:17.142039602672252 4:62.01102514636376 5:77.58358141015901 6:27.244062374261798 7:23.4720995794003 8:212.4437305949071 9:50.45271751582891 10:99.64513663485124 11:129.33394769547664 12:226.8564368404859 13:12.09543179971669 14:23.061298080642995 15:156.78831081999263 16:116.55832008126542 17:80.05316975292813 18:125.76189510009918 19:454.9773856655977 20:32.25482823415311 21:0.389647161701361 22:3.2876467876012 23:19.095126843197487 24:22.47847482508363 25:50.66990058679033 26:56.4492752983145 27:17.741421992934615 29:36.73131025619259 30:6.929728561222343 31:9.636653455119957 32:42.46366596576049 33:95.94101777553095 34:19.450485053225297 35:71.33792654136546 36:23.3721211813934 37:16.505209025919065 38:20.067929329627283 39:48.383844445741 40:5.504257775147274 41:1.7029659943972093 42:24.02791123480417 43:73.41489774930501 44:1.7822866441378626 45:5.758601498779199 46:5.951943158372619 47:97.42164285821767 48:2.1125807382077837 49:83.0943270832361 50:22.67518060195195 51:19.240402392504564 52:48.766743518730046 53:35.21505158701669 54:44.274089279098526 55:113.24776556862916 56:0.8894933492023626 57:113.32414633969852 58:2.5059473263644656 60:36.214212223183246 61:28.2815497927384 62:32.6577503831982 63:2.7363445020945556 64:28.650201178874248 65:13.636906186584747 66:17.952381155049256 67:5.53649338701741 68:18.46225016134365 69:0.12151147395055889 70:18.6871185838975 71:22.61915710157537 72:22.61915710157537 73:3.3773392156715083 74:0.2700350528804786 75:27.119265103927997 76:23.23190875220581 77:27.449150340124323 78:12.166785065637843 79:15.970909851672818 80:3.6910068344375553 82:37.23460839104933 83:9.287332666235873 84:0.3713090662251824 85:9.530020161298175 86:33.63611624350522 87:38.39848214524046 88:13.035783061495373 89:4.0021888054326595 90:25.20019482539058 91:38.982310992776576 92:29.611300477501455 93:65.1065388729486 94:10.058692051469109 95:21.452813686061877 96:10.172722321562643 97:77.98045085539688 98:2.1140575607310663 99:66.85033607614898 100:0.5601433558444749 101:4.491021247176289 102:123.0903593697478 103:0.5965279910381713 104:10.66640568585583 105:4.574455793032955 106:4.6228838251958635 107:7.497517671914754 108:10.81028304976814 109:0.6307254901022912 110:14.506514173034905 111:36.59761627418113 112:18.5814330098024 113:14.658663509780817 114:11.084457131714778 115:2.4243298021369357 116:18.82229978709879 117:11.149058139253071 118:37.121185890077676 119:4.912465700821094 120:0.7076821235784098 121:0.7161751404441542 122:6.728229710594876E-4 123:42.589322124458 124:11.412656155894018 125:15.236916247350345 126:0.7687796458986778 127:43.35430697835633 128:0.7915551101485037 129:33.28782546227467 131:15.566640508174347 132:11.754373971932468 133:8.30232231363594 135:54.6371632940406 136:11.8479015338284 137:8.37735262549585 138:72.00260407695568 139:5.292709128942905 140:15.763942315698312 141:2.7391544514745525 142:2.777589079959919 143:72.82290598003054 144:2.866048584050211 145:24.801164354137462 146:0.9083490039282759 147:2.886087865332508 148:92.22968802986787 149:12.331666358064737 150:0.944878837634382 151:2.9368090264668187 152:0.007187176870192496 153:16.500589844963116 154:119.61784668880816 155:5.73830600959608 157:1.0102765183987303 158:16.778864356850796 159:1.027193988299291 161:46.44973961583227 162:21.494177345025832 165:1.1337468451586066 166:1.1523829112574953 167:31.763063332579378 169:1.2164157562509452 170:32.01861740578767 171:9.825330716053797 172:9.825330716053797 173:3.4857194703609786 174:6.440380836515328 175:6.440380836515328 177:1.249572499400427 179:6.567567265533257 180:22.760771166471535 181:1.311257763809027 182:18.397841493386654 183:14.119942030494622 184:27.849779746956372 185:3.6620387284811002 186:3.6750049352329555 187:10.333914286212915 188:6.812410510697128 189:14.398283619320086 191:3.875807672764809 192:7.008856097643483 193:1.4581831835324122 194:10.667873574712559 195:10.720645121367456 196:39.5034407961629 197:1.4893074878952273 198:1.497183801898079 199:7.109873557135572 200:14.914946454950067 201:7.150820625351605 202:14.914946454950067 203:4.002260827822355 204:4.0310027225696645 205:1.5616033070598154 206:15.116370096153652 207:4.089208236682459 208:24.3974087348596 210:4.103912219964255 212:19.70768330590055 213:1.603175610127029 214:24.682977800551654 217:1.654447727742343 218:20.039320366881203 220:11.327620887764555 221:11.327620887764555 222:1.6718838888127108 223:4.2852994202915955 224:0.1377356809155397 225:0.1377356809155397 226:7.6679072831443875 227:7.690545274950326 228:0.14217226711317613 229:11.561241179894772 230:7.736099536876082 231:11.620799417789218 232:0.1489992450207759 233:7.782029088822849 234:11.65075587498198 235:1.7617612755305303 236:25.526800371900375 237:4.443784580618269 238:20.643900817734966 239:1.7802933529466172 240:0.1560365289759055 241:7.828339125509968 242:1.7802933529466172 243:1.7896310505023272 244:66.24900089875267 246:4.509156124288335 247:36.396067541913965 249:1.8084514298930014 250:7.922121980857906 251:7.922121980857906 252:42.20085333106607 253:7.945813921134666 255:4.558955859644994 259:7.993498163583959 260:4.575705415835076 261:25.99586654176079 262:31.24753834181912 263:4.609432197444417 264:26.102343859539815 266:1.8758811954537915 267:0.1837115399203701 270:12.146871145328223 271:101.71670924301888 272:16.581754976623824 273:0.197307882250642 274:0.197307882250642 275:1.9560349118672034 276:4.765069294514462 278:32.05239577807369 279:37.633881631265034 280:12.40752825357714 281:4.8543769691498015 282:0.2204624565832189 283:0.2234822154877946 284:12.541228520221333 285:12.575016424037928 286:2.050386049080025 287:21.957013443653288 288:17.11061122552623 289:0.23584921332807712 290:2.0719827388324332 291:0.23901405928365446 292:32.833889882241884 293:8.70646752588521 294:5.096744372205783 295:2.160773328726785 296:0.2620123801766078 297:13.02809743481609 298:33.308308975184616 299:44.98613975730181 300:2.195095593072356 301:113.27554964485422# común
1:23.514474387034834 2:18.678913769996456 3:81.1072379631427 4:37.19436804670335 5:152.93455128796683 6:34.245490448182835 7:294.32543085162536 8:25.869647145175925 9:15.858167081654244 10:22.707986619339533 11:46.87486832328133 12:36.21881881946612 13:409.49618045783615 14:44.25505151254277 15:8.705403874762021 16:22.300802872766745 17:125.1754754976577 18:5.384359959954845 19:29.038779801858922 20:8.580956271111365 21:29.6749174027794 22:28.87742508964192 23:0.07008528314482773 24:10.753782776941506 25:34.984219382292984 26:17.79012284673372 27:6.7971886435320865 28:36.731310256192025 30:22.432617991529344 31:65.39128598654048 32:10.280498593872592 33:455.87228614858486 34:3.2739314359173464 35:5.449286397455507 36:13.680124448603136 37:5.5327880065484205 38:13.876064860851704 39:10.87029135568532 40:45.16866805412314 41:0.4951688063048608 42:8.282774962412123 43:17.582309498361976 44:50.358298936459185 45:96.69341397016316 46:18.24070139010121 47:4.036086632987896 48:15.463916983343902 49:53.48575069344355 50:15.92645109743335 51:6.9430966951929225 52:4.513432588239886 53:4.513432588239886 54:91.47639905289874 55:4.587309192960301 56:9.892463787988671 57:0.9658359253904143 58:50.74364608954686 59:16.760111287001486 60:10.194755077258677 61:20.86716135903783 62:20.991046578160518 63:5.08770320010028 64:10.669374282712196 65:1.1897181608813308 66:8.276714430689045 67:5.737841416601062 68:5.7731853368824675 69:40.591939163214064 70:1.5216707967996395 71:1.5271391062200306 72:3.454560851458252 73:1.5714750396619481 74:19.395296738712997 75:61.664546857765096 76:32.38511672241035 77:9.085940357916412 78:28.226420756210878 79:0.3835501050496669 80:58.04151486553267 81:9.416095097375834 82:0.38888330418880446 83:43.051196011109276 84:1.8352208228477276 85:43.708929634513154 86:9.885955116233578 87:0.030525767241858938 88:112.88089232354368 89:4.1583909153119425 90:25.6932340657853 91:34.81577661858181 92:17.400027503255917 93:7.013879399065507 94:7.148020818668837 95:2.1514135129777743 96:4.44328155859309 97:0.5809717834975447 98:10.599428775550289 99:2.241605443956714 100:10.71818592673096 101:4.652669244876181 102:14.538765843469339 103:22.6927491968814 104:18.52840980634412 105:18.52840980634412 106:11.022951156746172 107:4.798210950603986 108:0.6788324666577847 110:0.0019040932455690386 111:0.7030572376470048 112:2.4743228472199803 113:9.461226289338039E-4 114:4.890055240839419E-4 115:5.013088082488881 116:19.211162343229635 117:0.7448819460375175 118:0.7491665553933003 119:42.9924358964889 120:127.83681285542167 121:19.395749622889777 122:28.35098189732849 123:5.14451809700847 124:54.19012735036681 125:5.225252739577284 127:5.335167828228755 128:28.964550279550647 129:5.349093699541305 130:24.3717894407621 131:15.902883309953765 132:2.786130225828579 133:5.405219877882625 134:15.959121617179555 135:0.0028582221865483277 136:8.58350112984598 138:8.6024639304468 139:12.152404045398415 140:5.490698944735308 141:0.0036385050660218514 142:16.215991969703275 143:34.70391573565604 145:50.88187031873614 146:34.9489143980506 147:8.933417448020528 148:3.022212611776621 149:12.614976135123793 150:0.011424309264680015 151:3.0531241951532655 152:3.073913127101898 153:46.127972661453754 154:25.773918271995676 155:1.0497100629347254 156:9.19800285013508 157:0.018378119398964898 159:3.212682069890525 160:36.3307300690921 161:47.12857071422136 162:6.185726874447046 163:1.1551166850614387 164:22.160291231909817 165:0.035046252723652006 166:9.805187638411345 167:27.278978039232786 168:3.571169265816491 169:13.93462669328656 170:10.035531540437566 171:3.583433400881747 172:1.2894455313647921 173:27.64546797818453 174:3.6205053419274575 175:10.129811947017345 176:1.3165282341954616 177:60.8596835378067 178:0.061846048266169684 179:0.061846048266169684 180:33.10951050635226 181:303.307897391557 182:1.3936438034108276 183:10.420366122520631 184:1.4008520843033547 186:3.7992438833600923 188:19.04077871466993 189:174.74063545874833 190:0.08173208486489159 191:0.09463149067559365 192:7.190807244272718 193:10.87937033821075 194:24.204519650632832 195:4.058026143910582 196:10.985409908642152 197:45.73010468563562 198:15.142967941282393 199:1.5683493825897157 200:4.115065614790352 201:19.696182618011697 203:1.5925821763366972 205:4.202395478585537 206:4.202395478585537 207:19.977488517917152 208:1.6421156084124864 210:20.018248602067583 212:4.246879303593747 213:11.369000336308396 215:7.6092504834862345 216:7.652904040364708 218:7.696903839634355 219:7.719035014751187 220:25.334252119631085 221:7.719035014751187 222:0.1472820248756272 223:7.763562835200332 224:4.462056719488448 225:7.8310271766045965 226:1.790637048016562 227:1.799770205968137 229:7.899313274397852 230:0.16584074631834356 231:4.5420843515852845 232:1.8274466628802533 233:1.8367655309279005 235:7.968438046145963 236:7.991669008285879 237:1.8461316259545901 238:0.1756721736024348 239:4.590944385316741 240:0.1756721736024348 241:1.8555452741046654 242:0.1756721736024348 243:36.78614440316246 244:36.78614440316246 245:8.061939243511318 247:1.8840748520669859 248:16.416659778897987 249:4.640453167678715 250:0.18588529165589782 252:0.18849946320264593 253:4.673826190256068 254:0.18849946320264593 255:1.9130444878736819 256:0.19113833443010156 257:8.181021631081347 258:1.9228004368866802 259:4.7074977988499205 260:4.7074977988499205 261:0.19649087641245666 262:16.607800089203206 263:4.741472251830248 264:1.9523714626572217 266:0.20194433688489674 267:0.20470936361400588 268:21.497799691646804 269:4.8103471874970865 270:12.391050137729604 271:0.21315984590204076 272:12.423277710944571 274:12.455639955275116 275:8.45205045225009 277:17.082536424572567 278:0.23380870594107614 279:2.0648327968178366 281:76.09018671419841 282:56.54821735037151 283:2.1073702541762294 284:69.73339892928894 285:0.2525869200517496 286:17.370529127411686 287:50.66284051428065 288:8.70994277122142 289:63.47610300735694 290:12.889072062100043 291:22.41461447713904 292:2.195228339727423 293:5.2128160994000545 295:13.168220190245593 298:2.2753010691879263 299:2.2753010691879263 300:13.275496311541813 301:13.311579788144174# pequeño
1:87.91559643650935 2:109.72415034219819 3:31.219965497978944 4:1.4463471451709837 5:44.049299014618356 6:8.366317311190734 7:30.64117362272452 8:12.623011727166503 9:48.402280378736975 10:378.275423216362 11:29.65752823456876 12:219.94924662805406 13:4.308408051458676 14:150.37693991542713 15:19.300022987254984 16:43.37975206487754 17:5.156039493695378 18:248.69933122756814 19:44.36865803453461 20:1.4249607671951243 21:26.51815263786716 22:138.6755921898039 23:13.666938819754158 24:0.951372431973683 25:4.21062575613481 26:44.66604068145907 28:6.929728561221208 29:22.432617991529387 31:13.01543978903295 32:27.248137342920508 33:1.6166528946523664 34:53.127885334144445 35:3.433783251606187 36:17.104176740584084 37:10.883842316142182 38:40.718528243794246 39:8.232407488000227 40:21.06233511197063 41:0.47337717195155127 42:5.876265433614044 43:32.986729583210696 44:1.9559632049758078 45:3.8461832687339186 46:3.9962344344026275 47:152.98195985584908 48:12.38206439761404 49:0.30191934443581003 50:44.77985879991551 51:0.08811477474239858 52:7.077678918911461 54:0.25846178015376936 55:7.173898341223635 56:4.6826519106996445 57:365.9091968607055 58:13.468641649786328 60:7.433431024329319 61:21.08219355073157 62:10.69533715150531 63:29.503039267863873 64:0.17498019742556567 65:1.2281315759129514 66:11.504663570864187 67:22.952157135960668 68:0.2798006771431825 69:125.31136230466558 70:36.412625984603054 71:1.5692921837612683 72:0.30160423875746833 73:27.77453382550664 74:0.07550836535446856 75:6.133152922169627 76:3.7124133805144774 77:28.23710307361273 78:28.473132043663306 80:0.40542349246992926 81:0.046355156733112614 82:1.8229136768325556 83:93.13309928420313 84:1.8802340357545306 85:0.0299691962390691 86:4.187517395176004 87:13.484779321837781 88:2.0064775404834543 89:17.31323610731129 90:0.5280312283376728 91:196.76912620959263 92:2.090053819542147 93:30.448121232808063 94:10.452183166798918 95:0.5787910401642644 96:26.471765425677255 97:10.684069531733114 98:31.344431442473365 99:0.6218797603674818 100:10.842464951377877 101:36.56613975310198 102:7.701159637223904 104:11.065439227634716 105:0.0027068760429485943 106:2.432686007232587 107:288.8891104397314 108:0.7029413917114309 110:37.346835112822184 111:11.337035608878896 112:11.379625349368697 114:5.062610032665541 116:19.388052455332097 117:19.388052455332097 118:15.349743503335652 119:19.511021131425093 120:0.7873433402618875 121:1.0182995264849247E-4 122:28.57916020817784 123:15.561949276862062 124:5.260882394729502 127:20.112469270650063 128:5.411949357338922 129:12.092341771069233 130:8.5544121325419 133:0.003481099780032552 134:20.308619928227767 135:34.430990452613564 137:44.83984702244525 138:2.8857272255614 139:0.004633678382305626 140:20.474465999611194 141:24.95204557159967 142:2.944253595589534 146:3.03432247896327 147:0.01150596491800464 148:0.012532354677654208 149:9.077079464890117 150:40.75544557544786 151:0.014161026579057266 152:25.81667484941858 153:16.99554691734106 154:1.0668049221609173 155:0.01903806831344739 156:5.990270078152779 157:9.385984643074018 158:3.2557590261372433 159:0.023961870109628185 160:1.1480904692449925 161:21.92345982879835 162:0.032104428309382614 163:17.660240920587473 164:0.038612953383939524 165:1.228250183788457 166:3.5062167060844454 167:18.161159813915237 168:0.053740671275965074 169:178.60315741829695 170:3.62691102272031 171:6.645765009680961 173:1.3335811695630768 176:18.508237158028038 179:18.721822272052776 180:1.3891994328019563 181:0.07186833282341788 182:1.4250159014503332 183:1.4250159014503332 184:0.07616628004738794 185:6.940941242499385 186:10.577268323835618 187:0.08366769842225015 190:7.094960173761228 191:0.1017155306616349 192:7.273696868830104 193:15.112450648355086 194:7.293926812827915 195:4.115804114669587 196:1.5929320855473177 197:4.13003213692998 200:7.416913411746902 201:24.662774632458344 202:19.855447893477777 204:0.12200598139027613 205:1.6668376494503772 206:4.260723807054787 208:0.12997074946658824 209:0.12997074946658824 210:4.290428068346157 211:4.305372741895468 212:20.218915454292674 213:15.717935313107754 214:20.384241335233014 216:1.7440299261231198 218:7.781114337869326 219:0.15357768758590637 220:0.15357768758590637 221:92.600809195821 222:4.458309683378026 223:4.473961661373461 224:42.09904200161477 225:36.43850797553659 226:7.938292844870261 228:11.883294291470207 230:4.585423652530076 231:1.8617356537237286 233:12.003127871049568 234:12.003127871049568 235:8.053309008579074 237:1.880530695121294 239:21.159068109764664 240:8.099976791350919 244:4.667133879160637 246:4.700322565043039 247:87.71447363510119 248:314.7811030759883 250:0.19533592686505 251:67.72596500320817 252:0.19800513822784138 253:21.383823897204678 255:0.20069904940049388 256:0.20069904940049388 257:1.9576398244800415 259:170.57561963694795 260:1.9576398244800415 261:4.784591498562958 262:0.20616167174102595 263:220.32709599432494 264:8.33921261409211 265:102.71864388775984 266:4.818829080875933 268:1.9973902893329933 270:26.916849168227213 271:8.437764895490911 272:4.905786542904338 274:2.0482456488192886 277:2.0898936125630496 278:0.24419503626317685 280:90.18135729991043 282:2.132425981023755 283:0.25682027050763684 285:12.932575910442678 288:5.141451208803767 289:0.26990280160330893 290:5.1601798098287235 291:39.05175711624864 294:2.265604914815409 295:2.277097926166627 296:51.77250405853814 297:0.308355694153133 298:9.122311816160405 299:9.122311816160405 300:45.83435605230229 # virus
1:306.96834199731745 2:263.7856802700796 3:11.952177035941876 4:196.24381964965872 5:397.2167785336678 6:92.39784505234432 7:629.8567617332816 8:3.168488340482211 9:25.00465180958036 10:5.831318660703867 11:4.194091280075495 12:181.9889269334875 13:56.965730901563774 14:4.461732725883016 15:4.965213943757757 16:105.5310896735917 17:122.04746655245793 18:31.100674250015533 20:37.59529939193661 21:95.67550734186216 22:1.1113051752265655 23:4.030175174391116 24:13.967157580425567 25:1.120358775544971 26:109.16338219533151 27:0.7276833403264146 28:9.636653455120857 29:65.39128598653963 30:13.015439789032428 32:5.45517150312405 33:27.60427798994419 34:78.22732504793846 35:13.975040509558522 36:20.826797736986375 37:17.403157615076648 38:0.47374603794292686 39:1728.8414447255725 40:0.6325517704094943 41:14.487569409092748 42:3.7737301238794516 43:156.0904572136916 44:0.417749437132348 45:6.222234406801587 46:47.67452667769763 47:0.33917264961195126 48:19.39272449076447 49:54.39392233398602 50:0.2680646865663867 51:2.586598283978904 52:24.045064500317753 53:10.0579196318998 54:70.91004205654973 55:7.306200585515536 56:1.0438534327662345 57:7.31839308593178 58:4.948420423346704 59:24.78031333243155 60:272.8909696157346 61:2.9249667141635673 62:5.209408908342872 63:132.7802183825623 64:79.4740679782759 65:509.6411570654461 66:3.3365188686405567 67:23.211690537587327 68:0.08672608479032216 69:0.30854326499712725 70:19.53805488079987 71:41.54596994230743 72:23.58194388379723 73:9.122475581922224 74:0.06684838915065519 75:32.649099994550866 76:0.3728359011281361 77:47.46191397574886 78:33.27682223702676 79:29.178519747120134 80:6.633522594610508 81:531.0868944229563 82:13.086389939656438 83:6.74200412335954 84:59.48843623046862 85:10.062627675049217 86:247.71573819657428 87:10.170521182284753 89:0.52123455545171 90:0.014458273705158876 91:17.778939415253465 92:0.014458273705158876 93:7.226854424416436 94:7.362068570536765 95:26.703202361129144 96:41.04568434056843 97:0.6309224064773669 98:18.429268144372593 99:7.625942974581608 100:0.6607958598162383 101:11.070543632208627 102:23.098835805646274 103:4.887214779501668 105:7.852021116664789 106:19.028695323386764 107:19.057992015304443 108:0.7318822656220213 109:2.5244347180343887 112:0.7652789495464143 113:8.120736630351445 116:19.597703048475623 117:15.503145145491922 118:43.4980473469219 119:8.31225537504011 120:2.687739776757249 123:109.76527638350196 124:60.622536343687266 126:0.8820674690537951 127:5.503159846040736 128:316.0255804527005 129:50.17054366103849 130:8.675617829644501 132:12.313709065054107 133:5.57380796837358 134:12.360829077639021 135:8.807681279172241 136:8.807681279172241 137:0.9505619713215951 138:12.431996559783666 140:0.007589826871820004 141:0.9606881669485577 142:12.576116810956588 143:162.5412240006344 144:57.289982273026745 145:12.796889338828533 146:9.119705983074304 148:16.93563432867708 149:0.015938743664831823 150:12.972547829501908 151:0.017760006090259826 152:3.190663543032045 153:17.17895766836697 154:17.20976326578681 155:0.023150629133874306 156:36.26444298806032 157:9.509886586040565 159:3.3309824024030354 160:0.032749716841810814 161:6.293975593842706 162:1.2134094251212795 163:0.038260810734609796 164:0.0442663143679328 165:6.495898597897926 167:1.3160267507140986 168:6.72401303653293 169:10.267938264445183 170:23.110916052212172 171:49.5310451831687 172:1.3564439081422084 174:49.739184099144 175:3.7429787565706114 176:6.814486972168841 177:1.384003551665456 178:3.8319792319684574 179:18.908571553792076 180:1.426293231328221 181:1.4478762874925144 183:1.4624307299926207 184:88.24919434259978 187:0.09163241873052635 188:0.0948820894369233 189:4.01730036746122 190:45.44930714518138 191:1.5917328470587901 192:7.372033681302386 194:0.11403289810260712 195:1.6236784375318742 198:7.4742664835382255 199:7.4742664835382255 200:90.9676546891692 202:0.12542575367044806 203:11.330412326148315 204:1.681059176134743 205:20.28552995537916 206:4.329996281022493 207:20.326264066534208 208:4.344881906892481 209:4.344881906892481 210:20.367143399689454 211:47.22723287948923 212:4.3748378496479114 213:106.25241268039309 214:15.94718828054875 215:7.792861858726644 216:0.15703298523008824 217:0.16160145329494816 218:0.16160145329494816 221:0.16391817067237646 222:16.15991062833198 223:1.8287107518630485 224:8.015831061969427 225:0.17583238540941093 226:192.60043128126702 228:0.18075513709978508 230:1.893162407700781 232:0.18831136737814197 233:1.911991746449526 237:1.921477095059722 238:81.02856471793739 239:48.92389123727521 240:0.19607790872536218 241:0.19607790872536218 242:37.238289928891774 243:12.225025209613586 244:0.1987142454876175 246:8.271673027499679 247:16.713303096262624 248:88.2374176285222 249:109.51131920029681 250:0.2067680439920888 251:4.788161712055451 252:16.789543927820365 253:8.319443907232655 254:12.348492059306535 255:147.57925836640825 256:8.343478822900684 257:4.83891465989894 258:4.83891465989894 259:1.9990999446781297 260:0.21504259806818918 262:8.39185115479813 263:8.416190013542465 264:164.07911553825602 265:0.22354262319841492 266:4.890349031841209 267:4.907647787987606 268:4.907647787987606 270:2.0696548657128466 271:0.23523516036952216 273:0.24123871983374115 274:0.24123871983374115 275:8.639954991961828 276:2.1111272160817305 277:17.381207132319204 280:44.66198200657561 281:8.768073249735275 282:22.471802853981906 285:0.2762126060723861 287:0.2795618544551713 288:0.2795618544551713 289:0.28294034055964756 290:22.719636152463192 292:22.921694618783317 293:18.010806830948006 294:0.3074276353229035 295:5.3865288790846755 296:9.142315283745369 297:9.225657400961472 298:28.634703555836186 # riesgo
1:123.78574032328363 2:113.16659187919831 3:69.44557258388821 4:169.82044871864906 5:8.239839027980533 6:3.7247049426784153 7:56.766387498317194 8:13.370917397615745 9:35.540137712992426 10:15.38608814589287 11:78.10867224079638 12:1.6047543045913806 13:28.310498443154714 14:19.028299892443293 15:56.38083581005745 16:33.69859454955733 17:30.8229974544255 18:59.37564057464566 19:49.902841817051275 20:6.9230382264246995 21:4.913836632342102 22:50.423703867128985 23:47.808850141611266 24:47.96394829470094 25:67.54013576682273 26:15.495823759624612 27:1.4472177770484447 28:42.46366596576113 29:10.280498593872773 30:27.248137342920604 31:5.4551715031235 33:17.242572270021657 34:36.6228749226073 35:8.431181105766465 36:85.59880093665221 37:0.6367708346852677 38:25.307895600152722 39:8.657040045800606 40:29.54118463916759 41:29.567676907769265 42:6.221023554536305 43:8.939564518540461 44:15.14053177678581 45:0.7723043946188979 46:48.47970067862005 47:0.882291287676973 48:27.582479485229733 49:23.98283282238872 50:0.10972296043621634 51:10.313077548854698 52:16.98346207657511 53:2.727175016757689 54:7.490389890231977 55:7.539374705411823 56:13.694614001905745 57:61.72118209009854 58:17.522874005138668 59:2.919850689851834 60:10.784184598218886 61:0.19213274921359894 62:11.150961123406942 63:0.212062916946293 64:0.13824702130704491 65:14.704340222343523 66:0.0915408642792463 67:41.670195435756284 68:0.07073399006958508 69:19.815117313519774 70:24.010039647499067 72:0.06162557468548203 73:9.370058781749123 74:12.72981238005251 75:28.70774414624458 76:38.252422825028546 77:69.58093544530088 78:13.104529857474763 79:6.818885178154229 80:0.029477100771368895 81:17.101034107651284 82:9.947805418628258 83:6.94177471123203 84:4.243769009461119 85:2.1102429304589956 86:21.861710133654316 87:13.966355265434721 88:61.44091533440744 89:2.1728864591902672 90:18.139812670549958 91:40.92527135376445 92:4.574262311242663 93:2.251766113353752 94:7.566570243951682 95:10.951954774755976 96:14.62485637990955 97:47.143181138649716 98:7.784589622380239 99:7.832315206076787 100:4.920756697948575 101:15.056356004180023 102:2.5453797661906066 103:0.7504560035953617 104:48.155405264151405 105:1.1378126494328872E-4 106:53.804150849255834 107:43.14408145376544 108:33.15321515274257 109:54.041991440351744 110:19.572025691319716 111:28.61248584642844 112:5.244820263266765 113:2.696960205772042 114:11.899049039041154 115:0.0012663233687624153 116:15.818512700035768 117:44.076705496204916 118:15.844908577469369 119:5.402557100396787 120:20.089284290325477 121:0.880693981366972 122:0.8899703242315053 123:44.55805305816223 124:0.004046476775342177 127:0.9620757437107537 128:2.9697240566464953 129:0.9670460330744172 130:0.9670460330744172 131:0.9820829047300935 132:8.945310219753438 133:0.9871375194297063 135:1.0024297108773206 136:16.66926785149845 137:12.69839506938074 138:35.30981895044665 139:12.69839506938074 140:16.755343861333554 141:21.057956442199124 143:21.329354505462074 144:6.015501530842814 145:13.064938665999055 146:6.015501530842814 147:6.045991180521293 148:3.249728188578401 149:3.249728188578401 150:9.477267369666071 151:41.673622927647735 152:1.1377032534007847 153:21.926018092470933 154:9.601302746188141 155:3.367203322582008 156:0.03125539002417092 157:1.1959792013757131 158:47.99696901287609 159:146.16256294738207 160:1.2444394023384286 161:6.460297263617491 162:22.665388894641044 163:10.031440253474186 164:0.055012562187002345 165:0.05617272033137147 166:6.715625289043052 167:23.28877753658965 168:1.414123910154663 169:6.893086359279076 170:18.845753033374862 171:1.421046320980392 172:44.4617572728823 174:0.07814010679929546 175:18.986148927418075 176:3.8728540542881653 177:1.4490462426356778 178:3.9499443557608176 179:0.08847576502791403 180:10.754244869642056 181:29.053121557740383 182:0.09634471006203116 183:7.190014608207624 184:10.902872725786468 185:1.5361217991224407 186:10.927939516593318 187:11.029069169947903 188:0.10981098887676446 189:7.36454424213691 190:0.11157217010143727 191:1.6598575977845555 192:11.341023113744578 193:1.6678977442257672 195:1.6922434987009356 196:0.1361133353621612 197:58.98467354394608 198:15.71349380675841 199:7.647632699932085 200:7.689286067976194 201:4.3632183288999205 202:0.14222595731047696 203:7.710230420916657 204:7.752356940796158 205:4.451924153235571 206:11.694352804196106 207:4.466919860053244 208:7.837575403791329 209:47.67440323642204 210:20.698910430165455 211:30.895812632373044 212:41.983205889825456 213:4.527520979946159 214:11.891687822457222 215:31.114816719492513 216:8.01199151336343 217:8.056449980993404 218:0.18027303418176785 219:8.078810491083305 220:4.636016020463544 221:16.404503714264788 222:1.8907804509850015 223:4.667602133890766 224:4.715484051967167 225:42.95345425244775 226:0.1977245602901487 227:1.9462768421651897 228:4.74774578704334 229:8.260923448939758 230:1.9651400114470212 231:1.9746413148578859 232:4.796658377158947 234:4.813103140795817 235:16.80687492300429 236:8.354196544602464 237:21.63942434236895 238:0.21629067876840008 239:4.846206432923169 240:8.377752627810962 241:8.377752627810962 242:55.6890685688616 244:12.454510346102094 246:8.449002255881444 248:32.31791939189091 251:4.9132820361642 252:0.23026467691835895 253:12.578417549702817 254:0.23026467691835895 255:2.06230321569078 258:0.23602598100681169 259:0.23602598100681169 261:8.569730827347854 262:89.78600175002907 263:8.59417977570043 264:0.24485627268939114 265:76.2438762946139 266:5.016129889751577 268:5.033538735687624 269:2.1332690610807616 270:8.7179810038341 271:5.086234991863278 273:8.768242026481191 274:0.26321290905381406 275:2.1855267715619657 276:0.269543563177654 277:2.206808287307614 278:5.212007429171012 279:22.662164914580092 280:0.2825319734113149 281:2.2391461301476303 282:0.28919299974652973 283:22.858008101441584 284:5.304348318267068 285:9.052584911176371 286:2.283056640256598 287:0.30285715068972435 290:5.3607925035590345 291:34.01359498058093 292:5.4373020474513405 293:5.476105421505284 294:23.413782846577295 295:18.383742215644226 296:9.323387657204062 297:2.4323578009964337 298:40.588416838438555 299:5.5747608127287505 300:5.5747608127287505 301:0.3505738485077638# encontrar
1:135.31499011177405 2:17.827116140291484 3:168.23958935707284 4:5.485265379143023 5:168.1521528319622 6:26.79001221413156 7:151.49904616203744 8:71.77478640861877 9:42.66504835201595 10:21.049514214083906 11:101.14391957943076 12:15.76630388482384 13:546.552780985087 14:31.75826489478025 15:2.030941228889499 16:23.602525073014917 17:167.05151712123953 18:4.045564335277112 19:23.574356631769007 20:122.65283693908769 21:0.5938422012921499 22:0.06575768200112611 23:61.267701123261276 24:27.867686056813803 25:228.77145043521534 26:22.198712761443108 27:5.011652995774093 28:95.94101777553037 29:455.8722861485845 30:1.6166528946523027 31:27.604277989944322 32:17.242572270021476 34:64.23199273811092 35:14.364888637450202 36:32.991857614303754 37:8.548791794267947 38:0.020830118812212226 39:0.4268532998814973 40:0.6977672294222285 41:0.7006371989554238 42:66.27849343274335 43:11.882832626029865 44:104.57591985553091 45:62.26221091138415 46:15.655072952087153 47:2.386638061452713 48:85.94044955591049 49:32.19719840655679 50:2.647057393215372 51:10.32514421412354 52:20.67801997237729 53:13.54957758428729 54:236.11839627110942 55:37.54909193882665 56:0.13781229492643143 57:0.13781229492643143 58:14.016727997978236 60:89.99673402296706 61:102.82854876387104 62:5.402871045262375 63:3.1534298605169577 64:91.97757848463594 65:18.349447876851013 66:1.5436253892540666 67:23.686554423085347 68:6.176325760784581 69:0.0664087447950174 70:1.707387671380307 71:16.139921740215716 72:9.254413860196298 73:6.397650373094619 74:58.022881073606975 75:0.3908049980501988 76:20.533936797974093 77:58.670987304837716 78:43.50412196757167 81:6.840849652966839 82:6.854413463253913 83:21.33071699356856 84:0.023030545628543387 85:127.96600232933574 86:17.789956064715536 87:17.815668153543797 88:78.61086346318858 89:30.869785534190452 90:0.6023305169095164 91:14.269247115540187 92:18.15508912779278 93:26.703269551558183 94:68.5101243617178 95:18.55909446242364 96:2.367895493866275 98:4.855729924402668 99:7.841063577456043 100:7.889167938936862 101:5.750242068193963E-4 104:120.95118216805155 105:0.7567225501292307 106:5.111474041377452 107:23.768170486692465 109:0.7900500909261999 110:0.7985569588259772 111:28.632456798478618 112:5.251489216986308 113:0.8245070477230202 114:2.736310808449828 115:2.753921350057841 116:33.866615639164806 117:0.8556139447881768 118:8.478932699110464 119:0.8738014221557622 120:34.04357417265676 123:0.8969671393267067 124:50.16767716743937 125:0.005073849462038614 127:50.825925704797754 128:12.496884574396484 129:16.48454857875961 130:12.520271516879273 132:8.954352047677867 133:0.009985427132448809 134:0.9946346310492998 135:1.004860053764764 136:12.685772128712507 137:3.0615290714402352 138:12.709674660763534 139:1.0100051508573045 140:5.828673173562069 141:0.012852068929187183 142:3.121128438377543 143:3.1615313430604215 146:21.517754461813702 147:6.052921508465513 149:3.2544577473015392 150:0.025315050415068426 152:26.50471300219127 154:537.307074690766 155:36.819700490507266 156:9.652348094620242 157:3.4158401654839876 158:53.71867760159513 159:0.03779853714601454 160:154.2833443386638 161:18.019996822064385 162:3.562700657055364 165:27.821927923505907 166:10.266081471520925 167:0.06649228704553739 168:10.498764257062838 169:44.42334590276361 170:0.0731217602320732 171:62.10409522785227 172:1.4237976819128981 174:14.625583883080001 175:1.4447644931257242 176:0.08013363919339368 177:33.80735345818822 179:7.102653221174132 180:19.250014818062645 181:7.159212542143994 182:4.020562084254729 183:7.197252209429832 184:7.21637324307241 185:1.538946543052853 188:7.352146802670505 189:0.11222853782510503 190:0.11222853782510503 191:0.1269991792781076 192:11.35055566041584 193:24.960826550348038 194:41.017413226846145 195:25.097165072086472 197:7.634261215446831 198:289.4566828106356 199:1.7115897392973225 200:15.792163387298224 202:1.7281737848886038 203:1.7365242664645861 204:1.7533433736917026 205:11.703944979099589 206:113.85884961799277 207:7.8449597790455 208:16.030088749641696 209:4.472094293588252 210:30.860016175149887 211:1.8047639748992188 213:54.02725474307379 214:4.563400096062916 215:1.8398678865578457 216:0.17628295712082423 217:8.063880225269319 218:4.625542482271456 219:31.411500874741026 220:16.41636576877329 221:0.18351215240244678 222:12.074654382410623 223:16.488297626882442 224:42.97645036730541 225:4.720731876238725 226:4.736832978232071 229:21.47678703990512 230:8.291576457266231 232:0.2090520658380555 233:0.211732004564059 235:8.338221529802977 236:0.21443547100214835 239:2.006504964343748 241:0.21716262728151656 243:2.0162004237518025 244:4.868155058596432 245:16.96936577532878 246:0.22548788581196053 248:4.901701524097865 250:0.22831145966336436 252:0.2311595611329391 253:2.0554678115062703 254:0.2311595611329391 255:96.62619811331298 256:32.51619457993884 257:38.21943872934695 259:4.969681880362195 260:2.075397636727815 261:8.577261987401853 262:22.061323117716206 263:44.22302842983277 264:8.626271828415216 266:0.24577409267316216 267:5.038873715087392 268:50.4491106078112 269:8.700564812916959 270:8.725539687113937 271:27.543252994961883 272:63.5124666105659 273:0.26415825238891166 277:5.199169590868628 278:0.28021175600041215 279:8.90339177506227 281:0.28682586530269877 282:0.29017504140729233 284:9.033779557852142 286:5.328483461781259 288:5.3473025526350355 289:5.36621005443925 290:23.071399819448814 293:5.481550496905007 294:28.80108350861462 295:65.81967891583042 296:2.4002226677592766 297:29.042496625823553 298:40.60940597680567 299:5.580228825664718 301:0.3516338762245126# niño
1:285.6068357841358 2:36.98920281973798 3:12.767523890474319 4:13.102683414950919 5:39.8473914872403 6:43.41222554379204 7:86.22461299458547 8:312.7596946148247 9:3.93740370660448 10:24.38989685910655 11:292.17758339502717 12:34.88774883291372 13:50.61239870001195 14:50.68660035278292 15:3.5787205801284436 16:53.337387083482625 17:12.624133339867221 18:73.21839026248533 19:819.2541159002749 20:0.04675678508494592 21:73.59914345676815 22:120.26671461802309 23:48.259152540167605 24:35.878703098431394 25:4.622985526656931 26:4.9103608219327395 27:42.83490236548406 28:19.45048505322569 29:3.273931435916973 30:53.12788533414496 31:78.22732504793754 32:36.62287492260664 33:64.23199273811203 35:25.158731473747043 36:1.984346902229553 37:6.088375891679901 38:66.02730283517086 39:156.98193382606618 40:8.930609861203395 41:6.304159677158613 42:0.03468183047035089 43:22.330457468227703 44:0.04285251931523425 45:4.2000164659409975 46:9.505627869069809 47:0.9184087363802247 48:13.075580064103445 49:24.235054323636206 50:4.85193857898244 51:2.7795769711543787 52:33.15581461456924 53:17.183141285782494 54:51.88053826576498 55:7.659090826412136 56:21.095197728561455 57:25.02802653444042 58:2.9729402762796235 59:7.910612809631463 60:34.08533046278383 61:8.158394959764177 62:11.299868039348214 63:0.22779698244333013 64:26.393277052477487 65:11.48141079623061 66:3.5463256907402285 67:9.169237406572313 68:3.72764939052775 69:16.171876352063 70:28.544256211639564 71:0.054697094339953234 72:1.7556142818041678 73:24.506447814385577 74:6.51479019789325 75:6.540143484791493 76:0.43330842457546836 77:53.742062415465035 78:0.03299336761076314 79:17.259119433552904 80:39.43800969598712 81:6.934463024722889 82:2.0190910060521983 83:66.17338168379435 84:0.5227296106260136 85:7.2414261746047766 86:17.958592527521304 87:40.655213247532345 88:0.5835964777944245 89:14.189761011116156 90:7.519722562152164 91:51.64111186135387 92:14.414008359150525 93:0.6281053681144123 94:92.87612323564858 95:18.729193456483074 96:4.8340702309431345 97:0.0012977696254778302 98:0.7129603311920053 99:0.7246335347743509 100:3.9473565388789685E-4 101:64.76833255217792 102:8.133364001575538 103:5.12243624009748 104:0.7810556007519474 106:19.581614972527642 107:33.33636332708132 108:8.283816630867777 109:0.814786633935497 110:11.81765245641661 111:78.02487306597945 112:0.0011474836603159696 113:24.3404602927089 114:15.900897652382753 116:144.79861190610967 117:0.881107056317025 118:24.620242684489615 119:0.0035226076071913424 120:0.8994962896401074 121:8.666956298462438 122:8.702920848746947 123:5.551509769995192 124:125.43318153999981 125:12.436229240247687 126:8.885721819108541 127:0.010125109365966304 128:3.025423150453295 129:16.633748280438226 130:8.997850146503838 131:12.715611174590546 132:51.39174267699719 133:9.073653576375486 134:12.763061346371899 135:3.103212552295061 136:16.832312947408468 137:12.834724070541048 138:35.580303199533844 139:87.78712108362495 140:16.91855404348175 141:30.65182186319121 142:3.172983008422629 143:26.14539067339174 144:17.300475030454148 145:21.692695632342545 146:9.44573518929173 147:26.422410593508463 148:6.160591973716424 149:17.420760188865998 150:6.2071348569138225 151:41.97223912742907 152:26.704716948611082 153:13.507390666586266 154:77.6284156261723 155:0.035825787242018015 156:3.4250485678466505 157:1.2273923685821477 158:13.743417961300722 159:42.82319682849639 160:3.5590873529304003 161:3.570513429127312 162:27.671895449013686 163:6.629526930194291 164:1.3528706527093137 165:6.749443966644075 166:18.66859761054857 167:50.090126143937496 168:0.07924174809588325 169:33.77294681312847 170:14.636280492143914 171:28.65922077926454 172:6.997839819659872 173:7.034296494921519 174:1.4755038612706937 175:3.9203300841928 176:1.4826057679598814 180:4.010486319986975 182:7.277513609357795 183:4.076351581345929 184:19.622738835651674 185:40.14624646308008 186:1.5778682055276996 187:24.60766930536331 188:7.432811825622227 189:19.92166988980725 191:1.6949582167354613 192:4.324205045779646 193:4.324205045779646 194:1.7111859903776134 195:7.6949447142679785 196:4.381691912769497 197:7.7156325964407175 198:1.7440949558050616 199:4.396206945575916 200:15.922711763016524 201:20.544108814201444 202:0.1511442555068862 204:0.1575971582452175 205:7.9053540957290656 206:4.514447573455802 209:4.529498323166614 210:36.52408044909506 211:0.1710418379672423 212:7.97004601497547 213:4.590319615212833 214:1.8731299386955824 215:12.007989940290605 216:16.440771047517185 217:26.272750548550878 220:12.152419699654327 221:0.19260890408224637 223:16.619855136324233 226:0.20796389562639572 227:4.81131504158293 228:12.359294092997752 229:12.38930570608629 230:8.37446153879037 231:32.18890716072876 232:16.91346574652382 233:2.0213267383589653 236:2.0309772190292312 237:2.0309772190292312 238:4.910105960522534 239:8.468334006978443 240:32.36472055618543 242:2.0406752535685015 243:0.2297167994044302 244:32.42376472946699 245:2.060215306442507 246:8.53974877348335 247:4.960467907787142 248:4.960467907787142 249:38.181011581305626 250:38.247948013091474 251:0.23826599774051005 252:38.31513780673129 253:0.24116455823451136 254:0.24116455823451136 255:8.612049974355836 256:5.011492318378946 259:32.78275650614192 260:50.396838175535514 261:22.218393196881244 262:2.1200117698483094 264:5.080579882257965 267:17.449582134896616 268:5.098043775503131 270:44.861039746079115 271:12.982691982886092 273:2.202591143471319 274:8.859704157585576 276:5.222504537965327 277:5.258793796241492 278:8.987538353592925 279:0.29102411372451864 280:5.295415943145881 281:0.29773914531995704 284:28.39775803069112 285:0.3115087380313916 286:28.45530075166742 287:2.3329674638923508 289:9.197954060346012 290:5.426288414432698 291:13.519621627409036 292:5.503018157439479 293:18.44242934885217 295:0.3479959240381813 296:2.4362600064476085 297:40.841917257627244 298:2.4718070389149793 299:2.4718070389149793 300:5.640862276096422 301:40.91960894507285# principal
1:231.6935383066054 2:128.45578237446503 3:82.6072613641579 4:148.82316304200324 5:101.29238020378779 6:91.53074186488782 7:20.612597081703125 8:180.39542119385976 9:43.62152879524105 10:6.418648942453021 11:8.669628374752998 12:79.88672953980564 13:11.408617644705844 14:25.806775165550636 15:98.3262245165618 16:5.604161615034554 17:147.16062843708187 18:32.6017771362972 19:4.938413619077014 20:229.68919433766075 21:69.5741150014053 23:44.402133308701224 24:409.54732596658897 25:25.560554607882658 26:22.711911469435236 27:16.323978776628795 28:71.33792654136485 29:5.449286397455715 30:3.433783251607235 31:13.975040509559213 32:8.431181105767353 33:14.364888637451408 34:25.158731473747505 36:156.87831122252632 37:61.17128682779955 38:0.3886064888850738 39:8.937803419854186 40:0.039239873642979005 41:2.17386507062287 42:43.194700209598764 43:12.20626721661097 44:0.338986864864193 45:0.05738398284049492 46:9.650350462200668 47:12.954044539075586 48:2.6191086100553878 49:10.314563208008384 50:7.525427031901894 51:78.09008859119542 52:57.1248945190264 53:1.1633264868734543 54:5.105663767203723 55:29.40413399833597 56:0.17802594545232525 57:7.793380582171763 58:1.2728177481789797 59:1.2815635934889809 60:17.992437480196024 61:8.282417040156533 62:26.455549643120907 63:70.58490074836371 64:22.550009108296873 65:3.3183278864286354 66:3.619086023650193 67:42.356836503788216 68:63.14834058040195 69:0.38464110103657123 70:24.481038677787947 71:33.3600074766423 72:0.39955583025400093 73:58.73354134304884 74:13.039941120952186 75:1.8740100553795676 76:0.4548743515494647 77:1.935010400827485 78:29.80685529249346 79:10.173228512620973 81:0.020598324298678233 82:89.49621921629154 83:17.66514625430281 84:0.015604436403214092 86:35.99639534517578 87:0.6045327743396585 88:22.345554123549007 89:51.487136046066546 90:18.511939320340222 91:0.004329984994022156 92:86.49343151135486 93:22.736807710765127 94:58.04285180454359 95:11.217860484305296 96:4.913982065746761 97:47.842805409447564 98:2.530932283958244 99:19.252042820259877 100:148.39673813275107 101:2.6114066108059153 102:33.31432177170701 103:0.8040943371556708 104:5.216152591405433 105:2.669216140520734 106:0.825234981292491 107:2.7112763100717383 108:0.8381270198946413 109:5.317270927891832 110:8.443667595983932 113:39.13221022853541 114:2.841442543307033 115:29.451324857794173 116:16.14371604023188 117:8.669848678351755 118:20.37569928320228 119:8.74103236065878 120:5.566665565474457 121:8.77691250035579 122:0.006572850125411826 123:0.9519075846816837 124:0.008042100438059786 125:0.9809860342825829 126:5.759256554915791 127:16.770810977040227 128:30.43036324751342 129:16.798933015009236 130:1.0259667469930498 131:9.165734576450145 132:5.887272060036392 133:21.240409045561368 134:1.0516844546599826 135:5.945268656989648 137:12.973214703849864 138:12.973214703849864 139:0.017820186126475058 141:9.300471829088568 142:52.432308748654414 143:13.216966038582987 144:31.470658914325938 145:0.027977671471892115 146:3.323212073484834 147:0.029525711057868883 148:0.031120729491441578 149:17.58743075798632 150:1.188567015991856 151:0.03360234924035238 152:6.3240402474888615 153:1.2176973042177486 154:3.462058752281461 155:17.925857171545104 156:78.27168186079115 157:54.26493601704266 158:240.407962933749 159:32.484368704188135 160:3.6186699166979035 161:1.3151495236639594 162:18.470302753652394 164:14.376315849740692 165:1.3927192821482097 166:18.837414547695925 168:19.18196272054763 169:1.481409582237177 170:1.481409582237177 171:14.807923782416426 172:14.807923782416426 173:3.968820210362577 174:3.981563755269834 177:14.926506609733554 178:45.71371051311558 179:1.5604928573781525 180:15.107264660270193 182:1.5977311080808674 183:1.5977311080808674 184:4.151624301462644 185:24.589377909967304 188:15.511314994633056 191:25.29331509214308 192:72.07018790991896 193:59.36920608719844 194:4.401431413079708 198:16.00009116427292 199:1.7802428719621042 200:7.868473902833331 202:20.715732830162526 203:1.8054938940170728 204:834.3593372060831 205:7.995997180657795 206:0.17383498715607879 207:0.1761407452576027 208:60.561135318694284 209:20.999414645179876 210:0.17846684362094886 211:0.18081341288902922 212:12.012260507630504 213:0.18556849203714226 214:37.084782221326925 215:12.12609147415385 217:1.9463083993896553 218:37.33433594512205 221:1.9554678087456117 222:31.900020591780134 223:0.2080153503110797 224:2.001928474078551 225:8.373669207659153 226:4.859686049425119 227:8.419779793123121 229:0.22396988955226668 230:32.358208495751946 231:2.0495227509664717 233:27.076900859712342 234:8.513116667020933 235:0.2322562779183354 236:4.958385031285863 237:8.53668706358807 238:32.59241191842862 239:17.172093849875036 240:0.23789791150608067 241:0.23789791150608067 242:0.23789791150608067 244:627.3578977120009 245:0.24363496425596284 246:0.24653968805436258 247:5.025609652054257 248:8.631933149872383 249:8.631933149872383 250:134.40969262533088 251:0.24946876862418552 252:0.2524223768580584 254:2.128130040337282 256:5.076799206369207 258:5.094012037800051 259:0.25840386934289383 260:5.094012037800051 261:22.392164023986336 262:0.26143210470909556 264:2.1788602277873657 265:8.802433053979264 266:8.802433053979264 268:0.27066891384805847 269:5.1988980818011665 270:77.53497139441919 271:22.672708266319212 272:57.710606770168546 273:0.28658165840521654 276:5.288472012978769 279:17.998615496399196 280:28.371643082761207 281:5.38009613770245 282:5.398673769803298 284:2.3500669346916427 286:52.42430211758847 288:13.57112167901717 290:5.492861443329089 293:5.60883496922062 294:29.18662512594242 296:13.887532577402352 298:23.970996832913105 299:5.708040874060122 300:0.37272723251094875 # clínico
1:80.92169877239905 2:215.00486353269667 3:9.15415333829874 4:178.38380446179067 5:15.17495466507915 6:114.56407795017975 7:29.80488115639443 8:3.665603566414905 9:202.9437007188937 10:0.651612146797178 11:4.743297352960192 12:13.704140904019685 13:16.81939792342714 14:0.5424329810311138 15:5.547020435471176 16:38.393811642628954 17:2.4286044096416437 18:25.799502178637276 19:35.09605269491565 20:5.140698384185722 21:24.866974651903142 22:0.19034816128618928 23:24.853106628452906 24:72.33539620282015 25:12.407697659697634 26:5.070916226965494 27:3.222372858214874 28:23.3721211813924 29:13.680124448602252 30:17.104176740584585 31:20.82679773698645 32:85.59880093665252 33:32.99185761430364 34:1.984346902229724 35:156.87831122252638 37:47.09583509526715 38:0.7437490064159596 39:18.575918945720563 40:47.84438766042672 41:26.312251434690204 42:2.221037593775229 43:0.05118609745456791 44:0.8313296560613276 45:0.31486834546854076 46:16.134578910194612 47:9.926042393054582 48:36.863062286562354 49:20.731288831055465 50:0.14050893120761646 51:777.830530946099 52:33.62566267900325 53:1.1838483234072572 54:2.921790008682993 55:5.19218373280141 57:21.44256681864431 58:3.076527113120706 60:34.557570770125864 61:0.12513038091727463 62:1.4122494394775196 63:5.711274874985927 64:40.2045570725276 65:8.56227225397726 66:0.0706300670792833 67:116.1422423835876 68:52.7557267986296 69:6.468450395390023 70:28.942634887854407 71:6.542692453964377 72:43.077527708420135 73:1.8744310118101128 74:6.668613149873296 75:6.6941314642363166 76:4.126430419933058 77:17.08452926029379 78:6.915683802438564 79:0.5239198424523125 80:13.763279662092375 81:7.090926506933585 82:2.094186409480125 83:4.4154886812981635 84:2.1543122966536914 85:0.596779976902648 86:10.736492398065524 87:104.34716442016992 88:22.45382363331449 89:2.300819591883443 90:0.0034646048209596918 91:4.770954951228613 93:0.6659279243596494 94:4.884760345139614 95:11.285706274198798 96:2.495129157276356 97:48.02093646937113 98:15.216975722116782 99:2.581968929091547 100:108.26000220555221 101:28.464473819766667 102:15.584196635958909 103:2.6883893288558354 104:8.32972592052996 105:8.32972592052996 106:9.623060946281836E-4 107:0.0010943565819495527 108:66.36624018459038 110:0.865343517736102 111:15.96489731549136 112:2.825323398514281 114:5.514972453588749 115:44.8391022637849 116:20.441410586967123 117:8.725351717018794 118:12.327338767195785 119:0.9428485778940483 120:5.608603419400525 121:0.9523228015875573 122:5.662949417380194 123:16.467850038687583 124:16.54949746643969 125:0.010555771188760586 126:12.712643492935138 127:0.014435231751909833 128:21.17299899194519 129:1.0411510712392877 130:1.0411510712392877 131:9.22198050371231 132:1.0566006559176884 134:12.971378691198254 135:0.01897989935359444 136:0.01897989935359444 137:17.110388699610123 138:1.082775834582964 139:21.471199587224447 140:6.03198503725626 141:3.2194008891479386 142:3.2597980755552776 145:1.1646123983119347 147:1.1759124453482896 148:13.512831324306127 149:110.33299593199827 150:3.426868433046768 151:1.2045768143520348 152:3.4483910861146327 153:22.40992688303009 154:0.04143840227577994 155:256.03066712953046 156:581.8283530725345 157:1.2758624790423667 158:1.2880962941116205 159:18.23159238483698 160:0.055926054632014395 163:1.3637116954319128 164:3.789688979802136 165:0.07171221609182182 166:0.07569127265574685 167:1.4638420931227745 168:0.08990824732007492 169:7.112340355401539 170:0.08990824732007492 171:3.9744209751208803 172:0.09141269915830569 173:10.84779499450748 174:14.968774245941287 176:34.412699133365685 177:1.5342955264349885 178:7.316206113662055 179:0.1073175132589745 180:19.659530939362835 181:24.561174481876392 182:15.333002253954335 183:7.411470166409746 184:11.191925803269832 185:4.1830119289487575 186:0.11941377304317849 187:0.12669651092552148 188:4.278295029537981 189:1.6848571550149003 192:15.907234944589508 193:4.418945427649764 194:4.433314425063788 195:0.15653354978466372 197:1.7902247543491299 198:4.491360152197339 199:4.491360152197339 202:66.47980359318258 203:1.8239254107545135 204:11.904098426595354 206:8.041870141884472 208:16.379131873663738 209:54.51181230008707 210:16.41374424037037 212:36.9669568696422 213:0.19064658020356262 214:1.9288653044487154 215:61.27302407459046 216:1.946936810185631 218:4.780173061005239 219:1.9743672137489041 220:1.9743672137489041 221:4.796004514771353 222:68.27910562555694 223:8.351444867905633 224:21.762508726101615 225:16.94838276813196 226:21.806093699416714 228:17.021945838903804 229:0.22946082804810894 230:12.598432585407902 232:4.958023021449807 233:8.559622668114699 234:8.559622668114699 235:2.078383217227008 237:2.0881162689909374 239:32.70750559834395 240:2.0978968748133293 241:0.24352646983809492 242:8.606914289865477 243:5.0247810638409325 244:12.751269562770533 245:0.2493185709250093 246:27.438255009438187 247:5.05859359152025 248:17.360012042366378 249:17.360012042366378 250:97.56726992084502 251:5.075610004104728 252:12.875727242722864 253:5.092700538824186 254:2.1475248764664263 255:0.2611943897560767 256:63.50320300372578 259:0.26422509815478507 261:50.9460588739187 263:8.824580011175547 264:2.1983926872730883 265:51.11255966437501 266:91.22440745448232 267:0.2766002415515774 268:27.86480715031386 269:0.28294174364544483 270:2.2400096572721124 271:2.2400096572721124 272:22.8081641714772 276:2.2824728607085274 277:0.305970904347198 278:0.3093692918359299 279:9.12785268695641 280:5.395110533171888 281:13.46146069281813 282:2.347809729091246 283:0.3232422640699408 284:5.469703975866312 285:0.330349370986878 286:5.488568369180944 288:2.3925011603129542 289:0.3375725445049591 290:13.666703287018748 291:23.543329781441177 292:0.3523742912837332 293:0.35995657042316037 296:53.49376553248449 298:0.37945680664677933 299:2.5323316701237317 300:5.742043261544755 # estudio
1:47.51339688969872 2:61.10506325178506 3:79.35710820728194 4:65.11258589850469 5:40.8067646450474 6:55.336958210964696 7:26.77640803669008 8:53.327990682782605 9:29.94763563689843 10:0.11826975168518618 11:1.7687378369521156 12:35.639658203242504 13:162.33794461808657 14:9.20574518900034 15:7.651074362034268 16:58.48212778442577 17:0.3424545852712689 18:4.342034190530038 19:31.46358731777694 20:15.198492464231931 21:9.829629100742357 22:14.112410557046156 23:36.411174934407356 24:338.2270635912404 25:15.498228133212072 26:0.6462342192384257 27:39.24978567478499 28:16.505209025919882 29:5.532788006547605 30:10.883842316141683 31:17.403157615077582 32:0.6367708346859855 33:8.548791794268627 34:6.088375891678549 35:61.17128682779897 36:47.09583509526728 38:11.980917438450485 39:52.24728182450946 40:72.64403642514776 41:88.70459416910079 42:12.21606456193343 44:22.885357324691835 45:35.32796215325528 46:4.513978062263324 47:0.2575065385144381 48:24.314413401095717 49:10.426782769103708 50:7.617422698518588 51:7.75052417089304 52:0.16135305727931717 53:0.17998206746740164 54:2.939075743658623 55:10.871205552102735 56:21.501276904224923 57:5.226096189547109 58:8.101511170166695 59:58.759721547782206 60:1.3180380347635212 61:0.23532239564996507 62:59.91382392917398 63:60.25877237343905 64:15.117458825066358 65:3.372338683268721 66:0.06866437004094114 67:3.8312233075748567 68:16.405062052321146 69:0.40018367824384904 70:1.8334798122707476 71:3.94849401516105 72:38.29392339171102 73:38.60931913683972 74:16.853648717290017 75:13.197943748345784 76:9.935818764821224 77:0.47433110932571443 78:153.15368734066573 79:10.27285575516868 80:25.963165698715454 81:72.17151976756504 82:17.633956620713064 83:21.89774673746032 84:7.255944464003686 85:36.01752254103675 86:22.448961807926985 87:57.0270264741206 88:0.6266325908733753 89:0.6335172968306287 90:0.6687872608120764 91:0.6687872608120764 92:0.0030667460021782554 93:2.39453453982569 94:11.222408628717606 95:6.78183574261342E-4 96:37.48821846744591 97:94.8920014984298 98:5.069705149926547 99:11.558461198835015 100:1.5009166093419434E-5 101:11.700879160384833 102:4.890723949616529E-4 103:15.650514017940472 104:8.357336300706468 105:19.79849772317476 106:0.8463066696282314 107:8.44140044395387 109:0.8636961727296097 110:72.61040700874213 111:8.578193095181735 112:2.8394022989173053 113:0.00351475035957875 114:12.27389435134967 115:153.1334727398434 116:16.268312534461312 117:0.005475847278880433 119:0.006801983862518133 120:2.9468348500280914 121:5.656835285930026 122:8.896747090599487 124:5.739140841747395 125:1.0034609015631657 126:25.619201828794484 127:40.84705218749809 128:3.1255054145944317 129:0.015779120022684428 130:9.193217186765215 131:5.9512681290478575 132:17.009456249325112 133:0.018063852406400998 134:0.01866149741886177 135:9.327110307113989 136:3.204065231632369 137:6.024078388460107 138:0.020518727929426987 139:1.0905478872593803 140:58.19856129695015 141:6.05350672497501 142:9.46367208955557 144:6.249163972724583 145:3.3675089611684625 146:3.3675089611684625 147:1.1839183856639461 148:9.724675254213555 149:1.19534017365528 151:17.805518765492373 152:6.389233270483842 153:3.4959511493106694 154:9.911265343208056 155:13.83207966168338 156:3.5288867393298857 158:3.5957830289296817 159:1.3025330840018297 160:10.211692244769173 161:1.340100855975326 162:1.365680978665266 163:1.372144159920686 164:33.50148649209289 165:14.512060456468284 166:1.4383153852078203 167:3.9148180934278565 168:7.134770136399579 169:0.09176659377379269 170:10.80540419173083 171:1.5144666407720366 172:29.053030412811268 173:7.189650833235385 174:15.005012646003806 175:15.005012646003806 176:0.0995123156918067 177:1.5430719843633518 178:7.338787257051209 179:7.338787257051209 180:7.338787257051209 181:1.609297580441644 182:46.27651529592594 183:4.185390794315641 184:4.198810649915348 185:0.11972796023255709 186:24.78239215805003 187:35.3982594736103 189:35.566117443104375 190:0.13454267106204593 191:11.635532771171686 192:15.943886165652371 193:15.943886165652371 194:0.15465677917118084 195:0.1589010355063354 196:1.7994553136364537 197:0.16105158179185408 198:7.895219591716564 199:7.895219591716564 200:16.1770229007357 201:11.85143379545523 203:0.16984597735485232 204:25.950717924115455 205:8.064946679380572 206:0.1812805600958753 207:1.8850286279063488 208:4.641619938796702 211:21.21254796921308 212:8.129927585593332 213:4.702826547201467 214:0.19814161477977535 215:21.379176529247093 216:43.165406648517674 217:1.974686069962896 218:12.33158862634233 219:0.21081687091649848 220:0.21081687091649848 221:12.36078947810442 222:1.993131308086059 223:8.374714069660401 224:4.892606118383343 225:0.22403838313475471 226:4.908854010657812 227:118.17562472151965 228:0.2294840579362948 229:0.23224116116342275 230:8.536077072101763 231:4.974537332935911 232:4.974537332935911 233:17.207903804886843 234:0.24065140738881743 235:22.070514334388175 236:5.007800709332688 239:0.24637561367732716 240:2.1075953320271936 243:38.49652962537673 244:0.24927341629831096 246:2.137267075226447 247:8.70203864512746 249:8.70203864512746 250:5.092220651832684 251:5.092220651832684 252:0.26110651186356354 253:5.109324948973109 254:17.473991271678372 255:22.432051693424924 256:2.1673788841308523 257:5.143758010494899 258:12.969094186763058 259:5.143758010494899 260:27.70094195726312 261:5.161087839502588 262:2.18770252507237 263:2.197940140621545 264:2.2082287684706756 265:45.05198340861741 266:8.87282756006276 267:8.897634172682185 268:5.213537028168483 270:28.079366501248895 271:2.2499007889299234 272:8.997910834662134 273:0.2957199541868851 274:0.2957199541868851 275:9.074242717866067 276:13.32490804631226 277:0.30909529868883256 278:0.3125074489741906 279:145.77353011029285 280:0.3159473325205432 281:46.067209681204886 282:23.288209547405785 283:0.3264354729874256 284:46.309027707135385 285:0.33357010603386383 286:5.505495560338799 287:40.38610458628694 288:18.40245650446369 289:5.543515757267277 290:18.444857378903055 291:34.64322289003677 292:2.459842646630831 293:2.4831696273481314 295:13.979589986685177 296:5.699216635303992 297:9.66569779654056 298:53.854171718466795 299:2.5425806421248165 300:5.759149375856512 301:2.554654325111066# hacer
1:190.37867963263824 2:26.780034671491865 3:20.576540066553363 4:38.19501080390725 5:77.82052969510053 6:11.934707084456806 7:30.224331093875595 8:11.783683097727506 9:20.833795648802887 10:165.19070974512712 11:211.59008471375833 12:67.72382185018714 13:0.19228217765268765 14:68.84721157439071 15:54.2091852986665 16:5.810554326129988 17:10.583995881094296 18:0.44690783504998804 19:7.259252198565642 20:3.3812244834562195 21:25.18473598684687 22:85.35462238661148 23:2.709839548242363 24:0.2942396029581131 25:4.8881576055155005 26:52.015340140605105 27:0.5758195190946237 28:20.06792932962808 29:13.876064860851804 30:40.718528243794935 31:0.4737460379426066 32:25.307895600152875 33:0.020830118812830485 34:66.02730283517008 35:0.38860648888508603 36:0.7437490064152579 37:11.980917438450529 39:6.475947502088148 40:53.008553000258615 41:4.228508999701719 42:0.331816734588197 43:9.442104309947716 44:53.67175354742238 45:6.854665984103353 46:27.7012532626268 47:4.711968195942897 48:7.42815624802963 49:0.142317118302795 50:10.67180928250727 51:0.16930561498154587 52:5.212499342970258 53:38.440041903344955 54:0.17796267882601058 55:17.86181028397139 56:21.678836988388493 57:21.678836988388493 58:11.264821973094191 59:1.3462834718465966 60:11.312128314181287 61:3.303423728216136 62:1.456997522422503 63:130.81639592497058 64:0.10172201070871446 65:15.33424676466944 66:42.14931483743086 67:16.479577918981164 68:3.9152195620168437 69:29.052054131405615 70:1.870364949340452 71:16.76802323579361 72:0.43155874408557987 73:4.08046792412233 74:6.773493337348684 75:88.09674316926957 76:71.22321557812634 77:6.928975920375242 78:4.282419906040517 79:2.1323827770742323 80:40.25099849391699 81:10.391037082031968 82:0.014453996925443068 83:40.59295493082905 84:0.5822947620232898 85:22.46612400624209 86:0.6388630992954513 87:0.6423120865774467 88:22.672915924479735 90:167.10221217203295 91:2.4274556571271537 92:11.13357924244552 93:2.4349268723906077 94:0.7255579383118625 95:11.423093996819496 96:0.7485576973859315 98:5.131784073624729 99:11.66221067382668 100:2.0067151912360202E-4 101:4.936232272469344E-4 102:19.88603538278875 103:11.929192053299834 104:11.950083255239598 105:11.950083255239598 106:0.0019881318920560616 107:0.0021752077809237217 108:0.8809408067305977 110:0.8942386020783091 112:0.9167584983807905 113:16.210127551565456 114:12.379046989226804 115:2.9445307774494904 116:25.136830929203256 117:0.9537396230061721 118:16.420986851418604 119:0.00855588711713878 120:0.00855588711713878 121:0.9822634061847524 122:30.18754778279987 124:0.011999275818891495 126:40.82283112780746 127:9.259742784380459 128:3.169446899362125 129:17.051596420826492 130:5.9728157384856475 131:46.70811785935752 132:3.2086365369101872 133:1.0929441061581515 134:6.0451894577854635 135:26.276456675963438 136:13.161043429130105 137:1.1141472249670015 138:3.2583429142528186 139:58.3589937388355 140:47.10853517608992 141:3238.8072675533094 142:26.54648599623054 143:17.57230041031789 144:6.3148335195344725 145:1.196809280888842 146:9.729748168246383 147:0.03653711615494804 148:13.655721892436617 149:48.11132826125875 150:84.67255956697582 151:239.17109004162026 152:84.85583049457475 153:32.396090460323514 154:0.04681162052019925 156:6.551096300706304 157:43.41770754278283 158:0.05522179283015695 159:22.975008809598545 160:0.06206977905406609 161:33.15307607666702 162:1.391220300807676 163:10.432222844835808 165:44.66262886079844 166:1.4643087763323264 167:88.63596907224752 168:0.09748297724476755 169:1.533799066574221 170:4.0244745457484745 171:7.2209000902832186 172:4.037160620296067 174:29.365155695131502 175:34.61678558669235 178:0.11549769433890772 180:19.8334218561436 181:11.23551400734568 182:1.6514415781890404 183:4.233171103556733 184:1.6590718130775222 185:64.76025704458114 186:7.541324076454081 188:30.33392936778568 189:11.515287674320705 190:7.678901341547291 191:0.1575662204109409 193:0.15968280828997616 194:0.1618180338781714 195:16.15403752501934 196:4.541538791344419 199:0.17054762012551294 200:16.288119558897332 201:60.51170354926672 202:36.68417257251073 203:0.17729622026727462 204:8.070374410202595 205:0.18893722608984478 206:0.18893722608984478 207:0.19132555300669282 208:1.9134163908924173 209:0.19132555300669282 211:1.9310953254217604 212:1.9310953254217604 213:1.948939652614567 214:8.287823334290216 215:21.51161930639189 216:0.2111755473464682 217:1964.9463903519238 218:4.846050230820524 219:2.0127286684102734 220:26.827098285601156 221:0.21896896164113888 222:0.22161027004818376 223:2.031344469011059 224:2.0596021924436294 225:4.942368076858893 226:21.98295709308006 227:0.23792515287045893 228:17.171166239377033 229:8.583372105847921 230:2.097915364193187 231:50.36842124752373 232:22.159153743587023 234:8.653762896261101 235:5.041143155378135 236:0.2521491944343014 237:0.2521491944343014 238:2.1369739627542925 239:5.074631781098264 240:12.842346451166527 241:12.842346451166527 242:0.25506442992131323 244:17.433476706173714 245:0.2609666301518148 246:5.125406593736532 247:8.77299225030609 249:17.509727891588287 250:8.797130856397969 252:2.186877213641933 253:0.2700017652004086 254:0.2700017652004086 256:17.625223244420493 259:5.194139278955431 260:0.27614840715696576 261:2.2174114571351624 262:0.2792592174920124 263:5.2289577647672845 264:17.781350020458834 265:22.750650757196038 266:2.2380202767420254 269:5.299520777902509 270:0.2984602913734926 271:5.317357723902359 272:2.2904480043922013 273:2.3010918289628868 274:39.71798304050652 275:0.3117853793967187 276:0.3117853793967187 277:0.3186098778059423 278:2.355123860676192 280:0.3255444901127035 282:2.3882080421698397 283:13.652552248426728 284:0.33975070679902414 285:34.621143055598715 287:9.40792828813248 288:0.34702573137679005 290:0.3507069904210912 292:40.95610164495043 293:35.155210455241026 294:14.036848538091911 296:9.653928651182412 299:2.5736108403392675 300:0.3931968440874012 301:74.42127814258838# sistema
1:129.04459617450442 2:605.5125542962618 3:18.12623722566843 4:51.4223857299233 5:77.89146007739954 6:16.843809710499354 7:13.18530524530253 8:3.7941013885669554 9:48.21968532432985 10:42.71986700914945 11:63.22345744294244 12:25.766097446513292 13:26.319791278891586 14:3.4358174009294817 15:12.632168132699094 16:21.536901499890575 17:13.194067604251076 18:16.635757655609062 19:51.70484131082566 20:0.7049113677328243 21:99.9851491884201 22:31.47408459698879 23:0.7881546015998251 24:2.7425578153953687 25:2.9428067899586 26:142.38187827719827 27:0.479078230907471 28:48.383844445741005 29:10.870291355685044 30:8.232407487999497 31:1728.841444725573 32:8.657040045799658 33:0.4268532998817687 34:156.98193382606675 35:8.937803419854031 36:18.5759189457205 37:52.247281824508846 38:6.47594750208766 40:15.556100401231133 41:0.052365707224152507 42:0.054543625776573824 43:106.79046045410956 44:6.770463504116179 45:4.4348694163847 46:31.87997742567616 47:32.310369832217766 48:13.530412333373855 49:17.27113354825804 51:0.17052390818098798 52:1.229278871653451 53:1.229278871653451 54:84.90799170661631 55:3.0252039361977023 56:1.2670950636531662 58:3.1534265872243132 59:64.37718001014326 60:22.17794628907085 61:0.2495127952524936 62:5.745266565952374 63:285.19647125039995 64:15.270769015232366 65:3.4333457525130653 66:16.107434098441225 67:63.71912445312247 68:1.8221741978127508 69:16.64972528480252 70:53.63916441221919 71:1.8803976629347268 72:9.707327577357358 73:54.08544465775505 74:1.940246214943368 75:1.9524157176272854 77:107.27348742314945 78:13.671254414228633 79:13.918056972351943 80:2.143339943150989 81:90.33876309992004 82:4.429532099409003 83:10.541971594027258 84:7.3455339730108875 85:10.792360529887997 86:165.4434202441872 87:187.02428949600287 88:10.920531715649854 89:2.358406425678181 90:14.833560396792548 92:0.0019107046056199375 94:7.95075147903859 95:0.7469633748538411 96:37.74228407862788 98:11.61337996026279 99:5.174955115596819 100:43.51817569205895 101:5.458051756474524E-4 102:0.8443756728331631 103:11.940859241524299 105:24.364088062192742 106:0.8702159105911434 107:24.532504545449655 108:5.436860220450776 109:24.634507100621367 110:0.0033717968366575365 111:0.9101525761883261 112:0.9192236959453268 113:8.723857969186296 114:16.329120422453002 115:20.622431633565714 116:20.653353697636394 117:20.653353697636394 118:50.77451236540887 119:0.9751993514607807 120:8.918756145657248 122:0.9944635057973409 123:3.0410311261135687 124:1.0140394048959152 125:5.852380993102724 126:0.015268285286062548 127:9.26930262686043 128:17.037600132309528 129:17.065809302772507 130:1.0746941539628387 131:1.0903225897353948 132:3.213577048794764 133:0.021126446512450665 135:9.422477380081576 136:0.0230890585760701 137:3.263306356317623 138:0.023764760889543112 139:0.023764760889543112 140:36.39372305931112 141:1.1275365384817333 142:13.343021711220159 143:9.638811333227595 144:117.42692436474823 145:1.1995267041636246 146:13.566559513963444 147:9.780070141309153 149:0.03872086891306379 150:9.88274381080729 151:0.04146390015784712 152:9.92423686785755 153:0.046277121079304574 154:6.52636567483158 155:0.04931260460586986 156:18.196044645577285 157:66.8459203481477 158:0.05572339398656756 160:0.06259889891849695 161:6.772500718919926 162:18.74197164120381 163:1.4005935346538878 164:3.856814133693935 165:3.8688810252569694 167:14.862181316293887 170:0.09813134928983325 171:19.4905929368333 172:34.481022268591886 174:19.59664646290853 177:0.10610640833754319 178:15.337992147329881 180:11.170962573785673 181:1.63930643084685 182:0.1250516031732498 183:0.1250516031732498 184:40.875800594062326 185:11.320773806214133 186:7.548999453248336 188:1.71651144016411 189:20.368090926223132 190:30.403341188967577 191:1.7890018238298402 193:11.762277182335088 195:11.84294292342041 196:7.951551372548789 198:4.561645646424991 199:1.8389917436901686 200:8.014506453657784 201:0.17586370403887633 202:93.7311002680649 204:12.034556488201783 205:1.907814383248534 206:0.18980118752245162 208:8.164176488617917 210:16.57448946020222 211:12.202707152210754 212:4.726787414025791 213:8.251498865546049 214:0.20698334936444687 215:12.316886750125036 220:2.0159598137156505 221:2.0159598137156505 222:12.49138499815755 225:12.609937201872096 226:27.14475352369799 229:2.0915358256183865 230:2.1011877965643224 231:2.110886352590581 232:8.638114373291272 233:8.661676810534587 234:27.400281145415295 237:5.06345268359048 238:90.48452891389458 239:12.852589723376813 240:0.2560430760946302 241:0.2560430760946302 242:8.709087706529473 245:158.5984690621847 247:12.945558070519699 249:50.87824334876562 250:17.560660646085235 251:22.488885627801565 253:5.165252173942461 254:0.2710033491886054 255:0.27406882003371524 256:39.04962133913554 257:2.210506098469959 261:27.925980303052658 262:2.2207389399934767 263:17.754693951474078 264:51.4559369097193 265:5.252133402334994 267:0.2897728621611379 269:0.2962336415232576 270:22.953702670791454 271:0.29950316393597576 272:2.2938076007998487 273:2.304456013214748 275:2.325914220197132 276:2.325914220197132 277:2.3475902616274333 278:2.358510983435639 280:2.3694873891165456 282:0.3336796191722155 283:0.33724983615805654 285:5.562432070783189 286:0.3444762239771938 287:0.3481328322942988 288:0.3481328322942988 290:29.0992781084112 291:2.459354414288723 292:2.494025986141873 293:5.717040556559981 294:0.37845751773996655 296:53.83875310217326 297:2.5770851322314314 298:54.120162595276035 # factor
1:7.27617826454346 2:51.96227277291642 3:2.0331649896094577 4:52.03977409891861 5:63.09156355374145 6:0.743361408156474 7:21.45477247209463 8:17.167442607396723 9:21.15829549334849 10:47.00887200198554 11:0.8331454990918087 12:1.9356815633567575 13:0.006749097481634802 14:44.68826496333882 15:15.57370904950477 16:8.096301886260596 17:1.2948025172177267 18:8.815304408512137 19:15.336514525006592 20:1.907085224677956 21:1.9460672823902472 22:61.714132258076226 23:2.789539993572349 24:21.974371175500398 25:7.317545625977686 26:1.5913833367736476 27:5.495976473949516 28:5.504257775147614 29:45.16866805412328 30:21.062335111970132 31:0.6325517704086049 32:29.541184639167213 33:0.6977672294216508 34:8.930609861202022 35:0.03923987364285772 36:47.844387660426 37:72.6440364251483 38:53.008553000259205 39:15.556100401231404 41:0.8545415443531008 42:2.349350606386101 43:12.644614780848746 44:40.08151597415284 45:4.521254049561406 46:569.5595872209639 47:4.807994443339497 48:0.13694477330359037 49:1.178934287208681 50:0.1684812675036596 51:108.34235976144862 52:3.034960669106526 53:3.034960669106526 54:1.2856748951427008 55:11.141783383678012 56:63.89283139858045 57:14.49793298319352 58:0.12686487980786454 59:116.5950610696753 60:3.241918605956164 61:22.845166562264495 62:1.5028980766585638 63:3.4701151392344345 64:0.09212788353295842 65:56.029579170369146 66:37.688016296584905 67:0.4202274600389387 68:9.673363419639927 69:6.67837650481208 70:0.45119851509185893 71:1.9265009820078147 72:0.4538486495473795 73:39.18708633151095 74:1.9868538070999806 75:10.023462522621207 76:83.35993718807559 77:7.036442342083371 78:0.017207415570312728 79:0.5722434913312858 80:26.396658077401003 81:45.652220815244156 82:0.0111858866261312 83:0.6009304672794958 84:79.57378656991273 85:4.724633594521001 86:7.690306906074664 87:0.668453056656335 88:2.3936303084741732 89:0.0024867656976728324 90:9.470543199000581E-4 91:11.27245591603081 92:18.993875099407834 93:8.324188134269842E-4 94:0.7529643930164175 95:8.131144847199327 96:0.7762942895820854 97:71.38754112107677 98:8.274403166655988 99:0.8205182045116812 100:11.863601529846306 101:15.795298584159708 103:29.19158308892646 104:15.969895613102759 105:5.425922701370014 106:0.8971334748167064 107:16.096414312954742 111:0.0058916848183351855 112:12.411729675598385 113:0.9513093508295853 114:0.9699455879623876 115:25.32821129023981 116:0.9841174779526928 117:16.564883712775973 118:5.739464826099193 119:5.780150015152965 120:1.0032770989423234 121:9.060002991529533 122:40.63266988125678 123:0.01358454162635618 124:3.1232281804805884 125:51.9342769755639 126:281.9217128214482 127:3.2290466021273287 128:17.195142890820474 129:0.02213345086030879 130:64.11433732775623 132:3.2684563702165765 133:0.024803406789399716 134:58.55661565596316 135:9.528930981658064 136:21.835248156955235 137:26.54325084632145 139:9.548370690619555 141:3.3386581575194394 142:1.1790747989161543 143:1.2013794949731489 144:48.21367087041986 145:146.47566957729174 146:6.403742781127342 148:6.465902082869375 149:27.29096287939143 151:48.63562629355258 155:14.085725539067985 156:6.640831109367502 157:3.6810131386937157 158:1.3555690550971946 159:3.7150390309639922 160:3.772534318672299 161:6.855472878257294 162:6.923323493516119 163:1.4325053663601575 165:23.864816966433253 166:3.963398340637229 167:7.203734245713726 168:1.5696804864093001 169:1.5696804864093001 170:0.10544077482270547 171:0.10705530901244598 172:1.5768505742587116 174:0.11199153749420705 175:0.11199153749420705 176:4.152484474336487 177:0.11366811048229367 178:1.6502774032042216 179:4.231060867762753 180:0.12406095973520627 181:156.455618300547 183:4.297889362292185 184:4.311405544125834 185:0.13503965093680684 186:4.32497256915453 187:1.734826234837944 188:25.400613920701236 189:106.33140916317134 190:7.772103757774288 191:25.80235477798602 192:0.1695121009547537 194:16.23752235132719 195:0.17613928961574052 196:11.981875156214281 198:4.622175741355581 201:16.438278346283123 202:8.100808731742712 203:4.666648512214311 204:4.696592113593293 207:31.817701410359366 208:0.20192550392605316 209:0.20192550392605316 210:1.96081394396454 211:55.364280993084094 212:8.294427615957867 213:21.60677571726882 214:2.005805390802744 215:0.21701751731485006 216:16.959227582261335 217:2.04256075345679 218:8.472183649197712 219:62.470042310955826 220:32.425947808354984 221:0.230174446941457 222:4.945029553749541 224:56.52916050288466 225:8.609169279455879 226:27.335252553010022 227:12.78316244496285 228:2.1181813297180536 229:2.1278374949220025 231:44.59518009832656 232:90.56431989727939 235:268.2879401541279 236:22.42814717991778 237:22.42814717991778 238:8.796954305304098 239:5.142432707513487 240:5.142432707513487 241:2.1768187308411906 242:57.22139796033555 243:0.26997970763160034 244:0.26997970763160034 246:17.661758371668565 247:2.206779489919946 249:13.05927731882506 250:5.210499188724697 251:0.2791069241346735 253:5.2276998252561775 255:0.28531409314646433 257:17.816274918868302 258:226.9829814865721 259:17.816274918868302 260:5.262325566610533 262:5.279751735962954 264:2.2784155616099504 265:78.15229055059565 266:45.56224215532593 268:0.30127045711830186 269:52.003249991364 272:0.3144984822692566 273:5.421952826455208 274:23.214753793263043 275:2.363376567935229 276:5.458299461322589 277:5.494974081377112 278:40.33893200910801 279:213.37105957933582 281:9.372503655735336 282:5.5693270085546365 283:2.440570521610614 284:5.607015462043599 285:5.625989962916978 286:18.627077629244383 287:34.92470272075033 288:2.4745059315047464 290:5.664202849400634 291:5.68344259271477 292:5.741703337084145 293:5.781002186439042 296:35.52981420377838 298:5.880896275965823 299:0.40732011868150464 300:2.6156577513141896 # sangre
1:166.88859789395985 2:58.95541852991612 3:54.810022327619166 4:124.5536033143134 5:52.162218811600404 6:564.4340572513555 7:37.37730420647145 8:62.45068465966844 9:48.77298323517202 10:13.884215135314152 11:9.152097989790407 12:0.8589851076230016 13:23.444839915740268 14:0.9447761859496792 15:10.305708979459896 16:25.08607823391208 17:6.19127291021619 18:2.8377352248867265 19:3.3739514326385645 20:21.9514929361579 21:57.50231779671555 23:54.42786061157856 24:115.69081013824213 25:22.68868343491568 26:47.99352004483621 27:7.951772900529764 28:1.702965994398034 29:0.4951688063057843 30:0.47337717195211265 31:14.487569409091456 32:29.567676907769524 33:0.7006371989546484 34:6.304159677157622 35:2.173865070622521 36:26.31225143469095 37:88.70459416910202 38:4.228508999702041 39:0.05236570722408669 40:0.8545415443527241 42:35.30893491609904 43:23.25180646527402 44:16.05838737393853 45:19.790629526398895 46:2.5902183385978406 47:4.816085254202361 48:1.1240428603054011 49:1.1824732199392145 50:1.2186451492874881 51:43.422280997242694 52:63.49860393331582 53:43.4962479600282 54:1.289332981653762 55:74.62023896009015 57:8.118801159588486 58:3.2260160378613976 59:3.2406837928230687 60:0.12260501908486476 61:27.006167592069534 62:27.14716478357572 63:5.922553528650105 64:36.2458412439678 65:0.08746394518253833 66:16.29650765130802 67:6.6010855367746295 68:24.851486581689294 70:1.924791587212132 71:25.14071995044449 72:0.45574144700279173 73:6.863653614715926 74:10.002317982056866 75:10.034816557325138 76:0.5140443176166934 77:2.065840876255889 78:7.138537007693801 79:4.489782353997653 80:0.011316795302364438 81:0.5774659555489389 82:45.728786589729545 85:2.347853117737038 86:2.383709311624269 87:0.002954773425750895 88:4.807882921750353 89:159.7813395363083 90:8.757241548881491E-4 91:8.757241548881491E-4 92:7.908612185737532 93:7.656737010824091E-4 94:2.5631919716004856 95:28.29747155310833 96:0.7786409842746301 97:15.516771609793205 98:77.54811744236997 99:136.21561539561213 100:19.83972293660295 101:2.7557395713537836 102:29.175278378429272 103:0.8777617582463063 104:34.118238076974535 107:0.90403519672277 111:20.545827900628 112:34.75867965878449 113:8.837979872151358 114:8.908414781926934 115:56.663539873988746 116:0.009741053354155154 117:3.016814444872091 118:5.746733800728555 119:5.787432747499626 120:5.787432747499626 121:0.01239268956940335 122:0.013353165841100056 124:40.85845214022804 125:9.234819546264298 126:5.982013985183391 127:6.053426313143362 128:13.126394281028317 129:46.90832143354122 130:6.067833669065159 131:13.22131423302916 133:0.025153956125585002 134:17.38028428357863 135:3.313433254894701 136:3.313433254894701 137:21.885678393187444 138:1.1489996391401367 139:0.028012403048330962 140:0.029506423973458925 141:1.1598503886770921 142:47.7110581309052 143:3.425977577175914 144:0.040302421916459046 146:0.040302421916459046 147:6.442216836711279 148:72.27527814790079 149:13.813133831509791 150:0.046922307084510805 151:0.046922307084510805 152:3.575240908597271 153:3.608144284019502 154:18.307570066103583 156:6.6483798421175395 157:18.496444453376103 158:1.35844772023931 159:1.364718057347147 160:1.3964627563594696 161:6.863081236621627 164:130.0139912132505 165:3.9321005923910595 166:0.0907579009935047 167:0.09825370201870386 168:19.63167934118514 169:7.302176775059252 170:7.302176775059252 172:15.185932566840375 174:24.565763458670975 175:0.11269066306311588 176:7.394462392122398 177:0.11437182306133556 178:15.486695366813526 179:4.236484179582137 180:11.29157877239585 182:11.416486446652943 183:7.603141336967891 184:1.6989923837327807 190:1.7617446787299633 191:4.54031197400097 192:20.893409462771608 193:42.22936311096895 195:1.8601596713444388 198:4.627727493764885 201:4.657326534618825 202:0.18611073369519057 203:4.672214026826024 204:21.29243291219587 205:21.414860302423833 208:8.258775202936484 209:61.52297303802348 211:4.793474787569963 212:16.760136364927323 213:1.9909473983048114 214:2.0090785391092094 215:0.21794600253709098 218:12.555984205258092 219:8.50278554514742 220:8.50278554514742 221:75.68077419408436 222:50.01021690043468 224:5.015395036620689 225:5.015395036620689 226:2.1118947312394334 227:0.2504995215935581 229:0.2533575492332969 230:44.54727214920612 232:5.097830875968351 233:2.1604314215079445 235:0.262070570386983 238:12.976563832063901 239:27.71216747013246 241:5.148135847323219 242:12.976563832063901 243:38.97901331555078 244:0.2709953563050662 246:2.2101489774220426 247:2.2101489774220426 248:5.199089577152548 249:17.674534097074705 250:5.216220679129795 252:2.2303759011602033 254:27.974771556938254 255:0.2863526801271932 256:0.2863526801271932 257:91.85724539489658 260:5.268060820383535 261:5.285491577321811 262:2.2610890636310423 263:85.03041257556639 264:0.29908529930577044 266:17.94657370685919 267:0.30233198295673114 268:13.323554855516313 270:5.391696747335609 272:45.971739148031446 276:9.250732175394388 279:86.51508445859467 281:2.4216958169370564 284:2.4552993628381827 286:2.466615606720644 288:9.51344123452748 289:0.3653687641689837 290:0.3653687641689837 293:2.5592813021651706 294:14.173213015685896 295:9.759978388512252 296:5.826547384770576 298:9.844407783781827 299:9.844407783781827 301:0.41262478339174835# médico
1:119.44203749050898 2:73.81748044438999 3:101.73125676530915 4:70.53525498901608 5:140.7069755659267 6:220.6100612348013 7:44.59960950631311 8:189.82391841135194 9:45.091764719582415 10:32.44238003055799 11:90.957186838643 12:44.01710366798572 13:127.37376212469671 14:52.80235061253073 15:67.88164607597693 16:35.69758327961991 17:155.85254710529838 18:49.39482424736052 19:21.684932873658376 20:36.51186637400338 21:0.7800372661490759 22:0.23768416253626756 23:78.55034636830037 24:68.86808354336851 25:85.51734162818352 26:0.4634417039896177 27:78.068421486842 28:24.027911234804442 29:8.282774962413585 30:5.87626543361362 31:3.7737301238790546 32:6.221023554536598 33:66.27849343274309 34:0.03468183046986093 35:43.194700209597876 36:2.221037593775225 37:12.216064561933576 38:0.3318167345885179 39:0.05454362577737637 40:2.3493506063870546 41:35.30893491609798 43:23.318130740943378 44:80.0107546593401 45:288.1686378445228 46:2.6072919458180492 48:0.14146889311530517 49:25.239800719629034 50:1.2294352472475678 51:29.9474613793101 52:17.979512705154864 53:17.979512705154864 54:133.6199560717447 55:43.890803195489035 56:5.432653696681863 57:43.928337047742886 58:87.0047647402171 59:5.622748137772012 60:8.407323237160233 61:50.35231458292329 62:27.21562004871064 63:23.23185992885091 64:8.809758011139273 65:19.34543850530159 66:52.722435257282825 67:20.666515291033928 68:4.019148540617837 69:1.9079731243102351 70:1.937548036993382 71:38.98260641069436 72:1.9435113941970965 73:0.026764255559179183 74:2.004047594588679 75:25.55763387481781 76:4.310484322953482 77:7.072701880273075 78:0.5436915048875244 79:17.985435357692243 80:10.573723804955824 81:10.573723804955824 82:45.8203482455046 83:31.321011852188214 84:10.749345256960233 85:7.654362998239976 86:11.056951922134312 88:22.97047541803729 89:0.6879910680531832 90:15.042983170670643 91:4.9629679949071 92:0.7244072885962386 93:11.338334595228082 94:37.86888641125134 95:48.505746280486576 96:28.39689536804047 97:19.662639809327377 98:38.48226833985819 99:15.680339948759414 100:11.91096955491434 101:0.8594209283877843 102:8.558533886180877 103:0.0027802258035797924 104:20.208289742012877 105:16.02691608225853 106:34.358162652076665 107:5.518341249183491 109:2.8978769760391803 110:2.9153543111449527 111:0.9476409059874942 112:0.00730228039458188 113:2.968432042858604 114:20.809686996770562 115:25.4045702253902 116:5.755103000396913 117:5.755103000396913 118:3.0407437961574315 119:5.809347144109419 120:0.012208661020946402 121:12.770135413527115 122:1.033189999923851 124:12.906701060144268 125:5.961725121440459 126:0.019676008840723756 127:9.414326721637552 128:17.253007168428685 130:31.192168947820047 131:21.769158348751056 132:6.133539803475868 133:3.2986083306359326 134:0.026934371367242096 135:6.192160100466048 136:26.581866778744185 137:9.587509863039445 138:3.33873137773549 139:0.029135556407186975 140:6.236580965873748 141:9.62659035991247 142:1.1900721009053428 143:13.623182648473577 144:3.4939301895052393 145:0.04163195745469441 146:3.4939301895052393 147:60.056942043089514 148:1.2641440417111762 149:0.045398740075575976 150:1.2817993876041591 151:1.2817993876041591 153:6.622737244381417 154:54.903831211279496 155:14.134854607886691 156:0.056747229716795064 157:0.06124533989464573 158:18.6041711434322 159:6.785699991201419 160:114.42803561688237 161:3.8052353553658738 162:6.953896518417211 164:23.894154143798843 165:7.092408463682675 166:75.70380681166871 167:19.50178771546735 170:24.453250599520555 171:1.5890036975801145 172:15.223340908317207 173:19.78209557509928 174:0.11480451600780082 175:15.312603592351774 176:1.6180677247334363 177:40.52157630149598 178:0.12700237365094924 179:4.252803705627347 180:4.252803705627347 181:0.1324722710774394 182:11.4470173828569 183:25.122319724302276 184:4.333258471552625 185:4.333258471552625 186:4.346843844957095 187:0.1477941521739752 188:7.783583008645632 190:7.803520782498728 191:31.103458579580337 192:36.62444163567538 193:31.155110092579097 194:11.941800298215549 195:11.99581023636188 196:4.629706304221806 197:1.87823535346451 198:4.6444323440252155 199:1.8867308625492114 200:12.104988689179617 201:0.18873375977011886 203:4.688960163204717 204:116.24483834616377 205:8.260978417437292 206:12.271726423069229 207:12.299870669543239 208:4.779622806372271 209:26.569169582637162 210:1.9738478053254425 211:0.21053042707784794 212:0.21053042707784794 213:2.000772335606004 214:12.470923841678305 215:0.22074793759622086 216:8.459215618379021 217:4.935685700976295 218:27.054758590349937 219:4.951645602398768 220:4.951645602398768 221:21.963113050195506 222:27.153973027902914 223:0.23944802563263665 224:5.032443947357062 225:12.764662419492412 226:12.794653667102658 227:5.065237811993963 229:5.081738270534994 230:56.99022579196316 231:17.48551934208645 232:8.758053993623694 233:8.78168524489642 234:0.265092708331824 235:17.523063688897672 236:2.1803655898245187 237:0.2680576546165341 238:2.1902746468492276 239:0.27104629153692666 240:0.27104629153692666 241:0.27104629153692666 243:8.853152369242881 244:57.42691683260789 245:0.2770952952420909 246:8.90128160956658 247:13.101040245326361 249:27.921751406813307 251:5.233434745806583 252:2.240544908437471 253:0.28635063671441874 254:8.94980481042967 255:0.28948492264422393 256:8.974215888056731 257:2.2609977033750583 258:8.998727560784362 259:8.998727560784362 260:8.998727560784362 261:2.271299360430332 262:5.302760696924325 263:5.320281469007877 264:2.292054986545742 265:13.322813834014164 266:0.3022725946729145 267:13.355007873468024 268:2.302509684710115 272:23.227890184989512 273:0.3222256858415721 276:23.371731650844463 277:13.650756771322472 278:5.5366834427943745 280:0.34314122697657223 281:40.57262860679721 282:23.664698580422197 283:0.3539734521554463 284:0.35764106600410134 286:5.6493476017529245 287:5.668428191165299 288:18.721057193397826 289:18.763572765355192 290:0.36881756817231276 291:0.37260169729698583 293:2.569863219188469 294:0.3959381413269084 297:2.629847728293421 298:2.629847728293421 299:14.349706332626102 301:0.4162387566595201# soler
1:358.5787102379646 2:252.12947378718752 3:89.92194834450143 4:2.2574145095449145 5:0.0048573673704920654 6:25.940442010784214 7:81.20476519532332 8:102.97151320978703 9:61.33873184116538 10:6.976269980244656 11:0.19314178577045124 12:106.34863607756076 13:20.629623965349843 14:0.9939003200193868 15:25.09711617278355 16:16.061256430477773 17:2.689811542823188 18:26.831295543801772 19:44.295063895312474 20:222.21283732567787 21:0.8089465096511168 22:21.19159306064249 23:2.8712204065698828 24:4.836894760472446 25:80.81164038001714 26:57.661012582173825 27:24.199431953015033 28:73.41489774930524 29:17.582309498361933 30:32.98672958321075 31:156.09045721369156 32:8.939564518539747 33:11.882832626030588 34:22.330457468228605 35:12.206267216610446 36:0.051186097455000065 38:9.44210430994787 39:106.7904604541091 40:12.644614780849004 41:23.25180646527436 42:23.318130740943655 44:59.554500548531294 45:20.009630053690167 46:41.38386621785121 47:2.745221865149141 48:13.88115992605927 49:7.85751326360474 50:25.64949521303326 51:0.14714926358633276 52:0.14481657020746225 53:103.24895023412468 54:58.933248147257814 55:8.225435904860129 56:30.46740851028121 57:5.500560674048891 58:30.971135994054865 59:3.308717172748214 60:3.3161252359129216 61:15.396926128587578 62:27.399526638375082 63:1.5844035999123511 64:6.018216514576628 65:41.423828470765336 66:0.39792537154503943 67:70.19839498816222 68:4.072171338619484 69:59.54740609660446 70:29.767816654803024 71:1.9779322638101309 72:25.370812046372027 73:25.60654073257209 74:6.98908657679763 75:21.461819884087667 76:0.0170904649216289 77:35.224663266089934 78:7.239293006353312 79:7.402850887666786 80:0.6007700791257863 81:7.416681321253834 82:51.31489997901585 83:4.658488678941321 84:7.556729774627503 85:14.729910994936176 86:42.10326813297717 87:58.185776501368096 88:42.19318742909627 89:7.861561105849919 90:42.74053353335812 91:42.74053353335812 92:0.7429262615387557 93:15.179409545333776 94:5.134857931100848 95:65.54125296398253 96:0.8048199689478244 97:0.8290355436565819 98:8.388527088997897 99:54.88970648358658 100:0.8622102652870104 103:8.652181462456495 104:20.342328095492864 106:24.934996637517425 107:0.9317274169244887 108:56.11853073454333 109:67.79195612068055 110:0.9543527109145112 111:5.680530858869401 112:0.00895176071458416 113:45.54187649423422 114:16.6584519518016 115:9.05056918660393 116:40.55546426069875 117:21.037314212060146 118:9.08635577926869 119:25.736525361805008 120:25.736525361805008 121:5.895701175641649 122:5.9232819672769565 123:46.39540792116622 125:0.020405715937628865 126:1.104941593986473 128:9.492943474184962 129:3.299691928145627 130:6.149685464004677 131:26.58441282495627 132:58.827644666478555 133:47.452574785124874 134:0.029941315131112176 135:17.598286928529262 136:13.451632143176944 137:0.03225256980159945 138:17.627204527059558 139:17.627204527059558 140:26.85242201329535 141:17.685270969276218 142:3.441106350557872 143:59.841249118247326 144:54.299290919584095 145:3.53546761569682 146:22.587890140142967 147:1.2751575178292116 148:10.047553957495694 149:13.94851203735294 150:48.98349986622245 151:0.052272370879719955 152:0.05437211119019573 153:6.683683667831548 154:1.3408332697069354 155:3.6991156508770437 156:3.6991156508770437 157:3.744164930608814 158:28.22730969398098 159:6.847013343962678 160:0.07551716379419904 161:28.526665438701006 163:14.721061305295942 164:3.9789226242348614 166:0.09792428057455095 167:34.67338770813905 169:0.11379249113702632 170:34.93222100369747 171:4.166131476419616 172:40.48414588816186 173:0.11884745119106381 174:4.204799500766133 175:1.6354375672378352 176:0.12229504529523222 177:1.6427871602348196 179:35.51562545756871 180:7.59354512714274 181:4.336802174637944 182:11.52904663113191 183:7.689634838661727 184:41.43542706133595 185:30.457851372750163 186:0.14627033724322774 187:0.15421360737744239 189:1.796651419724118 191:4.601627453945966 192:8.049919039495299 193:4.616105314048076 195:0.18652769612508696 196:4.674582999923586 197:26.24018633258474 198:1.9126980187613245 199:4.6893457389446755 200:1.9298783871525145 202:12.187935399125887 204:4.7640373555573365 205:16.79617648442017 206:8.325154109622314 207:1.9912529333264382 210:16.865607437604826 211:0.2179774476703815 212:4.855648113002267 213:26.9018048889558 214:12.554347652398686 215:0.22834175853405375 216:2.0638504525817822 217:8.568785603682434 218:0.23904437966574885 219:22.084770559368412 220:2.0917762992042057 221:12.70001599932288 222:8.614200443169386 223:0.24729875075665828 225:12.848453240671452 226:27.546120857944555 227:0.2615008384544719 228:5.111142115567243 229:12.938883775256414 230:0.2673408732689596 231:2.187757979543945 232:12.999753899071088 233:13.030366301674015 234:2.1976089558178717 236:8.870468132172936 237:5.194529166836211 238:167.70587635019587 239:8.894326986734237 240:2.217452919100441 241:8.894326986734237 242:2.217452919100441 244:8.918282288367092 245:5.245416536978909 246:28.063055232168956 247:17.816169162191713 249:2.247578836475216 250:0.29164229939433006 251:5.279706068137308 252:45.48199518211027 253:2.2679066911889674 254:0.2947885865062072 255:17.931994832308323 256:0.29795957452319777 258:2.288432890896798 261:2.298771250510433 262:0.3043763536417671 263:5.366736303874564 264:34.01940112331256 265:18.08856203499064 266:5.384370577130789 267:2.3300916827776477 268:2.3300916827776477 269:0.32086302289582935 270:2.361877882605242 272:13.569736606548098 273:9.289660822079078 275:2.405001722903075 276:5.528277097881285 277:5.565061828147829 278:0.34861184467904366 279:2.437915048648942 280:0.35220312642542534 281:9.471142585243296 282:18.656749391311237 283:23.837280947869107 284:29.330355221899932 285:2.505256665352515 286:13.973649917500271 288:0.37434502589639834 289:18.86773538753111 291:2.539708179692844 292:35.49968409508633 293:19.126885027629964 294:24.39638643815396 295:0.40954750324674927 296:0.40954750324674927 298:5.952085152352769 299:0.4218374818140976 301:9.964198211917553# asociar
1:71.51440848725021 2:46.227715082116994 3:38.92251908903877 4:49.535682523616394 5:229.22678617843215 6:49.81960536612951 7:48.91901313577918 8:26.51391742382705 9:38.25533607948521 10:14.218652448809353 11:29.809065009825737 12:2.049554755660435 13:3.6772320873369733 14:66.10760857332875 15:43.40180467541023 16:43.835063196340535 17:70.22932138111177 18:6.766257937386034 19:7.632279771200037 20:5.570294430881674 21:2.0479800351030892 22:102.76428537736732 23:7.128482279499982 24:26.000096648487972 25:7.51803383100837 26:20.214252731637913 27:10.920726599259671 28:1.7822866441384388 29:50.358298936458304 30:1.9559632049748574 31:0.4177494371315763 32:15.14053177678517 33:104.57591985553027 34:0.04285251931474607 35:0.3389868648650146 36:0.8313296560612714 37:22.885357324692873 38:53.67175354742307 39:6.770463504116891 40:40.081515974152964 41:16.058387373937553 42:80.0107546593402 43:59.55450054853135 45:50.28476488100341 46:193.25455913279444 47:2.7746942206423593 49:43.21120821473779 50:25.76396402608455 51:14.56580085594239 52:1.331788211740834 53:3.1383049874444087 54:44.16332022167694 55:5.533588216349047 56:30.594444195207483 57:5.543461263197801 58:0.25328246076527816 59:136.55692879714263 60:35.675293475231605 61:55.92386807305524 62:19.33389289144273 63:36.691415651488505 64:101.64964535673526 65:9.010161585462678 66:12.903374527361164 67:13.235783841628848 68:4.105677121364967 69:34.33301887233858 70:29.885562871572002 71:4.197944870677989 72:6.907212257796813 73:34.837363912002175 74:25.77198232431257 75:2.0732782443340803 76:40.191314822361065 77:78.32273478577693 78:2.181679216833714 79:26.72478369687133 80:14.328106053765117 81:10.72529431599795 82:4.620378735020072 83:2.3227733164427327 84:0.00470572761497437 86:7.849618426262717 87:2.465055872358663 88:11.247216143691961 89:8.717425224487613E-4 90:28.113883236250537 91:0.7546833768909854 92:1.1151424167960922E-4 93:23.61102129966545 94:11.66649512146521 95:15.578131544316841 96:71.66831972426294 97:28.892169365358534 98:28.964800476663825 99:158.37430582520196 100:5.4113003736138285 101:8.600444909120554 102:8.683883289984868 103:20.397455260742447 104:16.21440135800257 105:55.871485771013774 106:2.927077785295183 107:0.9445392116842029 108:29.862409810347433 109:25.16797574924451 110:2.9795500287829615 112:25.409718504403905 113:3.0329854574554256 114:25.584876988957973 115:16.78452765875784 116:21.122352400140233 117:5.850989866844456 119:3.1335353004372712 120:21.247320367845234 121:1.0578307481500142 122:5.960570565869179 123:52.11025723710222 124:0.020202996464755752 125:3.2375689394063305 126:17.30264742025446 127:31.43346840305301 128:13.321930254354275 129:53.01053728996125 130:6.187340957185491 131:9.619211161334533 132:42.049748933447376 133:31.64599569243081 134:6.260379670538433 135:17.6720311640775 136:0.033487800290590924 137:6.304718024433114 138:22.158158279538494 139:96.9876238948537 140:59.46615745252216 141:6.334494911155114 142:1.2264289797318086 143:32.255734473512845 144:37.704094654066935 145:10.015735198298175 146:18.14452259390109 147:27.54168508643563 148:3.6046381292205716 149:27.622337843142134 150:0.05481622499571613 151:1.3191102450534173 152:3.6591131483646735 153:23.101962660086716 154:33.073372689674244 155:43.95778416176653 156:3.725695125628371 157:1.3926524359810528 158:0.07087362828203327 159:1.4116060683379925 160:10.588815953320386 162:3.9218702771037597 163:1.4831343445355798 164:0.09526472156834287 165:7.193482582640623 166:4.055092739428017 167:15.21082358306285 168:11.18705962585896 170:29.74599173502187 171:15.387192654294473 172:0.11908382057694661 173:7.4826649839053685 174:4.2323422196340745 175:7.501257913217493 176:4.245348549486107 177:11.307881659843645 178:1.703323696235045 179:20.264969960665105 180:7.633195845733078 181:1.7262139629448108 182:0.14636653686808063 183:1.7416398839776366 184:1.749403144598935 185:20.48572915919881 186:15.90560078589957 188:1.8047033670264738 189:4.51581436726095 190:7.906860922678164 191:8.069442653623097 192:4.644336121322163 193:8.090097297964073 194:0.18638226375212255 195:12.13081896128077 197:8.173473236620449 198:31.675279188745233 199:31.675279188745233 201:21.41359449852877 202:0.20038968730345727 205:8.365630554868947 206:4.838097029989418 207:32.1566404207954 208:32.1566404207954 209:0.21761921208216536 211:16.96499289406556 212:4.884245919998106 213:0.2279093787160525 214:4.946650876643282 215:2.062205017826706 216:8.564404501096384 218:0.24397352499579203 219:12.75272944569947 220:2.108647354483244 222:8.65497508437627 224:70.06291696944447 225:27.58427363799408 226:50.834889733587225 227:17.54146665858572 228:0.26661349121149835 229:5.156667034811506 230:2.1950314106199946 231:33.34065711684673 232:8.864018194711312 233:8.887709086777777 234:2.214732336126879 235:51.231662931354194 236:2.224653479517384 237:22.68778006451337 238:13.144961540308685 240:8.935376893583383 241:2.2346221773035913 242:22.732714679258184 243:5.257507057354953 244:2.2446387593144994 245:8.983430495668552 246:33.69589591392909 250:0.29698434116848177 251:9.03187530804302 252:2.285190645137246 254:9.056246141899415 255:13.33278097231792 257:0.3065662976755495 258:5.360960634984928 259:5.360960634984928 260:18.036054221249145 261:2.3161240224791984 262:28.418096893456305 263:0.3130792382430167 264:0.3163737343278375 265:0.3163737343278375 266:23.19164444420199 267:5.431436988221006 268:5.431436988221006 269:18.27291180005773 270:23.380272592986863 272:18.353130900115996 273:40.3659564065525 274:2.4008687646387883 275:9.382422754101672 276:5.55779246353933 277:13.789045711566503 278:13.82265152467655 279:2.4555660377109967 280:0.35795808198129786 281:47.00261940415729 282:2.4890493675127385 283:13.958493521398646 284:13.9928141123145 285:5.726184927108094 286:5.726184927108094 287:9.645865894742464 289:14.09665785277888 290:9.672846489091365 291:14.13157021611687 292:2.5926225970583596 293:2.616298264708417 295:0.41564656650204873 296:0.41564656650204873 297:0.428005367913136 298:0.428005367913136 299:2.676581004098575 300:24.684167596422487 301:2.6888290331521647# normal
1:201.19801156899646 2:157.70166416724234 3:125.7604375885837 4:88.0433385331075 5:7.77788410116658 6:42.98775320285409 7:13.994328948485833 8:492.53403664320683 9:28.218988119260057 10:3.4488597389132774 11:23.498936991277372 12:48.89658621239662 13:237.4374978148212 14:6.152456061948762E-4 15:144.16738659724237 16:25.813355485313743 17:0.4682347568345073 18:20.562179461139788 19:10.236898716959168 20:62.89426516487533 21:33.617812417971265 22:0.014857021494931209 23:288.3138853251951 24:7.280684836661613 25:86.79492323797709 26:1.7183679393760654 27:64.05790298236732 28:5.758601498779771 29:96.69341397016366 30:3.846183268733645 31:6.222234406801621 32:0.7723043946190218 33:62.26221091138378 34:4.200016465940923 35:0.057383982839921625 36:0.31486834546809284 37:35.32796215325562 38:6.85466598410321 39:4.43486941638453 40:4.521254049561133 41:19.790629526399215 42:288.16863784452283 43:20.00963005368986 44:50.284764881003426 46:13.557110215037753 48:17.636068660279086 49:3.0430153151174877 50:80.19786000105353 51:1.3575219792112403 52:0.22266592371346744 53:75.36725414728234 54:167.7962457140008 55:18.545270138597516 56:11.504056372351453 57:11.504056372351453 58:99.88571556998447 59:50.32532865759263 60:1.496213750262409 61:3.542024841544926 62:3.5811049240502477 63:6.14245156457878 64:73.05567517541292 65:9.112254481513038 66:0.4238885243186013 67:29.712704912599627 68:0.027927597685591794 69:0.4884252104799016 70:30.099512077144023 71:25.668652088427436 72:0.5048802454346077 74:13.804960741253591 75:30.528348719778517 76:14.02413988541894 77:10.489851968150623 78:14.186646516239495 79:68.31698995431557 80:14.456503113880785 81:0.6314186456285593 82:14.477565587562133 83:31.844618466231104 84:14.669137758837117 85:69.74216665383793 86:19.057387319792646 87:5.88913023874875E-4 88:82.09947428256939 89:2.529871226009054 90:28.309427364077873 91:2.6051402116708666 92:15.358113360511249 93:43.19187754440695 94:33.460234712912374 95:11.873739903688188 96:38.71115110352198 98:2.7948465063963286 99:2.81950332900655 100:5.477409533694417 101:0.9146503028879164 103:0.006137353308372542 104:29.792747727651903 105:29.792747727651903 106:80.20866063887581 107:0.008176258798771988 108:25.309446654061233 109:0.9816759139545214 111:0.011382846255870155 112:9.064569469175414 113:12.749480306521278 115:5.904935298107192 117:5.918502315172261 118:9.224712403551734 119:1.072310293116425 120:5.973150030548259 121:52.22015122708254 123:13.107854108165956 124:9.425690917434661 125:13.246098889209472 126:6.169336410083758 127:90.02954238651805 128:1.1698616208909653 129:17.605293508841232 130:13.457593670522211 131:9.709551145566369 132:3.4021785485984455 133:3.412229666957223 134:0.035638791922758456 135:27.012356699175943 136:0.0372972801142125 137:17.83502296734756 138:22.3140014974279 140:3.4732150441115865 141:6.403410757328349 142:0.043444315867342036 143:32.45565367946991 144:1.3039342712931388 145:14.02194216740659 146:14.02194216740659 147:32.76925552130215 149:0.056322982714549226 150:3.6852689129069764 151:0.059575111194382434 152:1.357596459161789 154:38.586396008422064 155:0.06878142539594725 156:6.840747334491081 157:0.0736831618739924 158:129.12995157994388 159:44.605918241524215 160:81.62390489188996 161:33.987298222168626 162:63.00007933887793 163:0.09247716791468755 164:0.10134460400354094 165:7.264586296512261 166:11.044106813605481 167:1.6141718023395084 168:1.650161646354252 169:0.12404915655366747 170:15.472659555313207 171:15.502326741609895 172:11.304462325745348 173:24.961013260284396 174:0.13107697163855467 176:15.621937044722058 177:77.94188432394301 178:15.804236326530958 179:20.4022824994578 180:4.374800429954625 181:7.762936796533187 182:4.442225258005534 183:11.674787822749078 184:4.455860707500933 185:0.15567553476678073 187:0.16588312979527386 188:25.856748342739873 189:4.5667999743825245 191:1.9080048008090973 192:54.869707633361266 193:4.695693311203211 194:61.2138998517063 195:4.7396586135635035 196:26.488608639838223 198:55.25826192853189 199:4.7692548601554385 200:8.310146791690054 201:0.2087402588549523 202:12.335282189289611 203:1.985034800573223 204:49.491062891760485 206:55.89353950518276 207:8.461004978859028 208:8.461004978859028 210:8.482880714684505 211:8.504839157663739 212:4.936263720193165 213:4.967422701287461 214:2.092727139275366 215:2.092727139275366 216:0.247503396302401 217:8.683549415554602 218:27.445145335367194 219:2.1393759230857774 220:2.1393759230857774 221:5.078486652340141 222:2.1488360813664853 223:2.1583403812195714 224:0.2701193803046475 225:8.821250725986037 226:0.2730464638913226 227:27.84717462754752 228:0.2759962887730791 230:27.949533585307183 231:8.938507435394232 233:0.28802611168306874 234:17.80901329622725 235:2.2459150967097616 236:17.846802259213362 240:5.293448007912132 242:28.156545491343106 243:13.272324830699885 244:64.60946793591232 245:2.286051482808862 246:5.344745824164038 247:33.879461256553945 248:5.344745824164038 249:23.008501805571754 253:0.30999056341309505 255:0.31322578209097696 256:0.31322578209097696 258:23.192221296348176 260:2.337317104376993 261:2.3477196947044745 263:0.323081399844861 264:5.467041517728566 265:5.467041517728566 267:13.589540440482097 269:0.33657884854522907 270:5.538614664758278 272:9.38080034932939 273:13.752996549332796 274:0.34697588629747556 277:0.3612137476900663 279:2.4876985093856963 280:2.498844669513479 281:5.704370619858272 282:0.3758921070792445 283:5.742125484987336 284:0.38340063062271224 285:0.3871979785548619 286:35.38632775158352 287:5.799407524801703 288:19.010034872215545 290:5.8186774643427235 292:2.6252505901119956 293:82.1076301041134 294:30.172140926359077 295:9.969204684397125 297:0.43928761616966017 298:2.7094980577496264 299:30.415003842683557 301:0.44351241103533856# aparecer
1:30.45983900013968 2:2.0168576268374445 3:17.346930233168322 4:37.70532168693955 5:51.04084060291363 6:8.635187177990055 7:106.48679055614348 8:37.671552301888774 9:3.202767371775554 10:41.29203804484092 11:5.534918713101613 12:7.668286810604861 13:24.72200422138241 14:67.69730213463409 15:26.07606298046878 16:13.929348562243957 17:14.297490571878075 18:3.189025082366234 19:26.211060793155294 20:5.882900788112804 21:34.25586679472651 22:25.56880255639129 23:7.466087692959273 24:3.133958132468989 25:13.55490580696986 26:0.569977862494833 27:3.7300149781348986 28:5.951943158371788 29:18.240701390101986 30:3.9962344344018685 31:47.67452667769751 32:48.47970067861883 33:15.655072952086602 34:9.50562786907121 35:9.650350462201349 36:16.134578910193746 37:4.513978062263581 38:27.70125326262808 39:31.879977425674966 40:569.5595872209643 41:2.59021833859731 42:2.6072919458190165 43:41.38386621785203 44:193.25455913279566 45:13.55711021503694 47:10.823724062653419 48:8.044002820286492 49:0.2154351966803647 50:0.12616710415533786 51:3.301573134948717 52:8.494326337499917 53:15.052883957824475 54:0.2578727613075063 55:1.4766408012153605 56:0.2665963716707652 57:5.790444130692315 58:8.828694638982737 59:66.76386327236108 60:0.30339150071521775 61:41.847678243193535 62:3.7070788769231533 63:12.57739470724519 64:3.7631156960451237 65:472.5423309539892 66:20.992875491884355 67:13.63368929456693 68:0.02037050779202211 69:66.37965778443271 70:17.679365070741067 71:17.70207274190239 73:40.47985142742134 74:7.298938105750218 75:14.118406578119428 76:18.18925851032718 77:0.6102928859012208 78:7.552019225130364 79:31.988031845223823 80:118.73738371898317 81:105.77630569669753 82:4.820199942586458 83:0.0014190836229386998 84:100.22704622893906 85:5.045691361649719 86:2.592651245992466 87:9.83478157694722E-7 89:0.7849119186749592 90:28.730141875701104 92:33.5391738518658 94:0.8629550285975504 95:8.567940473361826 97:8.680531641747281 98:2.8904526373969994 99:5.582827003616515 100:12.41234621285678 101:0.9646141149255375 102:8.96218850981385 103:25.415587245488496 104:3.0345831331388475 108:3.0960574902146325 109:1.0329467298129942 111:9.220909037002471 112:3.1679013580669344 113:3.177003605948533 114:6.023314740114141 115:3.2321975830861676 116:1.1052515925954571 117:0.02232350564747739 118:26.28237402678642 119:0.024860340370401853 120:1.1252367113627193 121:3.297873960037605 122:1.1455281483738167 123:3.3264540247759493 124:6.231010638446936 125:0.032632470664880515 126:1.1976329176696328 127:3.4633875457365235 128:65.70027202246197 129:13.698660080409795 130:13.698660080409795 131:6.4476782572991835 132:65.98380226893251 133:6.462456886440748 134:22.548179265117778 136:13.867306777708654 137:18.123529047586874 138:3.5546363400030603 139:6.522001995301111 140:6.55203572812497 141:10.041338947457472 142:1.308051448419686 143:3.659133086454916 144:55.36414193118734 145:0.06236938333525353 146:18.569006333768943 147:1.3725408241467547 148:10.385855295826511 149:23.308691983818075 150:0.07040194254515647 151:3.789066173552251 152:10.490416861349201 153:1.4336377643197762 154:0.07775567338741646 155:44.72799788960203 156:3.8785743283500027 157:7.057746176241329 158:0.08825737054364136 160:14.977977678886337 161:19.451473363992317 162:0.10405336319510919 163:11.014388713904825 164:0.11496029494328368 165:11.174533295439325 166:1.6393494294515034 167:1.6750286858692611 168:0.13888503809115293 169:4.338546095826946 170:0.13888503809115293 171:1.7188308265343948 172:0.1407059928967172 174:0.1462614860770928 175:20.444488212574885 176:0.1481444815778762 177:25.385468223616744 179:4.483565511945492 180:0.15977587566087484 181:4.5241322763668075 182:1.8332803107820375 183:0.16991537432007084 184:20.919203580439937 185:1.8411720183797768 186:25.937502100424183 187:12.031089909511211 188:4.662647488226094 189:0.18922989673155827 190:16.49356380659012 192:0.2099749303120159 193:1.9806680760231639 194:0.21237163893761074 195:8.383284688621053 196:0.21967474521484906 197:0.21967474521484906 198:26.87951467112025 200:4.910463260087515 201:12.539860668674438 202:0.227149780652942 203:17.057219975543386 204:2.067706505390791 207:32.73136514609824 209:5.017343807102138 210:5.032855095516304 211:56.71669028969785 212:2.121824465711421 213:8.707915812963815 214:2.158726637431454 215:5.111346999833812 217:8.84298193662996 218:2.196307789750414 219:17.65543774380843 220:2.2058112681010216 222:8.888699573362256 224:17.838531090377458 226:2.2637633060352065 227:0.2965850247051935 228:17.912727267614198 229:13.294745370852365 230:0.302727860141086 231:28.34824482635365 232:78.39542377391905 233:0.30896353330017556 234:5.373518612290088 235:13.386682103877005 236:2.3233589283630307 237:65.0486000918869 238:13.448568497338806 239:2.3334560894310736 240:0.3152933231842678 241:13.448568497338806 242:444.2271326037164 244:5.4246439421757335 245:0.3217185353887146 246:9.243255085704083 247:2.3640362154540173 249:2.3640362154540173 250:5.476422556688087 252:5.493829650812024 253:2.3846668777032543 255:2.395056413626486 256:40.321691102025596 259:0.33820785287268934 262:0.3415801730468493 263:0.34497772415056205 265:46.70182480009872 266:9.416163594765958 267:0.3518492414435983 268:9.441273009584194 269:116.87055917077531 270:2.4800007200795813 271:2.4800007200795813 272:35.01083461897584 273:47.16577882020514 274:2.5017581280849197 276:5.727113277842445 277:14.095222012204346 278:24.160923856205432 279:18.972449329034763 281:2.5796205210360528 282:14.23100824429049 284:2.6138297027536237 285:14.334356544331955 286:5.896661973939526 288:2.6369242138342788 289:2.6485593133520324 290:9.911838102285646 291:0.42249203749088354 292:10.021476270326529 295:6.09341121066015 296:42.56231346461728 297:304.7853317575334 299:10.218118191993126 300:10.218118191993126 301:2.7929301904515533# nivel
1:350.2074379479482 2:8.026407866292669 3:62.13662016580145 4:13.408345572942036 5:25.628924519567928 6:11.121012202938875 7:17.466860109045516 8:31.291735162110992 9:29.382216705387155 10:45.81429415778572 11:1.1084759603220942 12:5.782794220832033 13:25.177535013332793 14:25.22290026306574 15:53.48322921737413 16:14.240154819168117 17:4.863585795117905 18:79.18099857635445 19:108.8679789195833 20:335.80411432368527 21:64.97350407511284 22:15.638639913818727 23:30.945664644832206 24:1.596743037449505 25:1.7394674665491676 26:11.262363569769795 28:97.42164285821691 29:4.03608663298736 30:152.98195985584888 31:0.3391726496116562 32:0.8822912876769352 33:2.3866380614517166 34:0.9184087363792689 35:12.954044539076762 36:9.926042393055678 37:0.2575065385155112 38:4.711968195941727 39:32.31036983221717 40:4.807994443339243 41:4.816085254202592 43:2.7452218651482587 44:2.774694220642547 46:10.82372406265249 49:5.623984124534787 50:1.445173752243832 51:5.817902101154904 52:5.8376896185573015 53:88.42012948984659 54:0.28208991210286344 55:5.917578807740162 56:8.783171623011437 57:50.78483274020977 58:19.574428965437367 59:3.6220881108745426 60:1.6370510228663495 61:20.038649844202908 62:6.379199121929613 63:3.866163413629667 64:6.456305631267222 65:1.8076757875218807 66:21.287190473138764 67:0.5404038527870914 68:0.5488296295606948 69:40.37433739344651 70:10.523062423059237 71:2.196214358620108 72:0.01129626412255206 73:0.6013949356274352 74:2.2593179883663668 75:18.23750362612358 76:14.521249362512759 77:2.3372650395305 78:7.6996076819310995 79:2.465876430638332 80:2.4728284669234744 82:11.265524045940374 83:37.59610682362586 84:19.2089577592244 85:5.158092125882783 86:8.271458224293042 87:19.672747122489174 88:0.8152552441546532 89:15.635964433007846 91:0.0017492367940358518 92:0.861866835586951 93:33.955701596187225 94:12.199133798000867 96:24.93250161767213 97:80.01773842283374 98:0.007663329221449825 99:62.32204775767562 100:0.009840314925612501 101:5.78632449411482 102:3.0960940489550897 103:3.1048158504850014 104:5.875889466292407 105:1.0375031229619944 106:5.927820643391949 107:5.940890225042412 108:81.97553871302424 109:46.558338068943925 110:35.99969454720434 111:3.2296531144676557 112:0.022754351499555698 113:9.429081223776754 114:26.446559822773605 115:0.027251156349086245 116:1.1483129003144954 117:1.1483129003144954 118:3.3314507273776286 119:9.627561155758528 120:1.1685732041271548 121:3.3788490775807576 123:3.4076355341089024 124:13.61090005974519 125:6.392749363586255 126:13.751168763324737 129:32.449359763897114 130:0.047149374878892605 131:3.5860427465047215 132:3.5860427465047215 133:1.296763245092239 134:14.014141720870425 136:10.140074354964968 137:38.05220756826701 138:10.159789254984872 139:27.741729864316117 140:14.136247149135984 142:6.733358448850791 145:6.872972022546344 146:0.0712100552170817 147:23.509840788657385 148:1.4311381331556297 149:0.07600425467026416 150:1.4495640496723612 151:3.8733437289251316 152:19.08002911011814 153:7.065062839195302 154:3.940664760009045 157:1.5254730691943026 158:0.09854294358370706 159:7.230594234119797 160:15.176416582322409 162:0.11509581698328676 163:15.343004496989142 164:1.6603082931417366 165:4.260886102811788 166:15.627382924619738 167:4.361594416391223 168:0.15137249898562702 169:15.920577431554728 170:4.425988828946992 171:15.95040058917205 172:0.15326226537012447 173:41.81994192648517 175:1.7913631142702737 176:20.71857978606247 177:0.16097600212532925 178:11.91461301118282 179:4.571765184764174 181:8.044488129304376 182:31.39380493348622 183:0.18350383975375903 184:26.171053836688476 185:0.18565040836376992 186:12.091968170910247 187:4.723487081641038 190:1.9572010905862922 191:8.42696041822115 192:43.72611858676139 193:0.2248020742923465 195:17.090789300557294 197:8.53197735512769 198:2.076330562363438 199:32.564970458358594 201:27.251185852448 202:8.595909592422768 203:17.260338202044025 204:2.1206760587216733 205:2.147758960614349 206:0.25835044930034584 207:0.2610690859501032 210:2.16601661304247 212:12.95906038587085 213:2.1937118872640475 214:0.2778126837069485 215:5.202505802185039 216:5.234484366220246 217:5.266721751660742 218:0.2893961721546666 219:17.8597259150461 220:2.2598131184869987 221:193.13873791530676 222:0.2953175783181215 226:9.134023508027717 227:5.3983292385199135 230:0.3198948693010196 231:18.23004875608452 233:13.554085098219636 234:9.25252613811897 235:0.3262681874313091 237:9.276509437885935 238:2.388352626180362 239:9.300588518735983 240:34.41348409201293 241:13.616109138536963 242:9.300588518735983 243:0.3360050414598556 244:5.517110360000481 246:18.459031824501498 247:2.4191392220946404 248:5.551693649940647 249:0.34261610907888207 251:5.5690954451735895 252:0.3493246089626817 253:23.644368936503792 254:0.3493246089626817 255:5.604121928227545 257:0.356131916509894 259:2.4608741883062835 261:53.265446479294 262:2.4714327770335416 263:9.521722698606599 265:9.546797426473528 266:9.546797426473528 268:0.37004860240814097 269:0.3771608811093286 271:9.64813898644033 272:2.546781688428668 273:5.783852502065955 274:2.557755853832441 276:2.5798655692287262 278:24.40524157393561 280:14.33188618170083 281:2.6361000295899677 282:0.41819015894462935 286:0.42996404331247506 287:6.010255385925165 288:2.693747857686588 289:0.4379580216275771 290:0.4379580216275771 291:6.049196372238283 292:30.625955734402318 293:2.7769340146495654 294:6.16819686459245 296:10.265575301140645 298:10.35081684291168 299:0.4840817738653779 300:10.35081684291168 # conocer
1:63.954731848641494 2:19.47379619989128 3:454.3255792528743 4:147.04443611162137 5:106.45895782411502 6:9.236670481259585 7:72.66624586554789 8:25.329526268516016 9:2.057274564559752 10:3.9608579350642095 11:159.30311268130336 12:8.172782243501773 13:404.5430627243365 14:16.346669000881803 15:17.34290650861414 16:422.8435533852507 17:78.54299077337157 18:75.51943751384856 19:8.481780281891034 20:11.315293693256077 21:65.93731830319348 22:51.49138090280831 23:5.452472594297875 24:7.9323853102323065 25:28.451207087098375 26:18.040196237352085 27:0.7281019023264725 28:2.1125807382068755 29:15.463916983343134 30:12.382064397613942 31:19.39272449076428 32:27.582479485230643 33:85.94044955591092 34:13.075580064103859 35:2.619108610054825 36:36.863062286562744 37:24.31441340109595 38:7.428156248029228 39:13.53041233337366 40:0.1369447733034632 41:1.1240428603055819 42:0.14146889311510924 43:13.88115992605875 45:17.63606866027815 46:8.044002820286154 49:31.322989020918097 50:0.28217437788476074 51:1.5699306006613853 52:31.953356586151774 53:1.5790283327418515 54:12.16250674751417 55:27.779463401983836 56:6.097034346685989 57:15.774514333638368 58:12.511003719697921 60:28.349909488057044 61:20.396031165147946 62:1.8317402643591816 63:13.059191647841839 64:13.059191647841839 65:0.43741184818385775 66:0.5306464543646692 67:26.447541542451837 68:0.00989001314193315 69:22.28222337410305 70:150.59163251515585 71:4.633630448948245 72:7.494900851495612 74:2.347520579353642 75:2.36050617176351 76:11.113115567610848 77:0.002031796949840537 78:0.7111064977147887 79:15.210860410692527 80:2.5636721935876285 81:0.7555808573704259 83:0.7839918745558484 84:8.205851072518216 85:8.38184406935941 86:5.352934621310124 87:8.4716617908254 88:60.71429599081725 89:0.8703356769830635 90:2.8690429521512466 92:20.343763629759714 93:0.004379621348412881 94:79.98862565442437 95:0.9725972070158363 96:74.27717764601981 97:3.0476774464769454 98:9.054294246384387 99:0.013331795799358453 100:1.0385090882481758 101:1.056696659763799 102:1.0798047832871005 104:13.069810143923501 105:9.339928724577643 107:31.17235441075884 108:6.111333291252563 109:95.79021454785698 110:0.02641252161397928 111:137.37544939799736 112:3.3467641863524964 113:3.3560177862278455 114:9.691937653510996 115:6.313988910828834 116:1.201874604338538 117:3.4215680978649434 118:3.4310446002480246 119:6.383396113743773 120:22.334396628146816 121:1.2328749463438167 122:17.962465195288356 123:13.780036235922193 124:32.37020465101738 125:0.04818058429869823 126:13.990367964124632 127:1.3245479618929497 128:1.3245479618929497 129:22.98391519486287 130:0.05680149239179016 132:3.687783206501453 135:0.06408964646050994 136:1.3697450103358504 137:10.354018098860571 138:33.21860224438846 139:0.06517354870845236 140:6.820811950496122 141:0.06737390493664769 142:0.07190625572360906 143:0.07661690358285257 145:0.08276116165906335 146:7.022372136854223 147:39.362654540830135 149:0.08788563012278365 150:3.9773134725928636 151:14.883854518025107 152:3.9997718153455133 153:1.5391912724063284 154:10.931543945171859 155:7.264827074378871 156:4.068032624153138 157:15.201980315834701 158:4.13765349378819 160:52.25411199429744 161:4.220652833362579 162:1.671966034624449 163:0.1309571118881042 165:11.534994703714021 166:0.14840408702610317 169:7.932045948769309 170:1.8232144754285975 171:4.5468558570314315 172:4.5468558570314315 173:11.916944491868765 174:0.17528192249152397 175:1.8535118954477303 176:11.966068575504638 177:16.317017624687814 178:8.141058608235381 179:0.18985604959732374 181:16.593943669110985 182:26.467571579121916 183:8.238662204395595 185:1.9555058361747442 186:1.9635827325413255 188:0.21906289642713173 190:0.2214295967578383 191:22.066578594631245 192:32.69033866435609 193:12.716070316623414 194:149.52870590648186 195:0.2512379213277828 196:5.066510255986815 197:90.32178729847665 198:249.92021510686942 199:5.081575788619167 200:17.475548367461098 202:5.111881341479541 204:2.186128107469025 205:0.2781591939622874 206:151.51332116549997 207:2.222649768191579 208:17.71768049899412 209:0.2809604166687416 210:64.16855946591836 211:2.2411544986335583 212:2.2411544986335583 213:13.22072811357767 215:5.314733354675236 216:0.30411361025283845 218:5.379279655906783 219:0.31314573974554055 220:65.0633616999325 222:28.514162718264732 223:0.31927616429578826 224:2.3754420440901636 226:40.25129663679621 228:0.33499229997963126 229:0.3382036033797343 232:0.34469552374786555 233:23.623968512819136 234:5.579327538578298 235:2.4356675482641963 236:0.35128091945488177 240:0.3546090732654581 245:0.36133711299418236 247:2.4871515115592535 248:18.711195651370875 249:9.533377450061625 251:0.36816190897826534 253:9.582579696527471 254:2.5080850041748013 255:5.7183316368293164 256:0.3750848219811542 257:18.867143703229566 258:9.63218149550523 259:18.867143703229566 260:0.3785835055088457 261:2.539858025504957 262:9.65713400641481 263:5.771684312605536 264:9.707345876577003 265:0.3892305882513811 266:0.3892305882513811 267:9.732606709689769 268:9.732606709689769 269:2.5938309992712054 270:2.6047816007675784 271:2.6047816007675784 272:19.186459476465803 273:19.22709163682973 275:0.41876271547971033 276:2.649116750208148 277:9.964738556788303 279:9.991077082653687 280:6.011064217365535 281:10.044091634656487 282:48.68274930429101 284:2.7404276327013943 286:2.7520971790186253 288:0.45813247401756757 289:42.75464919758251 291:14.816904252454139 293:31.092885619998924 294:0.4917240500808881 295:91.76560600654314 296:25.518214946173618 299:10.513843170134011 300:25.676876754847665 301:0.5137224019571217# cada
1:181.75509707080496 2:5.216296147301917 3:53.25893262742552 4:14.282065292582425 5:392.1590478019118 6:5.491945115723763 7:309.48249235789046 8:72.28944570871987 9:66.02197492121763 10:6.0245026860120054 11:231.62326976056326 12:36.34998679533513 13:352.1683897453736 14:22.92833394243751 15:11.958308943171858 16:24.434467226905948 17:131.13127446880736 18:7.801422242004213 19:20.602711405380386 20:17.613959450238934 21:28.216119703524672 22:0.43364575269791306 23:13.867464258534193 24:10.904782527817718 25:239.6615162378333 26:2.08330847374404 27:43.23950033328858 28:83.09432708323642 29:53.485750693444224 30:0.30191934443512397 31:54.3939223339855 32:23.98283282238891 33:32.19719840655678 34:24.235054323635758 35:10.314563208008389 36:20.731288831054094 37:10.426782769102438 38:0.14231711830237082 39:17.271133548257463 40:1.178934287208977 41:1.1824732199384271 42:25.239800719629216 43:7.85751326360434 44:43.21120821473811 45:3.0430153151164063 46:0.2154351966808005 47:5.623984124534159 48:31.322989020917802 50:1.5860424364704206 51:1.6360607684891577 52:51.68052637002665 53:15.872346732846033 54:369.3351818246125 55:16.019245096055435 56:0.06504371972198424 57:12.464430871330952 58:1.7694449825766636 59:0.05132501117532395 60:52.87274578701459 61:43.420947566829355 62:29.38170934688366 63:20.975833831957235 64:25.176954246645412 65:39.08682998891653 66:7.258466382034053 67:0.0071136255959767134 68:2.295876354971547 70:4.73840062974292 71:7.648559613460573 72:10.957705808152566 74:11.12240823334048 75:0.6929622999578 76:32.51764429604908 77:6.429674881617534E-4 78:0.7492627964603976 80:0.7946313418778816 81:8.219323918356581 82:0.7982073624456896 83:5.260920953276239 84:24.186893136708637 85:60.9122193778757 86:12.166985252492486 87:2.848597476704081 88:159.53746437543734 89:0.00421881023195116 90:0.9520159856498343 91:2.950028333572451 92:5.634091370024859 93:0.007255531429816063 94:20.895606380668937 95:3.0716557486057465 96:0.012820295614978383 97:12.873778951843862 98:25.882006306448005 99:30.81376493553021 102:31.263633863314855 104:21.78650917429891 107:58.879933827620995 108:26.688064324651876 109:53.25413325023913 111:26.89662848065404 114:0.0403468985671163 115:0.04198052491968655 117:1.2481483354261553 120:9.983524355915044 122:1.290186149051133 123:22.776103928248745 124:10.132731538844618 125:18.400134304127167 127:23.233970009161553 128:10.343133654230147 129:18.65568068953934 130:23.26729655053628 131:0.06892911352580862 134:0.07115949286676185 136:1.4181516515300618 138:1298.3734193032356 140:10.559887654600946 142:3.890760653337053 143:0.08671673922582288 144:7.150159992347162 147:4.010559612180487 148:0.09860474050154042 149:7.214025608265871 151:4.066417310254256 152:76.42624679876427 153:1.5895245432575142 154:34.846594995082356 155:11.142634727428044 156:1.6089911931441567 157:4.2042224378021595 158:1.6486061264383052 160:1.6891532320122382 161:46.8771156880964 162:0.14193498562557982 164:7.807249420117583 165:1.7803439435800468 166:121.367255051204 167:7.97062826286184 168:26.081681943222563 169:12.014499205743462 170:0.18139085832007257 171:21.117196878770663 173:12.087802781371755 174:0.18964813119035817 175:1.9069417951167773 176:0.19175133422029478 177:16.527281776515718 180:26.542544484935114 181:12.36273384587505 183:16.867598259816077 184:2.009830376867988 185:2.009830376867988 188:8.53145084580018 190:12.647806139962738 191:2.1443556489583013 192:12.889062034927083 193:0.25996801955279053 195:8.801634802582932 196:2.1883044713909143 197:143.1852986572327 198:13.026370307305566 201:2.215131898130618 202:0.2786844389176734 203:33.44347522289188 205:5.299724290226618 206:17.895878916397955 207:13.279711117239822 208:13.279711117239822 209:0.29835474206945484 210:58.16804088527319 213:18.07225303691174 214:9.174688632519537 215:65.14174157891887 218:9.265956895708005 219:9.288991802719387 223:0.3375652192073363 224:13.751036213599987 225:0.3471337620964304 226:147.62678399575867 229:0.3569056192441606 233:13.935179131107423 235:2.493639747953491 237:5.693604642009042 238:2.5142269984794674 239:0.37365522762088305 242:2.5142269984794674 243:2.524592286316576 244:2.524592286316576 247:5.763086560299925 249:9.669974130034129 250:0.38748337698428154 251:0.38748337698428154 252:0.3910013114687758 253:0.3910013114687758 254:2.566539003346754 255:88.46678791852624 256:0.394543947805981 257:14.21950619750572 259:5.8337462641823175 260:2.587808502327361 261:0.4017040262223777 262:0.4017040262223777 264:24.430840046630816 266:0.40896503151842584 268:41.83293156304581 271:9.946371619385374 272:5.9787353676277215 276:0.4390478013067789 277:10.102505353272221 281:2.765457131516158 282:6.148001829836344 283:2.7886465204001913 289:0.48326891450302906 290:31.031858903844245 291:6.2646777606059 292:10.454802880221129 294:2.9203875800923833 296:2.932729378889284 297:0.5310584041754929 298:31.693331626881243 301:2.9827314494882686# mujer
1:144.53376735477053 2:81.51992635708172 3:33.4930982051869 4:3.1815637737809346 5:86.59426964597903 6:1.2845154490330217 7:6.371857665467543 8:11.635481105385214 9:38.1239666584309 10:36.14538592127198 11:173.34071900632682 12:88.76696483120726 13:0.23818864552806546 14:90.05307861185456 15:39.087974704269804 16:28.202519767809456 17:56.97582865572693 18:3.6977843223508993 19:24.304422365630835 20:0.24903181365944307 21:24.824243983306683 22:39.29132070721316 23:0.5631215032628624 24:3.581863665617265 25:60.45929648418696 26:38.43086475192654 27:9.264462431069981 28:22.67518060195209 29:15.92645109743412 30:44.77985879991575 31:0.2680646865663107 32:0.10972296043663576 33:2.6470573932148453 34:4.851938578980877 35:7.525427031902017 36:0.14050893120855693 37:7.6174226985185545 38:10.67180928250704 40:0.16848126750416786 41:1.218645149287859 42:1.2294352472476902 43:25.649495213033696 44:25.76396402608441 45:80.19786000105344 46:0.12616710415516413 47:1.4451737522438404 48:0.2821743778853974 49:1.5860424364701486 51:3.69279798641719 52:12.460317377567327 53:3.7075394612440964 54:1.7049381454676167 55:24.10955717417836 56:79.69274110419092 57:52.39904921511855 58:318.38630888723475 59:1.8213480260965995 60:12.922532694957445 61:6.735756337398001 62:38.98537832110407 63:17.166013890127726 65:0.48852944801189624 66:14.157766338213156 68:7.613637529308596 69:2.366913487481538 70:22.91334929655793 71:18.716324376887545 72:4.818225013323085 73:7.847753104745289 74:11.240814589985595 75:11.274239334225383 76:23.503514211586168 78:2.598409257151766 80:11.792465363949447 81:5.246701890523258 82:11.810304910617852 83:24.320903983125923 85:34.29520594965982 86:34.48277448199696 87:0.00505607781826462 88:5.568005638162202 89:8.772787948740392 90:25.311305846817962 91:86.68580042628386 92:93.04766833912703 93:0.009351067682309845 95:12.853796409750913 96:1.0463773386930033 97:0.018487864592551674 98:5.9997833480506175 99:6.037558257447743 100:3.2494277935288753 101:0.02525176347121141 102:0.028418316763272704 103:3.3374393963002857 104:17.529206640957405 105:13.394378506848176 106:261.30536168538214 107:22.107499832266658 109:0.035389033847093035 110:31.945493006072702 112:27.162536713620916 114:27.339644453431163 115:6.514652926189118 116:13.901605244411407 117:32.46156057928736 118:18.16206553902722 119:3.5978208964444764 121:54.77759797900168 122:27.73681759646471 124:10.233351641872593 125:0.061738005191663725 126:18.633436632104846 127:23.406949192654913 128:0.07024059796170772 129:3.7974828341942786 130:3.7974828341942786 131:3.8284910452280356 132:3.8284910452280356 135:229.57761286511928 137:3.880811804713205 138:0.08060247541296592 139:6.994772382225098 141:3.901967742733906 142:7.0869729139699915 145:0.09984147774497247 146:76.08782084650738 147:124.25686073317738 149:11.010377252509313 150:11.073716469373025 151:89.8801546592749 152:4.143672369657593 153:83.64448547445903 154:0.11862685815971419 155:7.47242682984835 157:0.12799582133780452 158:0.13122035369924923 160:4.3545586847569675 161:47.148564112787106 163:0.15167068464577116 164:1.8052183580893761 166:1.8342837921244235 167:21.0571203748993 168:12.118752598815195 170:37.05502838686151 171:21.269396287437882 172:1.9166416264148018 173:37.21344348664215 175:31.72963224142871 176:8.238431946623228 177:4.749013976582672 179:12.391481510617181 180:0.2139829323206602 181:2.0188078154505735 182:4.899566096185736 183:2.03501364174577 185:17.02802828526038 186:4.927585177404448 187:0.23972015826708434 188:5.012879516262628 189:22.159335742268798 190:0.24709805380663302 191:2.1783528263799825 192:5.159310314384001 193:2.187108622621307 194:8.841043963179352 195:5.204321669567378 196:8.90485990820126 198:2.2314532410973107 199:5.234615288611264 200:5.265141078471079 202:2.2494594339119245 203:13.21590643521596 204:22.914888034004683 205:9.10052703677952 206:0.3062502250146502 207:2.3137243954062976 210:5.389625110442935 211:0.3150454082749682 214:5.469424657032316 215:5.469424657032316 217:5.5344114485280675 218:2.409024925925903 219:5.550820981381931 220:13.707430541419843 221:0.3425582261668746 222:2.428598797277199 225:5.633867499355145 227:0.36517565230210447 228:5.667560640552568 230:0.3718415609028292 231:0.375209250978103 232:0.375209250978103 233:18.86541904083775 236:233.8896103590046 237:0.3820148978184698 239:5.770315544093326 240:14.104732641239691 241:53.86573571907776 242:0.38545317757755077 243:9.704391475343552 244:18.98026713779051 245:0.39240147014922966 246:0.3959118157471431 247:19.057564429853638 248:19.057564429853638 249:0.3959118157471431 250:0.39944651969956435 251:0.39944651969956435 252:67.61139679033755 253:19.135456891419157 256:0.4065896874703658 259:9.852664570458003 260:2.6237053220830093 262:41.85317762937477 264:82.12746904852071 265:0.42117596611662395 266:14.42417754833153 267:0.42488606741290874 268:5.965520805960173 269:14.522502005677199 270:36.19698714436747 271:2.7000409813780073 273:0.4438269982563348 274:6.057323739180366 276:0.45158913042180654 277:0.4594597644664235 278:19.781079167821247 279:0.46343627346163185 280:2.790463750899088 281:2.8020147435916494 283:30.978893664903477 284:62.82720638502082 285:91.48767099741609 286:62.924936812491126 288:10.401432729297776 290:2.872522870578011 292:0.5133788349096491 294:0.5265328575256603 298:10.737960627136395 299:10.737960627136395 300:3.0073944129170926 # piel
1:57.41333839631636 2:78.41143423964445 3:27.891029460626257 4:192.1648599212645 5:0.12031497971774956 6:180.05700940598416 7:6.53871866952633 8:2.0259309865840813 9:34.90527980106835 10:1.6001607249141352 11:0.4515811981489817 12:33.4372433057855 13:100.71625546947058 14:1.449958178772784 15:15.19108302347076 16:18.45223476254559 17:0.09679807310329039 18:5.806069805032404 19:1.1543812019375377 20:1.2126644277868568 21:6.790326333743521 22:5.428307273105328 23:191.90507241957204 24:391.018757022321 25:0.6892888254382037 26:2.2038245042758984 27:22.932566410690196 28:19.240402392504823 29:6.943096695193505 30:0.08811477474157178 31:2.586598283979511 32:10.31307754885473 33:10.325144214123265 34:2.779576971153861 35:78.09008859119493 36:777.830530946099 37:7.750524170892698 38:0.16930561498233934 39:0.17052390818113936 40:108.34235976144845 41:43.42228099724224 42:29.94746137930991 43:0.14714926358583263 44:14.565800855942587 45:1.3575219792103888 46:3.3015731349485335 47:5.8179021011549334 48:1.569930600661171 49:1.6360607684882338 50:3.692797986417645 52:6.34994270021823 53:6.34994270021823 54:6.390710447820545 55:6.431775463684488 56:16.398502784705524 57:16.398502784705524 58:0.4261219590877232 59:0.4305489011812778 61:0.028668682553958116 62:6.904086074422531 63:25.64997698645465 64:10.120212363850628 65:2.0578195066939204 66:4.612614182689046 67:27.275596223232572 68:41.87721013236688 70:14.906223300213872 71:7.8595316797197015 72:4.905529646713691 73:4.979426071982542E-4 75:2.541722301181864 76:2.60244565379008 77:8.154093739825164 78:71.40430523642807 80:2.749703196945936 81:0.8491253007015666 83:0.8788203373683654 85:2.912860847993681 87:12.456833707866979 88:8.862778538717363 90:0.01189735644261377 91:5.799161145963687 93:0.012300911342860175 94:1.053135894891462 95:1.0751302804941751 96:5.992747431088891 97:210.73904843573817 98:52.59605049047662 99:0.025426627087980908 100:17.432945633369762 101:0.029866496654335217 102:0.03328531691074742 104:0.034711700362157975 105:31.830799716353912 106:17.814882753642788 107:3.4557082854221357 108:27.125830083685194 111:9.95330864512287 114:0.050896158753606265 115:140.87406065409394 116:3.6244537683235594 117:3.6244537683235594 118:1.3175534244542595 119:1.3335063754167986 120:1.3335063754167986 121:1.3442372623350722 122:10.28292490707117 123:1.360478659461521 124:3.7420010268534836 126:6.881305918556175 127:23.62151089899362 128:10.569699154029308 129:0.07868907065074149 131:1.461710427549081 132:3.895003590111198 133:3.9054537664520446 134:28.770094984868656 135:14.789117600767955 136:10.727423906751497 137:23.925366848060555 138:0.08834552328817569 139:28.886343581550086 140:145.1336478208252 141:14.863307030203853 142:7.1836109115686675 143:4.05519260614614 144:1.582289723447944 146:1.582289723447944 147:4.132552392235128 148:0.11410814052215786 149:4.15497147476111 150:1.626652919445374 151:0.11855750575575795 152:1.639543621555713 153:11.307810009781514 154:7.536989198158806 155:40.98676660747849 156:7.570275932398936 158:0.14078004657388998 159:1.7257542701678907 160:4.423442974208921 161:4.43558003665452 163:4.496875084648581 164:1.8451775416136091 165:4.584434754876604 166:4.622600849933657 167:4.6870882612197695 169:16.663684380521456 172:67.94205902965416 173:31.93060917267702 174:43.32035179046807 175:12.346391531071717 176:49.35134901907359 177:1.9884220171050226 178:26.93815971363653 179:4.901149522400228 180:12.52141368808585 181:8.51321933033261 183:0.23741207288081123 184:0.23980180365312526 185:0.23980180365312526 186:0.24220837868856027 187:12.804665058001708 189:5.098737036604007 190:33.00894473087781 192:22.701664048810464 193:2.229490338384071 194:33.52456489945836 195:0.2912697824066863 196:2.2650917276924973 197:0.2940350884626516 198:9.028020742368843 199:13.26357952252782 200:17.97926936823203 202:33.84217970411491 203:9.092916876312366 204:5.383788627164764 205:5.430709484148791 207:2.3568127335375046 208:0.32275878630923754 209:9.22485873255121 210:9.247133637661843 212:23.35506263238614 214:5.542346546531456 215:2.4137888345100906 216:131.65647015096613 217:2.4526180079930118 218:0.35351769839857283 219:9.474521585161138 220:2.4624334934962357 221:2.4624334934962357 222:5.640521252960416 223:5.657113699355687 224:41.06655297396727 225:35.12192170139555 226:9.615156721615639 227:102.58654271865284 229:2.542560893069966 230:24.135417096574013 231:2.563049280157184 232:0.38986644324007075 233:9.734875313326782 234:14.175233267130396 235:24.225325001107226 237:9.759101807188221 238:9.783424082496797 239:2.5941344724675144 240:0.4002617989540056 241:2.5941344724675144 243:29.876427015358015 246:5.89664138662605 250:35.83250224808053 251:0.41445704799165967 252:9.906495754209052 253:2.6469053534809923 254:61.23266821706501 256:35.95404022068111 260:2.6683584044329582 261:2.679160190971435 262:0.4290448001736659 263:0.4327543732487939 266:10.032064966575659 267:2.7118709109805796 268:36.26194767130671 269:24.9217536577966 270:2.745047408115557 271:2.745047408115557 272:6.113391515571817 273:0.4594432581168286 276:6.169345454392608 278:6.226037395642746 279:205.12732048112468 280:10.344174231725871 282:0.49155313184641614 283:0.4956923147294661 284:0.4998600778331433 285:0.5040566384561743 286:6.341702452934966 287:15.167011227638698 288:6.361283195956986 289:0.5125370343578298 290:0.5125370343578298 291:31.494708870726594 293:0.5386927622365628 294:31.853756169555982 295:0.5476557675588972 296:26.12583527254256 297:32.098216003940735 299:0.5613361231693198 300:3.0537133127693843 # realizar
1:51.420280761078715 2:55.597370905437444 3:103.43974491492567 4:31.519817386873463 5:14.023197028779055 6:47.42722287559723 7:98.16760859175541 8:3.498682615792288 9:46.41413254938526 10:0.42811255077087734 11:33.341518302013334 12:2.809792372719171 13:26.944258774073162 14:30.52366913379327 15:31.968059281184516 16:9.919554294152595 17:0.09955693549156004 18:16.448492368092985 19:28.345200416861136 20:44.89169098585419 21:9.324525662724929 22:3.356837405192654 23:36.870805218795105 24:28.77216182888225 25:14.854274361600025 27:9.450571367085772 28:48.766743518730564 29:4.513432588239895 30:7.077678918912123 31:24.04506450031713 32:16.983462076575293 33:20.67801997237653 34:33.15581461456995 35:57.12489451902705 36:33.6256626790041 37:0.161353057279093 38:5.212499342971333 39:1.2292788716541705 40:3.034960669106277 41:63.498603933314875 42:17.979512705153784 43:0.14481657020715508 44:1.3317882117405002 45:0.2226659237133303 46:8.494326337500093 47:5.83768961855781 48:31.95335658615129 49:51.680526370026826 50:12.460317377567923 51:6.349942700217369 53:20.132796097693536 54:33.12563825873123 55:6.4521405528781575 56:12.802719481700866 57:6.462462805628088 58:9.688229686197854 59:20.736369198713216 60:9.728783881550015 61:1.981703039594428 62:0.025226389871733673 63:25.69807627586226 64:25.69807627586226 65:44.78552706295334 66:0.6174128076493937 67:4.796214999266565 69:23.06128770933182 70:18.937111521182846 71:0.7110541962415816 72:2.4735200720785193 73:2.525887885807979 74:0.7434288259609795 75:19.239934879525574 76:33.10757121036023 77:15.401727208423365 78:5.2147401653770995 79:11.950604019362563 80:5.35257218947987 81:0.8547322899297026 82:0.0016166494800350776 83:2.8190413462266486 84:8.600797593848093 85:0.9385872810832901 86:12.465436466530575 87:2.9703117387232063 88:146.98662259668703 89:0.008737501935022417 90:3.073054249903207 92:0.012471356768996267 93:0.01288408454386429 94:21.3147671736904 95:9.310568800096851 96:9.326857058139773 97:36.24832958708737 98:0.02443923833286232 99:1.1357300546944702 100:243.89036162889445 101:22.00140258928756 102:0.0342170689503226 103:0.034935195828154235 104:6.328511894709602 105:17.74523177042653 106:9.81675226778123 107:17.874387583018176 108:37.33850281801616 109:1.2417230311078469 110:3.513569742608879 111:32.385689947176175 112:13.903692817410706 113:1.2823436413452394 114:1.303089619335348 115:10.13903900431653 116:27.734736124381058 117:0.054796901890339034 118:0.05573800263558358 120:10.231224796406444 121:10.268434984270192 122:1.36168894928425 123:23.201621972630974 125:10.438312542438053 126:3.8145226992184056 127:14.622630021684856 129:3.876050714951251 130:0.080070351251587 131:3.9072378292259082 132:0.08363940227468732 135:1.4919755447986498 137:3.95985676328835 138:39.53231101220611 139:3.95985676328835 140:14.891898777087707 141:3.981131972055582 142:0.09755126958845996 143:15.092756971827722 144:0.1099337439719335 145:1.5892910801665174 146:0.1099337439719335 147:7.375293999886157 149:0.11573714205919357 151:15.402380570407194 152:7.488937710897494 153:1.6661742802639037 154:1.6727391805837026 156:0.13268642076554676 157:0.13922121637757295 158:4.364067151311183 159:1.732957483594132 160:11.661955898228065 161:7.809754636712716 162:1421.6210872584325 164:8.004279686175035 165:21.002583840747448 166:4.63541313498503 167:8.168566934750775 168:0.20346882092467344 169:31.83469403709225 170:4.765602483481022 171:12.296345988224063 172:12.296345988224063 173:0.2099413389589483 174:0.21212983758826554 175:1.9881334465305984 176:26.72444193737005 177:1.9959555633123913 178:4.914154507959588 179:8.472804214683507 181:32.50622741656043 182:96.74307179402011 183:27.193601126180003 184:8.591148323129998 185:4.997664666715708 186:22.11715327470292 187:2.1339094241756973 189:17.47412490013325 190:2.1592705238115095 191:13.122606170596475 192:33.51811054749598 193:27.997548509173235 194:8.96122620546394 195:9.003812949881599 196:2.2729281028726236 197:2.2729281028726236 199:0.29925599269390785 201:5.350687095796175 204:9.155307226067565 205:9.221425083101918 206:2.3553801067578495 207:28.656747272284935 208:2.3647408796489846 209:5.459815867298296 210:34.3217823506987 211:13.599562480283282 212:34.376829597175295 213:0.3373665780194468 214:9.378582874010085 215:5.555746138460722 216:5.588229426753665 217:18.61038255929792 218:5.620971538866351 219:2.470462589978488 220:46.92233917995775 221:124.47342334582439 222:0.3625546924884546 223:5.670577533186649 224:0.3756720702862867 225:18.83161809312989 226:5.737657378048601 227:9.657847513687981 228:2.540479601694197 229:0.3857467793696098 230:9.705658842883288 231:41.44544904683299 234:5.823056756545546 235:47.71391723096184 236:41.5780391564529 237:0.3995032116018008 239:2.602282877348365 240:5.857710783297049 241:5.857710783297049 242:19.134358326868114 243:2.6127491177375846 244:9.826840497949231 245:5.892653143069104 246:9.87598834513942 247:9.87598834513942 248:5.910233707262584 249:5.910233707262584 251:2.6444384990963252 253:9.925530157448444 254:0.42085199313466704 255:0.4244955830264179 257:14.484870166367118 258:0.42816404943930203 259:0.42816404943930203 260:0.42816404943930203 261:2.687382017944871 262:0.43185756885778726 263:2.6982436335868707 264:14.582204763463826 265:0.43932048259184436 266:0.43932048259184436 267:19.56596640397702 270:10.153496337517945 271:2.753324302856298 273:0.46232945031254413 275:2.7983385998892234 276:10.257552502383536 277:14.915240898347056 279:6.23979491996904 280:0.4863009096750995 281:2.855834976696039 282:2.8675021525611695 283:20.14308526829688 284:0.502838051214278 285:2.902847133441723 286:15.156623928705551 287:25.695922926601977 289:2.9267010509561135 290:15.226900215384395 291:0.5198360035211227 292:6.474394542182799 293:6.514748775176507 294:6.535065570902221 295:0.5507347028336045 296:15.51408667237073 298:0.5644425938873074 299:6.617281344837317 301:10.891661292678608# dar
1:77.3549694570551 2:205.39576887167217 3:17.001233012084946 4:48.16366426520604 5:47.80804970770418 6:29.687405487498243 7:25.082850391388806 8:73.77350287717334 9:71.84566059196153 10:129.42200665791339 11:57.30743478995779 12:11.260183212595226 13:14.303754137968994 14:91.02391936445409 15:12.394786881864288 16:56.79311548115914 17:90.87025720049138 18:2.1543065036520552 19:66.99160834911194 20:131.00125269542707 21:67.99976440702174 22:3.356837405192654 23:28.66908574190953 24:28.77216182888225 25:144.66327518953958 26:111.19703510325087 27:35.18985839395322 28:35.21505158701765 29:4.513432588239895 31:10.057919631900052 32:2.7271750167565796 33:13.54957758428849 34:17.183141285781694 35:1.1633264868722468 36:1.1838483234071069 37:0.1799820674677031 38:38.44004190334495 39:1.2292788716541705 40:3.034960669106277 41:43.49624796002837 42:17.979512705153784 43:103.24895023412382 44:3.1383049874433926 45:75.36725414728326 46:15.052883957824735 47:88.42012948984616 48:1.5790283327414087 49:15.872346732846264 50:3.707539461244054 51:6.349942700217369 52:20.132796097693536 54:24.320391526316325 55:42.76317507543496 56:24.440686341832524 57:0.04989224179498244 58:1.8735061640830475 59:4.017462479684453 60:0.4370606760787847 61:9.976697418333083 62:17.264719081588506 63:44.63243668917509 64:17.4055379957788 65:0.5179016240281791 66:36.18364090222743 67:36.81378081439472 68:11.086751954420698 69:2.4349282584307614 70:27.67630268797547 71:23.218693064939604 72:0.7110541962415816 73:5.000559847793615 74:2.539145605116151 75:2.5524705198969264 76:23.783813050260086 77:28.37336635561862 78:0.8080522164983819 79:217.16236752745746 80:15.822084054371391 81:5.35257218947987 82:5.363347583801434 83:61.02873196318757 84:5.4614683635653245 85:16.30490589281073 86:50.7257120425164 87:86.40929420405614 88:5.675604878687006 89:25.28737027937418 90:30.380641218493476 92:155.4779767077107 93:9.086525419765726 94:0.01692880735005598 95:41.20547214258779 96:52.24597893379327 98:6.109529020486364 99:31.353247999512583 100:13.34185173291209 102:9.712521862614448 103:1.1973731195288595 104:37.03873371083851 105:1.2022319499325025 108:13.727041415971563 109:1.2417230311078469 111:3.541513934102912 112:54.43042204779849 113:27.4851846185462 114:3.6076708783903073 115:10.13903900431653 116:3.636440298854914 117:22.9146494434098 118:54.94952442543584 119:18.461437112003658 120:6.696979878277077 121:6.725350284512774 122:3.7144125100254737 123:3.724289524951811 124:1.383576441087482 125:6.854958079352019 126:33.52721008187953 127:3.8657181702898193 128:1.4454207027308688 129:6.987838292208584 130:3.876050714951251 131:0.08363940227468732 132:28.737974317703323 133:19.139422064489427 136:50.836799552607395 137:10.770516848459751 138:10.770516848459751 139:62.905149916041886 140:7.139487370377324 141:19.315535416306467 142:14.99178624944464 143:4.0675644674274665 144:34.795587588328274 145:11.076737403260884 146:15.220525570978927 147:1.6018662644636985 148:11.160590695164073 150:52.207088061318316 151:0.1202140327544548 152:1.6466275547708171 154:0.12949441778441567 155:7.588255022310762 156:4.293427845437034 157:35.680070652995 158:0.1425650283675935 159:30.443119128459895 160:1.7673168883334958 161:1.7742683232848593 162:16.082038977509622 163:20.765021270231472 164:20.968346314036783 165:4.5972195120265535 166:26.109548121095415 168:0.20346882092467344 170:37.38408261994257 171:0.20561091677088308 172:26.55774331559667 176:1.9959555633123913 178:0.22789225063969593 179:2.043557188001141 180:8.472804214683507 181:8.531675570973288 182:12.672796139028932 184:17.21726672160637 186:8.611108035972274 188:0.2593059650472947 189:5.1118704943299145 190:0.26184242703849847 192:5.244438783618335 193:0.2854779225393314 194:0.2881957972540324 195:22.856461060000743 196:9.02522109964752 197:2.2729281028726236 198:5.320042005715633 199:39.56540729560385 201:13.343498730424614 202:13.343498730424614 204:0.31351466700550645 206:0.3223068814933759 207:18.252163479761094 208:5.459815867298296 209:2.3647408796489846 210:2.374142474271874 211:0.3312810175571336 212:0.3312810175571336 213:52.704249295584546 214:23.559289111208145 215:18.46555343792087 217:34.82416797832753 220:29.197456127679786 221:9.493390790477315 223:0.36580067735167193 224:0.3756720702862867 225:9.61040639514184 226:9.634080992177934 227:29.552725313144727 228:2.540479601694197 230:24.170684345877877 231:9.729704922809564 232:5.805836628508974 233:5.823056756545546 234:2.581493722512753 235:0.3960289696304662 238:14.262163302428739 239:35.63835802492196 240:5.857710783297049 241:19.134358326868114 242:0.40300114557194444 243:0.4065229352629247 244:29.917193457628997 245:24.442491255681297 246:9.87598834513942 249:5.910233707262584 250:2.6444384990963252 252:0.42085199313466704 254:5.945616169327028 255:48.30985665303295 257:2.6765710536299454 258:9.975471523917703 259:0.42816404943930203 260:5.981297226235935 262:0.43185756885778726 263:2.6982436335868707 264:0.43932048259184436 265:0.43932048259184436 266:0.43932048259184436 267:10.076575877766354 270:0.4545549255972079 272:62.21778684418505 273:0.46232945031254413 274:19.76836584352002 276:0.47021089559389717 277:2.8211709174102855 282:10.416945776304068 283:0.49866110993697194 284:2.8910077960661393 285:0.5070437901316825 286:25.64526441158701 287:2.914744735808266 290:15.226900215384395 292:2.9751225669905272 293:2.9996976205145094 294:6.535065570902221 298:20.79960817124897 299:3.0622288423602657 301:0.5690757923701634# trastorno
1:114.64354544811083 2:38.64001017201732 3:82.36281841878072 4:167.18357426662874 5:40.95656520004781 6:2.6076539508487913 7:216.19485050894386 8:87.79904743951172 9:63.26634490190916 10:1.379494399883159 11:163.90740895176964 12:30.04513873065382 13:1448.283574602788 14:11.680591339685634 15:5.237969649110699 16:271.87063875479885 17:71.64491639097608 18:73.2873891594579 19:40.34021372087724 20:18.22995800187062 21:15.16304173140338 22:0.5056051050476285 23:5.900264009914707 24:21.28831416334867 25:109.45879117500941 26:26.478257252474855 27:0.06391871829702611 28:44.27408927909867 29:91.47639905289874 30:0.25846178015344273 31:70.91004205654907 32:7.490389890233372 33:236.1183962711089 34:51.88053826576551 35:5.10566376720359 36:2.921790008681994 37:2.9390757436579626 38:0.17796267882481068 39:84.90799170661536 40:1.2856748951429922 41:1.2893329816543746 42:133.6199560717442 43:58.93324814725668 44:44.16332022167748 45:167.7962457140004 46:0.2578727613072123 47:0.2820899121026635 48:12.162506747514323 49:369.3351818246129 50:1.7049381454680823 51:6.390710447821378 52:33.125638258731456 53:24.320391526315433 55:9.501200308800207 57:0.04732418815383766 58:0.43898677498541305 59:6.70354228463519 60:25.027577492435462 61:54.68015861833276 62:25.612321501051262 63:13.69356236318153 64:49.91958108654766 65:35.06668966686347 68:2.430744850043612 70:4.944100859097892 71:4.9538918089635615 73:2.5474431352672937 74:28.10408274837746 75:5.5422389387736274E-5 76:6.0019985977211466E-5 77:23.898678279911813 78:11.793821126505755 79:2.7756828894871157 80:0.0019193260023070487 81:130.4177776999965 82:0.0020747618710298876 83:91.4845444326191 84:0.9035556842345448 85:25.103844621822656 86:119.29580866855915 87:45.442167797887045 88:40.16836574682881 89:20.846945661755345 90:1.0283076404592257 92:9.115531081001977 93:9.131273207529047 94:88.31977889701444 95:6.031479670576048 96:64.00881438810768 97:6.118613113732199 99:26.549526926400702 101:1.1812525156442542 102:0.03612447843876642 103:0.03686095244862051 104:37.14996919951992 105:0.03760590351016673 106:1.234718346103775 108:9.915064653027752 110:0.04552948835814222 111:10.021778418545095 112:3.58423716280142 114:10.14834479549058 115:6.661702784743214 117:3.6605455595956715 118:67.13021403492961 119:6.732050304909547 120:3.6993747750584687 121:0.06306187774973981 123:80.31245551147826 124:6.84661560110595 125:1.4137035351758434 127:271.39883983215816 129:19.091730701507377 130:39.26081999246645 133:0.08773006299969383 136:3.9739423199428203 137:3.9845491920680267 138:145.31524250966666 139:0.09275346883396375 140:1.5236398763543524 141:0.09532997661535061 143:1.572258408054147 144:11.123503479565343 145:0.11316226038532019 146:19.775441898299768 148:0.11903905965578614 149:0.11903905965578614 150:0.12357100175319305 151:4.226446932620977 152:4.249281447666427 154:305.4214315706336 155:52.83807390441004 157:65.4638081306746 158:15.835046296823373 159:0.14788849597976467 160:273.7517998837526 161:16.028173946009325 164:4.610257992266816 165:4.622921236699418 166:8.113359392839934 168:1.9722203493495722 169:12.319627181667222 170:0.20766995818068665 171:31.97325163500051 172:16.781635779359185 174:26.76319796483186 175:2.0032701934031794 176:4.8584447428475395 177:4.8584447428475395 178:0.23229526748408622 179:8.509838176180471 180:8.509838176180471 181:0.23934790787448806 182:5.009854851497291 184:5.0239169700417055 186:0.24898364972559311 187:2.149376525801155 188:8.769589285487783 191:17.797135427625733 192:0.29030306761864677 195:28.21742637421681 197:0.30136096722119604 198:23.007343932264085 199:9.084254265865285 200:18.068255663687253 201:0.3098545743638211 202:5.377379889382838 203:18.10267201347317 204:2.3434110238620085 205:0.3273706307155481 206:28.690023794928543 207:108.02209922282873 208:154.4917730378922 210:154.6615459064899 211:23.460679041184402 212:5.518400612709123 213:2.4186125486049126 214:13.764784248863235 215:40.58437197612927 217:0.361394210147448 218:53.2879111420657 220:0.36461470704696747 221:2.4866087970319106 223:0.3711213926502574 224:5.747900460316781 225:2.5364875285948734 226:0.38440164858760795 229:0.3911776256399394 230:0.3946001148406228 232:2.587499910919174 238:41.74851773838675 240:5.884972579336204 242:9.84056617229802 243:5.902425822632636 244:9.865012429106804 245:30.051943838661966 247:14.405981277470929 250:14.437813152934769 251:0.42282915089576056 252:2.6715762505907334 253:0.42646639429362676 254:9.963775511470786 255:48.42478087938469 256:0.43012833981946463 259:2.6930843686416868 262:10.03889424089518 263:6.04470813496986 264:0.4450266627287509 267:0.44881477539196574 269:0.45646852180290276 270:0.46033452974750666 272:14.796374687039846 273:2.792402641087501 274:0.46814576662643204 277:6.248434327342097 278:2.849440080265707 279:0.4881451067021869 280:0.4922273638814386 281:10.428674025100673 282:2.884327522592845 284:0.50883793126347 286:6.383272458287114 289:0.5215974925092385 290:25.818241490406855 291:0.5259093102834616 292:2.992113147804985 294:6.562988194667501 296:0.5569365077677457 297:3.0793479226155798 298:0.5706994700864197 # edad
1:367.82238757074094 2:26.57875199240686 3:82.70310989780094 4:209.71112425523776 5:55.70713187835904 6:118.57034222462335 7:19.22944843328479 8:148.94430154846123 9:50.84860961301584 10:13.819008621115561 11:26.53372880627573 12:120.87016381859546 13:6.864429716180491 14:17.458982397498083 15:44.00276968671295 16:70.88561577999953 17:2.024738485332628 18:13.63055735843882 19:28.60450361076582 20:12.130086721659064 21:93.73354377522901 22:5.539197555444166 23:8.499517119422512 24:1.944922267914676 25:33.92784024065148 26:22.718615032143187 27:35.46092307490587 28:113.24776556862948 29:4.587309192960555 30:7.173898341223305 31:7.306200585514994 32:7.539374705411856 33:37.549091938825796 34:7.659090826411678 35:29.40413399833608 36:5.192183732802412 37:10.871205552102781 38:17.86181028397116 39:3.025203936197598 40:11.14178338367721 41:74.62023896009046 42:43.89080319548784 43:8.22543590486102 44:5.533588216349185 45:18.545270138598053 46:1.4766408012159495 47:5.917578807740758 48:27.77946340198454 49:16.019245096054572 50:24.10955717417775 51:6.431775463684989 52:6.4521405528769735 53:42.76317507543437 54:9.501200308800605 56:9.56654390329445 57:0.0448151664335972 58:0.44771099045053264 59:29.497493357401382 60:16.962414447452847 61:2.0216167101095324 62:71.64537709691484 63:17.5554070680632 64:7.087796120439685 65:10.310027251897326 66:2.322037496801224 67:32.19307192906678 68:58.253660474949235 69:4.927896911666931 70:5.580985934804665E-4 71:23.39319653143702 72:23.39319653143702 73:0.758340613006753 74:11.523887922349486 75:5.105854854936931 76:8.249572169348491 77:2.2116110187590975E-4 78:8.36027292872224 79:5.408164026514548 82:0.8811681805784953 83:20.32485228063745 85:20.686601506984644 86:0.9822515563630924 87:51.06239438934719 88:20.871460128379503 89:9.004936967258157 90:5.883867446840836 91:0.01491422476995568 93:51.762107373960745 94:0.019738592347171884 95:52.48228294583123 96:21.639139026819738 97:0.0265230704189551 98:13.329608964420954 99:9.599371110848061 100:13.454611694811314 101:22.15820546156702 102:84.32150139643691 103:6.38471378568113 104:48.174024271197005 105:65.72657892734325 106:13.774991249062115 107:6.464345006399169 108:9.960972050940951 109:0.0460249066609516 110:0.047716142040049356 111:18.219830431268893 112:10.103764692400688 113:10.121817611605447 114:10.194490719720987 115:55.12351509538107 116:10.249485660747464 117:27.914633189443478 118:1.350744434820972 119:10.323476209381925 120:6.767358244313974 121:1.3776576286860878 123:28.242026373768113 124:23.45703963567976 125:0.07526369659785942 126:14.617451938579602 127:3.9149506122967463 128:23.819648711636994 129:7.058950620118052 130:28.803939783563305 131:14.834640000406853 132:1.4960941176130018 133:7.119241100544539 134:3.9776412358027446 137:34.33097311479976 140:10.903967995867246 141:0.09837902650976958 142:19.57182851480324 143:34.77359907490279 144:15.336258040620338 145:1.6175909079338646 147:0.11940146975331493 148:252.20457231926477 149:29.870780173170196 150:20.06116398827994 151:15.518369949453271 152:15.571054983719609 154:1.7015161246257293 155:0.139753057258938 156:15.730895190355252 157:35.88441351791254 158:0.14985187760115584 159:4.426896187707078 161:1.803595803488057 162:25.836459002902874 163:16.227205904935342 164:16.398535738983895 165:36.91798185370376 166:4.6871045831819425 167:12.246344181356383 168:8.335825934127161 169:4.817660979806055 170:16.810559458070344 171:1.9951364518909946 172:4.830966365957759 174:4.871162074309825 176:4.8846546991045905 177:26.886199364131944 178:0.2367573801870555 179:44.02246281812773 180:8.547109668173906 183:22.1821535264957 184:17.335568470145493 185:5.0503471645013365 187:17.495498963376782 188:2.1819077109213256 190:27.752220037937207 191:33.6507283274521 192:0.29518731224127875 193:13.246906053931948 194:0.29794189505772084 196:2.304568042791573 197:0.30631862854352293 198:5.373532070786464 199:23.078073825444584 200:13.440778467943662 201:0.3148672986779882 202:34.07318544015876 204:0.3235911405688299 205:100.71833928837515 208:13.639482303023986 209:28.82008313888872 211:18.442301653282318 212:28.9169255547873 213:9.40907219040014 216:5.642343549022459 218:2.4930120510709344 219:0.3699578163033666 221:2.5028734240444854 222:2.5127786477027922 223:2.522728014050587 224:18.951645160206155 225:18.951645160206155 228:0.3932497848878969 229:9.758067722334532 230:0.40010842168777766 231:5.860427987308723 233:5.877684826522542 234:2.6143083731711596 235:14.29797884702556 237:19.21630035539636 238:24.493463552248226 239:30.02876331904387 240:19.254679083882817 241:2.6351709501953513 242:24.493463552248226 243:19.29320350739757 244:2.645673901805609 245:0.421246521503307 246:0.424853233101949 247:0.424853233101949 249:2.666824797135354 250:9.97740119707049 251:5.982736214748267 252:14.519218780297411 253:6.000501219102799 254:54.93171239797401 256:0.43582020366102964 257:0.43952538168878935 260:0.43952538168878935 261:10.07743220484781 264:19.64665164831775 265:0.45079195068366074 266:6.090456628263554 267:90.41522475354428 268:19.686690993276784 269:6.145353762640368 270:0.4661732422979976 271:6.16381014110641 272:49.23289584445966 273:2.809199585089178 274:19.88927399629313 275:0.48197606215289934 276:36.93635930098312 277:0.49003943529881017 278:2.8663288067730566 279:2.8663288067730566 280:2.877920066804368 281:0.5023414838822181 282:2.901271319204881 284:0.5148969218290899 285:6.411207774879858 288:15.291133525905177 289:10.630532120480206 290:0.5277115534518498 292:26.095856876841417 293:0.5541426345620867 296:6.611536339596326 297:3.096585431759486 298:6.6734513568861304 299:3.096585431759486 300:3.096585431759486 301:0.5816853725091903# tratar
1:49.1029358406889 2:104.66535719620866 3:4.765968621017878 4:2.1750163561235727 5:7.6523849653240275 6:0.08621358262071561 7:50.60878059781364 8:0.46017132123527055 9:72.44587204017162 10:84.57226142343488 11:193.59848382656796 12:95.34325947615571 13:0.19481211270057408 14:161.21863094785618 15:9.915873228419384 16:7.618116616045373 17:5.613047069504849 18:8.268157766807871 19:1.2082228142282534 20:12.148945034601534 21:12.256348872668472 22:139.53664426547667 24:8.561440702765985 25:0.03200104892658306 26:22.744276831508675 27:0.30168524371389044 28:0.8894933492030995 29:9.892463787989342 30:4.682651910699144 31:1.0438534327671218 32:13.694614001906327 33:0.13781229492712702 34:21.09519772856192 35:0.17802594545182268 37:21.501276904224664 38:21.67883698838872 39:1.2670950636529983 40:63.892831398580874 42:5.432653696681113 43:30.467408510280908 44:30.59444419520648 45:11.504056372351833 46:0.2665963716704095 47:8.783171623010984 48:6.097034346685128 49:0.06504371972294999 50:79.69274110419167 51:16.39850278470625 52:12.802719481701647 53:24.440686341832482 55:9.566543903294482 57:9.579662228789267 58:25.07379230893575 59:25.123582167971605 60:20.950693160342006 61:4.239494368357329 62:17.433167905403042 63:7.098388862058131 64:2.091440322894275 65:0.5389580882881156 66:27.03021640974529 67:4.868688389678876 68:14.90950217139931 69:47.61449797698909 70:120.21688167914486 71:4.241199859704246E-4 72:15.10528118715766 73:19.317994017274298 74:1.5740586033411948E-5 75:15.345267616013777 76:163.7122142232545 77:0.8085279654844584 78:2.7181268078220575 79:44.327113020392844 80:117.22445050805835 81:12.092490650667564 82:0.8840464982797879 83:12.237081614902825 84:16.187929424770793 85:45.337421296184836 86:5.7284607417696485 87:12.60958807616127 89:1.0016227170667726 90:75.3149970493665 91:12.860602025612542 92:51.747696902148775 94:17.12782475849547 95:0.022821776736780357 96:3.257091761741556 97:0.02694602164331972 98:6.186955363586148 99:9.610798472845264 100:1.1782349856709473 101:42.337149574608674 102:9.815191492313364 103:139.05408994518035 104:13.70267765658039 105:1.2312127571709766 106:18.000700893852986 107:32.2997311042551 108:22.596698466634585 110:3.56752025537058 112:0.052679114069614494 114:32.89118190444364 115:3.68126828126343 116:10.261082740878523 117:3.6909274953937317 118:1.3541043454914308 119:3.729848453867413 120:1.3702086711806334 121:100.15345176700248 122:44.163698421686334 123:0.06938798274856416 124:18.83642864126173 125:3.8392806305068135 126:0.07936289841760959 127:19.148742333358868 128:14.751939095806444 129:19.177570713041803 130:19.177570713041803 131:116.05539052228293 132:7.1130745923454555 133:88.6654714933277 134:3.983873071225418 135:29.096235511911814 136:183.7279251726205 138:0.09652821411714876 139:10.875539694811854 140:0.09915059653539365 141:51.31433931589337 142:10.996748577061554 146:29.730815990195 147:4.201498704171148 148:0.12324962167371709 149:1.6465715914660355 150:4.258067470121612 151:97.82691784235746 152:7.5703273976503604 153:15.665260152364793 155:4.3504748305017875 156:4.3504748305017875 157:11.590163959986562 158:7.771275607424221 161:1.8072951921010871 162:1.8355358868153835 164:1.8860178175358613 165:4.655298773033662 167:61.45736791622986 168:1.9912161860692204 169:8.345130755317127 170:1.9912161860692204 171:1.9989551302921091 172:0.21518794568325192 175:49.629806068209426 176:16.97689561296865 179:2.0780705937838913 180:17.161892526189668 181:76.14446786527657 182:2.1188412421565186 183:2.1188412421565186 185:12.807085561512734 186:22.27507663072268 187:2.1688770741322974 188:70.3179492391894 189:120.27330814533535 190:13.016581857363322 191:33.673977708343834 192:5.304458883454339 196:0.3075673542083778 198:0.3104022374096374 199:0.3104022374096374 201:28.506844325995253 202:18.143024480988007 203:13.481112527539857 206:2.391380172281293 207:2.400782242744887 208:5.520414129769948 212:0.34288153463717747 213:5.584281761719591 214:13.826115028825686 216:5.649158076129394 217:5.681982785962687 218:5.681982785962687 219:18.781843703946784 220:29.38179824504694 221:0.37130290445884623 224:5.78204454994295 228:47.68145646796035 230:2.597760827896479 231:24.375593496498002 232:5.8673021697546215 235:5.884563597836791 237:2.6288557621915514 239:0.4155102413895693 240:2.639315417558773 241:19.269820131931116 242:9.888592488529085 243:2.649822958079399 245:54.71683170870432 246:151.45347345394578 247:5.971947050202697 249:19.3858483483653 250:2.6816362407000134 251:14.499648710437532 252:0.4335675906588523 253:0.4335675906588523 255:2.703090724420459 257:0.4409622480754511 260:0.4409622480754511 262:19.58221881417613 264:0.45224258409238005 265:6.097390467632665 266:0.45224258409238005 267:2.7576071195557246 268:2.7576071195557246 269:2.779773365867765 271:0.4676422318877003 272:0.47155752812799084 274:55.89210320809859 275:6.245408306022982 278:15.06096770626174 279:2.8705696442107516 281:2.8938174460910293 283:0.512202737388582 284:50.14193584503494 285:25.80653301664669 286:0.5206680226806139 287:2.9529337181069377 288:10.612828818251412 290:0.5292493806090726 291:0.5335841444270637 292:0.5467675150070709 293:15.553608222457354 296:10.864445631472964 298:0.5786037687104466 299:0.5786037687104466 300:10.950568269827484 301:10.979534579071489# tejido
1:147.87665237007025 2:59.8880822035177 3:113.33494386917945 4:0.593852812575174 5:19.427815073851818 6:2.6550565023793005 7:50.60878059781364 8:20.535066629774573 9:77.00106198408675 10:109.34422289165106 11:131.20810390396156 12:100.33777439700094 13:17.449762734376172 14:86.80451094775378 15:36.09728634640568 16:7.618116616045373 17:33.246255488584474 18:38.17119339532997 19:6.703145443259879 20:1.2675636354719233 21:1.2965667280298099 22:48.9924767979091 23:11.361415622419925 24:0.01734545069496275 25:25.85749810595837 26:57.94663451336508 27:0.886753962875592 28:113.32414633969708 29:0.9658359253915823 30:365.90919686070566 31:7.318393085931521 32:61.7211820900983 33:0.13781229492712702 34:25.02802653444134 35:7.793380582171989 36:21.442566818643872 37:5.226096189546415 38:21.67883698838872 40:14.497932983194438 41:8.118801159589157 42:43.928337047743256 43:5.5005606740498845 44:5.5434612631986555 45:11.504056372351833 46:5.790444130692708 47:50.78483274020913 48:15.774514333638209 49:12.464430871330537 50:52.39904921511928 51:16.39850278470625 52:6.462462805627638 53:0.04989224179542681 54:0.04732418815427742 55:0.04481516643354658 56:9.579662228789267 58:0.03427273613173303 60:0.032637473052746446 61:30.060562250593588 62:4.28082073273906 63:21.631109687150236 64:13.773830207011217 65:10.323393147791469 66:4.7001223411047 67:4.868688389678876 68:0.7032109088519485 69:9.292100482586101E-4 70:23.388763826928507 71:0.73491679975347 72:0.73491679975347 73:19.317994017274298 74:11.537611474220883 75:2.6013852420075185 76:108.86253988786365 77:48.840727842281474 78:24.202806167975094 80:0.8803283154744064 81:2.810879463542598 82:2.818143739980173 83:5.514557887516576 84:2.8843772884517427 85:16.454530760138233 86:3.0138233293481673 87:12.60958807616127 88:0.010344765839668316 89:12.666875226102341 90:3.124899465727653 91:3.124899465727653 92:9.171861350577194 93:16.9143015949069 94:21.49031464387474 95:1.1091584421317966 96:3.257091761741556 97:1.1409510676487333 99:6.225032991663153 100:3.3776207172350032 101:519.2359626389347 102:3.4576260603937703 103:22.35575081394515 104:9.849845255018012 106:6.459745365374203 107:184.3687848005353 108:6.49993991044033 109:27.406898925386585 110:154.9162527909174 111:22.780391998582424 112:3.6144356150065886 113:14.054089904096152 114:6.677840176137276 115:1.3434627467541937 116:14.212225391183498 117:14.212225391183498 118:43.81506894030297 119:33.174388869862774 120:6.776222645447469 121:1.3810404751256786 122:1.391949534756906 123:100.42722088743322 124:1.414002165814321 125:0.0759481062728397 126:1.4476779287824693 127:14.751939095806444 129:10.716982591082575 130:0.08646807269003502 131:3.9628397276275225 133:0.09141305973089132 134:1.5113366475579686 135:29.096235511911814 137:4.015665095610658 138:10.875539694811854 139:4.015665095610658 140:0.09915059653539365 141:1.541121731055612 142:0.10452700531423618 145:0.11728106995215744 147:15.402508023629878 148:1.6465715914660355 149:15.454476032470266 150:20.078522225741846 151:46.60966815252904 152:77.79693627980049 153:1.6985405053999236 154:1.705146695340562 155:4.3504748305017875 157:11.590163959986562 158:4.421361877251709 159:7.788353463074727 160:0.16137054231096487 161:0.16318192292843153 162:0.1705619521319431 163:0.17244093787513043 164:8.08690809692722 165:21.15922708085087 166:123.25490413214622 167:88.01368196647111 168:1.9912161860692204 169:88.50334319188812 170:1.9912161860692204 171:21.650037724537356 174:21.75794921485576 176:4.891235211605376 177:2.030221204375333 178:0.2378822178678656 179:0.2378822178678656 180:0.2378822178678656 181:38.36870599075427 182:0.24983394241349183 183:5.042897676449926 185:22.237376402492064 187:8.775749834012133 188:8.816514314226797 189:0.2724105237233527 190:2.1943620603402034 192:2.272753207585995 193:2.272753207585995 194:9.045878048601983 195:5.349773077401629 196:2.3085564917087535 197:64.87519106676929 199:28.41292404074678 201:13.45302244377139 202:18.143024480988007 203:2.344973149528191 205:2.391380172281293 206:13.623063581571412 207:2.400782242744887 208:2.400782242744887 210:0.33982842905043387 211:0.34288153463717747 212:0.34288153463717747 213:0.3490496911913228 214:29.133222974107685 215:2.458061196411231 216:0.3616375549111401 217:9.555856629595993 220:29.38179824504694 221:2.50695823580832 224:18.96674949678882 225:2.5569516879522136 227:2.5772643425062145 228:0.39462699496735026 229:9.767679977430081 230:9.791673533917223 231:5.8673021697546215 233:29.944634248024954 235:2.618443662544736 236:35.78841169281705 237:0.4119710074792795 238:2.639315417558773 239:9.888592488529085 240:0.4155102413895693 242:2.639315417558773 244:2.649822958079399 245:0.4226604427660403 246:2.670983031173515 247:42.08072439458681 248:5.971947050202697 250:42.14842246808385 251:42.14842246808385 252:6.007412113395133 253:6.007412113395133 254:0.4335675906588523 255:2.703090724420459 256:10.036878238000034 257:6.043175772199133 258:2.7138926972500927 259:247.03262993132034 260:6.043175772199133 261:19.58221881417613 262:14.628321102832167 263:19.621951059087774 264:62.06440244966698 265:6.097390467632665 266:6.097390467632665 268:0.456053641893471 269:0.4637532786462423 270:19.82296417874418 271:0.4676422318877003 272:0.47155752812799084 273:2.813417477009872 274:69.51454238270287 277:2.8590294801430702 278:0.4956134275838902 279:2.8705696442107516 280:114.70242950424263 281:20.195035583615983 282:2.9055259241739098 283:0.512202737388582 284:0.5164209811667335 285:37.54574197518008 286:0.5206680226806139 287:0.5249440816243831 289:10.640300404846856 291:44.003175253919515 292:3.0135180646576165 293:0.5557079973507696 294:6.598141883552456 295:0.5647719665544559 296:6.618594087727471 297:3.1009134654289072 298:3.1009134654289072 300:10.950568269827484 301:0.5832782712127618# humano
1:7.7269664162236245 2:84.92449187078256 3:63.99509792925367 4:5.203201928774238 5:35.27783682288912 6:4.385797343471771 7:14.124940054588457 8:18.034988361676266 9:16.111541854443278 10:49.77025555005208 11:27.152134603889674 12:34.54975087661331 13:0.6219822986787971 14:157.4429079090841 15:44.83602346466732 16:16.063999243590263 17:68.30142807767474 18:84.56417448469867 19:4.691303913535687 20:9.655252084134052 21:64.67401102724295 22:11.045836910175774 23:2.0345033006641464 24:25.63036401371388 25:30.365723569865633 26:35.45991354660399 28:2.505947326363311 29:50.74364608954715 30:13.468641649786523 31:4.948420423346454 32:17.522874005139254 33:14.016727997977721 34:2.9729402762782553 35:1.2728177481804124 36:3.076527113120713 37:8.101511170166917 38:11.264821973094659 39:3.153426587225074 40:0.1268648798067542 41:3.226016037861395 42:87.00476474021711 43:30.971135994055196 44:0.2532824607657352 45:99.88571556998376 46:8.828694638981762 47:19.57442896543677 48:12.511003719698206 49:1.7694449825763547 50:318.3863088872346 51:0.42612195908865647 52:9.68822968619818 53:1.8735061640825545 54:0.43898677498554384 55:0.44771099045004137 56:25.073792308936092 57:0.03427273613111325 59:13.52693484304197 60:13.543432823024148 61:4.374204624450994 62:30.672363301035062 63:0.01226598255498729 64:7.281390294243935 65:2.202114783037801 66:75.1783409922654 67:27.970336460584413 68:0.74917505326777 69:4.6366467816639766E-5 70:8.154074880413269 71:8.167272494461216 73:128.92221929918085 74:19.696834299305223 75:5.2562752531903385 76:38.856410692956366 77:8.464659393813559 78:0.8821162110522465 79:0.005161283791783402 80:0.9303463573801127 81:0.9303463573801127 82:8.761735074345472 83:0.9610686836923615 85:12.737162661385668 86:63.180100180027665 88:3.128941537327034 89:25.87124290477108 90:1.0967566093671361 91:1.0967566093671361 92:136.05298197648995 93:6.052153278547257 94:1.1409062462961816 95:0.03004726760900204 96:0.030691176618156596 97:0.03471733516863975 98:1.2052620554005509 99:6.3748673695932965 100:13.713653779653832 101:0.043627823770766926 102:1.2776852816961002 103:18.164757225074247 104:3.579318341783494 105:32.543132995438675 106:126.52392532320968 107:6.624424459778802 108:0.05553344925394257 112:1.3643844365850597 113:1.369644361596357 114:6.830325866513011 115:10.442696978276787 116:1.406979409500814 117:3.796357106917968 118:28.363544397663148 119:23.56220942540706 121:1.4397136468225151 122:19.020598719141407 123:3.8852797484770862 124:10.686447774073244 125:7.088544391203645 126:10.801765354738277 127:4.028378195146079 128:0.09809813555925709 129:34.45011267385765 130:4.038830013292467 131:19.561593455088737 132:4.070374950051984 133:45.72833362480532 134:0.10598378299565007 135:19.678868290297608 136:132.00447617979873 137:1.589843435432078 138:4.123590260137879 139:0.11007018976774754 141:19.76762751546025 142:29.763756573157316 143:0.12440358869830578 144:30.124642960662346 146:0.13199289365810302 147:20.222115017611227 148:7.64540362722688 149:0.13827341181400774 150:1.7282948941349463 151:20.377719294646376 153:47.431315607134565 154:4.437258993948204 155:11.707360944989349 156:4.460739742535053 157:16.106272512863576 158:1.8224105706160145 159:1.8293231310318754 160:11.974559698375055 161:31.304549344288116 162:4.666585184642293 164:0.20175943715936404 167:0.22077099360710783 168:8.505649624268626 169:0.23185016635651842 170:17.080666879826264 171:0.23411155633531097 173:4.977750815916143 175:12.686369658755343 176:17.232582376999396 177:8.60114662241811 179:32.96582880222908 180:8.717841853852496 182:5.157374539365014 183:17.57532147050465 184:0.2724457922512905 186:51.099583940917476 188:28.0802568263042 189:5.286697833662072 190:17.86489253333847 191:0.31509688224563753 192:9.187828230877722 193:0.3179154208871802 194:5.435465844140283 195:13.552402706701631 196:0.3293771199575247 197:0.3293771199575247 198:5.496539590758581 199:2.3866491922117667 200:2.4050132952518957 201:72.53367964728575 202:0.3381735790358341 203:9.360366070035417 204:34.659234652274414 205:0.35629534551008557 206:2.4610508755544185 207:5.6373872101183675 208:59.72439155991037 209:13.863377458838016 211:2.489613844599485 212:13.921232954542832 213:0.37195157966276077 214:18.859780949344554 216:2.5478635437480954 217:5.799735971788479 218:2.567621090473587 219:0.39475086720729063 220:0.39475086720729063 221:5.816324467810837 222:2.587552887553776 224:2.6279485752187357 225:19.22703871941757 227:0.41862104085881385 228:5.934316880266525 230:24.63876209288057 231:2.6794657431711575 233:10.005922157628355 234:6.003252933843772 236:10.030277143245941 237:0.4363551183340705 238:14.58645863526331 239:6.038145588391998 240:0.4399723657762881 241:14.58645863526331 242:0.4399723657762881 244:10.07927512649565 246:36.431894420681274 247:6.0910264562528775 249:0.4509679093577997 250:14.713452119815955 251:2.7535692888284458 252:2.7643497520690126 253:2.7643497520690126 254:14.745509379075896 255:2.775179801991955 256:2.775179801991955 257:2.7860597897155737 260:30.77893277579451 261:0.4697833071641539 262:6.180640383001761 264:2.819002947672989 265:0.4774848532354926 270:2.8636482567544856 272:6.309318520486447 273:2.8862867118700497 274:31.274091947128117 275:2.9091398269667197 277:0.5175583915720344 278:6.42273538407227 281:37.68811969096672 282:31.729131323012105 283:0.5386152575248249 284:6.5195499302612046 285:20.627842780302835 286:124.34319683086173 288:6.5588806784421765 290:3.0388148022465122 291:6.598565086507313 294:3.125026906449196 296:6.740326089813683 299:3.175655151091759 300:3.175655151091759 301:0.6109391032975012# lesión
1:1.7652830464567792 2:19.1336942538367 3:3.5389909854687165 4:18.267631633310423 5:20.060881586839937 6:45.1326820737976 7:72.7851134567402 8:15.223534296125866 9:19.135393900620834 10:85.98548690580283 11:20.538895066114367 13:21.112679495377183 14:39.170296473948554 15:12.97636630022885 16:19.244448295549013 17:0.06888198567531666 18:0.1897723940380659 19:29.267843733393242 20:0.004655158394481834 21:22.422306734169975 23:25.593854599718423 24:3.9392594967207235 26:2.39565341263909 27:40.6120933173064 29:16.760111287002534 31:24.780313332431305 32:2.9198506898508616 34:7.910612809632423 35:1.2815635934889684 37:58.75972154778249 38:1.3462834718469248 39:64.37718001014387 40:116.59506106967461 41:3.2406837928233894 42:5.622748137771676 43:3.3087171727489606 44:136.55692879714238 45:50.32532865759301 46:66.76386327236159 47:3.6220881108749077 49:0.05132501117615986 50:1.8213480260966732 51:0.43054890118175343 52:20.736369198712058 53:4.017462479684721 54:6.703542284634556 55:29.497493357401083 56:25.12358216797155 58:13.526934843041712 60:6.968646029357513 61:0.015875483191332918 62:21.886331681838413 63:10.52378070117574 64:22.048759436260216 65:177.4603071532414 66:69.4277323855843 67:8.02023198575392 68:1.1022602769528218E-4 69:8.110996237687804 71:0.7873070782082924 72:3.3670981087660434E-5 73:8.29647270660712 74:0.820965705137107 75:8.35045976962032 76:0.0016506249693633616 77:15.868934717289413 78:0.88802877158364 79:105.1177525167467 80:283.92197770923246 81:197.39647946880703 82:2.927134872979936 83:0.9671738647697498 84:715.0762792380303 86:30.605265451913546 88:3.140869179740113 90:0.02207814188710929 91:0.02207814188710929 92:13.132083838638485 95:6.2411482420907545 96:1.174670602983483 98:6.354451466586828 99:3.4662271940875904 100:0.041589313238243004 102:22.707200174651327 103:18.199760800895554 105:10.071824556576619 106:3.628502033338049 112:10.338611704506233 113:6.79281826452193 115:1.4085758847887144 117:1.4139744345209135 118:6.904900687037473 119:0.07695819998169387 120:28.51900367562716 121:3.868058560566156 123:0.08259194661079047 125:3.958642490699185 126:168.00422862022617 128:82.5789359463524 129:51.39098577552716 130:4.051675070029212 132:1.567126922858107 133:154.1100215224247 134:24.427683202175793 136:15.22708274529857 137:0.11173689387966544 139:7.362981645504088 141:1.6092855027144113 142:1.6338563891159275 144:1728.3496284874902 145:25.05467780538806 146:30.171645478203846 147:20.25778837128101 148:7.6641341910363465 149:4.346518495129832 150:1.7357853820023996 151:7.713222829107661 152:15.867604512128102 154:0.15502784508406706 156:4.473933471852868 157:1.816263591385074 158:4.545343543812046 159:1.8369512584534593 160:8.051965487479483 161:1.8790328746971152 162:8.139923143108982 163:4.692413566811855 164:0.2039216393042615 165:31.886355638122513 170:2.0651332475485797 171:0.23641140787159834 172:44.00931514630314 173:2.088704356527402 174:0.24331574302190778 175:8.601138600107625 176:2.104574156517823 177:2.104574156517823 178:0.2599774666017191 179:0.2599774666017191 180:5.100955033412765 181:0.2673604711887869 183:5.171063803285864 184:8.856237965412832 185:2.202494508733043 186:63.943639780891196 187:0.28778403629733307 188:33.659270667980834 189:5.300469692458729 190:2.270458625801016 191:5.419115404293061 192:0.3205181174100874 193:2.3496344250289374 195:18.29544874160289 201:0.3408405183574073 203:5.556880992354637 205:0.359017350946352 207:34.92520619434879 209:0.36211682897831 211:66.6330382908828 215:18.890756167819966 216:5.780811605489146 217:2.576065975982407 218:19.036099244063042 219:54.13415317321553 220:2.586019127249971 221:2.586019127249971 226:0.418030752226236 227:0.4215174272857207 228:2.6569355649794506 230:0.4285596237046757 231:2.6880115880465754 232:135.57883215317102 234:10.025744788822724 236:6.0348575063763805 238:24.856566908958765 240:2.719509788631292 242:409.1159272376682 243:0.4465741030564012 245:0.45024840685206297 249:0.45394689983777864 251:2.7621793818015674 254:6.1408966569651975 256:76.26325966011207 257:0.4689861758974587 258:248.95305001884975 259:49.20431461918988 268:2.8387606156897656 269:20.07563144504758 270:0.4962765175372695 271:15.065387803754165 274:31.316710677795115 275:10.532021722867668 276:0.5124464740315594 277:25.804315965766015 279:31.599455428528866 281:10.665209974153981 282:0.5375193161710489 283:0.5417961764632248 285:3.023543442737325 286:6.553622473710911 287:50.867112743932545 288:15.545067791226534 290:10.828805480493342 294:15.832051609350284 296:11.053648299493071 298:15.979299215726762 301:16.016516005843336# presión
1:390.7966851785656 2:65.1357588661029 3:195.1985621326755 4:170.67672606116753 5:103.71835366835253 6:13.008127414219633 7:100.68917654205868 8:71.30111034118211 9:102.57356538502077 10:6.747669959845034 11:20.568198793581416 12:42.42482482570943 13:64.56555227029749 14:7.198163671894463 15:49.17697161788898 16:81.87803678338429 17:10.737603303679307 18:56.138393357227756 19:45.65957606783086 20:15.58859007102756 21:12.641717602027116 22:8.293004947880263 23:14.866667022766405 24:21.9297861127669 25:15.4387133830382 26:0.8941992564750242 27:7.065853549072527 28:36.21421222318328 29:10.19475507725854 30:7.433431024329626 31:272.8909696157341 32:10.784184598218276 33:89.99673402296645 34:34.085330462783524 35:17.992437480195548 36:34.55757077012608 37:1.3180380347638265 38:11.312128314181082 39:22.177946289071627 40:3.2419186059561005 41:0.12260501908399032 42:8.407323237160487 43:3.316125235913488 44:35.675293475232394 45:1.4962137502631239 46:0.3033915007155826 47:1.637051022866067 48:28.349909488056994 49:52.872745787013606 50:12.922532694956507 52:9.728783881549768 53:0.43706067607872406 54:25.02757749243608 55:16.96241444745305 56:20.95069316034217 57:0.03263747305199434 58:13.543432823024913 59:6.968646029358579 61:2.1298533315624697 62:7.234467180628951 63:17.958116638610452 64:40.60402735202164 65:22.164791401458515 66:0.6923784664452008 67:11.437595015145511 68:8.260889314934747E-5 69:2.593450260884565 70:8.187930723367101 71:15.439659902766659 72:5.161254474723541 73:8.307819101042146 74:65.88636890896117 75:2.7133862573651495 76:60.70109249107135 77:29.100364925087977 78:24.65205386173876 79:39.72423632950733 80:0.0060321246327723985 81:45.04591285559608 82:8.796196275371788 83:0.9702383043853126 84:12.55677614298223 85:21.102407894771638 86:0.015584097358732962 87:16.9311900807018 88:3.146850804189919 89:0.017413108921782883 90:9.401957887802714 91:17.232828625000984 92:1.1063802928903719 93:1.1107428183891594 94:17.47073389172425 95:42.10495245845019 96:36.82385746036763 97:1.2058076211902333 98:3.4461073153239408 99:1.2294481644177808 100:13.75756473767489 101:9.962514980614415 102:1.2878456291493847 103:1.2928204837493849 104:3.597956914626763 105:60.5677800828757 106:6.6381395940936025 107:32.814374881412725 108:3.662609813603686 109:14.16717476424916 110:1.3486814217670173 111:454.06417928419916 112:6.788093062584008 113:61.53810216998547 114:10.441766630001197 115:18.82602770901721 116:6.899914308731526 117:33.528276045089164 118:1.4229057492281467 119:0.07766901494833689 120:6.956726982951838 121:0.07990274967163549 122:14.688984578214974 123:0.08332569870538464 124:44.99561435417875 125:0.09043630609473945 127:15.045925647565184 128:4.047649822374802 129:1.5529988465217757 130:10.955152374739697 131:1.5707601483022118 132:29.404174834781422 133:40.16803787022569 134:11.054305914570117 135:11.094343259321294 136:7.356878136395545 138:24.550801619911976 140:19.820972883799815 141:0.11538204569968123 143:24.898232489057765 144:4.3078173610563955 145:7.608721757767134 146:4.3078173610563955 147:1.7070250166983143 148:1.7199605193612904 149:7.673523249174275 150:11.570962413656584 151:7.722625651056162 152:1.7527176213954117 153:7.805436766884131 154:92.5682648337627 155:16.04309650182931 156:4.48054814217446 157:1.8200757425897591 158:4.5519857422192 159:16.233721584000342 160:36.81983206039093 161:12.034180024086076 162:1.9114940580585946 163:0.19289319967801535 164:1.9626183254288898 165:0.2070770814972811 166:4.826258898684009 167:4.891457477444245 168:2.0691013982959214 169:156.57517393250518 171:12.64945308762639 172:17.15663065584667 173:0.24216379007111294 174:8.610770831966478 175:2.100610072079662 176:17.278406429369856 177:38.40679771271968 179:12.899711209921042 181:0.26857596196848255 182:2.1981947381871647 183:8.845905064192866 184:13.053789070001638 185:13.053789070001638 186:0.2786705473049869 187:17.81348147697471 188:9.008029720160172 189:5.30737342841638 191:2.3448100727919736 192:9.217090348086932 193:34.198548013752244 194:13.534886101983286 195:13.59018070315051 197:9.30279706182911 198:2.3990668061309037 199:9.32441543661969 200:79.5703559750347 202:0.34217990365856105 203:0.34516458823100615 204:2.4453394318016404 205:18.656832041157053 206:40.8110282625542 208:5.658379431385874 210:9.54495083794756 212:2.5021828910907264 213:9.612700704409962 214:14.076214181483497 215:5.755108154036667 216:47.557284070014035 217:2.580300271985028 218:9.750492389433708 220:5.837468125010754 223:2.610305337147289 224:14.37637641321479 225:24.515549123268954 226:19.311157930904656 227:2.6612065732841104 228:0.4229715363430853 229:2.6715234609887393 230:5.989912218551597 231:30.311965227734596 232:2.692296363663559 233:0.4371671275717473 234:6.024548030602543 236:2.7132568953377993 238:48.708896043286565 239:0.44440546512180085 240:10.084513170649014 241:6.059468220063557 242:6.059468220063557 244:2.734407653726154 245:0.4517392290679207 246:36.5042140974122 247:0.45544231120862033 250:25.05879704259952 251:14.75176703145149 252:0.46292172209785226 253:2.7772905123822733 256:25.151738453742453 257:0.4704999440911582 258:0.4704999440911582 261:25.24539170551389 262:2.8099721335829524 263:6.220236321841605 264:56.02645447222572 265:19.97041615994662 266:14.946090775933818 267:10.360140372270713 268:2.843109640045316 269:2.865459454004067 270:15.078225177805406 271:70.07130275315411 272:15.111590586377174 273:0.5058631064110064 275:2.922259568974825 276:31.450504830905455 280:0.5306330873397189 282:6.502220533259091 283:3.0040788663537934 284:0.5477025824389872 285:0.552041410507257 286:15.52277243638663 288:10.811319468864081 290:3.0520859943552634 291:6.620300756915786 292:20.935547122088977 295:21.112972895015467 296:11.063762378594525 298:6.824362294038013 299:0.6111704014345392 300:3.189077797122624 301:3.2019086197146547# desarrollar
1:198.64482518998364 2:141.1284786459951 3:81.7194247960762 4:86.9498630239338 5:87.25089810866383 6:70.59925452579242 7:92.48590493461668 8:91.081882667986 9:151.84002360998346 10:55.030585173155934 11:9.49749397196072 12:60.149011675499786 13:104.65400601304735 14:18.442209859678997 15:13.344617546468792 16:68.52064097783075 17:27.095159340987244 18:57.00495574836601 19:15.69456453662275 20:3.0416384336917353 21:101.88151099462512 22:11.379894361003679 23:9.04395269847492 24:22.354706671786143 25:4.326255561614142 26:0.2693949754823451 27:13.282907864651007 28:50.722010399425585 29:24.71804498704561 30:42.391314515256354 31:47.557688375419964 32:25.743677516140636 33:43.538957411224224 34:14.532411377151316 35:39.512474381155535 36:70.07181295136891 37:1.3905925158667638 38:8.445855609223043 39:11.581766426258822 40:0.26204065682089844 41:5.7731691543415184 42:18.940262270256373 43:23.041066912851054 44:106.69620296040212 45:8.864446868686011 46:12.34307260888218 47:19.993732697291012 48:28.797559716182803 49:43.34642375628151 50:9.780385702375247 51:13.359414623372679 52:0.47390600853407605 53:0.47390600853407605 54:29.86820479161457 55:6.93058201975757 56:4.22308139372908 57:49.5402981356534 58:4.357635765923955 59:2.1137881934689777 60:40.11555371667564 61:14.164321065093 62:0.008730077407579228 63:7.492689583711581 64:7.492689583711581 65:4.6665591076976565 66:11.379662665824101 67:2.639405453240659 68:19.613426999064178 70:24.20280552745776 71:2.724979444989569 72:11.879462257048008 73:29.084986579476602 74:49.63672035831478 75:44.34158750325717 76:0.9102111657126478 77:5.524301838772095 78:50.48953953398331 79:12.589331657528527 81:12.607399483391829 82:5.749772745961158 83:5.827354198273579 84:1.0283454994904127 85:17.0750047097673 86:1.0983224523535464 87:3.236217389338329 88:26.251884609972134 89:13.186902520659272 90:1.158926861863488 91:3.3416430358569174 92:0.029405175530175902 93:1.1633627758133018 94:9.752718143401232 95:6.395158416214646 96:53.91469745373011 97:18.04650933926139 98:6.509163449819719 99:48.747520056131464 100:18.24657195704029 101:22.909243605093888 102:14.187817741222482 103:6.71829995859894 104:3.6991961123538877 105:10.276505453708797 107:6.798949522102401 108:14.384345139916059 109:44.18280558541897 110:18.789632211807803 111:18.86942339191134 113:3.8500562456087684 114:3.8888508300517217 115:10.6729927174124 116:3.918239533613908 117:3.918239533613908 118:23.86046583111388 119:1.496822671862027 120:3.9578210727613583 121:3.9777840518187713 122:1.519224120784431 124:1.5419373432470043 125:0.10316262748522324 127:34.91225490488393 128:0.1137937778076427 129:46.13286002319633 130:7.400683927707045 131:7.446347216090202 132:0.1193573231143844 133:7.461653376445961 135:0.1250902590402313 136:7.507829819703268 137:11.311282972523456 138:1.660380842852179 139:1.660380842852179 140:7.554397432095912 141:0.129503024032036 142:25.093293059570303 143:78.33533717943557 144:25.411166659478784 145:4.414194644811082 146:15.890834836655733 147:0.15307167155092793 148:15.995145978813046 149:0.15640976534017062 150:4.4942978599296355 151:0.16150601306968396 152:16.127159554937332 153:7.958443844945929 154:36.57643055762182 155:8.008945729205573 156:31.199268126779213 157:1.8821642088819484 158:12.076096246133197 159:4.672019435524024 160:8.215568306903466 161:12.234176073755265 162:0.20834680807278147 163:0.21039096762702775 164:32.249559343481906 165:21.80777597087052 166:2.0563049122813117 167:2.094622206729478 168:8.69046070635267 169:32.89635504868451 170:22.264983386021218 171:12.851357910729705 172:0.2566067126973125 174:12.92581845332678 176:0.26615567804904006 177:8.786393614322384 178:0.28095282330582283 179:13.102350207078263 180:8.903611944084268 181:2.247215838742993 182:9.003096746582699 183:2.2639539227015537 184:5.303619266675057 186:0.29895810588154803 190:0.31779376657022124 192:65.91137412581473 193:9.375603598222892 194:2.4298986712826056 195:2.4481304714260874 198:2.4665146624222047 199:9.483295798327447 200:40.882092599823146 201:0.364156137793647 202:2.485053143527275 203:23.875466732481847 204:5.708626282445862 205:5.756194162889199 206:2.5416138630246876 208:5.772171693507551 209:9.682074854433164 210:0.38917636593237437 212:24.208365461014424 213:19.085905671218352 214:35.671746607936406 215:5.869340964029295 216:5.902237256092464 218:5.93539237387063 219:2.6591743511823185 220:0.4223028614947377 221:9.93411017539851 222:5.9688097515217295 223:5.985617879856003 224:24.813905613445147 225:30.398195099632918 226:0.4432186978563208 228:0.4467833887725995 229:2.7410272119170065 230:14.706429973427896 231:2.761946969268776 232:0.4576154683194186 233:14.768894493354065 234:6.139955664474132 237:14.800305322404935 238:25.173953685217054 239:6.175022709866605 240:2.7936792206374377 241:10.24581657628344 242:10.24581657628344 243:0.47238618036250063 244:0.47238618036250063 245:2.815072939492076 246:2.825842463843202 247:10.32001185764666 248:6.228165165784104 249:2.825842463843202 250:0.48371588093433926 251:14.959178569930447 253:2.847528543440291 254:2.847528543440291 255:0.49139138098482754 256:6.281970103876317 257:6.300054733801169 259:6.300054733801169 261:6.318215076240435 262:20.144198184400015 263:6.336451671971467 264:15.15394289253422 266:10.496614365966115 267:10.522251499792922 268:37.387067010664246 269:15.253065867638574 270:6.428797793545856 271:25.8306981931119 272:2.9589916138200367 273:2.970424676428846 274:50.41479004678838 276:31.796782549110077 277:0.5479878525441807 279:0.5522305370968813 280:3.040163991587099 281:6.6000878832872445 282:6.619537347983225 285:10.947160470453522 286:0.5782764399897291 287:6.698199357024459 289:0.5871882368830398 290:21.01622545239917 291:3.1363083698137846 292:0.6053672536628092 293:3.1983220833984833 294:16.054751310212666 295:6.8804295879081625 296:16.091400894531926 297:0.6383600661089555 299:3.2618859411315073 300:3.2618859411315073 301:6.963855483992426# sin~embargo
1:93.23528230400072 2:74.46119029986242 3:208.89902541985265 4:123.42137404095647 5:23.604988606514148 6:0.7075979901453292 7:87.92709104236293 8:63.674421531387836 9:19.691098400487604 10:20.841884865109822 11:7.158033381205721 12:135.52448338529882 13:39.95883874968647 14:1.8563084662916642 15:63.456816672735386 16:103.6122592107039 17:13.921727882343834 18:71.1973333574748 19:2.96328002255882 20:47.006843819764974 21:26.651487692737934 22:14.527715508481513 23:67.11864468091417 24:0.7735602877076795 25:53.63824998169976 26:0.26587860853260137 27:0.11038062536886435 28:28.281549792737948 29:20.867161359038437 30:21.082193550730533 31:2.9249667141640927 32:0.1921327492137372 33:102.82854876387101 34:8.158394959764605 35:8.282417040156261 36:0.12513038091615197 37:0.23532239565021806 38:3.303423728216276 39:0.24951279525249673 40:22.84516656226321 41:27.006167592068397 42:50.35231458292264 43:15.396926128587117 44:55.92386807305509 45:3.542024841543986 46:41.84767824319351 47:20.038649844203732 48:20.39603116514732 49:43.42094756682981 50:6.735756337398978 51:0.028668682554161072 52:1.9817030395943442 53:9.976697418333723 54:54.680158618332214 55:2.0216167101103952 56:4.239494368357669 57:30.060562250593403 58:4.3742046244504875 59:0.015875483191016313 60:2.129853331561851 62:18.17217465815452 63:4.648920147614873 65:0.6347450340285599 66:2.838434179581327E-4 67:71.34304292559959 68:11.744005951843127 69:2.696833363918675 70:9.641797353503156E-4 71:38.73844016487536 72:8.408177892459848 73:0.002091011866638045 74:44.33019232383434 75:2.8182552069182467 76:5.531552637400644 77:0.004740788899311818 78:8.805901837842857 79:51.12020566535309 80:5.75670802023073 81:0.010514955492011088 82:51.21384894200637 83:1.02677616736853 84:16.841860003965824 85:21.470019645948522 86:0.02229595630749392 87:41.47738282129679 88:122.43680595184611 89:0.02445520601969769 90:0.030344744796677526 91:3.3541432928115062 92:0.030344744796677526 93:1.1700876860506901 94:17.788901282559408 95:0.040544692107025875 96:42.72786844955272 97:6.502103267979518 98:3.5588192493212167 99:105.36095701468098 100:48.96790270623247 101:14.110654791870497 102:0.06049809686708153 103:55.28417685274596 104:73.65049544701417 105:6.750324658108132 106:28.15171711523135 107:10.389236748320679 108:18.746570501790917 109:3.7867268994226717 110:0.0722700549163647 111:33.60552569240486 112:3.8534405293678815 113:23.650393739520776 114:23.775900157710055 115:1.4765447472535722 116:3.931326953218555 117:1.482030458514629 118:1.4875349842332677 119:1.504162270139436 120:28.9690701304287 121:29.042267321978052 122:0.09598765881007087 123:14.983962902393316 124:51.38756449101153 125:4.082294926091565 126:51.722647365505566 127:103.93006268396115 128:11.156552301572926 129:0.1169158900799273 131:1.637536379070825 132:4.207945958310575 133:4.218620926148946 134:0.12399523620156497 135:15.515463701831724 136:24.893575169936085 137:1.667977353647568 138:24.927908969154764 140:1.6803051316639375 141:1.6803051316639375 142:0.13741545821323353 143:11.541138505574892 144:4.427713316887181 145:25.453734092452887 146:20.54049229370841 147:1.7756180362269427 148:4.473308987920987 149:11.730428928657084 150:11.794593951906036 151:1.808548416285567 152:0.1670041632121641 153:16.238284146591717 154:31.16337420585256 156:1.862498677423534 157:4.649484611001436 159:16.51028173502124 160:43.0529219820013 161:1.9536265703466673 162:1.9825646647108057 163:1.9898673435043925 164:0.2252627614057109 165:55.9660058278341 166:12.609747365460995 167:22.124207773948743 168:0.2567024812953293 170:17.405542573291406 171:0.2590602292444819 172:8.729329567466195 173:63.50684624021475 175:5.136268849392886 176:12.97644141490448 177:70.26090109821828 178:13.128050395803898 179:0.28349811261918045 181:5.27515339367738 183:13.256651348901023 184:13.282623833496181 185:9.043148900424448 186:13.308681562434098 187:13.413774991435975 188:5.419036790967022 189:5.4337114503865065 190:0.32046754132883654 191:2.4203407657180986 192:34.63599310161756 193:2.4293718799296107 194:5.583443111716212 195:34.79415887903611 196:2.4658726581067123 197:2.4658726581067123 198:29.215551805037038 199:5.644902324982229 200:18.730346053947653 201:23.872096242194388 202:29.309820845194466 203:18.764959724193684 204:2.521778728570426 206:35.332940471249316 208:0.3888633998737322 209:14.132702244503717 210:19.010642087714544 211:0.39529789511072333 213:2.5985588270544215 214:9.838563279245163 215:5.883841597196092 216:0.41510019503001233 217:2.657896006766181 218:9.931098063694286 219:42.05298859179513 220:14.457214830751223 221:0.42528868965857974 223:19.446208888036104 226:30.49317125489811 227:0.44983346602471164 228:2.739463146631542 229:10.14449087564489 230:2.760308403759742 231:0.4606930813653373 232:6.137167338150752 234:10.217276823640669 235:19.785576859252604 236:10.241728183397388 237:10.241728183397388 238:0.4717630305068234 240:14.858096352961633 241:49.25353217160762 242:2.8025605418869577 243:19.901250990039465 246:14.953446127702195 248:56.04080535752044 249:43.10589879571287 250:2.84557892000003 252:0.4906923223475026 253:2.8564557583742496 254:2.8564557583742496 257:0.49843575965447207 258:10.440844088292245 259:56.37221807869501 262:10.46618207633814 263:2.9004625111273326 264:0.5102392683617015 265:6.369522702461849 266:2.9115908329624216 268:2.9227705353335454 271:10.620378761833887 272:0.5304261750750922 273:0.534542400259715 274:6.481102321070084 275:6.518935692292784 276:0.5428552376243447 279:0.5555284428169536 280:57.66084423476719 281:26.31028671320242 283:0.5728153397074839 284:6.6735987068476605 285:15.758380778150038 287:10.995394696171921 288:21.0053208165917 290:6.733016252413843 291:0.5950687393406878 292:0.6087753102226103 293:3.207524671584051 294:0.6227554235206448 297:0.6418323788289912 298:39.354384576432885 299:3.2711344267812814 300:3.2711344267812814 301:6.978897675345989# ocurrir
1:1036.049005324509 2:63.02944901200077 3:147.021545080367 4:153.46612250778009 5:33.207757992345414 6:98.52211206599843 7:23.708244671890515 8:51.26781687024637 9:41.07330366062203 10:27.765749579193077 11:21.25694801188149 12:130.55694786436075 13:0.7279420468335084 14:40.24427656507261 15:119.34492491849412 16:0.9402022839565928 17:0.9525216172155966 18:6.518314741232607 19:30.09372005761529 20:75.76928382803442 21:52.00488430090629 22:17.986617807881185 23:9.15133603496376 24:2.2228941712772343 25:63.808441376356555 26:27.887836049134798 27:93.3285537781442 28:32.65775038319756 29:20.99104657816124 30:10.695337151504182 31:5.209408908343388 32:11.150961123406798 33:5.402871045262387 34:11.299868039348242 35:26.45554964312075 36:1.4122494394786398 37:59.9138239291741 38:1.4569975224231073 39:5.745266565953368 40:1.50289807665914 41:27.147164783575665 42:27.21562004871033 43:27.399526638374592 44:19.333892891441653 45:3.58110492405017 46:3.7070788769236325 47:6.3791991219295054 48:1.8317402643597922 49:29.381709346883163 50:38.98537832110433 51:6.904086074422429 52:0.025226389872373384 53:17.26471908158846 54:25.612321501051344 55:71.64537709691467 56:17.433167905402534 57:4.280820732738753 58:30.672363301035062 59:21.8863316818382 60:7.234467180628706 61:18.17217465815505 63:4.691392768705877 64:10.862024272757505 65:22.689084552924243 66:0.7565515943865005 67:0.8140095413613366 68:0.8239072214529339 70:28.99827482372407 71:29.028203031042068 72:19.987181895986303 73:15.999012762689494 74:8.601556945670211 75:20.26983822377761 76:0.005514595561708838 77:24.991059830843305 78:0.9614985980257583 79:30.30465495079603 80:0.011996710427078602 81:0.011996710427078602 82:442.89819464071184 84:5.913075644171349 85:21.574047876297026 86:6.108264670806753 87:3.27977101648 88:13.2530604947056 89:0.026647886904982675 90:22.08607858673908 91:3.3856140645799666 92:110.13658735976452 93:9.692412164768292 94:1.2279206630377175 95:9.91979471137873 96:13.809703033522043 98:18.222500803974576 99:18.297533947191035 100:18.37308025606443 101:3.680349614287088 102:14.294176938664245 103:23.23534183839284 104:3.7444836427441834 105:14.337549858764364 106:3.781693865504383 107:0.07069044620564849 110:1.4302602118261032 112:101.39259118113091 113:394.47093810777767 114:19.185351772991485 115:0.08918751442933494 116:10.77829487371799 117:3.9642656434501053 118:3.974150401874319 119:4.003975635359535 123:4.054261764581271 124:15.131632464339686 125:24.462173020538305 127:4.199030111971877 129:11.23892905437742 130:15.420281225493726 131:46.521653208075236 132:441.02394339776197 133:187.1613722814917 135:11.378858574404058 136:0.1315024567613706 137:0.13299464207522615 138:1.687115156497399 139:15.617757097428466 140:1.699488813761293 142:41.33935084858972 143:65.6987482022064 144:15.999506244479957 145:1.7820935002600704 146:1.7820935002600704 149:4.5074175801820555 150:66.54661149998655 151:4.542058179464026 152:0.1721786973154812 154:11.9880225843669 155:0.1830378427408129 156:0.1830378427408129 157:8.145484472111479 158:16.560964077537015 159:101.69585466476926 160:55.28702210080946 161:21.530999473466007 164:17.06965713678947 165:12.602498149936354 166:0.23990720275908617 169:0.2628864593544908 170:17.48450730242815 173:0.2700747649863061 174:8.836796749928594 175:0.27250186044686237 176:2.2025957657381703 177:63.85668869279048 179:8.973552041467716 180:17.82320007464028 182:13.321384588679443 183:13.321384588679443 184:45.69255301652532 185:23.02223869872965 188:18.238999867138272 191:2.441795730744664 195:0.36193395270504186 196:2.4874423480945302 199:5.681029893218295 200:13.99805250099436 201:0.37410144626097763 202:13.99805250099436 203:18.84488811965117 204:18.9145203686838 205:5.806941679975547 206:5.806941679975547 208:2.581641316139831 209:2.581641316139831 211:9.798331608898026 212:0.4026290925238466 213:9.843792707400594 215:5.920313349943224 216:0.4225690674442534 219:2.6899879001402103 220:19.45262260703141 221:6.003201071216478 222:19.48953081578228 223:14.583394593159293 224:2.740968002618974 225:2.740968002618974 228:25.035858538586336 231:0.4684602565199428 232:14.829784853249127 234:0.4721496021707857 235:10.268671811543937 236:2.8142534065194638 238:25.307078370605332 239:2.82491039642176 240:2.82491039642176 241:10.317716207168981 242:10.317716207168981 243:2.835615272031253 244:10.342382744839956 246:49.63123016928129 247:2.857170016751262 249:2.857170016751262 251:6.297704985940456 252:0.49864307272434866 254:2.8789203480357846 255:10.467185979260071 257:0.5064324043613123 258:2.90086903113106 259:0.5064324043613123 260:0.5064324043613123 261:0.5103645625105302 262:0.5103645625105302 265:37.49921072505234 266:0.5183047550589938 268:2.945372809081219 269:0.530407468367411 270:10.672140907088027 272:2.9907046817608993 273:20.580990155093485 274:6.518354268698976 275:0.5511043050205755 276:0.5511043050205755 277:0.5595715423007434 278:0.5638463539394194 280:0.5681489008215127 283:0.5812250429760626 284:3.119840010477072 285:0.5900850206020248 286:3.131917997311238 287:3.1440542498761803 288:0.5945584263458241 292:3.205625339492206 293:0.6267037825290502 295:21.48256307945545 296:3.255978044111447 298:0.65058631081133 299:0.65058631081133 300:0.65058631081133 # crónico
1:196.72757424056158 2:92.26835248128978 3:27.516827948945057 4:115.35065213119202 5:102.09479849501993 6:67.28744435697014 7:2.18345999306987 8:35.95944700915714 9:49.477881698031 10:1.736928126902706 11:15.242175170455011 12:24.970630215580382 13:15.7111216041877 14:29.075660514311654 15:10.85075984567418 16:34.591038159979796 17:39.21438046102893 18:36.20035017014922 19:101.69512639346233 20:13.137389471593975 21:27.0397260441956 22:3.880293539217365 23:22.650345831260267 24:147.9943107568266 25:6.901618004239288 26:7.226590867163188 27:0.1260215731577884 28:2.736344502094719 29:5.087703200100742 30:29.503039267863386 31:132.78021838256214 32:0.21206291694612092 33:3.1534298605170004 34:0.22779698244352584 35:70.58490074836321 36:5.711274874986217 37:60.25877237343925 38:130.81639592496995 39:285.1964712504008 40:3.4701151392349385 41:5.922553528649731 42:23.23185992885133 43:1.5844035999121795 44:36.69141565148813 45:6.142451564579508 46:12.577394707245013 47:3.8661634136292506 48:13.059191647842114 49:20.975833831957882 50:17.16601389012883 51:25.649976986454305 52:25.698076275861766 53:44.63243668917486 54:13.693562363181544 55:17.555407068062223 56:7.098388862057768 57:21.631109687150342 58:0.012265982555189812 59:10.523780701176833 60:17.95811663861045 61:4.64892014761509 62:4.691392768706413 64:4.75156954881595 65:0.6674374142968288 66:5.121699108929287 67:0.8349940609347722 68:2.741509665447326 69:44.112902572162106 70:5.413242889021122 71:5.423286060947125 72:12.085599476579686 73:29.456349267442555 74:20.367625758820246 75:39.5727664743272 76:0.9539482023572028 77:92.65104603294462 78:12.583411137721694 79:1.0300941126895116 80:9.136320724990767 81:1.0340291321268789 82:12.834403211423915 83:35.82347699497237 84:12.999650712823119 85:26.373260941923288 86:36.53256808043022 87:1.1494435942880799 88:13.359035049460473 89:1.1624325577334096 90:42.422633352687065 91:31.911785975806037 92:6.340137803754286 93:22.261322283438343 94:9.923800082615207 95:60.29902215598948 96:1.2804262823114418 97:66.76001421500445 98:1.318783377077511 99:0.057419182495250604 100:3.6898102939711097 101:10.327426914217481 102:0.06863556641939542 103:18.756982281127083 104:0.07062157469988976 105:6.8637611699190755 106:6.9177839605881 107:6.931376448626778 108:1.4401073860115126 109:10.591760539469695 110:19.04546148725573 111:28.75682160882431 113:7.083237071475623 114:29.00650044432845 115:4.001026795653005 116:4.010915380506153 117:7.182173512993387 118:7.196457193413511 119:1.5489079687135692 120:4.050753826852117 121:7.268448417647336 122:0.10594178170006706 124:4.131820633568321 125:29.66794594249943 126:0.11926940399220637 127:4.246418479297102 128:7.52060748066079 129:40.872354883460716 130:4.2570216934274026 131:7.581664372484894 132:11.387240989601693 133:1.6896486989117907 134:20.220327818112168 135:1.7080782495355555 136:1.7080782495355555 137:0.1396460825870286 138:1.7142645522834579 139:65.30805532645297 140:20.368633244063126 141:53.0754262817672 142:4.408839785604544 143:65.99545983008356 144:20.76343456643957 145:0.16383979853874592 146:1.8097246412772199 147:1.8228411937600295 148:16.213998736573913 149:20.88768298209216 150:0.17601488262009268 151:54.27690902945794 152:4.6137813453171885 153:8.095816457196369 154:0.18691940210841393 155:8.146511048237127 156:31.54227049776483 158:1.9522822600470833 159:12.277462632177327 161:4.843030631302199 162:2.03143960379684 163:32.32446262877523 164:0.23951133895109708 165:12.693088594593407 166:17.297709074258346 167:8.73575620227405 168:27.755298761960706 169:2.1919376711032044 170:5.167146162299851 171:22.56405106116322 172:13.032395542687995 173:5.207903872815287 174:57.57883390235093 176:0.2839406824738614 177:5.235309947055327 178:0.29912328043288544 179:5.318676111447359 180:5.318676111447359 181:0.3069330325245649 182:0.3122221532696724 183:5.389496131913003 184:13.43893409756841 185:39.88232042467072 188:2.392059710332074 189:2.4008192859596122 190:40.33354797709053 191:0.35996576459413193 193:40.855094907659065 194:2.4903989641522064 195:5.701189720998596 196:5.716638079179658 197:14.006007953489576 198:5.732144120771097 199:2.527271941591865 200:14.090377537174435 201:2.545938916683155 202:0.38425393880873426 203:0.3873762930130076 204:2.57423291770566 205:19.13301425336052 206:5.8583128999054015 207:0.4065260665182268 208:5.874354678766422 209:19.168411017230735 210:2.6221889817821427 212:2.631902407950751 213:9.915882714697739 215:30.20262160155637 216:0.4332034245912231 217:48.61181259710054 218:0.4400842382451204 220:14.61583799757646 222:14.646044319692184 223:2.7415392737292357 224:30.706542173188186 226:0.464858469367317 227:6.174010310717473 228:14.829649865331534 229:2.803583460846579 230:6.2086409785024586 231:6.226061260356059 232:30.965369242515436 233:2.8352260504655984 234:2.8352260504655984 235:0.48323371461644526 236:0.48697871627235695 237:0.48697871627235695 238:6.278747697538846 239:25.44166714293493 240:0.4907474103560276 241:20.057104012085162 242:6.278747697538846 244:0.4945399609758635 245:2.878078948752086 246:15.11295045885479 247:2.8889127252786815 248:6.332082909680209 250:2.8997953975262774 251:10.489828841803144 252:6.368006900107557 253:10.514920105291258 254:2.9107273094768775 255:2.921708808457238 256:20.29187640763365 257:2.932740245683067 258:0.5178056528914807 260:2.932740245683067 261:15.274624998784793 263:15.307340325740949 264:15.340184585427073 265:2.9661377541322445 266:20.451417123962106 267:25.955400681678505 269:26.051154296024265 270:6.533422321905685 271:20.61346059327759 272:31.938061813579072 274:6.571042648752347 275:3.0574862498039956 276:10.850462454024518 277:51.16623334790908 278:10.930466402625648 279:38.374604908285335 280:6.6858620970913964 281:0.5843666737466097 284:15.884019615728015 285:6.78386275451035 287:3.1766001399991537 288:0.6066063488956528 291:3.2011134933179095 292:11.260817430854539 293:0.6389766035824012 294:11.34611062366151 296:27.261954905158472 297:3.327333633541672 298:11.461603407890186 299:52.83371089395871 300:7.049149226118473 301:3.3403021486551836# importante
1:90.91977874790439 2:17.627046331178928 3:27.516827948945057 4:336.18205396456733 5:106.74151465619538 6:54.74936208738701 7:41.589427660823944 8:68.89983067523755 9:95.196150342483 10:7.211237591724899 11:141.9265225724455 12:15.344936028790672 13:362.0535467120454 14:5.454939705412133 15:50.71745179211703 16:203.21657666838738 17:31.320790188026532 18:17.907431609634546 19:5.063679609776768 20:30.731160919297412 21:5.255435429079853 22:0.024084924910692262 23:703.14112473709 24:9.309029177498035 25:4.463065613623346 26:32.2945729263225 27:0.1260215731577884 28:28.650201178873058 29:10.669374282712559 30:0.174980197426888 31:79.47406797827571 32:0.1382470213069586 33:91.97757848463586 34:26.393277052476925 35:22.550009108297303 36:40.204557072527216 37:15.117458825066555 38:0.10172201070815792 39:15.270769015232387 40:0.09212788353355042 41:36.245841243967796 42:8.809758011139321 43:6.018216514575807 44:101.64964535673543 45:73.0556751754127 46:3.7631156960450767 47:6.456305631266854 48:13.059191647842114 49:25.176954246646 51:10.120212363850245 52:25.698076275861766 53:17.405537995777998 54:49.9195810865478 55:7.087796120438773 56:2.0914403228948935 57:13.773830207010763 58:7.281390294243897 59:22.048759436260898 60:40.60402735202165 62:10.862024272757402 63:4.75156954881595 65:7.699805274187349 66:8.148347420316783 67:5.294392244394639 68:0.001145116681556733 69:0.8584600467332644 70:2.801472737656288 71:60.94320074142014 72:2.80821558513315 73:2.8627479282801356 74:0.914067133387147 75:2.890412842011531 76:0.9539482023572028 77:16.411794998059875 78:5.724281320521065 80:1.0340291321268789 81:25.72388054678307 83:0.017686598295237 84:3.1825773069821897 85:13.224925117575097 86:3.3159218804476045 87:6.184725614031837 88:9.573064744069455 91:13.593747281896274 92:6.340137803754286 95:43.0782599370701 96:6.53820078867065 97:10.1227503266489 98:14.08242692312572 99:60.985212994077045 100:6.718000280105075 102:6.836956061737714 104:10.449578248226564 105:3.790394788110356 107:14.55472671622963 108:0.07784262881358531 110:0.08106810974717042 111:3.913282497490454 112:0.08662193404975177 113:0.0877597435635091 115:0.09477917609504752 117:7.182173512993387 118:19.42368756190459 120:0.10088527595793355 121:0.103394264024898 122:1.5715663266176354 123:19.645653147045753 124:11.093197333577928 125:1.6119720161705664 126:1.6295884931476838 127:58.49652831575168 128:29.97134415923472 129:1.6653741002392264 130:7.535808392888869 133:4.2997508430773514 136:7.643403899684026 137:0.1396460825870286 138:11.48788827818327 139:1.7142645522834579 140:112.81208637730437 142:7.753129345036906 143:7.816813178914332 144:1.8097246412772199 146:47.83863038472997 148:0.17072593302960679 149:48.06201332720483 150:8.012317121818208 151:8.012317121818208 152:16.34633348697283 153:1.8898560878454858 154:130.32835315078168 155:0.19065278814487152 156:16.507577641843962 157:16.616591463687204 158:8.24927064271054 159:0.20411749255683143 160:361.99689010255815 161:2.002281265512126 162:4.893104176197844 164:8.569032548015251 165:2.091081103066777 166:38.43833471987425 168:8.830467092213807 169:2.1919376711032044 170:5.167146162299851 171:8.849593082650008 172:8.849593082650008 173:2.215935517674065 174:51.262693456248094 176:0.2839406824738614 177:70.77107102138996 178:2.2813157641538577 179:17.935180139519286 181:2.3063669925428476 182:5.389496131913003 183:13.412906546681642 184:45.90827738016093 187:0.32849460513747797 188:23.423129347297152 190:5.52018229272971 191:34.88198837301163 192:5.655187200167413 193:9.5177942768796 194:53.37853519129475 195:0.37195795081778305 197:0.375003172969075 198:41.15150061306072 199:9.62580771099344 201:0.38425393880873426 202:14.090377537174435 203:5.779011955665124 206:2.6028851218706066 208:9.82516499734771 209:2.6125166404079523 210:9.847719827660018 211:54.48030396843015 213:0.4196977569407117 215:2.671172293481194 217:2.711121181146015 218:6.038217849654084 220:0.4435571323503156 222:0.4470518759544608 223:2.7415392737292357 224:6.139656347759369 225:6.139656347759369 227:0.46848741079795037 228:0.46848741079795037 229:0.4721392494155216 230:0.47581414103296676 232:19.94169872740857 233:25.350526455570407 234:0.48323371461644526 238:2.8565567262779625 239:10.390448725043385 240:2.8565567262779625 241:2.8565567262779625 242:2.8565567262779625 244:6.296453347310373 246:2.8889127252786815 249:6.332082909680209 250:31.335813295171615 251:6.350007842929006 252:0.5099520682862925 255:92.22808078752023 257:2.932740245683067 259:10.565403004078831 260:0.5178056528914807 261:0.5217699375865706 262:15.274624998784793 263:15.307340325740949 264:10.641889042349872 265:0.5297743836418537 267:6.477587583424701 268:10.66759042972419 269:116.17183358550146 270:0.5460918984537424 271:0.5460918984537424 272:3.0228329119002417 273:15.540010586687098 274:15.540010586687098 276:6.608986170712093 277:6.647257685088511 282:6.724804422797108 288:0.6066063488956528 290:6.823672568194315 292:16.13346577749481 293:6.945262731282431 294:16.24266364747236 295:6.986531995471875 296:6.986531995471875 297:0.6630197759450212 299:74.01826042442019 300:3.327333633541672 # vida
1:122.69972723495846 2:23.1582954077525 3:27.693298621560324 4:52.09377168781905 5:161.8747845291693 6:47.047013636632315 7:9.90153545549891 8:4.2124579663316215 9:8.964968744556122 10:28.170262302994114 11:0.072026927333884 12:79.89265883174176 13:10.195248740933524 14:44.83341609629088 15:0.05709020762920262 16:23.62951790679195 17:47.797299533178446 18:21.364082556071672 19:3.71308782469287E-4 20:1.5645674356084145 21:61.97670585323278 22:6.191200275404184 23:2.2761068931240915 24:22.846931862095786 25:2.4600933597441648 26:20.35057987881573 27:24.67101498644878 28:13.636906186584078 29:1.1897181608810037 30:1.2281315759135216 31:509.6411570654461 32:14.704340222344618 33:18.3494478768504 34:11.481410796229714 35:3.3183278864292225 36:8.56227225397765 37:3.3723386832682443 38:15.334246764669563 39:3.433345752512102 40:56.029579170368685 41:0.08746394518237026 42:19.345438505302337 43:41.423828470764946 44:9.010161585462894 45:9.112254481513139 46:472.54233095398945 47:1.807675787521509 48:0.4374118481841342 49:39.0868299889165 50:0.4885294480115555 51:2.0578195066940124 52:44.785527062953285 53:0.5179016240284743 54:35.06668966686334 55:10.310027251897617 56:0.5389580882876216 57:10.323393147791789 58:2.20211478303751 59:177.46030715324153 60:22.16479140145763 61:0.6347450340286053 62:22.689084552924704 63:0.6674374142973585 64:7.699805274186963 66:5.157218364172668 67:0.0012168253999905428 68:11.980093402007457 69:33.99753486776876 71:8.59790358120112 72:5.459373980544765 73:16.19548327107835 74:29.62502684950322 75:16.277093911924762 76:0.9667526935898506 77:8.89902358223226 78:5.760901253320472 79:12.85868041674971 80:16.910056833591064 81:12.87683080049028 82:1.0511847322053784 83:26.05320132958117 84:0.02017468362802441 85:17.399235486091147 86:17.513569584551604 87:1.163147064044988 88:64.92539461052075 89:0.03184585465406202 92:27.05510623714309 93:131.85606766437718 94:9.973454891219397 95:6.5634803684384835 96:3.5921316007932114 97:3.6447013690953853 98:3.662413665862591 99:10.257287220049818 100:1.3627109592160502 101:1.382733271102334 102:6.875282344025815 103:1.4132656656571028 104:3.816914674771288 105:0.0735077382157189 106:10.570617063113971 107:3.863744715356528 109:0.08194193829927197 110:0.08413777290137635 111:56.696420291929016 112:0.08978334869796974 114:0.0956555882180703 115:7.2066943233055 116:63.387876146385985 117:1.541672304889905 118:4.0477925471241765 119:0.10426689838963436 120:19.580908157485315 121:15.161822589266295 122:1.5868294881609903 123:117.67749510645966 124:7.395125738379278 125:0.11874996095571018 127:1.67489647200608 129:7.57503386597647 130:4.284404069299671 132:0.13593562773826376 133:0.13743544151048143 134:25.169308365240074 135:15.76534887426625 136:0.14199889347595424 137:53.10534995064834 138:30.418826007137163 139:0.1435415464973654 140:7.7295732005356586 141:15.8404329161303 142:15.941476514890066 143:30.815838258261508 144:60.18111765124563 146:7.9370973120943455 147:11.892063324039047 149:20.963038826646375 150:31.30606551457396 151:1.8721542201340022 152:0.18393686239004142 153:12.107601042890522 154:8.152550744024238 155:31.64167329119294 156:0.19509883334909423 158:26.57308120688099 160:0.21878940605379732 161:8.411691210660374 162:2.048005800298294 165:2.107794133501427 166:0.2533814345686908 167:5.12882198926609 168:8.871087428869545 169:13.060148306904734 170:13.060148306904734 171:0.279296609064675 172:2.216876035254841 173:5.236736173954546 174:33.53200708251737 176:0.2891759601214223 177:0.2891759601214223 179:0.3044686899068743 180:2.2984693131368665 181:23.118501326816393 182:0.3176593400504765 183:9.185045036747496 184:23.2316278683607 185:2.3489808333988704 186:2.357516572318111 188:5.534670334715647 189:0.34246602340597193 190:28.92403886650274 191:0.36571500289224274 192:9.559038710051208 193:29.334460757590154 195:0.3777806148170586 196:0.3808441934986666 198:2.5449394595415566 199:2.5449394595415566 200:5.792860521682061 201:9.710926121364142 202:2.5636431481118063 203:19.0229942183821 204:5.840137173272189 205:5.887952868485875 207:2.6303493698026092 208:2.6303493698026092 209:19.23365137842551 210:192.4922295029017 211:14.402276809490164 212:2.6497718513881177 215:14.51992520034552 217:30.49127990468672 218:24.894816417460603 219:0.4497836494601693 220:6.084818044165931 222:14.699626697568206 223:19.705638519209028 224:10.238071591367884 225:14.821647773798588 226:6.1867693766900915 227:2.811292057286587 228:2.811292057286587 229:55.936350188777176 230:6.238666453241913 231:10.35881570319904 232:20.00732459841089 234:2.853462644077961 235:0.4896621658797134 237:15.03962454858954 238:43.35309968322192 239:15.071238136028818 241:2.8748300357827774 242:31.21244484330602 246:2.90724110899416 247:6.362236890729953 249:2.90724110899416 251:2.918142139426233 252:10.556953906701427 253:43.69158020532129 255:31.533045233222754 256:0.5204417378257913 257:0.5243993269565848 259:0.5243993269565848 261:0.5283819699522655 262:2.9622421508822403 263:6.471019063420482 264:10.684014635884534 265:6.489415070877432 267:10.709734381750346 268:20.557573414542958 269:6.545069450838813 271:44.31708079652197 273:0.5611668629314175 274:26.2740627014834 275:0.5696265677786155 276:6.639415529210155 277:6.677723761180362 278:6.697002403141071 279:15.764442917289298 280:6.716364891238165 281:0.5912540853724945 282:87.12106599511783 283:0.6001007113018534 286:0.6090616628087135 288:3.1953874904190074 289:177.3971209466644 290:0.6181386894235414 291:3.2199375621598265 292:16.187874291671864 293:16.260553145805623 294:0.6508485913305762 295:27.340211069530305 297:0.6702192955649514 298:0.6702192955649514 299:3.3463412972233915 300:16.445017414829238 # alto
1:176.80439110972475 2:30.800448133868304 3:57.75764565745516 4:4.721355930483835 5:0.42794243674458654 6:9.737188772703812 7:25.467911233991515 8:81.21962504490587 9:83.86454095883767 10:3.6726306020882182 11:63.34233437564359 12:19.581880258623872 13:2.2550567401099597 14:20.034197472428676 15:35.971476581193265 16:21.330290420311712 17:0.2990586389743386 18:15.73890205099654 19:78.299131540487 20:8.1937701361945 21:8.273943733853844 22:43.96093572129975 23:0.09249434751836699 24:0.256113746644718 25:7.452672879958089 26:0.16234800040389208 27:102.66097188364586 28:17.952381155048645 29:8.276714430690067 30:11.504663570863922 31:3.336518868641036 32:0.09154086427913874 33:1.5436253892530658 34:3.546325690741232 35:3.6190860236502944 36:0.07063006707928551 37:0.06866437004121427 38:42.14931483743049 39:16.10743409844214 40:37.68801629658464 41:16.296507651308346 42:52.722435257283536 43:0.3979253715456224 44:12.903374527361986 45:0.4238885243193821 46:20.992875491883776 47:21.287190473138473 48:0.5306464543641197 49:7.258466382034627 50:14.157766338213676 51:4.612614182689025 52:0.6174128076500396 53:36.18364090222671 55:2.322037496801341 56:27.030216409744405 57:4.700122341105003 58:75.17834099226577 59:69.427732385585 60:0.6923784664457848 61:2.8384341781076037E-4 62:0.7565515943866243 63:5.121699108929241 64:8.14834742031724 65:5.15721836417237 67:8.884769840917665 68:2.998446634985584 69:25.409577343793313 70:3.060102049511965 71:100.17724885930325 72:3.067032937104998 73:5.88959063426692 74:5.910471358875027 75:25.895403812897477 76:13.08106943332212 77:17.175294502247468 78:13.222803888049592 79:6.245987455217535 80:77.31830448809217 81:1.1760843776725922 82:36.83993426686303 83:17.78150577117537 84:175.65672724292978 85:13.870900029005185 86:13.967425920197524 87:22.778955330865404 88:18.25933162068947 89:3.620697608968838 90:67.35240096618794 91:14.243295587835858 92:6.7394140609839175 93:10.302690272760952 94:1.4039551410784916 95:62.08716914868748 96:6.940486327255581 101:0.09550758298178694 103:96.1229737368249 104:7.27074893149712 105:10.981606538717784 106:11.053100699726185 107:24.47521929921289 108:34.85630124033749 109:0.11342026105236017 110:1.6153228857253685 112:0.12244990580041623 113:24.816991994729566 114:40.9145305665893 116:7.593487558184694 117:4.297379331346237 118:4.307484307319804 119:7.651603159517977 120:1.7114641077743324 121:11.516252266438743 124:142.76680491275994 125:7.814627828390407 126:4.483719559470614 127:0.16797072204620106 128:4.537208932182268 129:0.16959824072283292 130:36.50598146707081 131:86.64866078577587 132:4.580563731216334 133:36.67985088417183 135:0.18128596170608688 136:1.8757133837721984 137:1.882087803411782 138:4.635476614275325 139:0.18299837930477478 140:16.445266970638595 141:12.07127880021989 143:1.9470440416102337 144:16.779858223331356 145:12.343365023429621 146:109.56950279792305 147:4.82840795321494 148:32.13087819432358 149:0.21765252607167834 150:16.964924928017425 151:8.433789425340667 152:8.467418142983163 153:4.9466283964473 154:17.126402324768744 155:0.23964878181018742 157:5.031586450031941 158:0.25228033971725705 159:2.134130114156073 160:8.779139406849598 161:0.2676056237251814 162:17.65605413236793 163:33.3779453874591 164:0.29302256971977536 166:5.337644716244027 167:13.439404690131745 168:2.3725538887821997 169:0.32786717365094253 170:23.333893086233793 171:5.486150197440601 172:2.3807104030139286 173:0.3357162820590952 174:18.399234165790997 175:18.399234165790997 176:5.541527177176336 178:59.64449637546735 179:34.82928829204568 180:2.4640016199480614 182:0.37137778014014344 183:13.97108417619539 184:0.37423556675937936 185:29.41521000992527 186:41.12474136400122 187:9.700399603147536 188:29.72651352049751 189:9.762905180596482 190:0.3977126559457723 191:24.588868250718374 192:0.4254781878770647 193:2.668288830150667 195:0.43506488624895717 196:0.43829827080190903 197:6.029064465692998 199:0.44155075963212903 201:6.076321572944701 202:42.46240080904106 203:0.4514240445750485 204:14.7390804860548 205:0.4682729058028901 207:10.2643231972601 208:0.47170281094847893 211:10.309891903769724 213:2.8418539976713193 214:10.402032596611697 217:2.9026506244328454 219:10.519135135822484 220:10.519135135822484 221:2.9129342118491226 223:6.40539036426259 225:2.9650158064597587 226:6.474305930510152 227:20.52039531292136 228:10.686804375065316 229:26.03350319254295 230:3.0074954776663705 231:3.0182310771049785 232:31.90979001622707 233:6.561999984292619 235:15.522703768308249 237:44.36940364169318 238:26.26103700538588 240:15.58615043548982 241:38.135749557468955 242:32.067939622974976 243:0.5644210111947908 244:6.615465716555474 245:26.353236385418803 246:15.682229969727356 247:26.39959495183157 248:6.65147163661801 249:10.909075659771132 250:0.5765080023235027 251:20.90772168295002 253:0.5805858324932248 255:3.1170017697160586 259:11.010394623309567 262:3.1394912984000154 264:6.7798385744995935 265:6.7798385744995935 266:3.1621834394800623 267:3.173606398361637 269:0.6141126904823846 271:21.310041758210293 273:0.6271117258567327 275:0.6359110823896618 276:3.255037404640779 278:39.44935034816865 280:3.302758970777778 281:0.6583877363071058 282:11.459671147670655 283:0.6675740191853323 284:11.51462934214376 285:3.3636766001492333 286:53.062569446117074 287:11.570053723516018 288:11.570053723516018 290:0.6862913163639877 291:7.16818050483713 292:27.877364525874775 293:11.767815773713943 294:3.4770381094427196 295:0.725155256232624 296:3.4899398462733107 297:7.375500884754026 298:0.7402400819989557 # provocar
[truncated: 5,968,407 more chars]
