# Supplementary material for: A Cross-Lingual Similarity Measure for Detecting Biomedical Term Translations
Source: PLoS One. 2015 Jun 1;10(6):e0126196. doi: 10.1371/journal.pone.0126196 (PMC4452086; doi:10.1371/journal.pone.0126196)
Supplement: S1 dataset — (TGZ) [file pone.0126196.s001.tgz › dataset/en-es/es_300_context_train.dat]

2:94.85271136630828 164:146.71836965261187 # 1,2-dicloroetano
1:4.215075067201479 5:2.5995807914343128 6:12.571800950989887 9:3.440101831233042 18:4.2432686659524075 47:4.793100371230124 63:5.5517762896429925 68:4.316022583765339 75:12.458522585007596 100:6.56720593701756 116:6.759757320370038 140:6.298523783689216 149:6.271276144068721 159:6.933448487787222 165:6.4360142995301155 228:15.159101866981745 237:14.115638168209413 241:6.349592567873588 245:6.629960087062839 251:56.36775901561678 254:9.03873807586093 264:15.667270174619143 270:7.027271017379423 276:6.828418621012939 291:16.67514919146404 # 5-fluorouracilo
6:4.228318081236148 10:5.000646916999593 15:3.143781477165975 20:6.5200686317904015 32:17.03585190983393 35:6.386719368992889 36:29.034510433985318 43:5.758833309475669 46:4.810789061951636 47:4.147764222067631 52:4.270111470447519 56:5.595908322950812 66:6.049378038144721 67:12.238330627946572 75:11.105379195737406 80:6.5771697700850025 81:5.704503151895149 84:6.766251578485872 85:5.496776427816347 100:14.627265502181555 101:4.991136663223709 103:7.24054653099356 126:7.498442386434354 141:16.52774401457239 142:6.2231019561854 156:25.98040481336739 162:5.211025748059316 170:6.70728350804778 181:5.528550087054335 212:5.881168982181546 217:6.264267961739351 222:6.254277228235255 229:6.186491584836321 231:7.545417082529793 238:8.69159764067908 277:6.904765545047501 285:6.5034349075333076 # 5-htp
1:17.05816341767715 2:33.95691935326101 3:3.368063975971134 4:21.899273002211675 5:127.65035958384816 6:1.488357251743708 7:91.4798186354135 8:1.7638545263396639 9:25.531242457528936 10:12.542618782896783 11:56.87677679628421 12:0.16384608619646235 13:16.252985467441906 14:10.26201656348916 15:37.54434510567977 16:159.67445944205377 17:9.107553993364554 18:10.996652594015316 20:0.5844489011605111 21:5.216429862614434 22:25.788430000955806 23:8.670215844020294 25:0.15144935608405313 26:3.1867131062971774 28:2.1792620515639736 29:1.5699664433404341 30:16.158924576008918 31:7.742334880619593 32:1.5516944254579452 33:31.6397775655608 34:3.4118974143520107 35:0.5074348234811359 36:12.921862906463975 37:65.89320330583494 38:13.190723242960598 39:22.91139577135344 40:2.260600007592074 41:0.13751064644032263 42:16.550511851402426 43:16.633304999106233 44:3.314703365212348 45:2.131773497851449 46:23.667404126196992 47:8.222716530686602 48:37.432865687728686 49:0.18031653358046582 51:52.17093806361844 52:12.015425438029535 53:12.8420843457782 54:2.2363095603702967 55:0.041254544381132865 56:4.363155652166393 57:39.652284337600854 59:8.930776998064465 60:157.75206549407918 61:0.2875516499709679 63:15.852536176268378 64:13.320852223185707 65:4.611533238565223 66:5.477162855160308 67:4.8533345839725275 68:17.92108245962702 69:0.0011567903702461412 70:18.658854513687796 72:4.611533238565223 73:2.7346981999471844 74:5.868182073795227 75:11.442521162764848 76:8.768513267857612 77:120.2274054513934 78:24.637362579927686 81:11.99075024499611 82:1.2455403169365602 83:0.118347003803186 84:7.3395626515754815 85:40.12149784332832 87:2.504619640160047 88:2.720225354776653 89:1.6466056634505981 90:1.2944861385222035 91:3.7347171205066267 94:1.1146375881930106 95:17.365341263005845 96:23.32924588550085 97:76.08118138735635 98:68.84748270237775 99:22.167806270142357 100:27.50815692307866 101:16.44046418704846 102:21.104659543740187 103:1.0591061680227745 104:8.00816950108061 105:17.367870202537684 107:17.543135224715147 108:1.2379473271850894 109:4.248293846800966 110:14.59631118430682 114:10.290316455871336 115:44.43923323269825 117:50.91738459412449 118:33.27401654930104 119:0.03566608743331784 120:6.275762340004581 121:4.717742528396224 122:8.92547921280352 123:3.907334421432584 124:0.4959927008903613 125:41.76278383122302 127:112.13724568970034 128:73.05930998147076 129:15.876092128288498 130:14.11127019296709 131:1.83754148161942 134:131.34755891428574 136:1.1077235182224083 137:28.499271404057627 138:6.383016540281461 139:59.829975741449026 140:4.4646773559019355 141:0.7890540639495017 142:14.34361420612867 146:12.776249598892957 149:4.399746723251854 152:29.37827957726545 153:36.5455900648498 154:14.785311697775274 155:5.897159382373717 156:20.203766706565133 157:97.27807777174202 158:1.7892836712623448 161:40.0288750763098 162:0.040219377072821125 163:0.44354337704692015 164:11.965043055189515 165:4.795839226094194 166:0.3922253138362718 167:14.566675796886546 168:1.93856656536992 171:5.512032438896395 172:62.999204162817016 173:8.87673902221747 174:3.0650095361383327 175:3.116869239581322 176:8.109113493099326 179:18.00479885723494 180:6.500785203550151 182:0.3843911486343649 185:26.472770927634116 187:0.5625707976027282 190:0.5834089177392459 191:12.057996576151107 192:18.368294424563782 193:25.297994302387945 194:0.4955394712524797 195:18.356618957774014 196:11.423009701136118 197:0.8027970035940236 198:13.06802883388149 201:3.9680409063087025 202:8.798337030306218 203:32.64518598411506 207:8.686503036644867 211:34.690564215047544 212:12.784805421106485 214:0.2715030324288714 215:12.562570624396045 216:63.28587123781308 217:0.44023989358522625 218:0.5669833876000179 220:1.882124113383759 221:0.6252656650934291 222:5.998268008909203 223:3.0554482951317024 224:4.799343148001326 225:7.75417394291287 226:1.3708711527894584 227:19.208547603601822 229:29.650929142613958 232:16.72114798013615 233:1.9460722226575131 234:2.8909769506902707 236:23.7600291500752 239:8.170502911743306 241:0.1771080938775727 245:0.2929499860418473 250:15.656591426995309 251:4.1531874952968 254:1.9451668264368438 256:3.246166391474527 257:0.5190941842318708 260:27.913007965819673 261:0.21897972474152375 262:0.7426716113753569 263:1.9959139404249906 265:1.939487808037365 267:2.063832663564555 269:34.556786404395595 270:6.278835163785686 271:2.23534378851517 272:2.5559826174870186 273:5.870346673253449 275:0.7260977720394097 277:12.361452867944063 278:2.285174777651437 281:11.99332573164437 282:3.923583610323598 283:0.3358442875124994 285:3.084505715324374 288:14.178843399246409 290:0.453994720868667 291:2.6702673619377744 294:4.473758055606533 295:0.7049356967141979 296:27.2852221245079 298:4.450649750076009 299:0.20505120909765234 # habilidad
2:19.995026353126338 5:2.321528890109458 7:2.6863952311559363 10:5.347032129415533 14:35.823371323585874 15:3.473231666073688 27:6.725964083287509 56:14.723805204905725 65:12.794283276227791 66:6.399990619062733 68:4.014740908182291 76:13.439121658804664 106:14.024283347058256 114:4.908893672868765 135:41.85649172183869 146:6.229349493587102 148:6.695941131293044 172:6.748995853526955 193:5.961981352472589 242:7.909628261889261 253:5.887927954342637 # abrasión
1:254.41842751839607 2:97.67437331019069 3:76.1053076839419 4:33.0031918487122 5:10.217978018250141 6:66.97844988130504 7:14.273704107690117 8:95.55464266550486 9:22.726687776091246 10:25.626796525752805 11:12.442071411316114 12:22.08152762060394 13:0.7051134963314737 14:70.05475370261838 15:34.10528455046628 16:6.133714219495165 17:2.441034213785169 18:19.621717433805415 19:22.607190880133274 20:5.468391026390872 21:49.65485017438478 22:20.623814747399525 23:11.292834007844544 24:34.642280303863515 25:9.54924357607771 26:2.0224627834529048 27:12.871915437549575 28:1.3389851146453255 29:0.7246370431123111 31:52.66759553606217 32:15.387227595144187 33:1.319760226513483 34:6.488455236197171 35:38.65854921532385 36:7.333817176007662 37:17.44955710227076 38:26.734100191267324 39:88.77760338105628 40:1.5968840273912783 41:9.375496515357236 42:7.033737082992495 43:6.6450584964718695 44:7.5698673291034915 45:1.4818138184451126 46:16.036679677048674 47:18.02440625704589 48:16.344586864859288 49:0.04353044080304365 50:15.663869196888594 51:3.452371653612986 52:43.67693933906183 55:7.872038490322599 56:1.1279952562861002 57:14.2070943597205 58:0.5554401464346116 59:1.579452169179006 60:7.6081554354876815 61:19.581048970866917 62:0.9981285946769519 63:9.622975473863384 64:14.503597375345251 65:26.512516400516425 66:1.7035198244255993 67:0.2957535956762791 68:0.041153371367280075 69:58.093142877883665 70:3.452371653612986 71:15.804720266269205 72:3.273270628022359 73:448.9647343427148 74:133.84766322840943 75:21.827183069088267 76:0.027223583776418505 77:71.66299817058741 78:35.46421232567039 79:12.57648820653953 80:9.446854407509349 81:1.2585347313298567 82:3.933082972781983 83:25.712891213851655 84:6.093170999776682 85:0.01238336143378405 86:0.7110783501335529 87:41.83147188111763 88:2.013618953954583 90:30.185348338839738 91:113.71157382616603 92:108.16167882194301 93:5.21506105428213 94:4.613491406341721 95:7.0842975085278885 96:4.3367128186089525 97:0.4984589665678176 98:5.59430049407798 99:81.08585617379799 100:39.438645920956766 101:10.089389352422682 102:3.4801514733742334 103:22.279934726914142 104:20.998459109187824 105:22.50373022549611 106:15.140740793071599 108:3.9159942302078172 109:7.230008835567996 110:106.05818196449958 111:16.10450763668803 112:7.000480858925213 113:10.858103215455763 114:8.009549518434595 115:1.509832996990405 116:7.777663604218294 117:55.97641272106396 118:1.5630582242728963 119:2.415819515789889 120:4.796272124068161 121:42.41683540378098 122:0.8657878086259279 123:0.004144730800055681 125:6.48709361894674 126:8.02550433708624 127:34.41366790159753 128:0.04421780561368747 129:9.641622229500802 132:1.294945697061534 133:49.14812122157076 134:9.97158689976274 135:16.639720065481015 136:17.173078124842334 137:0.13322491935914352 138:5.177093628487992 139:7.965602149861859 140:26.646576009809397 141:0.499618618967815 142:1.9433288209584598 144:1.1336268290601736 145:2.869951554798911 146:7.044163713685096 147:23.989914889735996 148:0.250285511329686 149:0.02794921887690638 150:1.1398891011374384 152:12.644512105881489 153:17.895802435635296 154:0.23947385326670956 155:8.181718702375989 156:12.979183897845179 157:29.01860347276237 158:15.363213856498557 160:0.423548703808613 162:18.87102500107374 163:81.20202280164355 164:3.5085323670583186 165:0.06012372306782527 166:11.967715009789202 167:20.090442263001574 170:5.94221425943812 171:4.351530658181069 172:5.162765128439451 174:18.061664110602425 175:0.331396427776581 178:65.55162356214832 179:1.570904695252047 180:17.82409506760267 181:1.0495561738330672 182:7.983566692416761 183:1.470416840279805 184:2.0538752961769893 185:40.03426911380332 186:1.0589566925774054 187:11.189653275518918 188:12.260605559421572 189:4.312300734954305 190:9.239035321708542 193:0.028215978912308513 194:2.1468312518554518 195:0.14452105718860053 196:24.10729356482734 197:2.909391880880211 199:11.08630393009443 201:0.6095542565712604 202:0.09732933384192807 203:3.901205978334336 204:6.795290069444044 205:4.403125845518023 206:0.2870678977423328 207:10.709465117769227 212:1.480997055271498 214:0.09769815961233869 215:3.8109583608127573 218:2.330106284448241 220:1.4932167838790538 222:80.93162345090045 223:10.255329192208873 224:18.160787905853084 225:10.676353313773259 226:37.33525442585035 227:26.313668483002843 228:40.265252104090386 229:36.74068275017823 232:62.52409064790216 233:1.3175552155175372 234:17.45546283323114 236:0.3647451641321337 237:4.213262684790925 241:27.07177742481042 242:18.3427395769615 243:9.295233276965826 245:24.41282790549033 247:2.096189173982069 248:2.958175953325298 249:8.766770164270378 250:9.198931639462428 251:0.6756772938914469 253:16.931445117978786 255:6.331136355203313 260:0.4432063164870615 261:0.06520184404745094 262:30.521977415979517 263:13.943080919991234 264:0.052957613138486445 266:34.27925234278181 267:5.719030763011709 269:0.15246788112909418 270:82.75231188033646 272:2.1370162014749114 273:42.59104104111833 274:236.64637465795664 275:10.063062952924842 276:8.011095910927532 277:6.450783074732772 278:0.11747277293728411 279:6.325850042134304 281:3.522747985403125 282:6.729205796109065 283:170.6943851144054 285:18.12921404692211 286:8.603872238216857 288:0.18684947369106308 289:4.453585850614788 290:16.948667235543496 291:0.2074893992271928 292:87.38852878317086 293:41.76982806486793 294:7.576896571913612 296:2.5717930851934243 298:0.785299510015187 299:1.3293533040436138 300:4.781730545338006 301:25.03766616340521# ausencia
2:2.19558543274776 5:2.239078079894904 11:5.706075678976365 28:4.853492630511566 32:3.7347064444308105 34:4.48637582147926 37:3.9603638007048283 40:6.226347715400485 66:6.306202338313857 101:5.24475290731236 105:5.39200223939288 110:3.196785704420318 112:5.253901903108336 187:4.8444934769949795 196:6.9080450976391115 221:4.911739330559689 241:5.94493936748493 255:9.103502230837739 278:6.242992920837614 # ajenjo
3:9.817792730998233 4:11.007248711451423 5:6.567975696511865 7:2.3715414775305534 14:3.4942520792298444 15:3.143781477165975 29:3.4987539255546833 48:11.499242204371653 57:4.545696692844345 81:14.221250614197853 118:5.944085470356 122:4.2919155589423745 134:4.967570040875871 146:24.404109277204224 147:6.632269909913714 155:6.214822706067444 187:4.5926346002677505 216:6.419833220538798 224:17.87454160077085 229:6.186491584836321 236:12.430498273269114 253:5.53908417580622 262:6.7762554692139885 277:6.904765545047501 282:16.857377453385656 291:6.2405285745191375 # absorbancia
2:2.7105430401652413 5:0.4618308282196914 7:7.259618329301489 9:4.293639972712324 13:5.562777316162152 17:2.3318954449610856 26:12.622786992752012 28:13.965066698388165 29:1.5972549340696536 32:1.5900045097466629 47:26.06175053882493 56:3.515850869255077 65:2.6248585979691614 67:2.698229816502417 89:70.59920463651342 92:4.849215214152193 94:8.746652853546188 110:77.34096982565494 120:3.1173792298358487 129:2.8597627503458654 195:3.9701171637524415 206:4.317078648098531 221:81.14180269726914 236:2.7858546241275057 251:5.017142341233267 253:3.4616796489400854 263:2.4946107532885513 276:4.062436221676062 # acacia
3:4.415757747169927 5:2.8167306472818683 8:6.520896012592805 9:3.666736211832893 14:11.535844721083429 34:5.118271117477083 35:7.291328685384916 36:5.306198072550981 37:4.585047535015156 43:6.659199539073774 47:5.027970683615016 82:19.703114943443868 84:7.672832580923597 89:6.4338796899484345 102:4.915480333949974 113:9.433267573430664 123:6.299818593463093 128:6.60095201347329 135:8.102431380798796 148:7.248865552825171 153:6.591699947084642 161:6.386077230541678 206:7.333044848259359 209:8.321062128131814 219:7.7143713837335515 233:38.461805108995954 235:9.00460207585535 241:6.5888176849287285 273:7.107852118110396 276:17.02117916647449 289:7.008920734000069 # acamprosato
2:0.11091281255964512 3:22.49890607539259 5:23.303853818984507 7:51.885730819821255 9:0.0277995324086834 10:14.299746371554258 11:1.5393322967560863 13:0.2395852897383339 14:32.72135685648785 18:17.907357117467754 20:20.23068644888742 21:20.64256072991842 23:0.3363671290570517 25:1.6758744221757096 29:5.018784640258971 32:0.2413463908538821 34:6.98959963820244 36:0.7704659734101769 37:0.34854578863321334 38:10.24382615592864 40:6.402983011633153 44:78.38518206558956 45:1.896892339586916 48:7.344252667256009 51:0.973670174296436 52:11.50478888307696 55:1.3523345427104398 58:2.83671802531406 59:24.697830379429497 63:1.1082510986596021 65:0.9271109756941935 66:25.156372475274832 70:8.309674265921688 72:0.9271109756941935 75:38.864269829862785 76:60.63677170699658 78:1.5995492736055488 79:23.865578181276256 80:2.5035920150980546 81:23.454866983434968 88:19.25788302382802 89:10.639189126185167 90:9.446056388288477 94:1.273631873980587 98:10.346674164055402 102:6.44831469469335 105:62.56494835205903 106:5.075503173228626 112:9.115316328073707 115:11.699194570949558 117:42.88873786118299 120:4.938327735707059 122:3.385210897337046 126:24.097862746649668 128:1.7449262217173838 129:4.445298980226575 130:1.4148006745271167 134:32.337007560146404 139:1.370302191141784 142:12.626421127472 146:24.3165750866387 152:5.510935820652984 155:6.864445707725647 157:6.310028818052167 159:6.9681893938671555 165:1.806686523553871 167:5.310096005309807 172:7.210474505575412 173:3.192999262867675 175:2.4557693454077754 183:1.8894105962955594 185:2.461273047603087 188:15.9427665916096 190:2.45106747195505 195:6.590359354454011 196:20.742842404091853 199:11.900631646484719 201:2.920686119260336 202:1.928326371344401 208:13.84486773940487 211:2.7408050177921854 212:1.8963565826770512 213:8.487837361727227 215:6.1452503035600206 216:2.3636263716527997 222:6.939058151718497 223:14.39077038817698 227:49.0880501994573 229:2.1587866000719753 230:3.185591648606932 242:3.4006794117497026 245:31.858102650380502 250:7.418835342555761 253:1.6111663044110012 257:2.35258183727787 264:17.182109608655367 269:2.0773676103004615 270:2.3134757486372233 277:21.748056169840435 282:2.896695656887317 283:2.0484288278248846 285:2.437822916719222 286:3.546411202292638 288:74.19059078581911 299:6.014623070364666 300:1.316874104801279 # aceleración
2:0.8176109572528287 5:3.833355884989162 11:10.670534165911755 13:2.119573118075022 14:2.126839008181557 15:31.154960537361667 20:12.806813522192485 21:2.6651991510982516 27:12.515773956182736 33:11.276257769486135 34:8.246783477715244 36:2.9930050236737156 37:2.3292210549524732 38:7.646683034020585 47:2.7343416039827977 53:19.782742393840632 54:4.472546859327036 56:10.960266572525736 65:3.2093933342356604 67:3.285224251318859 76:9.698571320872748 85:4.027555172283256 90:6.053818820538541 92:5.476190538250355 95:4.4120058884611355 112:9.770813492883713 114:15.760783541067802 115:11.574534942761867 117:3.9790253193708867 119:3.7270443655571395 122:2.8704125860691216 146:48.07542011395327 147:13.031074323903272 151:5.319576684866646 152:4.020541481076111 155:4.728678690391039 162:10.191627698647801 164:4.224114286398878 166:12.112169920804666 175:5.0318951235865 176:11.209537275029481 191:37.341810313552074 195:4.586264296758298 198:5.594852628341039 199:4.4918825207767314 211:5.343946073908254 251:5.645661809157215 260:5.249267119220464 267:51.40369801778538 277:5.407331980467432 281:4.230280878221518 282:13.78924479378728 296:5.157250787903287 # acomodación
15:4.74412445362852 32:5.106836827599163 36:6.068365298607905 48:6.011410934897451 122:5.9356856504286615 183:7.5454303999063495 243:9.649841011521183 284:23.836619336259176 # acetábulo
2:2.19558543274776 8:14.582551287751034 14:3.738715016399302 26:11.589693955889985 52:20.28029819774464 66:15.44828089477386 81:14.750416078417354 94:13.554379267749514 114:4.816805870042508 128:5.957007994974974 163:6.527740239167437 202:6.175317576628177 219:16.978340578124595 237:32.45071019995523 241:24.640263044989357 # acetaldehído
2:1.3342217292689158 5:42.58613877435654 7:1.6992932094715183 13:46.518225174072406 60:58.63265330386506 72:65.24290190404795 75:125.70814711703105 102:9.253902161080365 103:6.452941274359439 220:7.502016483570087 221:10.51346493160685 231:6.756421990066846 236:4.058057725541735 239:72.31354223559019 276:5.38460200847302 278:5.207371608423374 290:66.75138797860097 # acetanilida
2:1.1821621549127954 5:0.04095336145605028 9:0.3645751646239435 14:12.182498323408325 15:6.573773243370475 23:0.9217762701832054 25:7.600674110803195 28:1.6372055345335184 32:12.16692847509736 34:9.69646070502015 41:2.486567180608011 47:20.587398866737896 52:21.198817408243094 61:2.831544414377183 65:1.6763062253313026 67:1.743036321548239 68:12.905418800886833 72:1.6763062253313026 78:2.439698278164358 83:20.77175385367136 91:1.4309601756949997 96:2.9246721976787677 100:2.785145715886585 102:32.6631330445408 110:0.4399760117902637 112:11.923825431388108 114:1.6068107877036233 118:2.820718487226976 122:15.321584356530051 129:1.8909761911933667 130:2.2350706089104 137:2.9049860536127943 151:25.349498901576172 162:2.1604658119165796 170:9.719383458450048 182:30.633818749586375 187:5.649369769889298 190:3.3544607700043674 191:2.615584755049986 212:8.10954718461103 214:2.7986896716364718 228:2.4107671299074473 237:107.83270823323018 241:7.738026796471034 251:3.949832342547914 260:9.792153106986536 278:2.859542814434062 283:2.9265899020642574 288:15.42558676324306 289:2.9700117069633594 294:4.127535612335429 295:9.738396391464374 300:2.1253032428671252 # acetato
6:47.728390042565984 14:3.4942520792298444 15:8.974251012625128 59:14.730721568962934 68:10.086159566869672 72:4.6483445181433405 75:47.38524368596395 130:13.392851279433044 134:12.726827291241605 147:16.09380276712504 163:6.270441857076137 176:14.25401208520546 181:5.528550087054335 187:11.96302222095764 211:27.32026160190447 222:36.52671315975743 237:4.980494988152002 241:5.689014622374955 276:15.151963233846324 # acetazolamida
2:15.638309621326444 5:11.608437378828041 7:2.3060794158966837 10:7.131050435135033 13:1.0355707559168736 14:247.6048721033082 15:0.7847315339303119 16:5.520756667573558 21:5.364807755424554 22:0.9708104431980843 29:8.61067326541147 32:4.279244917564426 40:9.014696070159996 44:2.4300559497837817 46:18.861261883915358 47:5.503259018081032 50:9.181497136609764 51:6.579289808627911 52:29.84403022763183 61:8.987615307399972 63:6.9323322755664405 65:6.454353560933932 67:6.606152837800227 68:1.1837460552549828 72:1.9912909793895353 75:1.585092418882049 76:2.270191751359798 91:233.15287350167273 94:2.4058903840092527 98:2.6949538013011503 102:10.185038038723775 103:4.404382317522231 112:2.3025446928411877 114:31.638429048232876 116:3.311701967076124 119:7.490507078790297 122:5.775710454834897 125:4.094054432586186 135:4.359422790475384 137:281.7115639264747 142:24.505665330100584 150:4.976553164583172 167:7.865195904705667 168:2.9845417163690118 180:3.644316804791335 181:14.591492407329653 187:24.686446289646785 192:3.2879357019132325 201:4.2085898663526 203:3.1001027171684803 213:4.234183909739488 219:3.9873340041087606 222:3.4602182939601955 224:4.67275393648242 233:2.9894739009891325 237:42.03727929835091 245:3.190479942983296 276:3.3760528169288864 289:3.320366228076882 299:2.9982787129226147 # acetona
9:4.597923393338813 14:5.3057054315544825 15:4.937682666330314 37:14.015255719823353 55:7.077783358305068 68:13.940378722840075 159:8.145291894113383 187:26.54907040894832 219:8.68797777010501 237:16.64499096258402 242:9.440997514558457 300:7.031637925422753 # acetonitrilo
2:13.593742245573107 7:1.352300256193438 14:88.48101880865785 17:8.984246548923483 22:2.2858622188350326 23:44.72955041256421 28:3.429066988291288 34:8.798711234059677 42:10.348183252033245 61:12.24685627125927 64:3.9590046914520753 69:43.73359524733214 81:20.07539561316107 83:86.91814067349027 102:2.8874310136017445 114:41.823729749051665 116:12.529264606624485 122:3.1309029269720603 140:4.43858226762852 142:5.013488020652821 171:12.461916421083854 176:20.124421065286562 213:24.182158965352624 223:3.838806716481843 231:15.430229107514046 240:13.0269929641014 241:11.71215298455808 251:5.9259089004741385 282:5.792521344761136 289:12.547708402171656 291:12.81712093550336 # acetilación
1:14.585085314016162 2:1.2538264054163413 4:3.277718982584893 6:3.3774512158741468 7:1.6134459322306802 8:4.743478872189151 14:2.6686871750837606 21:3.227864473118884 28:3.7413064952265054 32:2.664882095863971 43:30.72959474326645 57:10.07343244567256 65:3.787010490244119 66:13.100234293980632 67:3.8645632041831193 68:2.8455729254022675 75:24.252661464993157 83:9.34394121149779 94:11.221817741326587 112:4.131801598020046 128:12.400286642213318 140:4.759878118154782 141:14.702790435939411 163:89.65425506732088 190:5.630649532301173 196:14.306123926079202 222:5.368967050480297 228:4.616237766340108 273:13.411448118448398 276:13.33274928382196 283:5.175699581898777 288:5.302571516958122 289:5.222196258758028 291:5.355349829663782 300:4.299576990634667 # acetilcolinesterasa
3:2.8168618060960404 9:2.123209230727373 36:53.36817010003238 62:6.84262495867193 68:2.94211114656134 116:65.37989514668443 156:67.52072231961039 268:6.985332946245277 289:153.57786011090508 # n-acetilcisteína
2:2.7712686229162866 15:3.9986677961349177 26:5.035118871067655 37:4.585047535015156 72:5.536756628701501 73:40.616253686236014 115:16.490808345782828 203:6.77231960470304 211:7.747412383317042 241:16.055669109783672 # acetileno
1:10.218773008214994 2:6.79671468661219 4:28.53051988977604 5:6.890594846018401 6:28.957523851184153 8:14.398185011762486 14:10.04153117731957 22:9.845559933395753 28:12.323312278230002 51:12.55212456716885 53:14.949119205406237 65:12.41885561358389 89:34.331192528915274 104:17.21065787032524 164:14.554328368208404 209:18.009282259341617 260:16.66586589985707 # acalasia
1:23.97256473479533 2:1.668038438620496 5:63.12637935198397 6:10.479542905309335 8:5.259420038088553 10:4.64188294507987 11:5.089454064957768 16:44.83205327134968 18:9.207527522148999 19:5.3614794038160865 20:15.116246789946116 24:6.212277396211529 28:4.245744550159511 32:15.905214385921825 33:5.391257712459113 34:3.883879487474879 36:10.87269503971638 39:4.933119409523814 43:22.88741882112189 44:4.7824481357028725 47:3.7961022832532425 53:13.854779179087105 54:5.589568781795655 55:4.8562634378396945 57:4.19031241628323 60:4.7918375374791795 63:4.539403316393656 64:4.787990692637297 70:4.356872512407562 73:5.917193868600381 86:16.48882481860985 87:14.335830351749502 88:5.907916024739795 99:5.5171568278887175 102:10.089672606555443 108:39.92274647244219 138:6.037934371694415 149:5.2490190270357076 155:5.850174764356869 156:6.032989413620722 165:5.411967592391643 172:6.0321664872041465 177:6.915473680948359 180:6.083019549191025 182:5.792667079674085 183:5.509626270711398 195:5.7053493111932925 196:6.284047368537355 198:6.727649968143962 214:13.90770705902808 224:7.14944593345606 244:8.773001894446798 245:44.65057441903049 262:6.409914951939141 # acondroplasia
2:1.2538264054163413 5:9.6262505010105 6:9.432241363515576 7:1.6134459322306802 8:4.743478872189151 12:12.303273446383416 13:7.928003864503087 14:14.320336073728843 15:2.334598528304439 17:3.4752514993806902 25:12.232910891827224 29:2.6729995769703723 30:34.191949434032 34:16.61282084888061 42:11.006895359205831 52:3.418092313883531 64:4.276629133368785 66:5.166126893393424 72:26.205033614823307 75:16.41926465964463 77:4.471175248902616 98:4.557722213432254 102:16.000611250354858 104:6.123636300712632 113:18.057342062452364 116:42.48174552243455 118:5.061980600110065 128:4.821843862358778 129:4.034654833266188 130:4.4220518320711495 132:17.08782945704939 134:4.099727625138606 140:4.759878118154782 142:5.338091150533802 148:13.692870334606773 167:4.505307321294204 192:5.188079134901674 193:12.222963048442935 202:5.036979788091482 208:14.287306874121047 209:6.518273271962747 210:7.613453907868456 212:4.9997795979309 219:5.917701810765659 222:5.368967050480297 229:13.375613675208232 235:7.1968332015529075 240:5.459146423207237 251:6.254068412405841 273:5.319508262874613 276:5.280705368546595 278:21.94459637672243 289:5.222196258758028 296:5.76226144631068 # aciclovir
1:13.313639478278876 7:3.920796864544465 12:29.144348146974934 26:5.7947152243726086 28:15.444933444983164 32:5.106836827599163 71:8.69740782338608 73:7.958804644181046 80:8.256473503441446 91:5.996140096524273 110:20.694956728623215 118:7.617350633221789 129:6.55897510944271 137:7.709905907749927 239:8.7576319385088 # acinetobacter
5:5.302400623540965 9:2.2197605209291433 14:8.366732947476237 15:2.5269045001455366 26:3.5096249032177704 28:3.9482126008386196 29:14.989137418771003 48:3.7164062320106055 57:3.893241623524277 63:4.239648666268899 68:3.044664405983901 83:25.199596393153122 104:6.339405855614943 106:4.589143874879067 110:2.3483940346004033 161:12.409008142461163 193:4.946776636860904 198:6.418858718197008 223:11.473340716719251 229:13.815088482674575 236:27.820794989802188 281:5.038148864937899 287:17.992524355225132 299:12.960533394837555 # bellota
11:12.697646597550262 14:39.80502956578016 29:8.72877218059472 32:8.711363282731135 34:10.23681720241776 60:12.09295358177079 61:13.716105533294483 72:11.073854438275449 75:10.108551326665356 101:29.268779446591623 102:25.341046963022727 122:10.349721692124945 156:14.606678365949948 174:35.36517539802718 181:31.461150882501695 192:13.949141568581458 213:15.94553146274369 219:15.429774710408529 224:16.85528979308268 229:34.13179501801772 278:13.777438350763049 296:36.01077939864781 300:50.25632345469432 # acroleína
1:11.714839008793112 2:2.7712686229162866 3:4.415757747169927 4:5.005428948931936 7:3.1935857951012214 8:6.520896012592805 14:11.535844721083429 16:5.037422299545935 17:5.212282711196503 19:6.624276703089651 20:17.739026382654167 25:6.517006300258443 26:5.035118871067655 45:16.446993014685294 48:13.349246932992619 49:6.597477326149917 53:6.795241550283216 54:6.855074624931279 61:6.857718176845762 62:8.541849235183962 84:7.672832580923597 86:8.111177997970819 104:7.922621506246116 118:6.845850305552481 138:7.307908788685469 154:7.223184535575183 183:6.774219501287978 214:6.821679732974443 221:5.5481299841586775 245:16.62122853511418 255:9.7559185547198 257:7.312075817583506 # acromegalia
207:8.846666183814428 214:8.880408120631943 221:18.342224663420797 284:43.08386719505213 # acromion
2:37.58670295428662 5:5.751924226671898 23:9.247384489565478 37:16.402945484292754 46:4.389461760546412 55:4.79185968234164 73:5.851834839516477 77:4.920037434596365 83:10.25867928448472 102:9.95821446554128 156:5.96755475575208 187:4.173324077999453 219:6.375508703837095 221:19.325766804283962 237:39.25924912179334 288:5.757386551176194 297:6.613008463980695 300:4.746841837367244 # acrilonitrilo
3:0.7903910750825448 5:9.746126033618335 7:4.336170079000845 14:47.74093801117928 15:6.452356544199415 16:1.2409881009793482 18:12.451291351358055 21:1.1766225786617845 22:53.552183006726366 26:1.239219086229978 32:17.081222950015377 34:1.3034879144420535 37:0.9072820687151589 43:2.6096087982382135 47:1.2337335148007766 48:1.4067565995419884 52:4.965627521945848 53:2.732572430623254 63:1.8489123635139253 66:8.346117011543432 67:1.7049437961778462 69:87.51866920997308 70:5.7913237573957534 75:1.2538487702373338 78:2.398647091410863 79:4.186846602177488 84:9.743913224203407 106:33.226166813194645 107:4.992626689906196 108:11.154709195172288 109:10.5983605398804 112:1.937132955593314 114:10.519330810531299 119:2.099165479835076 121:4.216862499659468 122:15.142859552713398 134:1.908995836323302 139:6.786596522514283 140:20.474755347542885 142:3.035766358452205 157:2.7565731967254705 162:25.670995242426027 167:2.269557506972133 171:2.887980767970577 175:49.89293920985409 180:3.245652464153591 181:13.3417354373827 188:4.104837298050266 191:2.5739813936700084 195:8.38510447560432 196:16.661097402576104 211:3.614761195585469 214:2.7565731967254705 215:2.676060167897003 217:3.073975180033048 228:27.07828617273318 234:8.992608452680543 262:17.036176751530245 266:9.293441054005358 274:5.291434079971475 283:29.90960520659577 290:15.592139792340186 300:18.619916353046726 # actina
2:20.884241643677317 5:1.8603599721099802 7:0.35035003327696584 9:21.52915386011072 11:14.647703703750388 13:4.440915725832758 16:16.629749680070546 18:1.1998297790431813 21:1.5800950303423114 25:8.515347836833804 28:2.0329674812588285 29:8.879822261510451 33:3.080544606135497 34:1.7170547337483641 36:6.201074797988477 37:1.2847919841379063 38:10.161012826878087 39:2.6545605228969666 45:3.2000726714756658 47:1.6418935414236742 48:11.429534641144969 55:2.5839082597109124 57:1.9839914659608413 67:18.912608140944283 68:40.349548357420716 70:2.131729508476918 75:1.6636026560472197 77:2.7020139633287696 78:8.333987076208775 83:1.6730809983375121 85:2.841446022689647 94:2.491966626907636 98:2.7828364142674444 102:5.471653696321375 111:6.967510967225692 114:18.26229051234691 117:8.181806532247604 125:4.187334639358769 129:2.29888119334025 130:2.6562615243337753 134:2.3584536020480495 138:3.69319763645425 152:2.8347754038866215 164:8.673522971921235 165:3.099976922241178 168:3.0739337962902766 181:2.8708343102966136 182:3.459503686504501 192:3.3786497334966454 193:30.30644801417637 195:3.3766762642706922 209:12.049038065240088 212:3.1994800746224628 213:4.32780319467398 221:2.083979236093187 225:4.189415504395812 250:3.79214445202872 255:6.0674106954315326 269:3.398510116242895 278:3.298289097490427 285:10.25332967245963 297:4.309918807564182 299:8.79681923811877 300:2.5425953046589242 # actor
9:12.110434782138704 47:5.983865682667536 52:15.178200911050439 83:15.000462665196006 163:8.146072533500288 199:7.845394105370374 214:7.7918312384960045 237:39.8217753552391 241:7.557777110757978 # acilación
1:2.109990867817987 2:3.5643928240815708 5:0.7782552573270428 9:1.4385712318358836 11:10.45220168063534 22:18.111513773258036 23:2.211056853697549 39:3.725917564727715 47:7.857460016776723 63:9.349313154002072 65:3.1074044364867532 66:4.45990730403976 67:3.182866398938829 68:2.2004545892978102 70:8.983144605752583 83:54.169637905356964 87:4.54110699930135 94:17.096555273198714 102:2.532076872851291 108:5.870733151047563 109:13.947141148073841 112:3.4435570697158626 114:3.0283267631556736 122:29.49611046434202 127:11.432228293736122 128:36.67591249814049 139:3.673401215717009 146:4.293975328064157 152:3.915331273376422 162:9.974088176952712 163:12.087527144907513 176:4.139634491665406 187:3.0544730135162883 196:5.048467788257594 210:6.889258619062914 216:12.385789826738089 237:24.580506997674593 253:3.963321583776157 260:5.141256404441193 262:5.172572268623972 291:60.12172229592336 300:3.607690354598017 # adenina
2:1.0117625489993851 3:35.4896479025299 4:30.672364166714928 5:13.781510730452137 8:11.577165841438598 9:5.955668799893982 18:35.85660953827964 22:42.5903416208226 24:13.49320862417229 28:42.049098121942244 29:13.346125581550211 31:48.25885911525441 32:2.370085623668868 34:23.151570107845675 42:10.348183252033245 43:20.239842235932304 46:3.6315137524147074 50:4.847838542668504 60:10.634821518619923 61:12.24685627125927 74:18.091355072910055 81:38.746762334959314 104:5.795885781881888 112:10.33141878659307 118:20.800285659964345 119:3.9970848212364385 122:8.910098765892155 133:7.005916172146459 161:11.309323125249854 183:4.668936190995815 210:52.906428130924304 222:5.044214234096215 223:10.379516378639497 228:11.31860971548807 246:38.18031975548142 264:38.941584905898324 270:5.1514862632975325 298:6.0966122520779225 # adenocarcinoma
1:5.612023296268194 12:18.491284061951283 14:14.018534105343782 25:7.706398215071846 43:7.84949302820104 128:7.790884135882593 131:23.721854015314364 191:7.80963825012664 213:9.168316836903113 # adenoiditis
2:2.2777080137749057 3:10.525811136746913 12:58.94663146146303 14:10.411848951065894 17:12.139201869759004 18:3.942578866799148 22:3.733165449677109 43:15.054043558326997 55:44.78308885588402 56:14.723805204905725 57:4.889378145625131 68:4.014740908182291 79:7.7934695387047785 84:7.118677167878148 122:4.633773478236764 131:32.666838918569034 143:9.067962667040463 151:7.168296558353664 165:6.124619566216068 179:8.746305730884323 190:6.870183660703575 191:6.069061250206789 196:7.002224034218363 205:8.122640208410816 207:6.236961272445385 218:16.532988962795955 254:8.723597030406598 281:14.945127718529065 285:6.855272109115442 # adenoides
4:5.961045803605347 5:3.7194642197217944 14:5.3057054315544825 15:4.937682666330314 19:7.593426978583912 28:15.864823458584624 43:18.235713193471003 49:7.566483681938197 53:18.510364389877342 56:7.4633646264763005 73:8.157819324094012 85:7.362770184659915 86:9.085883018168827 88:8.148416304326847 127:7.814137221391857 151:20.378658818336532 152:7.355442616644024 264:7.612390433459311 # adenomiosis
2:8.471647827966963 3:9.491245935808054 8:3.1100280891058043 9:0.7295561839185675 10:13.797865631094826 14:14.61463192694978 19:15.955632211080706 21:11.044995312888842 22:26.084785661100963 23:1.3928829630150157 26:1.783868064991236 32:33.23433014043687 33:9.104992024152615 47:5.985884269184267 48:11.909534906335477 55:2.73334535212027 67:12.985176049273209 75:11.339110903013916 76:13.688907307287582 80:18.50505363857878 81:23.488736141723706 85:15.276881643195086 89:15.392100072579396 102:5.775107583936331 109:4.621565635745451 117:15.127828435126391 118:69.95558067955719 119:45.38977406065033 127:16.606527944069878 128:15.886554879745782 136:49.8443614399423 137:16.885920012200984 139:14.508760335660435 161:15.250741448176452 163:43.58042233717896 171:71.04151974686003 175:3.9663625037404033 201:79.90512466102186 207:3.3595470219569257 212:9.354617713813647 214:24.352966329666206 222:72.78186628039872 225:19.53368600431318 232:13.665137385717966 234:17.920698942826203 240:17.811560744310622 256:18.584144237391765 278:3.4536534764911755 292:35.76452797351299 # adenosina
2:7.426140202481081 3:62.95785976979613 4:78.23687200232469 5:47.08519626218245 6:238.14925607726047 7:3.1778745727603335 8:6.5570186124278536 9:4.316079794965439 11:17.72712277438841 13:6.076503015585394 14:19.682864915878845 16:23.63086481017816 17:8.415988288153704 19:32.999284205346996 20:14.765073111391162 21:0.8185457147854608 23:0.5672868610051094 24:14.936020471233116 25:2.0378616269361074 26:17.937401219085398 28:9.18992036848061 32:6.087281682609396 33:139.92099828001702 35:14.372465516668056 36:31.51445030856327 37:6.699711381741111 38:7.312620363349413 39:1.7615909734331634 42:1.5259587899470504 47:17.90293394455923 53:34.015407123652025 55:139.45057006604517 59:2.3345317735776425 60:16.552303521993554 61:19.716929765547402 64:5.668991983860141 65:39.95111281453393 68:6.601965914283428 72:26.563777758123667 75:86.68218903568531 81:2.1130827178151437 83:56.76228067094135 85:6.321621108927206 92:16.10687426777879 94:10.663538705199068 96:13.4040920884664 105:1.631846349493755 111:5.0657386140430924 115:2.2875244633351146 123:62.030590000231065 134:49.9597522702995 136:17.093905693441723 139:11.021588978209316 152:17.87934222387493 153:2.102093416475749 154:283.42492080105524 183:12.86543351528943 191:2.126178391339982 193:12.106304973721615 203:12.85991970122316 210:20.67509333175246 215:12.745396829195542 222:36.17512499218992 223:1.5386760698941941 232:19.324695507616546 256:22.27973020627243 260:15.42676567880178 261:66.00642324146119 270:21.326799510657132 271:13.098338146839716 277:40.075865317662476 278:59.19840368159096 285:14.71607106177706 289:13.547940075429626 299:6.822270692366893 # tdah
2:2.19558543274776 5:2.239078079894904 7:2.6015466608900772 9:8.811467777741942 15:3.3847339858180354 42:5.262294192871283 47:4.397156772510392 68:3.9245468455998798 105:5.39200223939288 122:11.871654532494837 152:5.744907454434588 176:14.783221349273648 181:5.784016502485422 191:14.780868996191757 192:6.32843828725843 269:15.53564127538106 278:15.320772816950635 # adhesivo
2:6.180712842451217 3:3.4028088028751795 7:2.23542915623588 18:3.4607235948340924 22:81.07267436247099 37:3.567042499875749 42:4.856710256405093 44:4.989870453775661 49:5.544196205705479 56:33.18698925436897 61:5.802022117050541 63:4.745871749220411 68:3.53170188977991 70:4.5625372964873305 75:10.792856904648103 84:16.04536812543502 99:14.260077898039405 112:4.848372696569056 114:4.414492223743968 119:5.034404889583192 120:21.77196462689211 121:17.462560055287057 122:57.38282588789915 135:16.905814308865516 138:6.248724651726485 154:6.164597082457609 156:6.243770305167249 175:6.368960673797329 211:6.685514275601638 232:56.370183662869565 237:4.8286701154703975 273:14.91345322375815 300:5.018718997525352 # adipocitos
3:1.708452312843891 5:6.407691888306523 7:0.7552592678810006 10:3.0296380642604466 16:2.2490842463500953 17:2.405604067081878 18:1.7591825442225864 25:9.903916672277541 32:5.723824811403666 38:2.049463770733295 41:3.5766242490235247 46:8.308763163154763 47:7.00576908530961 48:13.503058546927386 51:2.76090954137961 52:13.215362801286018 71:4.970486248201483 74:3.0762644446549268 78:16.98930290516402 83:2.274142228884333 94:15.758032789104952 95:10.446176822790415 98:9.538495713192011 102:2.1409800506606143 114:7.824935625593058 117:3.4523481255153223 120:3.194930653581008 127:3.9273169757125177 129:2.9362539520960036 134:2.998531458508044 139:9.154601991318875 149:3.6093938849864227 152:9.649912217081798 161:9.646856735192461 162:3.228264742259779 174:48.297905757563996 191:3.713220685321315 199:3.9571032333874507 202:3.904833140683211 217:4.238778118486098 222:4.229092495112876 230:5.274618516033377 256:11.861286238517192 261:3.787166169293459 269:4.072576240406844 281:10.0768859480778 285:4.471091544657592 # administrador
68:12.193593531891391 112:14.926077536213512 176:16.394676505520717 221:14.227463480636898 276:17.296189476026925 # adriamicina
24:37.83796004021832 26:27.929903208290476 32:9.696233030796261 40:46.66645998923793 56:14.001500158636329 106:5.251439120564767 121:17.78145579981362 136:40.78572183486568 145:76.91113990230329 165:5.774899780042951 237:4.980494988152002 275:38.534687845934805 # adventicia
7:37.850625782555625 10:24.237212505419716 12:26.876453027112845 30:73.13174685215762 34:142.56905321494 42:3.3538837277047744 57:22.389180254633004 64:24.83315747957826 68:2.1104044487345655 72:22.806736401478283 78:26.35951793980107 91:21.595321708226862 93:6.505501947722606 107:15.87601595286717 110:66.53406064559239 123:25.864879466689853 128:27.071378936329562 162:3.5477753592946355 170:31.127817674644945 190:30.367004892787286 248:161.4762931403571 259:141.3355714643221 280:37.39189492526109 299:4.079473758615655 # aedes
2:2.554775226218308 91:53.10765379290494 97:7.511812811461564 110:9.912541864159518 148:39.797443103714386 165:15.7321796758113 203:26.493862254645112 261:15.776054682336904 263:5.157004272926352 269:27.168514840670444 # aeromonas
1:4.1594509150341645 2:0.07783890145165526 4:5.16564367345429 5:3.9948888780117406 6:10.27968764712129 7:27.323068035263034 9:10.3398797592947 11:52.69232536003203 12:8.080085233727273 14:4.0049907228852675 15:40.15069388219209 18:18.920582853977272 28:1.8134436762671884 29:4.013128854307623 30:9.959103416700378 37:1.0912851323376846 38:9.425630148593722 42:6.837195927683974 46:1.9940260492237614 50:3.1203757276657833 52:5.435872289691978 57:5.9552096823757825 61:3.028166828740267 63:12.24392337776344 65:1.8535198461412328 66:8.85205465173638 68:1.064232831039459 70:1.9097325420091165 72:6.149818023070557 73:3.333157239707529 74:6.9168673529804625 75:21.767946457954487 77:20.346036373563344 81:2.7957830464541544 84:3.79175904741262 88:3.324405124767348 91:22.65877911807814 94:2.2622277690887422 98:13.826507740533343 101:12.520037416439434 102:21.084313800962402 107:5.248652826525745 116:57.91463942778087 118:3.017218873754873 119:2.325960909550145 122:16.152419731788186 124:3.4124723942497477 125:3.9374247033023893 127:3.0154012166249085 129:6.631665279158549 130:2.4235523051995984 135:4.201675659280197 140:14.433754538014185 142:3.277762095201851 146:2.957096140613233 150:20.96272737674963 152:2.5991685024707656 156:9.534470622975935 157:8.59990578763325 162:7.226027651318143 164:21.755022019568084 168:2.83491060059515 169:56.003852013573635 170:17.612038208221406 177:4.2873576406336245 181:2.6346799534220655 182:49.184880048626034 187:11.347147670198119 190:3.5561207238002224 205:4.757587901614261 207:2.9641259500009087 209:4.411819451274527 214:2.9949392249693587 219:3.8312019185086235 223:2.181400577043447 237:12.488654523371652 240:3.3926760395193982 242:4.551126277643785 247:5.989431626068403 251:4.155635609340451 259:5.31930513750084 261:29.911252190028875 273:9.154819728002286 285:17.004719129158996 296:3.682021064120617 298:4.321514400304526 299:14.80006605149796 300:19.65100470961217 # aerosol
2:11.202520090415499 5:0.6304447553145509 13:1.8271592967649655 16:2.4338022981367087 17:2.59269958870675 26:7.419794870356156 29:1.8381734321835312 32:6.112419267030193 37:12.152583785250938 38:6.987370288124966 42:3.231730038308885 55:3.4297197639239 63:3.126276826149374 68:1.9984418473049643 73:4.459126280059552 102:2.323904327604797 106:3.463249209610227 111:8.736300928640002 130:9.678557190805824 149:3.80871130271901 168:18.291725064622828 171:4.2461751585812495 187:2.838886888923955 202:4.1060413445216986 210:6.6546848805170615 212:4.069579578529993 217:4.441778788912974 218:4.662423661607998 253:3.7392449518017865 263:2.75861386008267 271:4.138799394588576 275:12.573876595177811 # afganistán
5:3.9646124346011233 7:14.522751829981452 9:5.574569164216393 11:10.823402771425984 14:26.32745703517653 15:6.213669768921703 19:11.369901050966506 28:9.125817183038935 29:6.92246378400681 31:27.915093979023872 34:8.396120786795507 43:11.439172811638983 44:10.206194736022574 46:33.11931037224922 47:8.21893172248227 57:23.573859491439634 62:25.257001887962183 65:41.0308710207047 67:9.377699880450692 75:22.05068488808728 76:9.850292017563852 77:26.827118642903095 78:10.9714105670405 82:14.90954444369176 83:22.09660644543372 95:11.704038642423964 99:11.682516245336304 101:25.38863315010544 104:13.95111861643393 106:3.862831985639807 107:16.465898684362497 110:11.066767140013537 111:3.4463577954865956 117:4.052664716649396 124:12.653881356443689 157:11.761599205098756 159:12.460629716871804 162:10.343967662569614 171:12.047788797093718 211:13.602199190744704 216:12.76092287678046 224:14.956143515923118 231:46.95974343962867 242:25.027800576270693 245:11.85685000381383 256:13.128443059605072 264:28.436925659451664 271:11.826583906553838 # aflatoxinas
5:1.2160927835222421 9:1.9475421251020555 13:2.57105366169421 28:25.598101723136466 32:2.5748256975951023 47:40.704360064447755 61:4.975456337318407 73:5.297845339833718 85:4.522954986894195 89:4.560951838085655 104:14.83473770320558 110:94.27716761357945 112:4.035595103109296 168:4.769409469644832 214:12.638453412076215 221:10.10405958535381 224:6.523349448905771 263:3.5541189558290305 # agaricus
3:12.872014603734522 37:5.162377828407937 44:6.624519291105045 51:6.1883984431998735 114:6.036804622010606 122:14.425428674592476 180:7.945805489599309 195:18.064713815680584 237:6.460238276917223 251:8.648258562043939 278:7.479511449060699 294:8.834720990259479 300:6.653891737319118 # agarosa
2:1.7238661161174895 6:3.941015920066104 25:5.322708704673005 47:3.8611183887515548 50:5.758329092990717 52:18.541363690338784 89:22.420090859841103 110:14.430493743475967 122:4.004115386092098 187:4.302700333480222 192:5.774942342595194 221:28.744722889099474 222:5.957134107480189 236:4.530604617677215 253:5.244298151003938 300:4.877842132843329 # agave
1:34.20138623465386 2:18.310318663832028 3:75.09382115243622 4:168.68710074697591 5:12.049087966726734 6:29.101243373748535 7:26.307366271219145 8:40.115639698364724 9:2.244755228936791 10:3.7246960629218298 11:8.933152990007091 12:4.8685176538621 13:3.7503067496411173 14:14.400287247514006 15:8.83139760278784 16:114.7878915863497 17:47.868665281406976 18:10.928235042928238 19:15.093853301983712 21:5.216670097439911 23:4.247116069064194 24:2.047910494873963 25:40.08501634909646 26:0.3193147071886683 27:1.874813831780147 28:10.837955120446118 29:23.39139692066498 31:20.463000033441404 32:1.386490990032612 33:402.83163434063493 35:17.659038081584644 37:4.306391677459302 38:8.397371608190761 39:13.44548154996532 40:1.5411825117115492 43:1.373713942646684 44:3.96795443120047 45:10.147822216225647 46:16.58482651557744 47:2.3341026749562412 48:2.6750506879652716 49:86.90653105581887 51:11.255736391887076 52:23.980831472139915 53:10.182008637360754 54:65.76409442991364 55:18.535725821473086 57:2.964762601574894 61:15.987394244727144 62:22.543887536171678 63:3.549217876474826 64:29.9953645727871 65:0.591288346607012 66:5.587840062282487 67:3.2642049059661855 68:15.44189816985605 72:3.132943449236426 73:6.0164974869037655 74:7.821688796427612 75:40.112523654930875 76:7.585519238954083 77:13.642713337427315 78:26.142309538390748 79:2.810604381033198 81:27.200043814998924 82:14.80918969121754 83:34.37580660759896 84:26.108026804450933 85:19.893664983372027 90:22.255280641020203 92:2.3933731675334347 94:3.9216531892010105 95:5.299301202005378 96:29.281060317621566 99:10.14423680070975 100:1.4895474363003658 102:2.1659813335043143 104:7.391695810575113 105:0.912260799699168 111:0.6990888004533269 114:0.5413617118960412 115:10.209158896901506 117:4.5014127616862964 120:0.9389175297251375 122:0.38877313487225335 123:38.37694639560295 124:6.172730116194489 125:2.344127286415383 128:9.636217961374062 129:0.7516271817669766 132:3.3609717907794194 136:2.69107767997913 138:1.899064399760737 139:8.343728618126367 140:14.763589844278517 141:2.2817760281306927 142:11.12123975524115 146:10.140653877570267 148:6.132234125019817 149:1.2594432163523297 150:8.953120507288498 152:9.041516934163626 154:69.7954178342081 156:17.703914023277598 158:3.4959493823280487 161:1.1661305899174774 162:18.509939060156377 165:1.3863029096843165 166:16.826323657875815 168:5.038009490488325 170:6.810259417263546 171:10.664101871829251 172:11.62169905393424 174:6.405456019482268 179:3.693248339120697 180:6.325551718638306 184:11.190320826255856 185:12.002982047230716 192:22.695750827279074 193:1.2607031413565746 194:6.171221475625248 195:16.426982022921674 198:2.5000398369892483 201:20.2046208324622 202:21.948876071511133 203:1.4622714245894732 206:11.710281141649093 207:10.162188877545788 208:32.740570342047 211:7.061336875515727 217:1.782542166036061 223:3.7650469488416904 225:2.346028707803901 230:14.31412321569882 231:2.906762181470502 238:44.98551985435179 239:2.4822618099066753 241:4.933559822640072 243:3.291274431111502 244:4.409283490460919 245:5.438513485139062 246:31.956346780457988 249:5.370020626335647 250:1.9870665891286718 251:13.791801297291682 255:10.92855049479409 257:1.9025638213628948 258:18.574573317635373 261:1.4032999449890624 263:6.350370625888899 264:1.3612586354498701 266:2.011849639213498 267:17.800762555495442 268:23.10966668616514 270:1.8652320528944681 271:10.348956361084237 272:4.343178234471081 276:5.80054849642665 277:2.331825942011781 278:1.5545684121946979 289:10.786355439539568 299:1.3760350841959743 # anciano
1:174.147049936705 2:410.00431790663936 3:71.85830149739674 4:58.609122609624436 5:31.20568662742706 6:147.62669892348396 7:6.641776791942078 8:13.754190935144234 9:178.56688437032793 10:127.17709353307846 11:31.142783423808165 12:130.1901700412175 13:2.079134066880635 14:108.00963567355768 15:33.81258078793184 16:9.156943172488587 17:8.05095921761245 18:33.395942493047954 19:14.440078213157378 20:11.996522986851467 21:27.992830247927163 22:39.06497299579424 23:19.783326756345456 24:5.562319355943579 25:37.50187417217451 26:39.710529073838515 27:0.7198232958177871 28:56.219369119857674 29:0.04163748492421904 30:241.5658211553114 31:17.16527525223477 32:14.832138357236284 33:0.13246952512660493 34:106.96566003497408 35:11.316965176757401 36:19.594271450275595 37:17.394266110231236 38:39.362317970594816 39:25.405980511122817 40:0.05884309418011346 41:2.7130356824201427 42:22.44161067845233 43:11.315082224289394 44:10.653051944543787 45:3.514980894341524 46:2.400433557492349 47:94.48522654956153 48:1.2756185185925148 49:7.958750589054942 50:16.698858071917876 51:26.232105064959228 52:1.0708962327240255 54:0.0633391352035826 55:32.415239302893944 56:37.22158097437739 57:46.71353666007785 58:54.978990781846385 59:0.3559650128594495 60:48.64593753987871 61:0.3554766392415918 62:17.93248097953414 63:66.9547538776278 64:7.957748960245568 65:10.15014618637244 66:110.4322430534108 67:33.788198138591895 68:238.9170847927991 69:9.015337200207764 70:26.232105064959228 71:1.448836046051267 72:94.94456804121153 73:46.1401412332135 74:26.529639833569306 75:76.93361451874071 76:1.3336256590957623 77:11.944816319261498 78:23.877354208011504 79:8.39760163226649 80:0.9305403383369322 81:48.02045543486262 82:2.0978319227028774 83:55.84141467288721 84:6.157280262458485 85:35.956281530637476 86:7.591382397906308 87:0.02375148829436069 88:14.33789602229035 89:23.979007409657108 91:21.9341065737404 92:1.3977693473377697 93:26.849688302684154 94:31.154197621769185 95:1.5841985435604686 96:20.629130435585395 97:0.041790862197328464 98:4.354287818767344 99:15.499517386918475 100:12.160574420875477 101:15.584361001949048 102:440.9783874907733 103:7.718700867755346 105:1.6885824543096035 106:0.6362421505634385 107:21.50950472154324 108:202.5942788769481 110:0.002062767254723658 111:2.4278134734921393 112:15.659001876495841 113:3.6964420320259954 114:51.224046756030255 115:23.39809220573271 116:16.989906786769442 117:31.09577002562403 118:0.3467623046995814 119:13.956429523586104 120:0.5122508698874443 122:24.422408076857934 123:4.249319813033826 124:0.7117962913388908 125:1.3282103115928219 126:0.24669253854644374 127:61.984108321421665 128:25.590815345549345 129:14.852426186512892 130:0.02569153977811311 131:32.80102598812712 133:0.6271866636500866 134:7.030459761716151 135:35.268681781596406 136:11.850427662473464 137:110.08371479196992 138:0.7484624200884804 139:36.85777054452512 140:10.6300271086628 141:9.857207299127955 142:14.03927840613173 144:9.726686964075894 146:31.689729668367374 148:32.008003911897234 149:4.977138386408469 150:19.02595619005545 151:1.2031171720906628 152:35.864412878779035 153:3.0074701186845907 154:0.0031307434746686283 155:17.814035195903358 156:69.83663155317 157:32.13590957044286 158:3.1426597098086098 160:0.01912563293545091 161:12.8715141186962 162:0.5880567073718836 163:2.281735674826888 164:5.292489331026816 165:1.3884029230816193 166:4.3370139592010455 167:22.48557842296447 168:3.152226476310451 169:64.83105319389598 170:5.969198629380613 171:1.8897221477055552 172:112.79211863166599 173:0.18105719632157632 174:24.131446766079648 175:0.002308898444824436 176:1.300477506765645 180:2.637191399909608 181:32.051634176178744 182:0.5178454811390832 183:15.447918351124954 185:222.76279543363086 186:2.424562383063171 187:69.43051694750947 188:4.66200677058013 190:0.0020625535368521556 191:0.19883511209211122 192:29.258321113186224 193:17.156847010351374 194:11.209590198691519 196:1.011115144117725 199:0.05796085035224218 200:25.91585351080168 202:56.34835734879854 203:0.2948359108441228 204:1.2092941784035174 205:13.912238806747466 206:2.5959717398413535 207:0.08331063051213665 208:8.985876991783547 209:37.33404829059934 211:27.009624450195794 212:3.5132520748739138 213:1.5120723114105257 214:27.74919798071046 215:26.87675696342125 216:0.7652149505106697 218:9.88325433024615E-4 219:17.62767373577512 221:1.9889277688380491 222:10.650640169796132 223:0.6640389520194588 224:32.711841487375864 225:27.679102046001717 226:5.405141735084267 227:0.011405480356698057 228:23.56624534357925 229:13.819959946397116 230:20.91693217657602 232:2.947148016758549 233:53.68103325140355 234:11.292062038271208 236:0.906699879798038 237:54.68960940802177 238:3.9820647328090955 239:88.1732694695909 240:46.97423230549892 241:89.86356521084356 242:5.151238510481936 243:30.678257063922164 245:16.09697656419765 246:2.774603726255961 247:649.6197351842891 248:17.850183618489645 250:15.762443677774568 252:19.388372110081907 253:0.1069052399166997 254:7.230168833188407 255:1.0278678780647974 256:39.73553316375223 257:1.1169165871346909E-4 259:27.61481154272264 260:9.420208822359346 261:0.2455629630599606 262:3.331879834572576 263:23.764339218516387 264:48.593795681416196 265:3.4342009322744484 266:12.078055687535578 267:0.8001834265290177 268:18.724988737788845 269:0.46308091742666124 270:27.54091137133288 273:0.01343299943097875 274:3.7912124631270117 276:49.70989367483637 277:0.05391417579365216 278:166.74950710573097 279:4.235368801586485 280:32.99703726128366 281:3.041935557804904 282:3.8585568005685467 283:0.03751698968277009 285:19.859552835029444 288:4.3800667156739985 289:29.60354369616747 290:36.2194203126805 291:211.21322987369393 292:4.110610016020754 294:8.027563973861229 297:1.4882507397711988 298:16.216889447091155 299:8.259166877898695 300:20.505260618091917 301:74.59356864462897# agente
2:21.673346098405332 4:3.4279516761285516 7:1.7444304006051512 10:57.972692007732164 11:4.7312427265451795 13:2.8064564666394283 14:14.804097555198156 21:3.3777674711807864 22:21.697347127011035 23:3.0038207758137387 24:5.848778098294117 40:5.244937294144598 42:4.294672053060712 51:4.0042563653484144 52:3.5692032412538426 66:5.323930380852965 69:19.059918042462844 70:36.283270368828475 80:14.485503731615443 89:4.814847295787062 95:5.167224712339649 97:165.07099623346215 100:64.44167812589608 106:39.03723994119402 110:2.2987458008123243 122:3.5905431712877576 129:4.188885942116664 180:34.19417031674989 192:5.34593268828291 210:55.51808585888115 216:56.33424685924265 224:62.988822432902786 241:12.699768933309977 245:5.24297137195404 257:5.679182118701702 278:5.261399973793029 291:5.513566374368102 # aglutinación
1:1.254418549390658 2:0.19437389026767887 3:14.588457892927666 4:5.8258611292401445 5:2.0035523666871877 6:1.7942632179343403 7:36.028152631074434 8:3.0510504348359477 9:11.673729477699547 15:3.9865509216621646 16:1.7331241093670244 17:1.8811530044674194 18:4.845838289792945 20:3.9019691389176185 21:23.059723182099763 22:13.99136521628849 23:1.343506798884815 25:30.848616235918588 26:5.88140570134327 28:12.424079556973348 29:1.1902607351269416 32:9.13953906133741 33:58.14846302788357 36:1.9616508995239137 38:1.5457165787463403 42:7.525479417046199 46:7.142065701175969 47:1.7251950034604677 50:3.4586334821788007 51:2.2200976581275 54:9.371274000502863 55:7.929472259109325 57:2.0710151944725923 61:16.45656470936211 63:7.309912580736954 65:12.562867089588037 68:15.108849946874944 73:3.6744868140610096 74:2.5236736247167166 75:5.917027573629702 77:14.63609193983958 81:3.128531967469019 85:2.9347113746346722 88:3.6656157854490257 92:4.339626458917725 100:3.3172677123108616 101:7.491562800366614 106:2.7078769321090985 110:0.7831929576701193 112:2.478289333722299 115:3.31545938886269 117:14.938205576207663 118:3.35384173000041 124:3.7548523897644523 125:4.285671733660683 134:13.511430841237845 135:4.552281652204815 146:3.292718275641009 155:3.6104509867216814 157:3.331195477307241 158:5.517183297051245 159:3.662668704686458 161:8.459516744112856 162:2.670747836424589 165:3.194548425837868 166:9.802409654854069 168:3.1683827586807722 172:3.784577557988666 180:3.8333625477131936 183:3.2867838429924783 192:3.474420647557758 193:8.703711092151448 204:6.415935346597971 209:4.764070856536597 211:4.210120654791664 212:3.2945026431140283 215:3.2481272349717645 224:4.866864869343609 225:4.287757815174355 232:5.396154666803379 234:3.7696525350615104 239:11.584405922989403 240:3.734798382087831 241:48.49037754449598 245:3.376166987652185 251:11.72585239450531 255:6.168713799750648 256:3.9821114766955548 262:18.908145468377363 264:58.05774105748155 269:3.494359257723623 270:25.869855870040922 273:3.600475920179401 274:5.907098560329261 277:4.272170106322559 281:15.708209246064609 282:19.6120930446886 288:3.584210920814853 290:34.22735691178016 294:4.685995613931322 # agresividad
1:8.471865728444772 2:10.994018289281488 3:12.401505506181906 4:2.901460196391355 5:0.20728561677277607 6:0.56785698680313 7:17.439312078988817 9:9.03279495453887 10:13.811775635932586 11:5.207480194495503 13:21.223166355638643 14:4.693821280709178 15:3.815487973747313 16:2.952916292461775 17:3.2377921473965974 18:8.572789531642943 19:16.610028023159618 20:7.199701652171087 21:6.213945926022246 22:15.995498042144316 23:0.27707070298892794 25:5.512840562479793 26:6.4302988939519174 29:1.9215203257221023 31:1.5686971601171134 32:0.1900218146658318 34:10.90668566223614 36:27.664684079792444 37:2.246930825041332 38:0.4003743765810284 39:33.71546272248249 41:5.437911045830048 42:4.412004740184302 43:52.01187925369944 44:92.83545244301575 46:4.0634818013976375 47:6.411403629419145 48:3.299596005745904 50:1.9356182015444239 51:3.894151648744164 52:11.033253605807207 54:45.90502679178145 55:4.783103834945911 56:1.5540622095440078 57:17.168781262480966 60:1.2046745549678248 61:17.513150530566893 62:3.3513719027100843 63:8.471286027664423 64:26.225985412983523 65:3.781206059087873 66:1.930921701850049 67:3.918493489882183 68:0.27168457103126026 70:0.8849880150479469 74:8.899358121429934 75:43.97660291266534 77:9.733653530482055 78:21.941724909422582 81:22.823665490412193 84:7.668453715618528 87:24.930980890595666 94:1.1772080415817836 95:6.018162459926218 96:17.908168904259583 98:1.4236418066084173 99:5.99816484279416 100:6.044222101114779 101:8.733594899953916 102:0.45635463345315347 103:22.56381691471761 105:9.1462237696848 110:17.61391667750293 111:8.256460283498761 112:1.0911457734122327 114:257.9754351496112 115:6.040656437018408 118:38.242674495736395 122:21.18516299031408 123:114.06252246877614 124:6.908533419485551 125:21.293084062887306 128:5.666016998243264 129:13.430479836083988 130:9.59210360579311 138:19.2645240904456 139:14.730245603322194 140:22.498303558923467 146:11.260371596756318 148:2.1850483435174857 149:10.491106089410367 151:2.602509952584668 152:1.468462592534506 153:1.6322699206763829 154:2.1628221310144724 155:12.229710022212592 156:2.231977179986866 157:11.377913255441515 158:3.8692438935414133 160:2.5052824203003343 161:1.4672291171976413 163:2.12069702890263 167:34.31624867922593 171:6.338681282901859 174:7.145067214643337 176:1.655933251811451 179:4.069022736362512 180:12.90820919166959 183:5.984121236146913 184:4.631217044051135 187:0.8018876275198489 188:75.920736263334 190:2.337481746040281 191:1.6549783409964602 195:1.9480222708323784 202:6.069289534765463 203:1.7806154840260187 205:3.479188764857307 206:2.258215253195206 208:2.445899701482269 211:2.6247510857277567 212:1.7890426278418452 213:14.708655211632857 214:6.071686802626202 217:2.1153492636908355 218:2.3128784743553115 221:7.8094737346396625 223:1.1089371910527912 226:9.3888244977313 228:65.06246317605992 229:2.0482091632547506 232:3.7523558959676167 233:10.895455813061023 236:0.9614500676705133 240:12.608342406118506 241:1.6299273374362695 245:1.8617626142070611 255:4.502474671109779 256:2.4129661650604373 257:2.239945363162489 261:5.842398784351542 264:29.754416260368195 270:12.659937834381768 271:6.13218676110718 278:6.19504862633229 282:2.7794878729011354 285:7.1681411493791485 288:12.149761356134832 291:2.094811116962815 296:7.448609807857006 297:8.204123119304754 298:15.455577278292598 299:5.778149933235749 # envejecimiento
2:1.8430978609093476 3:24.73596235067344 5:11.788209067410603 18:3.4607235948340924 63:12.269252652016759 75:10.792856904648103 83:46.41295155813485 119:12.856416312527834 157:14.339936832950237 183:14.244807791699298 196:6.495275794206291 249:22.804376830981695 262:16.065501022015095 300:31.453496341659903 # aglicona
1:1.148990261708025 2:25.597090277836408 3:1.125197987872851 4:10.608521744830322 5:11.867080481470827 6:10.910918480760719 7:5.5189752308909545 8:8.446571300259407 9:21.300332636535636 10:2.3535293339451857 14:1.0830302291152507 17:1.7634625734670097 18:1.170581621660182 19:3.016332926104509 20:10.20844328245393 21:1.5485309218769203 22:1.011376201718529 23:9.329731118336257 26:10.69431276596766 28:1.999417500834554 29:1.0864901489784584 35:9.94594453121281 38:1.4338232081660185 41:2.879662678894247 46:2.183858268064882 47:1.6100169269338815 49:2.991596375237047 55:13.834470315769483 61:16.034260461930586 62:21.041206569612118 66:3.320884476136515 67:12.385559951372072 68:4.727960414685193 69:12.82212302986352 72:25.254844617587246 75:51.78374003353435 81:2.9980138486835597 83:5.678288064131764 85:2.805583854162466 94:7.462276010105861 102:15.99786621988579 117:21.632755745612567 124:3.6207859753176894 139:13.902347490723558 140:2.9364826228500758 146:3.161141604464084 148:9.862899083400164 156:25.438855661084826 160:3.946299808062995 168:3.037598184880759 172:3.6503724059556837 175:3.7705976461419275 183:8.937709587414355 185:3.776492015719585 189:4.922348943573955 190:3.765560914659033 214:15.927657602325267 218:3.7389380793082503 222:3.5144590811249965 223:27.147431364326057 226:4.866313009582546 232:5.257001522582895 242:4.766300478250734 250:10.182556769777552 256:26.260609459674267 266:10.239743865774436 268:4.980114298222605 269:9.368080947263653 276:24.506212190998784 278:9.159679249249875 286:4.917614628112699 # agonistas
1:8.894513144828121 2:5.54261506797795 3:15.692467952403101 4:43.78289668560481 6:3.7522273941062347 7:6.387270326529851 8:5.131910218923481 9:2.377474964543683 10:4.515761959906635 14:8.719524468135278 16:10.075108292591542 21:3.6003982895611184 26:10.070501120967378 29:3.0352195082539954 31:22.04310306440134 32:3.0269235153343867 35:14.583490804829296 48:3.887757568152426 53:22.893668914366433 60:12.09295358177079 66:5.557095196127615 71:15.846389227379648 75:17.632400193129662 80:6.082440788866949 84:15.346675703587337 86:26.855800020362715 88:5.779362177922869 104:6.518631826932801 148:5.850768116138035 168:5.256469633579012 179:7.892071636801743 206:5.934096190238208 210:8.01182399326594 222:14.316984377282047 241:5.19883073915805 244:20.115318556071895 246:7.4491949215806565 264:13.28688023362615 276:5.672268737004661 # agranulocitosis
68:320.09795496241736 72:348.6644654042169 91:339.97203262272404 187:11.221394099433052 256:404.92892777169476 # agroquímico
2:29.178075358595432 11:6.109802850112798 19:6.384987968692451 28:5.252783030006907 60:5.808163681658094 66:6.712054947125391 71:7.681646045261931 87:6.795593165756164 91:4.998945846332652 98:6.0921085413455405 139:5.896561102842717 233:6.4133019728223015 263:5.157004272926352 280:8.935288738181843 291:6.9041692857622365 300:5.827799542816926 # agrobacterium
1:166.71081535263724 2:110.27719819327497 3:52.06166725129069 4:43.41698715351788 5:32.897670746222005 6:68.39510084662612 7:30.475959077197736 8:68.35061003604278 9:32.35299477797796 10:73.81475306481298 11:33.120705303291935 12:17.21110010710081 13:0.009235212045679581 14:51.2442034690431 15:0.3007835171151125 16:33.04590235134791 17:40.17504053986675 18:18.984671336432278 19:48.42350412583251 20:41.52316582127403 21:13.79437419648596 22:0.5138368925965966 23:2.0685722464404045E-4 24:10.090025111452727 25:34.42606428760684 26:18.52917593749649 27:26.915036428046832 28:31.84217639106862 29:7.440759401684067 31:17.026472499868774 32:7.405161450764748 33:29.251801614012845 34:50.4479119383174 35:4.903488830625756 36:1.7162370708383847 37:7.321998530050647E-4 38:3.201689943438187 39:6.567488710027581 40:0.9983736207793136 41:53.720027495844896 42:35.40955655097354 43:3.8082458269927573 44:2.7931182134075763 45:18.30344342512091 46:5.313892999207808 47:1.3495563965997608 48:11.229322731070356 49:22.975273505457693 50:58.93833035843646 51:0.25550372777228153 52:14.872944930427314 53:13.017862021112553 54:8.3489294778425 55:122.0092784492412 56:34.2547442195438 57:4.649216723362534 58:44.89254310199279 59:0.9890084199154228 60:0.47484894706505576 61:4.146191355388816 62:19.701943758001544 63:9.343173549483692 65:8.453901619031019 66:122.49696101525731 68:59.57821745636746 70:38.47536043127272 71:86.44700025409749 72:4.904359179188444 73:14.487707356046087 75:28.116636713324365 76:0.37473067822917716 77:15.755895279147289 78:3.4149399229011754 79:101.15578790993473 81:7.669201679740372 82:6.935835876517394 83:33.31420113566179 84:36.19538499768897 85:7.108616511256111 86:1.9681771007370676 87:45.352107472669914 88:4.700959549079962 89:3.432414514755179 90:2.27441971189204 91:0.11716355926372221 92:23.588762983294867 93:8.331945914806957 94:10.131853491520232 95:4.034816651036667 96:4.321766447196253 98:27.07069576064043 99:8.149357028567492 100:18.415991737978086 102:96.94894262202449 103:6.461828331811402 104:30.67869181288944 106:6.455939840343616 109:1.967120833227554 110:0.17677677183399074 112:2.570517932147279 113:3.139620168410681 114:1.9193916348796811 115:0.9515365441954999 116:25.293714641768748 117:0.6489538416831022 118:4.12582136860522 119:15.01027668401888 120:36.88105049633879 121:41.07143296650117 123:11.185512958973856 124:40.30932150187731 125:1.730938759269648 126:19.180704193592664 127:0.9788102964847796 128:12.294731344734206 129:18.410686149857685 130:0.55738193041529 131:14.875911384903747 132:7.964521591954273 133:37.905466087970325 136:2.0575906298437845 138:9.598474074919904 139:2.9480926829616716 141:5.736855111336693 142:1.1832451362023724 143:3.3170225539969964 144:20.440762817511942 146:4.014138754686472 147:35.271776984484056 148:1.2748657607561578 149:0.7536156334978056 150:198.59387700421928 151:10.762746340790649 152:0.6756675737905409 153:0.806803229365878 154:1.255443311662783 157:0.9632594609015813 158:2.8291863901927505 161:0.6746968611477935 162:0.50837471825798 164:12.286140613752766 167:6.79680778933244 171:1.065540509963625 172:1.3153771171454642 173:2.0791334670445973 174:27.59926341767154 175:1.4132940798772236 179:8.643021227813389 180:9.725310857333001 181:3.421042831803387 182:1.1342428480264233 184:24.9945958204492 188:18.61974187735398 195:4.343564915061329 196:10.293191770116668 197:5.775149268948173 200:3.624646593192125 201:17.390425807406416 202:13.111822379923947 203:18.25221187739925 208:10.266693705801487 209:2.1469561840266516 212:12.970176497061107 213:69.99883693766354 214:18.486687658203522 216:1.3326368387072778 217:1.21410359493104 220:22.297338548968195 221:21.866696015260175 222:26.2123904185653 223:0.4059072246969236 224:2.2383231338230734 227:1.1821189362984923 229:1.1559877832025303 230:6.619255498765453 231:7.032290821974933 232:8.004769536885709 233:12.48657564467903 237:5.748672299919483 238:23.866896361173666 239:1.8604450710936868 240:4.829710255964135 243:7.821862560981266 244:3.7194853573486584 245:4.166706680889472 246:89.07544582974066 250:1.4002573477613505 254:2.9996847203918837 255:50.629510788407615 257:1.3230161303352417 259:8.55200877040166 260:5.548272379262558 261:0.8774932418999398 262:29.27277144979123 263:1.83645136381798 265:2.9935017251508897 266:5.170910123842629 268:7.466151341630483 271:0.9862164121955945 272:17.32823430677425 274:9.002383459648042 278:4.198912471292262 279:3.4357260262790157 281:7.670765629689569 282:53.19348373651151 284:32.29996937652216 286:2.408049152300301 288:4.549961405946442 290:9.281543843666695 294:2.0779915493453474 296:10.295849056910367 297:1.8362181803034074 298:6.606884007623943 299:29.304286057848834 # afección
3:4.415757747169927 7:9.126482560077696 26:12.91334600591543 31:6.513124367097133 38:12.45818115399542 51:5.602927921090035 58:7.853292419466785 60:6.046255341616223 81:6.604432926164118 98:6.33083414768585 120:6.070780215001625 122:5.174719289645069 135:19.09883071406889 206:7.333044848259359 217:7.16815438100395 256:29.496597264084876 296:7.557011412112531 300:25.126147090789065 # airbag
2:15.229191138260148 5:11.276834568045398 7:13.091765164163213 9:0.5261059945580957 12:2.8293085507871254 14:0.9888897018803748 15:0.7367099416775723 16:1.5120335087042305 18:1.074138497405525 21:1.4439819770116982 23:1.1378858969342036 29:4.166196979724378 31:2.7935299219401126 32:30.868839052897894 34:36.21501434465196 36:1.733427653313127 37:1.1564677125475304 39:2.5010534803005178 51:1.9850901514402643 63:74.51114026358873 67:1.997313161931472 68:8.927391821741365 85:7.948861968392512 89:2.7213649292067603 94:7.211001720459948 98:2.627968659160281 111:48.30975716580006 112:19.32336323892927 116:16.060511079241518 128:2.8738411711980834 130:7.5589414902759895 152:2.6793867971227625 153:2.8653650046655548 162:2.426385564757222 168:8.435451913339422 181:2.715093767343519 194:3.4954867257864675 203:3.0314844909973058 206:3.5548629517743957 256:3.721505937427206 261:15.167464441032266 273:3.3433972488990515 288:3.3273001835695446 295:10.335958672379068 # aeropuerto
2:0.420831012230047 5:0.4472558493538661 7:16.712472265754826 13:16.266866918840158 16:2.152940186863359 23:17.097151690189094 26:2.1509086546602165 29:5.537208750683402 32:10.547977262585173 46:2.7508778620949825 48:2.3415792473641104 52:2.2548806438081455 63:14.77310157009419 65:2.600511794247055 67:2.6737600273788904 74:2.9742594604448382 85:3.395971220131844 104:4.862209153633957 110:1.1282794873160868 114:2.5238634355865406 140:3.5307241990319396 153:3.5818960068635257 162:3.125471580860968 164:3.5884680008918566 168:3.6346137891184904 206:4.290906100077729 207:3.7686057238925064 215:3.715902298108741 221:2.610857517717257 222:4.122528360925635 233:3.639691459105496 253:9.530272184439438 257:4.270693365662323 261:10.03954058479871 262:4.629248369370358 281:3.594514140256944 # alabama
2:6.631941863853696 5:2.0868003320407817 14:3.572003248622323 15:3.2203625043097657 46:4.891341674903262 57:4.625835534138443 69:12.706228044065526 74:13.06258191007084 80:16.15199903435355 83:4.2641257250450835 94:22.33166528672072 139:5.320332849839361 146:24.6637707105593 149:14.200947225388376 156:6.480358080994809 163:6.35247150642289 171:6.145096304489345 222:6.33629592483911 242:7.638508701311888 274:8.661020275329422 296:16.300757658901706 # alanina
1:18.289386180333384 2:14.188749491701103 3:12.819651063581672 4:41.08607883814033 5:23.50095607117819 7:0.19253622957927854 8:7.823809128857645 9:5.968774555021108 13:0.8517619424136409 14:7.869566940646342 16:1.3622808438443872 17:5.360825325434671 18:0.9390542906263967 23:8.432013904602325 25:2.6243093481234006 26:5.0367730111250895 27:24.042034271863077 28:1.729173866635 32:0.8545883496226002 37:8.501022220699017 38:110.42045650279114 41:2.5871828811072506 42:18.60163825497526 44:2.1972530503725363 45:22.077524580465248 51:1.8244028090357707 52:35.1070623123907 55:2.263092528024299 57:1.682042433572184 58:10.409470660842361 59:2.935096095954657 63:1.9828244563593511 64:6.911358624036927 65:37.79257590102891 66:56.69027651847294 67:6.111132393606705 68:4.163369159517585 70:1.8244028090357707 72:5.961177868295229 73:16.041961352380046 74:2.11619991653029 78:7.63679307345597 82:11.490249202097845 83:1.3845000461718342 88:23.63638301524584 95:8.346538448769476 100:8.373779740215534 102:1.2669892242089802 104:18.223215815680103 105:2.1934699059338802 110:6.346026335224228 111:1.9162055821655364 112:25.409414442228613 117:7.486197522173458 123:2.4295706280796234 125:10.35604437750835 128:7.977474666754354 134:2.043861738209834 144:4.709033804679314 152:2.508005954219986 158:145.7228067222504 171:22.800696403855223 179:22.33605479459734 180:24.3372384636918 181:2.543282781527236 183:2.8579864693103616 190:3.4601177581232205 194:16.2898704470966 196:25.141906456442292 206:3.375210432605801 217:23.60250059733591 218:9.515365246219378 222:9.053602266439652 224:4.415091366896232 225:3.8421922981041585 229:3.148712508154421 233:2.7471457216996917 235:12.676506031807504 240:3.2973177425215465 248:38.553587793157234 256:9.737187555753648 261:8.162557129535388 269:3.061259552090754 288:23.295239204382483 296:17.139064114114746 # alarma
2:0.018152975615819026 3:0.4449423465577254 5:26.620397997563234 7:3.028008370965696 9:179.97728897709405 13:9.86240060546996 16:0.8295146667592646 21:3.6133920498040046 26:23.212404611555325 32:30.058749824355132 34:0.8849325545946174 37:6.517201851630677 48:4.123920803009598 51:1.2379577622754256 52:0.9087440806214435 60:5.5491010957351 64:1.5837400829804231 67:1.248791973008266 68:0.520273325131091 83:23.39023732280541 88:2.555224363427367 92:3.197877066966659 95:2.21611311144961 96:2.36236177116531 101:15.655479249029566 102:192.51904106254884 106:10.857923918771446 110:7.887440436218978 118:2.2625257671459216 119:1.6158149846382008 123:23.754066120663648 124:2.6395990364683684 128:2.0503367000987622 129:1.3849009995886818 130:1.705868308262881 153:2.0424028180056792 160:2.9506544401277632 162:5.659269682135561 171:2.3679010179997504 176:2.067343634503287 180:2.714030000790958 187:19.755325579843447 193:1.97433580620832 194:2.6388647065610664 195:2.373460527132403 203:2.198387985870532 217:7.648340865027787 253:54.508571836563604 257:7.922985804615293 262:3.0141858585618544 263:1.0811188538680103 277:3.1330581556391985 281:2.0538216636560342 295:2.9595820981688012 # alaska
2:8.931101358172736 5:4.559551440349849 13:2.485905205471472 21:3.0466400323553615 26:3.124099443497375 32:13.722050149059124 37:2.70200760562881 45:4.80917543240775 70:3.6649416629751945 75:3.14208251923917 85:4.43048664292215 89:4.4684063275052575 102:8.66236325953985 105:10.876214396059215 111:34.951165288855535 130:11.192930016612992 183:12.35191641705671 191:4.649427822851832 203:4.7986241337599935 212:12.368353257999978 214:4.846900088941792 # albania
5:3.531952893496795 7:18.74835041608916 13:5.102705686245636 29:5.1156683621092 47:5.7874941132086635 67:6.381835088532891 74:6.7106716473734025 83:5.825449885551868 110:4.5481903017792185 152:7.157085522696528 206:8.106255841617767 223:6.684279565694488 263:15.249412742575089 # albatros
1:4.215075067201479 2:2.554775226218308 4:4.7706513512372695 5:7.858725632189603 6:31.122803446123967 10:5.655925929254358 12:6.313139087457447 19:6.384987968692451 41:6.236798347884044 43:6.419849273004014 45:6.543550366179276 46:5.464232889843225 52:4.917172341316988 55:5.873515417674167 64:24.281437099637095 67:5.380198258452019 68:4.316022583765339 72:5.300062836136829 75:4.819166097204639 81:6.3651796511089165 90:8.227067868605287 102:20.844977325239245 148:7.0086266230898 156:16.993967999119153 163:6.934224954675522 179:9.061462429991016 211:7.506604895075802 233:6.4133019728223015 235:8.762862814310076 241:6.349592567873588 257:7.0717565645443505 276:16.522670545431854 289:6.769011426728182 # albendazol
1:1.6507689719422864 2:127.4752051646346 3:45.882461192578596 4:26.958085267411885 5:104.70304156756778 6:116.44619380289859 7:19.494047855527764 8:16.3498352302377 9:69.63952091504379 10:79.1575449238368 11:11.5351088959803 12:16.544143524023163 13:0.015781131946857985 14:162.60791327955218 15:0.11735460584428016 16:27.322891318755246 17:18.105789131299357 18:7.15944096831906 19:21.316864392119808 20:82.41006751776646 21:15.940358410399373 23:3.518082776557889 25:5.623808314215532 26:66.8590697519988 27:0.19098691463050474 28:10.24859307729937 29:23.050138666128397 30:22.709638119714924 31:79.33279955427528 32:13.88237151033448 34:3.5726744718120944 35:0.1956956278117376 36:34.59007591158184 37:5.551184946292169 38:17.93169317325612 39:40.943758852805985 40:10.305101421179936 41:12.186074113520506 42:12.614038638834748 43:52.245617738483375 44:21.11944543122846 45:0.0452709974942238 46:5.597554906489586 47:16.56006121244582 48:4.004610428966554 49:25.67476986296245 50:1.4782022368574177 51:1.2404481749074359 52:8.409341331350971 53:0.047733042424374886 54:0.06074596113364935 55:10.344603031841874 56:0.005418797690467286 58:0.4563084500842001 59:1.3531329809565333 60:0.4913866860598986 61:32.8753867528197 62:3.8657914065169723 63:224.85863636470026 64:6.894593055657053 65:20.893009660546074 66:87.4388634525673 67:0.18590368965183787 68:28.768758476596204 69:0.09707622688335746 70:1.2404481749074359 71:14.98391929268053 72:147.96376876851275 73:41.544075097659245 74:16.493615557302302 75:161.6527325448743 76:0.3412235992565911 77:14.644167984656436 78:24.244394539740384 80:2.197746189793435 81:57.158190833219564 82:3.6351325504247103 83:149.9934721101378 84:2.47823218095082 85:5.245076357165667 86:11.054703610289616 88:20.485831029925365 89:0.0018690433449311322 90:3.74303550747762 91:108.73757193920335 94:1.9387916863826524 95:9.967504192332036 96:19.099284755436965 97:0.40349428898635203 98:7.732738162396805E-5 99:1.259090834592978 100:1.2895105270796758 101:0.06046509653847857 102:33.61396478112589 103:94.5093542056862 105:0.4796451339589096 109:3.1568811238590073 111:0.24210205846650093 112:6.31842454715235 114:1.0117322803697446 115:27.393344679496423 116:7.182754930697332 117:11.51442702891011 118:37.996928940069054 119:17.453859797548656 120:0.5124205940579182 122:28.898158194234366 124:8.095690819655127 127:10.18609714639674 128:16.846028543690018 129:19.189586061330616 130:7.484550945442711 132:1.1618977588609847 134:3.677061672026006 136:7.0415469495439 137:3.8749502608892596 138:12.20886390669348 139:373.06639851187833 140:20.691193515720453 141:35.43944701977132 142:7.607649741327637 143:1.6861175968708613 146:3.519494066209313 148:106.87396680984108 149:2.9330559575944317 152:0.8144230625096606 154:0.17030695914481891 155:20.112153913774062 156:21.298409147044463 157:13.990509937433975 158:20.476306402977126 161:33.267463749444985 162:2.1203645889974476 163:20.470847562698854 164:1.043791893706105 165:1.1322618623444225 166:0.12063982456558066 167:7.827089997431012 168:3.226351138702275 170:46.048320695323056 171:7.070536532965828 172:31.573444456302216 173:11.52918639557846 174:49.73122317782765 176:1.0690290510394542 177:6.976030764273235 178:6.52449782758372 179:27.891050848548062 180:4.854149150950468 181:65.94167952703957 182:0.11586071546369237 183:6.443143245019501 184:6.248122938054777 187:127.62414369999563 188:16.559227286432687 190:82.380670240538 191:0.018132132051213713 192:10.746927137335849 193:16.29496708729225 194:1.8956484527429431 195:0.09024594446942259 196:5.351194632890784 198:15.352252566203855 199:6.771421776714216 201:2.896564134289987 202:3.6084630945394705 203:13.730078992861458 208:2.290879630786915 211:24.194451330315307 212:3.523743155831961 213:6.404725233141514 214:27.53331450085548 215:3.4136901684091154 216:1.971924699333277 217:30.439898890207928 218:2.0723191699488117 219:18.836431254429012 221:1.1552178224149514 222:0.14747061637824788 223:3.837308341200016 224:0.7992961562025689 226:204.41680130530426 228:0.8176575896330969 229:11.24965669382739 230:0.6765309056952891 231:55.033098666119116 233:6.052402424748174 236:0.24302604173388706 237:633.9928093415596 239:2.954949772367716 240:8.02371988443602 241:213.31537035656643 243:4.430867884577954 244:2.0434281892371344 245:1.36718513203815 246:25.317860121415066 252:0.21566046704557723 257:1.9543202352938867 261:3.3352587639144224 263:0.9270206564255584 264:21.45351633711309 266:2.1379058671510545 268:13.161989941391058 270:1.892253040677435 271:1.348204441366402 274:5.521090649128841 276:40.31333932111901 277:9.981719710312873 278:298.0858861462404 281:5.9009989254278485 282:2.8554536807737136 283:0.08738951369194292 285:32.47925699224439 288:24.7336995020751 289:10.89727458942538 292:11.049966834864913 294:39.64032380152436 296:13.321850612671842 298:16.39088447203259 300:25.588663414872585 # alcohol
2:8.674881776352533 14:13.463042388971656 15:12.37642962859854 21:2.962904401901785 26:3.040022134314682 32:7.38324122356465 37:14.141110222534719 52:3.1507163834859675 55:4.068140777378688 83:119.18609649952408 94:3.9695187897356883 109:6.024352757548435 122:3.1716765453810685 142:12.870759299572905 196:13.726163734642201 237:64.51410819291677 241:29.253819071452284 257:5.238392666094684 260:13.915212683081604 300:4.023874654236551 # aldehído
110:5.805937665077377 # aliso
3:2.630648264543318 7:1.5330040528482156 9:11.923336982167752 13:7.734046081792472 17:9.437445377764316 26:3.2126113419400437 30:14.032107110023057 38:3.0010099823898724 47:3.2058277681446405 52:3.324232803874887 57:3.591848776535783 74:4.0844696634157724 77:4.374140935330694 85:4.522954986894195 94:4.148315076547576 100:4.925559499870391 101:4.026673890710078 102:3.099262006670957 107:7.2744237360430155 110:6.6605405135338716 116:5.114692391005952 117:4.473811987677248 137:5.054235019581395 188:6.361373968890164 192:12.942517705370472 193:12.021458038823896 221:3.702750697030062 259:7.346333005882507 262:5.78734763137816 286:6.716082687649166 # alfalfa
2:115.92591991921937 3:0.7635557072632271 5:12.46150529512487 7:1.7672897780462233 9:500.8392459760457 10:1.2403448426724948 14:42.125538440234784 15:6.845700364996903 17:0.5196667918012634 18:26.746077498467155 19:0.282717232111722 21:0.3128119193810761 22:11.024618563743768 23:9.872791494446627 25:4.952601263328249 26:57.51344059472015 28:43.06545317970221 29:25.55108070149027 30:7.530171583715653 32:46.56012131232019 34:33.79939321209817 36:7.419477023397288 37:4.676305078697402 38:3.173312405445624 42:3.506896138692693 43:0.2985360169601877 44:0.07392827497303392 45:0.35736124410301606 46:0.012459417376238492 47:352.0908136637506 48:2.1415190082963065 51:55.36636780642761 52:4.128012114260748 55:0.09395469658123948 56:0.22719126597615422 60:3.834761384681385 61:5.802149316215315 63:3.257477654038112 64:10.501630310807682 65:0.8342359774963076 66:0.44387852409451406 67:2.8863521941812706 68:16.23747212800354 69:0.0205855329246192 70:5.490584694409271 72:2.717597767544198 73:3.0859136529189533 74:22.737362703367392 75:0.051401189895851594 76:3.406320982220259 77:0.13367977535943357 78:0.19859711993993295 81:2.1956561298177517 83:307.22505239569404 84:3.8858035958767516 85:8.098420003739886 86:1.1947494121340265 89:4.750135935091537 91:60.76810867527577 92:1.0284846371948584 94:0.06723257909039221 98:0.16411166139752162 99:0.35673628280264147 101:27.018350744921424 102:27.210432231170522 106:0.10414560855087542 107:6.5760794716513855 110:41.94087775649502 112:6.419231703764748 114:0.7469153837288003 115:2.493126590171906 117:20.7779465479293 118:47.254105037012785 119:0.0857121792709422 122:17.19014454184568 123:7.773733108222754 124:3.221968980895767 125:8.353503104899808 127:2.55222453621887 129:3.2658411901316553 130:4.172437000319702 140:2.098987712151135 142:2.991523545019085 149:0.23355414027049332 152:26.036643284418417 154:0.5969766593750435 157:0.3765015457982098 159:0.567784035787041 161:4.634633740196682 162:3.9733807413364355 164:2.1872127657587677 167:84.58167404700964 168:0.2931033587052805 170:29.16868796919283 171:10.099520778600352 176:165.68907995625597 180:0.676008021696113 181:0.20003682401401107 182:2.8867624214786898 183:2.4469532806076786 187:70.57831890103945 188:4.906690477297748 191:5.205162526041379 195:14.659464514640742 196:107.32467459896368 198:1.115160460315306 199:2.5996270436035163 202:13.965645538915565 203:2.444099285340682 207:13.819197746986678 208:0.7993010848210024 213:1.0930026479476709 214:18.763006612004805 215:65.15525320970987 217:10.827181616150213 221:0.001232918523779029 222:6.574320049770756 228:12.031412929596872 229:20.26483381791765 230:4.854540542046986 233:2.2662192932094865 236:35.336461423176935 237:6.354181937212453 239:1.1006190852015814 245:24.20938417119995 246:5.977697844064492 251:14.09985119890398 252:0.669172939019457 256:0.7750046243228282 262:7.965976031920488 263:0.6880702093385666 269:0.467311080024327 273:2.961638514551075 275:12.616551467081823 277:0.9791220400279835 278:2.6201023155442975 281:2.1965023711011855 283:0.44908539636347555 286:16.24876077615545 288:10.54742128776808 294:4.86631539947625 295:0.8500814488462067 298:26.7705694313158 299:0.2999056032558426 300:74.47136526302504 # alga
3:2.1446443635548524 5:0.8260136524420234 9:5.3657071621211045 10:3.512257606551432 25:10.929642016094018 29:2.0988166016769103 32:33.11447435471947 34:8.174364310801018 37:13.057286666575795 42:3.51991751205043 78:4.019071286975583 89:4.029282609455679 102:2.5970815868019175 106:10.198355895409035 110:1.6134537662318138 111:24.22708899967518 123:10.499956575510419 153:4.181455871578213 161:10.670546520658952 162:3.7150628113537185 168:4.2351643968511485 180:4.921483593048753 182:4.635775125516387 183:19.605947054989223 187:3.121595895364391 192:4.552042351766158 199:11.63896276583429 202:4.4027265563896165 233:4.240335927047837 236:3.3406930456352737 253:10.772494119745204 263:15.471963396138662 295:5.185562887485845 299:4.249566242099689 # argelia
2:79.56929929055407 3:6.941556394142868 5:8.7123425570343 7:18.806830264649303 9:17.16668049494036 10:11.088583888586683 14:11.107173290369243 15:2.577625307684359 17:53.8415949039393 18:27.602178821641182 21:4.180922509421447 26:31.47432984555711 28:1.4061639511994657 29:11.124547416886534 31:7.041056502159367 32:11.091842838584203 34:13.990776310729162 45:2.5023908085847872 52:1.146702162392199 57:9.772140742304932 58:3.4840919511238537 61:2.5691425443164833 65:15.60440184399624 67:35.51469674003573 68:3.48257842625045 69:5.646257509289093 70:10.256583610157156 73:22.0606332448517 74:1.7756992866874135 75:31.60620219655684 78:2.18497194189062 79:18.27906449398562 80:3.13896774252612 81:7.214046097473714 83:1.0820271003946336 85:6.817802915695111 98:12.350266977988673 101:1.7260255022917008 102:4.115068287743692 103:3.7628236404743562 104:3.549184132123028 105:1.8500137275262503 110:5.316953400452854 112:23.409411644745454 117:6.722824652934654 118:2.558504352344469 122:4.573142358783163 128:2.340725829856799 129:5.695095752109069 130:1.9851928655813116 134:1.7062742739849048 138:8.560257078828318 140:7.0874865255994814 152:2.1539788513563716 170:9.151350991171439 181:26.038892356848592 187:9.907388549703727 189:4.2171762811840585 202:20.61934440320423 211:3.3849771554242554 214:7.6273796321651055 222:2.8407645375627073 226:11.015118067149068 229:14.563847042233519 231:4.053564406793023 233:2.3864033881908577 235:4.58113669187749 237:23.311169762052707 239:3.605719024828662 240:15.032737735204252 242:4.063545989063364 246:4.440449745204733 261:2.4259030735399074 262:24.024970902073846 269:7.959508532175577 273:29.40760912864771 278:20.88701495423711 286:19.086898681894425 289:36.89020888716909 300:334.63788780244397 # alcaloides
10:43.6762067088135 14:35.823371323585874 17:30.17088256635731 45:6.2318834243092605 84:28.212763915426926 92:17.50903341587508 132:19.646663588028467 146:15.297944751310869 149:14.754827439345181 150:182.98765727423273 168:35.99322913604678 232:19.689035021699386 269:6.443339643761604 292:62.75880131926909 # alcalosis
2:17.28156045573453 5:17.4749088204272 15:8.384446682599606 18:3.3257434930861747 23:9.513368029509685 26:3.8680769772429633 27:6.076985860243064 32:9.101796016047421 42:4.716239984582361 55:4.922967366874187 61:14.118718052789163 63:4.605700660776841 70:4.42290197422914 83:45.455549815282886 120:4.8826096813724185 122:10.745985696947393 127:14.091002826274458 142:5.926044371277888 148:6.047117293927166 153:5.396507570835474 171:5.766617705279519 207:5.590820187240341 219:15.834028615137006 241:13.58014963285667 263:11.184216020618187 273:5.907331096253872 # alcanos
9:33.050152188834424 14:5.767829684730859 63:7.220764720014889 73:8.628516219497984 102:51.09912672548433 241:8.027542600332026 # olefinas
2:2.659338673326205 26:4.913985877086911 63:5.6668094371907625 68:20.08913324777097 72:33.38077756792448 73:7.062304164551561 117:6.2214377222665505 140:15.695896820124325 237:5.750733644899854 241:6.465521873300152 291:27.993361588821095 # alquilación
2:5.103910103945955 14:6.775309068777047 18:6.894768300885315 52:7.588960413221009 119:8.53372706809787 122:7.6116084335375005 237:8.322292701014838 # alquinos
5:5.302400623540965 13:38.58633771340824 68:3.044664405983901 85:4.831837896282375 89:62.24091823897196 106:4.589143874879067 110:51.979610488270374 221:45.926784774974045 263:35.52006239630754 # allium
4:15.346854418367974 16:6.212170844136338 56:7.684173590686926 57:6.612428302706745 126:9.605258899932778 245:8.0611714171298 257:8.505760769806166 273:8.300595118983919 # aloinjerto
4:46.373424146237035 23:43.19446771163755 64:53.7364504726977 80:63.90423874667783 81:68.25426303125514 113:7.085608977303094 115:59.12470956258677 118:4.538139374194258 132:6.604815668079305 143:78.98513822048751 160:64.82534352537222 183:58.908400340189395 210:7.0759414265160245 211:153.18139377911916 237:126.61187355230358 289:60.564114587468126 # alopurinol
2:11.122299425785597 3:15.365596733063322 5:0.7223021477884993 6:4.1449249601478515 7:13.479331600610212 9:7.9162212209161975 14:43.48197210526102 15:45.91885510870225 17:38.048808558137885 18:15.650887666215713 21:3.8723174157535603 23:6.856151740644311 25:2.1102777846705925 28:1.2673942667299025 29:2.8848108703306803 31:2.1069250869204015 32:6.305670849555196 37:21.476106330255757 42:5.5650383882365775 47:4.002018576471039 48:1.0871228835298374 51:5.0213029464704055 52:4.219381993367386 54:2.4060796711748225 55:11.197255823668764 60:23.270161290500003 63:1.502819221239416 65:33.6952450046204 67:1.3664924174097801 68:38.961162519836286 70:9.746653640741187 72:4.902057225608456 73:2.7022095115292806 74:1.6278603914906695 75:30.35743807628235 81:12.6187504622882 83:4.067364631175559 85:2.005351629462922 88:7.959855543294114 89:2.0387185519166318 98:1.9507174715955322 102:7.825280175447707 112:10.571808299930881 114:33.11021994802277 117:1.9623400172062908 118:2.3979139801777984 119:11.111388942061824 120:1.7323908270022035 122:4.258309694142429 127:2.396169852115127 129:10.286177365172447 130:1.8332379293094638 134:1.5599459036041454 137:2.4797524388787964 146:2.340266695687095 149:12.346219039864673 152:6.465483936826101 154:2.7357739531072984 155:2.6412028067591358 157:7.283323059472748 159:14.276717751291407 161:6.462570790483629 165:7.00644307456742 171:7.557236608457429 176:2.200271103515455 181:6.539137525333918 191:6.901142282853941 196:8.688947419332683 199:2.4237257016604423 202:7.28086112845009 206:2.8355001620458116 207:7.219868568964928 211:3.2163621271043854 212:2.34194781281759 213:3.425697370748787 216:2.8278419101084897 218:29.92683664102623 219:15.863971794438708 225:3.291382744285626 236:5.220142131574882 250:8.411780654923101 253:2.041915745904501 256:2.9967186488363047 260:15.677173094791794 261:2.2670283203315584 263:1.19419264452824 270:8.133889917504106 281:2.1865661124043947 286:10.76144227838484 288:2.616236328583734 296:3.040483233046387 299:2.2364064508524004 300:30.192412639416315 # aleación
5:2.321528890109458 13:3.8203508572499776 37:10.869464508054909 87:6.483344216653387 110:51.600464148266695 171:15.670090761790082 182:6.50804128917474 221:5.003979814747592 230:7.678455345833672 295:7.069309641765078 # alouatta
9:9.195975011090415 10:33.37436438434628 13:3.9147623251727164 21:4.510247522690972 53:6.342398481516529 57:4.986201227507675 60:5.596388378635357 110:9.48218325116435 138:6.853597073258147 156:6.848620819354694 161:5.934717138720739 174:6.941931739917398 239:17.91534792261393 286:8.164569320852944 # alternaria
1:7.6495992921836935 2:13.93986839017006 5:4.478235313447468 10:3.900687305243141 14:7.477614810886121 15:6.769620460931007 17:23.896135722053486 21:3.0042435358290374 34:3.160046270530624 52:23.654843426378722 60:4.047978220310731 64:66.27953499891333 74:35.883769254316725 83:3.1102384393932754 88:5.149690378298118 92:24.18575566595448 96:12.628338861818795 99:4.763034512383289 110:1.9522863718861958 112:35.62888303518409 166:5.050726524748092 187:3.50404263925561 197:14.255101942367093 260:5.615988867052409 262:14.069925972914302 269:4.971943820402067 296:5.52351715795421 # alternancia
1:5.245714124678342 2:23.05523104624701 3:8.181053425358195 4:0.08747572722983545 5:20.185524234202344 6:1.624758052706387 7:0.004915136257472599 9:17.656908634411884 10:0.4623383322988281 11:7.333214675953716 13:2.4899679380095203 14:42.52074631472307 15:12.824955094539945 16:1.5279542435556026 17:15.907517948392611 18:19.92127805160475 21:1.4178158028391525 23:5.606441888526689 25:0.8439492160290432 28:0.26231715048537396 29:4.985714912650856 31:3.782211339720934 32:7.929866195042142 34:15.39148503856428 37:29.974770806381343 38:6.424091993061977 39:3.2461681581713755 42:0.4667458222048706 43:4.030170005101247 44:0.5428311791147674 45:1.0282925932653066 47:14.89815364621973 48:1.8162352565649864 50:4.546108952720445 51:18.07566407328874 52:1.682343280251727 55:0.5868710232478681 57:2.076171711568369 59:4.373383789797694 60:6.532659419262703 63:9.807542260561487 65:5.226108365748046 67:5.42818792408568 68:55.897231303945176 70:5.392344183372615 72:13.103168344166868 73:20.859062265405004 74:2.851346230390394 75:1.5500894004092343 76:6.039528916447073 78:3.631389595520996 81:18.078037144771745 85:7.457390172650374 89:0.7887431179655925 92:1.886111998310625 94:2.9558102138720104 95:4.259556524157656 97:1.7785766487373087 98:7.28581100461736 99:1.0273850222571907 100:4.283975675395566 102:14.286970557128324 104:1.9200912765848963 110:0.11089890310010445 111:0.36679310957497807 114:50.15169242783369 115:4.280633715537351 116:9.106845426337502 117:3.50028877770344 118:4.35163020203059 120:0.5626752383508388 122:71.48344809664955 127:8.67717049439521 128:18.061516939643138 129:2.616054860071858 130:0.6350965488826936 131:3.0021961226202767 134:6.048694759657299 137:1.1405215746901145 140:0.8578457698318895 142:4.84417676893889 149:0.8394891017238737 152:0.7585562623080522 155:9.436365566578981 156:1.4172290349397951 159:1.3172866413299815 161:0.7575464472268764 165:4.057859055860482 167:0.6880077564023164 168:0.9328072090011839 169:33.07817456332312 170:16.619992363421428 171:1.160982120132727 174:1.4906890969843587 176:0.9144889378888087 181:3.6375837403402387 183:4.22767774751065 187:12.846120363720956 188:2.2106770417682275 190:22.005321598020473 191:8.064113121684159 192:1.1671978110785441 193:3.7803439199456683 194:9.859273484317642 202:4.307477179628343 203:1.0206046312469796 206:10.035936824529971 211:11.206154951078817 212:1.0278387038946781 214:19.1121645068283 215:4.156408233409474 216:5.1968476144166935 217:1.3131304716172376 218:1.4900008734256889 221:2.2454615947457017 223:0.4754382651821382 224:2.3529847737289096 229:9.357106361240847 230:2.185157406802078 233:0.9365145624486385 237:24.883744339013404 241:12.736523527237619 242:13.26585186402188 250:1.5031435603635765 257:1.4243768260758007 260:16.763386494839875 261:0.9675639515694537 263:0.2214798850263658 266:1.5263087244104623 269:9.095047993290452 270:1.3896923958309786 274:3.31404022446859 276:26.456273802642848 281:0.903669976750675 286:2.524354095475633 288:1.2542342019675565 290:4.963387913116492 294:2.19091864912679 296:1.6189277417548271 297:1.946132802891044 300:15.54354462893884 # aluminio
2:16.264621744070876 5:7.050384054878942 9:9.53415383896674 14:1.8608390114003421 15:1.553663448375401 17:2.6213549130952534 18:1.9615481771538452 26:2.460030197438359 32:17.67464167485316 34:2.535562751851129 47:20.36794387345004 52:7.708789760632512 61:4.172681872282268 68:2.0256213071860185 72:8.45733308577265 74:3.30102005079585 76:16.027752609851852 78:10.197282742739509 83:7.5399091523992885 88:4.480988202187738 110:65.35223988758281 112:9.15511415274557 138:11.945833400839808 155:4.424515360003729 157:4.137962811729135 171:4.276959225983139 182:11.455530518112164 183:10.889786857548842 194:4.571463026176337 202:4.136712768228673 207:4.105739449282339 214:4.137962811729135 215:4.052485345767859 230:13.784397381258671 231:5.730347158105946 236:8.8014205153481 262:4.97342311572819 286:5.894040212434933 300:3.4163506629987515 # amanita
1:9.285732839311796 2:5.91044803241723 3:9.222660373689024 6:36.103466874277764 17:10.82132907859714 26:3.8680769772429633 37:24.823294034466336 43:13.721122305580865 57:11.263161784074223 63:11.97804849347481 68:9.489569709639749 69:11.932542184598752 79:17.104732959742876 97:6.547147732836995 142:14.657443714767606 143:8.412006281775255 148:6.047117293927166 204:20.42263606022057 228:32.153394038198776 242:17.337678695248695 251:16.514751064923402 261:23.214856877713498 268:7.4752257395926325 276:14.540656491395257 299:13.727108219666015 # amantadina
5:2.9373395902312547 15:4.125323618551615 21:5.082359683124524 26:13.185808633641566 34:5.247920523996334 38:12.730159942828596 47:5.157439858304162 67:5.747641925258365 110:27.3865414985713 203:6.904124707864634 233:6.784344182323386 263:123.71144086325248 300:6.197041428390837 # amaranthaceae
68:12.801268839261322 83:5.484294434363321 94:6.432836165896065 110:11.270586531890618 120:6.494219897737247 156:7.7295963007900355 183:7.1997520589262205 212:7.208026757683358 221:5.969438437816893 261:7.122533992511644 263:99.40397927079312 291:7.570634383796443 # amaryllidaceae
1:5.394697517566128 2:3.6720328150313004 5:3.7194642197217944 14:5.3057054315544825 15:4.937682666330314 18:13.789733608866571 19:18.16518003754447 25:7.48556839391316 32:5.301553215658925 33:7.623737170153453 68:5.497852164447641 80:8.455671782596061 89:7.401963123435414 104:8.896831972739905 158:10.069733001577253 164:7.567647479168388 186:9.60361865691514 196:8.529168955976 217:8.139836049953272 221:6.509601735249924 255:10.733416002889575 287:10.156030455610455 # amaurosis
2:3.035502647035234 5:9.240083425112873 7:7.261147571676002 9:17.868535095044326 11:6.966833047317186 13:3.3553826241738074 21:1.0896897745349763 23:0.8105476908604091 26:1.1509195941526913 28:5.365745425360938 29:0.6806906738061627 32:39.96486883301379 34:32.923780597079464 37:12.425043792167152 53:7.816985226676791 63:1.7504799139779912 64:1.9639960169422699 65:22.276065755230523 70:1.596880031157785 75:1.1652409242631725 85:7.054578020192048 94:1.9361035069156596 102:1.0619719731710608 105:6.371687402853593 106:64.50662016764562 110:35.00884825215288 111:1.6858217179021227 119:6.4643553352050125 122:1.2570923877748583 123:6.874688355000538 129:1.7536543574352166 130:18.64619017785105 149:2.371139728611484 153:7.428355330897525 161:2.261618360534847 165:2.5179822349753223 166:2.880146523654556 185:3.211262380230302 192:2.787539571835516 193:7.276758787665097 195:2.785625555705253 207:2.6192198297527303 211:3.502830402263539 215:2.5694533207463297 217:15.16453547498075 229:8.382791016343907 233:2.497647728446682 239:3.724572268345289 253:19.611077564865138 257:8.811652747764192 261:7.629539806000655 263:1.4279979943486918 285:3.1867012820915726 # amazona
5:3.898214782645576 7:9.127470966194458 9:5.50342929015766 14:6.839858561233388 15:1.8408197811707288 18:7.064972783363077 19:11.29243405678031 34:2.852654600612232 45:4.439569883823125 65:3.2448059152166744 67:3.3207598166798022 93:26.93595158405991 110:16.857891060900503 161:4.055526890292326 181:4.094963741956502 221:9.165484260492393 253:4.105216273247667 # ambrosia
1:8.322986448850838 2:5.010066212881184 4:24.492278361091405 5:9.929638942364077 6:3.476551518970209 7:11.086636200191165 13:2.756523982228224 15:7.433064210803214 16:3.407013536341675 23:8.548164639798113 26:9.491937249439946 38:3.191271852636703 41:30.43276278012886 46:10.818928510014699 52:3.517357228678255 68:15.210972912364527 71:6.228513556015865 82:16.213800186480473 112:11.201289512480878 115:13.020092992870241 116:5.3168820792864375 127:5.163605346770211 155:13.646094731295921 157:5.14177809781073 164:12.608434240013068 171:5.283564563330664 174:14.201428361096594 181:4.754457091286754 195:5.289767096731884 207:12.986828229505873 271:22.168340150073348 # ambulancia
1:1.782763646280015 2:15.382277011372839 3:45.594769702843976 4:12.950223383738757 5:15.613546345044696 6:2.36464496221612 8:83.08769754793005 9:1.1440449348751573 10:8.795852691040142 12:3.703984531442011 14:45.13619811673771 17:52.08012864625268 18:1.8070273234076566 19:63.495665421823794 20:11.81046632184829 21:2.224347962907444 23:6.219616179584434 24:4.59988803882682 25:3.6704015640775656 26:2.2975363905301833 27:4.401574251537247 28:21.471484379860534 29:1.7122118203359828 34:2.3720750792475034 45:3.924357768709631 46:2.9043674424772115 49:105.38811583368374 52:27.403848647168704 53:3.9359738285824535 54:3.993312086668308 58:4.959417328173021 60:3.225676741062096 63:2.985760805464712 65:2.7525223841358746 74:8.893732276451725 80:4.5990048125155 84:4.783623105450639 88:4.302761023771491 90:55.11489317007183 94:3.191342472756553 102:6.899042805475902 104:5.027064573102689 105:9.06711996192246 113:6.51253400206829 119:3.2590561437149868 125:4.932816084724317 127:10.661549875806282 129:2.989300087451068 130:3.3624268085423963 139:3.3088871774505284 142:4.254558564542306 149:3.6640769332767715 155:11.203376216869897 157:3.9613001986172445 160:4.726000843302147 162:3.282101098009934 166:4.205461953825144 168:3.794531113361696 170:117.6960103269294 180:11.667939620829785 182:11.088664162130932 183:3.9158466462643675 188:5.360400579330436 202:10.615222624665934 203:3.9140280998022376 217:4.294513523757006 218:4.514436017787405 223:8.842477087942282 224:33.21899458851379 225:12.608463726053131 226:5.659813381997156 242:5.558612366176542 245:4.007299567579027 255:6.83187467022276 269:4.128068609023044 282:5.023734565876564 286:5.711700381959132 # amenorrea
5:9.526272052022446 7:3.749152992653104 13:4.926266488253423 14:4.934513934756409 15:4.5688314613993315 23:5.137584792057405 28:6.074090632241945 65:6.12182067231213 102:5.495949477960921 117:6.93368183910849 120:16.24474148360108 122:14.425428674592476 134:6.447089720343299 135:8.696373866104834 181:16.964921777365408 262:8.276043406079607 290:18.511504192281457 # americio
3:2.91868631752056 7:1.7911555210360945 11:4.786376168516366 14:8.366732947476237 18:15.326922798056716 26:9.7127362442887 39:4.6308887197508275 47:3.502753821712433 52:3.6226371856851305 55:4.554475873734861 83:127.83522159791829 87:13.706476922405296 119:4.525208564808427 120:4.514405950318066 122:63.28651499379035 134:4.308793422363693 183:13.18434687042618 187:3.939403123097141 193:4.946776636860904 214:5.2513174182542635 229:13.815088482674575 234:14.207749113189605 237:28.469437679784065 261:5.128794916710358 270:5.691087395425509 300:4.509672806703143 # amida
2:22.64335782833606 3:2.0518565397754904 5:3.588182838000976 6:2.6786380255017312 7:8.61298831871076 9:1.410936028241764 18:2.104758838102547 19:4.109063622372958 26:7.803273990049262 28:3.030386272097067 31:4.002080160837575 34:2.6862457741292114 42:3.4183932444191036 52:2.7177976137919115 59:4.3351275029781 63:3.3120424861794953 67:8.941901111202162 68:2.1698184166378742 69:3.2906206424897237 72:3.0747395786060414 75:2.627328439192435 83:21.195366810418058 112:3.410384067706535 117:3.8402516671680873 118:4.323004431475805 122:29.31446196564235 134:3.3790888201939153 140:18.56927077362578 146:4.259879518987739 155:4.587283129752102 162:3.6127863434116847 212:19.302028959003668 217:12.004452074278001 221:3.0853865044002737 231:5.896461208129723 234:4.75070617366781 236:3.239938083690238 237:3.391463343990548 240:4.714960136250569 241:55.94230811819382 242:5.906771471970079 251:5.502211088498112 278:11.449857415592994 283:4.435118213812821 285:12.481821142811603 300:17.15822253867326 # aminas
1:4.447159666279136 5:8.334389262814815 6:22.21077434178568 9:17.743516415173566 22:4.262997754473964 31:6.513124367097133 42:5.901693113159634 65:5.536756628701501 66:27.811715525120633 75:12.952012936885623 129:14.449622685236132 148:17.384107241503475 188:8.263417626989414 242:32.38030823490272 276:17.02117916647449 288:7.090639473790655 # amiodarona
3:2.630648264543318 6:16.283543975630412 8:20.530754114203532 9:18.192552804033976 16:3.2147975737305012 18:14.369491967798723 25:12.031396496624502 26:23.761944130101785 36:3.4708362374912034 68:2.7544401092564343 72:10.081470334827111 102:3.099262006670957 117:29.045297756826937 118:4.963823141416892 142:32.190961940886794 146:12.556512572588984 149:4.635590470275192 160:5.718959899518754 177:15.372007783919456 193:20.504050059452435 214:12.638453412076215 268:6.779823570160729 276:31.95660663811507 290:65.17233590629189 # amitriptilina
2:26.705351669613243 7:9.24823377945984 9:7.588130674301608 14:24.928645601430365 15:17.53487855134555 18:0.5103944498974818 23:3.0523241271465515 26:0.8666940095975623 28:9.157117426337162 29:6.079999480116205 32:0.4426330440817865 42:1.5165861205843183 45:2.258170628764013 46:1.3580187858266308 47:3.838559066610725 52:13.073993710418554 55:1.687335411503881 56:6.486399156383631 63:5.1856353223478 64:1.6304388492780904 67:4.8752324668431175 68:15.548919840331335 72:1.2310697290888626 73:14.030136504571562 75:3.883627968420173 76:10.194425465467724 83:3.9032967495292876 85:1.923829328697152 91:1.0072129767242997 94:1.6037744509694487 99:2.2570576048254316 102:22.84910457952511 114:46.193839455185376 122:43.706424025766914 127:19.616203945092504 128:2.0999471982870537 129:1.4300021905947553 135:3.457151023146216 142:2.562298718724809 162:5.7651743147914765 164:6.6806996663115115 165:2.164335511718793 170:3.0038190784799643 176:2.1170427743715443 181:1.951023115440983 187:53.71639172305993 193:2.0235369938065553 202:2.2908144632491707 203:2.248736325880968 211:3.12703398838537 212:19.37566154439719 214:34.101699432801766 219:39.42144574898452 235:4.312944390352094 236:1.3668512580740149 237:143.8802887892812 241:56.396927498056264 250:8.22603802210233 251:3.412229957249652 261:2.1832660381065576 278:19.79062631577593 282:3.2862213688887163 285:14.681321486350482 288:2.530033486219274 289:2.4572516724006856 298:3.5742065930088147 # amoníaco
1:3.6147072811192458 2:17.104368662328326 3:124.02691439199117 4:76.7003860316545 5:3.269522234637348 6:1.2514131046041066 7:7.458288023303069 8:43.113310190743775 9:23.26214611793719 11:2.2797260740150325 14:3.465253970089468 15:2.8625706632544197 17:20.97050053320926 18:7.5972708702665335 19:27.933615894004554 21:38.899862071549435 23:3.8100947625056256 25:2.428664078771319 26:14.372024059004474 27:15.664059493869031 29:11.803350633153546 31:7.389971279612919 32:7.266789871359154 33:7.659535230249246 34:1.2577774410161635 35:8.885054714161338 36:5.136891875836589 37:23.590621744550454 38:1.0275659486177375 39:2.14101309928736 42:17.740073600951867 43:2.555659589705972 45:2.667202211695962 47:26.210148202134636 49:2.500398067892374 53:14.242294616244644 58:3.6576837765754515 60:2.0169719185088244 61:14.425481723838363 66:14.701830602465416 67:5.707216500554605 71:17.565912596552316 72:1.5899462292628703 73:15.390390550409077 75:4.68125733390412 77:6.875827550285978 81:2.5066153132981692 85:2.320542310747849 86:35.3247972973476 90:11.182941723534103 92:34.183343731174375 95:2.6758502408017875 98:7.0436888854893605 102:4.433505352681793 103:18.237355990759884 105:6.480740634016411 118:2.72397333491113 119:6.573644185734567 123:6.984946863541852 125:33.904184618495634 127:8.022383581024366 136:26.883059775980918 137:29.48958943968072 141:3.5647690114694544 142:15.21578178495109 143:5.364170846781084 149:7.384700282557752 154:3.0691835737997013 155:15.1912728330722 159:3.023464624478051 160:9.510557269876378 161:2.3127471883755955 166:15.065950783660721 168:28.04765862463087 170:9.510557269876378 177:10.639705127543042 178:44.95864112158466 180:15.883372474875392 194:39.56813756136646 195:2.8387880079718752 201:3.7448600011684205 209:10.893424949082128 213:53.264015153560095 214:2.7020795830037185 217:3.0184614890095567 222:3.0092097947210394 223:1.9070387699441222 240:3.0936415981754335 246:4.618904285462124 266:23.80576058208672 272:14.184228818842403 273:2.963021095700843 282:43.454889298789865 285:3.2410278258912077 289:2.872397734662877 294:4.025248073487749 299:7.674367762979325 # amnesia
1:5.199718807950803 18:5.228462600424079 22:5.012850593299656 28:6.253033682165384 63:6.555138738883549 73:7.958804644181046 118:7.617350633221789 123:7.0688186404543245 142:7.899273065057064 # ameba
2:3.8815629756478267 5:3.9293226114052726 9:4.812524057474363 26:37.48491253977395 29:5.527499210373757 83:6.240692190083159 129:6.976638230278316 212:31.27296429396788 263:6.572597569667675 # amoebozoa
2:0.5460945388334697 3:17.420988653165505 4:59.50092789639014 6:69.42523477282327 7:3.779600243111706 9:20.215057014379116 12:17.727577267882076 14:1.7572354127578895 16:7.247060870199623 21:7.084266447110957 23:1.930202681603976 28:2.7628978263026425 31:10.127762924333405 35:4.471163855061369 36:2.595166182542055 41:3.6876156435995897 42:3.14555764905122 46:8.536438590009476 51:2.867666136714311 55:9.339202893795074 68:47.17873115133506 70:8.344362714302425 72:29.637707095536378 74:9.010005871781225 78:3.6376298247812375 81:74.07837154636823 83:2.377149633230052 88:4.360264599425515 89:9.971839666921642 91:13.805081350779956 93:6.282905856140999 98:3.5498582793101447 102:26.51430688196085 104:5.0853995954788065 111:2.968052245255657 128:3.806940936515187 132:6.092805034873995 140:3.7465379286589866 155:11.321875151504145 164:3.8047280765924043 171:18.96233009806662 180:20.120802783561953 183:3.9727515210190996 190:4.599440776844207 193:3.7220988276439524 194:11.621669715020108 205:144.63036192577852 209:13.706723611771414 210:15.901922900024466 222:4.3422928810782775 223:3.160348411301323 226:5.7186534077746956 228:3.606726790336927 235:6.148285302116532 237:39.84451492461937 241:3.7953541206736103 250:11.903189304757241 268:5.833807027570982 274:6.628192014671459 276:4.255706927662178 277:4.9773620486116075 289:56.738287570111204 # amoxicilina
5:3.708023057223954 6:14.515787473029144 7:4.406604046312838 9:1.4668558902913584 14:6.628015970658413 17:8.287297069269833 26:21.361771007812195 32:2.059660712835183 34:2.7507619408428847 37:7.06450026515836 38:7.504568413706121 39:10.210032625365418 41:10.775217467447973 47:7.926901753115412 51:9.053599689596133 75:21.438228763383346 95:11.40259830077573 102:2.5642424724823907 114:3.0615061132149113 129:3.382367694140144 141:13.312819381599425 142:4.664740341193204 148:4.783697812077881 152:18.33669703445778 162:3.6803051617815963 187:8.812601074201481 194:12.349436100672815 196:12.917822094818444 201:5.465579288671039 214:19.636488949676195 217:49.94691908375664 222:12.127323203105888 256:12.825045871315577 260:13.106359852002365 278:19.83628689282681 298:5.7426535423089105 299:11.144101143606338 # metanfetamina
2:52.43671699539596 3:0.09285348333472809 5:30.70130207703471 6:0.37410892911710925 7:8.423674477718222 8:1.2953819041969006 9:18.428570693873265 10:0.8424165840235611 11:1.1654521626761232 13:3.8341020738863736 14:0.07739241071466797 15:0.010087223432524843 17:5.973017446561843 21:13.260827690410126 22:6.628060078461593 23:15.707444429848024 26:0.33674927489358186 28:15.75735777262127 29:10.591910207348171 32:39.02130836555118 34:9.620551786548198 36:0.4787750290846861 38:2.065923610807192 40:1.5706219467705438 47:0.3332616940925376 48:2.731865173126841 50:1.6399130674548443 51:11.390528510571526 52:5.81839160214586 60:8.20127280627181 61:5.483580427993611 64:18.37967909750329 67:0.6627211984760839 68:1.6925754147949703 70:3.30065264549976 74:12.658480246467656 76:3.7238120275708244 77:8.740169619097351 80:12.246081485447611 81:5.027049000045525 83:23.642648089478286 84:6.990605191186622 85:9.163833058065261 90:8.50234718070125 92:2.425902792390349 96:10.750848636632194 101:12.43511301659485 104:2.461741152016539 110:838.179238712688 117:9.023721279505871 119:0.9722571295543468 122:19.158859788587776 123:38.66795815524042 126:2.897520515969533 128:5.020821351495953 130:1.0506266738299943 134:3.7298139510172357 137:1.6241866543457908 139:1.0098471472562252 146:10.24449716547383 147:2.1261544407445383 150:9.024592312870242 153:1.3498263463751998 154:6.152880525097093 156:24.478454766759064 159:11.360032375851016 160:2.1911959367221954 161:1.1934113692333643 162:0.989596572596026 171:1.6467122629648956 180:1.968444583552045 182:1.723950351070067 187:10.93846967062082 192:1.6535474745935157 199:1.573300716479832 201:2.4820171629178054 202:42.77006336762862 203:5.328931083802186 208:2.133419731189982 214:1.5305935714438996 221:0.6201346976209392 223:0.8585608974228647 227:1.777452436944885 228:1.19690909640852 229:5.90745123749189 233:9.884353609173973 236:3.4824226170951267 251:2.578852151268173 261:1.4320249895577282 262:12.822700433576024 263:861.126801388815 266:2.043223915408485 271:1.5567835480129757 281:9.750678831700396 291:1.7932317122904469 294:8.066071530847621 295:2.1996385016044284 296:2.142349042541208 298:2.733875993451681 # anfibio
2:1.7238661161174895 3:16.297936160601505 5:6.002358817787442 6:3.941015920066104 7:19.066363697602814 10:4.708319455777371 12:22.777584527350662 15:8.384446682599606 37:3.43147727625966 68:3.3963272048623816 74:30.346995340675203 91:4.062563077388068 92:6.6757779361651455 95:13.988466165462759 102:17.820917262149788 110:7.997645357602432 134:4.6754177165001 163:5.973254926203497 164:5.403361143790863 194:6.068057560644312 205:41.359984453196645 222:35.246550189533146 237:12.146476901131042 250:6.209137129863305 290:14.791945750675971 # ampicilina
4:12.85298706866819 9:26.210431089171554 19:16.127106685918434 36:5.306198072550981 41:6.475812806865656 57:13.720053158080704 65:5.536756628701501 76:46.65316056771164 126:19.711865042430396 130:15.255013683897753 149:6.510356301883727 151:7.72257977284206 158:9.09309338525844 176:16.1200223789091 192:6.974215848439914 201:18.78381155967595 # amputar
2:5.171826082915104 5:2.2567723394854426 7:0.4948495799381377 9:3.69600985546885 14:1.3187691679885059 15:1.0408467747333967 16:1.878486761864755 21:6.05086380241377 23:1.4800295996951764 26:11.60501937769804 27:3.9294634106835287 32:1.3155386548643586 33:3.3381194240419543 34:1.94790762832188 36:25.693049217535055 37:1.5000201312727222 38:10.952710305829523 42:7.861026339376127 53:3.470492107951646 56:31.62830382718548 58:11.67750461288975 63:2.5406744585159973 66:3.6184290920312963 70:7.286398511865008 72:2.31445648732529 76:7.774098904606625 78:3.1222169301554343 85:3.0958621028994675 98:3.036405258454352 106:8.335728182850692 114:2.239562629174778 116:25.511501473522365 118:9.696545313912079 119:2.8069084316327393 122:1.9966626801006653 125:4.454937265316946 128:9.218057232557568 129:7.651597501043003 130:2.9078919983263405 134:7.780945191166471 136:94.91197910700062 137:3.6053382228246016 139:2.855570697444844 153:32.111818111543144 154:3.87621812356432 155:10.230650639286427 161:8.79948854810517 162:8.256627792251676 164:3.2858441186031957 171:9.931429239830006 176:3.306562509616184 180:4.00057082699669 182:3.7212478126034743 185:18.69845521834166 191:3.3054657687018514 196:4.194879371883379 198:4.6259045654878745 199:17.03212084342914 201:48.90426547557953 211:4.379077372476914 217:34.992918165533716 218:4.040957589356744 222:3.814209767734458 234:10.560563996460417 240:3.9014850881222243 241:3.276656316032421 242:5.075737889191649 253:23.273228640796255 255:6.342724953604931 256:10.999334419050472 258:15.30668540697579 260:4.286083301006011 262:4.316881706728437 288:3.7500422826772493 # amígdala
2:1.668038438620496 5:5.874759150043463 17:18.511860050134644 26:3.8030462872371693 40:23.52815784144257 44:4.7824481357028725 46:11.664465494975586 62:7.263833969907537 75:3.8215304507865895 81:5.341883836830038 94:4.755819519793363 117:5.085445363178052 140:22.520705587097872 157:5.556546240355653 162:4.850955973585122 163:207.87870136397555 182:14.385446533367547 211:6.4739838246262 253:22.218756574504997 279:8.470782531103742 300:85.02419871739905 # amilasa
14:4.624868213198086 47:13.464277350211386 65:5.807065052843064 101:6.155314966040691 102:5.183491308474099 106:6.419143906939411 119:6.353621193062508 122:13.762989808318773 159:7.447342784740446 183:7.047379429937431 187:5.750369211800264 214:7.094916842921941 233:6.925594192071391 253:6.710161153254392 295:7.897628444360107 300:26.01573574603267 # amilopectina
5:2.239078079894904 14:10.222139421535521 21:11.423830359554573 28:12.50640042871601 29:3.7432574568313277 34:4.48637582147926 47:4.397156772510392 52:4.520243186951946 65:4.900472281637723 72:4.900472281637723 101:5.24475290731236 159:15.893356420280902 183:6.129380647964192 214:6.1766093393885475 217:6.52155382553344 245:6.2243598909334805 253:5.794581875419643 273:6.461498779784364 288:6.444358109976433 300:33.23182369797445 # amilosa
2:4.088005070404785 14:2.2989813455896098 17:3.087526689557536 34:15.355638292648203 37:2.5044709194872983 66:20.857745204090097 75:15.163226005958427 94:3.8462227424344992 95:4.604127161133371 112:10.162537287126813 114:24.1491792903741 149:4.329728254202353 150:15.826061575422381 164:4.415403825577511 228:11.14859070597422 237:10.122971584401814 241:19.768204707456036 245:20.610996055592302 251:5.841574988335011 # anabolismo
5:3.362706786987911 7:10.327956407214039 14:12.756595624664802 28:6.074090632241945 47:14.126139043052488 76:6.44351917412008 105:6.62017315947924 110:4.373623298305068 152:6.976993651275617 160:8.206596755957916 187:6.064945572346954 203:17.66193379392059 223:26.61127152857054 236:6.298838738874716 # anaconda
91:2.7935775106551004 114:282.017820639961 122:524.1598898336949 237:3.391463343990548 # anaerobacter
1:2.042030095977611 2:17.904314038296736 3:32.099941701929666 4:77.31925811164143 5:3.136740022784296 6:10.876166812651244 7:30.267184784997635 8:5.51992397437667 9:25.564773915008406 10:4.397882053116772 11:28.02127178738216 12:1.6003149451689893 13:1.903125425948139 14:16.538723591839076 15:3.815487973747313 17:3.2377921473965974 18:27.20839325133597 20:7.199701652171087 21:0.47721086774057647 22:0.1551690660833624 23:5.198850385021436 24:7.309876601144919 25:1.5718235689945237 26:6.4302988939519174 27:26.125593747887084 28:17.439305263955177 29:42.92261313302078 31:50.70610562158186 32:0.1900218146658318 33:10.90054339085151 34:3.0838830011410105 37:5.261263468571708 39:9.586838653372142 41:35.68590257315487 42:4.412004740184302 43:10.914134391966824 44:61.181444376463475 45:1.7895710851772706 46:18.454174450889447 47:0.5197905518614345 48:7.001992015182729 51:143.8907151446337 52:21.057370166469262 54:1.8495533997330682 56:1.5540622095440078 57:0.7703221771507893 60:1.2046745549678248 61:1.851765160791748 63:1.0158187640943972 64:1.2017331713681778 66:1.930921701850049 68:63.82413072311547 72:62.85747677029396 75:31.709494584475863 76:13.671345962727822 78:15.835591530502507 79:8.96453449635424 83:0.5416243017247099 94:1.1772080415817836 95:1.7975229573910245 98:88.80566260784855 101:4.381023667931693 102:83.10994921288314 103:8.579234171370024 104:14.563823814662637 105:1.194252265837952 111:4.080480007612121 114:12.148185647384931 115:23.802035774149285 116:1.9713542042879197 121:9.025013573735512 122:0.6068034962377412 124:12.669371549224303 126:9.078056619190896 127:30.938493450994528 128:1.6397950098166798 130:1.3154065660518404 134:8.667508631505948 143:19.585078492354 146:11.260371596756318 147:2.438427861566774 148:12.606008735932313 152:21.768510220153946 159:2.1200274793067244 165:5.802372087569973 168:10.880222569517116 172:2.2312549154808075 173:22.929432435085623 176:10.80471237741943 177:22.731580210509662 180:2.2759674986689857 181:1.4997117849971193 183:17.18968530803011 186:3.4314681684750568 189:9.500586248501401 190:42.24795374825094 191:1.6549783409964602 192:11.815054970135696 194:41.18137162537478 199:1.8662294766833631 202:1.820581688104567 205:9.602829661947368 206:7.02558031185144 207:1.7938062338995573 211:7.810378989882126 215:5.90793034671125 216:84.28901537756106 222:40.40542415431352 223:1.1089371910527912 230:3.0665142328372577 232:3.7523558959676167 239:2.8370486361279315 241:16.473185623898285 243:192.78409814197607 251:2.9022569895650143 253:5.368557671079413 254:75.56497371330838 256:7.35842433591135 257:12.78869094616233 266:13.16311342796814 269:1.9677393233030547 270:2.2012335713615334 273:2.063575773876986 276:18.33134245281452 277:7.933462660666704 279:28.917720528290555 285:2.324361327264981 288:12.149761356134832 289:6.418842498228353 290:12.4473565384477 294:15.494669016153546 # anestesiar
2:10.857769243735442 3:11.382066665355808 5:11.03897319491815 6:60.459012943620955 7:3.779600243111706 9:14.42979935411333 15:1.4547403697658905 16:2.351864545899622 18:17.659701842993574 21:7.084266447110957 23:1.930202681603976 26:7.242613085511959 28:8.123146686581798 29:5.956788547226493 37:1.9515379049802912 41:25.656266309969222 50:4.148775203686353 61:4.052886585173052 68:31.81865449886881 70:2.867666136714311 72:8.21546337368586 74:9.010005871781225 75:59.94735012876487 78:3.6376298247812375 79:13.762493200995223 81:3.8102654155994253 85:17.258029164926388 102:7.0118734285614925 116:19.06344581677536 117:9.79610108929469 128:3.806940936515187 143:16.304417317183514 148:19.80828469949555 170:12.302181945884548 175:20.346782965939628 195:27.64156593009673 211:4.914389808269846 243:6.018808511288276 254:48.41257833651274 263:7.936309614958951 264:10.383808184978456 276:19.268911621845053 278:4.082348299360857 293:7.29432724829162 297:5.1156664519084 300:3.299637865244803 # anestésicos
4:6.804222445191646 5:10.298116752112522 6:58.54214341823625 7:7.259618329301489 9:1.0415293241699524 10:2.9527449999346183 14:36.54235461218521 15:20.894447345589473 23:17.204022067325905 25:9.739222462315126 27:78.26328529095326 29:16.423927366652357 34:7.020632354991219 36:2.416129820210002 38:11.96370429276701 40:3.874031864016474 43:10.0183705032103 45:10.261933800315227 46:14.593422031163337 52:2.2785621071967332 55:3.155626675041907 58:12.375067870323399 61:3.860718362264294 62:5.494037384248691 63:2.856249528464477 68:23.65679327064012 72:28.612850346053172 75:84.73529111843924 76:2.918485353533104 90:13.595557830075906 94:15.508001258540183 97:4.723339339693206 98:9.374352096752384 105:8.791051412872338 116:10.688209258956643 117:3.373891144938131 120:8.865979524432138 128:3.6162875744341223 141:4.72536899720549 144:14.11783474037307 146:3.7871033563320045 148:27.927173308156483 150:44.65936239047415 155:4.110434998595515 165:3.6869832268310136 179:6.243462447463651 187:7.718309841411184 192:10.638095381386185 193:3.532018516124002 194:19.261978939924365 203:10.240712437558967 206:11.345908541830877 212:10.260682169798988 217:18.958040556620514 218:11.469464388375906 222:11.000592430016379 225:12.325324072311064 227:4.11698098110513 232:14.591736915620505 237:2.933869060143126 238:6.5404344708716184 240:19.201353909926226 243:5.819684426235223 251:12.77367443362902 254:36.055532903750375 260:11.97432449317846 266:4.421707689581714 276:10.823724152586799 282:12.505678772786995 288:10.867543109448798 289:4.005381143012179 # analgesia
3:3.978258844232544 15:3.566496930940585 17:4.76742278230105 22:3.8273099502099006 25:14.971699766431735 37:4.145710052537825 48:4.804614074013869 51:13.130159250986917 60:5.596388378635357 68:10.995908932479214 84:7.217686287033006 100:15.55442011290242 102:11.740154534598286 120:5.620796480319314 130:14.31707814740722 134:5.411235356731059 149:6.058512343720131 155:16.18052823764551 180:16.65242698273583 182:6.606676428552795 212:6.329672512329596 218:6.941063050697101 257:6.8577536704672015 277:7.356549757254079 296:7.102113414412648 # analizador
2:0.7233575952264945 5:0.7553622683349345 9:10.011426809489278 14:18.359331162629456 18:2.104758838102547 22:55.46975822103335 23:2.180389446062146 37:2.202300967783378 43:4.1427250664505095 45:4.262338356174921 47:2.6033347717256112 48:29.69292205741876 51:3.1367444892522713 70:3.1367444892522713 84:5.128046480659689 87:4.506815103196812 114:2.9957968674890014 115:11.284471320327924 119:42.935135601206525 146:4.259879518987739 152:3.8815926455071064 155:4.587283129752102 165:4.1583409961465225 181:3.9193330321193254 190:21.222260146390642 197:75.77832946272191 214:4.299624965550523 225:5.280208683159469 228:10.465454998553117 234:71.83753730476931 256:12.681801764469784 266:4.901843813773225 269:19.93951116137254 299:11.00205551855479 # anafase
1:7.562980928075303 3:2.464042720207531 5:4.399084269885916 6:3.1105691216774414 10:3.857771513786482 21:8.558738000683626 29:13.47695522977029 34:8.884834956904612 38:14.82196812429611 40:40.32264006732583 42:3.865525242866295 44:18.504643673669595 47:3.033296896646017 51:33.92670702010309 52:15.847592766671434 63:3.7573793899316685 66:4.885365860184167 67:3.5924572839610285 73:12.988922150604072 75:8.758221384565692 106:10.922760760379065 118:4.781710827831736 122:8.996330841774379 132:6.854530866220173 134:3.825570316701286 144:37.852855981787684 145:91.99020776250778 157:30.1894817418928 183:12.169053957998042 186:6.536696761915732 189:61.296134155480146 192:12.567081227633649 199:4.810184238335157 216:42.60033007669159 231:6.365620640437083 257:13.239936675367387 258:17.971767568955123 262:5.603073945572542 287:77.73676690825104 288:31.26973116449898 299:11.946189554407418 # anastomosis
26:7.46899399547634 192:9.435363962115465 # anatomistas
1:24.864862997881456 6:4.078952693573081 7:7.038998020365256 10:30.756158177723936 24:6.423383763810025 36:11.29938285856691 43:56.129246538076536 45:14.262628719673435 56:13.68490348971922 60:12.785046858722746 67:11.923845149010392 76:4.8122793916087305 80:15.664724596653034 81:5.551082975860389 94:12.711540398592696 140:13.770571193245914 149:33.24927026028965 156:15.30431191980042 196:15.811465085167436 258:8.613930264349312 # anca
5:3.208670023066282 7:3.592718462305381 13:4.765036635573314 14:4.77326013992894 21:5.371098073229438 32:4.769143835674425 36:5.726304428407748 41:6.900549110384361 42:6.324505701507224 72:5.958011928602358 88:7.603130834415238 119:6.505309228100409 154:7.64970747416121 182:7.4865164665692925 281:7.030109775310839 # anchoa
5:2.321528890109458 8:24.733591106735865 9:16.001518453452142 14:10.411848951065894 29:3.8329388110580385 32:35.802259139402345 34:20.472615171843188 36:30.553933259831172 46:13.126350990607035 52:4.611800603897613 65:21.74802101870385 83:29.571646768475688 111:22.278667510181066 112:5.346632819006849 114:4.908893672868765 118:6.294370542650486 122:4.633773478236764 154:6.670343564767492 156:38.6382026166048 181:5.877352153333421 231:7.899186524453844 270:6.714549537696842 290:6.641160118914025 # andrógeno
2:0.6004094393899148 14:62.742228623228506 15:5.434447564595304 22:30.6480011505008 28:2.847287833747004 34:7.580975952721782 36:2.6786323736960678 43:3.9512070699335187 46:3.044268463341817 47:2.425256483086806 48:2.626933829852854 49:3.892058205926716 56:3.7939688621138496 67:2.9657919799192904 75:13.543919873220055 80:12.228669914113178 83:20.39003340967846 98:17.34661510392548 102:2.323904327604797 115:10.88690472475719 116:78.56264941462544 121:5.62545180912965 122:2.558441637969963 128:35.45792411260274 148:4.519989578814665 149:3.80871130271901 156:4.572426113682449 163:19.867416453813487 165:3.9667385247960376 170:4.874606593458354 174:4.663269921387236 176:35.557325407041596 192:11.22157579733888 222:4.432045704194397 273:4.38341305252149 285:4.67515831303594 289:4.287790825858956 # androstenediona
1:181.92069918647576 2:57.249768060509055 3:80.98780403057354 4:141.3435068686356 5:2.0158926254812797 6:39.35924945151827 7:3.166682079320766 8:17.183379665635762 9:61.01562146970215 10:173.65528615810345 11:3.333986832273877 12:47.96948570272914 14:62.5520287822547 15:6.07606596523822 16:1.3934389597320853 17:29.681559508671814 18:23.452180062012626 19:41.95278129026392 20:34.67521571533298 21:3.57619285926493 22:4.36243094457022 23:5.2794955200188705 24:28.258346837024284 25:83.46161586942671 26:80.21936078091845 27:14.937028079512277 28:8.376533908861031 29:0.6308015187974002 30:10.26516006289386 31:47.58549416500797 32:2.2902265781933933 33:7.872913362005723 34:7.103335368475467 35:4.948844834441041 36:0.14909392128267313 37:0.0015842085753964767 38:1.114337989759386 39:26.29619184276297 40:44.1320888290759 41:0.7477094401526221 42:9.835168760815659 43:29.457284990756992 44:14.918965414796398 45:13.067957337256797 46:0.3114180289597886 47:3.748182644710057 50:1.0778832070893667 51:2.172650256252859 52:7.219120319160896 53:64.74838526570112 54:1.0046534124827275 55:15.2673009094427 56:3.5756271933048684 57:12.158816206181786 58:5.96373581721662 60:10.355701983024966 61:1.0065251791963252 62:42.36664986394844 63:5.5992379864731445 64:0.48668483331592877 65:2.076267423916782 66:38.0133210325781 67:5.1662447638564695 68:2.6875884663832452 71:53.45370763088678 72:27.086103849464855 73:9.3307280512082 74:5.9941775951081455 75:44.27640095403279 76:5.770842199067531 77:0.6021820031641567 78:7.251855457516339 79:2.193196084708724 80:21.778704444985326 81:0.832150838249193 82:26.25875609897092 83:10.527497270401787 84:10.694552858824418 85:3.4100951535419313 86:11.941224096258784 87:1.1347591567640818 88:9.304735796549132 90:41.8587356581838 91:0.1251237240590284 92:17.244821230314873 93:64.3530162220774 94:0.4686169443128227 97:1.6918629428498124 98:3.3049801549523763 99:0.9532190658485604 100:8.286832893292734 102:0.04168738882281277 103:2.021950879984194 104:23.910900057457397 105:10.305553370173183 106:10.721694276647451 107:2.9346004856444674 108:2.2314955551015747 109:6.436714461639983 111:0.31605368605066925 112:2.6094168526592494 113:31.329048515965535 114:1.9550752992546823 116:1.1085190668236642 117:3.3273280491947523 118:30.7225263655485 119:43.37030278335147 120:0.502585614001681 121:12.714113625000278 123:0.6371103204827704 124:4.912392312208386 125:60.53496996972937 127:4.166208444323498 132:71.70280525479963 133:14.932452765079182 134:0.3893658465017081 136:6.634869958046643 137:1.0638943579428042 139:15.374714266465121 140:3.646881846112255 141:1.6935660649381215 142:4.657992859463808 143:49.898370830979964 144:2.5278622587341304 145:1.6901620346076698 146:4.057651314341583 148:1.2942460022375517 152:0.6915542129559616 154:9.433844370503571 155:1.1960103327143747 156:27.20376221199004 157:0.9810987172550318 158:14.780410534146162 159:4.740456137130388 161:3.395548322810681 163:1.2378855628437802 164:0.8282820347314155 167:3.2174784345967953 170:10.527292472560177 171:1.0839377267447108 174:9.917225675883639 177:2.0581645699674507 178:17.558433000979495 179:56.60390582351907 180:5.059327779935527 181:0.7164297935745365 182:4.54158238175456 183:4.0468024075120255 184:9.824485198608446 185:5.205555988714206 187:0.21460089581795194 188:6.722007358810034 190:1.4290817886705678 194:1.3103452343478723 196:1.533517139320685 198:1.898569179157306 199:1.018779527881779 203:4.043555784639527 204:25.559294324393694 208:1.526022527173461 209:2.1690043790982068 210:8.923439024569074 211:36.88448870284491 212:4.060914063234386 213:11.544245447842739 214:18.60829064044381 220:2.954314032687748 222:9.25315161657087 224:7.02767830333266 225:1.753715742789671 226:2.3842068559932343 228:0.6935150399985583 232:8.053693454009736 234:1.3228854942360828 238:23.968434835741334 240:1.294861009680881 241:3.7326099674555135 244:10.148074335094275 245:1.0149926575056814 246:28.493399804007474 247:42.79188683613388 251:6.333932516600401 252:1.365916862583955 255:79.78092842140123 258:9.423511135025622 260:1.609437155340673 261:0.8948162805275562 262:10.722957742840936 264:12.54609351341222 265:3.016966337268038 266:1.442964418554099 268:13.59537504698743 270:1.308475986499144 272:3.6788425844404347 273:1.1881599420010989 274:48.95621358175992 276:9.004957125070256 281:0.8325386714679863 283:1.0809059839555324 290:1.252600098702906 292:99.2659931520836 293:10.355122763165431 294:12.311977935715873 297:6.147958746043702 # anemia
13:6.7668940396936135 76:8.305420355517075 89:8.889939861086232 120:8.522533475860008 197:10.242252881082607 223:20.00014260733026 263:7.8344138963014665 # anemone
29:5.772561569565647 33:8.093619465653644 37:36.89727043406682 51:7.032340480983801 54:8.29560175030744 99:8.221893362402056 206:8.77625063338173 208:8.990849216260095 266:8.885117627494122 276:8.510217274236227 # anestesiólogo
20:48.476482837234975 44:42.85206640681295 57:40.38708901872511 197:121.96867935578813 # aneuploidia
1:17.981386291051987 2:2.1878018273048427E-4 3:31.93056223456244 4:49.37006056621085 5:24.063299053075188 6:5.098747260730499 7:32.54698405322001 8:168.46395080372352 10:0.684612626246343 12:25.681085675929612 13:6.132606105998891 14:41.79168798243233 15:19.141380922389715 16:55.920486253374776 17:0.3068346780774659 18:13.927089590147801 19:14.303568228890496 20:6.074370424027948 21:0.19493243110745226 23:23.337011916454085 24:46.06190357414632 25:25.475952611417007 26:75.32871248820626 27:23.16282188382415 28:61.72381921974447 29:0.02756132843309058 31:98.91641082988453 32:41.74401365995528 34:2.1649727244864856 35:5.828248899306186 37:14.524221685853254 39:12.66817830020791 41:4.369554731387002 42:0.689687254880394 43:4.6910500327341085 48:0.3246338194064236 51:6.362057195253378 52:17.669008828672997 54:15.181159828532552 55:12.376771688248867 56:13.814239150723939 57:9.883841662267692 58:6.869076909279512 59:15.193765997006453 60:7.540597446795463 61:63.49266392586839 63:3.2097003839389724 64:17.21940802930907 66:1.4406092225471856 68:0.06529731298309141 70:31.31525309526721 71:2.2468154340306143 73:5.636127002376361 75:8.534186191827347 77:71.42874613678724 80:6.18018679720564 81:19.901349030271955 83:2.0876434825560897 86:59.54214874898957 88:10.672326006604923 94:11.996961372481755 96:1.4466178251687212 100:27.163984190041116 103:2.4452538998572018 105:28.515623023128956 114:9.954881021453163 122:2.248622559118664 124:5.790701150098942 125:18.923587890804132 126:21.195622930929204 128:1.172304308909089 129:11.196913116617365 130:23.591552319319128 134:7.041654959711453 136:453.1357210301978 137:15.497960968826758 142:91.34985203622387 144:134.48920737235449 145:420.0427509043982 146:9.558202452215973 154:16.591368285248585 155:5.513168822768282 157:15.053842590379254 158:9.231597880075704 161:1.015884685069896 162:12.356672760994714 168:14.390827021379224 172:5.847944965130218 174:6.021095714238215 175:6.080886397999312 182:15.965993639849865 184:36.033784629412956 188:2.546582180060399 189:22.052031014703648 191:4.621250299504602 193:1.1067815668788 199:1.380572248454429 201:161.50882600148694 202:15.04889613450246 207:4.919684237695301 209:7.751528164862972 211:6.671202598727242 212:1.3092351677155867 213:19.492609884277268 215:9.42505658358627 216:37.35368081038375 220:3.405707235367373 223:3.420432171590055 233:14.411119398738169 234:16.83463250410272 239:34.0799575515944 241:19.82635171063231 243:39.3680273092089 244:11.10639723836059 247:27.240297224938235 250:17.319864252653513 254:70.04543885047508 256:1.8938539983402884 260:2.0132857646724727 262:6.550983897044562 264:1.2037550206879506 267:25.186597474133176 270:5.784733254861782 272:18.85599337537206 273:1.5643643813204053 274:43.0485637048351 275:63.752882449937196 277:2.1510886262471716 281:25.987734639842078 285:11.331369331203494 287:32.50542540944254 293:28.126251601459774 296:17.879772153574837 298:35.528337701435674 # aneurisma
9:4.812524057474363 110:22.113654391789744 153:7.781573665965377 187:6.660608462833412 263:16.139197469757185 # angiosperma
2:0.5122412650382565 5:3.0118099958601285 7:0.7928077681551006 9:19.92096108696667 16:2.299596049819241 26:13.038086394400993 28:8.008168722044443 32:86.75015159685697 34:2.3720750792475034 68:6.197036027839416 78:9.833629655814022 85:3.554468201178368 101:3.0739797698963076 102:2.1909793461484486 106:3.3204969792799144 110:14.755965263874424 111:30.209523709442685 117:16.928437783582215 123:33.16229366503362 130:3.3624268085423963 153:3.7415161081410497 176:3.7692205165636685 212:26.639910251338776 217:19.38642240499292 236:8.442846831797969 253:17.205971004312588 263:21.08764139224254 270:11.49812842725673 # angola
47:16.54401828358701 110:14.012196141973837 119:7.800743256984724 221:7.26053180694925 # anhinga
2:1.9737582109974319 3:9.817792730998233 14:17.048369600032053 28:4.601589982200604 61:14.729394797236262 70:12.20975827268807 112:5.000249692430766 114:4.565082995830711 122:4.2919155589423745 214:14.657105017294969 237:324.5033182319231 241:34.23097105073632 251:7.146192000780163 300:13.140218468368923 # anhídridos
2:2.456758440564333 5:7.642665619116945 6:4.767433482730264 14:10.822470011481625 23:4.221692272994213 40:6.5223332127586815 55:14.37022963694038 63:5.443289807203303 67:5.271958290830187 68:4.209934308621102 77:5.8945517799146545 83:12.256655816660082 99:6.43273086781507 110:3.474906051930489 117:14.839060895417676 152:6.039602367809771 187:5.135698162342353 212:15.720374513227032 214:15.799212731891316 221:5.2032660574302385 237:13.889324100189068 241:6.24020992523228 260:17.465053674660574 # anilina
26:17.023222855642906 74:4.3903028165726425 91:10.110603281355491 101:127.15948463523482 122:17.44564531496344 164:21.742972779992687 167:20.774081088320607 202:22.410877046191256 212:32.13534501155944 # animalia
2:0.5122412650382565 5:10.818368502269227 9:4.541149120422496 14:11.044659474794353 15:9.984959770358925 21:2.224347962907444 23:1.8801441622737052 28:2.7089944947519298 32:5.830252436570465 34:2.3720750792475034 36:2.5418787275562162 37:6.266387437796473 42:3.090466063471067 52:27.403848647168704 63:8.59198542077743 65:2.7525223841358746 72:2.7525223841358746 73:11.337073856316238 74:8.893732276451725 83:13.128151678903912 89:3.591423306550552 99:10.539248235669575 110:20.626141356889946 114:2.6750642560473206 118:3.9844674178622257 122:27.515306582315848 125:4.932816084724317 126:5.502085467612916 142:11.219834677679566 157:10.617781551112332 187:2.700666500920861 201:5.049416759099802 220:6.287159750724719 234:11.535400322156317 236:15.048036116565305 237:76.53771909778152 241:17.656888405668322 260:4.762287136227978 286:5.711700381959132 299:3.8087504504779566 300:58.9903306124924 # anión
2:11.192281728914578 11:18.614537600472346 42:17.70832716874574 44:17.982421972833567 53:19.517833745312338 71:21.78984052751914 139:18.18151934831856 188:22.475090608598833 222:20.25015777759065 282:21.782978224126236 # anquiloglosia
2:24.755820601411543 3:5.5849311233768475 5:63.00573701309307 7:7.114917786499566 9:37.83650754940801 17:7.0989487497925055 18:5.697258083018929 21:6.6025927816028975 47:25.789823984284382 52:6.984283991049301 60:3.044797141327364 64:8.705598910747693 67:7.879666674215535 73:56.112131152500204 76:64.83847011952344 77:9.0954220750651 83:25.978133450717113 94:15.347243284865709 101:8.397424807670093 102:6.530926302961426 104:12.404657615007805 105:8.68618679982764 110:25.755294629243778 114:2.5000218601831996 117:9.295545859737514 118:53.71882829966664 122:12.876595045861096 130:15.887993548827005 134:8.351068465875281 157:10.231373841810031 162:8.830410347478072 166:10.731462830865416 192:10.531430893610384 193:9.623544587401392 202:10.22882221702771 214:34.77419787875602 215:10.056812584841948 223:15.073943635815308 234:19.14789623621651 262:4.603247878049493 285:19.512957882416725 288:10.760710687923897 # anélidos
2:7.547472540608735 5:2.501235775483735 15:3.6650322962789152 18:11.058439531915228 31:6.164726223596324 36:4.962536244414178 42:5.5553250537646495 57:5.088294410764834 75:4.711907726528738 89:36.02034330259256 105:5.685522570735212 110:3.474906051930489 118:6.496588622262526 174:7.046056560280365 207:6.439086527177396 221:5.2032660574302385 263:12.919913118184407 300:5.7189601692621315 # annona
1:31.649790690429526 2:10.635348919369534 3:3.0843105976781424 9:13.403029435989398 18:3.1413899718990574 26:10.070501120967378 47:3.6728221082350374 57:4.065543309380611 63:11.578806527605146 70:11.206208817019279 74:4.564824659389759 98:12.662180343986963 106:4.7643976100109215 107:18.369287834287324 110:53.59576284891092 150:7.330954904215292 159:24.033601069325513 170:15.228146426385491 180:5.95423933876179 193:5.123164358876153 206:5.934096190238208 256:6.10877174123365 259:127.66435847425261 263:4.027222608245217 274:8.078293908236116 299:5.271158278671078 # anopheles
1:4.447159666279136 3:20.075140857117418 5:15.041603658353784 6:13.065513207670614 10:14.653021859953759 19:6.624276703089651 20:7.425414958457266 27:7.278984996564303 28:5.489326743238096 43:6.659199539073774 53:6.795241550283216 55:6.111761384719399 74:5.94372558755893 87:16.95504658359863 93:9.140970564873827 99:6.781837667818145 102:4.915480333949974 103:19.19252430309778 112:5.893235145514888 117:6.344497856602397 119:6.081830447523992 125:7.826013020826627 131:9.15153330265678 137:6.938048347178243 146:6.780565903743954 182:17.00491101649602 201:18.78381155967595 213:7.972178129391319 224:8.426906079830113 # anosmia
2:9.196324525830764 5:9.371948649864919 7:32.29971623660642 9:29.79149432646375 13:5.098836923092221 15:1.108434804442234 18:15.864397606967705 23:1.554527992388613 26:6.380350260469338 28:2.3545422947247574 29:1.3947547079485962 32:81.14261522819787 37:1.5747746550040382 41:3.2582590904386115 51:2.4563074556129063 57:2.3039983752726534 67:2.4690859919127224 70:2.4563074556129063 72:2.396944619988492 74:2.7655373032236477 83:11.96588001882235 89:16.003260154404057 96:3.7144440623048123 97:11.665366610229277 98:3.122956946656762 101:2.7109597036760174 106:8.51731111493714 110:44.160733049792526 122:6.6455969141911435 123:8.814073753996581 127:9.876932917749977 130:15.285486297072431 152:3.1758797713790505 153:3.3669145873844877 159:3.9183349429458176 162:2.914976030929329 176:3.3942279176913166 180:36.399264796874 183:3.5388829292408817 187:7.229477255212739 195:10.12841398095379 202:3.5825294971341854 206:4.070907255299499 216:4.062842175966195 217:3.9131456145479255 221:2.4071308848478803 233:3.424221969174459 236:7.676520821239156 253:9.082559129186595 257:4.050811876893373 260:4.376600456908051 263:12.927989486710253 271:62.00119714636083 281:9.409417979225768 297:12.062544389899934 298:4.935314296359319 300:2.8777261954455056 # antártida
2:1.5137764401462717 5:1.5536585692604694 7:1.8897518380928406 9:7.214643879272407 13:8.581813032690514 15:2.632799013531639 17:3.7924854935473196 23:3.1652723476040636 26:9.947412119015574 29:8.607327433621764 32:2.97003159070509 37:16.019012990067765 52:3.7346511542444776 68:15.90840644793084 73:5.727437315879433 74:20.13327616650829 76:4.4195958225224405 95:5.338991271129744 98:12.53717828825563 107:7.710709787375401 110:7.493330003818124 112:4.45540140464048 124:5.811230616802987 155:33.985203031457495 168:5.195693000905652 217:5.7097299487579685 263:18.469400250562035 # antílopes
2:2.8915493370282204 51:5.733410455798253 57:5.562817018295461 68:4.67701117495384 102:22.040507883975177 193:6.6435923313126 251:8.186977637977328 276:7.200444901287958 297:8.086128453692899 # antihelmíntico
5:4.763095754688759 32:6.3740050227142 55:8.163607217811002 164:8.655465099845841 263:18.025886159554414 286:10.689473324866437 # antocianina
15:4.261526032192433 26:5.303632984097767 32:4.620763880081704 44:6.308388738849859 47:5.296455626653712 67:5.88769241986032 68:4.814909977425618 75:5.322733873400644 99:7.055010113817653 122:5.443781405109314 165:6.948385781554984 168:6.92023493744593 196:7.830287239459689 241:16.625485963967385 262:18.827699055059874 300:26.01573574603267 # antraquinona
2:21.089272499623394 5:0.5930924587072592 7:29.820298805186717 9:33.24315442868698 15:5.320994837031774 18:6.225254306693102 23:6.387722283166453 36:7.825916760151813 37:18.218378603099723 49:3.8326152730411494 51:2.895486880640031 53:4.022075189406481 55:3.3712716113134635 59:4.082734610183478 60:16.310077254075573 63:3.0686418338192794 68:32.00572626959307 70:8.40343472953765 83:2.404033079421515 89:17.46608816357103 101:3.1572407666707134 102:19.539560191518408 111:2.996031940060477 120:3.332640488157399 122:35.80684049629511 129:8.77464173156104 130:9.555920792481372 134:3.134925108555005 158:6.265893503783307 168:3.8802570180453686 172:4.511111504063969 191:3.8537563424882846 199:18.783245410308194 201:21.9853209152875 202:27.159009090282222 227:4.33993841391108 271:10.860892615625081 # antropólogo
2:29.58433663451897 3:0.387310012974454 4:47.28210578863442 5:34.758955552984474 6:116.58067984807106 7:2.7941339908373077 8:1.8883044810900222 9:7.021208458919758 10:34.31985313010391 13:9.466583779235085 14:5.637242083363061 16:7.4446441709317455 17:23.60288252757189 18:0.4189931934092855 20:7.926853860078596 21:0.7019895227711188 22:0.31061454504236774 23:19.8181299848266 26:3.5679912157838634 27:69.97730703244396 34:7.665334643071574 35:7.671069875856 41:1.8504042153658278 42:15.296898910573551 43:39.62389055324048 46:1.229531586838531 48:3.934492851692884 52:0.8338351673602832 53:6.732932214151103 55:35.82848473684096 63:9.528754914197476 66:2.2584022841127775 68:19.74974948178654 70:14.151583519887318 72:59.93840012943093 73:7.4708859747195735 74:5.161935892269026 75:193.12399073885456 82:9.814522556474234 83:54.75771812712009 85:11.249532453252549 86:40.76655840138625 94:5.28129372742262 95:2.1201428323737854 102:16.505477328909482 105:1.4872873280892873 111:1.2370095556655007 112:1.3773911289336087 114:4.286527256015086 115:2.1306694703045896 116:7.117807932138537 117:1.74098751856339 119:5.4125839676865 125:3.0435083020979015 127:2.1644197343123763 128:24.68400853460605 131:57.01355690802243 139:1.5695370498561676 141:2.9780815383053447 148:147.2726380504551 151:15.103040626587092 152:5.973710895910435 156:28.141201313979515 157:2.145198863573282 160:2.84921844641846 163:7.44867074978978 168:6.456006896436117 171:7.053914256001925 172:2.568132372385398 176:24.781264650047657 177:3.3821942041980915 184:5.0034140880636535 185:14.261720543639475 190:7.923477562719856 193:1.8808266976496486 205:3.840336546124149 215:2.068628117485869 217:2.4488298846292187 222:13.453953044763427 223:15.35770833741708 237:41.17693436258432 240:52.12757399957749 242:3.6388051655025877 250:14.194649838609589 251:23.710985718005638 256:8.087468331264095 260:2.8832054442423964 263:13.352728320439743 264:1.9918896682669387 268:17.941266269261842 276:195.92387913859844 277:15.36534156642722 288:7.289905642396679 289:50.208184954666365 294:9.497724146237841 297:8.941935027328125 # antiinflamatorios
5:10.306045894549039 6:6.066880779082034 18:23.45329578898418 35:8.263492287551774 36:15.491761425535858 42:6.8661731339544945 72:15.961342300036792 129:16.482159497434214 148:19.425031186488237 223:6.882102301991573 251:34.36120154984502 270:8.239606786808924 276:73.72894901737854 # antiarrítmicos
1:272.2458667062294 2:13.76463670887871 5:4.399084269885916 6:332.946780482914 18:2.518950012510865 21:286.9312188438085 23:21.076322479318257 26:3.040022134314682 28:3.470388718271899 32:2.408915493106305 40:4.806926617380809 42:18.09901360138264 47:3.033296896646017 58:5.77103223429553 68:7.762403567928692 75:8.758221384565692 195:12.562891025487058 205:6.58729625321253 251:46.266197761762264 263:3.3788728409076385 276:4.9994342806016805 # antibacterianos
1:145.59314678081552 2:199.6442482458916 3:108.82048743603723 4:13.47159115136823 5:13.966533229301588 6:603.0393962491496 7:19.414366593944095 9:39.11509509570547 10:17.1583520159135 11:38.456584766263916 12:1382.8290826375667 13:78.8583737457822 14:70.34309417660799 15:10.289590771744171 16:3.962786016379557 17:45.084660614494574 18:311.37887034004183 19:36.799362456163855 21:149.5785217620435 22:0.5590600687654667 23:206.55624409158557 24:4.292171190456019 25:10.55033029049499 26:46.3595290218428 27:6.897952436302096 28:11.080873324072861 29:1.7314427389907956 30:7.701527588536292 31:40.44019990129477 32:1.7071769551636995 33:7.880108381768132 34:2.4835260415449794 35:18.883702027688365 36:0.38906998727885245 37:21.47791144578309 38:0.16994431560509865 39:125.38093885077721 41:44.982542948198635 42:10.531476752414664 43:23.195876815641128 44:11.295201723820806 46:0.8542946838189056 47:19.832781540073363 48:104.35995532020003 49:10.952296231063295 50:16.7923499870879 51:21.948117576453082 52:14.641224405913903 54:0.0051257531490785995 55:1061.5500527317517 56:0.012564346752387516 57:7.987839975200169 58:2.203893850280446 59:0.005362184623496462 60:172.36475435502862 61:2.8970391014793 62:11.284894875889629 63:359.1350823742773 64:0.12996107264387635 65:3.7625772629086462 66:5.844284834313771 67:25.873362579897048 68:375.7419825520256 69:16.191995831066333 70:132.0604021442723 71:13.317590993484059 72:306.6857422518486 73:13.984672668634229 74:38.09061653349663 75:8.431888936314287 77:133.21418386607203 78:13.547327426810318 80:0.13386590243748417 81:4.776403331227202 82:3.040091088988482 83:114.90474230795212 84:1.9470312250694854 85:164.41205155873666 86:14.16979222616658 87:1.1268778062616167 88:10.04701546223116 90:6.739970789901898 91:1238.470495052811 93:4.25881659934211 94:25.86388684689806 95:0.8571950306424639 96:0.01506640534485496 97:8.491798765527138 98:63.83339736256177 99:0.0012373737408887969 100:15.863636683758234 101:1.1163722298938228 102:99.84107288426816 103:2.644310579751895 104:0.3078616791863447 105:3.1617568807359255 106:0.09065063942614231 107:1.0659550871466488 109:0.3987800119167134 110:0.5463148243540012 111:2.3528842072546494 112:4.980174336024634 113:4.765609573432678 114:3.490241715503233 115:60.40019947362783 116:17.054341469516828 117:6.656839968108325 118:5.51237116855869 120:0.11852265934527297 123:122.15251062585664 124:1.4122228966279378 127:0.9117846184450119 128:51.891174906572424 129:7.108376868604075 130:0.3215299271337087 131:1.0431359175453878 132:0.9019852328000777 134:122.04332522081138 135:2.5733327696248156 136:2.7479120945093953 137:212.58246088907933 140:61.796772067946044 142:9.834718472379736 143:1.3947501346475704 144:0.7585682923268029 147:4.42043019702746 148:49.45666453486688 149:0.010811623778686762 150:3.583992393213467 151:0.22139105496665423 152:4.141333755953511 153:0.655533127362956 155:13.628644320243529 157:12.08923435350473 158:4.1769428364299905 159:1.291627077833226 160:11.94140968511024 161:4.136867919453091 162:135.51918080756178 163:18.146259543920543 164:0.6621413918551008 165:2.5224194375286664 167:3.8280102254967012 168:0.0010860119244493756 169:15.516732147436194 170:16.271736144574724 171:9.157756634214996 174:0.1070518519523549 176:7.744746172005571 177:10.027622983866964 180:0.09467089233332507 181:0.5064155912035154 182:0.029325556210520427 183:9.835374648506528E-4 185:0.11874500804813914 187:0.4903347268785096 190:57.58549418349396 191:7.740049275153524 192:1.0562697041274847 193:4.50251924169129 194:1.4111945399196364 195:0.016601036995873515 200:92.41963059431352 202:5.433403957361227 203:2.719564391569012 208:1.7733050565403938 209:161.5110792353283 210:4.748539262877493 211:8.4738738930407 212:2.7404849822807265 214:8.560801921427077 216:165.20551393111108 218:10.987990506440363 219:12.387235246279113 221:14.561315851184878 222:78.13485342311039 224:0.572094152420963 225:38.5818378968641 226:7.001440554826809 228:4.150280477074662 229:0.03434273045140226 230:30.565517858948706 232:3.967202370500697 233:4.921054897938545 234:0.07676955953806733 235:4.026520532565102 236:0.06470423945662551 237:2.750964966557548 239:2.393769151302334 240:1.3857053810120281 241:4.729807137908967 243:23.295644488329206 245:2.9221263662369443 247:10.743945971216851 250:29.410862070251163 251:13.912238806746789 252:1440.844563586309 253:0.020285321515782835 254:31.98357816873995 257:3.894624962571307 260:4.688831626198416 261:19.222557042210187 262:1.9610827404796058 263:39.35106183083408 264:18.839619688904037 265:19.585570773314082 266:1.63238501383864 268:89.69700270191927 269:12.985973029773309 270:1.4081135536730498 271:137.36599655333032 275:4.703129884981469 276:82.81017715166689 277:22.221168379690297 278:5.6448985214218705 283:1.0419713851778274 288:409.0036940335394 289:41.11301502882893 290:1.3165262654326353 291:0.04452605688472754 292:1.4369872330420106 294:36.461348288132776 296:0.1589527893746473 299:11.277941661069596 300:121.87908754889492 # antibiótico
2:16.25242778641796 3:12.52852949365977 4:5.423809954663539 6:13.948362742150795 46:6.123414489227707 55:6.535344948734989 75:13.834529613979644 97:8.1800591854222 101:6.306758002149284 102:5.333289458964408 118:28.88336811506737 121:33.51902595427539 137:7.363968901892839 140:16.841326686642212 178:10.468824804718434 222:7.584495694792895 237:25.92972132115821 240:7.676248108816025 # anticonvulsivante
1:1.689045473906277 3:60.476834269598385 5:6.2606375780322585 6:95.19024276224825 7:0.7193677568417747 11:3.4034819911953402 14:5.628442318205367 18:1.712994760522086 19:10.003970338036455 21:40.95435530122466 22:1.5351939107071109 25:9.79331918871011 29:1.6194409123707445 33:3.6931095424199745 36:2.4404742021414876 37:1.806148528240435 38:2.0015860030189887 40:3.900263174989795 47:33.66026496340159 53:3.827265635700518 54:3.884411985429679 57:2.5547997680578365 64:15.687374203251894 68:70.25323183321969 70:2.710066590134459 72:14.186974757875397 75:6.949616277721497 80:19.980926994939487 102:40.68805878247423 104:4.915564922468561 105:3.1070035218213143 117:3.39964847207985 119:3.153155115608188 124:28.12707721839531 127:3.87371315636346 129:2.8848648174765854 130:3.2560232319830655 137:154.24087992037374 141:4.752156823839301 150:5.71561746769603 157:3.8525064823092596 190:4.431167864862424 192:3.99844241364744 193:3.55794060323055 210:6.389473980012889 211:4.745059052611766 213:4.963865362610568 223:3.0001220709275254 225:12.380317838028358 233:3.691410581442462 237:38.76751364865019 244:7.015415171605171 251:5.044068929514976 254:6.248343482218792 268:5.662231957574982 283:3.9863726443845295 289:10.760975037272546 # antídoto
2:6.79671468661219 3:3.7083358924230403 5:2.1609609667617153 7:2.5210317883692555 26:11.407427920728917 49:5.864389527922893 55:22.912006588354128 66:6.216747758445296 72:4.812583214967185 75:93.3387259798507 77:23.306852404557265 81:70.18790133301165 83:11.468839961215602 85:5.6631772826585145 88:6.440451062424242 94:32.61444549563557 112:5.165504686112708 115:6.070543618344143 116:25.597087334493676 128:5.86784231628218 148:49.50129187641772 210:8.680993149998532 222:6.421941096478084 261:5.963494394830004 264:14.643708797903725 268:7.944342615642905 # antieméticos
2:2.659338673326205 5:8.088698811891964 7:3.0789298520069512 13:4.232066741715933 14:4.240194485117027 17:5.090805386557318 18:4.3557063122027 22:4.1438134608271895 29:4.244804583886002 37:4.464950823359955 66:16.529681019787297 68:29.332217528764215 75:4.9329711301145025 81:6.481123034679231 95:6.669210287601828 98:6.2077880914504595 102:21.217006022941412 124:7.146982048277843 139:6.012027420133805 163:7.050612138108294 181:15.47292421924302 187:13.561203986076519 190:7.299737238609372 219:18.062113904202427 253:6.314452637173571 278:6.764832181227981 # anticongelante
2:5.103910103945955 3:6.833177655301465 6:7.545520888032706 12:9.009596526336516 41:8.932320349160026 72:7.980500476346348 102:7.346588195515188 148:9.712107694411921 179:11.775652090111464 205:11.149306764278077 210:11.896122955273839 251:10.522333240206283 # antifúngicos
1:15.146781901458107 2:26.974994814035313 3:2.6652892078726285 4:12.944787185529915 5:43.21517297988809 6:0.2053898884449718 7:22.309960731108667 9:25.820664463965052 10:4.9846577584299245 11:1.2395693533120116 12:19.17126316157674 13:0.887937699857163 14:35.56094813537088 15:2.9585158641975813 16:1.0070972131439764 17:365.64844450988176 18:78.41920544662494 19:1.5880755252068344 21:23.135859472082416 22:1532.2495430831345 23:3.103208482526347 24:14.89766501872165 25:10.57814727397146 26:0.24815030708319405 27:2.516585765518547 28:16.22203599727881 29:20.874007161185304 30:62.76324381131968 32:24.23992746637311 33:1.6278839713984794 34:17.15986575676029 35:9.624006713971724 36:0.11461606186423016 37:7.580118529027826 38:137.677919854885 39:5.906856513732392 40:26.224513505608112 42:5.009188916525407 43:29.682903987697916 44:12.07173021752649 45:16.02614464455175 46:30.550414565394117 47:9.975803771039205 48:39.173882642196176 50:4.909741359773211 51:0.46704174394173276 52:29.193008108792853 56:0.07451990363010894 57:23.63291621008806 58:0.7011218466654078 60:15.9947390829016 61:60.575045015519855 63:22.47691042080093 65:0.04379914969743904 66:12.489262615163426 67:4.163326942924965 68:30.24467313237888 69:129.09130253619364 70:43.7846696962041 72:3.9325922483220066 73:23.2673841281339 74:0.7854736274209241 75:0.10964401070087432 76:4.872340111094327 78:14.094413001273647 80:10.305288955327834 81:1.5620498457307435 83:1.0486186253348884 84:3.129541426405573 85:0.0512376295735281 87:5.100821690452034 88:0.3262229356317281 89:0.0598368987420947 91:25.8865284569512 92:3.4685016002904314 94:11.932325079126825 96:26.882953157351317 97:32.90797047764897 98:6.359253452149183 100:0.17096621779095458 102:12.353525214639392 104:0.744999330781492 105:0.8784110529993451 107:22.937486741897235 110:1.816047959484815 112:64.06134763150226 114:56.89526947912595 115:25.725518219068242 116:2.1049729505517045 117:3.4777826287703566 118:1.8877738900550967 119:0.9319106386338329 122:5.181504353204737 123:13.442028770699993 127:1.8850373767112207 128:0.10340301854929636 129:7.552684823553913 131:5.670579646918401 134:52.49363245487873 135:23.395208541533137 137:383.74242192743355 139:12.579555610159257 140:1.4755069519419501 142:0.3029351994749929 146:20.63335265469234 149:10.549401662120694 151:6.847842146255755 155:22.82490458063874 156:9.665005731486326 157:0.17640294724346067 158:5.564901251392603 159:0.32475275299721446 160:0.5566468616008994 162:0.007613136120612724 163:2.3599784588315016 164:0.10272721056233927 165:1.6557510758931226 167:122.26663640201804 169:64.38913601781414 170:10.775154609604334 171:12.551422405973597 177:8.096117214079026 181:32.76327780061173 182:12.974586416265913 183:20.592487416310952 185:235.13380648234804 186:1.2362633280490902 188:0.9729003149900515 190:36.20932948513192 192:0.23619175389962932 193:6.952131339674079 195:12.579557339128604 196:20.298708200088253 197:0.6531143506738727 202:4.578739288034943 203:0.15864131641032797 204:2.3641288580304165 207:4.501873375462933 209:4.204794852449003 211:3.249383139634193 213:7.50726504238878 214:25.850981205339238 215:0.14501848134818976 216:0.39904296310010323 218:14.493909375094804 222:23.08438224098156 223:5.910016525038911E-5 224:106.30455502574688 225:11.55366279204237 228:18.14685659964398 230:13.047656596920497 233:7.420477975421945 234:139.41112228600957 237:132.0371604891124 239:12.119498695257144 240:23.684353295051498 241:29.089932985928698 242:4.453519234961868 247:12.993844356152785 250:10.053081598333804 251:12.383380659276073 252:240.5610490052823 253:18.44303580097187 257:9.697412776503048 260:26.33497936679503 262:93.76328990351 264:7.388622686391799 265:839.3464665057784 266:48.68821921085343 268:1.279648372516899 269:2.0988585404310456 270:0.370267207256172 273:5.279251841765684 274:11.707804233246794 275:0.5818600397995929 278:1.947116052060472 281:4.070608843875606 283:37.82155610326486 285:2.7145340099498467 286:9.269258053965881 288:0.2865398483560663 289:0.25078698905824487 290:0.3343978857707459 296:20.30401593956703 299:11.209493111129733 300:16.11640459651575 # antígeno
2:25.520335928456312 3:3.548883350666591 4:4.1256397031184315 6:4.228318081236148 9:8.301230627154347 15:8.974251012625128 23:3.690075739464842 38:3.935438409437112 55:22.38207681710373 57:4.545696692844345 71:16.86421315158578 72:4.6483445181433405 75:28.00751732262372 85:13.800771192132412 128:5.70105039810723 148:48.56869979933752 155:15.252208026498382 191:5.719537530365301 192:14.963055082040702 205:18.379208840578464 207:5.886861852324841 209:17.662506789230413 217:6.264267961739351 226:7.658548327569891 234:6.381800726332888 238:20.23202633614853 243:18.768745193645298 251:7.146192000780163 268:7.7752421176391335 276:84.93107858171199 289:25.09347686908194 298:7.318385307586136 # antihipertensivos
7:26.120280710802486 14:4.77326013992894 34:5.537331889275173 75:5.472822137409431 187:5.901226458102535 286:9.049769747994336 300:6.4893606002178315 # antimonio
1:0.38748067292454835 2:43.55479567584601 3:35.14514791552982 4:75.18781324849789 5:13.322427068037632 6:84.24242598455852 7:0.8354817164690437 8:62.07167688822597 9:39.05412697503963 10:1.352899981794217 13:2.4081750340986234 15:1.880100553414752 17:12.547161663218088 18:19.146653071533155 21:3.377118065205243 23:62.05930205456917 25:1.858150240122181 26:68.25681843767694 28:13.596837649609562 29:18.507884689352473 31:53.88050516361954 34:3.655435013408327 36:12.902019025259886 42:5.028576322690317 43:31.931490847863028 46:4.670240468843988 52:0.81255158013272 55:35.604507344774035 65:4.37909110083637 66:19.247481525123153 67:8.956923071274 68:24.867815663433483 70:25.701695952547503 72:13.777376981516973 74:21.312887229504028 75:75.87409033486556 77:1.6307034631596655 81:24.54246444296037 83:91.25115600727348 84:29.80961326587927 86:9.184255945627534 88:27.35812976109721 112:113.27335877061067 116:7.057116161189946 117:5.835104248818605 128:38.99402508079957 129:4.833585088062317 130:5.55483167976495 140:6.19221645709057 142:7.297342789844936 148:146.66403027153913 152:11.136770029357754 155:50.820439988050886 168:6.396164600911413 170:82.43923883758399 171:2.2425729176851066 173:9.437604245327595 191:6.344551748523169 192:7.0091425713278985 201:8.863989998291308 202:18.733789820331662 204:21.77124352504583 208:14.49313189489057 209:9.59130764824897 212:32.662232637761555 213:3.1485113625175716 214:6.722285590003016 222:7.356776097699442 233:6.40613855749595 242:17.19469623449295 251:49.11235411372957 266:7.895822871727023 270:35.54325169949238 276:238.35831912294495 277:3.001064934272636 278:6.847543501072187 288:13.164122801848015 289:49.948003905137945 290:13.464252624678164 298:16.49168321323908 299:31.94919890388323 # antipsicóticos
1:3.433237385456727 14:3.3485012645632484 15:3.0003709443832958 20:6.365444780586993 23:3.543209971282039 29:3.3529760467411687 38:3.7873396912844433 39:53.2792861878747 67:11.923845149010392 69:4.723511741249811 81:23.38492667196112 85:5.343753574792271 87:14.768548264304384 104:16.54569198405113 109:7.046203195757124 149:5.45795849312233 163:15.04673351897124 197:6.713675702644905 228:5.339633950196762 234:6.227346912872512 235:7.937579218428478 265:8.206086543097248 276:14.834422685354685 292:8.611170427356196 299:14.020235055194163 # antitrombina
1:6.865552912043404 6:7.545520888032706 7:5.556213240310154 14:6.775309068777047 18:6.894768300885315 40:9.331943525356028 60:8.497687482867999 65:7.980500476346348 91:18.60587242954742 102:7.346588195515188 137:22.068943774901797 252:9.806233205945873 265:11.7460727061537 # antitoxinas
1:9.020363549860637 2:16.73521448210757 3:15.887209063141881 5:16.92790638871403 6:26.399952729337482 9:27.953849645330724 12:5.225552728167043 29:3.09415407950739 30:25.2772453047577 60:4.727510935671345 68:9.223648640920798 69:11.661887257895145 71:15.97668504754279 72:4.228496222087791 75:10.235847713321716 85:5.070441669612598 107:7.836780832445115 114:4.146044479158181 116:14.129781179406816 118:5.515335375573119 130:4.8704719195214095 148:24.459223745116304 169:19.493330009136123 170:6.27551042937178 182:14.251194890552524 202:23.168037249784806 205:17.48995284240622 225:6.4884737692510885 230:16.599530684353066 250:14.955316341793262 251:6.713148164326747 252:6.006609757255728 264:13.416349380757824 268:7.3408084324309515 276:45.29573319048035 278:23.373012394259035 # antivirales
2:2.6685176180038916 3:1.6183106254423851 5:0.4472558493538661 7:83.79285634892508 9:4.246544129991604 11:9.355910562235394 13:10.536073427859394 15:1.2784766915861345 17:26.848784169905585 21:40.559347158014596 22:50.511268583962554 23:1.74011822429726 26:6.809879383241657 27:4.238812607885674 29:16.317600928760356 32:1.5682245860715136 45:10.208375293939877 48:2.3415792473641104 51:2.660789192808768 56:9.642610014418795 66:10.540408498793814 68:1.7300781883001806 81:9.85740376540245 83:2.1777710656782685 84:29.511108680688213 106:8.962265146756165 122:19.540707942073748 127:3.82167489238044 129:8.272388098686433 136:13.041120427113471 154:4.185099475724135 161:3.387644288738666 164:17.17844381858133 166:4.04351706470637 175:4.383457042842873 176:42.93533732048769 183:3.7552816643496882 185:4.38945364407644 191:17.240837958923585 195:3.9441897445628995 199:200.5129033528552 207:34.743930701614715 212:10.207124184901277 213:12.556373174393793 223:2.949969076026107 233:3.639691459105496 236:2.761245166269227 253:24.57633630367156 256:4.461200232418145 281:9.858543556637908 288:4.057757448209966 # asta
3:26.49871235354341 5:2.239078079894904 8:5.877393128525263 23:3.9362111041545704 25:5.873525316052292 29:3.7432574568313277 37:3.9603638007048283 42:5.262294192871283 68:18.43299529174094 75:49.14559498594644 83:11.651167458369665 94:5.369404896878622 121:18.313766405011844 128:24.676961570167233 129:5.154486761039845 139:5.493759851221409 142:6.480303327011732 156:6.655793716765887 177:7.541871048976975 192:6.32843828725843 211:28.138014631494492 242:7.815047116052466 251:17.660176779528857 276:15.682241044522666 289:6.362989844416267 # ansiolítico
2:5.103910103945955 9:6.0551532096990925 28:19.12712323249193 102:17.950355480115277 185:23.072341054284863 # apache
2:6.980386985811115 3:4.51613595363723 4:27.036521377695976 5:35.55873667142582 6:0.06150665685196461 7:33.41194472729075 9:4.4519057378864195 10:0.353943042452061 12:0.7296825346957727 13:2.0812167217545285 14:0.017789658964732113 16:3.5337757363688262 17:3.9365067174499795 18:4.697876647487315 21:1.1608689206655975 23:19.03738624003537 25:0.7072351041427929 26:9.943908222744597 28:1.8611699681602198 29:13.813495170864083 30:1.42260288330666 31:7.212132628581553 32:13.760071778175956 33:3.667005420589556 34:3.7185750436458536 35:9.330772076172208 36:7.389145855455346 37:1.6900608109412184E-4 38:12.622670065924456 40:0.9428173049375728 41:46.18651052313956 42:2.4631923118865453 43:0.7990715639474308 44:2.6701107062927845 46:17.458590532244315 47:13.776454370100518 48:24.131560211939256 51:16.912421009145177 52:0.07186049406245813 54:0.931333450783211 55:14.781948588490456 57:7.820904672235587 58:1.6881002242126024 60:35.97480100442914 61:30.08754628445976 63:0.3039268782951411 64:2.6788456689548026 65:31.569455157611895 67:8.459683901649521 68:2.475195262513055 70:4.873702686534849 71:11.103125249976621 72:8.180254005304032 74:0.37896418079308425 75:3.571789541572822 77:15.386369650883987 78:0.648769108034784 81:0.7632655758109165 83:6.581596267059329 85:0.6314235039198541 87:4.3157462557312245 88:1.1614040395668521 89:0.6552995279790819 94:19.181807406874285 95:0.8885139803607676 96:1.004387112622218 98:0.5928208545180547 100:0.8981514655127256 101:0.3492113033366482 102:0.023794856678468486 104:11.103125249976621 105:2.663413913536535 106:19.95737386471975 110:1.1176947886811543 111:27.618131885697927 112:0.3537449231861442 115:3.920426790681207 116:1.032888497376493 119:2.7402369910102995 120:0.44528310415237543 122:1.4374375755318367 123:44.468095362393925 124:1.2314396732082216 128:0.7610079145538734 129:2.2999624842969757 130:10.503684676839512 137:0.9892274710840762 140:0.7203407290894301 149:0.7030315059318593 150:7.417678484759746 153:40.73918744611845 156:1.2556076515614059 157:3.94896252794658 161:0.6260480084384584 162:0.4645635389807857 164:3.573979365626056 165:7.646482669690684 168:3.6550768069117145 174:27.13332964039149 176:3.610806244245117 180:1.2938400857369858 183:0.8759650057184948 184:3.488312326537906 185:1.3564441160242358 187:4.574229024339497 188:6.525674241591525 190:1.3475810464585387 193:0.7040802711976134 194:26.397972972592413 195:4.206268065680077 196:21.622559816207808 199:0.9451310516229878 202:8.03815882246772 203:0.8746767797374011 204:3.5977623938346754 206:4.8363583623377915 208:5.216707551462737 209:12.239844773621218 212:3.882466317889886 214:0.9083372244029202 215:0.8480460595579318 217:4.546407719829008 221:1.944004705068193 225:5.725357673075344 228:6.8875921144518495 233:0.794755469096808 234:4.753965288290644 237:2.4201692817375844 239:17.225542488065532 245:0.9414317853785702 250:1.3387851223398506 253:73.40123297667293 256:1.4139484393130248 257:4.799300950299297 261:3.738671638148655 269:1.0298493419584411 273:4.44122993759811 279:3.361224930746019 285:1.336092071786415 286:2.3379889858685297 288:1.0983859926122992 290:1.1741221602483822 293:3.744136963564026 294:2.0100931912010735 295:1.5034201965796352 297:1.770247796717334 298:1.9988070584527997 299:0.8010407484666376 300:0.44268301421578127 # departamento
1:2.2050660445860584 2:0.8176109572528287 3:2.1769380642345597 4:8.025841852263706 5:7.901578344191538 6:29.73557125803471 7:4.536732354129787 8:4.149018579123001 9:1.5254711623628867 10:3.547453032133274 14:18.941254221402126 16:2.743080143404165 18:26.52243154320345 25:4.145263916275478 26:8.083945948237453 28:3.1647398754717133 29:12.508430917601718 32:6.75987289511083 33:4.278073856999979 41:4.1055173580139614 42:9.787501335764178 47:21.632997242781382 51:3.2718047198781846 52:2.849789994418369 53:19.782742393840632 61:4.475113231078992 63:3.448174239942817 71:13.79603667107228 74:3.5951693427051317 77:3.8806493333476686 82:5.989723550943399 85:4.027555172283256 90:6.053818820538541 92:23.04125535092986 96:29.38919729423843 114:8.902326455600772 119:3.7270443655571395 136:14.381613298363119 137:4.553147201371002 152:4.020541481076111 153:11.151955772463761 159:4.782473572851618 164:19.193579761059475 176:4.2455063781326725 178:18.019175636824876 193:4.140447915890967 201:5.5385563679148975 207:4.407668614175038 209:5.908369399589494 212:4.402107157912037 213:5.564774325374665 214:19.86197629670868 217:4.777174718889074 222:4.76737383211134 223:9.818692161372729 258:7.256287666278508 261:4.319472074797235 263:3.074487067300003 266:12.83857415400862 270:4.874142030490725 286:6.204729276831266 # afasia
2:2.7712686229162866 5:2.8167306472818683 47:5.027970683615016 61:6.857718176845762 110:18.180944487275198 182:7.060326802386857 196:18.001583686968296 233:16.18424391171937 263:205.24289444796966 298:19.34931767634563 # apiáceas
1:2.7504190967482094 2:9.486904226033813 5:1.2917391668012719 6:3.3774512158741468 7:5.645620958221886 10:4.132191526055433 12:4.774208720881276 26:3.306007244778001 29:7.953293434794672 30:5.726209195715856 32:7.936063048701179 47:3.2991945012148958 48:3.5111361836466837 70:26.472330039279964 72:3.787010490244119 76:10.917140748725274 78:4.648013612125891 82:6.6000510549720595 102:16.000611250354858 110:33.81341939129927 111:3.9555223611027186 120:4.304287196249081 167:4.505307321294204 181:4.6516357231394 203:12.74204218972343 217:5.378862860440038 228:4.616237766340108 233:4.872477197676326 260:5.854986144850619 263:3.6488433133682574 281:12.408385644745813 # apis
6:32.7833744139232 18:4.603665381047858 31:63.63452515181194 39:15.525452020051949 73:17.53291387631187 80:7.615112422226112 81:27.188527753989412 84:43.17467611208461 87:40.60464560626827 98:6.462230971370415 108:19.958465204008228 109:73.30899847373315 122:5.304477051780359 129:14.723357184579339 149:6.641930401812246 211:43.47509387872369 239:8.115258863618157 273:28.71244668957334 # apolipoproteína
1:24.119922963840732 2:3.8815629756478267 6:15.560853640280769 14:14.018534105343782 18:5.640924286887687 25:7.706398215071846 68:5.7154538326122495 75:6.229128216007452 96:8.151523611116685 139:7.321474796642651 156:8.496564807790767 201:9.141570947112832 202:8.011620640976103 209:9.518201448243165 240:8.443081005859433 241:7.778673154997648 # apomorfina
1:8.540970575101312 7:1.7911555210360945 25:4.9516771065947704 32:8.358607673541432 46:4.154196287958669 50:13.550418261508232 56:30.977270614095065 76:4.305330771211437 106:4.589143874879067 110:2.3483940346004033 112:11.424899103297607 122:25.64254554598694 139:4.577069577017014 157:5.2513174182542635 175:57.3338104167259 176:21.809625999914804 183:32.1021148165993 191:5.052476815778681 196:5.976359406703244 198:6.418858718197008 199:22.57531736611383 207:22.313987971151132 220:7.613773801619583 258:8.089262495472958 283:5.389197072807595 301:8.265075338907867# aponeurosis
1:15.177274308049698 2:53.251159249039254 3:0.6299943239973023 4:13.646945668520397 5:61.394667357181866 6:3.733353542830245 7:51.005899245661226 8:3.0800386504892256 9:51.38483241590107 10:1.833111917791389 11:33.483283531058504 12:16.908274069548238 13:34.122775412299035 14:23.669973686769797 15:25.63704460168806 16:1.7682120362574545 17:22.220398516768807 18:74.71476310965063 19:1.141010500437779 21:27.019878743890995 22:144.411481574314 23:76.80270356409291 24:2.2849349515362367 25:5.807960717632372 26:36.00357156873845 28:10.574820503355202 29:62.97114320018015 30:9.161741880662444 31:0.01239543716340815 32:1.566599916261312 33:0.03223736079307841 34:50.45804302885356 35:0.21877615040785656 36:0.068867185789427 37:19.55968462978656 38:288.72797214303546 40:23.55153665315918 41:5.678268979901958 42:24.636743126976693 43:0.03305948658901476 44:4.346229510329013 45:14.097148095049036 46:3.4010458274358255 47:8.055782642561923 48:18.917448027067298 49:1.1097324481466089 50:15.025573449813377 51:30.21500006549712 52:0.683511002739806 53:1.347559685858049 55:4.566896242010353 57:50.85399248423915 58:2.844588357854206 59:10.500478895851273 60:30.417594810725554 61:33.42665678020258 62:0.9155792924053621 63:6.144214501078427 65:7.856768237906038 66:19.424521990695776 67:0.13222933833852396 68:67.10432415827316 69:23.42883830675827 70:3.137201143934816 71:6.4290347572919915 72:33.8088189443038 73:0.17820996686786708 74:13.206223332264296 75:17.26083414214571 76:57.639374870362346 77:58.287824591916944 78:12.217215518339353 79:0.7870661353587642 80:0.30111397389063005 81:1.1178208621627925 83:0.5783476996189494 84:2.567094929672761 85:12.071384645646658 86:0.6375546168620205 87:0.12645487049254261 88:31.010146203341932 89:2.89524200267148 90:3.8417749062332076 91:6.486745413962327 92:10.442252380608133 93:1.3506783072336113 94:4.267359980680696 95:6.694146581677736 96:10.93797330024536 98:2.680948139260422 99:1.3309418594999032 100:1.3619512076743383 101:6.50660902001382 102:38.49619646325177 103:0.6606659312981366 104:2.953178018698383 105:10.240553474318887 106:0.005379468701260289 110:0.4835021748694193 112:104.01468708794278 114:10.366353484790515 115:14.21245851072154 116:7.378549029320169 117:15.62460828739723 118:44.085325166496254 119:26.261610366569595 120:2.1638806933443346 121:34.95532258549416 122:143.86949244138304 125:0.4734113416385407 126:48.28584278694244 127:33.29685025064711 128:0.02369366283950949 129:9.070228961400773 130:4.805363649962259 131:1.3587707195874492 132:1.2055025907256434 133:15.108193677025772 134:47.40932206897779 135:3.23957717312874 136:0.7025026305374167 137:4.009861112327897 138:2.031301254419819 139:73.47267899073367 140:3.116018817888972 141:5.998532749982299 142:4.451595627649153 145:5.987906990857457 146:0.05715245131816145 147:28.522196885579984 148:0.20199446369111476 149:56.652350283332915 150:593.1402622095686 151:285.464450019257 152:0.0024344351793793577 153:0.022341549348296977 154:1.9123124244290852 156:4.874432623598525 157:6.789103618125896 159:0.1736343595162139 161:5.398386264235289 162:0.5962224263432658 163:11.878512671344446 164:6.067123807949156 165:9.718469214307664 166:0.13954680076256273 167:8.063902596671381 168:1.1681147816009765 170:0.3632261124510873 171:4.07409001338886 172:4.8724180692971295 173:7.263832154416549 174:12.865586228070178 175:50.7892950554567 176:1.1368887121872697 177:11.561365739594487 179:1.476495448624486 180:4.997270880748236 181:8.678233208623285 182:1.6899464765430967 183:6.633857044758656 184:1.9529805232047404 185:8.864262136164406 186:13.166951004277369 187:17.21166418638378 189:24.32151463595606 190:12.987369424180807 191:21.70862712186834 192:1.5759513644468062 193:5.792211933552386 195:1.5731972597962651 197:6.052063722501705 198:6.636655058709291 199:1.4478563382481346 201:2.9892684423200295 202:18.59005792062042 203:43.24717586452877 205:4.198079074476329 206:2.06701802222389 207:1.3388321153599858 208:9.253290750316 211:2.6808452133819003 212:18.350620119711447 216:49.583029301366224 217:1.8362162076696775 219:19.16424736820089 220:48.622625973747375 221:0.17976681158379573 222:0.16802580612085485 223:16.716316601326447 224:23.182043620594428 225:10.249496515053819 227:7.800924473667516 228:15.908722945920895 229:30.27636480715162 230:7.242644485887491 231:17.731663857145044 232:1.2212118996261405 233:3.3661435451311306 234:16.80446511254967 235:1.2474118509618117 236:15.30801863996621 237:0.3977867581036645 239:3.048138073986287 241:1.0996916460377957 243:1.1502245269934785 244:2.093749992856998 246:1.1395038658480092 247:1.9948269606332312 249:2.9701214584254267 250:5.141336736158277 253:0.005504152058403999 254:21.65867369311073 255:1.8416120456249425 256:2.3226764615068265 257:2.037209409517769 258:5.977488113973406 260:14.012804781980421 261:9.810976470253575 262:197.01774126278426 264:0.03033148436373833 269:4.142824141294438 270:8.285675652423615 273:4.406854390450438 275:9.6410250320428 276:4.313782568266983 277:0.46579532062557727 279:1.8392367924922217 281:6.087494599955689 282:0.5251161579693436 283:39.81342310165183 284:23.4664720358635 285:2.175617698208219 286:4.099903906590926 288:1.7306779036858733 289:1.621585083249025 293:2.184728145477416 294:22.12210165014779 295:5.666231396913433 296:34.24931539574187 299:1.1857783847136112 300:10.407219049800888 301:11.726069347128872# aparato
1:18.416564142452664 2:7.151941973732552 3:10.525811136746913 7:2.6863952311559363 8:5.970818983110846 10:13.513707999709599 12:6.002074430606783 14:10.411848951065894 17:20.759515497951778 19:6.073727771960544 23:4.026436402853682 24:16.70987144852019 26:20.21865122625435 27:27.02454783913388 28:4.945640358934653 34:4.577867080308332 45:6.2318834243092605 47:4.488467800643439 55:5.5638193683989305 61:6.30619147892306 82:18.554662083374446 83:4.525663078105406 88:6.624013104314754 89:5.884219794252474 105:5.48490725851509 110:3.284557396104287 114:4.908893672868765 117:5.795286356787345 130:23.736765020379565 131:8.594670215764944 152:5.838204001360827 158:32.490939944058944 161:24.32548904339607 180:6.800135267355535 195:26.09786507342741 226:8.012472202641652 247:9.381609568266363 254:8.723597030406598 255:9.198413657899788 # apendicitis
2:11.682739422215231 3:8.757518352015977 5:45.129891670903696 7:139.61967206010087 9:123.94539594690164 10:10.689030183453083 13:0.001774387603194478 14:0.0021457539131749946 15:21.47620933191167 17:94.71747352139887 18:20.9343861032459 19:4.210553368192143 21:29.545786783466536 22:2.588174528573471 23:26.194375010344125 26:98.21267562387692 28:5.455820347855797 29:15.945034941293244 32:49.57472929383382 37:0.02554101777013701 42:26.01075807125123 45:19.60024810587333 47:0.13642676670543952 48:12.430280633498896 50:4.792878119071816 56:0.9240573234306422 57:5.312644070032702 60:3.239298686511106 63:0.4812787568919235 64:6.889806525508482 67:14.109408068391756 69:177.17733322460222 71:12.108923686105276 72:0.3489097726794495 74:3.0731950347373838 76:25.70849707584266 80:1.672632547467365 82:2.4563678892449397 83:15.862288429994583 92:2.0045838600759347 94:6.803214601255898 98:0.8128314159895935 101:20.44891196849359 110:62.67018427643443 112:10.687566391022854 115:4.524430554336182 117:3.733566561627364 119:33.16010101647788 120:0.646301968400682 122:42.649410213083414 123:12.182778532329712 127:1.1743790440476278 128:18.72971627899278 129:6.235294842294312 130:22.20547183438518 131:3.131623210470401 134:0.5212374470361449 139:7.13565379915954 147:23.24474825211468 149:8.14802118768916 151:11.536743602068329 154:1.464701104904063 156:1.5278250518321361 157:1.1579417448868232 162:0.6683346531739243 165:8.59958374004015 170:5.976351701984561 171:4.807687327776561 176:4.2044858480555165 180:10.489007077306015 183:8.871712645135716 187:0.32152152354817826 189:2.6543981247500255 192:1.272174568779983 196:1.7324905100667354 199:1.1975232514368386 202:8.99924403243724 207:1.1332838099174698 214:19.785056669044618 217:1.4215360748221832 219:11.513328260850315 221:2.4534349331741336 223:537.822750468567 227:1.3880911869498838 228:194.78996362096171 229:1.3607345029237392 252:221.63968521721338 253:7.950180303363107 254:3.250699156492936 256:5.7856440392757715 257:1.5351162643913352 263:8.892266011245157 264:4.243129858206368 273:5.06023958621653 281:1.0010988882673848 283:9.391019308525337 288:1.3613099595120206 290:5.2143290647844305 299:8.563318901654624 300:0.6433234495505116 # apéndice
2:6.631941863853696 5:6.725493794324758 9:8.463490980350985 13:3.5640430889389494 14:3.572003248622323 28:12.14851431081574 55:5.297446687916798 89:23.615929097859553 91:4.430603639054343 106:13.471532429274546 110:31.45620598097235 221:12.266873060304135 # malus
18:6.497335401110399 48:7.288993464417558 72:7.580841572932899 85:20.063634459121527 98:8.385078178408014 289:21.30552648069657 299:20.604745022447077 # aplicador
7:4.839460208209231 18:6.16771882131476 96:20.46965190586898 113:11.169135006881945 127:8.569460367306009 134:7.576592476774676 172:9.03059041868857 194:21.0960499419905 # aprehensión
3:23.267670213247232 5:10.306045894549039 6:6.066880779082034 7:4.1107059567623025 8:7.489480005298549 11:7.316135335839322 16:5.993432934401189 17:15.3001798202784 18:5.423519909935162 20:8.398069901206068 21:5.908004224428343 33:7.623737170153453 42:16.702705548452613 47:5.983865682667536 51:6.564903082526699 64:7.00787371831056 66:7.9226383080330045 138:8.280134980038765 202:7.79052695987851 255:10.733416002889575 # dispraxia
28:6.074090632241945 29:4.939191691102805 44:6.624519291105045 55:6.6999297814547765 63:15.674366631018096 67:6.202694012305228 161:6.975430144135971 162:6.694509712629081 168:7.237626174018142 298:8.821374225632866 # delantal
2:3.3361525926822346 5:11.749838196028755 7:8.328329258903294 10:9.284175151215075 11:25.92302086989825 16:52.76831710414963 18:2.0171168180695593 19:10.723552962693924 28:2.9362914465112753 31:10.504062683667522 32:11.756910711073072 34:2.594120334940686 35:4.655805718063986 36:2.7667121694267687 37:2.1137812736494817 48:2.714710407301346 57:8.380947703388836 60:33.175006231252674 64:3.455459306614592 70:8.714097525137669 72:2.9804196390282147 75:13.8323152254672 96:11.386501965474055 97:5.10567296230319 100:4.18656448534738 109:13.669609678929973 114:2.9018818143741183 115:4.1847014062103565 119:3.4928826041593566 125:13.105179625977174 127:11.157659458801113 128:3.9884443686500366 130:9.870409439568206 134:3.2833742353953848 137:4.3132880288063795 138:4.671926830737571 139:9.758443175020304 140:3.9276940865340455 149:3.9015195373890847 153:3.9795593961630638 157:19.10822465919917 160:4.969797658861668 161:3.782562969766929 172:93.6801490686053 174:20.82843222715598 195:4.346226244233394 202:4.19965991763062 203:4.153318714088736 214:4.200912047082469 216:4.6881893562047585 236:3.1448301777639855 267:6.749377518833411 269:19.627936214834936 286:14.687433912017156 290:4.561158475457357 292:16.79834691750168 296:12.570923000264184 # aptitud
2:6.042831293949279 11:5.225842627701158 23:9.653853997001029 29:9.259223443559712 61:14.262694505077771 72:11.614471329487294 81:5.47876357017487 106:5.027088506355986 115:5.6771506538644285 136:165.3628742967017 145:16.05097867040433 176:13.787907838342024 181:5.303311071534621 186:41.456748220432026 187:28.768692578557562 192:14.496087254231622 203:5.6449168996078765 253:5.313813875258114 278:5.75986272672275 301:20.272572404943162# acueducto
2:0.6195175036261719 5:0.6498810452929807 42:3.261457269585119 78:3.7558899750636945 83:7.5399091523992885 155:11.570486655271784 182:321.53607253990975 215:10.808054902790737 263:8.177247643607048 # aquificae
15:3.9986677961349177 28:13.834985175204887 32:4.355589294271663 47:42.42074274625848 94:14.88734199618279 110:36.084946001513615 # aquila
2:2.2517223678861766 7:26.083626485566654 32:15.207184185077336 36:2.151007097532834 51:2.4142997755400244 60:2.8164128286772976 61:3.5730839349245964 65:27.077044536461468 67:7.401915830474319 73:3.884986076356797 85:3.1387079115304495 96:3.669497169995973 102:6.065892358964269 106:15.012600343759019 110:4.022572263933836 111:27.948586683507333 112:7.933750669621917 117:3.0918131100255777 130:8.511808184868462 169:6.313702978947164 182:3.7652210144544274 183:16.871645623134334 193:3.247963353918038 203:9.643601332858719 210:46.51878408771635 214:17.012645386524472 217:3.8679024909979383 230:4.89544122741083 234:3.9808037504856064 261:9.496673194755253 263:2.2276873709122063 271:9.80430782464483 295:11.315846106087804 # arabia
2:22.033371678789496 5:3.417888326225527 7:0.9617120963228319 9:9.719734319292709 15:1.60623393501677 16:2.5203536537781295 23:2.0920618506728363 26:13.775698543283372 28:2.9362914465112753 29:24.697815597067446 36:2.7667121694267687 37:6.735173276316245 38:2.3158479777225165 40:4.249144341200072 42:16.358870413067162 47:13.754426070983415 60:3.4591654039335356 63:3.216614048807058 64:9.576423019768002 74:3.362186191896155 76:9.211479331564302 83:28.23901448299882 101:16.306097833553398 110:5.248228450492912 112:9.283385828489338 122:7.877903911765745 127:11.157659458801113 129:3.2201950270485247 134:3.2833742353953848 135:5.448432140262291 152:3.7840513976418535 156:4.6670757571085915 162:3.5161569335288294 171:4.340131664563701 183:4.155149774306582 193:3.903111074193583 214:19.10822465919917 229:4.460269375873111 253:3.8318435794188055 261:4.08097085600799 263:8.304037189613245 267:6.749377518833411 273:4.477676219393367 284:16.749007075925476 285:4.770001987318062 # arácnidos
16:4.319496152495355 22:17.27432120303206 32:34.781248311054135 63:5.06244915357177 68:3.8386864795409283 102:4.199347981128933 118:6.111291436813406 134:5.132738509825671 164:5.86553976760222 201:28.449755745569536 219:16.79313723683259 283:6.226437267379477 # aracnoides
26:5.035118871067655 83:5.0655462078472695 89:15.743412932573833 110:3.80636358627844 119:6.081830447523992 120:15.010858270373777 142:7.1267348989114545 196:18.001583686968296 197:18.44285607170843 263:5.39323221622522 # arborea
1:18.416564142452664 5:2.321528890109458 9:8.998702551594178 10:22.832601872228054 12:35.60940813949786 14:18.147308597026555 15:3.473231666073688 18:3.942578866799148 29:26.692797276017682 30:51.899974457714194 42:5.355036055777899 52:4.611800603897613 61:6.30619147892306 67:12.95641329180188 72:4.992695048781934 74:5.3968000840237496 83:49.86644130758354 93:20.032620387253985 149:5.96032880945006 195:6.420146185807741 202:6.269003640357304 216:6.771465959356406 221:5.003979814747592 228:5.84130662329989 247:21.632060479197627 259:60.62840235460964 263:30.908605676318516 272:9.429370819347385 297:7.398756442375436 # arbovirus
52:3.7346511542444776 83:17.4771527595063 91:342.9696765312417 119:385.9529281948527 164:5.147772733680924 221:4.118633566626518 # archaebacteria
9:8.633334289440855 16:11.412077285148742 23:35.838523226761524 32:3.6493842893494888 43:5.925728474973517 57:20.850544950236888 58:7.114359573582816 67:4.8921037043340085 97:7.014035917960185 98:5.599549389943627 102:4.199347981128933 112:5.165504686112708 130:5.461493283309487 158:8.351100135059415 172:6.56527107939931 295:6.885212441002834 # arqueólogo
2:14.493761475202218 5:4.729104357614336 15:19.550434697568427 23:2.7655108984898678 37:2.7884469565299477 41:4.601868209073787 47:3.2058277681446405 52:3.324232803874887 57:17.255561721861437 63:3.9350351972516417 68:2.7544401092564343 98:4.460500209524337 105:4.170387485235065 111:3.859811015359318 117:4.473811987677248 122:3.3453617507480318 129:10.590671382658986 134:4.003607654597638 168:4.769409469644832 173:6.340057789790933 195:5.0876587662401205 221:3.702750697030062 271:4.972217643729529 288:5.204048993407025 # arquitecto
2:26.66449807505545 3:7.594516882690847 5:6.313495065040095 7:4.336170079000845 9:13.759526413303458 14:3.5649786842166824 15:2.9576149387784927 18:7.760092620761191 21:1.1766225786617845 23:3.912049319006088 26:4.753494379534993 32:17.081222950015377 34:4.903577377852407 37:0.9072820687151589 38:52.2958984709537 42:11.814191031148923 46:5.97412738007478 47:14.574787135142262 48:5.1423025995917975 51:16.80827924861459 52:1.3302103003998837 55:6.742998882869058 60:2.0684039928647615 61:2.78934189393985 63:6.13766931049395 65:1.638582650013659 68:23.727721753630885 78:2.398647091410863 94:12.126919469357686 95:2.730249987216849 98:7.157696591895963 100:8.067006735853345 102:14.140377095208482 105:6.593413765148215 106:2.155919786458973 111:1.7833827547510022 114:1.5694920906135648 118:2.7785441278528804 123:2.2895179211854306 127:29.325028135492243 130:2.194746711475328 134:46.64168951392503 137:2.862597361267424 139:2.145182661750378 142:8.683574781174782 152:2.367051283217297 155:3.0280894922148214 157:2.7565731967254705 161:2.3656723463485827 165:2.624196949489931 167:7.05578092564585 183:8.004432554798958 190:3.3110957424328094 191:7.708103932789515 193:2.4776434578779174 194:3.168192275804105 199:2.805067153817501 202:2.7553940749815866 203:14.352542846356949 204:5.796965263997239 216:3.2189161382114206 217:3.073975180033048 221:22.916282717626498 222:3.0646963645909358 233:7.771355162934287 240:8.921476597786684 257:23.534876411839345 259:5.06300350539248 260:3.523897983127413 269:2.915064346904911 280:12.699940321701863 290:3.0977633046703823 300:25.47113274021115 # archivo
5:10.088361025289945 7:11.247756034299723 47:16.828950866057607 89:21.071886321336603 98:20.76142190927895 102:16.48859138229503 106:20.20799830773048 110:13.121284271673755 171:22.673653987334504 182:22.95813492391021 221:45.55950390033659 264:21.702182940761276 # areca
2:3.6720328150313004 9:12.110434782138704 10:16.686362406778517 30:61.07748989302086 43:18.235713193471003 93:10.117682185766704 164:18.11338391060106 263:63.50946694190366 # arenavirus
1:2.9117496281059454 2:40.02051511311825 3:6.9706346660367275 4:0.11085904567219423 5:10.948518808701962 6:0.1622042560431568 7:12.462976341806835 9:5.236069585458613 11:0.052491226882248 12:0.10446733710663929 13:32.238782196575826 14:2.649940154074299 15:0.0459311151655459 16:4.87255299965612 17:0.22067213463914662 18:0.3763688666225054 19:1.657385220384964 21:23.63645407987226 23:19.879180534496154 25:3.987943197940876 26:46.24461938974525 28:9.578440314133069 29:32.41023534089899 30:2.971044572364561 32:195.05317424111024 33:0.13630493932718493 34:33.685194789222145 37:1.6614913108458975 38:2.170532042736977 41:0.08309595695306021 42:1.1568465652318164E-4 43:0.13788196831085725 44:0.9395460292194927 45:8.039473671113866 46:4.562926553831613 47:87.39465605915176 48:0.2440389314566716 49:7.411152290432082 51:2.050795435820039 52:7.961805729714636 55:3.0826023444977095 57:0.37221189041864294 60:8.801466208932437 63:7.746925326410857 64:0.9457400716140841 65:4.081063306637117 66:0.2488253820344402 67:13.698182122160286 68:7.657127587055561 70:0.021105432592624065 72:0.45509622647935605 73:5.605410987995295 74:5.2981974633241995 75:0.13368515366308764 76:0.7497607329561274 77:0.031910525801450755 81:0.12025890736660863 83:4.973358215939382 85:23.07675877902135 89:6.86691229465819 92:0.7527477258874861 93:1.6779828423996925 94:2.865243799910237 96:0.25208072672223925 98:6.529054264533782 100:1.9063524115594175 102:23.27187019012727 104:3.6221676433546266 105:0.005836599491179069 106:51.70254302394654 110:68.14922268447883 111:272.81147212085096 112:19.434601061732646 114:0.05166270176025542 115:0.1896935612602574 116:0.2694361646011859 117:13.954244970974582 118:8.254242783638716 119:25.299092222668445 123:13.717823912739815 129:4.8373847172657385 130:17.22460932255692 134:0.7533470591636396 138:0.41750311987097793 142:0.32741118164575894 148:2.550496594379694 152:1.3517838945608032 153:15.27504812367947 154:2.511640511268784 162:3.07100469309176 166:0.30363412713267945 168:20.11397790366598 170:10.965354124320463 171:8.668061367877414 176:1.652697261755111 180:0.4414097826438992 181:6.844161094084095 182:8.996913606806675 183:20.931004555947084 187:3.919285505796285 190:0.47930960282464063 192:5.079093827262872 193:3.9764141972195084 195:5.073925159796819 196:3.0273472621170567 198:3.7554944647988573 199:4.836808446391075 202:16.514443251156504 203:8.00265450572263 206:5.977245079438899 211:0.668034342869945 212:4.6135186200768095 214:0.19611576860335092 216:2.666072504823784 217:72.2219701381792 218:19.694276966438302 221:111.86664473061072 222:2.4139147391901536 225:11.746151346719396 226:4.725006795896662 229:2.3126733708176213 230:4.145900998388201 233:11.397299188513289 234:0.406363020853926 236:0.6100896985317822 248:23.5787180451606 253:73.87723373643055 257:0.41967267793430946 261:0.15071557963967241 262:21.310257155629873 263:62.05707616543928 269:12.918919082644901 270:14.149635898698497 271:12.28895254808857 272:2.393397302587869 273:18.093428285030143 277:0.7082252754724732 278:0.22247291895438723 281:0.12044027755425789 282:3.616516540880737 287:1.7090811603350453 290:2.4675408494111055 294:0.9937593486764368 297:0.7990985777096596 298:4.1345492900938465 # argentina
4:8.492263139745077 5:4.246894385077212 6:8.69826566805824 10:3.7749270609373005 14:27.16661141340375 15:2.0112039312456926 22:7.035633516130894 29:13.218330065400965 33:4.510440208126038 37:7.666079312082766 47:8.536654301781711 57:3.334847467325474 68:13.771996328757494 69:17.4284400021994 77:10.937690573944954 90:6.292397290787301 108:15.220030630012797 109:14.654545493180892 122:8.825843460639922 146:20.472494247829736 163:12.790438754148635 165:48.965916089904994 171:12.375462033828802 181:11.304575362835864 183:20.4534436205989 187:9.428930448678143 201:5.7758858968465265 214:20.59590979487311 233:4.508702138262104 240:12.94034143199614 274:7.305534175631198 290:5.03712953631493 291:4.988529188623331 # arginina
2:2.36459817776055 10:5.444531152265561 14:3.9228182473013984 15:3.566496930940585 19:6.172015594421627 34:4.674125925379298 58:17.655724529108067 68:27.88157629861495 75:4.610505881053747 105:5.5825798642422795 128:6.148774337331776 135:7.6464817211958 187:5.033527338340484 190:6.969054549605768 195:6.5187171766916885 206:6.878670541619875 237:5.424246305258783 239:7.5269669142077875 # argón
2:5.660669898923302 5:1.6550495175426223 6:10.34768369931035 7:12.135738813998502 14:3.089733423009862 18:16.069325870247866 24:25.166545818179916 35:5.95607295655135 43:32.66723800516777 60:4.727510935671345 68:16.292148403793497 70:28.400160403555653 75:26.172810024645607 88:24.241833125373063 116:5.667378027266017 155:45.54758912734001 171:33.902464562446646 192:23.631720776855506 211:6.408299313463785 235:7.658500714661822 240:5.91481681238598 266:6.104765333088591 276:14.267376986247486 # aripiprazol
5:1.8849493625279208 7:2.23542915623588 75:4.024314555372946 83:4.035465982278641 110:8.279208375484428 153:13.878924519225825 166:6.01830817637867 168:5.593522223338464 196:6.495275794206291 203:5.717380752417517 212:14.261353101010679 221:4.508662277291688 # arkansas
2:13.076708245482864 5:51.226076189714696 7:12.540109216978513 9:0.8014059690183187 10:0.958799043610968 13:15.472913771106594 15:3.3963874825721745 16:0.423435414688366 18:16.164476246125677 19:5.369307265536937 21:5.736392608631108 23:43.04740453483701 26:2.6581011818358924 28:3.391481237673634 29:0.12790443425703735 32:15.495563958897943 34:30.762159835900093 37:1.9786244205128811 42:0.9644678544210388 44:1.0609244785226997 47:5.930412862370178 48:0.5422386281612299 50:1.779636421576835 54:10.939630641839761 55:4.455191261026006 60:8.66851610476395 63:3.8966168390958535 64:1.065010066534085 65:7.2774002919311815 67:0.770619128192451 68:1.926135059277651 70:0.7613018845272156 72:0.7184007918356575 73:24.747229145238236 74:37.21727176018883 77:1.212627125924474 83:2.70586847269974 85:15.010741460815174 92:2.577777485501394 94:1.0413564824779886 98:4.842310963876428 99:1.6355613236498727 102:5.639581522550122 105:4.316396637568229 106:1.141815777891656 110:0.0072748704814487135 111:55.55908660811981 112:30.39587441059881 117:1.2902826051471168 119:13.819445467937776 120:4.383434690809291 122:2.878961326344437 123:9.373315609312318 124:2.043311886115031 127:1.6861388298880642 128:1.4902604911819437 129:12.73015387850993 130:1.1748874509341969 139:1.1326972919782765 149:1.4187695828567322 152:1.3233901262203454 160:7.201340731850418 161:27.141413320339563 162:8.834924178175482 168:1.5271660825756874 176:1.506008712394771 178:4.5943243209832 182:11.525299690942619 183:1.6293761556346937 188:2.9219726657203946 192:1.793546175905458 193:1.4200717405311876 198:7.939571703263963 202:10.840961721493082 203:1.6278345079787284 215:1.595881993757601 217:1.9560746566721054 221:16.835819014185915 227:6.28772020082993 229:1.8901163302755715 233:5.420712833524301 253:41.107279515423535 256:2.2490559412122324 261:10.49141825033533 262:2.4010489573311276 263:3.2329045769971434 269:17.320229911015666 271:93.46818055766961 295:34.43470456347563 296:2.2905860153533495 298:2.8890099755817875 # armenio
2:2.2175336519728694 5:2.2907355342061266 7:6.392698985982351 8:3.2345853288428854 13:1.3299434349939971 14:4.987003844021582 15:4.328154955098087 17:2.0488849694655684 18:1.4292337866089242 21:1.825710733533322 23:1.4982372008436147 25:3.230951114543327 26:1.8958240697462065 28:2.2924843111564317 29:4.995520854962174 32:1.3331768184040689 34:32.04156268175917 35:3.96325631528188 37:5.404221561183321 41:3.1924950542906605 45:9.618994550281535 46:13.627435049382216 48:6.655444868822738 49:9.256287343593671 51:2.3937195071660384 54:3.548614752767621 56:3.21033245958287 57:2.2422170817305287 60:8.184725224609618 65:2.3346615231021577 67:2.406433943290819 73:3.8627760898846764 85:3.1171481996339896 94:8.113833002860337 98:3.05762618314061 104:20.22138217214213 106:38.233501735596576 112:2.655569881811464 121:12.766117231051892 122:6.51288534677511 125:11.669478370675938 128:16.28753690574195 130:2.9289638164738623 145:148.8300822128539 152:3.1103753897393966 153:3.300826747768185 155:3.798327197415468 170:19.299597440062584 175:36.41478630711056 176:16.34630530958209 186:13.256421754895285 192:3.6613674936083225 195:3.659372120773285 198:12.018676135210704 199:9.798812425483955 207:9.628968355923512 208:4.207981154680701 211:4.401339218394862 214:3.517081592183551 218:18.6500087296367 221:2.344794636012939 223:28.860793376671342 224:5.060675122862449 232:5.591481605761361 236:13.660740710059141 245:9.788374989745096 254:5.89714441011697 278:9.825034188393513 284:6.266159968235518 287:117.5711641244466 290:3.870249919004581 # axilar
1:0.20596069204368445 2:57.270396039705695 3:13.441996596734763 4:7.082885323039684 5:50.54150278053845 7:15.642955541448504 9:47.379526668146674 10:1.5152837407004376 11:38.46467577442237 12:2.443489351371927 13:7.0852495030136 14:0.9835066005868799 15:13.683477053024072 16:17.75414407899374 17:4.953170453100856 18:0.14996061335216054 19:5.76774555637506 20:7.867170227800458 23:18.006061747400047 25:18.293078839500506 26:7.201515989808375 27:7.4745164733514065 28:5.819871675920569 29:23.878807957553853 32:27.77568525986375 33:35.45079905911253 34:0.6315845625621511 37:22.03221781302048 38:1.7261528571999205 39:1.916256090755086 40:0.5206595969378449 42:19.339656861977357 43:0.40555586172704483 44:25.05509827623094 46:1.2718472534095706 47:17.68701276181355 48:94.58062422099464 49:23.868344014974877 50:64.29624497969805 51:21.841341309867648 52:31.815560448832702 55:4.5019314904993335 56:2.3576255401606314 57:2.9564493071723192 58:9.033009509115104 59:37.21654927234357 61:2.9141623123561162 64:0.13990640460940498 65:17.021352912281404 66:0.5667935614662217 67:3.3586472522833635 68:17.912655950909254 69:0.06128513226149712 70:1.1527861943226714 72:0.01890309656279653 74:0.10857194342732984 75:0.011924721359939015 76:107.75076902854086 77:1.989959241619324 80:3.937621180282688 82:5.552848092669857 83:0.5821729905142324 85:27.74931274652839 87:0.6163639228343725 88:0.7032065231128846 89:0.2957770075762916 90:1.643598472516095 92:9.112309815092289 94:7.5324618861792665 95:0.4766404876103077 96:0.5712648860295643 97:1.093915504178058 98:0.2502086226938911 99:0.47070785861677356 100:6.234662166394835 102:20.84076136390346 103:1.3909875863451446 104:4.695949703067678 105:0.13658552055238932 106:8.000962360217322 108:10.53727377743225 109:87.24172055399148 110:4.700974355790854 111:13.900749705739848 112:10.805015131033814 114:0.009191407054286137 117:2.1366653696215385 119:1.766642009734047 120:7.740008247882086 121:10.500819428087041 122:2.4206295277258074 125:4.527093491776063 126:16.28001813483693 127:10.452234336855486 128:2.5169691156897693 130:26.217087885523995 131:2.215374314411103 134:7.030466637891739 137:3.0414647963226846 138:7.551795871834297 140:0.3446718896684676 144:31.005710269878318 145:140.45964677327567 146:0.47001385915494576 147:30.152807190717077 149:18.25611596120262 152:0.2749492008163037 153:9.551213755959255 155:3.3321014687784185 156:0.7840641961573356 157:0.4926390610550325 158:6.820015465388499 162:7.861301156048001 164:9.57579984793552 165:24.382726855035184 166:0.6407267534441181 173:426.7106335110563 175:55.885746464622244 176:29.463597757882106 177:9.971766180782222 180:3.7199549322616736 182:3.2378095027830827 185:3.8571626559297543 186:11.199293201535705 187:12.679976304607901 189:5.9575554919464215 191:5.755856590706937 192:3.099223671415823 193:5.484484039147442 194:0.7626836973826869 195:26.352694087972864 197:544.3845945466126 198:9.445996805766876 199:15.227247517494394 203:25.02436758331213 204:8.548139301318896 206:3.685993538590281 207:151.98206253639077 208:24.120488251160968 209:5.404119694028302 214:0.4926390610550325 217:27.663020393214435 218:0.8452392920179467 220:12.849354576223513 221:6.008214662802021 222:7.1531022464990235 223:392.9443818636726 224:1.6101164699158046 227:73.59497252662835 232:12.172847700495423 233:0.40217462796539766 236:6.542842335238881 240:0.7495984379642988 243:1.9779208873000171 245:0.519529062544569 253:0.2974815540633383 256:3.9826419267276125 257:28.628957613362044 258:71.23476485905226 259:7.124477398828977 261:5.9533628796703635 263:0.0044092450473009045 266:7.910217144464609 269:71.80488159719314 273:0.660361362081026 274:43.53386109984474 275:1.0253104356659717 278:2.96258987093968 281:40.93151080661033 282:1.2162863332121263 284:44.67785584496732 285:0.8540074882046588 286:1.7680767500826111 287:66.21728135489523 288:21.51651919225985 289:0.6004332334928404 296:0.9552276540719981 299:24.29546280140834 300:4.392456473132988 301:2.841662975134811# brazo
5:1.2160927835222421 6:9.234621141353983 14:2.578606835637268 25:4.64208404179408 26:3.2126113419400437 37:2.7884469565299477 46:35.402922149905955 63:3.9350351972516417 68:2.7544401092564343 81:4.727503143717503 83:3.241502066913247 98:11.6606531226953 102:109.25572035549992 116:31.68027258928917 138:32.918834364815744 152:4.515853703129646 157:4.940134951096343 163:375.2017151038616 165:12.34693062398631 166:42.33351676712829 181:4.5542197624525915 190:5.531698275918002 194:5.380392653398896 196:33.915498114192395 201:6.046798340117254 215:4.853124334524834 228:4.518893758150275 264:4.765349865438527 296:14.104981721860689 # aromatasa
2:1.660418972226205 4:1.5452329732570782 5:7.7315074725856165 9:15.740391368281049 15:77.46592032843903 16:1.5713853344001367 17:1.7160178735210214 18:8.926379660299498 21:1.5026317027052234 23:1.1928178143256534 26:5.516491708286155 27:9.808492764085836 28:6.364963338644267 29:8.61067326541147 32:8.58601223434469 37:4.691941530565621 40:9.014696070159996 42:2.3100284618938636 45:3.1101043779644906 46:2.1340156438402036 47:1.563648949034988 48:1.7473638638233842 51:2.0484182299569995 55:7.547826196003564 57:1.9020246068407116 63:2.2108580296563294 65:1.9912909793895353 68:14.342499609475617 72:18.212535476089013 74:19.817402340986938 76:2.270191751359798 83:5.572863704028879 86:4.367844396525508 88:9.608754936338492 91:1.7346885363169535 102:21.8882855080965 105:2.426194612777518 107:13.56231600282843 110:3.3182887579609894 112:7.130284568031721 120:2.4605119763874725 126:20.467194259596358 173:4.493869662585613 176:2.9600993239991618 180:9.953942385981824 181:2.782466815414047 185:3.7217270498028387 193:2.8602196936533684 214:3.145889119708328 215:3.063550940268284 221:6.475808881371536 222:51.04774544251065 223:26.857854748261804 225:4.096130080297277 227:3.429329195399982 229:3.3961877862361547 240:3.5464046050502365 243:5.106542856073731 253:2.792166667298889 257:3.605278959450994 263:6.184283675220873 281:2.9456059254359865 288:3.3968863212654763 # flecha
1:1.2703396994835292 2:8.322090861978078 4:1.723583086462153 5:0.22235995239837583 6:6.060746532073171 7:0.4121914825957645 8:3.0704792022715828 9:16.78699257127947 10:2.4973844339098528 14:4.672045305003546 15:50.64916039418202 17:46.71385232108911 23:1.3597350695997845 26:11.160460013712145 29:1.2059450725417447 32:4.6646262679276544 34:6.076286177954715 36:1.9794936256140006 39:2.765834458333151 43:3.1990214159400323 47:1.7425089821051976 51:2.238424976802101 52:6.140717960908452 55:2.694650453284763 59:3.3853075008797453 62:4.999285716468145 63:2.4038114326297952 64:7.836201055614334 65:2.1801799344517816 68:9.75295400217828 73:3.6944438444508654 74:2.542472099094658 75:5.95590047182558 83:1.7741527239291401 85:8.517455307889962 91:1.9179492712965205 94:20.954986155327806 100:3.3369457319516607 102:52.031572203369095 104:11.507774987028053 114:2.1062308043575886 115:3.3351358440566323 118:16.484344892563424 119:2.667443858536616 124:3.774864706428802 129:2.40721520323582 136:4.683306908516368 137:3.4601762899107684 148:3.7540298387713253 152:2.947303718735638 165:9.062288861475947 167:2.84569950166369 181:15.244400400647853 187:12.458881975877993 191:3.1621362948556904 202:9.344812547079794 203:3.3046573959150365 218:3.8936343589111457 220:5.647911397377108 222:3.6679453218697406 231:4.914777829325872 236:2.335660235504656 237:2.479066733452378 243:5.322785280824935 261:3.2344548566102707 262:4.168437536910682 266:3.9373193424332045 273:3.620379754534857 278:3.413476754844988 288:3.6041027589443826 295:4.111329996779915 297:11.56886197308889 300:44.96971185844141 # arsénico
2:3.8815629756478267 3:14.13443868214158 9:4.812524057474363 29:5.527499210373757 34:6.294146372448784 61:8.049165182591416 66:8.143834203927266 71:9.118603190656941 72:6.717752450476156 74:7.128730909195281 102:6.088435078487525 181:7.6157641897628245 225:9.023852816199854 # arsina
2:3.4478081429378045 4:2.5516135735859806 5:3.5302003300248384 9:5.106961530709887 13:1.9657754774180487 14:1.9729216682757846 15:1.661065580311728 17:2.741445970873778 18:2.074946618329164 23:2.150348700845513 26:13.976565685347543 28:8.623527214975123 32:1.9693440228100365 37:2.172196190203655 38:7.301573012314211 42:3.3858359602877233 43:10.927060008935097 51:3.1046046775416047 55:3.58511063079331 57:2.945573445070272 61:11.319876939023999 64:3.519129522733923 68:6.792858084520562 72:3.042701386216047 75:7.773464790685565 81:10.81877105105918 97:5.172073574884807 105:9.69005128639827 114:30.53516941541682 119:9.787431658731887 127:4.287577348123616 129:16.237925908998747 134:3.346585745388673 137:4.378679909510994 156:4.7329714503739 161:10.387393443534458 162:3.579978326828516 173:5.6522480263976655 190:12.441883048317385 191:4.071215800231265 198:5.417276635781523 212:11.170936074262746 216:12.245363880450475 221:3.0533305925854846 234:4.716871437806362 271:4.297761867283495 275:12.905036204838884 281:4.057187677983083 284:7.048955378007018 286:6.025984664277398 290:4.626913344306202 295:5.045587034338291 # artefacto
6:3.2837563182934755 7:1.5330040528482156 14:2.578606835637268 23:21.837857962174457 28:17.426406179922097 29:14.033599088303578 32:2.5748256975951023 34:3.2916224401972443 36:3.4708362374912034 47:3.2058277681446405 49:20.761057954528066 68:2.7544401092564343 80:5.590006242408405 89:29.405031704712226 102:3.099262006670957 110:12.34629945132981 134:4.003607654597638 182:5.174270902287794 187:3.637544435591625 221:17.603495848634246 253:4.564587002613029 264:4.765349865438527 278:5.0055177772920665 295:14.237336713259287 300:19.162165562434968 # artemisia
2:2.19558543274776 5:7.06398607821297 6:49.48907420052975 9:3.060630081437838 10:5.254300691410623 12:5.9086193751181515 23:3.9362111041545704 28:4.853492630511566 29:3.7432574568313277 34:4.48637582147926 35:6.644246199159009 36:12.137033705745054 40:6.226347715400485 47:4.397156772510392 52:4.520243186951946 60:5.405777391955941 64:5.401893012316361 68:3.9245468455998798 72:4.900472281637723 106:5.506017133131739 128:5.957007994974974 149:5.866912860228281 193:14.56470663005359 209:112.41402596811805 221:4.911739330559689 224:7.77655282948576 232:8.318144745758264 266:6.793760082810845 276:15.682241044522666 300:23.057089961311668 # artemisinina
5:7.858725632189603 22:10.848321256505114 29:11.055184200426343 32:4.124029336498043 52:4.917172341316988 122:12.702989325452746 132:8.70665625107841 135:18.599183922360123 162:24.4758193939274 167:6.038511186346532 189:19.649698242574328 220:20.810618133143418 253:6.198665681316935 299:15.705605793945152 # arteriola
1:27.463376353754 2:2.36459817776055 9:9.195975011090415 11:5.897357106196752 13:3.9147623251727164 14:10.61159616693512 17:4.76742278230105 18:10.847236738734914 25:6.065137314580959 29:10.621006259943032 31:14.96389098923604 43:15.257673956511145 71:17.79481019491713 73:6.732068993914162 90:18.889513967662232 113:8.975696334300183 119:14.095736811136124 144:31.717624607886414 145:124.50117858346444 149:14.958322785267027 201:7.489839930405695 238:9.146238331139369 278:15.71837347951508 281:15.148710143139617 288:6.636903567596712 # arterioesclerosis
1:5.394697517566128 3:5.362764687744795 4:5.961045803605347 7:4.1107059567623025 12:7.521056654646758 15:12.803024374657022 17:6.170331205979665 18:5.423519909935162 23:5.509891246719225 74:6.908527745059104 80:8.455671782596061 89:17.7804194416207 131:10.128260576112641 145:33.44375056670669 146:7.750517156069876 247:10.916962052278548 # arteritis
1:43.2819955269914 2:51.06280127287471 3:33.19342751741084 4:1.0735115397823871 5:6.46816912159916 6:0.8590850592766082 7:124.98593469231297 8:3.980985762895498 9:2.093409784614318 10:45.393107445877014 11:44.209000674741056 12:9.056474653668538 13:0.023100664688682843 14:80.73228434610716 15:1.695753286816419 16:2.250311571333088 17:215.3656883040209 18:0.1835735720707319 19:35.04030011105103 20:4.472297569206775 21:10.760670575438574 22:5.767794006812084 23:13.867634028745917 24:0.006075988159587843 25:37.93761831451333 26:85.57648101682989 27:0.44733167589614936 28:224.78924609069753 29:168.83500784623845 31:14.904759208118685 32:58.17447275055543 34:83.65656219412251 35:4.086159645837566 36:3.220312415433568 37:7.8221449180012455 38:24.84320339266098 39:0.003002551688226561 40:698.6173058753524 41:0.4227834720649884 42:0.1357722231241211 43:2.4230594318242304 44:20.77422053456718 45:28.469180941544987 46:3.074979694206176 47:107.99916061448239 48:21.699397898970187 49:4.2358207809227615 50:14.644945524876432 51:0.45164225150905785 52:51.32780330595763 53:4.916383460439196 54:10.71479609077013 55:0.2895157608319378 56:14.771061652358295 57:5.5178911803878234 58:5.767914831666705 59:293.0585285987611 60:11.572394583585947 61:89.0823816851394 62:4.6002978645387405 63:12.476759661807725 64:0.868611125520876 65:6.05478776727346 66:34.6512500905243 67:0.016539317902735585 68:2.132579879390277 70:1.3965072523231044 72:0.37371783010630755 73:24.090335188946078 75:9.346892506613152 76:71.17718183194165 77:0.6386093652872207 78:0.6064484915209398 79:82.7339652961068 80:493.62720105889696 81:0.8338770292465107 82:24.874250854296925 83:2.7780899481713397 84:11.71138612082345 85:5.730639283763566 86:6.58937232808751 88:37.31009763733211 89:32.66819908199637 90:4.426464766995722 92:12.781904808822391 94:23.924493976691643 96:0.22096674794552673 98:3.371305331078062 99:7.419912742422692 100:24.65746800329733 102:0.23701476760775728 103:10.241439894627351 104:17.03401021971181 105:0.02930805277692688 106:6.9626026617313475 112:0.1306930993582649 114:0.397630070763833 115:1.1181815158439883 118:1.180226594545566 119:52.997849006419294 121:64.1054774293383 122:108.42278586805887 125:0.9737887881827381 126:479.07644009153273 127:47.086931796446926 128:15.55400254779435 129:18.38155056236484 130:64.31410571272856 131:14.67625264835512 132:210.91858120230123 133:769.6624621912509 134:15.935602549861583 135:0.051041319467048374 136:1189.0950533999803 138:9.896213866411902 139:6.901352206071281 140:18.48953183085424 141:12.127928936965953 142:19.563439981598975 143:11.844107498912525 144:314.93912818539644 146:0.21697782136732222 147:0.0024886202616194123 148:0.04083208494457073 149:91.84512467193468 150:0.258347229685657 151:15.804203446794268 152:3.5499800919643265 153:4.216420215665502 154:0.04663797911651622 155:8.983225690479049 156:0.029943964570385374 157:13.744490569060003 159:0.05903085278083345 161:8.178575501016732 162:57.96456645084418 164:30.543156074896597 165:19.653417923606845 167:30.738524917378054 168:39.69915047667924 170:1.3190658329330867E-4 173:3.901020396105652 174:0.015244259492653692 175:127.67657232282043 176:663.4247452793386 179:2.9927957473139144 180:2.0457112762080376 182:195.88558824806947 183:1.0726140312406998 184:0.9089417227400578 185:2.200213364427796 186:192.26955406034057 188:3.950158597881862 189:409.20397688915585 190:0.01192715312680775 191:6.696244593777881 192:3.216826289725107 194:0.4400541101810769 195:11.374296914612701 196:27.405936002492826 198:364.61826682178736 199:895.6254063504581 201:156.06914318684582 203:115.73617498838487 206:25.39837107340602 207:529.703761385981 210:0.6112813483328191 211:44.18777225922034 212:71.16416631904993 214:0.195127793155857 215:7.199194884220967 216:9.9778047939397 217:73.23958740189501 218:21.683562993592048 220:152.25721346293895 221:39.60189402154822 222:3.713070284636641 223:8.145565996839949 224:4.328739396277485 225:8.8944449583416 226:0.18936091250789167 228:0.5688150067933021 230:3.882774062385909 231:41.276565145835136 232:0.3639794270520565 233:15.939068983491167 234:0.45334782083570435 239:21.79884020695673 240:0.42381924556469847 242:1.7613143607662056 244:1.0242138764533988 246:422.7206940091503 249:103.66548554767553 250:4.4337902214442515 252:4.231850234185497 253:17.65404371608106 255:0.8196379501622421 257:43.82721265080729 258:379.44120323130994 260:15.367985135141089 261:0.0893285321412496 262:2.6902848129086676 264:0.29991719024518504 266:22.04881264011623 267:0.6098380307854809 269:8.402739042937284 273:27.585028642624316 274:6.97995033696078 275:369.8406732850305 276:1.5386563845498529 277:0.007609199483293409 278:1.2459596932300043 279:3.720993293880933 281:26.589692749958335 282:1.0782688703586594 283:3.1836764929258297 284:11.952999070767813 285:35.24176840002066 287:1522.8165784370972 288:15.540704715894888 290:6.3760167091851425 292:0.7701621969312289 293:1.099991540681443 294:3.8979725558449156 299:27.190411741525477 300:0.021348730029660486 301:125.92728250759727# arteria
4:21.49279677494039 8:6.397662772242309 9:3.5497357696999154 17:5.090805386557318 26:4.913985877086911 27:94.45780649624403 42:5.779143867919002 45:6.659647061630801 60:24.667194445663515 93:34.01398244353227 125:7.701887421115244 175:41.04141324229563 284:49.9942173926501 # artralgia
1:447.05022890232607 2:39.31743488086592 3:47.809673470448956 4:194.28188446554176 5:23.92730510594983 6:141.70803091727674 7:1.0130988150963463 8:123.99362701223913 9:6.55849686542716 10:27.488359468618064 11:13.213797984011984 12:4.480265963566902 13:9.434010977583071 14:21.730885239466993 15:37.438159004241186 16:12.486585205757056 17:22.920133611745733 18:9.975053574136943 19:46.165170213072244 20:37.95735584246918 21:1.9070973941962852 22:25.561476401118806 24:11.5079179748302 25:31.722543420085287 26:4.880134676029007 27:321.1692419214512 28:14.563704526678862 33:1.202439950090337 34:2.1460476358206857 36:5.561868033800938 37:0.07118553176125958 39:0.8701591014257906 40:21.12507814025216 42:3.372876890125187 43:46.47493683471926 44:0.7680516469393658 45:1.2997355985826207 47:26.790268823455627 49:1.160056668410425 50:10.016933707113553 51:0.5029916736588292 52:2.1965868455447484 53:55.07030503420368 54:5.015565969793254 55:17.48648431541871 56:4.380117653536135 57:9.837121319276308 58:6.8444722419440565 59:1.3575835286453561 60:3.6131186703349987 61:15.141202282560819 62:45.690023415815936 63:6.818529021515773 64:0.7717374303344398 66:15.500648087868978 67:15.15863128179662 68:3.7102430904087504 70:6.328154766567139 71:6.974372743491463 72:6.155619053256644 73:1.6167802233608115 74:0.7080987385393214 75:12.562626258849672 77:49.60702178054586 78:8.531799411821249 79:2.611274343650963 81:19.838334480051333 82:28.60588013868694 85:4.206591034727398 87:15.820706580651098 89:1.0407576279351964 91:0.31130013177083343 93:40.88427113939282 94:7.406903578655023 95:4.904375277577534 98:18.52867218226036 99:4.885095702593113 100:20.81216680190029 102:42.29814961792141 104:6.974372743491463 105:3.589902219769577 114:14.391832675413012 117:30.546524400092384 118:15.095959492242347 119:17.344583668921928 120:0.7904164924324427 121:44.56839640940091 123:4.0428852505236454 125:2.151875011290973 126:21.143892345647068 127:1.3463873385732466 128:25.887644566365033 129:0.6144345286784243 130:0.8714347130726555 131:220.10193212257937 139:0.8330275948576589 140:1.1160020720829245 142:1.5690151047824479 143:25.942843463021955 144:2.956464027802527 146:1.297791968322052 148:16.63958367971162 150:2.964299135882371 152:1.0077262581300266 154:16.540801928310547 157:27.174010285838254 158:16.178133932338476 161:1.0066194721279749 164:14.156811363288526 167:0.930099070728684 168:1.1971056060529741 169:3.83894360110404 171:21.58005705956093 173:13.691423544521271 174:1.7888714622939335 176:1.177332600730571 179:16.796634682780088 182:15.915649448955568 184:107.60179015671378 188:13.753905332357851 194:1.684924928188087 196:11.714624028057578 200:10.882956200582015 201:2.255303145500827 202:9.63285158708177 204:4.149220193639109 206:5.880618588924705 208:1.9141167633088036 209:2.5862270974289547 213:19.441228811224526 214:4.955998905663031 218:5.995379189479566 220:3.393439986340186 221:0.4723565207651203 222:10.582566319174507 223:16.56775635141817 226:8.197892616414633 233:1.2011039073668608 234:10.94606463421401 237:0.6637389569680949 238:17.683263284608916 241:25.817061969992256 245:1.3663094185192945 246:15.490282754591428 247:45.65593104546718 249:13.033470862891765 252:5.89765784068805 255:10.493698117484753 260:6.467105019190268 261:14.530460388325215 262:2.029326859174758 264:4.639711277219286 268:2.914786915191032 274:3.660122122848296 276:15.946637530380128 278:1.380824792773463 284:94.08336605238048 286:8.298816956694877 289:1.475232738445411 293:4.298066967465374 294:20.488840633355245 297:2.2623278786500576 298:51.854460345100655 # artritis
1:60.11358349594047 2:38.09506527873152 3:59.853607836324365 19:66.01157400167874 43:66.2587801695844 67:58.8602763293985 83:54.918674229472536 212:67.13107354878946 274:86.22360803266885 284:87.38535329139191 # artrogriposis
5:2.5995807914343128 14:4.128085790297653 28:5.252783030006907 32:11.037418276391051 106:5.9088746868012985 117:6.105744095791978 165:6.4360142995301155 214:6.582057257846201 300:5.827799542816926 # alcachofa
1:39.47732140019942 2:9.633875336323975 3:102.53973596981852 4:2.9796228493303256 5:10.053397106082574 6:8.381777333017713 7:31.090652946963633 8:30.087061266592247 9:21.701118154960657 10:67.11486146962339 11:388.477283894111 12:35.701548077913856 13:0.38171448465490065 14:74.9917801190913 15:18.9921101875166 17:41.08389430107641 18:98.76208707078621 19:20.82550133646738 20:0.5556023652547057 21:24.921016276201318 23:14.309208343907226 24:10.980280030907227 25:77.41600539546535 26:3.057762405678633 27:345.7372924498571 28:10.231548877805967 29:75.09817713794389 32:42.34893012845759 33:16.33787434418304 34:49.477727046919945 35:2.821400974548333 36:16.227745196254123 37:41.50899339528995 38:12.869351688476144 39:0.04703859284733604 40:0.27180593959381716 41:4.202058029322889 42:12.329686648465884 43:26.028467297724557 44:52.01091750975803 45:4.937980781154631 46:15.011294260255257 47:3.038890757690449 48:0.333890183079024 49:0.162413732711285 50:84.75268500550241 51:46.22702290601231 52:8.584814161096336 53:12.620842413256488 54:2.1645254003870207 55:1.1773219535563195 56:83.58893138450142 57:43.9760942956686 58:69.39620995662956 59:0.2659864588910834 61:5.1209222585211 62:14.903873335296858 63:28.554937838899257 64:0.02139826177733442 66:17.97075956826753 67:85.81292385001684 68:14.220830614421121 69:8.545605140686481E-5 70:26.843477477513414 71:12.586932440025917 73:2.658587154924665 75:5.409695348473809 76:60.74049342488581 79:1.1682595301386354 81:4.506482539260525 82:4.671268690182448 83:1.333560049255304 84:46.477596661304325 85:4.0134326440313375 88:54.23305895616989 89:4.103998691877548 90:85.30576492214587 91:0.07581749394951486 92:3.777861351704933 93:1.7877826641322407 94:12.891527809149816 95:4.961361210756488 98:0.07992110171469184 99:0.2334388751455894 100:0.24386526899038538 101:0.00468502368607548 102:0.12986533758761235 103:58.29948129110377 104:12.586932440025917 105:9.299619733178245 106:26.947050084551556 110:0.2196505362026465 112:24.840433746276148 114:17.24752870424451 115:2.0921702069452173 116:0.33045292153286565 117:19.030949724632293 118:0.2605410713515389 119:9.508639515236124 121:32.498587714390645 122:76.80157306657422 125:54.814383524705654 126:4.678899798208647 127:32.83378836128743 128:7.87327926214778 129:0.8203018529503385 130:48.3960155461415 131:140.3992147537135 134:90.79140760610555 135:18.657316356997377 138:2.8472771518809967 139:42.206743955439634 141:7.425516123116883 143:2.1960552974088015 145:11.95299907076481 147:3.212808363887819 148:0.4569893905454136 149:15.555910105184953 151:22.295964978667072 154:0.4432408487089544 155:0.38879936496254175 156:0.4864328098500599 157:5.0323587640340035 158:1.74848532924592 159:0.4171364028878956 161:10.8151338156667 162:3.3601220025478415 164:1.802821588052749 165:0.1911188971055122 167:18.602532427630116 170:7.051777890832886 171:0.3145068488146358 172:30.88977486861162 173:66.75557214708309 175:287.0057180009704 176:36.35166102650242 177:1.054103858630349 180:56.29718185569442 182:0.3598061200396707 183:2.048349440943176 185:0.5612475461808818 188:19.421199306388615 189:5.063798267623639 190:15.48046960375301 193:1.6853205208384814 194:0.4684107399895883 195:13.416178592585934 196:11.242708509348892 199:33.09977141245805 200:20.34067558356608 201:12.671632790705175 202:5.0291756978841455 203:0.22951321977579153 206:2.88662337862925 207:32.358411457897795 208:3.2264183773132546 211:3.5540488903734504 212:49.65060448421987 213:8.008089306720457 215:0.21352541426294458 217:19.171938974046157 218:2.9851274968467103 219:34.0525727404241 220:6.109775635826909 223:0.9541683599053112 224:9.249192962119462 225:0.8047210377962261 227:462.5049127064862 231:1.2469382063271865 232:36.5179237678187 233:0.1825336958328932 234:10.269691138788708 237:2.857117198383914 240:10.138419609282773 243:5.506213670130697 244:2.5729735504890345 245:2.185679598359285 247:13.53478124471059 250:0.5479819039907018 253:7.321855168102884 254:11.644508773087123 257:2.8537902142662848 259:6.202835424904359 260:27.58104592679467 265:1.8979006766339106 266:10.827167078161597 268:1.4229897705140555 269:28.55858846695549 272:2.5118975373095482 273:23.978374836718892 274:47.941374442434025 276:0.3637912290110398 278:2.212921349026035 279:2.3065988094228116 282:12.5743188278707 283:18.024619550288794 286:5.055150414819006 290:19.31566621854334 294:8.737130774335295 296:0.6334985193681152 299:4.644901118589878 # articulación
2:66.30676513066766 5:17.67659655766423 7:20.569684204812894 9:24.236139443999363 13:2.538989269341551 16:12.211458987115579 18:0.4478598209420075 21:0.7366459079339371 23:0.49561085033344066 26:0.7908715018430797 28:4.446698024826783 29:0.38805477335237515 32:9.676209596425382 36:8.331311358933908 37:15.188972207085211 42:1.4266016824242058 44:1.5341701788076079 45:6.812892048648666 46:1.2707601793831984 47:41.36927931313267 51:32.6915914452402 52:12.645890942775432 54:2.221576166173591 55:1.5947811613172465 60:5.446893669925682 61:2.2238797070991594 63:4.98117191639787 64:22.217653140603524 65:8.97293226640858 67:32.789684926384304 68:15.016421402196464 70:9.158169692442415 72:1.1462760380890167 73:2.5133784992726915 74:1.4598829879071766 83:0.8112803046307301 85:1.828225277092229 88:2.5050331906795162 98:1.7747641915091288 102:22.189077121267452 105:5.4215921681526025 111:26.848682079521144 122:0.8858106594264863 123:1.7490175274070712 124:2.5891001483259326 129:1.3414615004638277 138:2.6223843671095093 140:1.948525109744951 147:2.8304838635960623 152:1.8221313009926856 155:7.446494637536958 161:11.380993648817403 165:2.0661192097623693 166:2.4154336009889863 168:6.558151057886421 173:3.4804397434590877 176:2.019306191656981 180:2.663272939625309 181:1.8551010237549699 191:6.5063421468929405 195:2.3239916611838805 198:3.257461764255084 201:3.204386255646095 202:2.1913883804177146 204:13.07147485084712 215:2.115580626084216 216:2.637405550629979 222:2.48847590594897 227:2.459246345675089 233:18.419655078881828 236:4.8438927988837515 251:3.3054445376576207 257:2.6261263133119654 262:8.525944768644328 263:1.0407174252789009 271:6.9470914728118345 277:30.934198092034997 278:7.011123538686812 282:3.1800358545874663 290:2.520367287067159 296:2.8475964704764176 # artista
2:11.87209338351943 5:12.015706628701118 7:13.19907918591275 13:16.778629028685433 16:18.873681189589753 22:3.3260741803010188 26:36.914977481346504 31:92.2096776430357 39:22.370285104102454 62:7.552622451985901 68:17.38221621341002 76:12.558902506820774 81:23.62347592134128 94:21.824814173701796 102:10.666826532470889 118:57.7727274987347 120:5.098116843083895 174:6.412434665704789 209:7.332617930219952 264:56.54362645726309 # asbesto
32:6.771097001447953 67:32.44044364267517 74:8.393770081866126 122:7.6116084335375005 # ascomycetes
1:0.009370756156365291 2:8.378320467388292 3:0.005489575456078674 5:32.40055910555466 6:0.08702827642210685 7:35.93666692659545 9:11.064881575479633 10:0.013924187994645955 11:1.5890966484968647 13:23.542972730394414 15:1.006125283718534 16:0.24957293963028088 17:1.7394873663724075 18:0.01373307148991107 19:4.773805916649523 21:21.802415562594966 23:3.979242787351219 24:0.644651312639896 25:4.515613987790039 26:14.981018328128997 28:14.271610099698208 29:5.4172713474370635 32:186.23233010679883 34:23.274663946847134 36:0.44787683268618306 37:15.164865313400423 38:2.7098407059536336 41:0.15170518055521504 42:1.038246241289155 43:0.22059236744719166 45:8.815117861255091 47:30.8220783237052 48:0.40227934215852595 49:8.173395243284098 50:0.3541783200960493 51:4.936688855344136 52:6.116937838451265 54:0.3055146259948621 55:0.04968642069242077 60:0.03679416513343443 61:0.3067356470637374 63:5.512203621777636 64:0.03608105898866658 65:2.353763987752531 67:2.515017509847175 68:2.069220615403353 70:2.486266607959949 72:0.003926548997012354 74:17.07465015252361 76:0.009958656882270432 78:4.292960348061857 81:0.19889648569727386 83:15.189522939222174 85:29.795386189170006 88:2.7855052064935535 89:1.7028055046719253 92:0.902126286733456 94:3.3471586925877626 96:2.4535391180326336 98:0.10521688656663593 99:2.1908222796091135 100:2.2272200723825892 101:3.0732613096557797 102:10.882007067154689 104:0.929871419817648 105:0.034294612600190864 106:112.09280095081249 110:43.0237369131298 111:149.03572603089862 112:16.758864575765802 116:2.5140052979617704 117:11.031491885043005 118:0.3012691533366214 119:0.04357413917235483 120:1.2372552147888962 122:32.43842102739572 123:50.88604475752921 124:0.5195803165832984 127:0.3003650700158149 128:1.9324794161627497 129:24.764539976478 130:6.807580959435878 134:0.9912836053190838 135:4.308127146584911 137:0.34474484742249084 138:0.5406843336219652 141:0.8167486545788011 142:2.7081311541396915 147:0.6781358442427322 149:0.1638473459649086 152:24.68521274344148 153:42.63336776459087 154:6.27322415664378 155:0.43618664233527704 161:0.12206023916256431 162:6.527458290894389 164:4.711769365639886 167:0.08990556317662363 168:21.56687458763501 171:9.455706264722082 176:12.250223668457814 180:0.5669564750370012 182:9.790340172863607 183:8.78416568027862 184:2.507171663186299 187:2.2424386722540874 191:0.20480738336063717 192:0.3624187422057004 195:0.3613807953361681 196:11.577167462460643 199:0.3147601354609765 202:2.247086214206839 203:27.566171014828765 207:0.27527862814491877 212:0.2727441213097522 215:2.1199064199810183 217:112.1214650713745 218:6.720486836089126 221:10.982208795235419 223:0.01681525709186679 227:2.7057905195812753 229:0.42119243357102804 233:8.3630755150384 253:284.53438804190375 256:0.6603540867437612 260:0.7492182420924729 261:2.0687397421654357 262:7.478700097173667 263:0.5220298196121199 264:0.2141341283483141 269:5.692288636813255 270:2.9276135147851394 271:2.2971039307033427 273:5.977598423553658 281:0.19912164825787365 285:11.040828126234734 286:1.4445985331890754 288:2.652597841623019 294:4.5472912897293245 295:3.500781372338112 297:8.206172982566688 299:8.395993363867117 300:0.040479723047780816 # oriental
10:4.035983988662194 14:21.021548720110008 22:2.4892076065942175 23:8.146820000928347 32:36.577872076155614 38:8.643122445958781 42:10.806741644735453 46:3.850320824015173 57:9.874651455680594 63:10.583096913427521 67:10.241140630288017 68:2.7544401092564343 94:11.021392970481868 98:28.99029769845849 102:8.849162555376513 117:4.473811987677248 122:41.60103446308188 141:14.499553933043163 163:22.49547147338857 181:11.852094016856302 211:5.851055006152132 221:25.835509390659006 237:4.016257389558609 241:30.02840700660603 # asparagina
7:2.776011385004724 9:3.239783801569104 11:5.897357106196752 23:19.076418081360018 43:6.206815367109976 44:5.586884291727009 67:13.158838440151106 96:15.861348621299323 106:5.696863751739745 130:14.31707814740722 149:6.058512343720131 160:7.158561726378169 181:5.975455390912443 182:6.606676428552795 221:5.100987885357156 235:19.964183636924933 # espárrago
5:6.135070308677871 7:2.171763673272212 9:2.6167801170024103 10:4.777220541075714 12:13.65071405396148 32:9.241712537502115 34:4.016736732549405 36:11.151784117959137 38:3.7176810117889683 44:4.918143321614109 57:4.32429813500465 62:17.6354188237482 75:3.954133493915603 81:5.47876357017487 98:5.208330800719764 136:7.079128040111153 149:5.385725643688632 154:6.0918015393430185 173:7.104268895493753 201:6.809388563299174 215:5.6058354580691 229:5.959594282946084 230:7.096294723144414 251:6.9176938605066915 264:5.517057693664884 269:5.865903822278042 300:4.946956937746448 # aspartamo
5:1.0167192582791638 9:1.7197152189520841 14:7.224622972382065 15:6.520139031655765 22:7.035633516130894 28:9.446886538655516 37:7.666079312082766 83:8.61066977652071 94:10.476623862444903 102:14.873469749274769 114:3.3535230282303874 122:23.203132463219355 163:62.95931709060624 208:13.531742415587381 215:11.912220578206128 217:21.63596696140117 234:13.013421345969428 237:10.206440421926853 241:11.626008878034817 251:14.543805589732873 252:5.1826249411961065 271:12.153915034196217 299:4.51799085700285 # aspartato
1:1.832207922579228 2:10.857769243735442 9:1.1880390636016882 10:3.138022841323723 12:43.94384691618045 14:78.81148797982657 25:3.7268538220242657 28:8.123146686581798 32:17.180626839101542 37:6.377648656370307 55:3.342776409062816 65:2.806575792193969 67:8.372059035954853 73:11.455664582223648 85:3.610683742159838 86:5.269834825110338 88:11.437142712004759 91:2.530018676787161 97:4.919472527967984 107:15.423581087039214 110:48.43251894014788 117:25.131053392544867 120:9.258861717700242 129:3.0441029158880544 152:33.90898876575883 156:11.686850025543354 163:4.358008449697763 164:3.8047280765924043 190:4.599440776844207 221:8.2376096800002 224:5.579485045065203 231:5.6071050853571 237:3.118960821625512 263:7.936309614958951 269:4.185317672845157 276:4.255706927662178 288:4.277150628619061 # aspergillus
2:6.631941863853696 14:9.869213113796851 21:11.067930155133844 37:10.324964140183921 42:12.97807851362739 50:36.07311152919152 58:39.68049305643787 72:4.728650628402313 102:19.005413583153718 135:40.682382740091484 168:14.475853821089515 187:4.672851081360959 219:39.121625748699635 271:14.891548126184288 278:14.95970259886917 295:16.43372451744579 # asfalto
1:6.407896496346822 3:6.347655538069043 4:2.461922533955599 5:3.363476704965159 6:13.900662770560942 8:3.8801367086048177 10:23.96629893544675 11:10.114206872998249 14:11.672896415862931 16:2.4909625575318337 17:2.6505391263557696 18:6.462321645961362 21:7.383868149137355 24:4.810909973885887 25:3.876411245304809 27:4.611730869833213 29:1.8920358327676088 31:10.438683426117395 33:4.0082241994624415 38:2.286945402692999 40:19.157556281410198 44:9.500465696450961 46:3.103706633317589 54:27.816548194612324 58:31.813904928607545 59:4.204549891793639 61:27.82713404065967 65:2.9501360861273387 66:124.26554069138844 68:2.0533296563822465 71:32.09155471056418 72:30.44304292513652 74:9.317811383017455 82:14.187325517097184 100:18.963607568968953 101:3.2750665558628906 116:28.395496987637003 124:81.64671898418104 130:9.805359169856644 133:6.443425850805421 150:58.11311004951355 155:4.4559378393186835 162:3.485103556186241 164:3.9546609276846314 165:4.028368297677205 167:3.647321920704196 175:4.757568691681957 178:28.65259078625051 190:20.809288675650826 202:4.167913081331586 204:17.383647253438795 213:5.288211122309388 226:14.515731915171704 229:11.578788831788195 256:4.835915376590364 278:11.179995837670134 279:7.045462920951604 282:5.236322971548201 288:19.812635668266026 # asfixia
2:7.005458751667927 5:11.62585259570751 7:0.9388026655563142 9:1.3064511354724222 14:11.672896415862931 17:2.6505391263557696 23:2.0637757459463026 28:8.427713117396856 29:1.8920358327676088 36:2.736811593309233 37:2.0854311348998347 38:2.286945402692999 47:2.482378197134402 48:63.249682220070085 51:22.801900974293417 55:3.4902170930517205 58:5.171790288325758 66:4.294811465419654 78:3.7867362300239535 83:2.51653152512343 85:3.7596493716352577 88:11.750709761119323 94:16.58176313558454 105:9.491965338144812 111:3.112915389815501 112:3.2837479983890394 119:3.4618578993654734 120:9.567443931392015 123:3.668937116192905 127:11.091993921301603 146:4.129552222060977 182:4.399691245936473 187:2.8976528042781595 191:3.9747706460132886 194:4.602986166390742 212:4.131389780240719 218:4.725096484058964 222:4.494416014517161 257:4.643882848603856 260:4.9739517048459705 261:4.049326229619743 269:4.336867115611633 # asalto
1:39.34857660874863 2:494.6121363003315 3:22.05878554673251 4:19.192664178107755 5:51.4125215881624 6:2.342834173463146 7:34.42871062964536 8:4.403910083327154 9:55.30892317095164 10:20.478625522061385 12:10.514118373262198 13:24.3172890331038 14:4.479753576066988 15:1.6655013873577296 16:3.805931577013101 17:181.95559906574638 18:43.58484970181951 19:4.708623676236213 20:39.76917363544827 21:104.82153554764409 22:0.10239872106060012 23:5.4789533445807 24:4.192175309814555 25:30.46989456652384 26:0.13746050319648578 28:3.4740664184474688 29:13.11994277241069 30:4.278091570786501 31:30.43093842707932 32:41.364951493618825 33:2.395774426105399 34:14.032022064924154 35:18.613519974464992 36:104.7644891549824 37:17.995311127755897 38:27.007697216930875 39:27.2155674893243 40:0.003446314971104531 41:244.3237654050974 42:2.716067946393981 43:14.70562736867513 44:0.19474036222749383 45:0.8028825794444693 46:30.317346141941353 47:10.56528850787171 48:4.6217808408937495 49:31.279155958618002 50:0.9894423504803701 51:21.548297106461753 52:14.304837171822916 53:54.044383761661784 54:0.8781356504288408 55:18.512346471019182 56:0.01810408655985227 57:3.2953881363386333 58:2.142090360258884 59:5.41905518413253 60:11.108130145549243 61:2.8080238149078145 62:3.1921281397500403 63:19.58073850128317 64:11.085916655262443 65:5.801025515821643 66:12.539397008927498 67:65.51869047529344 68:5.418176287426024 69:39.66684079711167 70:21.548297106461753 71:2.242402441957739 72:17.445325369231995 73:1.2548984738492401 74:0.195563372340721 75:13.524909920750027 76:10.044023070870457 77:32.11768373532678 78:75.86767051643619 81:2.297640246517011 83:13.614748967474718 84:1.887559835186623 85:6.687381410906635 86:2.5218058497372424 87:25.921619141446637 88:17.89268515125604 89:9.929567863344486 90:20.759708249222196 91:692.0986269436743 95:3.704503752555438E-4 96:5.734128964232455 97:0.2162782734208751 98:0.04967969271131932 99:0.8015747854295996 100:15.602482775746276 101:16.761679117301423 102:9.807053937501221 103:5.810749429400658 104:8.931387719635456 105:1.2805824022569021 109:0.3771801245216348 110:90.95403210401676 111:38.913075518445275 112:24.320857005794995 114:10.584850343855193 115:8.317355350869214 116:5.860382889203104 117:141.44585586615148 118:15.841446143120258 119:14.669045575261826 120:3.151246908712987 122:452.17125743463964 123:1.730291253193869 124:27.870740448728142 125:12.6933089238589 126:25.84690682463057 127:11.984522519693298 129:6.918585843774262 130:0.29200045773062133 131:1.0127621015493768 134:16.580482286776 137:0.9679828905826484 139:1.4471023618849026 140:13.975254417508863 141:2.0018390465116207 142:22.00081176454332 143:1.3616773944579812 144:7.31725294944923 147:4.319634405116797 148:0.05758908894722469 149:25.927863760223783 150:34.1076898674858 151:0.20442840940438492 152:4.0199705171840305 153:7.458672932669671 155:36.58949304560482 156:43.96159299899766 157:2.7334538471351753 158:0.9718950197532576 160:1.8061755232892842 161:13.075489504465601 162:8.356039399812747 164:2.286346023538944 165:0.0016296459813027258 166:1.1240655405747524 167:840.9899647535973 168:4.777237318096226 169:5.1250639068072985 170:0.16382163341347597 171:0.01103513656670303 172:3.7746572007991332 173:0.445141176866852 174:34.09257635710363 176:10.855526293548376 177:2.6438795003176714 179:1.1212725998089557 180:0.08306361418528875 183:5.160536357602397 184:16.150856022882106 185:15.080683984426273 186:0.6666113767916538 187:3.4452333318001247 190:0.10250517810345235 191:4.694683098784558 192:12.654795059451137 193:17.61885120274409 194:0.06239432599820981 195:5.773643045641407 196:1.7282591216781982 197:4.886619900177608 199:12.143819167676119 200:1.6204883507136554 202:229.03810567529678 203:8.184771811503586 204:1.6618864524426713 209:14.931632976815091 210:4.673364855588365 212:8.22607422044572 213:0.31096581348061625 214:5.305906592147261 215:19.17289746390224 217:3.4746670929150194 218:0.09452331856302465 220:8.590186234400747 221:0.4676090921536173 222:17.776201675088636 223:10.382800237391551 225:12.70297524803526 226:0.6305540213366563 227:6.2599336937882155 230:0.4408945244612705 231:0.5635136394636423 233:22.79819776138198 234:445.2859313219512 237:115.25009806192556 238:9.68645407672656 239:5.39431134740115 240:14.094804667718543 241:7.447222198154735 242:0.5695808606996253 243:0.8230444725178041 244:5.801088736576873 245:0.0033309182830645917 246:12.28502627507313 250:1.5382718420427377 251:0.3498887064369757 252:10.573170832676302 253:1.9801638562359227 254:1.104813949217208 255:5.26056096512556 256:4.252099220722499 259:4.382507094030091 260:11.917215146746948 261:14.935484971110967 262:21.10998558804124 263:1.2465269308201857E-7 264:57.28492270387398 265:4.41345570232688 266:7.293526014863515 267:1.2076420868414863 268:16.614805449685427 269:161.30749644719967 270:3.6965943902523795 271:8.520094714603747 276:52.25088559164988 277:2.082960276637344 278:5.512014787829597 280:8.513761620012579 282:2.2374350748053553 283:8.962661410315068 285:10.859471202652545 289:0.015880731282320575 290:197.4577134859878 291:3.421914238133701 292:9.897401507356644 295:7.904360416237929 296:15.73473893856274 297:77.51062944584142 298:24.65462347474761 299:14.723680994411204 300:0.13782584597728673 # asociación
18:22.18509309081077 26:14.140728084538614 28:6.074090632241945 110:50.46251713775533 128:7.19112251309134 164:17.311517037149034 221:15.185127553638893 263:14.870292904300284 # aster
1:2.7504190967482094 2:4.820047558320668 5:21.094452680170225 7:23.077224332489546 9:12.219091444965143 18:8.173530983262062 21:16.114051720255873 23:8.341940611664548 29:2.6729995769703723 32:7.936063048701179 37:2.879770309050695 38:3.093438214227121 47:16.340259785036576 63:4.030964401077512 74:4.18080542841694 83:32.706791437907555 85:4.620307337336903 92:6.083516237225285 94:11.221817741326587 104:15.038134878155304 112:10.990054271054177 119:28.404516914982903 120:4.304287196249081 122:3.4393056533179833 130:4.4220518320711495 161:4.61167017933126 192:5.188079134901674 208:5.752023952658962 217:5.378862860440038 221:10.303210549155864 230:6.431860130418811 239:6.183100858844494 281:21.092095560355737 295:24.15466140447103 # asteroides
1:274.3175475454883 2:40.18739902393196 3:48.55950569895645 4:212.85406029127023 5:3.557867369845775 6:120.31814039235758 7:1.1004989494840365 8:60.331102530436 9:25.232411073067617 10:16.735456462837544 11:1.0221202189467204 12:14.20718466080794 13:0.03307588676528202 14:17.70933093703868 15:5.135251701083199 16:38.38688698850039 18:3.675009776350763 19:9.252239772140225 20:24.104008157954503 21:4.821770835517144 22:3.1905082497017343 24:46.434299942668765 25:14.07354693416435 26:22.13575813172674 28:10.255841072517722 29:1.2005593776156815 31:38.779659727374145 32:1.1898572357257748 33:26.54761509660467 34:8.922908761755089 35:23.45059753393407 36:2.5168396472963717 37:3.9313961640218644 38:7.845292453473829 39:0.9106860192295491 40:1.41413592710091 42:0.7189447906785179 43:39.92735668661357 45:1.3453771944652515 46:6.74257817417679 47:5.0079787746541085 48:0.3468698120041074 49:1.2042622536706886 50:35.14985208583778 52:0.3002356952928912 53:15.130749661775921 54:5.122135828208917 55:70.35272677286096 57:2.7129407768525775 59:5.128061202118366 60:7.665553573737081 61:1.4032535699831503 62:111.8482869764599 63:3.2850511156968696 64:3.7059689322892106 66:10.169167194592227 68:6.943676774271 70:2.9829041147063147 71:12.940627334608129 72:25.484685423589582 73:1.665106434910107 74:3.540654945584759 75:5.07338289564278 77:4.045674236373366 78:4.358783207136163 79:7.893815097831681 80:1.910635019990413 81:9.197069509936936 82:62.58632377522421 84:18.510282528282694 85:25.037792808825056 86:2.4529848583444145 87:16.04992770191562 89:1.0835789331405274 90:8.121384376602897 92:7.010603009532522 93:79.0402353836206 95:71.1420659829846 96:5.309959463130888 97:2.140132245135685 98:4.19842717419216 99:63.17862321484499 100:5.03572825175072 102:74.16608089693521 113:9.982055907198907 114:0.45200812066208135 116:22.033796405740823 117:1.0192168042271574 118:5.105604167693725 123:4.144889235917116 124:16.95464919520945 127:15.316363442382936 128:1.2068640736800214 131:9.435279969748768 132:58.08066813194274 133:198.1337452313216 135:27.42005194371873 136:35.744302603406744 137:5.27124229137364 139:3.8625086157253903 140:1.1597149352901568 142:10.662883237596049 146:27.283773037109782 147:11.834809285546363 148:16.87011433324596 149:1.1395443694402752 150:189.53404905448883 151:2.1143070045498398 154:10.936373443739567 156:5.934877382311461 157:1.3752172287958981 159:1.6549572491612585 161:19.077670577046412 165:1.2629742453422692 166:22.403011214248536 169:3.8957580793831164 170:2.021173030832668 171:1.4882112501309508 172:5.93335374372632 178:77.3156948082253 179:60.91626841166814 182:5.492252696414644 184:75.96212952184914 185:1.8706933978465752 186:2.916748152348071 190:24.095389310184796 192:1.4948712433834508 193:1.1407683178427335 199:1.4167416919847382 200:11.00061473953723 202:9.79978346315029 204:11.101383438519767 206:1.785747462842727 207:5.002508473995765 208:6.3845704312502 209:7.84043486435264 210:3.653833730507851 212:9.69362176932791 213:13.083843730191962 215:1.3067498895121328 218:1.8376693598023095 221:0.5052610420485656 226:8.312583489925736 233:4.7615003726629705 234:1.7472334427153178 237:0.7008224957047016 241:32.62260700548041 242:14.516557331957602 244:4.253826864369805 246:8.869672424823715 249:13.152373900618915 251:2.4028994399596577 252:1.7934446503748462 255:44.91926455669279 256:31.561703134945233 261:4.840475162671572 264:39.80109408009662 268:8.53686412070045 269:1.5116808346485224 270:5.86998869919497 272:18.99515418446922 278:1.4272219822781185 279:3.9651586641071455 283:1.484894779806654 286:14.971442754825393 289:5.399159795711328 297:2.3144658030320486 298:7.662171707951013 300:3.7457617165878903 # asma
1:4.712858896265979 2:8.785296611933092 4:13.418356399759098 5:3.067495123700547 6:13.631303420066137 15:4.261526032192433 21:22.61560366798139 34:13.648134935462354 58:8.127817829306533 181:6.6995123557032805 224:8.701904143870085 273:7.3815168764720696 293:69.98474591441556 296:18.57468129146255 # astigmatismo
5:2.321528890109458 6:4.569677989200088 37:10.869464508054909 38:4.274264976406032 40:6.320074456871173 47:49.63520710973853 48:4.708107775872213 65:4.992695048781934 75:60.66451912230994 102:11.539001096190374 139:56.40814049788985 142:6.574217298046341 231:7.899186524453844 # astringentes
1:2.8966123139356736 2:1.3766329418551064 5:1.4155303875740834 7:5.943379392495203 9:6.880331448910863 11:4.7312427265451795 14:2.8141293429350775 16:3.458632434295116 18:8.486733966419852 22:84.05584638566431 23:3.0038207758137387 28:3.8941883479479307 32:14.791711539810796 38:9.155213983710102 54:5.228616756469965 56:12.512310027384656 63:11.10394088740441 67:4.01803913093744 68:2.992593810095376 81:12.73094774831971 85:4.776657529594789 89:4.814847295787062 90:6.824652917096901 102:3.3418155905336557 103:15.817159188499902 106:11.818215646886634 114:10.432039763894425 122:17.2727218244101 126:6.764497021273876 136:15.952143386709354 152:4.769519748493446 180:5.719983430958418 183:5.149065363306355 186:6.982885399966471 201:15.41019930338967 203:5.147196754832778 219:6.076929212724511 253:4.818500711080084 274:7.840843148458859 278:5.261399973793029 290:23.360125437264177 # astrocitos
23:5.9731304566178585 24:8.927650399480115 25:7.955201438157692 41:7.913695093128621 58:21.650366742482134 73:8.628516219497984 76:7.288895518739188 102:6.334890131586994 106:18.206543563736833 112:7.325899950666505 114:6.879800326297611 125:21.595479826934614 164:8.037430697023922 180:8.796694216767753 183:8.214225133242042 # gliosis
2:1.215690212732828 3:2.675209067197523 5:1.2532747464622098 7:5.552121137256881 10:4.083446526034806 15:2.2900872653280397 18:2.730951775251299 23:2.8104673106854148 28:3.693145200335754 29:2.6273046455676496 32:21.20732237397765 37:2.8334674013557293 38:8.739983002892881 51:10.311253303098495 52:3.3705213285655438 64:4.227698562546017 68:14.739192093878465 73:5.346530565015177 75:3.2767667730325467 95:4.960117942564247 102:3.1450671593763855 128:4.7723309244382115 134:10.8228733350548 168:4.817681139078596 193:4.685360339164808 196:5.7111360086251794 207:4.955733213266557 234:5.445282051812139 241:4.760459402879162 271:21.68600201749163 299:4.832265493985948 # astronauta
2:7.151941973732552 5:2.321528890109458 7:8.026583078824709 9:3.147823148510361 13:10.39528144573591 15:3.473231666073688 23:18.76494505151106 37:4.050653134088417 41:5.9259495614470366 48:4.708107775872213 72:4.992695048781934 74:5.3968000840237496 75:4.514374137672093 89:5.884219794252474 102:4.377162371190865 172:6.748995853526955 196:7.002224034218363 199:6.323394657309625 227:6.572705166008105 # astrónomo
5:21.3722503776984 13:5.988902255698288 15:5.320994837031774 17:2.536909228744754 23:24.880925766902827 28:2.790541914109242 29:17.33583286585154 32:1.7789057684711298 34:2.451653113745566 45:4.010429405139599 47:19.98937389681748 48:2.5710059335021835 52:2.4826756956182585 76:3.1316031891485405 104:5.115259527871332 106:3.404719732900992 110:4.960328886571051 111:2.996031940060477 117:9.856101457557777 134:3.134925108555005 139:3.393067704403756 155:11.382530993852583 161:62.337917010492845 164:3.833721711670497 170:12.363139785720872 172:4.511111504063969 176:3.8548760259968806 183:10.702610337071416 199:36.5105742683294 207:27.03028041638826 212:4.009818554870245 217:4.381444099096394 221:55.562765249183016 257:11.765753548974129 270:4.477629064466373 284:16.425503129051673 299:18.14762261001252 300:9.309064167625557 # atlas
2:29.487802601974305 3:15.444713590899953 5:9.58467887274666 7:9.901868724398483 9:27.195683352881442 10:1.9179684312626324 11:5.826436108500717 13:8.460051542468456 14:117.2016669131175 15:12.589087942490767 17:3.1183045190473324 19:0.5501326024806464 21:11.474996706450181 22:0.1927322424888511 26:0.0011634757441889515 28:1.3765932063871544 29:22.67916537202759 32:8.479769296892217 34:20.465738124966318 36:0.028539257443551527 37:1.8465487402358156 38:10.74828900686664 42:4.713146014230254 44:5.043856182157339 45:3.27380947247506 46:52.17780054716075 47:0.8369952657856545 48:0.01999639030170597 50:0.7542733499593163 51:4.0011877165906915 52:2.988769647516217 55:22.642818074094865 56:0.477132693132914 57:10.093983461332932 59:187.17927854085002 61:0.6908873231814139 63:11.657599950120275 64:22.187488147115715 65:80.71844272147554 66:28.230392494039602 67:0.09966525086782405 68:3.853010884246322 70:4.0011877165906915 73:18.087579073241074 74:8.326412151120087 75:24.398679086836403 76:8.025817177011456 78:2.7023242435976114 81:20.46341426998844 84:20.405791780303357 85:9.91531613809619 86:5.5686687344913475 92:1.4170965972565175 94:4.97708767218611 98:14.101955444101899 99:6.950795854920195 100:0.6592531622086598 101:1.9044498825704625 102:14.991955185419762 105:69.21742911704256 106:2.2840633033381037 110:0.014571773710004373 112:1.917403229655643 114:18.36804523990704 115:0.6580627603156777 116:0.7816552439161509 117:2.581049566284561 118:3.376144006132208 119:5.1555310826661875 120:0.26648833949057565 122:74.31873687624582 124:0.964797262633923 127:0.682239173561301 128:10.656510504258376 129:0.15623449211082283 130:13.46723591598275 134:16.316055331456944 135:10.566314456696313 139:0.2952349478262328 140:6.312284760214337 142:3.8429549409558503 150:2.1205805534350306 151:1.2944470731938218 152:9.889278691851256 153:0.5313962912846487 155:0.8603605482713724 156:8.348894293271659 157:0.6684435043038571 159:0.8977462462704033 162:5.2164835910481235 163:0.8982765511910072 165:6.671001422583618 167:13.85635205692777 168:6.5975021084722885 170:1.2123994391159454 171:0.7596770817228121 172:4.1409470393370595 177:92.60775016700235 180:4.228994846242786 181:19.46366037705166 182:3.731371379959958 183:21.42540479292359 185:8.710293058929613 187:141.25427801435157 190:13.691861969345313 191:3.0107193151875875 192:22.56477278970217 193:0.4865603787331886 195:3.584285484515138 199:7.197384233826857 203:16.143287754907654 206:112.76114081183178 207:33.05061649543648 208:4.56399211363004 211:27.022052574903267 212:0.6443150787564741 213:1.487671915614054 218:4.301711234274638 219:33.39537401492457 221:0.08055141648692764 222:0.8872046425686794 224:1.8563496188842654 227:17.799990805968616 229:0.84124463085761 230:10.937402474734597 233:15.586204445520261 236:1.6687728780915856 237:26.069902177457465 239:5.336978879824966 240:0.9500994650067957 241:10.61261604913608 245:27.678094051852618 250:1.0649137677872635 256:1.1354019105402968 257:0.9937134986757881 259:2.571342509757681 261:20.988366696001982 262:26.647321299033656 264:6.586659012448343 266:8.727372001352002 269:7.518378844570504 270:0.9625212070950907 271:0.6888193253170514 273:7.820392092572413 277:9.752306210679201 278:0.7101782918787165 280:7.5442153513140155 282:10.051825978086297 285:44.667309796853914 286:2.0195682607232106 288:92.59627932447185 290:8.052833444685643 295:14.443404659942324 296:4.582108252159099 300:8.751696102282132 # atmósfera
1:6.138660631616747 11:8.070114725686464 28:7.200893754395305 50:8.683809446259987 69:7.481791529904747 81:8.328192976589124 82:10.136806511477143 96:8.68591265905534 164:8.322347985455506 195:8.698579086024003 196:9.285914402879838 283:8.688018109901172 # atópico
5:11.56997794617562 17:4.108604118111104 18:9.482930579459989 22:23.79956663674765 46:11.944813535777937 69:4.652133843958978 75:18.46103868009311 89:5.3101312622621375 112:4.776824879386581 114:4.343587517765769 126:17.367226185414992 129:4.678210342165365 134:40.30068914122867 137:24.16232254797548 140:5.412717784501085 183:23.66808270077522 196:6.422279957756795 211:16.044718311024628 228:42.986699585420425 237:30.361741753235343 283:57.47129532187327 300:4.946956937746448 # atpasa
5:3.067495123700547 13:4.616668649320225 32:4.620763880081704 34:5.387116523371983 68:4.814909977425618 89:6.706427442630084 94:6.281234664128843 110:10.957230636921649 120:6.342544894469735 129:6.064077253746082 161:6.658530088699199 196:7.830287239459689 197:8.050179030711641 236:5.983557802846688 263:5.663074792583011 300:6.337691330414301 # atropa
2:26.313315060399212 3:11.295185132154515 4:7.128235996746543 5:96.55200303645837 9:9.09802771183534 10:3.110261306486808 14:37.77390612154317 15:5.211451214702958 17:7.5277884005479265 18:1.831601893002911 19:3.80067240898099 32:11.117964787870067 37:6.321558752732752 55:3.314747459329333 59:10.748740596353503 63:3.0129308408374538 64:9.144414962110426 66:4.114605327371672 68:6.252112074871339 72:14.613165344869072 75:106.22276891730775 79:5.473532455899048 92:12.774576336897539 97:4.890160228082608 102:26.362174179576897 115:3.9734493292121535 116:4.16056998984525 117:3.534535287773328 118:10.724024515018947 128:10.241396004869713 129:3.016475333999529 140:10.116809241663658 147:4.681505966257446 148:4.4010313995679775 150:24.180116539124988 158:6.205830186465639 170:30.08526121895468 175:4.5754536603647225 181:9.899128986288574 183:10.582765158263774 209:5.446012387363274 276:37.16820228563853 278:18.640226138499468 286:5.740911444076653 289:11.04587847485999 300:16.187303104247473 # atropina
1:33.96398624652611 2:119.31612635600567 3:74.01780778998004 4:46.291088024572446 5:74.51602712433393 6:21.519493514229023 7:29.53618166607843 8:51.24710453435817 9:48.9137756109709 10:15.579142461769946 11:10.220414708064355 12:4.146872249978118 13:21.598463516729925 14:53.92251750640581 15:9.60446696201928 16:123.3693626922882 17:5.63003631354315 18:140.86785727850008 19:46.66227693277399 21:13.155445943071742 22:11.434805307403316 23:205.99943661659606 24:6.449663312687326 25:7.252672101784456 26:10.489968506460231 27:54.24901151680705 28:6.686540002200969 29:12.156558990206527 30:10.749382270314037 31:123.07580821391547 32:15.079164806894862 33:25.243191018120534 34:1.2596541900175713 35:9.92845246223695 36:8.847754099346131 37:40.059144203801054 38:2.2473800655709435 39:17.420201258457944 40:2.044389587122966 41:7.115395368869336 42:65.6005964019296 43:11.57187122921718 44:5.691639778481599 45:1.9195340406983088 46:0.005721892006626656 47:1.11864856815786 48:8.576945142593338 49:4.252754117523872 50:8.754255818281774 51:39.91488094050581 52:14.494057791549647 53:8.194461501959683 54:2.0208291077214104 55:30.617535325697972 56:4.0134322866327805 57:28.69931832839951 59:16.903575318373512 60:5.721768121326187 61:16.899954193414047 62:14.522704725821532 63:9.001657326208081E-4 64:20.74565683294899 65:1.987945115911262 66:56.65737602267468 67:17.707730698988758 68:1.6527389912103343 69:0.6928664042067744 71:12.215020205571065 72:6.872075299234722 73:0.3723750985094021 74:15.887867005374858 75:1.158872435092951 76:0.7832239788581608 77:3.439767589155636 78:38.85154212694271 79:260.6559768133055 81:0.13078162696290055 82:141.55474359506428 83:7.70795186837404 84:0.6427490919732926 85:3.7836138496170824 86:18.221716902603323 88:29.169462921049988 89:3.872714000673891 90:1.181905632954475 91:3.3276925873391114 93:1.7051156517825077 94:0.945981868576309 95:8.185685945632029 96:8.761513914151424 97:0.6919067580103795 98:6.637055860807244 100:8.234118860800331 101:8.26720929048697 102:16.249140113376455 103:0.9532732591171463 104:3.6774748851454304 105:45.178842862123616 106:6.0426433869979155 107:1.7398509444567785 110:4.220720743355909 111:0.639596690640175 112:2.6912472199420967 113:1.9467326537764404 114:0.41306954230161574 117:10.202942084706777 118:8.368323678366565 119:16.744636374323772 120:16.67579292847473 122:5.490615674770453 123:3.568529089478412 124:9.855473354682474 126:186.61564603807975 127:21.596739019140276 128:20.02960037443354 129:4.937052461689804 130:9.551161118096532 132:10.419712893143615 133:10.973919573207668 134:0.7868712772827597 135:0.9211293078878409 136:43.8645392085283 137:0.25708431127384396 138:5.997933624268916 139:3.2039527584095655 141:3.4007696174600697 142:100.16567901084777 143:2.1093441138336995 144:1.380267243735829 145:3.3939530006703995 146:0.1930531874065273 148:14.216196504835692 149:7.230471505818589 150:9.83685914070346 152:10.388567099011235 154:2.5619443117802905 155:9.316853781993789 156:5.9852171012702415 157:8.28519459882238 159:5.657601298146222 160:15.893383958168203 161:1.3912599354149708 162:46.0928605081749 165:15.906529910456934 166:2.3409006976640208 167:1.2563162880466483 168:0.14497874170344469 171:5.140061013123813 172:2.6825042810612065 176:0.13611566937700706 177:13.211029217932044 178:86.99413627391554 179:23.935940638424213 180:19.644502055894794 183:16.44381528508803 186:9.525549590702864 187:1.8829823033868271 188:24.812069686088652 189:4.885103673092648 190:43.08339279250958 191:7.597021339287941 192:12.973036828225501 193:7.236013109938276 194:35.62637521499227 199:0.23054249912021843 202:12.285249780542259 203:12.071726142000287 205:4.9782323122875045 207:4.707083086390459 208:0.5676158488065738 209:19.215397449088226 210:24.519929508589446 211:39.76217884306354 212:1.9186453261615863 213:238.43450464170309 214:1.9736276976860445 215:4.574017857172495 218:6.222359486024526 220:1.75756635444206 221:6.916755719010343 222:2.463655882858202 223:0.8466226956817395 224:4.536054418425428 225:16.892390528253237 227:5.536120337855537 230:18.801892414685106 233:0.1467950422542844 234:35.76770170885381 235:1.5950686628675521 237:0.8003577639385004 238:2.091091647452468 239:0.8402941418564842 240:0.40456667480348724 241:7.493361417734753 243:1.490898527972844 244:7.505393401737047 245:4.904518946816286 246:1.4793682731379432 249:78.9390609207631 250:0.49129950216723056 251:29.611010756985905 252:0.45325198586910626 253:0.0817334152142139 255:41.23506031553179 257:14.504844477414537 260:0.6294569756375575 261:0.16229560532845977 262:11.337655437505159 264:11.501224212226797 268:1.3451397975922754 271:0.22213990692399696 272:2.422747853076667 273:5.49265193450673 276:0.3155900556391162 277:3.494563806317384 281:1.6758799619003577 283:44.507795100380726 285:6.256043600871797 286:9.507554451715635 288:18.182225225253166 289:17.73076193483317 290:2.517593824635017 291:0.35178451677510814 293:2.577523267820409 294:8.46193531923378 296:0.573665138388848 297:3.7290554088387684 298:1.0078256257398974 299:35.79066580905894 300:0.011929223276323415 # ataque
1:3.827638495133222 2:1.9053773785083397 3:6.811632780778079 4:8.859350697931058 5:29.519490533925403 7:5.271365981290418 8:14.454088427237803 9:26.108988146481526 10:0.7756127418588259 11:8.754923481223845 13:1.3012058548628767 14:10.134018286373122 15:15.990005224714581 16:57.754661744426905 17:2.518368065928504 18:1.4613366557818934 19:1.297227577904612 21:5.057358682400603 23:11.026380776579094 25:26.310966160217735 26:8.964910654736151 28:15.285341766651563 29:10.154421199795125 31:1.2130196172805157 32:6.608644215915021 33:27.113048733053198 34:2.37482197829223 35:6.091249561744288 36:19.33495118485948 37:15.293449445152532 38:1.9227982936030554 41:1.1851037231522252 42:22.7426706251959 43:27.14093224291616 45:9.966002873034768 46:0.6528678422596743 47:0.28634226833203064 48:2.5761835602248735 49:4.83432062764707 52:5.562094233247102 53:5.187712802944691 55:18.227696080851455 57:25.429891915858875 60:3.8747908541219593 61:1.478849096262465 63:16.695958340650645 64:17.89689385862812 65:3.029720117518989 67:3.1598747704389267 68:0.10301633694033421 70:3.136772130188464 71:2.3720885433798546 73:11.105802724231228 75:0.2984352883079625 76:0.7514355253872977 77:1.0145597264440365 78:4.526756857094761 84:2.154646340039493 85:1.1252106408468345 86:13.767943563592741 92:7.192755128703132 95:15.490133314822682 96:16.129576572587446 97:6.949382758948671 101:7.48629204405018 105:3.8511907581563087 114:0.5048134235782852 115:5.205030200552407 117:4.38892019573067 118:42.16329476723224 119:0.9021986596706486 122:0.35661826199446334 129:3.448992851231946 130:4.123986217936622 134:3.5608480362172434 138:6.121819391533944 139:8.167582291518153 140:1.2314706554095902 142:5.789007480633527 146:96.96879765225948 148:6.013058745999765 149:4.680047388718354 151:6.893042135128372 152:4.464299955291684 153:1.272388833248583 154:11.21149276863473 155:16.74064683974702 156:1.8408520365651666 157:10.074459309932326 161:19.54044314855769 162:3.9773738360743205 164:1.2776656171634337 165:33.8803337654931 166:1.65380695567257 168:1.3148527332589632 171:16.15369491019048 172:6.111088010248301 173:2.655554931794368 178:19.439056232922976 180:1.8830273411692227 188:21.194346168669597 191:14.82946120652563 192:1.5717151853895335 193:4.682979101828569 199:10.224599678732345 202:5.232937424693382 203:9.935685867723205 204:11.292066540938698 212:21.451181574719328 214:1.4504112291064146 215:21.211151886579795 216:6.152672158831976 218:1.9184560317383168 227:1.6941088278369016 233:1.3189589683584526 234:1.827078191065108 240:1.796589451908824 244:4.346868751073252 250:31.562240217039243 256:2.014701799025807 260:2.135754664064435 262:2.163314880000214 266:1.95706918106507 267:3.7429572006394545 269:36.0793939999132 270:6.047416298045259 271:1.4762361809050155 273:10.883464894572022 277:2.2752663197971166 279:10.795517895049937 280:3.513768421658803 288:1.6658882300399855 290:5.912075251372192 294:14.14417479629215 296:12.166629325860548 297:2.3993272133565045 300:0.8912793983690341 # actitud
52:5.282250996652311 55:6.242918388245345 111:24.4747354611671 178:10.172477072946654 202:16.79685523309364 203:6.904124707864634 217:7.300254666761608 # austria-hungría
2:4.729273713156985 7:1.5725837630720436 13:2.615428659359703 19:12.344625562271302 32:2.619212666222956 36:9.721620420876365 41:4.64998240592059 47:9.169355093578762 60:11.19321957177278 70:3.802506587357686 74:4.131996315439276 89:4.609025364382802 112:4.083057120093779 161:4.562361636345028 172:33.10220586008946 182:5.2228695502612466 183:4.94201908645721 188:6.410612124875728 193:4.685360339164808 196:5.7111360086251794 198:15.095152902784193 199:5.040848780834061 253:11.972623809691628 256:5.665085003969899 299:4.832265493985948 # austríaco
1:11.302148603330041 2:6.430037942179152 3:1.7559629283620761 4:2.271015427607468 5:3.0118099958601285 6:27.190129310749587 7:0.7928077681551006 8:25.594035776910673 9:4.541149120422496 10:8.795852691040142 11:3.510554984317815 13:5.822540384245967 14:1.7082918324683436 15:1.4081370481016717 16:77.10338811005248 17:27.70402313928436 18:1.8070273234076566 19:3.772574419580047 20:151.73325432925276 23:6.219616179584434 32:30.27972523545264 33:17.852608652871755 34:7.289632191295207 35:11.545183358626373 38:12.376584536068487 39:3.3606590752804606 43:10.29766892545332 45:10.54175629495133 53:107.78639574372502 63:2.985760805464712 65:8.10033533269255 70:29.66574574743217 71:31.200681960643422 72:2.7525223841358746 74:8.893732276451725 77:41.70122483404501 85:9.777927860128349 87:4.166700516260169 90:33.38542151282255 92:12.71534958405247 95:3.933522058807779 96:4.093590237805669 102:2.1909793461484486 103:5.248451945519364 112:15.584768078735848 118:10.665436171521241 129:8.599419163981391 136:22.522563781009513 139:9.267768712345063 152:9.763621142027187 154:4.347645190361251 158:6.176483991478586 164:3.748125647318736 169:6.756552267592644 179:15.542008004787599 198:12.954825675924996 201:21.710999673463277 206:4.453871160369709 209:13.58698320734531 211:4.856222758142946 215:10.442709244750427 244:17.043186155631417 # autismo
2:6.667605238086339 5:33.08745623423918 7:23.707993735155995 9:9.26796077123049 15:10.241652150175671 18:11.646827361272308 28:8.182042044882671 34:13.549938025187606 41:43.67271309358197 42:15.879353172389852 48:13.940223250911057 51:14.989979439965698 59:109.74130297322839 63:3.0686418338192794 65:22.024078698481087 68:81.54660673674947 72:64.65312914458323 85:17.349827992009992 114:2.7564319032873033 117:42.880247903040164 119:16.41610910112461 134:39.9550451407793 157:18.623981241440987 273:19.479170999734144 281:17.976907124697465 # autoclave
2:3.021376639805672 7:3.449145799623107 22:20.48478003100191 26:5.303632984097767 39:6.461895963577662 60:6.317961636466759 61:7.131012651613788 65:5.807065052843064 70:24.605315697088802 78:6.695798998679512 81:6.877300834141274 99:7.055010113817653 117:6.61686625008579 159:7.447342784740446 207:7.06139184665921 256:18.478936022002735 260:7.925222872307962 282:31.625816589767744 289:7.282444676251753 # automatismo
2:2.7989693707324017 3:0.6445079160323378 7:23.569718726046382 9:2.083176135085079 10:1.7451657185669835 13:21.229234784766597 14:11.156934247992513 16:1.0710958695933759 17:4.664074890239592 18:11.593393826238874 19:2.373263084822766 21:1.009538724640297 26:1.0694018600110655 29:3.1946881864905445 33:7.334717651275013 34:1.1310204292339134 36:1.2736395781009162 37:7.440371260072414 38:8.065433547854683 42:11.150573842263936 47:1.0641496341192904 48:4.731173737134972 51:15.9131409973193 52:1.15668431743216 63:10.827712507057456 65:10.10642417273123 67:1.5188048202145223 68:22.384873952104265 72:28.214079499926136 74:1.7869195340070243 75:4.38263101705436 77:2.0399175429450924 83:8.774468037720322 85:2.172034928744374 98:2.1164232062918553 101:1.7371691281580859 102:8.354886957742815 105:6.163624551357056 106:1.9586809328072154 110:0.302649062879159 111:51.16405583128371 112:1.7448315626679156 114:1.3874801858166332 116:7.9937170601166345 120:17.73375085469221 125:9.590440872687935 127:7.695669966469823 129:10.838634936239572 130:1.9967071171396629 134:11.031279329045045 140:2.2968771357738995 142:2.8245366752659447 162:11.740157910433542 176:2.3701532148524573 177:3.8160552354641517 179:12.48921996943761 182:2.764162784912312 183:2.506529621678865 192:7.944973724197885 197:3.4241668082968966 202:2.547810774148332 206:3.0133534157595587 211:3.397681416127915 214:2.5489732077521197 216:3.0056169275781928 219:3.3668104320401633 229:2.791018521076383 261:7.41604644530165 271:2.5783180903720386 273:2.807348911085861 280:4.761122703712554 285:3.0830336617237073 288:14.606026924039881 294:3.8624089466743747 297:3.5911124479169385 300:6.226172335787602 # automóvil
18:13.789733608866571 22:22.792140585327584 65:15.961342300036792 114:26.463454674928077 115:7.77494266051342 119:7.047642854136339 122:15.223500178908681 130:17.29050299991901 203:18.46409998914411 # autofagia
18:16.138502583840424 32:15.889784296589587 164:8.655465099845841 245:21.02421418295164 263:18.025886159554414 278:8.947634450335357 286:24.55203029479612 # autótrofo
2:4.119066535220148 73:8.628516219497984 122:6.59833365514464 171:8.40701703347996 181:18.77327457081423 237:29.377170832683245 240:8.692457880235684 245:19.668119791067962 # auxina
1:4.215075067201479 2:2.554775226218308 5:7.858725632189603 14:11.045747044940818 18:4.2432686659524075 31:6.274038994189446 33:6.415085408461793 37:11.505227134782878 52:4.917172341316988 57:13.225180127494179 86:7.870037683938352 95:6.553105769844093 124:7.030531754863845 146:6.54101017933475 147:7.297612040125541 156:7.062612238580902 162:5.868132883487222 171:6.725964172546865 172:7.061783053173159 183:6.534674205724989 187:32.63437338550834 190:7.183193058901136 215:6.493367464047697 223:5.679727666445195 229:6.849869434336279 263:5.157004272926352 269:16.3758600768206 # aversión
1:4.861501173188507 3:4.8298337983888935 5:9.190165839388962 7:3.592718462305381 29:4.777924365411657 37:5.000502522151527 42:15.555952248499073 47:13.781172589812229 68:12.801268839261322 110:4.21426563880806 111:15.170139229929624 233:7.077863568906505 268:9.114080373179117 # aguacate
1:3.1734681445369795 2:5.660669898923302 3:3.143393501511883 5:10.96435503826037 7:6.508051139761071 8:5.194589280779878 9:13.595133930543655 10:4.577746604427831 15:2.746283666348861 21:3.6608062746348677 23:3.2822122295552822 32:8.836951367734425 34:3.820983322238642 37:3.305788622509561 44:4.718133001447359 45:13.696452904646376 55:4.79185968234164 64:4.723668780747186 65:4.228496222087791 68:3.2708290880011446 76:4.541451017631614 78:5.098373186449457 95:5.462807817020016 98:12.791351239667373 101:20.341746457609766 110:14.023882630139562 124:5.935738713089515 127:5.513387867040349 138:5.972496586034374 149:5.184198176765518 187:11.088876867576076 218:6.059371600786635 229:5.756649422192384 268:7.3408084324309515 # ajolote
2:17.28156045573453 5:1.7650611596513284 7:12.5365036918423 9:2.553417392527573 10:4.708319455777371 14:3.2141790604651193 18:3.3257434930861747 21:3.788225802454042 29:3.218626778516791 32:16.1141100985505 64:4.854612775463234 66:14.307291407920712 67:4.43683430863905 69:20.402652569432213 90:7.259103114208733 92:6.6757779361651455 106:4.9578793432008395 112:4.707924316165645 119:12.56446884250705 122:4.004115386092098 137:23.941341982716782 139:12.670725348485417 176:5.425228793427851 180:6.150785674319559 183:5.576979860608866 194:6.068057560644312 196:6.351931377356862 217:5.967097721637054 223:4.731782904519203 227:24.5056239712547 234:14.977118235889112 283:45.484223238042006 293:20.734493059216547 # axonema
2:11.192281728914578 5:4.167154401312872 7:4.5631916739194995 15:5.397466628109675 26:6.456541223419367 47:6.449276358500868 142:8.56886415922754 221:6.976871329247446 278:8.329115073166784 # ayahuasca
2:1.1432026262321757 5:9.202725557215336 24:23.276354927674607 46:44.50085587328345 67:17.66414412940186 68:14.445343417876007 70:17.621377869792997 102:3.0546767370954084 118:21.359373807543978 122:16.33219375546787 126:26.05303571312276 130:19.39276018358332 132:27.676830545396896 140:49.57373341240682 148:5.312108573606923 167:19.649550314082198 171:21.71993139295149 185:23.13042498075314 220:28.44854499276066 225:24.311328195615935 228:19.991228905117534 231:26.194616158150623 236:17.951793879864248 240:22.57303300376414 276:22.028302802765477 283:21.70733971579557 # azatioprina
4:3.277718982584893 5:15.079064418634003 6:16.587862487831366 7:5.645620958221886 8:12.24066587990225 9:2.0326729765186635 11:4.575033309215863 17:9.635455263871883 33:4.874227781578405 36:3.565260481337029 41:12.150785985375371 44:4.271147568250477 54:5.0710369960170665 57:3.6867044405322416 71:6.123636300712632 72:3.787010490244119 75:41.50678378558479 90:6.6644677045787875 100:5.023654381218119 111:3.9555223611027186 114:3.7056384528581745 115:21.69339526013776 140:12.274079263380367 147:5.743688334737015 152:11.975011025084319 154:5.43305329676024 155:13.432504867048847 156:5.5116131466403555 177:6.39005522514504 193:4.734791411476862 194:13.735017282915878 195:5.18601022708262 206:5.541306105170574 218:5.602975164697378 221:3.7979763357957186 222:13.51172773520031 246:7.051807340589983 261:4.916144329233495 273:5.319508262874613 288:5.302571516958122 289:13.214041097199502 # azelastina
2:21.3364823118719 25:6.277913628256412 26:4.800219389566968 29:4.132682357390409 32:19.122570052832828 52:4.917172341316988 65:13.435846209218038 83:4.830523797022609 176:6.381477633324088 242:8.224071195827932 253:6.198665681316935 256:7.268835549854337 263:5.157004272926352 # azerbaiyán
7:5.556213240310154 18:28.914078303544787 23:6.9822822756009835 # azoles
7:11.413928501198285 26:3.5096249032177704 28:10.61875523544349 47:3.502753821712433 55:4.554475873734861 101:4.332047302211299 106:4.589143874879067 110:7.265761947018593 153:5.025062998481698 156:5.726047342059846 171:5.39332708760589 203:13.180551152712232 221:4.005253467184166 262:6.101887930216281 263:3.8551178832570883 281:5.038148864937899 285:5.8305904957362475 # azor
5:1.4598577567034967 6:3.5816668608207434 7:1.7911555210360945 9:6.988233070149258 13:8.350500608031886 15:2.5269045001455366 18:2.975264440752441 21:3.4307987703299565 23:3.055922606852846 32:14.962691274806623 33:5.086730274469608 34:3.589629874158261 41:4.911226636098851 49:12.831264284273601 56:4.929994760922915 57:3.893241623524277 63:4.239648666268899 64:4.486612349825966 67:10.873806315820156 68:8.743152106752223 76:4.305330771211437 89:4.870066245845607 99:22.294800012417472 106:4.589143874879067 111:4.163770909789302 117:4.78238832106405 138:14.250771348873371 158:7.502185455764994 162:4.549199688197578 196:14.74676081868587 198:6.418858718197008 215:5.16386875601973 221:10.736093663806745 222:13.951390299835712 229:5.515707382842118 261:5.128794916710358 288:5.516442424800354 # azteca
1:5.199718807950803 6:5.870345126955888 9:4.405669796699046 10:16.265888682074678 11:7.117817867387728 12:7.32254105083904 15:4.74412445362852 18:5.228462600424079 21:5.711788911675606 42:6.668370727323681 60:6.8138321504950525 66:7.723789480557254 101:6.650577158345419 137:7.709905907749927 169:10.457318556199338 231:9.230877557975116 251:8.829475917507287 253:7.207304806486436 276:7.840748222577215 # babesia
1:40.200842369657856 2:2.8915493370282204 3:29.925275895253936 5:2.9373395902312547 6:13.338125334090929 7:9.392468131812823 8:6.652480017893853 38:4.940421513417504 40:7.003540805276933 44:6.167773763693246 57:5.562817018295461 60:6.1773351928533105 65:5.667137543828083 73:7.318177959453805 93:34.84489714471231 101:6.014891295940268 106:6.278399647161883 118:6.977714859629136 152:6.519089179269271 162:6.2375170858922395 196:7.68840355742774 205:8.811655607032064 224:8.559631815019191 231:8.587757404809423 251:8.186977637977328 259:49.54211389848639 272:10.120183246436115 # babesiosis
2:12.525170836363474 54:8.914068976014336 110:14.742297903748455 119:19.428542910821353 155:9.17934366516083 173:10.308737268171962 180:9.415856145112034 215:8.79084223125135 223:7.9669795066466 229:9.150635984285628 298:23.759981358531505 # babuinos
2:12.774652202551492 3:20.92115626428469 4:1.7949920731267832 5:8.798484881953431 6:17.738102471995166 7:2.7727398388232873 9:12.07549843958438 14:1.2673986132374766 15:0.9929865874563389 16:11.4166414701889 17:1.9718559368895068 18:9.786712559994562 19:3.246929374086216 20:18.465995818640934 21:1.750742349203679 23:21.64111517501624 29:122.06991702660686 31:15.756936436607639 32:4.818013177604704 33:210.56709016984047 36:32.6217223294804 37:5.240211813240122 39:2.844534542337025 42:13.95061208924131 44:7.991749273939367 47:1.8141033945557197 49:9.079450148795061 53:3.407128052604455 54:24.662560898776356 57:12.571905911471909 60:2.7131992810379293 63:2.480530716320705 64:8.002632356009606 66:3.554697383575783 67:2.326701718131786 68:15.525623623097346 69:2.460140842995615 70:2.3140727468335562 73:3.776610469899599 75:6.116120481406061 77:8.389038300697626 78:15.490939607464119 89:3.069689948615011 99:3.3945345546561976 105:7.983400086853313 118:3.454726772604201 124:26.318709100337383 128:3.2251481579770798 129:2.483955333208103 142:17.577576200544254 152:3.026840057917226 154:10.303104796783755 155:10.097585965375886 157:16.671609362707493 158:5.623378508834129 160:19.026318965563753 165:3.294726874872134 171:3.5678556244979167 180:3.9360208103443175 181:3.063290004546817 183:9.424158111607566 185:4.014166494232284 188:12.35347861763426 190:10.696887292009842 191:16.07232968030395 198:4.560338942558989 201:20.01577614055279 212:3.3951321593467716 215:9.343389834644745 220:5.733445884210492 226:21.875844276676 228:3.029726825368955 229:3.6853022545534317 233:3.2734412486923223 239:4.540946910681824 241:3.213824146539269 244:6.57194421505884 257:10.477626999936955 266:26.99880830470149 268:5.224311676050666 269:3.595815346301351 285:3.9888543065545896 286:5.161567834904788 289:3.6086123500822693 296:4.130882056451712 297:20.039866132918313 300:2.7311461518603726 # lactante
2:4.119066535220148 14:5.767829684730859 50:8.39859699755643 57:6.8598648111867195 71:9.368347810752685 72:6.965356230336648 116:8.441060514358881 205:10.126876043773015 220:39.46204663588211 221:6.976871329247446 222:8.600402956034076 228:7.827967631913642 241:8.027542600332026 252:8.78559442226923 274:10.939917978276965 283:8.40280253205687 # bacitracina
3:4.9912494582440825 4:5.586660600672233 5:3.362706786987911 12:17.21798384525005 17:24.455919732330955 18:5.051670511742417 19:28.759429598424987 20:8.018005334054585 22:4.836678364136286 34:24.16741124693228 40:17.862235287510494 44:6.624519291105045 45:7.373906522324703 52:5.734938071241636 56:7.0847060555081685 82:8.997945817198088 91:14.547461326261748 104:8.516248896834428 116:7.591121030559193 118:7.436848904736716 130:6.780265522661613 205:21.49611539769452 222:7.7500170293477595 252:7.934732818729621 254:22.70348943141161 274:10.085834378286224 # bacteriemia
7:1.9418364934805836 30:6.119773337554201 91:10.46952461623746 110:2.5078443482656056 181:5.03943563834662 221:339.57966177874 251:6.649472934179397 # bacterias
2:0.7869361930422981 5:0.8384754797629337 7:0.05160323340188201 9:164.57608935365027 12:6.989616683845611 14:0.5622793450838116 15:0.3604143022608861 17:25.82242317937591 18:206.05340772059952 21:211.25528884173144 30:373.7722348908288 38:0.8543763133516133 47:4.197931095172979 51:1.4442507983780657 55:6.1631726711849195 68:3.3732829758144223 72:15.348429074549674 87:272.6841149469213 91:989.6562221311427 101:5.741218590942654 107:783.5764345549134 110:2.1793050267909453 112:36.968156316506516 114:216.09535275378207 117:6.598236277681035 118:2.499222039145408 122:4.456819390173844 134:1.6520855391875269 137:2.581703493761902 157:7.500619542886587 171:14.004983896237352 192:2.614182858577936 205:19.058307504044663 214:2.4776755935478936 221:5.126797707091818 233:2.327926732009713 262:3.2627693023993616 266:8.689088215698368 291:384.7547589508659 300:1.8228373005578529 # bacteriófago
21:7.3850426344742734 44:8.488011368971396 74:33.43974187888266 91:7.672731800012736 110:39.704947833724326 200:12.428777868840731 # bacteroides
47:18.181749633626417 101:19.93199527157987 152:8.843189938407114 183:9.233646645899483 224:10.896442977563334 233:9.110932144445789 300:8.517628303695895 # tejones
5:1.180130703187687 15:2.20484954407994 26:8.991349329689237 32:13.862845991027582 74:10.794020351088067 110:2.031420967738228 123:4.383575219791772 153:4.6680547100915835 167:4.361504353803093 177:6.2423626945595005 187:9.873584495345442 217:5.232780595094258 263:9.700987259129164 # bahamas
1:0.6813776113307647 2:5.50697819466441 3:3.325381191688368 5:12.521984949369973 9:0.24976238514941088 10:1.7677627268545826 14:0.6259320306480929 15:9.907027801650903 17:4.712424106389951 21:1.0289825038492566 22:3.070556311220776 29:3.2390603508739613 34:1.1511371615419126 38:57.37170615678828 39:25.072566933506042 44:54.34622340079026 46:1.6091024665300895 47:1.0839059166403142 48:1.2509416072726254 52:9.094974617162956 53:2.549780055150536 54:2.6034721032472716 56:7.084067860996795 58:9.697199757527322 59:14.006426043000817 61:2.6058486507761898 63:5.763077749369286 65:28.377019013777588 66:2.690731661440133 69:22.98856845197057 76:44.96326020060229 78:6.94850359598001 79:3.991823021680765 80:8.977733944191854 81:19.932324727877788 83:4.450610423808871 84:3.353669035786314 90:18.75612511997081 95:20.672781999520666 96:2.6976466196254996 98:48.75121210251958 99:2.5377779100743845 106:1.9818940797774154 110:0.3153269007582504 112:1.7674275285011762 114:1.408789967747703 115:7.673566569001254 117:2.151896503534368 120:1.916815925566421 121:18.494808439688843 123:6.715636877911057 124:22.55865527196753 125:9.644086461074606 126:10.781056715268422 128:2.3767827234795154 134:5.894323430626161 139:1.9713540092389086 140:7.165038125595023 141:9.505365562399241 142:2.8494986734784122 149:7.11329434853269 150:11.43296372279472 151:24.346434485439527 156:3.010863135105306 157:28.195105729626324 159:8.380641987054233 164:7.280766873356379 165:7.426713679657599 167:12.31340396426692 171:2.7033266732496757 175:23.183926037080354 176:2.394321513952703 179:4.910261648871682 181:2.2237656084672484 183:2.530960730578608 185:3.132823791880988 187:5.196504635002681 190:3.1221774794258796 191:2.393284217644499 193:12.995697413991582 195:2.7090269878059092 203:2.5292610814246124 204:5.596134554135332 211:3.423374675571996 215:2.49399054470382 217:2.88731321021211 218:3.0962556568342245 219:32.62546480093217 221:10.216374930873291 226:4.201392503281999 227:2.848114842212013 228:6.887076596678819 237:17.070288767230057 238:22.137165621215978 239:3.6444498758126618 240:15.153912102749233 245:7.797378445531916 251:3.7121308965313307 256:15.9183317946759 258:13.294084842523405 260:3.3332052257348197 266:3.13858451118196 267:31.102673528285024 269:110.76957459226806 273:8.254167433265513 274:5.091925602387827 278:2.633439247441252 283:2.6995377280412653 290:2.9108603811139098 296:9.121485127658909 298:26.34876429636886 # balance
3:12.213115596842314 7:3.449145799623107 21:5.221219195796987 29:4.629518908736254 47:13.464277350211386 72:5.807065052843064 110:4.067769846950406 168:6.92023493744593 191:6.892484346623979 199:7.148310744489655 217:7.441901546012455 221:5.81847384413318 # bali
5:19.79648713665433 7:4.5631916739194995 31:18.947580776388712 75:6.475873384700362 85:7.8321665083666065 114:6.879800326297611 # balsámico
1:3.433237385456727 2:1.8430978609093476 5:18.06617228601641 17:4.179090963064662 18:9.628686309734384 30:61.34392151733317 32:3.344552542033808 37:17.25815355949362 55:31.638839620222427 69:4.723511741249811 83:163.39343202738306 157:5.766299179969142 163:15.04673351897124 221:11.78529035096271 263:4.356521566370748 281:13.905615927952724 # baltimore
2:2.8915493370282204 9:3.7920874199178716 14:4.48749565340592 15:4.125323618551615 42:6.032593124867983 63:5.919959508101935 83:13.247712390989703 112:6.02412421104328 119:6.212952524097812 161:6.517530362960446 220:9.338161426617384 # banana
5:12.253246073944016 7:2.3715414775305534 13:3.4863158599534043 14:9.704478007695318 16:4.157042386762258 52:4.270111470447519 66:24.921320632507747 72:12.076692558604204 74:12.894719076816953 111:4.82050440154957 120:13.149943905584681 124:25.88353292897865 134:12.726827291241605 138:6.40320558656752 168:5.747018530208605 171:6.06321425141813 173:28.809633327973465 181:5.528550087054335 203:14.558087434517962 228:13.792409859670748 253:23.367845214235714 277:16.64249409187598 # bangladesh
2:33.65489822398467 3:1.4465907785861418 4:5.313039841267375 5:26.089571032898153 7:34.843831025339355 9:0.010311967355001048 13:23.18684661968298 15:2.9177545297248146 17:0.40086168688238694 18:14.959274672951933 22:0.04315924314352497 23:15.428734154755734 28:3.0329245054856844 29:10.369840616314413 31:1.250575786477791 32:6.772600223675502 34:5.600406108943064 37:30.0655679459223 38:8.347193796544879 40:1.5295980881747284 42:3.7139601162466875 44:8.035529863843896 46:0.6837794428676075 47:5.370197814428231 48:0.42058622620201064 49:1.314884422676944 51:26.914401477970152 52:2.502139192704868 56:1.236818335374951 57:0.5217127022617177 60:3.959596677600918 61:1.518485763338867 63:0.7398354953768451 64:8.05091446680828 65:26.467416240856732 66:1.593945532738768 67:6.904139869710946 68:4.184513602761714 69:11.807401137612294 70:0.6226659841877737 74:3.785041651011813 77:8.598929460220546 81:27.114693862751583 83:0.32710220048053795 85:4.564532604263867 89:1.190971100174745 94:0.8866844421341784 95:1.4669030263637532 97:7.043711587248807 98:4.452118793996819 99:1.4583465508833908 100:1.4780662607517945 102:5.086238586334956 106:8.337879128842301 110:4.971075425605966 111:16.56299515409189 114:2.9733269021428916 115:5.29509860880413 119:0.9365726320273127 122:14.050818747671544 123:8.758139679655212 127:1.5074723123863323 128:4.9293413278515334 134:3.644015636078659 140:4.816735170482873 146:10.099694901560985 147:12.257042189216145 149:1.2484803374065951 152:1.156563334344879 153:27.04028093081465 154:1.816137974198189 155:5.865482059246206 160:2.146787846667915 161:4.548993122102703 162:8.225946611049132 164:4.925211079407267 165:1.3750417843746212 168:5.012064331223529 172:1.881990671698345 178:4.379276735105805 181:19.97788226776776 183:5.239839932801066 187:26.08611420390167 190:1.9844403508298682 191:4.962583582199586 192:1.611976061615453 195:5.598209209927652 201:2.4364625582420443 202:10.211874864329662 203:10.076480010838631 206:1.9079668351399437 207:10.12121738585717 211:12.860008169755234 212:10.10506709148285 217:414.6626995613296 218:1.9606882800257412 225:2.333259328477819 227:1.7351253637508013 234:6.174621773154839 236:0.6909155654737369 237:0.7948264954191719 257:1.8903619290499307 260:12.58152019730507 261:1.3920012767085297 267:25.95844345005027 269:1.6291141928603032 270:6.139821023115964 271:28.578278198544826 273:1.7208547153925113 277:7.1553746399329 288:1.7067368382393335 291:30.2811214017225 295:6.801221194345458 296:2.098156371779878 297:285.36902247781813 299:1.3647969007867005 300:3.99328996843259 # banco
110:14.742297903748455 156:9.365074923400229 187:7.523428695677786 # banteng
2:10.207898746130809 47:5.983865682667536 112:6.857649490055399 # bautista
15:3.6650322962789152 23:4.221692272994213 26:12.194997918708502 32:10.814153213193796 114:13.039292814443126 120:5.72378506086385 124:16.701808744662294 162:5.759246070993758 233:15.459236856690074 292:9.327029036122054 # barbados
34:7.155040963657292 47:7.062938216182146 110:5.805937665077377 214:8.880408120631943 # barbo
2:1.3342217292689158 4:3.376398408517685 5:1.3727909462276406 6:3.476551518970209 7:5.841091569810049 9:2.123209230727373 13:2.756523982228224 16:3.407013536341675 21:3.3263241012536136 23:15.24687532977077 34:3.484482234603025 41:12.363325587891811 47:3.3979666413370406 48:9.919163100222658 51:3.9516433861453835 54:5.174614466195436 63:4.13229901330799 68:2.94211114656134 74:11.301957930777723 81:4.9284078919708145 94:4.346719372424806 105:19.69266282896068 110:2.2506854996022585 111:4.056639114277433 112:4.23341350233339 115:5.125255607816822 116:5.3168820792864375 117:4.67371771232356 129:11.001504709854506 139:20.001498734784033 142:5.442069152382404 162:11.62629060487093 168:4.970466480761612 191:4.943279580123736 221:3.8986073800159478 243:40.06642113525563 269:5.312685188509973 300:4.401617378111278 # barbero
5:3.7194642197217944 7:4.1107059567623025 15:4.937682666330314 89:7.401963123435414 110:21.361125835638962 118:7.816117583488077 122:15.223500178908681 207:18.496170726359253 221:6.509601735249924 257:8.284317658204309 # berberis
42:6.173039729750426 67:5.88769241986032 110:10.957230636921649 147:7.812399303418855 214:7.094916842921941 # barbudo
2:6.353620459519971 3:1.7319944698855116 4:12.864663916552193 5:0.5240457829788315 7:12.20639745762821 9:4.489965396758679 10:8.739130665642534 14:1.6844852366224201 17:43.407104969981226 18:6.003846383293465 26:12.952465986169017 32:1.6810392632173508 34:2.3464450694500867 37:24.40387096273958 38:6.644441524469745 39:59.74484861000174 46:14.927675591742295 52:13.299897343134232 64:3.1949524341528663 68:11.516671677305354 71:12.737446540461404 74:3.1027724269530945 75:26.761746085977677 77:3.3826640646700916 82:13.692350954267171 84:12.24224946672133 91:2.451138742472111 95:10.50296570679035 96:4.065657499273183 102:2.165766547504637 113:6.483547524489319 115:3.917385757261897 118:10.607739190836789 119:3.2319534850512817 140:17.416557835873736 141:21.05151305747852 143:6.673550738135035 148:11.40322986805277 150:56.566178995393926 152:9.706334013058473 155:11.14547741023157 194:4.364722094845362 199:3.984545001748315 203:3.886242423992737 217:4.266432670276828 237:22.88759722628043 240:4.345104601512811 251:5.127241547422732 256:4.596499633317563 263:2.5949813491457263 276:56.504344519164945 288:11.090651669104364 # barbitúricos
2:4.950070951676938 3:9.5524751259544 4:45.575188915312914 5:5.072349483625505 15:37.41574033346355 24:10.771486522994117 26:6.03955926099839 29:4.794840584453062 32:1.2475994976702889 41:3.0882818245550294 43:3.259075968067784 44:7.94941805773364 47:1.7958437367713271 49:9.03653292617301 51:19.60074119065424 52:1.901929468547974 65:6.989981024454079 68:15.440291757699057 72:6.989981024454079 73:25.891914267865385 81:3.2079464525108548 85:3.0133312309281814 97:11.300923146986202 100:3.397372609036671 102:30.138991006163618 104:4.461553642380823 110:0.8396846118617771 116:9.821695152662773 122:11.753531310775776 129:7.480446541468072 130:2.826218235856434 135:11.99128883811065 142:3.6993889524271872 149:3.120361635882992 170:4.164017258114255 171:3.5471083309670974 187:2.186455414951934 199:3.4614896860917046 206:18.124910194163494 216:10.458823284329922 219:19.260213804661614 224:21.386055156676672 237:70.36280304630779 241:3.193387126865199 260:4.19984765181205 261:9.230830960092073 264:9.12547242271939 271:3.4421273146165734 278:9.60406214516853 279:15.266503535024947 298:12.237980482947256 300:2.711252392774472 # bario
2:29.0916081510758 5:0.8017976990823501 9:1.4668558902913584 15:1.7479077848993312 23:2.242373716118961 26:2.674069873653685 29:2.0673701662752033 34:8.10336989988487 37:7.06450026515836 42:3.4854105951400216 45:4.33118360184668 57:3.0430890015188248 67:16.03134856102138 68:12.840519630329903 92:5.403271884590834 105:25.36608906497393 117:3.9082907855427202 118:4.391950845709498 120:3.6463455111531946 171:11.745808178955546 187:15.62207047585299 221:8.945923746302547 236:3.306442565427134 260:5.176577988872307 269:11.804476279334871 270:4.801898348943011 282:13.64008971266034 # cebada
5:3.7194642197217944 9:20.92022600419564 11:7.316135335839322 26:5.991101378412352 28:6.450241953463054 43:7.628534409759569 73:8.157819324094012 110:12.402429280611504 112:6.857649490055399 119:7.047642854136339 151:20.378658818336532 153:7.560675017059932 281:7.574060712961221 # percebes
7:4.839460208209231 70:7.316084858833143 141:9.485501519149183 150:24.053233205283068 152:8.109540883062584 168:8.371393542718717 254:11.01617622620811 266:9.170651359355462 287:10.914608645659802 # barorreceptores
2:1.668038438620496 5:1.7089052536048974 7:18.785333209009387 23:3.343842436776015 28:4.245744550159511 42:4.649793047275645 94:4.755819519793363 111:4.462980912790479 130:4.934966385541644 134:4.609024988923402 261:5.433507474015447 297:6.678791046331294 # baseball
2:4.392609070454463 3:6.10646234485661 25:19.57516950384325 32:15.157798367283048 47:6.732007375069922 67:7.33048726308363 74:7.661123021068653 76:7.572998474158847 214:8.54710119164928 263:7.103378258937372 # basidiomycota
2:20.34571456906282 17:3.3811669394593604 28:3.6462663687914847 29:2.5828921751694307 32:2.5748256975951023 34:3.2916224401972443 37:2.7884469565299477 72:10.081470334827111 89:4.560951838085655 101:18.61469109290056 102:3.099262006670957 105:4.170387485235065 110:2.0727039035891557 111:3.859811015359318 112:4.035595103109296 129:3.9387152035991657 147:5.644605633069552 161:11.770647104840915 165:4.796898582883986 180:5.462494867996786 182:5.174270902287794 198:14.994734543111077 208:5.652931862728673 229:5.203317081563524 233:4.774642010649475 281:4.728070865824069 298:6.325537813996881 # basilisco
2:5.428729074887686 5:10.596099555605075 7:11.76268782346041 25:12.909389920230764 26:3.62117526386943 29:2.9783020826481117 32:2.97003159070509 34:3.701511526927853 37:3.1887206732531914 42:4.46367328851281 46:4.268033953309013 67:4.185852043446928 73:5.727437315879433 85:4.947344710725582 105:4.591586606862945 111:4.277636716968091 182:5.603170258334924 183:5.320786553008941 225:6.363345991458916 233:5.2009630865903445 281:5.154054043605768 297:15.782208418438058 # baloncesto
2:8.501471074074223 5:2.9373395902312547 10:25.030158407631607 17:5.3421108028824165 22:4.390532812013019 29:4.492132817242401 76:14.852013121091726 80:7.615112422226112 94:15.161356404209748 118:6.977714859629136 119:6.212952524097812 124:29.205062726432256 127:6.97574231916644 185:7.567430409470302 # basófilo
2:46.45708025144088 3:11.744494220122908 7:3.9919734858538125 9:4.867969011446821 15:1.553663448375401 16:7.485360756490803 25:10.38207122086659 33:3.977163118802375 36:2.7074575390350186 41:17.87599400021756 42:3.261457269585119 47:2.4535528957222708 67:15.313905230110624 68:2.0256213071860185 101:9.137030027470765 102:2.3519637589431635 110:9.944965274198596 111:8.798557993427469 115:4.121779289003912 118:4.161245801817534 130:9.741420473905281 134:3.222423888437559 147:30.418662596509613 149:26.30348827142113 152:3.7218832763662992 171:4.276959225983139 180:4.652469921249574 187:2.8680054016757155 191:26.740812740766856 219:5.004167220856404 253:3.7695763926319414 263:2.7875890801286833 271:4.1694979358524495 275:21.408580260416425 278:4.2022395413451195 295:4.9153140492464305 # robar
2:4.752171873720031 3:2.929807870618845 4:3.921239926596254 5:2.453809293029946 7:0.026095014831531017 9:25.641250330915653 12:2.1196755720150344 14:0.4837612160086404 15:5.304464520404 16:12.90635872718963 17:1.0420677395666555 21:0.8585606246397862 23:0.6026545816921504 25:25.4628768089594 26:0.9155195672654038 27:2.7641068400521154 28:1.2488786272227121 29:0.4863957275619697 32:6.242137481529863 33:12.692455596487545 34:4.117257415409327 37:52.127658484638125 38:0.762945164349655 40:2.399096995995412 41:2.0537683402022773 42:5.520412003524906 47:0.9105152699501154 48:1.0694252455833402 49:40.88991302969818 50:43.39701446481728 51:4.9775114819698105 52:8.414586206058587 57:1.205713015948856 61:7.30513793870046 63:10.205927125500132 65:4.858468994165948 68:45.12750163869442 72:4.858468994165948 76:5.437960856803133 85:1.9845238377609473 86:3.5328862442463036 89:6.506240625622565 91:1.0583513715931387 93:4.513518112150738 95:2.329398080498971 96:2.477080822799773 98:17.892572190071114 102:29.232341678588234 105:1.6806121680483836 111:1.4214794832912887 114:1.220641102287346 115:2.3401327850911127 116:2.512835086752365 117:6.339200750535655 119:1.7214033914386555 122:4.215967721620518 125:3.2665090662665635 128:6.819873207889505 130:1.8128386854771734 134:5.444450630018536 135:3.5246764385822815 138:21.724216595176046 140:2.1070260301873205 149:18.593404759197806 152:18.114134309668394 153:2.1537892046640574 161:1.9769857525840473 166:2.580926344027183 167:1.8845871691717921 168:2.2020982452137017 174:2.8709248441977793 177:3.6085690583983765 181:2.0119084489505608 187:146.48160580832953 190:2.8957354428039697 191:65.84434557501474 198:9.506165692783963 203:2.311489399097484 209:10.126032350284062 211:3.1935828746031523 212:7.162548719858659 213:9.446763931612258 214:7.236806252637309 216:14.646701615360834 218:8.33251354035575 229:2.5935701164580727 235:28.447261011880368 237:28.90542404909132 257:2.7941308135265235 261:7.0013233210869315 262:3.1338847742217424 266:2.9119442728702625 268:18.66172617503831 269:2.5090324654643354 271:7.298870633718005 275:3.109852319376371 277:3.2534685719809757 288:2.594238401845102 296:3.0179042810934624 299:2.2150791510314516 300:1.7082697485433571 # baño
2:1.668038438620496 5:1.7089052536048974 6:10.479542905309335 7:2.052191782062683 10:4.64188294507987 14:8.975176445444296 15:2.806186258322931 18:9.207527522148999 19:13.512504629230754 21:3.7233659520257842 23:9.377993887200219 34:3.883879487474879 37:3.3674828633972798 44:4.7824481357028725 51:4.356872512407562 56:5.233794795634896 68:16.49417032853235 70:11.467173908656273 102:17.61060335870955 106:4.891134752180424 153:13.447282960128764 160:15.492883206256577 173:6.9653967478924095 187:28.181020327904097 257:14.889381159904788 269:5.7283878760109745 277:6.5381016056205965 281:5.342457294824329 # bañera
1:0.5072385229712594 2:18.3085546559668 3:31.16705947373649 4:3.8397101103707634 5:7.6723754332175 6:0.9349869117612419 7:1.0820195305778935 9:4.344144714731605 10:5.4182671846084745 13:2.7506152500361236 14:19.750215464934513 15:17.666798525607906 16:36.083900253056456 17:1.0078491481172664 18:78.07933906839189 19:6.7732455104512725 21:23.205917346386965 23:0.5742143501655316 25:6.571907001223371 26:0.8826782459604338 28:9.22293976392815 29:2.7711084928228877 31:18.41530692225093 32:0.45527788713298056 33:40.94643284396649 34:4.034821279606533 36:19.305124132506695 37:3.1305642650547414 38:11.871933538993174 46:15.265118969921891 48:13.533220121946657 49:2.1172765307193244 51:4.891742961495189 52:0.9650929813391679 53:7.0955883292216075 54:13.134842538257676 55:1.7066660017662594 56:6.530559090822251 57:14.232183799619266 58:3.247007953569977 61:7.213804012738874 66:20.133088752763765 70:1.299675236847653 71:3.311453291721208 74:10.509309062495918 75:3.9237136757934024 77:6.05952378178023 78:31.876957176823687 81:2.123287290107122 83:23.864648262281467 85:1.9437698798504461 88:7.820555008540763 90:26.12256629077996 94:1.6228621245884158 95:2.2872049985090634 96:27.405783302300705 101:15.970001218104946 102:0.8010258630056808 103:16.92978849547168 105:5.672350257776373 110:1.913000593058882 111:1.384007426156767 114:9.118912870359688 115:2.2979000722719687 117:17.757601324515754 118:13.108029027090893 119:10.903679674845467 120:5.742966317373692 122:0.9809052837051477 124:2.7131112642137922 127:13.102300276434809 128:12.397736277595577 129:42.08277246260512 130:5.9661827664904665 134:1.5020611733557272 135:9.605729364486114 137:2.4153267755058576 138:8.071549133697038 140:12.214677099197358 141:23.29555498086832 142:7.725181323146851 145:8.923500856449458 146:12.918378502173184 149:6.559449795002456 153:2.112286517436538 154:2.6701435680951673 155:7.709290819051031 156:21.513197157311073 157:2.3126599540153796 161:1.936267248903031 165:2.184798514448748 166:267.86190809611645 167:11.463708879248195 170:8.659096240563976 172:45.458466245490186 180:8.158725372403568 185:29.758370091481773 187:1.2058654014316659 188:52.17248297130414 190:8.293572184308426 191:2.136396521592418 192:7.434801161256407 208:2.9641449381648304 213:24.15555694173998 214:7.145587051791868 215:6.977742341732837 217:20.98282810482558 222:14.017883359113384 225:3.2237087502293487 226:3.919204789970052 229:2.5504779721611324 240:21.30356942718396 241:12.36262551881488 247:13.213699683353237 251:16.65019280858652 257:2.750450364670799 260:3.059896295682519 269:2.466211512135025 270:7.9942326426035395 280:4.501663637458729 281:6.7370366920839375 285:8.264850754209059 290:2.6437775758105655 298:3.596525318305879 # agresión
32:12.089643701510633 39:26.3924221905682 44:6.308388738849859 63:6.060256519493034 77:6.514281283917415 81:16.65697451703006 92:19.22794383520583 118:17.143556089315652 198:8.277420372398389 201:58.83725922672147 207:7.06139184665921 213:8.246813089014282 221:5.81847384413318 230:8.508735101349425 233:6.925594192071391 245:17.19151888808359 278:7.161721798067179 293:10.438099453062785 299:6.935158239028545 # bdnf
2:2.659338673326205 11:15.31489582352217 15:10.543349105117978 47:4.906852273328137 110:3.6887845179189096 151:18.078597563801466 195:16.570377489662675 253:6.314452637173571 # poroto
2:2.0615962084260926 3:0.432907827380617 5:45.829120981288405 7:0.9646506904888597 9:11.050335405081176 13:5.83995932024683 15:8.497951995841973 17:4.019977464766016 18:0.4659276247075952 23:10.552151747416607 26:3.7152070223948055 27:2.6265570336608794 28:14.052873266608968 29:24.419349525287892 32:2.596509574796713 33:2.076846228584763 37:15.345462869211858 42:1.4529044211205968 45:2.188091491662377 52:7.998371550572713 54:7.011645663207373 55:10.692084081213384 63:9.77625990072071 64:16.179434717967293 67:1.2317255251807775 68:0.507510084282369 70:4.707094377312452 72:4.589372891561952 74:5.320910724860378 76:5.162882449268678 83:3.767215163099927 88:7.621295628239083 92:3.176812646518573 100:2.2086985016977314 102:40.664241607232604 104:23.542762845199906 105:16.140913226543443 106:1.6507894936818357 110:0.15278660620107187 111:1.303835707867062 122:12.85553157891869 123:5.974027057911521 127:2.2410174683799293 128:2.030963095707783 129:15.217609697411081 130:1.6873142973703352 134:9.976965322205176 138:109.33087099375692 146:2.185880876149213 149:89.11718931742774 151:3.0297589389177695 153:6.516876287327899 154:2.576514643073589 155:7.510388170212905 158:37.47430107943171 161:11.47733415035518 165:2.0948915054258013 173:3.512012829932813 180:2.6935330899628305 182:2.4314311785721614 183:6.859295235135603 187:1.1288453817622415 191:6.56905922239002 192:2.355333459909387 193:1.9551259247114483 195:7.232842610103224 203:2.1787192429719826 206:7.919554296174185 214:2.22165475489296 218:2.7316452429554023 223:89.7653206792281 224:3.686007745426379 229:2.4576610836517587 236:14.908884302920923 245:33.90218186243717 253:6.2295177492587746 266:21.644338196592482 273:2.473615973747762 277:3.1120605059596516 288:2.4583225891953115 294:3.5107587532618028 297:9.113566404851193 298:9.644410013353069 # barba
7:14.338329620567402 9:6.0551532096990925 68:6.97008701640175 106:8.599930100185611 123:20.776860750315826 171:9.426889127522992 203:9.231729540312829 # beduinos
7:3.3165925026523775 26:5.164602632036048 33:27.340019035784703 34:5.247920523996334 37:12.26799417988446 68:4.67701117495384 74:6.074679287680184 110:3.932293420671811 168:6.778989620800615 193:6.6435923313126 212:6.914287309034827 299:6.793899885084412 # haya
2:2.0546466030167396 3:1.2947303758381736 4:17.23879539154257 5:5.072349483625505 7:6.099869086215849 9:22.62532723092131 10:2.554980336799831 13:9.367726436842851 15:30.864448372594076 16:6.043889849715085 18:15.152978376097673 23:5.1552029499991034 25:8.879935918523124 26:11.346452744553183 28:2.1944478298361916 32:4.778936284320727 34:1.8726269749573066 37:35.007895950520506 47:17.327728995834047 50:3.5392077254327443 51:2.2947997496949215 52:31.564223963828645 53:3.3865137380158594 55:2.753048590342953 59:3.4458579702120917 61:3.4452356336582857 63:2.4609898408758504 65:2.2362498547139813 68:9.935552145566811 74:2.600260340758334 77:2.872468028487573 85:8.642709104765476 98:2.95413507368482 102:10.998306885863292 110:0.8396846118617771 112:2.554617512325408 114:19.004381077114925 119:2.7257372142757474 130:8.24893163788963 134:7.609433553666056 161:3.0051549779044415 164:3.2025394727858476 189:5.144737477525288 191:3.2220860358883594 193:8.870232099602395 196:4.108848198362265 214:3.4113483504194853 215:3.3279880815355405 218:3.9552957091484338 219:4.260854444197107 221:7.011684389436 236:2.3925181142922223 237:2.536582887076233 250:3.971163606276407 263:2.110194567842564 269:3.5750461482347915 271:3.4421273146165734 272:6.481944976562031 286:13.018100315458662 287:5.686226125826262 300:2.711252392774472 # cerveza
1:2.0207683904645437 2:0.6800864399237081 3:1.9931713148476506 5:3.473449533786198 9:1.3575239951960476 11:3.778608127972276 12:3.973820870442482 14:6.364574656158162 22:1.8598805343520888 28:8.557079592876795 29:1.9480852170035876 32:6.356736665955063 34:2.62423743923617 37:6.798572931040996 42:3.3538837277047744 47:13.85393693026153 51:8.779532215787127 60:3.49071293313024 63:3.2478321522090563 68:6.7283641080957866 72:8.649921545290153 74:3.393607575702759 94:3.4559798844293 110:5.309110489887382 128:10.744090273022909 134:3.314687720404997 144:6.100643939979142 149:3.9335613121667743 165:18.77245179530806 173:5.6185389564216415 176:4.03961531305401 187:2.9586057049735346 196:21.408748858181806 221:3.0218797321900515 233:4.070285160651447 236:3.1759414365278946 238:16.71481708144555 245:4.279566965632416 253:10.42149069318037 256:4.900907672275204 271:19.30806143751833 281:4.024474286882553 300:3.50938700607325 # remolacha
23:2.8567061848617317 29:2.6729995769703723 47:3.2991945012148958 72:3.787010490244119 74:11.090593420097058 85:4.620307337336903 94:11.221817741326587 95:5.009795141553109 111:76.31784149710272 122:3.4393056533179833 123:4.527450135319012 152:4.613191454643936 167:11.75476084898713 188:6.461132743120602 217:5.378862860440038 233:12.503358554915367 290:32.879753808642356 295:5.827756859786373 # bielorrusia
2:6.564440870219301 3:0.8743707083046147 5:3.685270836453057 6:1.394201639237997 13:35.577365428072135 15:6.783840062361913 20:9.5091383096404 21:1.2712025933432995 23:0.9771893647179292 32:0.8326286233895279 34:1.4007597531223912 36:5.473923162299449 37:8.410565514487724 41:2.557768853013877 45:46.2768211075884 51:11.31404905097181 52:5.191987599905633 54:2.9019870550538025 60:2.177119052998258 61:2.904409493326597 63:6.372307982839273 65:1.7417063916689943 66:2.990887237946061 72:5.900610666045813 83:1.3590779589331887 89:2.520146694205563 94:2.1451774524871023 102:9.343913741467087 108:11.405053952926233 111:106.64457548706787 112:2.044321778279614 119:2.2082183329511387 124:3.2863661034106166 129:1.9582498803999804 134:6.505652040597226 152:2.4787650274802453 153:2.662214943216456 155:8.912638107779822 162:6.970661801061375 168:8.003338601713143 174:3.4037898300193605 176:7.95238083118531 180:3.3634820968552774 183:8.247520979050362 191:2.6874512350948554 193:2.590324909181785 194:3.285604653206001 212:8.263422264058596 214:8.338984002400757 215:2.790314267454474 218:3.4029743439488636 227:3.151012576964169 253:7.601412390985468 261:2.757871731088148 263:1.6228715785843795 267:5.348078906962343 271:2.901382004263578 280:5.110013352818566 285:3.4152473880610166 288:3.1189775447208294 298:4.19153971615756 # bélgica
2:0.8176109572528287 5:3.833355884989162 7:4.536732354129787 13:2.119573118075022 21:2.6651991510982516 26:73.41786264841353 29:6.776746256150135 32:6.75987289511083 34:2.8179735220392526 61:11.679356910664753 63:3.448174239942817 73:4.794642168953718 74:3.5951693427051317 106:3.7896190505812215 153:4.217410887515963 214:4.4401360308653945 217:30.225799200231066 263:23.10183729720657 # belice
17:6.389408758207098 32:5.51861667190973 34:6.294146372448784 64:7.22819834125162 65:6.717752450476156 72:6.717752450476156 89:7.622713168820142 110:4.95620181520838 221:6.729249832294021 300:7.251990697607959 # belladonna
2:9.278867969154408 3:3.560925608888414 7:1.6245559196054307 9:18.197202518738933 10:1.8868044081395745 13:0.7090117500385277 15:2.8625706632544197 16:1.1959214420170075 17:15.056728488965296 18:12.22620745518821 20:9.144933051353497 23:12.550265386913743 26:32.75275650282105 29:3.4731214747580874 32:16.794752132284884 34:9.397263984903551 37:23.590621744550454 38:19.0103731569208 39:2.14101309928736 45:2.667202211695962 47:26.210148202134636 52:1.2842352012807783 57:1.5055305642232506 68:0.8412321925988719 72:10.590010607661497 74:1.9293275691049718 76:11.5101901163197 78:7.219070081692141 94:39.54370467574762 98:7.0436888854893605 102:25.54398802983716 103:10.55626663088624 106:6.69669241437702 110:0.38477265258946497 111:5.881447749612066 112:17.70699729022365 115:7.947548420591642 117:7.069584020017517 119:2.0475645092717074 120:2.038052100492465 122:9.557314603628797 128:7.557408462028791 129:6.033336894059119 138:3.1475071233605414 149:2.422752407058601 153:7.5397525563669445 161:2.3127471883755955 165:2.570191425755085 171:8.256712196847424 183:2.659172930156558 188:10.780330849841972 190:3.2549373956213183 191:7.59298669020948 195:21.94922568940022 198:3.7990857660720287 207:7.915598831205662 213:3.7701060966266566 217:15.33766690056919 221:5.579925250300287 225:9.928746560974595 233:7.6561211182943 236:1.734920468842266 244:5.785943827644777 253:7.2463060821920795 261:20.8643779254553 277:25.27537391534718 299:7.674367762979325 # cinturón
2:2.19558543274776 5:2.239078079894904 7:14.228476289975386 15:3.3847339858180354 32:35.27836643670119 38:4.18342320114626 42:5.262294192871283 47:4.397156772510392 60:5.405777391955941 78:5.780332344835314 111:12.95366658131772 263:21.013742647460983 # benín
5:3.531952893496795 26:5.7947152243726086 92:20.277347946635878 102:5.673818840937004 110:76.53670320883103 161:7.1555204505210614 183:7.5454303999063495 263:6.156149727894008 286:9.397417701717519 298:9.002662531744997 # agrostis
18:37.96703306812983 21:16.390254032444766 52:16.799324988890223 68:6.242642951416208 97:9.483403005153352 152:8.109540883062584 196:9.285914402879838 202:8.54579378405389 208:9.276442934657005 236:7.427330349253213 # bentonita
7:1.8395620186676052 17:3.7354743202029868 23:8.881161561472195 28:10.735076204028891 34:25.65626371079273 55:11.978368231781475 63:11.334007200959647 67:10.990325309460937 70:10.961945255720208 73:14.125398544704119 74:4.446656268322014 102:24.832419533155146 114:27.010507519089614 181:4.920187052170337 237:115.72689949172458 241:21.893569085323957 261:13.148225211080408 286:16.995313560731653 # benzaldehído
1:0.4323203874612186 2:44.723206317665884 3:2.6401622067483346 5:10.30977146638554 7:2.90868961957578 9:0.09608038962601323 10:5.169591997567318 11:6.002310351802682 13:0.3813872885597413 14:88.42721909780595 15:4.846075771200268 17:12.871992574962158 18:6.080358819528806 21:0.7366459079339371 26:0.7908715018430797 28:1.1110772287996122 29:5.7879926285450125 32:0.38350747857209894 36:4.125677228766838 37:2.911193180641904 38:0.6460382012658092 40:19.27527191115607 44:1.5341701788076079 46:40.25134686392612 48:8.17517864926992 57:4.346799414065469 63:1.338500745055768 65:45.91928099221971 67:14.414099106327498 68:43.27898825143766 73:7.575097834972475 74:1.4598829879071766 75:7.637339891931444 81:2.005358849110105 82:3.6322184948954184 83:3.7108847910892573 84:8.50660474706128 89:1.8608977232443018 94:10.306040162759622 98:5.969526537085985 99:6.810499756015204 100:6.857451847176715 101:1.4126610799865598 102:16.76384374272046 103:3.39369332764671 112:15.474519245783085 114:1.083798463965048 117:5.994788219076129 118:2.2135418880155338 119:5.51184501360988 122:0.8858106594264863 124:2.5891001483259326 129:1.3414615004638277 138:2.6223843671095093 149:1.9253909223460124 155:7.446494637536958 160:8.392676187395 167:5.870369864919707 168:6.558151057886421 174:2.702094176477325 176:6.508530768333102 179:4.489679321221209 180:14.18357411086725 181:1.8551010237549699 187:25.4909919499222 199:2.238940594426236 202:2.1913883804177146 216:2.637405550629979 217:2.4974225004879784 219:65.4713183431706 221:1.1547614334914775 222:13.613940726735633 223:10.04472101101084 226:10.243455910675694 230:9.59168677663688 234:2.6030678785677748 235:27.697720194986214 237:15.397534246530684 241:47.30451274269581 250:8.006532689755762 251:23.92959028397693 255:4.92719485335919 257:2.6261263133119654 260:8.464415125346552 262:8.525944768644328 263:1.0407174252789009 264:2.038456311720609 269:2.3444659343402616 270:7.730247340139104 285:7.999820229008343 286:3.837889638217708 296:8.284029709707466 297:9.048264573364126 299:2.0547845322383815 # benceno
33:6.9273838851957885 41:64.47465744315733 68:4.814909977425618 219:18.89098232394147 266:18.342201872083965 300:6.337691330414301 # benzocaína
68:6.572456823449242 78:8.478449421622221 # benzofenona
1:2.2050660445860584 2:7.766827254043996 3:6.876565214307735 5:18.023625016190753 8:4.149018579123001 9:1.5254711623628867 11:3.9829380884016095 21:2.6651991510982516 25:4.145263916275478 27:12.515773956182736 28:3.1647398754717133 32:6.75987289511083 33:4.278073856999979 37:13.167722115470276 40:11.70700714642901 44:3.6839059611979743 47:2.7343416039827977 52:8.313927709446531 53:4.4144889471878646 57:3.1114290507171822 61:4.475113231078992 62:15.029795218414346 70:3.2718047198781846 76:3.5122238930763507 78:4.05486727227751 82:5.989723550943399 83:2.769103320188493 89:4.065089022720134 95:11.550356604835159 100:4.4257045105201245 105:3.6797735571952086 110:1.6436894876329045 112:9.770813492883713 114:23.33916641209345 118:19.934415849773618 124:40.613497990680905 125:65.74477979209594 129:3.451791702480132 130:3.8322995894089544 159:50.44824100373927 160:5.212683498683021 161:4.019042104069348 172:4.907887344714358 174:5.000115827453946 180:4.958008623881783 182:4.672106656135733 185:5.037968400556708 193:4.140447915890967 212:4.402107157912037 241:27.902265515051802 244:7.6272682749629555 # duelo
1:24.986810213473 4:6.426363763697904 8:7.959120350370521 20:34.09111734284603 26:6.456541223419367 28:6.917326034479212 60:18.001799290470757 66:8.393003502695626 136:9.663360906757154 138:8.750989392881682 179:10.75271890679857 180:8.796694216767753 213:9.418083888161608 237:7.305702189241983 # beriberi
162:16.316756044077756 221:25.484164585345464 # berlin
2:14.119646819180447 3:7.676549064479104 9:6.207445990332329 15:2.164002400965196 29:7.575246777000466 32:2.4896533020183162 34:9.063382924384237 45:4.80917543240775 47:3.117345038624617 60:4.092141635272734 68:2.668191297211753 74:3.993017903517551 110:18.37901773897504 122:3.2563018537237665 127:4.868620954083577 131:7.147162826480184 171:4.988016941114326 196:13.91008702640673 221:17.313070802476098 262:5.692993493173711 278:4.912177571744496 296:5.568938321752495 300:4.111191037605683 # mora
2:2.7712686229162866 15:3.9986677961349177 82:8.40353588164197 98:6.33083414768585 151:7.72257977284206 167:6.277124175897498 183:6.774219501287978 212:6.782473862111446 241:6.5888176849287285 277:7.811975656103553 284:9.655144964150173 # berilio
1:19.06983815116947 2:44.67352773876345 3:2.442662332502136 4:0.06470530939886442 5:16.15327065084556 6:14.861552634581962 7:3.213943903062394 9:7.428651775503193 10:9.861409709705779 11:0.6767194597686202 12:3.697206197886987 13:7.551558751539731 14:68.48259006041533 15:15.842960857554809 18:48.119484761670705 19:0.855799035780255 21:14.011436628399235 22:471.3044863973916 23:8.420575975586853 25:0.7845040786979421 26:33.41123900557239 28:16.945362757735513 29:0.004619940646490315 32:4.688929205725369 33:0.8761900638063892 34:34.206346542616124 36:1.7716697066133344 37:15.918816783394446 38:6.134267432438311 39:57.768281799994114 40:8.506359462889762 42:0.4188654644966191 43:0.8794313430554795 44:6.274325032389351 45:8.26439185684232 46:28.4583991647768 47:6.850947352867775 48:0.13506037574805216 51:0.27330675157010653 52:1.5634279964211182 55:6.469857964269785 56:0.7700795745260978 57:8.232370907333596 60:20.066466474965672 62:13.224665087476554 64:20.04432446260822 65:8.595734335019438 66:13.759019218540475 67:2.216016261484063 68:8.370768671059718 69:40.455054110341955 72:0.2444280773196386 73:14.643389666233675 74:0.44119490991823324 75:23.55901966481191 78:3.4823091477453185 81:0.8424615876549928 83:0.07990147374078317 84:5.662674031960647 89:3.499867156024773 94:6.2040429034782285 97:1.704512609231508 98:7.046903192858009 100:0.9814896170804878 101:2.6188429425688904 102:54.11241609311488 105:2.8502917147782396 110:1.303715830980619 112:5.903888762004207 113:15.821001566193033 115:13.207285011687825 116:19.53115432366127 118:1.0090527150150876 119:2.928528413867022 120:2.9109996295168936 122:4.126929015271602 126:2.2575497692677984 128:3.778973258625633 129:0.36317688404988596 132:2.735790092879979 139:6.530264558061104 140:0.7980726858645352 142:1.213763618304635 148:20.726194860993264 152:7.197962544622414 154:1.2864791332476344 156:20.986263416021583 159:9.339114757116448 161:0.7002639122613742 162:2.967542490935849 163:4.769134747308194 164:3.77507034342324 165:23.659160004138705 167:3.242494731134442 168:0.8713500196907232 170:1.591887664699693 176:12.520388690661354 180:1.3864399072044875 184:17.162466141015297 185:1.4502205470560068 187:0.22080392472038232 190:1.4411947531714275 193:12.11699245855079 195:13.835163022484378 196:16.052658683661576 201:1.8637097523421058 207:0.9684441134079402 209:2.1823942416811692 211:5.798506955279882 213:17.65238149127022 214:13.270222348322555 215:0.9299200314134475 218:9.958224156513074 221:32.701099052742826 222:1.2372838568228048 223:2.6706373984457534 224:49.758287435863 226:2.397858077858948 227:1.2126290734960168 228:0.7032173491787483 230:2.1074664813688146 233:12.638987352394928 237:19.090078769826743 238:68.65606637457373 239:31.274697806455563 241:3.7585443666181253 242:7.129269138822994 245:18.910587913820457 246:2.655267961090537 249:4.70557152032874 251:1.9549778187229223 252:5.067263910748056 253:11.842011258842982 255:3.4768970920413316 256:5.366831868742637 257:1.3545067238260025 262:1.6477880713620934 263:31.3659719294997 265:8.665623367254538 266:5.244532621146327 269:13.922841723534855 273:1.1996658497041537 276:60.59408358457627 283:31.615133147786043 289:1.1265729923217636 290:1.2642812329918587 292:3.4060124599001433 296:1.5466105003624322 299:0.8814630965060714 300:2.903326980893647 # beta
2:3.6720328150313004 7:4.1107059567623025 18:5.423519909935162 28:6.450241953463054 73:8.157819324094012 101:6.848356631021938 122:6.132345805992938 229:8.061253872538263 237:6.837503853745904 300:7.031637925422753 # betacaroteno
3:4.543745581162563 18:12.043934877393866 47:5.157439858304162 72:5.667137543828083 74:6.074679287680184 83:32.60120311985283 88:7.308806234366454 119:6.212952524097812 128:27.177978654356615 129:14.723357184579339 140:6.669254691202331 205:142.49174540807712 218:7.527834425126734 263:13.913380757711634 # betalactámico
2:20.86223675320586 3:4.078126218054184 7:8.427565626469738 10:5.547300277556385 43:15.472430982709593 75:4.711907726528738 83:4.723242507108149 98:5.9829756548208355 102:4.574115731439624 105:14.210229041035324 128:15.355247191897773 131:20.47463737123471 134:13.862938280429011 162:5.759246070993758 187:5.135698162342353 205:19.527103404940526 222:6.808154086215048 274:9.137500515742554 276:6.718651116079666 # betametasona
52:5.282250996652311 89:6.565380270464273 110:18.603851422886315 162:6.2375170858922395 221:5.678528617198475 263:13.913380757711634 # betula
6:16.09440388553309 36:6.731733821396789 159:8.615972100322937 169:40.89183076226997 209:36.79657192657932 245:19.668119791067962 265:39.66883448149652 276:20.069255325987704 # bevacizumab
18:6.497335401110399 52:7.189966861075952 101:7.933060781076992 110:5.805937665077377 123:8.353739371468919 152:8.442457250731344 193:8.568049105879728 221:7.592392108595589 # bezoar
2:2.2777080137749057 13:3.8203508572499776 32:3.8243622967576063 95:6.241415359363908 101:13.494322694801992 110:3.284557396104287 111:5.165897224552187 290:26.767709238832555 # bután
2:11.122299425785597 5:4.975899126013992 7:3.3626139921415654 9:20.84707019508511 13:2.8640928027062507 15:0.3059831019070035 16:0.9340147304913994 17:8.648475572862216 21:3.8723174157535603 23:3.2070981265941914 26:0.9323910362892066 28:1.2673942667299025 32:6.305670849555196 36:19.65610833401635 37:21.476106330255757 40:2.420770546809153 41:2.0747546329454343 45:7.210207647416004 47:24.068047883129168 48:1.0871228835298374 49:2.1800126596028764 51:9.746653640741187 52:4.219381993367386 55:5.9520702540583255 63:1.502819221239416 65:1.3039437224372852 66:2.4920714810203775 68:0.6100028708298504 70:5.0213029464704055 72:9.559587133417143 76:10.467341777021124 83:0.9539061596512295 85:6.479111818118338 89:6.552068102637632 98:1.9507174715955322 102:3.8075933422086745 105:16.826621613310355 112:5.5495327059989785 114:1.23903689670214 119:1.7415513666437268 122:4.258309694142429 123:6.3014645399914135 124:2.77892627946576 129:28.57662431809502 130:6.100333649081366 134:10.477469233114594 138:63.75207821342146 140:2.1281291163356917 146:2.340266695687095 149:2.104535047869742 151:3.1933448175288994 152:11.991443914662803 161:6.462570790483629 162:1.7619298897489424 164:2.181018982508826 165:2.2479476186910388 168:6.95339232442823 172:2.8073433605739924 174:8.381503979752239 176:2.200271103515455 182:2.589024180981846 183:2.3346764331224077 191:6.901142282853941 195:2.510109706654641 196:3.0396139229104224 202:7.28086112845009 203:2.3330033787139146 212:7.209001906466584 213:16.62391063437898 217:2.6860375936842082 221:9.591711119135637 225:9.215216640783131 233:6.963488297714139 250:38.20173662159027 262:8.93389671179414 266:8.46795221901863 271:2.4054949591227133 273:2.6317096402520943 285:8.40503064213259 290:2.7092921772028133 297:9.458573271327516 298:3.665241592663942 299:2.2364064508524004 300:5.867339620681923 # biblia
21:9.549093576961743 25:4.9516771065947704 26:3.5096249032177704 32:2.8618207398544064 35:14.217635422660232 36:3.7709348250449533 45:5.21334244614706 53:22.33516720358994 55:11.861196140402283 60:11.730400455390127 68:31.21526161857608 74:4.3903028165726425 100:5.236670001431779 102:16.660989305889373 118:5.275121380235308 124:5.694312664841441 129:11.224847433525971 136:6.631038421789442 139:4.577069577017014 160:6.0332811135016735 161:51.0215455854649 164:12.833576579431663 168:5.079712732745302 183:13.18434687042618 199:5.303824249527724 222:5.583023630215581 237:4.321546361481007 239:6.398978921430259 261:13.030468120838686 268:7.096805382884369 288:5.516442424800354 291:5.569368857437313 # bibliografía
2:1.2198625122824296 3:3.7922029975272706 5:0.04718078908171585 7:1.8110044854420635 9:9.679212619054264 14:29.00966621933613 15:3.081860308044281 22:0.7385121727508349 23:4.044932549390668 32:17.453239086881247 34:1.3633248632313046 37:0.9611095535110087 40:2.8730452208291815 44:2.127093036225595 47:1.2926693341262285 52:21.353353182789355 58:3.788790452037755 61:37.943611010960815 65:1.702077035979986 68:4.024132774265953 80:3.439408770589023 83:1.3219556054520853 94:2.1035842776069336 98:2.3854222381801926 100:14.683865049180335 101:1.9952538303781 102:26.36046420956191 112:6.477566502559366 114:10.741537400266987 116:2.9904692762162646 122:34.69195995369489 125:17.693291998307167 132:30.35672575441526 142:8.834900861681867 149:7.648253116546512 157:8.245778662702113 159:3.151102157644991 163:3.1518228173556158 167:7.203449080727375 183:2.784135127994316 187:93.51213173379821 203:2.7824057534580398 211:17.460335073441534 212:8.170312353532157 219:17.362445338623875 232:4.8608790164385125 235:72.4826567271687 237:127.29653349061566 241:53.11353698785934 251:10.643435407795533 260:3.5974285395233294 263:16.293732672243276 269:22.59309528291409 273:3.0902549555925956 276:8.722018933004762 278:14.923693239570888 283:2.95550625597839 299:2.682448571754854 300:12.516857285842283 # bicarbonato
2:8.987627345560627 3:0.3072175537853319 5:24.091047122761967 7:2.45669148911319 9:1.2532367299388385 13:27.89567383259429 14:0.28091208618978525 15:7.626845695472941 16:21.62976544879334 18:108.50783496569466 21:3.160432181308024 23:18.882341649122466 25:1.7474577652682803 28:18.46904562272341 29:17.761303979219285 31:5.900590345644032 32:0.2790341688228854 33:1.8619484153057042 34:22.09828839113672 36:7.7325040199946065 37:24.221895452738362 38:20.32412799324349 42:1.2573250060084198 44:5.033027626941637 47:3.2840395946635064 48:48.05938384788133 51:1.035373612617685 52:3.491794237935775 55:9.973485223367366 60:5.050203049772682 63:1.1723653709523347 65:13.273733404023952 67:1.0456523115781855 68:23.975476234728855 70:4.263804624253153 72:80.75551670919775 74:4.866313501029955 77:1.5236167500918074 78:1.6703208147495203 81:11.375338189257311 83:0.6704528605798518 84:2.7525314052138348 85:10.776811460379662 95:6.418616754017351 98:16.312909663643183 102:51.286485353904624 105:1.3579917584337406 106:1.4480666800667 112:1.2508810869418274 116:65.49416657067856 117:5.591145865532321 119:9.888980468566233 120:1.3879512355702424 122:7.374513246962631 127:12.063151986232304 129:9.078059628283928 130:1.4833903866755078 134:26.427154508025698 137:6.690213675941018 138:2.425997341671254 139:1.4383148190111719 146:1.9684175349862068 149:1.7419590446926294 152:1.6412067643821038 154:2.351253760162025 155:2.2594285187023146 157:6.472680813491436 161:10.751628512326972 162:9.958247161153803 171:2.1269861067541074 176:1.8337500760649057 180:7.473479430107965 188:3.294259731648562 190:7.606932072422635 191:30.900398130693105 192:2.1342406018865714 193:5.898549824252364 194:2.392485226518632 196:7.859124621549801 199:6.572221258995969 202:6.470259558966698 204:12.632103237966 210:4.392064947904267 212:1.970037640021576 214:18.216177051609208 218:7.5536070561085324 220:4.182865816897651 223:4.819461765017275 227:2.265378385207051 233:1.860449688654519 236:1.11553936389742 239:3.0349576978896327 240:13.23675591388586 261:6.24101808912651 269:2.152536455971253 271:12.093499307483581 273:7.009206538371796 277:2.878813024882241 280:10.999881710327283 281:1.8205941447351133 285:2.515456038204379 288:2.235214605145841 295:14.324870491041489 296:2.6481315990660925 # bicicleta
5:2.501235775483735 18:4.137377682428503 28:5.144741087476446 64:5.69544931190522 68:4.209934308621102 75:4.711907726528738 221:5.2032660574302385 # biocida
5:391.5270404950959 9:5.641425580346248 12:304.70498302903894 15:462.4716429674713 22:7.255649340656726 36:1.4759440381949027 38:25.46437875950739 69:31.142107402495963 91:27.97659241913579 110:187.89572058955096 122:41.405683727222524 134:6.327580070918786 192:270.07217494334253 202:265.70652724891875 222:3.093148094700448 234:3.2120225285566573 262:25.129148359530273 290:646.5938589807798 # biopelículas
6:5.529013610033723 57:5.853356860805556 68:4.963828144374354 98:39.09964820585939 112:6.316014894480027 118:41.18448604216866 119:6.505309228100409 152:6.812111126113845 176:7.04589843771426 215:7.158273228017926 297:19.69158476944356 # biocombustibles
2:13.802476522205877 5:21.058867412000854 21:4.61143998019916 36:21.68973866852055 38:11.741284582729978 47:4.685895129646603 56:6.1465811516298325 114:22.13524927971399 118:15.847812820094914 122:21.288277674504226 130:14.531373736213059 139:82.8335035269879 215:6.383859149013595 228:24.986414156960997 230:7.882251792552147 291:6.794349104328043 # biogénesis
9:200.73625393457044 63:274.05325792193395 68:558.6440342094409 91:598.4218154057487 110:204.85905402698845 241:3.29812699069088 251:4.698355313928808 # biorremediación
9:1.9475421251020555 92:5.984081951200911 98:4.460500209524337 149:4.635590470275192 163:22.49547147338857 234:362.07996079157107 237:383.18220141856784 242:6.561586003096685 245:4.987162185897581 265:7.364169861255266 # biotina
1:0.010487039160606578 2:87.51240413676794 3:0.9590042702499204 5:37.06936934177007 7:26.005390906387785 9:31.34519124995086 10:3.0299858521158556 11:7.772151494927371 14:0.8961895200128404 15:7.1110990747758995 17:8.33744894690516 18:1.0275573163213998 21:1.6295105905210492 23:0.025254621314500444 25:4.066202016898886 26:25.305356161941916 27:1.527402163899406 28:28.76915568549142 29:391.8739671125363 32:24.654292567231945 33:13.595550978964717 34:8.01009892017437 36:0.2527126701248223 37:1.1574158305298703 38:0.07828475577957424 40:1.2124823859707727 42:10.803206482084585 44:11.297468988371728 47:30.389092658603836 48:8.468575186915409 50:4.834289898114861 51:2.5726561232959884 52:0.18968676749878824 55:3.384724200988673 57:18.03170371164063 60:0.6454894006396256 61:1.2020599588247391 63:2.8635528901667318 64:11.31817635610439 67:5.840703135060739 68:9.425620522763506 72:2.471294375663668 73:1.4539032966389196 74:0.5834519262118811 75:0.15332764264141344 76:2.9707170415951607 78:0.8908049283221784 83:4.462708770040025 87:1.336860841844945 88:1.4465468087180517 89:29.76043370281048 92:12.060095882842496 98:7.724218668694063 99:8.957376697128902 101:26.048882925952682 102:15.164345489438269 104:6.590902860124047 105:11.28158508942646 106:3.4432120712035696 110:116.01769994954131 111:2.7408649834927354 112:6.557849473337378 117:0.8374693645707126 119:0.6675107350597338 120:7.027030717288894 121:2.4567248077298953 123:12.269465835110145 125:1.97698423075 127:1.1917364009400497 128:13.394506474670388 129:0.4963235039646524 130:16.899615903171807 134:2.9763906126223225 147:11.078747728126569 149:8.211701520299973 152:0.8665478965311666 153:13.359759236088108 155:15.353759923441835 157:1.1752281842059578 159:1.444104575497391 161:12.590440028588826 162:0.6828432847379798 164:1.013111402680521 165:1.0681098934057858 168:4.290709329820277 171:14.772940818862942 174:5.622632050848121 175:1.6479043381271372 177:2.2910880405853358 180:10.555267616283855 181:3.9125186047422864 187:2.3855872265708427 192:9.491305134540069 193:18.417594133160527 194:1.5202408998771637 195:1.2883297278442156 196:1.7517441042771966 202:1.174264949699966 203:1.138757171934396 208:1.743993920370473 212:8.9591351994289 214:14.22658761750301 221:13.898458521398805 223:26.273699724423512 224:2.497833292848902 229:41.22167915736649 233:24.99710919048177 236:6.08715155847497 239:12.348926154411915 240:1.5041178005257885 247:10.449431125361242 259:3.249623364893005 262:1.8567942713483563 263:91.46103182122991 268:2.728826997654018 269:1.3060849307781413 270:5.389062476985619 271:4.652379148946385 273:1.3927658543402701 281:80.98371677464219 285:1.6314934034636195 286:7.906446947375072 288:27.54453195175322 294:2.333755089515915 298:13.053399618270204 299:4.316532406301596 # pájaro
3:15.692467952403101 6:26.13212243694426 10:29.307683203381924 15:2.688532766841158 23:9.121226958969395 26:3.6797369440754046 38:3.463781061426282 43:13.319004149244968 45:5.3904450799925785 72:11.073854438275449 112:11.786879876238133 205:40.51757375344345 209:39.080855778706734 234:57.6534966845064 240:14.500163131764703 261:13.395007700845252 276:14.137571474475898 # bismuto
2:5.318755061720174 5:5.409024704109105 7:17.757185484027367 9:2.2705115074529933 26:3.5645084213490255 37:3.133090105942419 48:3.771702848747548 49:5.087795450678449 50:33.08454834703404 63:4.2957988371434705 65:4.049997419100957 83:3.59382939576205 89:4.926966574427163 101:4.388324130279798 104:15.598047250551488 105:4.533340361982591 110:2.399723643751274 112:11.541803258073884 124:5.751879977856554 129:4.2995153288276775 130:12.138151672114208 134:4.365038977150815 168:5.136811203922897 183:32.346974069019694 195:5.456900309516583 203:5.259925076512341 212:5.269929146578388 214:5.308562422447918 229:5.573153694749588 253:4.930627288496889 285:14.570464793724284 # bisonte
2:2.2777080137749057 3:10.525811136746913 4:4.4661578526028896 5:7.246478593017444 6:4.569677989200088 15:3.473231666073688 25:5.966947521520143 34:4.577867080308332 35:16.323716203294037 36:4.764051399113586 43:15.054043558326997 68:4.014740908182291 72:12.794283276227791 75:49.79627750261152 83:4.525663078105406 102:4.377162371190865 115:6.253557015891773 118:6.294370542650486 128:6.050507372775639 129:5.247084242825721 148:6.695941131293044 165:6.124619566216068 170:7.059583905283271 210:8.86635081165096 211:7.193066567785231 213:7.417300218966892 276:15.876156040741089 277:7.25747073817847 289:6.456820367032816 292:9.122429081699387 # bisfosfonatos
2:17.78743228677445 9:10.42802807026579 13:2.119573118075022 14:2.126839008181557 15:24.09730455268029 21:2.6651991510982516 23:13.094423600694922 26:8.083945948237453 28:3.1647398754717133 29:18.95990030130854 32:2.1232015129237296 38:2.535154820417646 42:3.5551233624629672 47:8.069954872681032 57:3.1114290507171822 60:10.072880741399201 64:25.709229304220774 67:3.285224251318859 70:3.2718047198781846 77:3.8806493333476686 85:4.027555172283256 106:3.7896190505812215 110:10.844047082965938 118:4.463592677559692 127:4.461679587744174 134:3.5156021041931957 152:4.020541481076111 167:18.23035673667462 183:4.394103631143965 187:8.957298398947001 196:5.1563251455448835 221:3.2201111301067376 229:4.700902494513372 233:4.276345174142291 234:21.254944639710846 245:4.486706434192484 261:4.319472074797235 263:15.584099341078323 271:4.471905826480954 281:11.178335358330218 # almeja
3:10.155169632143124 4:4.287962209436704 8:14.398185011762486 10:22.250803351979588 15:3.3005700042184 18:3.766919020259313 23:3.850319503725023 25:5.784436809678105 27:37.7409065350552 28:12.323312278230002 40:25.210535333837463 41:5.743517061671897 44:5.307719708848064 50:6.2222786698892305 59:6.123751396553788 62:7.8009845418240165 65:4.812583214967185 66:6.216747758445296 79:7.608724418420561 80:16.32878700152292 88:15.714714012830092 95:6.058421779242555 171:6.230604832562397 178:63.533826902165394 179:8.561001292049575 191:46.32536392248017 201:7.206283945480316 202:6.08596521205373 242:7.724799667041158 256:6.771705481923101 261:14.752258647483544 288:6.3548028742230365 289:6.273493019288331 # desmayo
49:8.321181059544552 56:8.217777301483114 60:7.764788122640475 122:40.85574850980827 130:31.370353050755625 226:10.302282923364741 275:9.38719347973642 # blastocito
5:6.890594846018401 9:2.9777707118514813 22:3.5587453213839395 32:10.03326225996562 37:3.874408166471899 41:5.743517061671897 42:5.173886031410105 47:4.310179442929239 49:5.864389527922893 51:4.878043170186482 73:6.449772716636858 77:33.55578584925603 78:5.691334042857343 112:5.165504686112708 114:12.24867405275681 117:14.043782346286438 119:5.352468918447889 122:4.454907950837093 130:13.736747929543652 155:6.3824323334891195 159:15.708470213143894 177:7.451725856640104 180:6.616346860466694 193:5.7794800262617425 194:6.533305794818868 203:6.03817688512666 226:7.827573694940806 228:5.659040972630796 296:6.819141152140899 299:5.928698810227187 # blastocisto
52:7.189966861075952 60:46.33840141367841 122:7.212572684751941 135:10.16871244788659 213:10.037895775255315 228:20.055193873934815 # blastómero
1:1.0530973181221688 2:1.5620581850724515 3:13.542692842270199 4:1.486143661541265 5:0.11712569267241092 6:1.5711453224237677 7:0.27099157694698167 9:2.9626208329953947 10:26.366532579807526 11:2.6440023926511347 14:13.325591153207473 15:0.7367099416775723 16:5.385565809561995 17:1.6553075098045766 18:1.074138497405525 19:14.952521650168634 21:5.2303189963485375 23:1.1378858969342036 25:8.18395834749599 27:24.811109355501703 28:11.630609018631937 29:37.4755180657029 32:0.9859225304745328 42:7.0055662381444925 44:2.3643845399620287 45:15.420901699580936 46:2.0701080503865175 48:5.778802688527353 50:67.79270082116832 52:5.598320514127627 57:17.51071219540396 58:45.57807179804467 60:7.280874842193635 61:8.842882704525902 63:2.146458442522582 66:3.197901381236114 67:1.997313161931472 68:8.927391821741365 71:10.923285675248643 72:11.768346030037304 73:9.48134677629082 74:2.2820699473961747 75:1.5256051672337294 77:7.65548764051861 80:3.6963397315354647 86:47.12620125840174 92:18.677187407287853 93:13.328855759533122 95:3.05029427311454 102:1.4139231370995833 105:2.360544054959554 106:2.46285781175571 116:9.118490052191746 119:7.348781863169598 122:36.61064774030679 130:2.502735714840182 131:13.349791608696266 135:4.287622954156123 142:9.365754129028186 147:3.748810960689595 148:3.475631323361665 149:8.171138240573908 150:4.903841381354061 151:3.9240722565997235 153:22.084068561245065 161:7.931860043448348 170:3.8203630973089875 176:8.384189099842573 178:6.176464755951485 179:32.88117929162911 180:33.63123661026343 187:17.69781326247205 188:4.442593028162456 189:12.309944431007374 191:2.8909266707654306 194:16.860520437783833 203:8.677357582235722 208:10.185749024543606 211:3.9477405618262877 218:9.890282094726206 219:18.178815539142008 221:1.9380949782460977 226:4.737535272687057 236:2.079909884680495 255:5.897488466734268 265:13.592298018196267 276:3.306529264849714 281:2.877563384047787 282:10.916581436270956 288:9.29547702224899 290:3.424017245971373 # ampolla
26:7.46899399547634 51:32.3968868108939 205:41.728684307734234 263:7.8344138963014665 276:9.530313107458266 292:12.153027763335785 # bleomicina
3:30.56573810916545 6:44.45949309831731 18:30.81313963189898 20:7.699486546767304 85:38.658118151956586 139:6.406774018308848 # blefaroespasmo
1:8.142170553009302 2:1.1025243910534275 3:0.17758260131799247 4:30.588947269709106 5:17.54444078430002 6:10.52934623769966 7:1.8625201694199136 8:1.4987774727471186 9:5.483334329100798 11:5.036222672771001 13:30.71393784387408 14:0.1567802835137472 15:1.2974035997840558 16:42.87010533689529 17:10.905440703634648 19:1.58158381081054 21:14.457556388123981 23:12.637542408247564 25:10.239526754434237 26:2.7991902138239655 28:3.5416130271029536 29:36.25731347654122 32:25.558666618202068 33:10.628732526434842 35:18.824980260098343 36:221.65381334658443 39:9.320080382740501 40:1.7839461387886504 41:15.669909923269433 42:13.481598379049213 45:5.824866094839975 46:3.9008879945976567 47:10.229048577099453 48:6.750069387741984 51:29.03686371199576 52:2.9872167007759853 54:1.770206962916678 55:1.1827268079099202 56:1.4781514865910592 58:2.633801969031184 60:1.1340396801465904 64:4.49236397185996 66:6.135706143230065 67:3.757258275656873 72:3.62132362162148 78:9.97502306821688 80:7.127209217675331 83:6.262782613463277 84:7.486366053006931 85:9.89517521553563 89:10.004914984545321 91:3.120347518505066 92:2.6596223427431944 94:25.475397919893258 95:1.7187271877720018 97:88.2549538037696 99:1.7098161230334272 100:5.868364715808746 101:1.016001932790925 102:2.6107126665458544 103:2.90118764119942 106:20.14023158034274 109:2.865530430684779 110:0.016819436358825053 112:8.496329235034278 114:0.7218494590236273 117:5.028929938251359 118:23.532765968216943 119:39.02541566060066 120:25.83244128525546 122:0.5507107927432056 123:1.3255515581003157 128:5.492092589532369 129:4.058206873388686 130:1.2429252894912712 134:18.75860122336624 135:8.305239336281161 138:12.49948370475601 147:34.47629586807008 148:2.102604138709529 149:1.4903974448418247 153:5.475270958153032 155:1.9911301106299777 156:33.08225496360556 161:1.392488366351518 162:1.17869548306203 164:22.328105933133823 168:5.576463277502346 173:2.9858969130682067 177:8.476442023771368 180:6.883782579763378 191:1.5778058163820456 192:1.8694530104176965 193:5.330732234891771 196:2.369780771132063 198:91.26098540026526 203:10.963898831609498 206:2.1751858669389583 207:1.7150506174723559 208:7.2476200270140145 211:20.606895864330077 215:1.669689389626488 216:40.889475726750454 218:6.963041272941404 223:24.938294877814723 225:36.19769817737229 226:3.2869149015845447 230:2.9785675496154074 231:3.181852523372154 232:25.423038127609725 233:10.623662154925624 234:2.13489022748048 236:3.9202353795003626 243:9.793664232799253 246:3.557617403025549 250:2.243881034238266 256:2.328789317363277 257:12.511505051918451 260:7.444807581172119 261:5.66754519103393 262:2.481815096992287 263:0.6841559666569205 266:12.885066947608058 267:27.213830543436764 273:1.9821699450189532 274:4.155519047215003 279:11.513456213705156 288:1.967572272900532 289:1.8985870834688585 292:4.336970251774584 294:2.984673093852934 295:68.54827751517084 296:2.3706120029102014 298:2.972484482639817 300:1.1486086670682867 # ciego
2:16.25242778641796 3:4.8298337983888935 16:5.456000195732131 28:5.910356926577023 65:5.958011928602358 88:18.129255750953792 147:18.856611624332736 158:21.978912291160224 179:9.732393054446728 185:7.862079434678929 186:21.045321468652038 199:7.300764205242938 227:42.31309464068039 230:8.661954801721853 232:49.73929892975396 251:8.482250552284697 262:19.14753002131995 269:7.42143931493696 # parpadeo
13:11.789938408674201 15:4.125323618551615 23:4.688894080535454 60:6.1773351928533105 76:5.987455458217401 176:6.75243536731803 183:6.90602616890284 221:5.678528617198475 271:6.986285630207965 # flores
1:3.689900368195216 2:42.001592609272656 4:4.673203262829996 5:1.1681860310051906 6:9.499859591404281 7:4.300081383060153 9:40.58342209144719 10:17.884871687207465 11:7.162502886814645 14:0.7429768139836808 15:0.516539537754134 16:1.2295470415046532 26:20.321984614820522 28:1.5874486058417427 29:0.7460443236594272 31:2.4651030206654476 32:28.339951997598902 34:4.876471335308767 38:13.681563420030363 39:2.1799100811595404 41:2.4318689046604813 42:1.9314904973888585 46:5.946043355216714 47:20.286977730038057 51:10.908388391036791 52:4.9384553240185385 53:2.718796013334052 62:11.416441417846153 63:1.8362093716158336 64:6.583634704059737 66:8.316714012904207 71:3.765921640382646 72:16.491019170627265 75:33.19907637861497 81:7.649997986221101 82:4.224338185149694 101:1.9164490636101756 102:1.1370741665903619 108:4.214619924887675 109:3.9438074137826336 111:11.220257239777252 112:6.3038098660807895 117:26.77312101803381 128:20.66374737966465 141:3.6072532439959937 143:5.4084659443524 146:21.372197989690644 147:3.403874147204289 149:2.4626347698023743 153:27.997670164304214 155:30.611704568168715 161:2.3522666621941335 162:12.363554252497158 164:20.654614379868594 165:28.412611748221366 168:7.731958409102515 169:13.66495782349915 171:29.853751130645076 174:9.176466344610223 180:9.092884971979403 181:7.3115561591622935 193:13.545552299995245 196:3.420602535107676 199:2.7912271157683413 201:3.787616532847585 202:2.741597320123941 211:17.18165026142175 214:21.53449858665756 217:3.059922361947528 218:3.270742959535378 226:37.83432699671566 237:1.9072991547544393 240:23.22674251613768 257:9.012772449421641 277:3.661274839468164 278:29.469331873106256 288:22.597391058502236 289:8.426634469478604 292:13.66495782349915 297:3.7952729809277232 299:2.5986358534986724 300:2.0723566801920446 # cocaína
1:0.4156455254423507 2:58.90499809220291 3:3.0223652232402674 4:1.1387699018033623 5:42.47221812384681 6:1.3037640707132112 7:1.9632230103655017 8:0.11585724037944868 9:41.79562742956638 11:1.3896279325792198 12:1.6539116718363915 14:45.708330206561754 15:15.338489983627767 16:0.18085187701872352 17:5.763925189594567 18:34.83080549798917 19:7.7356619207134285 20:0.5190195883616834 21:1.0592934416256425 22:14.610059177986216 23:1.7548376874870744 25:11.107630294298279 26:25.10834530159866 28:25.231970967984285 29:15.44232757538381 31:4.140116940079678 32:37.225469628941866 34:18.094252116760288 35:2.7220438834968324 36:0.0731536897909906 37:1.808758292309685 38:9.437700658475338 39:0.03485603009022906 40:4.99818249293204 42:29.005695758254966 43:0.16168656028288184 44:3.0698462333238314 45:8.277618130048408 46:27.163330743258417 47:1.1736328560159015 48:1.5367209838732576 49:1.714504567223804 50:17.647828918935268 51:0.5723474865247411 52:5.541048273289986 54:0.23733652916275008 55:13.0929931972212 56:375.2663036994866 57:24.719177485305885 59:0.23871476586558052 60:1.0272758338293548 61:8.534762573519139 63:0.7512843229108411 64:5.8237996726301136 65:77.04897572348708 67:0.5853235690226707 68:13.75770105806364 69:188.2843027934911 70:4.475066832728594 72:4.2805228918539235 73:5.781012746926563 74:2.8719168578628054 75:17.594422743085648 76:28.58952732430043 78:1.484784377490755 80:26.032761193022775 81:11.490821574466857 83:67.97423233667875 84:39.431592818336185 85:6.9673461435331685 86:0.9523058190525723 88:0.3859286770868218 89:0.09048717401531114 90:4.6723736083349126 91:0.09666181794148274 92:17.315851747138186 94:25.275285736933608 96:2.223461583969348 97:3.4570646606401634 98:23.116421259529908 99:1.9686800528015371 100:2.003918791319715 101:89.96589330320133 102:4.681692530701701 105:0.012203055425688355 106:21.770939433337006 108:1.153569570056325 110:1.5793555828943064 112:19.93108688175582 114:13.12453806043781 115:16.809987451019126 117:23.217005630008888 118:17.034410940266373 119:5.949387877125751 120:9.193458451202774 121:1.1440802465455295 122:81.05690809892224 125:28.322748544161584 126:1.1642135794939448 127:2.05659173786199 128:20.263172646083742 129:2.5597261110340335 130:0.03519127146687612 131:16.981364695741732 132:5.525433949269105 134:0.8242572061837886 136:4.236011134235764 139:1.1295091527456913 140:4.197511162775169 142:2.4712175190445973 146:8.268876943499597 149:1.598288988685143 151:3.407893672622987 155:0.3569224153155781 156:6.078256283858125 157:4.876221789588355 161:3.8462280281564807 162:9.343323571433157 163:23.9938903136243 165:7.909234863958514 166:2.3949553359399505 167:27.49882196843655 171:5.229866145626672 172:0.4511949872198723 175:25.675325222446226 176:1.7459983225186997 179:6.1716506223822485 181:28.755283413518747 182:28.56453048495054 183:0.20464969450063086 184:2.3693976022557446 187:34.117213931091385 189:4.949745611182878 190:6.388607372140044 191:1.7444103423657698 192:2.2449229879579407 193:1.6004793341689818 195:0.28809072978518996 196:3.1385142317647357 201:12.434098271978092 202:0.22306716297887902 203:0.20390581780127318 204:2.472129671873623 206:10.207257781492206 207:0.21016166019440247 208:0.5889837849560707 211:3.448521211334324 212:1.9695756511292255 214:12.453149417789277 219:21.88433886913153 221:0.018997302361847556 222:0.3765806052544295 223:143.54769586889267 225:0.762981345351149 228:0.07895293818772359 229:100.16279951751031 231:134.6112541644043 232:10.58199460044789 233:0.1593663159673142 234:10.040667977040627 235:1.624439947789185 236:4.8031077917822635 237:6818.289454796795 238:2.122383784206579 240:2.6579464936780575 241:11.422201199578394 242:4.667128159462504 245:4.9932948089787175 246:28.470594121204044 253:0.09151661305216431 255:2.253145988861226 260:16.236223390960763 262:11.47064791488355 264:0.15603069758271224 266:0.5280571562251135 268:1.3732257180155785 269:0.29865297818780295 270:9.973517514607014 273:9.407920924814645 275:0.6552581834945178 276:2.3839616596466944 277:3.5546782703853004 278:56.3176874298198 281:4.356149313050679 282:0.8224011236622704 283:33.292120767347356 285:0.5096197809753078 286:9.609041887049948 288:5.540710242822688 291:170.7828883070481 292:6.86857407363675 294:1.0431331674109903 295:0.6348408628133663 296:3.14002747583357 300:147.8124725426026 # graso
1:22.826166704307585 2:27.84282340730796 3:13.849078506306734 5:8.227200485868664 6:5.213577982601591 7:24.72571671459641 8:4.529375526900404 9:1.9409690035106932 10:7.254592285653924 11:4.229094306444799 12:25.9526401442782 13:9.686403098929981 14:6.3091605175494445 15:5.135251701083199 17:9.257762951025713 18:1.3400529844608347 21:12.369900495532454 23:0.07985887773347275 25:14.07354693416435 26:12.74364157907558 28:6.185601748286588 29:1.2005593776156815 30:46.72541361513223 32:26.84916639535177 34:8.922908761755089 36:0.3751201792847036 37:28.819491620650876 39:0.9106860192295491 40:5.1518752936904 42:16.773512375721012 43:1.2507090837188628 44:0.8069834578563524 45:1.3453771944652515 47:5.0079787746541085 48:0.3468698120041074 50:1.481587276704046 51:6.482832422142887 52:13.281053642043029 57:96.96652757092575 61:1.4032535699831503 63:0.6481956035419065 65:0.4988308069501129 66:5.296166944826271 67:3.0057076398559963 68:3.84574922298246 74:22.430151045911998 75:0.2557603153355856 76:0.6902985797708661 77:8.198203263742812 78:4.358783207136163 79:2.6648676912004023 82:2.7137581606915915 85:13.612331404615212 86:7.4423413308186985 87:5.447335408001935 88:22.893020420532558 89:1.0835789331405274 92:2.2521117571316425 93:3.3894740314274534 94:3.6509290838523163 101:82.0718023488914 102:12.199375274752562 104:26.536849828771224 106:0.8814109540353982 107:59.95891761597148 110:35.87941592536355 112:16.733558100664496 116:1.5150704273903308 117:1.0192168042271574 118:1.394004581595072 122:0.310647140658098 123:4.144889235917116 125:6.90545554173163 128:1.2068640736800214 130:0.9119803968278861 134:0.6925415915400296 135:27.42005194371873 137:21.735418522697625 138:17.097761116932627 139:3.8625086157253903 146:1.3434147912453476 151:6.711978112534145 153:1.199939651281019 154:10.936373443739567 160:2.021173030832668 161:4.294119082804609 162:0.8536651756487743 163:1.6555892478244005 171:10.20839615353092 175:6.1668355077488375 177:2.524329480809905 180:1.8025984573638532 182:1.563521888108782 183:20.943523706610403 187:0.4673199279173022 189:2.915268073735744 190:11.507231683728543 191:1.2208460655540427 192:1.4948712433834508 193:4.513808371973039 195:5.332659048303573 199:1.4167416919847382 207:5.002508473995765 210:3.653833730507851 212:1.344886281758569 214:1.3752172287958981 217:1.650541883831688 221:10.46968942903928 223:40.445617579555375 224:21.45406675364182 225:19.114218997055456 229:29.094684404023226 231:14.486055628020596 232:3.230386029132451 236:26.669070856870118 237:0.7008224957047016 239:2.339944610000971 245:15.414835377967266 247:10.969663353124336 256:6.315535135725484 261:4.840475162671572 262:2.080286445636837 263:0.420289816311929 266:1.8759028096961592 271:5.1209520974519345 273:1.6017348149526083 274:25.646110989504873 280:59.90740282882133 285:17.4869407853238 290:16.65844923432918 297:2.3144658030320486 300:0.8264719510093829 # cerdo
2:0.9520273677169891 7:1.2871131326230656 13:13.055106929296347 15:11.996462007125952 18:2.4042957659402546 26:2.9213813906721886 28:3.349281644277631 29:7.153222354313398 32:2.295283997885317 37:7.585025978906205 47:2.9146999063354575 50:4.7647637723902685 51:3.4572297727299883 57:3.2955096676595224 63:3.634938700832096 64:3.8776807960182764 65:3.3943102955189506 67:3.4707561398887288 68:7.513769205066335 70:3.4572297727299883 72:9.45764219388371 76:17.57104907438795 85:4.217877487425231 98:11.029713682511304 101:3.7256907953747587 102:14.747183607619737 117:4.169092156758118 119:3.915667092609728 125:5.6165125493460195 129:3.6385822236222127 138:5.107538751550395 140:4.356209399419043 161:4.2093201020197055 191:4.435757578829894 194:5.070379840574934 206:5.132174089186623 212:11.926459243824553 217:4.970688449793954 227:4.928686248307089 242:6.247567444334188 275:5.4500777333993 276:4.8731505571833695 297:5.7421891122765745 # bote
3:2.3498897220758117 5:8.450431564527134 6:8.616026564548946 7:4.889044703636039 14:7.144191146490473 18:2.4042957659402546 21:2.8447761781160743 23:2.48198309719625 28:3.349281644277631 29:7.153222354313398 34:2.999232971924995 37:7.585025978906205 42:3.742635779567851 44:3.872260221728051 59:29.801689005145896 60:3.8814431925612256 65:9.45764219388371 68:7.513769205066335 70:16.809842750151944 72:16.611293485326044 73:4.988215878997812 74:3.7829502037324603 77:4.070176560615132 83:22.590676104698886 85:11.156856102489932 102:8.233375428530108 115:4.61600129393066 122:3.0522138048380762 129:3.6385822236222127 130:10.753864644713659 140:4.356209399419043 152:11.142403394972051 153:11.547480135230183 159:12.704181488467686 187:24.26177148212852 193:4.331338562083004 196:5.3510228800640265 212:4.594186711985038 219:5.506640347806231 227:4.928686248307089 242:25.400966192799654 261:11.757018162985231 299:4.477154955038941 # caldera
5:19.79202789740751 7:7.841692803783948 15:3.3847339858180354 110:9.0965187662675 122:4.5421738656527735 129:5.154486761039845 155:15.782590667997987 193:5.86856383982726 207:6.14330128322757 263:4.758345411952296 # boletus
2:9.981187294469592 3:7.733722766574019 4:0.05993515110933306 5:19.093982301634327 7:23.14995740999534 9:2.667532656234627 11:7.0394823403395375 12:0.7942089633612678 13:26.758650528849213 14:4.640305511780341 17:11.152400375002692 21:1.2805535654783797 23:5.263737424395796 26:18.658654575122732 28:4.837213811744149 29:10.797470986756656 32:200.1675790115603 34:14.79602674483313 36:0.14734657610051427 37:2.7539664473662397 38:0.022814781582795995 42:2.614615662480946 45:0.9505425769475366 46:0.309041260962676 47:6.7832458028715354 48:0.12839423048455817 51:0.2642981317109679 52:0.09843786199356899 55:0.5229159788470524 60:2.8399321056218083 61:1.0029020090352796 62:2.356322647022402 65:8.524386172007885 66:1.0701710668558284 67:2.18606148992552 68:0.8127647511267273 74:0.43030180813105556 77:3.152519393461093 78:7.238212891428609 83:1.4231031795651146 89:7.266509433842952 92:17.22494400486092 94:6.151046548410081 95:8.234353013733905 98:0.6530200437766059 99:0.9496569054347875 100:13.13736046658217 101:2.58739561440313 106:20.521965779532692 110:17.926555930003683 111:78.21595514727106 112:5.851478252159618 119:2.8961011834271497 123:11.259931460440614 124:1.3070522283179287 129:2.4484985108078448 130:6.625602297503257 137:1.0602091349319964 139:0.5361514426299894 140:0.7845960408256762 153:7.689730655133434 156:1.3316270003981596 162:0.5198417125438427 165:0.8764866885689203 166:1.160613477098117 181:0.7131867271615181 183:13.01554662696618 192:1.0863159223710495 196:10.350747792587253 199:1.0151427999319684 202:0.9765931360929447 203:0.9430407667616585 208:1.5219414701454672 212:4.052156570988681 217:20.23918097776623 218:5.125513160032362 221:21.999833795680214 222:1.221831977904987 223:0.4164526787615004 233:3.831508213589043 234:4.930935432972204 236:0.31435184368281505 246:2.6367364987539257 248:114.15222862065038 253:27.92629539162926 261:7.974849578094172 262:1.6310907320418357 263:60.37846358810401 269:1.1016862205165305 271:4.175512931138277 277:5.878682920319461 281:0.8291282422198094 290:1.248733396698577 295:16.23096348689173 297:6.1384789341751 298:2.0840898910260837 299:12.5978619646392 300:0.4970125046054292 # bolivia
28:5.910356926577023 110:49.1607243497894 # bombina
37:13.21980478381883 65:6.12182067231213 110:29.485149250710883 118:17.810208543663574 137:7.529332731626831 263:14.870292904300284 299:17.43976913800971 # bombus
5:1.7089052536048974 13:15.892783866587868 28:37.666638304069146 29:3.155240343529347 36:4.0669270665477315 46:4.453335932122547 47:3.7961022832532425 57:11.125957448428618 67:4.3707834783640545 72:4.292123892231359 76:4.605538881528152 77:4.98458716307544 83:3.8326131193248254 88:5.907916024739795 102:3.6869297071497633 106:12.557265620183227 110:2.6240458669796354 112:4.641488325867991 138:6.037934371694415 152:5.127968838534869 161:5.126433484839525 166:5.807981045799264 182:5.792667079674085 190:6.152687698933436 215:13.72986047493794 221:11.3574004372928 222:5.8894936816155 227:5.856922585899991 240:5.980217566877914 291:5.875791967972592 297:6.678791046331294 # bonobo
2:3.1622233084974667 9:4.0729023857475175 15:11.669003658478701 52:5.5717946784393115 61:7.2834525532672965 65:5.958011928602358 68:4.963828144374354 85:6.819416795573947 106:6.570907532808193 130:6.61558997984381 149:6.935191152879587 171:7.391792992392675 187:5.901226458102535 214:7.2473280613014435 266:7.868318456465376 # bota
28:7.200893754395305 47:6.732007375069922 110:23.995191037292642 # borraja
5:1.9490681216336807 15:23.33862021702306 18:9.780372366325334 21:10.74244863657348 26:27.592548546138055 28:11.821046881490183 32:9.538472484568585 47:10.893244011666079 67:12.07788018504293 68:17.38221621341002 72:4.571374521964748 99:14.415421953881085 102:10.666826532470889 120:12.988888321130998 237:4.9030429049207624 # borato
2:15.3119659288873 5:8.597977071480827 15:4.125323618551615 32:11.798284877245704 65:5.667137543828083 68:20.910875143798027 72:14.204413565956624 105:6.1634432708046205 115:6.9367042086402515 135:8.235031906117264 221:5.678528617198475 237:14.885651787415616 276:7.200444901287958 # bórax
2:5.103910103945955 37:7.007523550179428 61:9.317885322147816 125:10.29280685878818 159:9.636285419746539 173:10.710672131186424 236:8.159357154723418 298:10.695945560445614 # enfado
2:3.920583222956554 5:1.533528417133354 7:27.458827500569353 9:0.4860228647859191 13:0.9330782935057989 15:0.6914084840069968 16:1.4554018319307307 21:1.388052397804239 23:1.0856741229832425 26:10.114502436859505 28:1.82801670376951 29:4.043092945455022 32:24.216650824105486 34:1.5206378660613402 37:1.1039998093090964 47:10.094002934191227 50:3.136593439369588 51:1.9244822251370184 57:5.987547859837536 63:2.084779006169862 65:11.561334989388461 67:6.333138875413276 68:4.37031418412451 71:4.046374374639645 74:2.2195774037559577 89:2.6566849244102406 94:2.2775304416229467 101:6.836716654055179 105:7.118407286402897 106:13.339958541864098 110:51.558114266008076 111:2.0173976447402135 112:12.597946587640408 118:3.033350538381744 119:2.3413501156520864 120:13.116400171886985 122:1.5665757551279504 123:7.628941245990037 126:11.736347958566277 129:18.64544420439886 152:2.6148903209360457 153:14.644459354145742 162:2.363104853643435 183:2.9673345691817574 187:1.820345273925574 192:8.92945395123267 195:3.1502021806611764 197:3.9062620840852116 199:3.0602636391600093 207:2.980211202894684 208:3.688812872762167 212:2.974931345410779 214:3.0110515946946697 221:11.594309408486344 223:2.196588053906627 233:22.03877315153843 253:21.188019796858015 263:17.07563589423581 271:3.0412569241363916 286:4.718872922458585 295:3.7614577959963804 297:4.075979241108056 # borneo
2:1.1087305467274464 5:1.14533039713904 15:2.164002400965196 23:2.679199617115758 25:4.549378979307669 28:25.203936863179486 32:20.615768315632398 48:3.327575993289449 52:9.131188733404432 63:3.8439899983019674 65:3.6015140909732493 68:2.668191297211753 85:4.43048664292215 102:3.0112532423322143 122:9.175095517957066 149:4.542897922757276 193:4.544516051937858 195:4.994191312388215 206:13.465376685897558 207:12.379773726868743 218:5.410023425405691 221:3.612409065350132 222:5.176620338753891 234:5.302632332884872 237:18.29092706975856 241:4.61940237223565 260:5.661460629395169 294:15.27594532181475 300:27.527814917412364 # boro
2:4.119066535220148 5:11.291085338523757 6:6.5326196195297355 26:6.456541223419367 35:33.6854075736553 36:6.731733821396789 57:6.8598648111867195 60:7.48044642871924 67:7.046721516659835 72:6.965356230336648 75:6.475873384700362 83:16.003374707753874 97:9.197700785479489 101:17.67241524249651 102:6.334890131586994 118:8.28631902451319 222:8.600402956034076 237:17.650538566235888 251:9.500591188286592 264:8.082252912723137 # bortezomib
13:4.765036635573314 15:4.408747813303103 23:4.975773520621519 25:6.941859923390718 28:5.910356926577023 68:12.801268839261322 111:15.170139229929624 112:6.316014894480027 123:6.724024640983387 164:7.023713747548107 183:7.1997520589262205 # bosnia-herzegovina
2:1.3124615275914566 3:1.0391473471402204 4:0.16106379823536837 5:55.77367222983479 7:39.45022949003965 11:0.8886184410014606 13:29.95184032820131 15:0.009269763055003866 16:1.8428879108498193 18:1.1097052388274737 21:1.7255533950196547 23:53.67286463904555 26:48.01452311239049 29:0.979673460942432 32:16.480020560546087 34:37.31865363606265 36:5.231273495521438 37:27.199879264663803 38:7.19840422647233 41:30.53542330035308 43:1.1083855400948643 46:2.837286348466632 47:25.79088919173459 48:5.089896692622245 49:1.0635811582022066 51:14.48093500538057 52:2.0065879397907036 55:0.7315545835613969 60:0.6898879121191066 61:9.367301617729566 63:10.65361876780684 64:3.388020646617293 65:9.739961776484904 67:14.546776740413687 68:0.03509857986182907 72:2.5801520902399853 73:1.5106899597714267 74:16.070166736406552 81:1.0686033162195514 83:1.8825046981690596 85:8.092584852456502 94:7.054520988411164 95:1.2070634614808955 97:1.9758737991698416 100:1.217641627555129 102:0.1300165375654853 105:3.371605823364784 106:7.422463969200853 111:0.4903423948891765 118:1.2470193686552176 119:11.727482311389325 120:3.4349742039161266 122:8.454099723867236 123:17.750828993416352 128:1.0660891269953805 129:6.482123040989785 130:3.636281887943731 134:0.5761165670404516 138:1.6081979014936945 140:4.225102697870297 149:1.0012721162033245 153:66.42674795202734 160:1.859074011599731 161:3.964832448287186 162:16.835460467829183 164:4.330733329912492 168:8.784349461470615 173:2.398246349879433 174:16.695426726397805 176:1.0804191079525416 177:2.354171337272337 181:0.9427049591245527 183:1.1932745046173154 187:2.4933694753594953 189:2.7404304466626215 191:19.274695960105564 193:8.412493034683981 195:1.3433078235067406 196:1.8112282276181397 199:1.2690681485606936 206:1.6284990451158872 207:1.203719054411521 211:1.971466582826054 214:1.2288108331054106 218:5.7522712445158675 220:16.11508268199236 221:0.40225005735652863 233:8.79910403922829 234:1.590861220398286 241:1.0573383135179764 242:2.596365092314793 244:10.819040442946248 250:1.6928277170522192 253:36.674884955565815 256:1.7726099810972678 257:5.600183616235931 261:4.502523021918134 263:0.32479751241540433 264:1.0966763839187905 269:1.3612695324741124 271:20.401280082856612 276:1.4180165549052157 277:2.0261976090759917 281:1.0690229531595923 295:11.52670042128549 299:8.825443907090621 300:0.7023223296727393 # boston
2:0.10737733206850442 5:0.08982079917660787 7:0.6265161422249607 13:2.098512472492238 18:0.2998099282796087 21:0.5550155276474907 23:28.926571404721205 26:3.169816224906689 28:3.9336129306220604 32:0.24534381664162416 37:2.4519991449360945 41:51.62471282550658 46:1.0510111156831592 47:11.076929650603363 52:7.107025707708067 55:1.3596748085534005 64:1.3059700492822035 68:0.3350793371011388 83:3.219857585071121 89:100.9471841884081 101:1.1856722255660792 105:9.531428984200733 110:73.71133887493453 122:0.6912804455322415 129:1.1179944112564255 137:6.544526135149111 149:5.752698938187098 165:1.8145929883680363 168:1.791196696076775 172:2.3521743642266406 176:5.955735444344661 180:2.3973641762812816 183:1.8974004926878472 193:5.755744837159085 203:1.895800963461455 218:2.4346585028562355 219:2.7195898995218095 221:199.87893991280347 222:2.226212267158836 223:1.210851915439151 229:2.167016381617363 253:1.6188537770682823 257:13.190852456438595 263:17.636536020152498 271:1.9651798912995975 297:2.9367767734447074 299:6.032179937135815 # botánico
1:4.215075067201479 2:7.763204325128714 7:2.9716404144924264 9:3.440101831233042 10:5.655925929254358 11:6.109802850112798 12:15.484411821832916 14:4.128085790297653 21:4.718488965413666 28:5.252783030006907 37:4.35222061623741 44:5.7986366578506265 47:12.40543121071173 52:4.917172341316988 70:5.366030889454847 87:6.795593165756164 92:7.641131601742261 99:15.946359128250412 110:3.5785719542780092 112:5.655525054262144 125:7.585128328670411 149:6.271276144068721 161:6.14723900596036 204:9.76436371631231 221:13.458842971035693 234:7.046094962464136 237:5.635587914779037 # botrytis
111:17.321221536262357 170:9.058082206658144 # botswana
2:0.07344603964524235 5:3.954611075447783 7:2.0430920222478766 9:6.187045447105415 10:6.789236159570159 13:18.22882333024006 14:8.100211305991994 15:53.32768223829009 16:1.4280458521217836 18:0.9981518223864388 21:9.780920384981181 23:4.330786019554113 26:1.4262065214321138 29:50.26193394432244 30:3.631065423718477 32:3.968185787825323 33:2.825616972485766 34:1.4929599775231555 37:13.792662592643525 40:3.0250345826656453 41:2.663211624726882 42:6.804484695952148 44:2.270917518274206 45:2.943510261040795 47:5.175648509129794 52:10.352492012961603 54:3.0097439967215545 59:3.012790858297846 61:8.63595773200531 64:2.2758840543054584 65:6.117625872700884 68:8.631979485434046 70:1.8951381203951616 74:2.1892909932304274 75:15.614573857788564 81:2.780010532649112 85:2.5901630728292115 87:8.980542225846628 88:3.308187257677321 90:4.5371706078501965 91:1.5875411483178403 92:3.974259143118751 96:8.833122109359401 101:2.1371653127563137 110:0.5492853188786745 114:1.7679120843683815 115:2.9635171976845687 117:2.5448011180389845 119:7.146367969043321 120:2.300966942150146 122:1.5386811617420297 123:7.562276537283237 130:2.408192724481082 134:2.116413337546494 142:9.157640104148157 149:2.6945030668750145 154:3.351625148134149 159:3.305281901762186 161:2.582199544321443 164:8.135843697760244 165:2.844775528498019 173:4.318846753842273 181:2.619074291194839 187:11.297187768774453 189:12.097505007719702 190:3.5397474290527784 192:3.1198501151847378 212:15.102844428683479 213:10.80975434513379 214:8.566249334420199 219:17.858990630245504 221:1.8486463454101822 223:2.1663683626580448 230:4.311144909628716 233:14.720593833081228 236:24.93729329225521 240:3.3764101910445317 273:3.2439861736875133 277:3.9074705027346597 281:8.148127167606859 294:4.317560855028793 298:11.311141415216527 300:2.2966925387473625 # botella
1:32.342934168594475 2:11.016333392858984 5:1.7089052536048974 6:3.875835732713051 8:32.388992446395584 14:31.89287962782013 15:2.806186258322931 16:26.382046664384273 17:27.09318592487767 18:24.088657718902066 25:32.37330281494803 57:27.98778571321827 59:5.592837278334716 66:5.685329861565328 72:28.41019266710408 75:26.450093058957943 77:31.26392070312875 83:10.390450458502066 92:37.868286851036366 95:13.849653689427155 101:29.81649135452719 102:3.6869297071497633 181:5.166765048779673 229:24.186020134993825 251:6.778975090187855 # botulismo
3:5.633912730048013 5:2.745658193215892 7:0.685041791894156 9:25.065082013847153 13:10.536073427859394 15:1.2784766915861345 16:2.152940186863359 18:1.6683725291538831 21:6.652899455211371 23:1.74011822429726 25:3.511194432870551 29:5.537208750683402 32:1.5682245860715136 33:9.955546137838407 37:23.70352140908903 45:10.208375293939877 47:2.144606365306848 49:25.21459420363379 51:2.660789192808768 54:3.8323559915479914 55:3.1305037937980527 68:11.113252080205372 70:2.660789192808768 80:4.435504599673045 102:2.0458610020674577 111:2.759903688134258 129:2.835041237060175 130:9.049238469942654 134:2.8969580613048596 138:11.24233165191433 142:4.092400886491707 149:3.504907344093252 161:9.42934651577658 162:3.125471580860968 166:4.04351706470637 202:3.7992661526279825 213:12.556373174393793 215:10.10957855258962 221:2.610857517717257 225:4.770340960407426 236:8.116488099255792 244:6.960862529416181 257:4.270693365662323 262:4.629248369370358 263:20.411060149271414 269:3.9664710584209844 270:4.227785071508262 285:4.363891091414234 290:4.156938816204855 # novio
3:1.9931713148476506 4:7.613052796140583 5:7.31713083833059 6:7.8165300693857205 8:35.73321192057682 10:3.346275946321739 14:39.61644803087017 17:2.710565647146355 18:25.430599822449537 24:4.875873059521634 26:20.795232740495276 27:4.676446723527274 28:2.967065011347699 29:11.880600511148392 32:11.854766410079318 40:4.2814969051539045 45:4.196000944600602 53:4.2077061777380385 56:3.918760472155623 59:19.319927039694633 60:3.49071293313024 61:4.2680300834126585 65:22.806736401478283 67:3.0863612491122585 75:71.27250574046506 78:10.393198870944827 79:92.06573952961146 88:20.272693010299854 90:24.143224421336434 105:16.850163584640168 113:27.03749083103417 121:23.879247007022187 129:3.251418342490618 139:17.15635023221181 142:20.12311106413163 144:46.822737612613366 146:4.1935462792491 150:6.109118166577322 158:6.4581408053962095 162:9.76847117115668 170:12.750552241817786 179:16.11496068957721 185:4.828519510848601 198:13.524003130060532 211:5.1334800207608 219:5.1011568056707555 232:15.449166815655412 241:4.008906103984502 286:5.992140990231703 289:28.705720016410627 292:16.86635453528227 # bradicardia
2:10.635348919369534 14:15.521597294756651 18:15.87441767698285 27:5.880578785890854 31:5.124255373311122 59:5.46474655033647 60:29.924444140525424 63:11.578806527605146 66:5.557095196127615 70:4.231565627232795 80:6.082440788866949 81:22.318451998051067 84:6.270795975333481 104:6.518631826932801 131:7.740832155397272 163:45.4850907773631 183:5.381671130422592 202:22.969439772867048 211:6.3447664971179 274:8.078293908236116 278:33.32053960432598 # bradiquinina
2:0.9814323183421568 3:2.387001728542999 5:25.26139415856139 7:4.964657309298462 9:11.122997600730276 13:2.3285219544711793 18:13.552330448100196 22:12.914109970419563 32:7.216641340533387 34:3.0380065379058347 38:8.110566964096268 42:10.262785705880972 44:18.239560792317892 48:3.1618134732113026 61:4.708493330119505 63:3.6748132702143406 67:3.510384193763155 68:7.594727268978308 74:17.960445378216445 94:3.8863824311437773 96:4.807879146331519 98:11.113716335695532 99:20.476311830712262 102:8.315213467113091 111:3.6002426618907455 114:3.3535230282303874 122:15.651818955333173 129:3.6784620050582695 146:4.633264839953806 148:12.938732959672045 165:11.79803539716784 173:6.068397247901858 180:5.193460289813129 199:12.19482925237574 208:13.531742415587381 214:12.088826034099345 219:13.865947069785674 225:23.617355249396077 227:12.69262359842744 228:4.254427424999989 240:21.88067705945178 241:19.896905217271907 256:13.457532868822124 264:29.11165227440036 277:5.644285913632897 # freno
9:5.05509812024664 17:6.636459713618781 18:5.886302064847618 32:14.541828585165394 91:6.659122561304797 94:7.443453598574516 110:5.199354505344121 167:7.7134005806396235 214:8.261994087824736 216:8.767794365207287 260:9.095557818709025 # brandy
32:4.48340329055215 83:13.247712390989703 110:3.932293420671811 128:6.732609542949038 193:6.6435923313126 221:14.227463480636898 263:5.523380207484243 # brassica
33:51.44072986153276 36:45.94529329254094 49:9.055229522602316 105:8.483628746886836 112:8.342568648057396 115:36.061630187024704 160:65.57524170064262 181:8.882963768966452 222:53.47940747673314 # amamantado
1:5.612023296268194 17:6.389408758207098 60:7.23214371062599 69:6.949868528177359 70:6.784635081368738 77:7.429578995245121 87:8.227926288245934 96:19.313674785778954 110:22.113654391789744 123:7.487699496872549 129:6.976638230278316 142:8.319569170602744 282:9.115180849972132 # cruzamiento
23:6.254775739794126 47:16.54401828358701 119:7.800743256984724 # cervecero
5:2.7044724672649663 26:4.913985877086911 32:4.236126061921507 63:5.6668094371907625 128:6.4776452515271234 264:6.519795731659024 # brócoli
2:13.178062624141814 4:20.127923963834096 11:24.21189468053635 20:27.466450900924457 66:26.036741460833507 148:63.170203429699306 161:24.32548904339607 175:27.477128556038238 237:22.77069783161279 # bromazepam
2:1.668038438620496 5:1.7089052536048974 9:2.4925192378388124 15:2.806186258322931 78:5.163110088724725 89:64.66306255839079 110:64.08711370210722 120:21.110889075266673 161:5.126433484839525 197:26.251753196984563 207:5.523455123843197 221:58.368328029702106 253:5.177246997258887 263:11.047077337510077 # bromus
2:2.753340286379858 3:1.662598692639186 4:6.856161663617716 5:2.831137312699272 6:7.05690325212009 9:1.0612270491602525 18:5.846977616072454 22:1.5351939107071109 23:6.007845923589316 26:6.913107875731787 41:3.5236638976792514 47:6.8993939025500755 52:7.138685397902868 55:3.181130108547956 62:5.52114917609502 65:2.6495859554557124 68:11.270959847205056 72:14.186974757875397 75:12.759513693387111 85:3.447207510877841 94:3.0857875794015346 99:3.8144750188319856 100:10.362888449438215 102:25.636211436430006 127:3.87371315636346 128:17.3496614192514 134:2.946961981905191 139:3.202740091785828 148:4.2624317081242085 162:8.989117239749719 170:4.615114645437501 172:4.313757408948651 193:3.55794060323055 219:4.712952838068547 221:2.6599671142228165 222:4.175027649793623 233:3.691410581442462 234:4.298604457694113 237:8.534334720163937 241:17.31351040562073 251:5.044068929514976 268:23.578987486284316 278:3.9162565026192544 289:10.760975037272546 291:11.027906088851607 # bromuro
2:65.3144424960512 5:5.353190787651983 14:1.336419302435855 37:5.404221561183321 52:25.041848903708562 55:14.83859622429686 68:5.336584971222655 73:10.408942570196546 83:1.9219489153010978 88:3.8538487343818764 100:3.503045881100354 102:1.7937951936224517 122:12.080115860969324 157:3.517081592183551 171:3.6533995767965477 192:3.6613674936083225 193:3.2262899759971013 219:4.3694666986266615 237:7.850378436167728 241:3.29812699069088 278:3.580094222610161 300:8.222828510730814 # bromo
5:6.002358817787442 11:22.162453215178644 12:5.357572814685218 29:23.91886119597205 32:9.101796016047421 34:18.437298996453503 46:4.519510276242086 47:3.8611183887515548 48:10.896473759779091 63:4.605700660776841 116:24.127094425917694 119:4.893490490316804 130:21.688662407412725 133:43.23256540402161 134:12.120263088040488 149:13.422986612798729 150:67.7433267865882 168:13.697270087886064 183:33.700151939652905 206:6.13060497313739 233:13.707985538976878 234:6.0843217170783745 278:23.791559660119376 # bronquiolos
3:6.435911840123472 10:19.04607008325797 12:20.382368408118555 14:26.970333100240236 28:7.53266129821616 29:15.907856244947356 33:8.711752943622793 61:8.91673338887894 91:7.273584566118594 114:7.495015739259234 119:8.133327002156339 150:40.32562395701621 204:27.33248689256246 # bronquiolitis
2:2.456758440564333 4:4.663492466971922 10:33.83109835273679 14:18.78681299328536 26:20.861471205719194 27:6.928798622978713 61:6.508428332534288 71:7.571388230998122 84:17.509079422786787 90:8.116591461597347 100:6.457636609327507 102:4.574115731439624 116:6.650039361370191 118:6.496588622262526 126:8.056071924475892 131:8.799041623282127 133:8.792701933090633 150:8.387699256279365 168:6.298526703093274 170:7.262809647727054 175:52.58844761212113 180:16.86769406107814 185:28.144249601850856 215:15.62056306216551 269:6.645786146418529 # broncoconstricción
5:8.334389262814815 6:5.110001283820656 9:10.110324534269186 12:6.5522974595783365 26:5.035118871067655 29:4.364293318152342 42:5.901693113159634 48:5.249749079836104 55:15.093597453042726 61:6.857718176845762 72:13.931053782597123 75:5.054142668659828 83:5.0655462078472695 88:7.17670021227511 112:5.893235145514888 115:6.804872508763362 131:9.15153330265678 148:28.70964022415518 190:7.423647925531546 194:7.269982112132447 209:8.321062128131814 212:6.782473862111446 217:7.16815438100395 241:26.712579794484878 250:7.412200831483159 268:8.685532353869387 276:7.06841346124854 288:7.090639473790655 300:6.065938119595025 # broncodilatadores
1:22.683009715016766 3:15.14547432420276 4:24.95552833681847 10:4.341432459664503 14:8.366732947476237 15:7.648207358557095 17:17.559266508473105 19:5.057084934421275 20:14.485620733776344 31:4.94786452277155 34:3.589629874158261 42:4.34929043742612 47:3.502753821712433 53:5.225285475698444 68:3.044664405983901 73:5.610629936517734 79:6.7625582925621694 81:5.0375780133129995 82:6.816603151003171 84:14.980163093716863 102:24.590134748240963 113:7.840852727343636 116:5.426694670723681 124:14.176606261682506 128:21.749953415695437 149:4.94514599272321 150:28.18530627776264 158:7.502185455764994 162:4.549199688197578 165:21.974197580555177 172:5.725227023558475 178:19.71337437681454 207:5.218361889650565 209:16.2761502940763 211:6.165792485539962 214:5.2513174182542635 237:11.384994595760881 241:5.022230272434359 279:8.159434730466177 288:5.516442424800354 # broncoespasmo
1:9.141231421915135 2:56.86125962527604 3:78.25038843918018 5:150.887270835774 7:22.18726672203941 8:6.385230719271239 9:7.946443597241548 11:2.6560952343281707 13:19.017890581547057 14:1.5200258459320597 15:12.880865520182551 16:44.413608993997144 17:13.062510635176059 18:0.05880021589658976 19:0.5762987134587463 20:8.807360401351922 21:2.142055923212425E-4 22:3.1758086934851533 23:38.508660340194 25:0.514413658184251 26:2.8321453701106574 28:6.932253313888903 29:15.391344858177511 32:15.330639416696954 33:32.367447081657055 34:12.566666949507633 36:3.423907034531019 37:9.826632262697059 40:7.308166724987153 42:12.359297715048129 43:6.746329864093589 44:0.2711426032485567 47:5.433613748220908 48:64.28990207456047 49:26.158158785310864 50:3.634664542818598 51:0.10859575291964686 52:5.829732805552629 54:11.747419454675512 55:0.30516926550924184 57:0.06275972427177405 61:7.271059106051529 63:1.834336274633195 64:8.825741087741779 65:0.08947150756964496 66:3.6254071740277993 67:1.600347517639456 68:0.42498503714253627 69:1.8029016369861472 70:15.156712309145467 71:5.310182711818237 74:17.022064766319836 76:0.19627145092901727 77:13.901484496118897 78:2.7719706560018573 81:0.5646630894766205 83:131.2971416141046 85:14.6023839001659 87:17.589702429908606 88:0.9307388457055826 89:0.46822135167525014 90:1.9288463356920922 92:1.45233202709393 94:38.52149874553204 95:3.362666312257005 98:47.80956584470909 99:7.069637494739066 100:3.3857891767077466 101:4.778783290816929 104:5.310182711818237 106:0.3217840256533657 108:6.166230097966811 110:3.862881471189861 111:1.7271148207546612 112:12.32135734683451 115:7.130673820136095 117:2.649824317051256 118:7.2394889957135184 119:39.216766320097186 120:0.2863924348255799 122:21.204224984223195 123:0.3971624368960014 124:30.68810320839624 126:1.8781659416934058 127:3.446665006398761 129:36.4427538443576 134:1.9336309094929836 135:5.634701429555332 138:4.228270648841549 142:3.9190022361787165 149:0.5106605214921499 152:0.443218737594411 154:0.9629763916489464 155:7.970462179547333 157:3.4101835937674108 160:1.2461546116465296 161:14.561691403986208 163:0.9291288700566968 165:0.6066526111270698 166:0.8619475497549636 168:0.5898975846847 171:12.155316509312406 173:5.8885315347634535 176:20.810532643567903 177:5.796957815297612 183:0.6668509433277048 187:0.07445084992037931 193:0.5115966725744792 195:41.2288028936067 196:9.167350961192103 197:130.36617405639757 198:22.211059233310404 199:0.7301977513663779 202:0.6956298288146936 203:7.044445184003185 207:7.086510195018838 208:1.1961186209485923 214:3.4101835937674108 215:16.169220775633736 221:7.129036057292344 222:8.077916142203993 225:9.923642210909312 228:2.7213722596957335 229:0.8714602095065049 245:0.7267988385026337 246:7.030192788159209 253:6.169672360347335 257:8.496866649485854 262:4.882805114085855 263:72.69256884682794 264:10.972631569163902 268:2.112805842395433 269:3.6979915580935536 271:16.737940975417413 272:3.2766513773345847 281:0.565002432606694 282:21.807811392988754 285:1.0948754108340033 291:23.797714013088978 296:1.2038316228542443 298:5.861759808803926 299:11.041934420237778 # hermano
1:2.1726838587479227 3:6.805807606488538 6:8.15817873395131 7:19.787011664329945 10:9.697947129733928 12:10.999511823689586 20:4.99186515464394 32:6.689289120648187 37:2.2964677136389886 57:97.33616331287912 67:32.102266296035374 68:26.70241582427735 77:35.24933483114279 93:87.69706445650782 97:42.83702119204018 101:42.4170171905637 111:32.57663769618892 138:12.498289605894076 141:42.84750504507431 169:52.506450547059316 196:63.56463933909268 200:7.489552281615906 210:117.36338974348976 217:39.90313138011359 224:46.22010457848504 247:7.4738452280520375 250:41.128406882790486 253:36.23246649211893 256:98.08041197229912 297:13.782395572336632 # brucelosis
3:1.3633648628448019 5:13.309202249213568 12:3.2425054860019396 14:20.974431464726575 16:62.8412564284757 17:25.224517880250314 19:3.309856966529166 37:58.23902789324309 40:33.51084100342397 46:27.665433905279446 65:26.843543110688284 67:27.24473302989349 70:115.86312600715077 72:26.843543110688284 73:35.082462017912 74:28.875169946199346 87:34.3299890477491 91:25.33593123877928 110:274.33880590887463 137:33.84267617655949 153:32.111818111543144 157:33.26106882085183 167:30.540234957000536 185:36.32791417168779 251:39.42519699102565 265:45.53008614694102 276:34.494309709409855 280:45.045529718695704 294:40.356658264621075 # brucella
2:9.093003381735922 18:4.890087767577114 26:13.79574704502243 63:6.211572898565832 83:5.484294434363321 87:7.461677535434541 89:6.858493982658061 110:49.1607243497894 117:6.768843110487115 207:7.213775947498841 263:5.8137887435006315 # brugmansia
2:6.042831293949279 7:2.171763673272212 14:3.2800165359251756 28:4.379914730155758 29:9.259223443559712 47:26.929605237407024 52:4.050207149679349 64:4.923699431251803 67:11.775740441602993 83:3.9652620016403257 85:13.33530673022899 86:6.9741864262474795 106:5.027088506355986 110:14.645468159820535 112:4.776824879386581 168:5.521164750121799 187:4.371003119771953 199:5.746597694014848 203:5.6449168996078765 269:5.865903822278042 286:7.482043648610242 # cardenal
3:12.213115596842314 4:5.273821177220183 6:13.631303420066137 11:6.620941689475856 13:4.616668649320225 17:13.839388131324561 37:4.851489085903187 42:15.23762617234789 47:5.296455626653712 53:17.041589547233915 54:28.40993858817553 62:8.81692660208739 127:7.117151902185282 128:6.87381366495514 135:8.377179025061961 139:6.406774018308848 147:7.812399303418855 154:7.49700471810386 182:17.575486120131842 185:7.709245238464917 190:7.697717429127849 227:7.39890630194211 296:7.831233225012885 # bruxismo
164:8.037430697023922 180:8.796694216767753 221:6.976871329247446 # bryophyta
2:5.783176593914444 7:6.633283817775122 9:2.4925192378388124 26:3.8030462872371693 29:15.93178803980723 32:3.1468933452508994 47:10.31514215132244 54:5.589568781795655 110:54.775296971145394 191:5.356850427254384 214:5.556546240355653 261:5.433507474015447 # bubo
2:22.285060250823104 3:15.003409723903266 5:12.99870059203456 7:19.90103732258459 9:12.07549843958438 15:8.419014133703559 16:1.8221288609140003 18:5.0380943927293576 21:17.118484720065666 23:1.4269866457274702 26:6.080305885901605 36:2.0532030301134676 42:2.5819449905664555 45:24.37606472146 47:1.8141033945557197 49:3.2219049883331534 51:2.3140727468335562 52:1.9204355107047417 61:3.4659000108319487 64:14.365297081288054 67:13.11341576777686 74:36.45438224159447 75:1.8363437988954365 77:2.8925614528111243 81:3.2283975500655475 88:3.7677081481170185 101:7.69742942917325 102:1.7191497158382243 110:0.8544049975576264 111:20.117526664547757 112:7.715177878901391 123:8.50086445476154 124:3.8572524720124157 127:9.560234242501902 129:20.441685729172075 140:3.1661342383538513 152:3.026840057917226 160:4.185176069760139 164:9.08170508572903 166:3.671935118320835 168:3.268438667187758 180:18.25163841024315 182:3.657278289586164 183:9.424158111607566 192:9.815145155543 199:3.4821676203962313 202:9.514320012335803 216:3.9085751407352833 221:2.2654834760112124 223:2.5962478692184576 225:4.39170707545991 229:3.6853022545534317 234:3.872102167251129 261:9.27383578646511 269:3.595815346301351 # budisto
7:2.23542915623588 15:3.0003709443832958 26:4.005714756787588 29:3.3529760467411687 32:9.387127347926034 76:4.8122793916087305 106:5.098944923563967 112:12.478019231782529 119:5.034404889583192 168:5.593522223338464 171:5.909201670909412 187:105.62888735893624 200:76.03955781801692 223:4.872293834627273 271:5.798746918517779 # búfalo
2:2.659338673326205 5:2.7044724672649663 7:3.0789298520069512 25:6.39377671073923 26:12.658780738123452 32:11.274596508895517 89:6.310729876051204 102:4.794598907831383 110:17.786954278222744 112:5.770696847319753 129:5.670614533446111 176:6.497435617439092 180:17.336947768262597 194:17.169317538630086 221:5.426082117451647 # bufo
1:4.712858896265979 2:15.762651567856938 10:6.164962828873109 14:12.098020350222134 15:4.261526032192433 16:5.305945788399997 32:4.620763880081704 40:7.144972291384415 47:5.296455626653712 57:5.702577257058643 75:13.51758124352289 76:6.127843162926241 79:8.624056061021484 98:6.6031743866768675 122:13.762989808318773 136:8.49147346739019 139:6.406774018308848 146:7.053736262096705 152:16.219608932236238 181:6.6995123557032805 186:8.902911050714096 192:7.247688680879674 214:17.094859525066568 235:21.481073917469743 298:19.921143634584524 300:26.01573574603267 # bufotenina
2:11.644924049971117 4:10.69492539532686 5:1.8849493625279208 22:24.108081315576413 23:3.543209971282039 28:4.450879360774092 34:10.921758283732817 37:3.567042499875749 43:5.605316143497696 51:4.5625372964873305 54:5.799401511170459 63:4.745871749220411 68:25.281131707862425 72:4.497483818598409 75:10.792856904648103 110:8.279208375484428 168:5.593522223338464 175:15.55681799468739 180:15.405426593224892 187:4.441953159025364 253:5.385976854496625 # constructor
1:0.3821411502442471 2:9.584052707709755 3:5.675197263652657 5:29.645491581692944 7:2.7057451705543167 9:0.07042607255539236 11:10.994796379116227 14:23.513461408077564 15:31.35564785454945 17:17.724339254686917 18:0.3969732240143581 21:0.6753377545175303 22:2.2569542500358213 23:0.44266759853695814 25:6.134307211366614 28:1.040832846166045 29:23.544807930738944 32:28.870989152242228 42:5.009660494462934 44:1.4570635492633592 46:39.47405998620281 47:16.841278188308664 48:7.910225496975659 50:2.2260594555132784 51:4.477196449771182 52:0.8055728861667243 56:1.8308155206436239 57:0.999972924181225 63:4.80800532471665 67:1.1345845316134233 68:6.022930920222263 70:1.1240494435274244 73:7.389675015619176 74:1.3838084416821126 75:11.912857326358957 76:9.598952668279088 79:9.625101423594117 81:1.9229219729313902 89:1.7799014826355257 92:3.055683864402762 94:5.204389541046888 101:1.337276121806522 104:3.09300576799478 106:1.5453236875132397 110:24.58891912294596 112:1.3444350530916958 114:1.0140933803309915 116:2.2628906087083984 117:5.815677554399823 122:29.074056396140662 126:9.739372176725599 129:1.2671695059503134 130:5.535568163671287 133:4.243695604785723 135:3.2592668364232744 136:3.36548244841213 141:15.071170833457643 142:19.890064209349983 145:22.341452107809452 147:8.060571317394718 149:1.84373303607573 150:10.38645852379185 153:1.9121620967716735 155:2.3671096535472085 162:1.5125578957971308 171:6.973324950243539 175:7.851795874316044 176:11.775186739723972 181:17.16137146885218 182:26.731755469530395 186:62.790406263040005 187:4.261633265809376 188:9.458693880074758 189:10.164494688440335 192:2.2406826175936754 196:8.094770052625337 198:3.166951436378652 199:25.819327835151007 201:57.334655184817635 203:2.065964510040053 207:6.639702210545164 213:3.1387041758180168 214:2.108418187646733 215:2.0321394601749625 218:2.6136148241844466 219:14.952925513006884 223:1.3633210417964845 225:3.0061923602903655 229:2.342008935466382 236:14.408794293529343 253:1.783000135140188 257:2.538892741863747 258:4.761122268653348 259:4.349832558737366 262:2.873365588909758 263:0.9718939448582321 269:2.259166213610482 273:7.241516054877422 275:8.287938716545389 281:11.72990430765208 285:28.450508665099342 300:1.4802889979397627 # bulbo
2:15.24383781897212 5:0.5240457829788315 7:7.563389470864037 9:1.1227130651334871 10:3.0560819332522002 21:2.1990544368030407 26:2.2720720265520593 29:10.974284921338294 32:1.6810392632173508 47:2.265696814602624 52:7.300236040873318 55:3.260033260754706 89:9.797139316078189 100:3.919234756310527 102:2.165766547504637 106:3.293318731710434 110:9.340455378527297 111:22.240574253461343 117:3.479313302185447 120:3.2215939758276284 125:4.904359154748466 130:3.335198513789726 162:3.2549697694116873 180:4.445363885022438 181:3.55739986339123 187:2.6743946216154972 191:3.740449172300006 192:4.079763879499297 198:5.076791281268789 208:4.632646232313613 214:3.933474367831834 217:4.266432670276828 221:2.7365951892962914 230:5.302826513676141 233:3.7719529503443345 242:5.529892507223429 261:10.314915377172984 285:4.498898395055666 297:12.798885649487579 # bulgaria
2:0.25623841725919694 3:9.740727200630506 5:0.27806811405932924 7:10.406775562869829 9:3.6578454222231205 10:2.614775242720468 14:9.578920928087703 15:4.248675968533299 16:6.167670575203822 18:1.3935429548298577 19:9.219074940052744 21:11.299776822619323 29:4.913674558018215 36:2.0915346248404054 37:21.984505142503302 44:8.077938495742657 48:2.0423628926244732 63:2.520367252689966 65:13.008453468684582 66:9.859378229000743 67:2.3660452305064767 70:2.3533735255344332 75:1.8737241542992018 76:36.20477785119411 81:3.270054527961271 97:19.575816053175707 102:11.190291965450163 103:12.216709427937978 105:14.468329924720761 106:2.8461586187642642 117:3.0281018162743214 119:8.165192078549458 130:8.377990062820928 142:17.71201821211935 149:3.182210041669108 152:3.0680851214289664 156:10.548072512858033 157:3.4740102167889613 164:3.2646319051660546 165:3.3365089994542454 172:3.929787158449039 176:32.14109803086387 180:3.978794862634661 181:3.104613277085259 190:10.785462614515946 195:9.899000893097671 196:4.17298552646559 206:3.9593527251581406 207:3.4424919009078305 211:4.357082852374301 213:4.574186484166089 214:9.604598937715872 218:4.0191560664510675 227:25.919767293900914 236:2.4515749972596557 260:4.264138336012264 275:4.26987042769017 281:3.2705977423981176 288:10.131312056725545 290:17.911791856289437 300:21.70396151222324 # bala
9:13.104958774148532 30:80.92950878163968 57:6.8598648111867195 107:10.63270777289173 112:7.325899950666505 251:22.054873408397228 259:10.705185264868827 263:40.22588885825109 # bunyaviridae
3:12.213115596842314 4:5.273821177220183 55:6.383621985023656 65:5.807065052843064 75:13.51758124352289 116:7.273163450279043 150:9.015056458651067 167:6.549351798892447 194:7.543862798158626 212:7.055647349375268 222:7.431836229494669 266:7.715480609859721 269:7.268894589444559 276:7.342022935652663 # buprenorfina
14:11.282937245989563 35:7.167498844432112 52:5.03117063333997 62:8.41743461552691 68:4.428657522574362 75:12.697409123689864 84:7.548783663605773 102:4.794598907831383 118:6.722336519053239 140:6.41440615984834 141:7.630623990764961 148:28.30942636354678 166:16.778908518847892 170:7.489565209574233 194:7.146165832256457 231:8.330636875813903 232:8.844965647814707 250:7.28829692623974 278:6.764832181227981 298:8.102928957443757 # bupropion
5:1.4155303875740834 7:1.7444304006051512 14:14.804097555198156 43:5.0359957008708225 62:6.897520776434063 110:274.8779806371691 234:5.653811560050987 270:33.849029417438814 # burkholderia
2:3.8815629756478267 28:6.669797292743386 68:5.7154538326122495 74:7.128730909195281 187:6.660608462833412 193:7.70137573213594 217:8.361185801517022 221:6.729249832294021 # burma
28:5.144741087476446 32:27.539156467056497 33:6.3056443625801535 111:13.562443728201927 153:6.243084364894885 212:15.720374513227032 217:16.49560340908696 263:5.04912021530026 295:7.272545817680892 # burundi
1:0.3423034662502937 2:12.011135168011736 5:29.050429754090416 7:66.86502489636926 9:47.74022766907239 10:1.2403448426724948 13:0.6802480958019228 14:6.158103175535372 15:21.68809949533631 17:17.455012969401416 18:2.313586845565118 25:4.952601263328249 26:12.618648608356278 28:23.74504678807142 29:668.7312384450352 32:102.83897560137451 34:16.79347839938928 36:0.604765270289183 37:16.518147660409202 38:0.13305422146998938 42:9.895623480304302 44:6.8905601879187355 47:9.280173629158014 51:0.003932114556212559 52:0.029789638519692466 54:0.39338140535252597 55:19.280862760007285 60:6.922202098002054 61:0.3947296520509153 63:6.082437603023694 64:6.909234760650574 65:77.5219632433308 67:8.69290330919452 68:9.806200096137974 70:2.8562981354694013 72:0.8342359774963076 74:27.51843642201466 76:1.1956168274856736 83:9.464565232014932 85:0.18772643137164452 89:1.9513397835592605 92:4.24190630780908 94:18.62912512518808 95:0.36207502889543514 96:0.44796554528594607 98:0.16411166139752162 99:2.45840642743638 101:0.040027952390898354 102:11.912907338264205 103:1.2229618571698906 104:81.54994311038135 105:1.4128524162331335 106:214.2580440635267 110:607.8958824225878 111:0.013563499919065452 112:6.419231703764748 122:21.18197881696634 123:0.15316840781989047 125:13.244993287802489 129:0.02444485509369697 130:19.793454845369013 138:0.6480180595083173 142:0.5406861545673434 147:0.7937725947387766 151:3.969860850641222 152:8.073455434020476 153:27.571796411617626 154:0.5969766593750435 161:1.8844251278721007 162:3.9733807413364355 170:0.84356870205768 171:2.7393400300494286 187:19.364125144925286 192:36.305691470152766 193:0.234243171318496 195:2.7491050281187923 199:2.5996270436035163 202:2.516578692776817 203:5.586410125434446 206:0.6634377406901145 207:2.46799638454673 208:17.32826371440218 213:1.0930026479476709 214:0.3765015457982098 221:2.7412888602592718 223:13.834627417273476 229:15.20147184034451 233:2.2662192932094865 236:16.755350960842694 245:9.756845445138964 253:8.245043437967386 256:0.7750046243228282 261:0.31613233798782203 262:0.8901956188273331 263:675.6299494883315 266:0.7312974124236156 281:149.57310555121575 285:0.7105831198183636 288:0.5201358523604864 300:3.8800072974977105 # arbusto
5:3.531952893496795 37:5.339462479285002 45:7.5543576667947425 59:7.629929494248246 63:6.555138738883549 75:24.571599229375625 80:8.256473503441446 118:7.617350633221789 148:8.021810538458222 194:8.042994903619876 206:8.106255841617767 212:7.553718656442567 221:6.312300706238275 240:8.02262112802582 268:21.89131941934504 # buspirona
26:7.46899399547634 28:19.12712323249193 34:7.553968355705557 221:19.247244362853362 263:18.930655216606542 # avutarda
1:6.0587589736975245 2:0.5289417360269885 3:1.7803704160406035 4:2.2968578800383206 5:10.927723095104973 9:4.593224206059834 14:1.7325374549141825 17:2.4830428671712035 22:1.6507017904846937 26:2.3234397840605214 28:8.065198409299457 29:1.7364709742432178 32:1.7290675413252934 33:3.82946674237199 42:3.1177856894241507 46:30.311246437579975 48:2.5170020347581104 49:3.775096342142682 52:7.412223444601435 60:3.2531762032530045 66:10.933254481631007 68:6.252112074871339 74:3.1570800285543803 76:8.781109584201854 83:2.3507324425138187 85:3.582349803906497 86:13.229388595551994 96:4.121962004860419 102:2.216631174300158 106:3.3481142560083983 110:1.2759334918878176 112:3.1098859731841935 114:2.701729831468879 130:16.56203687357003 134:3.0790233492983403 139:3.336490378634646 141:4.892196144451999 146:3.9501533626817458 152:52.14013532918226 157:3.9895650587364546 176:3.797315379006053 183:10.582765158263774 191:10.27809219277195 192:4.1360902887821265 194:4.421456352073326 196:4.6988686320512585 214:26.917274901585344 227:11.275631812250044 236:15.13617394032376 239:5.114710924361021 245:4.035602495787759 253:34.00527137265895 256:20.496161039295497 273:4.2648324788490575 281:3.782286984281347 285:4.555803732176013 290:4.347905839506137 296:4.699786972625735 # botón
2:15.382277011372839 5:26.440212621525145 7:0.7928077681551006 9:4.541149120422496 17:7.471236491306951 18:1.8070273234076566 21:19.329852790067378 31:25.56296504697346 32:1.704833888120391 34:2.3720750792475034 38:2.098998534790069 42:3.090466063471067 47:7.115507021991341 63:8.59198542077743 68:1.869916717936444 78:3.5813579743980783 83:2.3247675842813518 98:9.65208889228324 102:2.1909793461484486 112:3.0825772941234932 120:16.11312047197266 122:2.4228888391568004 146:10.536741838068018 152:9.763621142027187 155:11.203376216869897 161:3.546088088437612 162:3.282101098009934 168:10.27422344113195 181:3.584874241775234 192:4.107707569029555 195:4.105684034294256 198:5.105329590593141 203:10.520490606602184 214:3.9613001986172445 215:3.876260776104827 221:14.559061886474845 225:40.82335668111128 261:3.842185024771427 263:2.6211099359478784 270:4.3905029031531795 285:4.527131549750981 296:4.6710297677727395 # comprador
1:7.236304059315956 2:0.9235091342555004 7:1.2558689307528281 9:1.6516511316085793 13:7.049674148296374 14:2.262917922607226 26:2.883660189236866 32:2.2592325459092875 37:2.467785990920917 45:4.554755037709335 47:2.876993291039431 52:2.993427227458592 55:3.9050859143831276 75:2.9014119951136284 94:3.8069497744916103 105:3.8288011583315815 112:10.080854391886598 116:12.275421750262147 124:5.030774902082819 129:3.5995891628765757 130:3.9820653652913727 161:4.169629545209219 168:4.422738746278858 179:7.036606415229947 181:11.138188103557557 182:4.824984358727339 203:4.54425693012819 213:14.211369149404161 221:3.3664806136423824 233:4.427933741811338 267:7.153495893799614 277:5.561985192798344 290:4.955532984911654 298:5.97124789667927 # bizancio
7:14.338329620567402 32:16.79221935151475 35:22.782245291100097 43:51.460073614868065 158:26.407148858221298 250:23.026041866251106 # c-anca
10:16.265888682074678 17:14.880767594333227 43:42.05383758578228 47:5.7874941132086635 156:8.076037125387913 178:24.607033557358317 276:18.639755262379317 # cabergolina
1:22.696932324567832 3:13.248974279650533 4:47.001550148176904 5:9.895852828627318 17:14.880767594333227 20:8.198905005837512 35:19.08880709480915 39:16.865874558671987 40:18.243092028547878 41:17.44406665687477 71:8.69740782338608 82:9.179300380119 125:8.60057241357246 129:16.061819729305977 149:7.280404357204067 172:19.11047623884345 229:18.68304314886903 # caquexia
13:5.297410104959004 110:31.286251039792916 263:77.576334205733 300:7.031637925422753 # cactaceae
1:7.599518019262296 2:26.4060894054643 3:7.51273536431251 5:6.215097544636674 6:1.2740046996218903 7:4.26435051953002 8:2.4586160718643955 13:7.335604544431197 15:15.212092279590346 16:4.70398867258808 17:5.019770744856335 18:0.8109987775435596 19:7.659038076576846 20:3.2844312440240615 21:4.552778919366664 22:0.6703886448302364 23:12.662317297072528 25:7.454268621244117 26:9.245381480969327 29:11.91431468508477 31:2.4516912092128695 32:40.75922078394033 34:14.807691336253042 36:10.015548154461266 37:3.903278962980367 39:2.1668293368473983 41:2.418492547835022 42:1.9187553599637583 43:2.582402846421886 45:2.6941550939952728 47:9.22515907625878 48:5.087832328284732 49:20.590048564953246 50:14.806455311221248 51:1.668416688271768 52:4.911519832509908 55:2.0990130187652514 57:28.788785021206532 67:10.906025199949319 68:12.617026933217652 73:8.739423109583969 76:6.207247028083401 83:1.2397613258959859 85:2.3467912699882088 89:7.295969622396382 91:1.3712453038265846 92:3.713191264649619 96:2.854543039719109 98:2.290267152109278 99:2.6930034822983058 101:71.20413079769759 102:1.1260067991624438 105:6.536610945574523 107:4.96294102726237 110:0.3999576260148806 111:1.7583120681348174 112:1.9115671298387968 114:10.43303318855568 116:2.89121881054684 119:2.0731336477373694 120:18.51951581405265 124:31.292866116520152 129:6.088592148976785 130:2.1684636095610403 134:1.8835165345971216 135:10.523795654462294 137:2.834937728040239 138:23.3968087428242 139:2.1190278040884585 147:16.51782010342077 149:2.4492255662425184 150:4.5332118007373605 152:2.3403542302621148 154:3.096782089370425 155:3.0001691009636153 156:3.170588370647546 160:3.460316255072413 161:2.3389784199457977 162:2.094343632269003 166:38.58866644963602 167:6.998423432094491 168:7.703039816999289 171:8.314369839269133 172:3.1698186431652497 173:4.055162691578176 177:4.007261714034884 180:9.06344591465813 181:2.3751618122397344 182:8.496554273540173 192:2.8679594583868484 199:2.7775045205708055 201:3.7732492715913617 213:3.7985193642250676 215:2.64872802565337 216:9.007690925387989 218:3.256663111963121 219:3.5549933914201755 222:3.0367217323281497 223:1.9322044502930191 229:22.53404888194709 243:4.662144963761485 261:2.616587934831523 263:1.4975274515590211 266:9.234220872504514 268:4.480828026500103 270:3.1378039003567872 271:2.7588049633427065 284:5.422720037972766 285:3.2688579192408875 288:2.974643017428325 294:10.794551650498313 296:9.458945039006577 # cadáver
[truncated: 2,206,042 more chars]
