# Supplementary material for: A Cross-Lingual Similarity Measure for Detecting Biomedical Term Translations
Source: PLoS One. 2015 Jun 1;10(6):e0126196. doi: 10.1371/journal.pone.0126196 (PMC4452086; doi:10.1371/journal.pone.0126196)
Supplement: S1 dataset — (TGZ) [file pone.0126196.s001.tgz › dataset/en-es/es_300_ngram_test.dat]

7:1 9:1 37:1 49:1 53:1 114:1 115:1 132:1 148:1 # enfermedad
13:1 28:1 147:1 # otro
19:1 24:1 82:1 # caso
8:1 9:1 21:1 23:1 29:1 66:1 80:1 89:1 98:1 120:1 # paciente
7:1 9:1 21:1 52:1 # tener
3:1 9:1 13:1 23:1 26:1 55:1 62:1 76:1 78:1 80:1 89:1 # tratamiento
1:1 3:1 14:1 100:1 186:1 # grande
6:1 23:1 42:1 46:1 208:1 220:1 230:1 # síntoma
4:1 18:1 97:1 200:1 # alguno
17:1 24:1 60:1 71:1 267:1 # causar
17:1 26:1 45:1 72:1 114:1 # afectar
8:1 12:1 33:1 39:1 68:1 72:1 86:1 99:1 114:1 148:1 161:1 238:1 # infección
# año
8:1 28:1 57:1 73:1 87:1 108:1 149:1 206:1 # producir
2:1 42:1 132:1 174:1 # forma
7:1 20:1 34:1 81:1 82:1 223:1 239:1 # persona
9:1 16:1 17:1 23:1 26:1 38:1 73:1 85:1 89:1 # presentar
27:1 36:1 169:1 # tipo
24:1 60:1 71:1 267:1 # causa
28:1 46:1 53:1 100:1 208:1 210:1 # síndrome
10:1 27:1 32:1 149:1 160:1 212:1 # existir
5:1 50:1 106:1 198:1 # célula
7:1 25:1 28:1 53:1 73:1 110:1 # primero
10:1 15:1 22:1 27:1 54:1 135:1 185:1 # diagnóstico
9:1 21:1 23:1 38:1 58:1 72:1 89:1 92:1 120:1 # frecuente
12:1 67:1 106:1 149:1 172:1 205:1 # incluir
2:1 31:1 51:1 65:1 # dolor
11:1 46:1 201:1 # común
81:1 92:1 128:1 # pequeño
70:1 71:1 103:1 149:1 # virus
16:1 25:1 80:1 93:1 # riesgo
3:1 9:1 11:1 13:1 17:1 23:1 34:1 67:1 78:1 131:1 # encontrar
48:1 # niño
4:1 8:1 12:1 25:1 66:1 67:1 73:1 155:1 169:1 # principal
11:1 15:1 48:1 143:1 205:1 208:1 # clínico
10:1 16:1 47:1 54:1 69:1 102:1 # estudio
7:1 29:1 79:1 94:1 # hacer
10:1 21:1 32:1 35:1 42:1 104:1 190:1 # sistema
2:1 6:1 29:1 45:1 101:1 141:1 255:1 274:1 # factor
14:1 38:1 60:1 121:1 186:1 # sangre
11:1 15:1 54:1 143:1 # médico
7:1 56:1 65:1 82:1 # soler
8:1 17:1 19:1 22:1 82:1 96:1 144:1 # asociar
2:1 4:1 18:1 42:1 132:1 247:1 # normal
7:1 17:1 38:1 66:1 72:1 79:1 204:1 249:1 # aparecer
30:1 48:1 116:1 173:1 # nivel
7:1 11:1 18:1 34:1 79:1 96:1 131:1 # conocer
24:1 37:1 49:1 # cada
7:1 279:1 # mujer
30:1 80:1 95:1 # piel
4:1 17:1 38:1 44:1 151:1 296:1 # realizar
17:1 49:1 # dar
2:1 3:1 6:1 10:1 13:1 18:1 19:1 59:1 78:1 101:1 117:1 118:1 125:1 138:1 139:1 229:1 236:1 241:1 242:1 243:1 246:1 265:1 266:1 268:1 269:1 270:1 # trastorno
37:1 49:1 115:1 # edad
3:1 13:1 17:1 26:1 62:1 78:1 # tratar
21:1 31:1 40:1 224:1 # tejido
14:1 18:1 42:1 136:1 # humano
16:1 33:1 35:1 39:1 56:1 68:1 # lesión
16:1 33:1 35:1 38:1 39:1 68:1 73:1 # presión
1:1 5:1 16:1 17:1 28:1 60:1 63:1 65:1 154:1 258:1 # desarrollar
12:1 17:1 35:1 104:1 105:1 162:1 282:1 # sin~embargo
25:1 58:1 61:1 96:1 149:1 258:1 # ocurrir
11:1 15:1 33:1 48:1 143:1 187:1 # crónico
2:1 14:1 21:1 23:1 26:1 36:1 90:1 110:1 120:1 130:1 156:1 158:1 288:1 # importante
40:1 49:1 103:1 181:1 # vida
4:1 6:1 # alto
17:1 24:1 28:1 73:1 96:1 206:1 292:1 # provocar
17:1 25:1 41:1 47:1 112:1 226:1 259:1 # varios
17:1 27:1 44:1 77:1 253:1 296:1 # utilizar
20:1 21:1 28:1 73:1 147:1 206:1 208:1 # proteína
7:1 9:1 21:1 23:1 38:1 54:1 89:1 114:1 120:1 290:1 # diferente
3:1 116:1 186:1 # grave
71:1 82:1 # uso
8:1 9:1 16:1 22:1 38:1 67:1 73:1 85:1 144:1 155:1 219:1 # presencia
2:1 42:1 221:1 # mayoría
6:1 45:1 72:1 114:1 274:1 # efecto
7:1 36:1 58:1 92:1 126:1 # cuerpo
1:1 16:1 17:1 28:1 51:1 60:1 63:1 65:1 258:1 # desarrollo
35:1 36:1 41:1 56:1 199:1 222:1 # posible
11:1 17:1 24:1 29:1 221:1 234:1 292:1 # cardíaco
14:1 52:1 60:1 121:1 127:1 200:1 208:1 # sanguíneo
9:1 17:1 23:1 26:1 53:1 89:1 136:1 267:1 # aumentar
31:1 185:1 200:1 # agudo
36:1 70:1 176:1 186:1 # grupo
6:1 9:1 23:1 53:1 89:1 136:1 220:1 267:1 # aumento
4:1 8:1 16:1 22:1 72:1 81:1 133:1 144:1 # especial
8:1 15:1 17:1 25:1 33:1 39:1 66:1 68:1 86:1 99:1 204:1 226:1 249:1 # aparición
9:1 11:1 15:1 27:1 135:1 143:1 145:1 # genético
8:1 9:1 22:1 38:1 58:1 67:1 72:1 92:1 144:1 155:1 219:1 # frecuencia
1:1 16:1 25:1 149:1 150:1 163:1 187:1 # describir
7:1 21:1 22:1 25:1 29:1 45:1 122:1 153:1 162:1 245:1 255:1 # bacteria
3:1 4:1 7:1 8:1 21:1 29:1 33:1 39:1 68:1 86:1 98:1 99:1 122:1 177:1 184:1 278:1 297:1 # alteración
3:1 7:1 17:1 21:1 24:1 25:1 29:1 45:1 122:1 153:1 255:1 292:1 297:1 298:1 # caracterizar
38:1 80:1 123:1 137:1 300:1 # fiebre
13:1 16:1 38:1 # tres
28:1 42:1 56:1 73:1 104:1 111:1 199:1 206:1 # problema
12:1 40:1 54:1 100:1 103:1 108:1 173:1 # individuo
70:1 73:1 92:1 162:1 300:1 # prueba
7:1 25:1 38:1 92:1 128:1 149:1 153:1 # requerir
8:1 11:1 15:1 33:1 34:1 39:1 54:1 68:1 86:1 99:1 100:1 131:1 # condición
16:1 26:1 31:1 37:1 38:1 50:1 74:1 171:1 # resultado
4:1 14:1 42:1 48:1 110:1 159:1 247:1 # animal
17:1 60:1 71:1 # usar
49:1 # daño
3:1 17:1 28:1 # raro
27:1 36:1 80:1 104:1 156:1 # tiempo
20:1 34:1 223:1 # zona
12:1 17:1 26:1 45:1 72:1 114:1 148:1 # infectar
8:1 26:1 29:1 33:1 39:1 68:1 86:1 98:1 99:1 177:1 184:1 253:1 279:1 # mutación
9:1 145:1 # gen
8:1 16:1 72:1 80:1 81:1 133:1 # especie
66:1 # país
5:1 17:1 42:1 63:1 76:1 154:1 # llamar
8:1 9:1 12:1 15:1 74:1 80:1 123:1 167:1 # insuficiencia
16:1 28:1 73:1 79:1 82:1 96:1 206:1 # proceso
16:1 17:1 25:1 47:1 52:1 60:1 72:1 79:1 226:1 259:1 # necesario
221:1 # vía
6:1 7:1 8:1 80:1 90:1 # cierto
5:1 8:1 17:1 20:1 29:1 30:1 34:1 38:1 47:1 98:1 223:1 # relacionar
1:1 9:1 12:1 17:1 18:1 20:1 46:1 55:1 109:1 289:1 # denominar
7:1 28:1 53:1 # número
5:1 17:1 50:1 58:1 71:1 163:1 198:1 218:1 228:1 279:1 # muscular
2:1 17:1 42:1 132:1 174:1 # formar
5:1 8:1 29:1 33:1 36:1 39:1 68:1 86:1 98:1 99:1 111:1 177:1 184:1 199:1 # población
7:1 21:1 90:1 92:1 279:1 # muerte
40:1 49:1 54:1 181:1 234:1 # pérdida
2:1 3:1 11:1 33:1 88:1 # corazón
4:1 7:1 58:1 80:1 128:1 172:1 # cualquier
2:1 36:1 104:1 124:1 130:1 156:1 # por~ejemplo
8:1 38:1 57:1 108:1 115:1 149:1 # reducir
17:1 56:1 63:1 75:1 287:1 # llegar
1:1 3:1 7:1 11:1 17:1 34:1 35:1 40:1 131:1 167:1 278:1 # considerar
5:1 8:1 12:1 29:1 39:1 42:1 76:1 86:1 98:1 148:1 177:1 # inflamación
4:1 9:1 20:1 38:1 # renal
17:1 20:1 34:1 43:1 50:1 223:1 231:1 # pulmonar
7:1 27:1 55:1 64:1 81:1 132:1 149:1 239:1 # permitir
6:1 11:1 23:1 26:1 29:1 34:1 45:1 131:1 255:1 274:1 # contacto
3:1 4:1 7:1 38:1 79:1 137:1 232:1 300:1 # cerebral
11:1 15:1 16:1 72:1 81:1 123:1 133:1 143:1 # específico
38:1 46:1 137:1 282:1 # hombre
8:1 33:1 39:1 67:1 68:1 86:1 97:1 99:1 155:1 # función
7:1 41:1 47:1 52:1 82:1 103:1 261:1 # nervioso
27:1 29:1 37:1 40:1 45:1 49:1 103:1 173:1 181:1 255:1 # actividad
16:1 17:1 26:1 38:1 50:1 74:1 # resultar
8:1 11:1 15:1 24:1 29:1 44:1 46:1 83:1 98:1 124:1 156:1 201:1 # complicación
24:1 47:1 76:1 150:1 282:1 # cambio
4:1 7:1 17:1 21:1 22:1 25:1 90:1 122:1 153:1 245:1 # arterial
7:1 17:1 21:1 22:1 25:1 90:1 122:1 153:1 245:1 # arteria
# ojo
9:1 15:1 23:1 24:1 53:2 54:1 76:1 83:1 89:1 115:1 # medicamento
17:1 56:1 63:1 112:1 # llevar
2:1 3:1 6:1 16:1 38:1 62:1 95:1 101:1 133:1 149:1 196:1 # respiratorio
14:1 18:1 75:1 105:1 164:1 175:1 191:1 # órgano
6:1 14:1 23:1 26:1 158:1 220:1 288:1 # tanto
38:1 151:1 # área
6:1 37:1 50:1 108:1 # adulto
3:1 10:1 13:1 17:1 41:1 43:1 78:1 134:1 # mostrar
1:1 3:1 10:1 13:1 17:1 41:1 43:1 78:1 104:1 134:1 # demostrar
1:2 7:1 9:1 81:1 100:1 193:1 # depender
18:1 35:1 179:1 # signo
19:1 85:1 141:1 # fase
16:1 53:1 # mes
7:1 116:1 # ver
17:1 75:1 106:1 # lugar
9:1 42:1 110:1 # enzima
12:1 18:1 55:1 132:1 # término
3:1 7:1 14:1 42:1 52:1 278:1 # manera
4:1 85:1 160:1 # sexual
2:1 14:1 32:1 43:1 48:1 75:1 105:1 113:1 157:1 159:1 164:1 168:1 170:1 175:1 178:1 182:1 188:1 189:1 191:1 192:1 194:1 211:1 214:1 215:1 216:1 217:1 244:1 248:1 250:1 251:1 # organismo
85:1 149:1 172:1 200:1 287:1 # seguir
17:1 25:1 47:1 49:1 58:1 72:1 85:1 97:1 100:1 226:1 259:1 # secundario
20:1 29:1 58:1 97:1 112:1 # vacuna
7:1 17:1 38:1 66:1 72:1 79:1 249:1 # parecer
11:1 15:1 35:1 143:1 # físico
14:1 18:1 42:1 # mano
4:1 60:1 106:1 # salud
50:1 51:1 58:1 163:1 218:1 # músculo
14:1 20:1 42:1 85:1 104:1 # semana
2:1 7:1 10:1 21:1 25:1 36:1 41:1 47:1 122:1 153:1 259:1 # posterior
25:1 32:2 35:1 187:1 190:1 # crisis
7:1 28:1 85:1 116:1 # severo
7:1 17:1 85:1 111:1 112:1 261:1 # observar
14:1 23:1 24:1 27:1 37:1 40:1 49:1 158:1 181:1 # cantidad
27:1 43:1 110:1 # último
2:1 9:1 25:1 145:1 179:1 # origen
10:1 16:2 26:1 38:1 92:1 102:1 133:1 166:1 231:1 # respuesta
16:1 21:1 22:1 54:1 84:1 119:1 227:1 # diabetes
7:1 47:1 52:1 103:1 261:1 # nervio
185:1 200:1 # agua
9:1 11:1 34:1 58:1 67:1 72:1 85:1 92:1 131:1 167:1 # consecuencia
19:1 82:1 112:1 # vaso
17:1 26:1 64:1 103:1 # evitar
# 10
149:1 # ir
11:1 36:1 41:1 96:1 # pocos
9:1 18:1 92:1 289:1 # bueno
2:1 3:1 # hora
76:1 282:1 # ambo
28:1 41:1 42:1 43:1 46:2 82:1 187:1 230:1 # cromosoma
5:1 37:1 42:1 49:1 63:1 76:1 154:1 # llamada
7:1 20:1 29:1 79:1 # nacer
2:1 7:1 14:1 21:1 23:1 25:1 47:1 120:1 122:1 153:1 158:1 259:1 # anterior
7:1 41:1 54:1 82:1 116:1 173:1 # diversos
7:1 28:1 38:1 79:1 137:1 300:1 # cerebro
7:1 41:1 50:1 51:1 58:1 69:1 213:1 218:1 227:1 # tuberculosis
17:1 19:1 60:1 66:1 # pasar
28:1 37:1 58:1 210:1 # cuadro
28:1 31:1 37:1 42:1 73:1 110:1 171:1 204:1 206:1 212:1 254:1 # aproximado
14:1 15:1 23:1 27:2 39:1 135:1 150:1 158:1 # antibiótico
2:1 7:1 25:1 47:1 74:1 81:1 153:1 176:1 239:1 259:1 # superior
17:2 22:1 25:1 112:1 226:1 245:1 # variar
3:1 7:1 21:1 22:1 95:1 122:1 204:1 278:1 # terapia
1:1 8:2 9:1 12:1 22:1 40:1 67:2 144:1 155:2 219:1 # incidencia
12:1 32:1 54:1 55:1 113:1 149:1 157:1 172:1 # disminuir
9:1 21:1 23:1 35:1 80:1 89:1 120:1 172:1 179:1 200:1 # siguiente
25:1 74:1 149:1 # sufrir
5:1 17:1 35:1 55:1 77:1 110:1 228:1 # similar
5:1 8:1 29:1 30:1 33:1 38:1 39:1 68:1 86:1 98:1 99:1 177:1 184:1 # relación
15:1 24:1 48:1 83:1 # técnica
2:1 9:1 36:1 51:1 130:1 145:1 # por~lo~general
3:1 4:1 9:1 13:1 23:1 78:1 79:1 89:1 232:1 # central
9:1 11:1 17:1 46:1 53:1 201:1 296:1 # comenzar
31:1 40:1 128:1 172:1 224:1 # líquido
25:1 33:1 # riñón
18:1 38:1 46:1 137:1 282:1 # nombre
12:1 15:1 17:1 24:1 54:1 83:1 100:1 292:1 # indicar
5:1 17:1 93:1 105:1 228:1 # largo
1:1 17:1 21:1 26:1 45:1 72:1 84:1 # detectar
12:1 18:1 48:1 97:1 121:1 200:1 # ninguno
3:1 17:1 88:1 104:1 162:1 282:1 298:1 # embarazo
6:1 9:1 23:1 43:1 55:1 80:1 89:1 103:1 110:1 220:1 # movimiento
5:1 17:1 30:1 50:1 79:1 106:1 198:1 228:1 # celular
4:1 6:1 9:1 23:1 44:1 53:1 89:1 110:1 220:1 # alimento
4:1 8:1 12:1 15:1 22:1 48:1 144:1 # inicial
8:1 12:1 32:1 39:1 54:1 55:1 57:1 86:1 113:1 157:1 # disminución
31:1 37:1 75:1 171:1 # hígado
11:1 15:1 48:1 143:1 # único
11:1 46:1 56:1 124:1 156:1 201:1 # complejo
2:1 12:1 17:1 20:1 25:1 109:1 # orinar
8:1 31:1 40:1 224:1 # ácido
2:1 11:1 51:1 65:1 # color
8:1 29:1 33:1 38:1 39:1 68:1 86:1 99:1 151:1 161:1 238:1 # reacción
# 50
1:1 9:1 15:1 23:1 24:1 27:1 40:1 83:1 89:1 123:1 290:1 # identificar
30:1 31:1 37:1 56:1 112:1 171:1 # elevado
7:1 9:1 21:1 35:1 81:1 90:1 152:1 167:1 169:1 239:1 # hipertensión
14:1 24:1 32:1 43:1 48:1 53:1 72:1 113:1 157:1 159:1 168:1 170:1 178:1 188:1 189:1 211:1 214:1 244:1 # mecanismo
8:1 70:1 149:1 221:1 # cirugía
10:1 14:1 16:1 26:1 29:1 42:1 48:1 102:1 114:1 159:1 166:1 290:1 # manifestación
8:1 9:1 23:1 38:1 55:1 72:1 80:1 89:1 110:1 187:1 # crecimiento
11:1 15:1 27:1 135:1 143:1 193:1 195:1 # hepático
6:1 12:1 17:1 90:1 141:1 148:1 # infarto
1:1 9:1 92:1 121:1 200:1 # dengue
8:1 12:1 41:1 47:1 72:1 82:1 114:1 148:1 161:1 238:1 # infeccioso
17:1 19:1 60:1 162:1 # basar
9:1 21:1 23:1 89:1 120:1 145:1 185:1 # agente
1:1 8:1 16:1 72:1 149:1 # es~decir
7:1 14:1 18:1 21:1 22:1 25:1 29:1 45:1 122:1 153:1 162:1 245:1 255:1 # bacteriano
11:1 15:1 105:1 128:1 140:1 143:1 149:1 172:1 # quirúrgico
33:1 38:1 39:1 68:1 140:1 287:1 # región
11:1 13:1 23:1 28:1 34:1 65:1 131:1 # control
1:1 7:1 37:1 66:1 72:1 79:1 # padecer
3:1 13:1 14:1 27:1 55:1 64:1 78:1 113:1 149:1 167:1 # transmitir
10:1 11:1 27:1 32:1 34:1 35:1 131:1 149:1 167:1 190:1 # consistir
7:1 31:1 80:1 128:1 172:1 234:1 # izquierdo
8:1 38:1 72:1 149:1 150:1 # recibir
4:1 29:1 45:1 69:1 180:1 255:1 # actual
9:1 16:1 21:1 23:1 38:1 73:1 85:1 89:1 120:1 # presente
22:1 44:1 55:1 76:1 77:1 141:1 # familia
7:1 14:1 15:1 23:1 27:1 36:1 58:1 92:1 126:1 135:1 158:1 # anticuerpo
7:1 67:1 79:1 # cáncer
6:1 11:1 46:1 56:1 84:1 124:1 156:1 201:1 # completo
32:1 33:1 35:1 39:1 68:1 103:1 # visión
9:1 11:1 17:1 38:1 46:1 49:1 53:1 72:1 100:1 201:1 # recomendar
7:1 9:1 14:1 21:1 23:1 42:1 52:1 120:1 158:1 # mantener
3:1 7:1 17:1 21:1 24:1 29:1 45:1 122:1 255:1 292:1 297:1 298:1 # característica
31:1 97:1 100:1 279:1 # mundo
10:1 15:1 18:1 22:1 27:1 41:1 54:1 135:1 185:1 # diagnosticar
4:1 6:1 26:1 147:1 # total
17:1 19:1 20:1 24:1 34:1 35:1 47:1 96:1 223:1 # ocasionar
17:1 38:1 66:1 115:1 249:1 # pared
11:1 29:1 42:1 132:1 # fármaco
40:1 49:1 53:1 54:1 115:1 181:1 # medida
9:1 53:1 76:1 160:1 # examen
8:1 10:1 14:1 22:1 26:1 67:1 71:1 74:1 144:1 155:1 166:1 219:1 281:1 288:1 # sustancia
3:1 13:1 14:1 32:1 35:1 39:1 55:1 78:1 113:1 167:1 # transmisión
26:1 42:1 76:1 # tamaño
3:1 31:1 37:1 171:1 186:1 # grado
3:1 14:1 20:1 53:1 104:1 137:1 282:1 # membrana
5:1 8:1 15:1 17:1 27:1 29:1 50:1 58:1 90:1 98:1 135:1 198:1 218:1 # articulación
6:1 38:1 45:1 54:1 72:1 149:1 274:1 # directo
3:1 7:1 17:1 21:1 24:1 29:1 45:1 122:1 255:1 292:1 297:1 298:1 # característico
31:1 40:1 95:1 224:1 # rápido
9:1 20:1 116:1 # vena
31:1 32:1 35:1 41:1 190:1 222:1 # dosis
15:1 54:1 264:1 # dicho
37:1 # adn
# 20
1:1 8:2 9:1 15:1 67:1 80:1 123:1 155:1 # deficiencia
1:1 6:1 45:1 72:1 114:1 274:1 # defecto
4:1 64:1 69:1 94:1 119:1 150:1 # habitual
9:1 31:1 53:1 # a~menudo
1:1 7:1 12:1 17:1 20:1 21:1 55:1 84:1 109:1 122:1 132:1 # determinar
16:1 34:1 51:1 52:1 55:1 63:1 77:1 # millones
31:1 85:1 97:1 100:1 200:1 287:1 # segundo
7:1 9:1 11:1 21:1 23:1 34:1 52:1 120:1 131:1 # contener
4:1 22:1 54:1 97:1 100:1 279:1 # mundial
28:1 56:1 73:1 111:1 119:1 162:1 199:1 206:1 # probable
6:1 11:1 34:1 45:1 57:1 100:1 108:1 131:1 146:1 274:1 # conducto
24:1 119:1 227:1 296:1 # cabeza
15:1 26:1 37:1 50:1 54:1 58:1 123:1 218:1 290:1 # dificultad
8:1 24:1 29:1 37:1 40:1 49:1 66:1 98:1 181:1 204:1 # capacidad
35:1 56:1 110:1 124:1 156:1 # simple
16:1 28:1 35:1 38:1 73:1 173:1 186:1 206:1 299:1 # progresivo
6:1 17:1 42:1 46:1 230:1 # tomar
6:1 31:1 38:1 82:1 87:1 111:1 137:1 # sobre~todo
3:1 10:1 13:1 16:1 45:1 57:1 61:1 69:1 70:1 102:1 129:1 134:1 146:1 165:1 180:1 183:1 197:1 202:1 203:1 207:1 209:1 225:1 233:1 237:1 240:1 252:1 256:1 260:1 262:1 263:1 271:1 273:1 275:1 276:1 277:1 283:1 284:1 285:1 286:1 293:1 294:1 295:1 301:1# estructura
8:1 15:1 33:1 35:1 36:1 39:1 41:1 68:1 86:1 99:1 160:1 222:1 # exposición
19:1 24:1 33:1 35:1 39:1 68:1 96:1 # ocasión
5:1 11:1 42:1 46:1 57:1 201:1 230:1 235:1 267:1 # glaucoma
56:1 116:1 # leve
4:1 8:1 9:1 38:1 56:1 67:1 73:1 112:1 155:1 # prevalencia
14:1 19:1 25:1 32:1 42:1 52:1 61:1 113:1 157:1 # aneurismas
9:1 12:1 27:1 32:1 48:1 53:1 64:1 121:1 140:1 # meningitis
33:1 50:1 231:1 # pulmón
6:1 23:1 97:1 220:1 231:1 # punto
17:1 22:1 44:1 55:1 76:1 77:1 141:1 # familiar
5:1 50:1 198:1 # válvula
8:1 29:1 33:1 39:1 68:1 86:1 99:1 161:1 238:1 # acción
16:1 72:1 79:1 116:1 # a~veces
4:1 12:1 20:1 31:1 46:1 55:1 109:1 119:1 # abdominal
19:1 85:1 162:1 # base
8:1 28:1 33:1 39:1 57:1 68:1 73:1 86:1 87:1 99:1 108:1 161:1 206:1 238:1 # producción
9:1 16:1 52:1 145:1 # genes
2:1 4:1 26:1 37:1 40:1 43:1 44:1 49:1 90:1 181:1 # mortalidad
4:1 14:1 18:1 42:1 46:1 221:1 230:1 247:1 # anomalía
17:1 25:2 42:1 47:1 73:1 110:1 226:1 259:1 # primario
1:1 42:1 104:1 115:1 # edema
28:1 47:1 73:1 95:1 107:1 206:1 # propio
10:1 14:1 16:1 17:1 26:1 42:1 48:1 102:1 114:1 159:1 166:1 290:1 # manifestar
4:1 26:1 141:1 # falta
106:1 # flujo
2:1 8:1 29:1 33:1 39:1 42:1 68:1 86:1 98:1 99:1 132:1 174:1 177:1 184:1 # formación
5:1 50:1 100:1 108:1 198:1 235:1 # glándula
8:1 9:1 21:1 23:1 38:1 72:1 80:1 89:1 120:1 # reciente
4:1 17:1 24:1 44:1 51:1 96:1 296:1 # localizar
7:1 17:1 25:1 26:1 38:1 54:1 64:1 115:1 195:1 226:1 # hereditario
84:1 # etc.
4:1 179:1 200:1 # igual
2:1 20:1 34:1 43:1 132:1 223:1 # hormona
2:1 3:1 4:1 232:1 # oral
5:1 15:1 17:1 19:1 24:1 35:1 83:1 123:1 205:1 280:1 290:1 292:1 # clasificar
2:1 7:1 12:1 25:1 47:1 114:1 148:1 153:1 259:1 # inferior
2:1 12:1 17:1 20:1 25:1 109:1 140:1 179:1 # originar
5:1 11:1 14:1 67:1 199:1 281:1 # blanco
6:1 51:1 62:1 65:1 66:1 196:1 221:1 299:1 # patología
1:1 7:1 27:2 32:1 42:1 62:1 64:1 132:1 # dermatitis
2:1 6:1 38:1 72:1 79:1 101:1 193:1 # receptor
2:1 3:1 17:1 53:1 # mejorar
11:1 41:1 57:1 60:1 279:1 # mucosa
1:1 7:1 9:1 21:1 100:1 # tender
4:1 71:1 74:1 # usual
15:1 17:1 24:1 44:1 83:1 110:1 124:1 156:1 292:1 # implicar
28:1 # rojo
1:1 17:1 # dejar
27:1 56:1 124:1 169:1 # múltiple
7:1 9:1 43:1 114:1 132:1 148:1 # enfermo
6:1 9:1 23:1 43:1 46:1 53:1 89:1 220:1 # momento
7:1 8:1 9:1 22:1 38:1 54:1 67:1 114:1 144:1 155:1 219:1 290:1 # diferencia
6:1 31:1 87:1 # método
3:1 7:1 9:1 17:1 52:1 145:1 278:1 # generar
8:1 9:1 22:1 67:1 71:1 85:1 144:1 155:1 219:1 267:1 # ausencia
2:1 4:1 14:1 18:1 42:1 132:1 247:1 # anormal
10:1 12:1 16:1 27:1 29:1 75:1 102:1 116:1 179:1 # investigación
3:1 4:1 7:1 9:2 52:1 145:1 232:1 278:1 # en~general
37:1 38:1 42:1 210:1 # madre
11:1 15:1 26:1 44:1 53:1 84:1 119:1 143:1 # metabólico
13:1 28:1 58:1 62:1 # cuatro
7:1 28:1 52:1 # género
# b.
# 30
4:1 9:1 26:1 48:1 64:1 145:1 # genital
19:1 26:1 60:1 # tasa
3:1 9:1 11:1 13:1 23:1 29:1 34:1 67:1 78:1 79:1 89:1 131:1 297:1 # concentración
9:1 38:1 48:1 73:1 116:1 149:1 # prevenir
11:1 17:1 29:1 46:1 66:1 156:1 201:1 # acompañar
8:1 33:1 38:1 39:1 57:1 68:1 86:1 99:1 108:1 115:1 161:1 238:1 # reducción
1:1 7:1 38:1 72:1 264:1 # derecho
8:1 29:1 33:1 35:1 39:1 64:1 68:1 69:1 86:1 98:1 99:1 177:1 184:1 # situación
10:1 21:1 32:1 128:1 172:1 # quiste
9:1 18:1 145:1 254:1 289:1 # oxígeno
6:1 28:1 45:1 57:1 73:1 87:1 108:1 146:1 206:1 274:1 # producto
6:1 8:1 9:1 20:1 23:1 29:1 55:1 80:1 89:1 98:1 110:1 220:1 # nacimiento
4:1 32:1 74:1 103:1 # visual
7:1 10:1 16:1 26:1 56:1 72:1 79:1 102:1 119:1 166:1 199:1 # establecer
9:1 116:1 # joven
7:1 25:1 31:1 47:1 81:1 87:1 153:1 239:1 259:1 # periodo
44:1 47:1 76:1 124:1 156:1 # amplio
30:1 51:1 81:1 # pelo
14:1 25:1 32:1 42:1 52:1 61:1 113:1 157:1 # aneurisma
106:1 # luz
1:1 8:1 9:1 17:1 22:1 40:1 67:1 103:1 144:1 155:1 219:1 # evidenciar
3:1 4:1 13:1 55:1 64:1 78:1 232:1 # mitral
26:1 54:1 80:1 84:1 # dieta
152:1 # hijo
1:1 7:1 9:1 21:1 100:1 160:1 # extender
35:1 51:1 179:1 235:1 # siglo
17:1 22:1 25:1 56:1 112:1 119:1 199:1 226:1 245:1 # variable
8:1 17:1 26:1 64:1 # citar
7:1 25:1 74:1 145:1 149:1 153:1 # sugerir
30:1 51:1 58:1 63:1 92:1 # cuello
17:1 49:1 # ayudar
6:1 11:1 25:1 34:1 55:1 64:1 96:1 100:1 131:1 210:1 # mitocondrial
6:1 11:1 15:1 41:1 55:1 143:1 253:1 267:1 # autosómico
11:1 15:1 95:1 143:1 # típico
16:1 81:1 82:1 # peso
2:2 26:1 31:1 36:1 37:1 90:1 130:1 171:1 # portador
4:1 8:1 17:1 22:1 66:1 144:1 213:1 249:1 # parcial
3:1 4:1 103:1 149:1 232:1 # viral
15:1 24:1 83:1 88:1 123:1 # eficaz
3:1 33:1 88:1 # razón
16:1 34:1 36:1 38:1 60:1 119:1 133:1 167:1 199:1 # responsable
1:1 31:1 115:1 # dedo
6:1 17:1 35:1 64:1 66:1 249:1 # parásito
1:1 7:2 81:1 234:1 239:1 # perder
9:1 13:1 23:1 50:1 51:1 58:1 89:1 116:1 218:1 # ventrículo
# 40
32:1 47:1 54:1 82:1 87:1 95:1 193:1 # episodio
5:1 11:1 13:1 17:1 23:1 28:1 34:1 65:1 131:1 228:1 # controlar
1:1 16:1 17:1 38:1 60:1 66:1 72:1 79:1 204:1 249:1 # desaparecer
27:1 50:1 58:1 173:1 218:1 # cultivo
16:1 82:1 92:1 # hueso
5:1 8:1 29:2 39:1 50:1 58:1 86:1 98:1 136:1 177:1 198:1 279:1 # acumulación
8:1 33:1 39:1 57:1 65:1 68:1 86:1 99:1 106:1 # evolución
15:1 24:1 35:1 48:1 62:1 83:1 123:1 179:1 290:1 # significativo
10:1 16:1 26:1 31:1 37:1 41:1 97:1 102:1 166:1 171:1 # estados~unidos
2:1 14:1 15:1 28:1 55:1 75:1 105:1 164:1 175:1 182:1 187:1 191:1 192:1 215:1 # microorganismo
2:2 3:1 5:1 6:1 25:1 62:1 101:1 119:1 196:1 # laboratorio
27:1 52:1 62:1 75:1 173:1 287:1 # negativo
14:1 17:1 112:1 296:1 # avanzar
1:1 7:1 11:1 16:1 18:1 34:1 79:1 96:1 131:1 163:1 # desconocer
8:1 9:1 10:1 16:1 21:1 32:1 35:1 38:1 67:1 155:1 190:1 # resistencia
24:1 66:1 88:1 204:1 # capaz
5:1 50:1 108:1 198:1 # médula
16:1 17:1 26:1 35:1 52:1 64:1 72:1 79:1 # necesitar
8:1 9:1 33:1 38:1 39:1 67:1 68:1 73:1 86:1 99:1 116:1 155:1 # prevención
5:1 24:1 29:1 124:1 # placa
17:1 56:1 104:1 124:1 151:1 156:1 # emplear
8:1 9:1 15:1 21:1 23:1 74:1 80:1 89:1 120:1 123:1 # suficiente
10:1 16:1 17:1 27:1 42:1 102:1 110:1 # estimar
26:1 66:1 84:1 204:1 # etapa
# 15
14:1 22:1 52:1 55:1 104:1 # anemia
8:1 33:1 39:1 68:1 72:1 86:1 99:1 114:1 161:1 238:1 # afección
17:1 24:1 47:2 54:1 55:1 96:1 234:1 292:1 # miocardio
24:1 66:1 204:1 # capa
10:1 12:2 16:1 18:1 21:1 23:1 27:1 102:1 120:1 257:1 # intestino
1:1 12:1 48:1 123:1 149:1 # definir
11:1 17:1 34:1 42:1 123:1 131:1 132:1 148:1 149:1 # confirmar
12:1 52:1 97:1 279:1 # inmune
7:1 31:1 81:1 87:1 239:1 # período
8:1 12:1 15:1 20:1 53:1 54:1 109:1 115:1 # medicina
9:1 35:1 40:1 44:1 77:1 85:1 150:1 167:1 # sensibilidad
9:1 23:1 26:1 49:1 53:1 76:1 89:1 97:1 100:1 # fundamental
24:1 30:1 51:1 63:1 119:1 227:1 # cabello
80:1 95:1 # pie
17:1 49:1 92:1 115:1 128:1 # quedar
28:1 54:1 55:1 73:1 79:1 80:1 96:1 110:1 115:1 206:1 # procedimiento
1:1 31:1 37:2 58:1 72:1 171:1 # adecuado
9:1 18:1 62:1 66:1 145:1 289:1 # patógeno
37:1 38:1 66:1 210:1 # padre
11:1 15:1 55:1 128:1 143:1 # químico
12:1 17:1 25:1 26:1 48:1 64:1 97:1 226:1 279:1 # inmunitario
7:1 18:1 21:1 59:1 122:1 138:1 160:1 # externo
38:1 47:1 73:1 103:1 # previo
9:1 12:1 21:1 23:1 82:1 120:1 167:1 257:1 # intenso
7:1 60:1 119:1 227:1 # saber
7:1 12:1 18:1 21:1 23:1 59:1 120:1 122:1 138:1 257:1 # interno
3:1 37:1 49:1 115:1 116:1 186:1 # gravedad
6:1 9:1 23:1 56:1 89:1 220:1 # lento
9:1 17:1 20:1 81:1 # penar
7:1 8:1 9:1 22:1 38:1 67:1 144:1 155:1 195:1 219:1 # herencia
27:1 35:1 36:1 41:1 64:1 173:1 222:1 # positivo
2:1 43:1 69:1 136:1 # tumor
28:1 55:1 80:1 104:1 137:1 282:1 # miembro
12:1 17:1 20:1 30:1 44:1 55:1 109:1 110:1 # eliminar
4:1 9:1 23:1 26:1 53:1 89:1 # mental
17:1 19:1 24:1 47:1 54:1 112:1 163:1 234:1 292:1 # cardiovascular
15:1 17:1 24:1 44:1 83:1 199:1 231:1 292:1 # publicar
8:1 38:1 72:1 # recién
26:1 62:1 92:1 128:1 # ataque
4:1 8:1 9:1 21:1 22:1 36:1 67:1 144:1 147:1 155:1 219:1 # potencial
27:1 45:1 72:1 114:1 173:1 # efectivo
10:1 11:1 27:1 34:1 64:1 69:1 131:1 149:1 167:1 172:1 # constituir
# 25
2:1 17:1 26:1 36:1 38:1 90:1 130:1 193:1 # reportar
3:1 8:1 29:1 33:1 39:1 61:1 68:1 86:1 98:1 99:1 108:1 129:1 177:1 184:1 297:1 # duración
85:1 160:1 # sexo
2:1 3:1 22:1 43:1 104:1 140:1 185:1 195:1 258:1 # hemorragia
7:1 65:1 116:1 # volver
# 90
16:1 93:1 141:1 185:1 # esófago
9:1 42:1 110:1 145:1 185:1 # imagen
7:1 9:1 21:1 52:1 111:1 # obtener
8:1 12:1 15:1 17:1 22:1 48:1 144:1 # iniciar
8:2 19:1 22:1 29:1 33:1 39:1 68:1 82:1 86:1 96:1 98:1 99:1 144:1 177:1 184:1 # asociación
3:1 13:1 78:1 119:1 162:1 # trabajo
13:1 33:1 62:1 66:1 # patrón
1:1 37:1 40:1 44:1 49:1 77:1 150:1 181:1 300:1 # debilidad
3:1 10:1 13:1 16:1 78:1 92:1 102:1 134:1 207:1 279:1 # muestra
7:1 21:1 25:2 47:1 64:1 122:1 153:1 187:1 259:1 # criterio
8:1 9:1 29:1 33:1 39:1 60:1 68:1 85:1 86:1 98:1 99:1 167:1 177:1 184:1 # sensación
3:1 10:1 12:1 13:1 32:1 37:1 48:1 55:1 78:1 134:1 170:1 # administración
19:1 42:1 113:1 # asma
10:1 11:1 15:1 27:1 28:1 34:1 73:1 135:1 143:1 206:1 # pronóstico
26:1 32:1 44:1 53:1 65:1 84:1 113:1 119:1 157:1 # metabolismo
7:1 8:1 15:1 74:1 80:1 81:1 123:1 176:1 239:1 # superficie
16:1 79:1 82:1 160:1 # exceso
17:1 41:1 72:1 81:1 82:1 94:1 133:1 264:1 # sospechar
35:1 36:1 40:1 41:1 44:1 49:1 77:1 150:1 181:1 222:1 # posibilidad
7:1 8:1 9:1 12:1 21:1 23:1 67:1 116:1 120:1 122:1 155:1 257:1 261:1 # intervención
2:1 6:1 11:1 90:1 # corto
8:1 54:1 77:1 290:1 # difícil
1:1 7:1 17:1 25:1 112:1 153:1 173:1 # derivar
14:1 26:1 288:1 # tan
17:1 25:1 37:1 49:1 80:1 112:1 115:1 226:1 # variedad
3:1 17:1 24:1 292:1 298:1 # cara
27:1 29:1 45:1 173:1 255:1 # activo
9:1 56:1 121:1 200:1 # lengua
8:1 32:1 33:1 39:1 54:1 67:1 68:1 86:1 97:1 99:1 155:1 # disfunción
8:1 10:1 13:1 39:1 57:1 70:1 86:1 111:1 134:1 161:1 202:1 209:1 225:1 233:1 237:1 238:1 # obstrucción
7:1 20:1 59:1 80:1 95:1 # pierna
13:1 37:1 38:1 40:1 49:1 55:1 104:1 160:1 181:1 # extremidad
11:1 15:1 35:1 143:1 205:1 # clásico
9:1 53:1 65:1 106:1 136:1 # volumen
3:1 123:1 137:1 # fibra
8:1 12:1 15:1 47:1 48:1 # inicio
11:1 13:1 23:1 25:1 34:1 131:1 149:1 172:1 # contribuir
13:1 17:1 28:1 32:1 35:1 41:1 90:1 190:1 222:1 # artrosis
6:1 41:1 43:1 64:1 128:1 172:1 # mosquito
# 100
3:1 13:1 19:1 38:1 78:1 82:1 84:1 118:1 236:1 # retraso
8:1 11:1 34:1 57:1 100:1 108:1 131:1 149:1 # conducir
17:1 28:1 34:1 51:1 65:1 73:1 75:1 121:1 206:1 # prolongar
3:1 4:1 20:1 61:1 62:1 69:1 129:1 165:1 183:1 232:1 # natural
3:1 10:1 12:1 13:1 32:1 37:1 48:1 55:1 78:1 134:1 170:1 # administrar
9:1 23:1 26:1 58:1 89:1 92:1 # cuenta
11:1 38:1 72:1 73:1 # precoz
7:1 18:1 21:1 42:1 59:1 62:1 122:1 138:1 # materno
6:1 49:1 62:1 196:1 # dato
8:1 9:1 21:1 33:1 39:1 62:1 67:1 68:1 86:1 99:1 155:1 # atención
7:1 38:1 72:1 79:1 187:1 # crecer
25:1 37:1 128:1 149:2 172:1 # adquirir
6:1 55:1 64:1 # vómito
17:1 29:1 45:1 69:1 180:1 255:1 # actuar
7:1 25:1 38:1 114:1 149:1 153:1 # referir
11:1 15:1 17:1 24:1 54:1 83:1 87:1 123:1 290:1 292:1 # codificar
# y/o
28:1 61:1 66:1 107:1 # europa
7:1 11:1 15:1 25:2 81:1 143:1 153:1 239:1 290:1 # periférico
5:1 17:1 50:1 58:1 96:1 198:1 218:1 228:1 # ocular
17:1 28:1 75:1 210:1 299:1 # drogar
11:1 26:1 34:1 48:1 64:1 121:1 131:1 # congénita
9:1 13:1 23:1 28:1 79:1 89:1 # centro
7:1 8:2 15:1 47:1 213:1 # ejercicio
26:1 37:1 55:1 64:1 # mitad
10:1 12:1 27:1 32:1 54:1 121:1 149:1 172:1 200:1 # distinguir
17:1 26:1 44:1 55:1 64:1 110:1 # limitar
1:1 16:1 25:1 58:1 137:1 149:1 163:1 # descubrir
7:1 28:1 80:1 152:1 258:1 # hierro
8:1 11:1 12:1 20:1 29:1 39:1 46:1 86:1 98:1 109:1 150:1 177:1 201:1 282:1 # combinación
8:1 77:1 # fácil
13:1 38:1 43:1 104:1 160:1 # extremo
227:1 300:1 # bebé
2:1 7:1 12:1 21:1 23:1 25:1 47:1 120:1 122:1 153:1 257:1 259:1 # interior
6:1 12:1 22:1 53:1 54:1 62:1 115:1 196:1 # inmediato
16:1 35:1 38:1 72:1 79:1 173:1 # recesivo
11:1 34:1 43:1 74:1 131:1 136:1 167:1 # consumo
4:1 11:1 65:1 # alcohol
14:1 32:2 35:1 44:1 190:1 # análisis
12:1 20:1 26:1 55:1 64:1 76:1 103:1 109:1 # vitamina
12:1 20:1 27:1 38:1 84:1 109:1 # retina
15:1 17:1 24:1 35:1 48:1 83:1 123:1 179:1 290:1 292:1 # significar
58:1 61:1 82:1 # curso
6:1 11:1 23:1 34:1 97:1 131:1 220:1 # conjunto
6:1 19:1 45:1 72:1 81:1 133:1 274:1 # aspecto
81:1 115:1 133:1 # huésped
31:1 43:1 87:1 # modo
9:2 18:1 53:1 114:1 289:1 # fenómeno
7:1 34:1 36:1 52:1 160:1 # exponer
7:1 25:1 80:1 85:1 153:1 # serie
15:1 24:1 27:1 83:1 90:1 135:1 # aórtica
4:1 14:1 17:1 24:1 296:1 # alcanzar
7:2 21:1 28:1 79:1 122:1 213:1 # tercero
8:1 16:1 29:1 47:1 66:1 98:1 133:1 # espacio
38:1 44:1 137:1 # libre
2:1 25:1 43:1 149:1 # morir
30:1 66:1 81:1 204:1 # papel
# 80
17:1 33:1 112:1 # varón
1:1 9:1 20:1 24:1 37:1 # cadena
# vph
10:1 13:1 16:1 38:1 134:1 # stress
11:1 33:1 34:1 35:1 39:1 50:1 68:1 131:1 # convulsión
9:1 18:1 42:1 46:1 145:1 230:1 289:1 # genoma
9:1 12:1 23:1 26:1 38:1 53:1 67:1 89:1 104:1 187:1 # incrementar
5:1 17:1 32:1 228:1 # aislar
3:1 17:1 51:1 186:1 299:1 # lograr
14:1 21:1 23:1 24:1 60:1 71:1 120:1 158:1 267:1 # causante
66:1 79:1 193:1 # cepa
8:1 15:1 51:1 205:1 # ciclo
40:1 54:2 103:1 149:1 173:1 # dividir
14:1 18:1 60:1 # sano
2:1 8:1 33:1 36:1 39:1 68:1 86:1 99:1 130:1 213:1 # porción
3:1 88:1 137:1 # brazo
2:1 8:1 14:1 26:1 36:1 67:1 90:1 110:1 130:1 155:1 156:1 281:1 288:1 # importancia
85:1 127:1 # óseo
8:1 9:1 11:1 15:1 23:1 80:1 89:1 123:1 143:1 # científico
6:1 10:1 16:1 38:1 102:1 125:1 # resto
5:1 9:1 13:1 15:1 23:1 25:1 50:1 58:1 89:1 116:1 198:1 218:1 # ventricular
17:1 22:1 25:1 47:1 54:1 226:1 259:1 # diario
17:1 22:1 38:1 54:1 151:1 258:1 # diarrea
28:1 40:1 44:1 73:1 77:1 111:1 119:1 150:1 162:1 206:1 # probabilidad
10:1 16:1 27:1 54:1 102:1 145:1 173:1 179:1 # digestivo
9:1 35:1 56:1 85:1 167:1 199:1 # sensible
21:1 28:1 137:1 147:1 # brote
34:1 43:1 52:1 136:1 221:1 # neumonía
7:1 36:1 41:1 85:1 # poseer
27:1 77:1 # útil
24:1 36:1 76:1 156:1 # campo
4:1 9:1 23:1 26:1 76:1 80:1 89:1 150:1 282:1 # ambiental
7:1 11:1 18:1 34:1 38:1 72:1 79:1 96:1 131:1 # reconocer
53:1 54:1 115:1 149:1 # medir
4:1 7:1 21:1 22:1 25:1 42:1 62:1 122:1 153:1 245:1 # material
19:1 66:1 82:1 # paso
8:1 33:1 38:1 39:1 68:1 72:2 85:1 86:1 99:1 187:1 # secreción
2:1 4:1 51:1 112:1 # valor
34:1 93:1 121:1 # hongo
8:1 15:1 33:1 35:1 36:1 39:1 41:1 68:1 86:1 99:1 222:1 # posición
5:1 15:1 17:2 27:1 50:1 58:1 66:1 90:1 135:1 198:1 218:1 228:1 249:1 # particular
9:1 11:1 21:1 23:1 34:1 36:1 46:1 52:1 89:1 120:1 156:1 201:1 # componente
2:1 8:1 14:1 29:1 48:1 75:1 98:1 105:1 159:1 164:1 175:1 182:1 191:1 192:1 194:1 215:1 216:1 248:1 296:1 # organización
9:1 16:1 23:1 26:1 38:2 73:1 85:1 89:1 193:1 # representar
3:1 6:1 17:1 62:1 66:1 196:1 204:1 249:1 298:1 # aparato
2:1 6:1 11:1 38:1 45:1 72:1 258:1 274:1 # correcto
24:1 96:1 # boca
# 60
2:1 3:1 53:1 # mejora
4:1 26:1 41:1 64:1 95:1 133:1 # hospital
3:1 12:1 17:1 57:1 65:1 106:1 187:1 # involucrar
25:1 81:1 169:1 186:1 # gripe
4:1 5:1 63:1 88:1 93:1 94:1 142:1 154:1 272:1 291:1 # hallazgo
6:1 9:1 16:1 23:1 34:1 67:1 79:1 89:1 220:1 # entonces
6:1 9:1 12:1 23:1 38:1 53:1 67:1 89:1 104:1 187:1 220:1 # incremento
# m.
1:1 9:1 14:1 21:1 23:2 72:1 79:1 89:1 115:1 120:1 158:1 # antecedente
8:1 26:1 29:1 33:1 39:1 45:1 68:1 72:1 86:1 98:1 99:1 114:1 177:1 184:1 # afectación
6:1 10:1 12:1 23:1 27:1 32:1 54:1 220:1 257:1 # distinto
# c.
6:1 41:1 # tos
17:1 49:1 # dañar
15:1 17:1 24:1 44:1 83:1 124:1 160:1 292:1 # explicar
1:1 7:1 16:1 34:1 36:1 38:1 100:1 133:1 # responder
74:1 92:1 # sueño
12:1 121:1 235:1 # inglés
4:1 24:1 51:1 96:1 # local
1:1 8:1 72:1 149:1 # decir
9:1 21:1 23:1 38:2 58:1 61:1 72:1 89:1 120:1 258:1 # recurrente
11:1 17:1 34:1 56:1 63:1 112:1 131:1 # conllevar
28:1 38:1 42:1 61:1 62:1 69:1 73:1 104:1 165:1 # prematuro
15:1 17:1 24:1 44:1 83:1 124:1 204:1 292:1 # aplicar
4:1 8:1 20:1 34:1 47:1 67:1 97:1 155:1 223:1 # funcional
2:1 19:1 22:1 25:1 32:1 35:1 82:1 190:1 245:1 # psoriasis
2:1 12:1 17:1 42:1 132:1 148:1 174:1 # informar
5:1 27:1 30:1 38:1 62:1 173:1 # relativo
1:1 22:1 40:1 55:1 95:1 104:1 193:1 # epidemia
3:1 5:1 13:1 14:1 19:1 23:1 26:1 78:1 118:1 124:1 133:1 158:1 236:1 # trasplantar
3:1 9:1 13:1 17:1 23:1 78:1 89:1 # entrar
16:1 35:1 79:1 160:1 173:1 # excesivo
7:1 28:1 34:1 36:1 52:1 73:1 107:1 206:1 # proponer
5:1 15:1 19:1 24:1 29:1 35:1 83:1 123:1 205:1 280:1 290:1 # clasificación
7:1 34:1 36:1 52:1 # poner
28:1 31:1 73:1 97:1 100:1 206:1 # profundo
11:1 15:1 27:1 135:1 143:1 # óptico
2:1 21:1 127:1 221:1 # teoría
2:1 6:1 10:1 22:1 25:1 32:1 101:1 125:1 152:1 242:1 245:1 # historia
11:1 41:1 57:1 60:1 106:1 235:1 # glucosa
12:2 20:1 44:1 50:1 74:1 109:1 167:1 # insulina
17:1 35:1 64:1 69:1 # situar
8:1 9:1 10:1 21:1 22:1 32:1 67:1 144:1 155:1 160:1 212:1 219:1 # existencia
11:1 12:1 15:1 27:1 44:1 135:1 143:1 148:1 # linfático
11:1 15:1 22:1 27:1 54:1 119:1 135:1 143:1 # diabético
48:1 97:1 149:1 # unir
4:1 7:1 15:1 24:1 79:1 83:1 103:1 261:1 # cervical
1:2 9:2 16:1 24:1 37:1 67:1 85:1 # desencadenar
46:1 # oms
2:2 3:1 4:1 11:1 36:1 126:1 130:1 232:1 # corporal
8:1 9:1 16:1 22:1 72:1 81:1 133:1 144:1 # en~especial
2:1 5:1 6:1 12:1 42:1 62:1 76:1 101:1 148:1 196:1 # inflamatoria
11:1 12:1 17:1 23:1 27:1 34:1 131:1 # continuar
15:1 # ic
7:2 14:1 42:1 52:1 72:1 79:1 81:1 132:1 239:1 # permanecer
17:1 22:1 44:1 77:1 150:1 # biliar
4:1 7:1 22:1 56:1 105:1 140:1 # alergia
3:1 17:1 61:1 108:1 129:1 # durar
1:1 7:1 12:1 20:1 21:1 37:1 55:1 84:1 109:1 122:1 132:1 # determinado
13:1 17:1 25:1 27:1 32:1 64:1 90:1 # artritis
16:1 17:1 28:1 38:1 60:1 73:1 186:1 206:1 299:1 # progresar
# ii
103:2 149:1 173:1 # vivir
11:1 12:1 17:1 20:1 23:1 26:1 34:1 55:1 76:1 109:1 131:1 # contaminar
5:1 17:1 19:1 50:1 58:1 112:1 163:1 198:1 218:1 228:1 # vascular
17:1 22:1 24:1 76:1 150:1 282:1 # cambiar
52:1 151:1 208:1 # línea
15:1 24:1 25:1 83:1 # áfrica
6:1 8:1 12:1 44:1 64:1 96:1 148:1 174:1 # linfocito
4:1 12:1 20:1 109:1 112:1 140:1 185:1 # vaginal
4:1 7:1 20:1 34:1 81:1 82:1 223:1 239:1 # personal
14:1 44:1 47:1 75:1 121:1 164:1 235:1 # ganglio
50:1 112:1 # vulva
9:1 21:1 23:1 89:1 92:1 120:1 # fuente
19:1 42:1 60:1 # masa
8:1 29:1 30:1 33:1 39:1 56:1 68:1 86:1 98:1 99:1 112:1 177:1 184:1 # elevación
5:1 14:1 23:1 26:1 124:1 158:1 # planta
8:1 11:1 12:1 67:1 # cinco
31:1 37:1 40:1 49:1 58:1 171:1 172:1 181:1 # cuidado
71:1 106:1 176:1 231:1 # lupus
5:1 8:2 29:1 39:1 50:1 58:1 86:1 98:1 149:1 177:1 198:1 213:1 218:1 # circulación
50:1 51:1 235:1 # glóbulo
17:1 27:1 66:1 90:1 149:1 249:1 # partir
17:1 38:2 151:1 187:2 # crear|creer
24:1 119:1 # cabo
3:1 6:1 13:1 29:1 45:1 78:1 255:1 274:1 297:1 # tracto
1:1 30:1 31:1 37:1 75:1 91:1 171:1 # delgado
1:1 7:1 9:1 11:1 38:1 46:1 73:1 100:1 156:1 201:1 # comprender
22:1 35:1 47:1 107:1 150:1 # biopsia
5:1 10:1 16:1 17:1 27:1 50:1 102:1 110:1 198:1 228:1 279:1 # estimular
4:1 19:1 20:1 24:1 34:1 35:1 47:1 96:1 223:1 # ocasional
7:1 28:1 41:1 53:1 82:1 136:1 # numeroso
15:1 24:1 25:1 76:1 83:1 # américa
8:1 12:1 57:1 100:1 108:1 149:1 # inducir
14:1 21:1 23:1 26:1 64:1 94:1 119:1 120:1 150:1 158:1 288:1 # habitante
7:1 8:1 15:2 21:1 22:1 25:1 45:1 122:1 144:1 153:1 # ictericia
17:1 66:1 249:1 # par
6:1 11:1 15:1 62:1 65:1 66:1 140:1 143:1 196:1 # patológico
27:1 35:1 47:1 64:1 # sitio
8:1 15:1 64:1 123:1 # déficit
5:1 14:1 18:1 124:1 # plano
10:1 16:1 17:1 22:1 54:1 69:1 102:1 # estudiar
4:1 8:1 29:1 33:1 39:1 68:1 86:1 98:1 99:1 106:1 112:1 177:1 184:1 # evaluación
28:1 32:1 35:1 41:1 52:1 72:1 187:1 190:1 222:1 # necrosis
7:1 21:1 90:1 92:1 # fuerte
28:1 32:1 35:1 41:1 123:1 137:1 190:1 222:1 # fibrosis
12:1 20:1 109:1 112:1 140:1 185:1 # vagina
16:1 35:1 37:1 40:1 49:1 52:1 72:1 79:1 181:1 # necesidad
6:1 9:1 23:1 53:1 85:1 89:1 220:1 287:1 # segmento
9:1 18:1 85:1 289:1 # seno
17:1 32:2 35:1 44:1 66:1 190:1 249:1 # parálisis
4:1 24:1 37:1 40:1 44:1 49:1 181:1 # calidad
8:1 9:1 16:1 23:1 26:1 29:1 38:1 73:1 85:1 89:1 98:1 # presentación
49:1 # ayuda
12:1 123:1 # fin
7:1 8:1 33:1 39:1 68:1 70:1 86:1 99:1 176:1 # erupción
5:1 17:1 94:1 119:1 199:1 228:1 # hablar
8:1 15:1 22:1 24:1 29:1 83:1 98:1 123:1 144:1 # eficacia
3:1 7:1 17:1 44:1 227:1 278:1 # liberar
27:1 62:1 75:1 141:1 179:1 # fatiga
9:1 12:1 18:1 48:1 53:1 104:1 114:1 # femenino
16:1 66:1 133:1 # españa
14:1 17:1 25:1 26:1 47:1 48:1 60:1 64:1 159:1 226:1 259:1 # sanitario
9:1 14:1 18:1 23:1 145:1 158:1 289:1 # antígeno
16:1 23:1 34:1 36:1 52:1 127:1 133:1 # espontáneo
3:1 7:1 21:1 61:1 62:1 69:1 81:1 104:1 156:1 165:1 239:1 278:1 # temperatura
72:1 195:1 264:1 # hecho
4:1 8:1 24:1 47:1 # calcio
24:1 37:1 49:1 # década
3:1 7:1 11:1 13:1 23:1 34:1 78:1 131:1 # contraer
# 24
17:1 24:1 71:1 163:1 292:1 # buscar
11:1 23:1 26:1 34:1 47:1 131:1 140:1 185:1 # contagio
17:1 58:1 60:1 61:1 # cursar
7:1 8:1 12:1 20:1 21:1 23:1 29:1 47:1 59:1 98:1 120:1 122:1 257:1 # internacional
1:1 10:1 16:1 17:1 24:1 26:1 29:1 102:1 166:1 292:1 # destacar
1:1 8:1 21:1 33:1 39:1 68:1 72:1 84:1 86:1 99:1 161:1 238:1 # detección
6:1 74:1 84:1 # sujeto
29:1 41:1 42:1 93:1 141:1 185:1 187:1 # macrófagos
# 12
16:1 20:1 28:1 34:1 35:1 47:1 73:1 114:1 206:1 223:1 # profesional
11:1 15:1 123:1 127:1 143:1 145:1 186:1 299:1 # geográfico
8:1 28:1 32:1 35:1 41:1 149:1 190:1 222:1 258:1 # cirrosis
52:1 58:1 151:1 253:1 # cutánea
8:1 9:1 17:1 20:1 34:1 47:1 53:1 67:1 155:1 223:1 # mencionar
5:1 88:1 124:1 # plazo
# mg
9:1 60:1 167:1 # ensayo
9:1 10:1 16:1 18:1 21:1 32:1 35:1 41:1 102:1 190:1 222:1 289:1 # estenosis
7:1 11:1 34:1 36:1 46:1 52:1 156:1 201:1 # componer
8:1 12:1 14:1 22:1 67:1 141:1 144:1 148:1 155:1 219:1 281:1 # infancia
27:1 84:1 111:1 173:1 # objetivo
14:1 19:1 22:1 24:1 35:1 40:1 54:2 100:1 # candidiasis
1:1 7:1 28:1 73:1 79:1 96:1 115:1 206:1 # proceder
12:1 14:1 20:1 21:1 23:1 31:1 46:1 55:1 109:1 120:1 158:1 # dominante
1:1 3:1 7:1 17:1 43:1 87:1 278:1 # moderar
1:1 8:1 12:1 15:1 33:1 39:1 48:1 68:1 86:1 99:1 123:1 # definición
7:1 21:1 28:1 122:1 # útero
2:1 8:1 12:1 29:1 39:1 42:1 86:1 98:1 132:1 148:1 174:1 177:1 # información
1:1 12:1 27:1 48:1 64:1 123:1 173:1 # definitivo
8:1 12:1 25:1 47:1 67:1 73:1 95:1 155:1 169:1 # principio
19:1 52:1 58:1 151:1 253:1 # cutáneas
24:1 37:1 40:1 49:1 103:1 181:1 # cavidad
9:1 21:1 23:1 76:1 80:1 89:1 120:1 150:1 282:1 # ambiente
10:1 14:1 18:1 23:1 26:1 111:1 158:1 166:1 288:1 # no~obstante
32:1 34:1 36:1 48:1 54:1 56:1 133:1 199:1 # disponible
# cm
4:1 5:2 9:1 14:1 48:2 77:1 114:1 159:1 # fenilalanina
14:1 17:1 21:1 22:1 23:1 25:1 112:1 120:1 158:1 226:1 245:1 # variante
72:1 81:1 264:1 # pecho
7:1 9:1 23:1 25:1 53:1 81:1 89:1 110:1 153:1 160:1 239:1 # experimentar
4:1 8:1 15:1 20:1 34:1 37:1 47:1 54:1 223:1 # adicional
7:2 9:1 21:1 52:1 72:1 79:1 81:1 90:1 239:1 # pertenecer
16:1 21:1 23:1 32:1 35:1 120:1 190:1 208:1 # síntesis
# a.
2:1 28:1 31:1 41:1 51:1 65:1 82:1 # doloroso
2:1 7:1 28:1 258:1 # error
20:1 28:1 34:1 52:1 61:1 223:1 # neurona
9:1 10:1 16:1 21:2 23:1 32:1 35:1 38:1 89:1 120:1 190:1 # resistente
9:1 11:1 15:1 55:1 100:1 143:1 # endémico
4:1 10:1 12:2 16:1 20:1 21:1 23:1 27:1 102:1 109:1 120:1 257:1 # intestinal
1:1 8:1 9:1 37:1 55:1 66:1 72:1 80:1 110:1 # padecimiento
38:1 106:1 # reflujo
4:1 8:1 9:1 16:1 22:1 67:1 85:1 144:1 155:1 219:1 # esencial
56:1 72:1 195:1 264:1 # leche
2:1 11:1 16:1 34:1 36:1 38:1 100:1 133:1 258:1 # corresponder
11:1 15:1 35:1 143:1 # básico
1:1 41:1 45:1 69:1 72:1 82:1 114:1 180:1 # defectuoso
10:1 16:1 42:1 93:1 102:1 185:1 # estómago
5:1 17:1 38:1 50:1 198:1 200:1 228:1 287:1 # regular
3:1 28:1 42:1 73:1 76:1 186:1 206:1 299:1 # programa
9:1 52:1 80:1 140:1 152:1 179:1 # higiene
1:1 8:1 16:1 25:1 39:1 86:1 163:1 169:1 187:1 # descripción
2:1 4:1 26:1 43:1 90:1 # mortal
4:1 15:1 24:1 83:1 105:1 140:1 # alérgica
25:1 58:1 137:1 149:1 # cubrir
7:1 9:1 14:1 21:1 23:1 42:1 52:1 81:1 89:1 120:1 132:1 239:1 # permanente
7:1 17:1 38:1 49:1 115:1 195:1 # heredar
# 70
# sd
15:1 17:1 24:1 26:1 54:1 83:1 128:1 172:1 234:1 292:1 # taquicardia
6:1 64:1 150:1 # súbito
7:1 11:1 27:1 34:1 90:1 116:1 131:1 149:1 # convertir
17:1 38:1 151:1 187:1 # crear
2:1 18:1 21:1 90:1 # norte
95:1 # fpi
16:1 35:1 37:1 40:1 49:1 111:1 181:1 227:1 # obesidad
9:1 23:1 27:1 31:1 40:1 85:1 89:1 224:1 # sentido
5:1 19:1 85:1 205:1 280:1 # clase
2:1 22:1 25:1 36:1 123:1 130:1 149:1 245:1 # porfiria
25:1 80:1 93:1 186:1 287:1 # griego
5:1 17:1 29:1 50:1 58:1 136:1 198:1 228:1 279:1 # acumular
6:1 12:1 55:1 253:1 # minuto
8:1 37:1 49:1 # ciudad
9:1 18:1 48:1 179:1 227:1 # benigno
38:1 82:1 103:2 111:1 137:1 149:1 173:1 # sobrevivir
6:1 10:1 12:1 23:1 27:1 32:1 41:1 54:1 220:1 257:1 # distintos
14:1 23:1 27:1 158:1 179:1 200:1 # antiguo
4:1 7:1 53:1 110:1 195:1 # alzheimer
13:1 22:1 28:1 62:1 123:1 # atrofia
5:1 43:1 50:1 58:1 65:1 198:1 218:1 # molécula
2:1 4:1 14:1 18:1 40:1 42:1 44:1 49:1 132:1 181:1 247:1 # anormalidad
7:1 85:1 103:1 149:1 261:1 # servir
75:1 116:1 179:1 # vejiga
33:1 39:1 48:1 68:1 97:1 # unión
3:1 19:1 82:1 118:1 186:1 # graso
4:1 29:1 37:1 40:1 44:1 45:1 49:1 69:1 180:1 181:1 255:1 # actualidad
6:1 9:1 23:1 30:1 53:1 56:1 89:1 104:1 220:1 # elemento
51:1 104:1 124:1 156:1 # ejemplo
2:1 14:1 18:1 22:1 38:1 160:1 212:1 # anorexia
116:1 # ave
4:1 8:1 22:1 82:1 96:1 144:1 # social
3:1 4:1 7:1 17:1 21:1 122:1 278:1 # alterar
32:1 85:1 # seis
9:1 17:1 60:1 81:1 167:1 # pensar
56:1 127:1 205:1 # núcleo
3:1 7:1 15:1 21:1 27:1 122:1 135:1 204:1 253:1 278:1 # terapéutico
28:1 52:1 186:1 287:1 # negro
7:1 8:1 9:1 22:1 38:1 54:1 67:1 114:1 144:1 155:1 219:1 290:1 # diferenciar
27:2 32:1 62:1 64:1 66:1 193:1 195:1 # hepatitis
1:2 2:1 9:1 16:1 82:1 234:1 # desorden
54:1 81:1 110:1 115:1 149:1 156:1 # impedir
4:1 12:1 16:1 20:1 95:1 109:1 133:1 # espinal
12:1 18:1 19:1 42:1 44:1 50:1 58:1 163:1 218:1 # masculino
7:1 28:1 81:1 239:1 258:1 # perro
69:1 # tubo
16:1 33:1 35:1 38:1 39:1 68:1 73:1 160:1 # expresión
27:1 47:1 51:1 65:1 84:1 221:1 299:1 # etiología
4:1 9:1 18:1 41:1 53:1 289:1 # al~menos
3:1 8:1 11:1 13:1 23:1 29:1 34:1 39:1 78:1 86:1 131:1 161:1 238:1 297:1 # contracción
17:1 27:1 29:1 45:1 112:1 173:1 255:1 # activar
3:1 # tórax
3:1 8:1 16:1 29:1 38:1 39:1 86:1 95:1 98:1 133:1 149:1 177:1 297:1 # respiración
9:1 21:1 33:1 35:1 39:1 68:1 160:1 167:1 # extensión
6:1 12:1 20:1 109:1 212:1 254:1 # toxina
16:1 28:1 33:1 35:1 38:1 39:1 68:1 73:1 186:1 206:1 299:1 # progresión
50:1 51:1 121:1 200:1 # ángulo
11:1 15:1 143:1 212:1 # tóxico
25:1 77:1 114:1 137:1 300:1 # febril
17:1 24:1 26:1 29:1 62:1 292:1 # atacar
8:1 15:1 24:1 29:1 33:1 39:1 44:1 68:1 83:1 86:1 98:1 99:1 124:1 177:1 184:1 204:1 # aplicación
55:1 77:1 # mil
30:1 44:1 53:1 63:1 64:1 69:1 71:1 # mellitus
6:1 84:1 111:1 # objeto
8:1 10:1 13:1 25:1 32:1 54:1 57:1 134:1 # distribución
25:1 46:1 51:1 137:1 282:1 # lombriz
1:1 6:1 35:1 64:1 193:1 # depósito
1:1 3:1 7:1 11:1 34:1 35:1 40:1 119:1 131:1 167:1 278:1 # considerable
7:1 10:1 11:1 16:1 21:1 28:1 56:1 65:2 102:1 122:1 # colesterol
3:1 7:1 79:1 92:1 200:1 278:1 287:1 # ceguera
11:1 17:1 28:1 46:1 73:1 111:1 156:1 162:1 201:1 206:1 # comprobar
1:1 3:1 7:1 8:1 9:1 29:1 52:1 98:1 145:1 278:1 287:1 297:1 # degeneración
8:1 32:1 38:1 72:1 73:1 82:1 # preciso
15:1 32:1 35:1 47:1 65:1 123:1 140:1 # fisiológico
2:1 7:1 38:1 72:1 79:1 141:1 # favorecer
7:1 17:1 21:1 24:1 45:1 122:1 292:1 # carácter
3:1 4:1 5:1 66:1 119:1 137:1 # palabra
11:1 15:2 35:1 65:1 140:1 143:1 # psicológico
14:1 24:1 40:1 49:1 54:1 100:1 181:1 # candida
50:1 51:1 108:1 # nódulo
8:1 27:1 29:2 33:1 39:1 45:1 68:1 86:1 98:1 99:1 112:1 173:1 177:1 184:1 255:1 # activación
12:1 37:1 40:1 48:1 49:1 97:1 181:1 279:1 # inmunidad
5:1 17:1 112:1 228:1 261:1 # larva
13:1 28:1 53:1 54:1 84:1 # diámetro
1:1 16:1 17:2 24:1 26:1 90:1 163:1 292:1 # descartar
17:1 38:1 56:1 # reflejar
2:1 26:1 90:1 # aorta
5:1 28:1 54:1 63:1 77:1 87:1 154:1 # rodilla
34:1 51:1 64:1 69:1 121:1 140:1 # longitud
37:1 54:1 149:1 # añadir
6:1 84:1 114:1 # feto
1:1 8:1 9:1 21:1 23:1 29:1 40:1 89:1 120:1 161:1 238:1 # accidente
2:1 8:1 28:1 34:1 36:1 47:1 73:1 107:1 130:1 206:1 213:1 # proporcionar
7:1 14:1 18:1 24:1 79:1 213:1 # cercano
11:1 15:1 44:1 143:1 199:1 # público
10:1 19:1 27:2 32:1 42:1 64:1 117:1 # mastitis
7:1 13:1 28:1 81:1 90:1 123:1 152:1 169:1 239:1 # hipertrofia
28:1 41:1 58:1 61:1 163:1 # oscuro
3:1 14:1 17:1 60:1 121:1 186:1 # sangrar
8:1 20:1 29:2 33:1 39:1 58:1 68:1 86:1 97:1 98:1 99:1 112:1 177:1 184:1 # vacunación
3:1 61:1 69:1 70:1 129:1 165:1 176:1 183:1 # ruptura
3:1 55:1 179:1 186:1 # migraña
9:1 11:1 15:1 27:1 110:1 135:1 143:1 # enzimático
10:1 15:1 24:1 32:1 35:1 55:1 83:1 190:1 # sistémica
7:1 12:1 17:1 20:1 21:1 25:2 84:1 109:1 116:1 122:1 153:1 226:1 # veterinario
32:1 44:1 77:1 123:1 # sífilis
5:1 8:1 11:1 29:1 39:1 50:1 86:1 98:1 177:1 185:1 198:1 200:1 # coagulación
3:1 76:1 186:1 # gram
4:1 51:1 63:1 141:1 272:1 # fallo
1:1 17:1 28:1 87:1 151:1 # rodear
15:1 24:1 48:1 83:1 205:1 208:1 # clínica
11:1 15:1 27:1 45:1 73:1 135:1 143:1 # práctico
4:1 51:1 111:1 162:1 235:1 # global
13:1 25:1 62:1 149:1 172:1 # atribuir
2:1 3:1 17:1 81:1 104:1 127:1 156:1 # empeorar
8:1 20:1 34:1 47:1 57:1 65:1 106:1 223:1 # evolucionar
4:1 42:1 51:1 247:1 # malo
3:1 10:1 13:1 17:1 32:1 38:1 78:1 134:1 140:1 287:1 # registrar
8:1 12:1 24:1 29:1 40:1 49:1 66:1 67:1 98:1 181:1 204:1 # incapacidad
5:1 8:1 26:1 29:1 33:1 39:1 54:1 62:1 68:1 77:1 86:1 98:1 99:1 177:1 184:1 # dilatación
36:1 96:1 193:1 # epoc
9:1 15:1 17:1 27:1 58:1 66:1 90:1 135:1 249:1 # en~particular
7:1 16:1 92:1 # esfuerzo
10:1 26:1 32:1 103:1 166:1 # vista
10:1 16:1 21:1 50:1 51:1 58:1 102:1 218:1 # testículo
8:1 12:1 29:1 33:1 39:1 58:1 67:1 68:1 86:1 98:1 99:1 162:1 177:1 184:1 # incubación
4:1 38:1 151:1 # real
7:1 9:1 10:1 21:1 23:1 32:1 35:1 81:1 89:1 190:1 239:1 # persistente
16:1 72:1 79:1 195:1 # heces
7:1 8:1 9:1 22:1 38:2 67:1 114:1 144:1 155:1 219:1 # referencia
4:1 85:1 # señal
3:2 37:1 47:1 54:1 123:1 186:1 299:1 # radiografiar
4:1 8:1 9:1 23:1 26:1 29:1 44:1 53:1 89:1 98:1 110:1 # alimentación
8:1 33:1 39:1 68:1 86:1 99:1 107:1 # opción
11:1 15:1 17:1 24:1 44:1 46:1 83:1 124:1 156:1 201:1 292:1 # complicar
12:1 149:1 150:1 152:1 # inhibir
4:1 5:1 17:1 22:1 25:1 42:1 226:1 228:1 245:1 247:1 # malaria
3:1 58:1 61:1 129:1 # cura
8:1 12:1 13:1 23:1 28:1 57:1 87:1 108:1 149:1 257:1 # introducir
3:1 4:1 5:1 7:1 21:1 62:1 122:1 232:1 278:1 # lateral
8:2 9:1 11:1 22:1 34:1 67:2 80:1 131:1 144:1 155:2 219:1 # conciencia
28:1 52:1 61:1 62:1 66:1 107:1 221:1 # neuropatía
4:1 17:1 106:1 112:1 # evaluar
6:2 12:1 23:1 35:1 42:1 46:1 62:1 65:1 196:1 220:1 230:1 257:1 # sintomatología
24:1 36:1 96:1 # época
7:1 25:1 37:1 40:1 49:1 85:1 116:1 153:1 181:1 # severidad
27:1 43:1 147:1 173:1 # motivo
9:1 31:1 46:1 53:1 119:1 # abdomen
7:1 28:1 42:1 76:1 114:1 # mamífero
17:1 30:1 56:1 112:1 # elevar
6:1 29:1 45:1 160:1 255:1 274:1 # exacto
5:1 17:1 112:1 # lavar
16:1 21:1 32:1 35:1 152:1 169:1 190:1 # hipótesis
38:1 149:1 # aire
3:1 7:1 8:1 29:1 33:1 39:1 44:1 68:1 86:1 98:1 99:1 177:1 184:1 227:1 278:1 297:1 # liberación
11:1 34:1 85:1 131:1 149:1 167:1 172:1 200:1 287:1 # conseguir
103:1 173:1 # vivo
8:1 30:1 33:1 39:1 56:1 68:1 72:1 86:1 99:1 161:1 238:1 # elección
3:1 # raíz
1:1 8:1 10:1 13:1 16:1 39:1 57:1 70:1 86:1 102:1 134:1 161:1 202:1 207:1 209:1 225:1 233:1 237:1 238:1 260:1 273:1 # destrucción
7:1 8:1 9:1 22:1 38:1 54:1 67:1 114:1 144:1 155:1 219:1 290:1 # diferencial
4:1 93:1 # algo
27:1 71:1 74:1 79:1 163:1 193:1 199:1 # susceptible
2:1 6:1 45:1 72:1 101:1 116:1 274:1 # vector
81:1 # pez
7:1 19:1 28:1 38:1 79:1 112:1 137:1 300:1 # cerebrovascular
11:1 15:1 47:1 65:1 140:1 143:1 150:1 # biológico
5:1 15:1 17:2 27:1 50:1 58:1 90:1 135:1 198:1 218:1 228:1 # articular
3:1 17:2 88:1 104:1 162:1 282:1 296:1 298:1 # embarazar
6:1 8:1 9:1 23:1 80:1 89:1 220:1 # ciento
6:1 9:1 23:1 89:1 116:1 220:1 # evento
3:1 5:1 12:1 13:1 23:1 50:1 58:1 78:1 96:1 198:1 218:1 257:1 # intraocular
3:1 17:1 33:1 39:1 60:1 68:1 76:1 95:1 156:1 298:1 # sarampión
9:1 16:1 23:1 31:1 37:1 56:1 65:1 79:1 89:1 163:1 171:1 # adolescente
3:1 13:1 38:1 61:1 78:1 84:1 # uretra
11:1 12:1 23:1 27:1 34:1 131:1 # continuo
8:1 12:1 18:1 31:1 40:1 55:1 76:1 224:1 # aminoácido
2:1 8:1 28:1 33:1 36:1 39:1 68:1 73:1 86:1 99:1 107:1 130:1 206:1 213:1 # proporción
7:1 25:1 40:1 49:1 153:1 181:1 195:1 # herida
71:1 85:1 151:1 # náusea
# iii
3:1 7:1 8:1 29:1 38:1 58:1 72:1 81:1 98:1 176:1 239:1 278:1 297:1 # recuperación
5:1 47:1 119:1 150:1 # labio
8:1 21:1 28:1 33:1 39:1 68:1 72:1 73:1 86:1 99:1 147:1 161:1 206:1 238:1 # protección
11:1 96:1 174:1 # foco
10:1 13:1 22:1 28:1 32:1 54:1 123:1 134:1 # distrofia
17:1 24:1 38:1 72:1 75:1 82:1 105:1 111:1 137:1 175:1 292:1 # sobrecarga
17:1 22:1 53:1 54:1 115:1 # mediar
25:1 43:1 64:1 # ritmo
8:1 12:1 20:1 29:1 30:1 39:1 44:1 55:1 86:1 98:1 109:1 110:1 177:1 # eliminación
10:1 13:1 16:1 38:1 72:1 102:1 134:1 207:1 264:1 # estrecho
103:1 # vih
3:1 13:1 27:1 32:1 42:1 62:1 78:1 113:1 136:1 157:1 267:1 # traumatismo
7:1 34:1 36:1 52:1 74:1 176:1 # suponer
8:1 34:1 38:1 47:1 52:1 72:2 85:1 187:1 # secreciones
32:1 35:1 36:1 38:1 41:1 54:1 73:1 115:1 133:1 222:1 # predisposición
4:1 5:1 17:1 63:1 141:1 154:1 228:1 272:1 # fallar
9:1 11:1 46:1 55:1 80:1 201:1 # comienzo
4:1 8:1 24:1 29:1 44:1 51:1 96:1 98:1 296:1 # localización
2:1 6:1 101:1 253:1 267:1 # autor
4:1 14:1 20:1 24:1 # canal
1:1 9:1 12:1 54:1 80:1 81:1 100:2 193:1 # independiente
210:1 # dr
19:1 22:1 35:1 # asia
12:1 18:1 65:1 97:1 140:1 279:1 # inmunológico
8:1 10:1 14:1 26:1 58:1 97:1 149:1 166:1 167:1 213:1 288:1 # circunstancia
12:1 17:1 20:1 22:1 25:2 61:1 109:1 226:1 245:1 # urinaria
15:1 28:1 41:1 43:1 46:1 55:1 187:1 # cromosómico
9:1 12:1 17:1 21:1 23:2 26:1 89:1 120:1 257:1 # intentar
6:1 64:1 212:1 # éxito
7:1 21:1 28:1 73:1 145:1 147:1 206:1 287:1 # proteger
2:1 12:1 31:1 38:1 40:1 150:1 152:1 224:1 # inhibidores
3:1 7:1 17:1 38:1 58:1 72:1 81:1 176:1 239:1 278:1 # recuperar
2:1 7:1 21:1 25:1 47:1 122:1 153:1 160:1 259:1 # exterior
6:1 12:1 52:1 97:1 253:1 267:1 279:1 # autoinmune
1:1 10:1 13:1 16:1 70:1 102:1 134:1 149:1 172:1 202:1 207:1 225:1 260:1 # destruir
5:1 28:1 65:1 73:1 82:1 204:1 206:1 # prolapso
3:1 9:1 13:1 23:1 37:1 49:1 78:1 89:1 # entrada
5:1 17:1 50:1 58:1 66:1 90:1 198:1 218:1 249:1 # partícula
3:1 88:1 296:1 # raza
9:1 44:1 92:1 128:1 # liquen
4:1 8:1 22:1 29:1 98:1 141:1 144:1 # facial
3:1 8:1 290:1 # cifra
# t.
8:1 17:1 26:1 29:1 44:1 64:1 77:1 98:1 141:1 # facilitar
14:1 17:1 23:1 26:1 75:2 105:1 158:1 164:1 175:1 191:1 # garganta
12:1 43:1 51:1 104:1 111:1 150:1 195:1 235:1 299:1 # hemoglobina
8:1 27:1 29:1 39:1 44:1 77:1 86:1 98:1 177:1 253:1 296:1 # utilización
17:1 44:1 75:1 179:1 # ligar
17:1 59:1 # arn
17:1 81:1 104:1 156:1 296:1 # empezar
9:1 28:1 48:1 73:1 116:1 149:1 206:1 # provenir
38:1 127:1 # aéreo
9:1 48:1 116:1 149:1 # venir
17:1 20:1 25:1 226:1 # nariz
9:1 11:1 21:1 23:1 31:1 34:1 40:1 48:1 120:1 131:1 224:1 # contenido
21:1 30:1 44:1 47:1 64:1 95:1 193:1 # epitelio
14:1 18:1 60:1 71:1 200:1 # gusano
11:1 15:1 17:1 25:1 30:1 56:1 79:1 96:1 112:1 143:1 226:1 # varicocele
11:1 15:1 48:1 53:1 72:1 143:1 # mecánico
32:1 52:1 54:1 151:1 # disnea
8:1 9:1 15:1 47:1 52:1 123:1 227:1 # beneficio
2:1 11:1 26:1 36:1 46:1 55:1 76:1 90:1 130:1 156:1 201:1 # comportamiento
5:1 8:1 10:1 16:1 27:1 29:1 50:1 98:1 102:1 110:1 198:1 279:1 # estimulación
27:1 38:1 81:1 84:1 149:1 193:1 # repetir
2:1 4:1 20:1 34:1 43:1 132:1 223:1 # hormonal
3:1 7:1 28:1 29:1 44:1 65:1 73:1 114:1 206:1 278:1 290:1 297:1 # proliferación
11:1 34:1 54:1 97:1 100:1 131:1 148:1 149:1 # confundir
31:1 56:1 111:1 199:1 # doble
14:1 42:1 52:1 # manejo
8:1 17:1 20:1 34:1 47:1 67:1 97:1 155:1 223:1 # funcionar
1:1 2:1 7:1 21:1 25:1 28:1 47:1 84:1 122:1 153:1 259:1 # deterioro
2:1 11:1 15:1 48:1 105:1 143:1 182:1 # orgánico
4:1 22:1 28:1 46:1 55:1 123:1 137:1 # fibromialgia
2:1 3:1 4:1 21:1 36:1 104:1 130:1 156:1 232:1 # temporal
15:1 24:1 27:1 45:1 73:1 83:1 135:1 # práctica
7:1 11:1 21:1 29:1 45:1 111:1 122:1 162:1 255:1 # mycobacterium
10:1 16:1 26:1 37:1 47:1 54:1 102:1 166:1 # estadio
25:1 44:1 47:1 77:1 128:1 137:1 172:1 259:1 # equilibrio
7:1 12:1 17:1 20:1 21:1 55:1 109:1 122:1 132:1 # terminar
22:1 32:1 55:1 92:1 104:1 128:1 # isquemia
31:1 40:1 95:1 224:1 # lípido
# 35
# frío
10:1 12:1 16:1 26:1 102:1 121:1 145:1 166:1 # ingesta
7:1 8:1 9:1 22:1 53:1 67:1 104:1 105:1 144:1 145:1 155:1 219:1 # emergencia
50:1 51:1 58:1 218:1 # cálculo
11:1 37:1 40:1 46:1 48:1 49:1 97:1 181:1 201:1 279:1 # comunidad
2:1 3:1 16:1 36:1 130:1 133:1 # espora
8:1 37:1 49:1 80:1 82:1 96:1 115:1 # sociedad
8:1 30:1 37:1 40:1 49:1 51:1 96:1 116:1 181:1 # velocidad
17:1 26:1 234:1 # tardío
17:1 50:1 51:1 58:1 90:1 218:1 # artículo
2:1 3:1 6:1 13:1 14:1 25:1 35:1 64:1 78:1 101:1 167:1 # transitorio
9:1 10:1 13:1 19:1 21:1 23:1 28:1 75:1 89:1 117:1 120:1 134:1 # gastroenteritis
6:1 11:1 25:1 34:1 55:1 64:1 96:1 100:1 131:1 210:1 # mitocondria
12:1 44:1 70:1 77:1 149:1 150:2 258:1 # bilirrubina
11:1 16:1 33:1 35:1 38:1 39:1 46:1 68:1 73:1 156:1 201:1 # compresión
3:1 42:1 76:1 # rama
13:1 28:1 32:1 35:1 41:1 46:1 190:1 222:1 282:1 # trombosis
8:1 12:1 33:1 39:1 68:1 72:1 86:1 99:1 161:1 238:1 # inyección
52:1 59:1 151:1 # córnea
2:1 11:1 27:1 32:1 65:1 82:1 90:1 # cortisol
7:1 37:1 82:1 116:1 # adverso
7:1 9:1 74:1 81:1 103:1 116:1 173:1 176:1 239:1 261:1 # supervivencia
6:1 11:1 34:1 48:1 64:1 121:1 131:1 # congénito
5:1 17:1 30:1 38:1 116:1 228:1 # revelar
3:1 37:1 56:1 61:1 108:1 112:1 129:1 # levadura
3:1 4:1 20:1 56:1 61:1 62:1 69:1 129:1 165:1 183:1 232:1 296:1 # naturaleza
4:1 60:1 # sal
1:1 25:1 40:1 140:1 179:1 # rigidez
9:1 21:1 33:1 35:1 39:1 68:1 167:1 # tensión
3:1 7:1 16:1 17:1 81:1 133:1 239:1 278:1 # esperar
92:1 # huevo
1:1 16:1 33:1 35:1 38:1 39:1 68:1 73:1 193:1 # depresión
32:1 44:1 82:1 # liso
16:1 17:1 38:1 60:1 73:1 160:1 # expresar
# uña
31:1 # oído
4:1 8:1 20:1 34:1 43:1 47:1 96:1 104:1 223:1 # emocional
15:1 17:1 22:1 24:1 25:1 27:1 61:1 83:1 90:1 135:1 226:1 245:1 292:1 # urticaria
7:1 10:1 27:1 32:1 35:1 81:1 149:1 190:1 239:1 # persistir
9:1 17:1 21:1 23:1 38:1 66:1 89:1 120:1 204:1 249:1 # aparente
2:1 9:1 23:1 26:1 36:1 79:1 89:1 130:1 213:1 # porcentaje
7:1 38:1 187:1 # creer
3:1 10:1 13:1 16:1 45:1 57:1 61:1 69:1 70:1 102:1 129:1 134:1 146:1 165:1 180:1 183:1 197:1 202:1 203:1 207:1 209:1 225:1 233:1 237:1 240:1 252:1 256:1 260:1 262:1 263:1 271:1 273:1 275:1 276:1 277:1 283:1 284:1 285:1 286:1 293:1 294:1 295:1 301:1# estructural
4:1 26:1 62:1 141:1 # fatal
7:1 8:1 15:1 22:1 74:1 81:1 123:1 144:1 176:1 239:1 # superficial
2:1 11:1 17:1 20:1 22:1 25:1 28:1 34:1 223:1 226:1 245:1 # coronaria
3:1 19:1 60:1 118:1 186:1 # grasa
11:1 31:1 87:1 # codo
8:1 20:1 34:1 47:1 55:1 67:1 76:1 97:1 155:1 223:1 # funcionamiento
5:1 30:1 57:1 63:1 70:1 79:1 137:1 154:1 209:1 # brucella
51:1 92:1 127:1 128:1 199:1 # bloqueo
3:1 8:1 29:1 33:1 39:1 68:1 86:1 99:1 161:1 238:1 297:1 # fracción
35:1 71:1 106:1 160:1 173:1 205:1 # exclusivo
5:1 50:1 58:1 61:1 198:1 218:1 267:1 # aurícula
11:1 15:1 28:1 41:1 55:1 95:1 107:1 163:1 187:1 # microscopio
# 000
88:1 162:1 # bazo
6:1 7:1 80:1 90:1 119:1 150:1 # abierto
10:1 16:1 26:1 31:1 37:1 40:1 48:1 97:1 102:1 166:1 171:1 # estadounidense
6:1 12:1 19:1 23:1 27:1 35:1 46:1 220:1 257:1 # asintomáticos
# 18
2:1 11:1 21:1 90:1 296:1 # corteza
25:1 54:1 140:1 149:2 179:1 # dirigir
4:1 14:1 # anual
16:1 70:1 82:1 92:1 186:1 # grueso
12:1 14:1 20:1 31:1 38:1 46:1 55:1 73:1 109:1 115:1 # predominante
4:1 5:1 17:1 85:1 228:1 # señalar
4:1 7:1 20:1 21:1 27:1 59:1 62:1 122:1 173:1 # alternativa
4:1 8:1 16:1 22:1 32:1 44:1 72:1 81:1 133:1 144:1 # especialista
61:1 74:1 105:1 140:1 149:1 # surgir
8:1 25:1 26:1 29:1 33:1 39:1 64:1 68:1 86:1 98:1 99:1 149:1 177:1 184:1 258:1 # irritación
5:1 17:1 19:1 42:1 113:1 124:1 280:1 # plasmar
106:1 149:1 172:1 # fluir
36:1 128:1 169:1 172:1 # equipo
# 14
# 200
1:1 2:1 234:1 # borde
24:1 72:1 279:1 # muñeca
28:1 42:1 43:1 46:1 62:1 96:1 104:1 187:1 195:1 230:1 # hemocromatosis
12:1 52:1 151:1 172:1 200:1 # guinea
# 100.000
17:1 24:1 29:1 119:1 162:1 # acabar
8:1 33:1 39:1 68:1 79:1 86:1 99:1 160:1 193:1 # excepción
3:1 6:1 43:1 46:1 186:1 221:1 299:1 # tomografía
10:1 11:1 14:1 21:1 23:1 26:1 34:1 120:1 131:1 158:1 166:1 167:1 288:1 # constante
3:1 19:1 93:1 118:1 # rasgo
11:1 12:1 17:1 20:1 46:1 109:1 150:1 201:1 282:1 # combinar
1:1 17:1 37:1 58:1 72:1 # adecuar
16:1 17:1 22:1 38:1 44:1 77:1 150:1 # biliares
1:1 3:1 7:1 24:1 37:1 278:1 # cadera
25:1 38:1 58:1 61:1 72:1 149:1 258:1 # recurrir
10:1 12:1 16:1 27:1 37:1 75:1 102:1 116:1 179:1 # investigador
7:1 28:1 44:1 145:1 179:1 # ligero
4:1 17:1 22:1 44:1 103:1 173:1 # aliviar
2:1 8:1 33:1 39:1 68:1 82:1 86:1 99:1 119:1 213:1 # absorción
8:1 17:1 22:1 25:1 29:1 33:1 39:1 68:1 86:1 98:1 99:1 112:1 177:1 184:1 226:1 245:1 # variación
10:1 12:1 13:1 19:1 21:1 23:1 28:1 75:1 117:1 120:1 134:1 257:1 # gastrointestinal
5:1 15:1 17:1 25:1 30:1 79:1 112:1 226:1 # varicela
# mmhg
10:1 15:1 22:1 27:1 54:1 135:1 185:1 # diagnóstica
26:1 93:1 147:1 # gota
13:1 31:1 37:1 38:1 42:1 104:1 160:1 171:1 # extremado
1:1 2:1 11:2 15:1 27:1 40:1 90:1 135:1 143:1 # corticoides
6:1 12:1 19:1 23:1 27:1 35:1 46:1 220:1 257:1 # asintomática
11:1 17:1 24:1 51:1 65:1 96:1 292:1 # colocar
3:1 7:1 19:1 79:1 118:1 278:1 # úlceras
10:1 16:1 50:1 51:1 102:1 279:1 # estímulo
# 21
2:1 3:1 13:1 31:1 37:1 78:1 119:1 162:1 171:1 # trabajador
4:1 8:1 13:1 15:1 25:1 42:1 247:1 253:1 # malnutrición
14:1 21:1 23:1 25:1 26:1 64:1 120:1 149:1 158:1 258:1 288:1 # irritante
11:1 14:1 15:1 20:1 55:1 62:1 143:1 # anatómico
2:1 19:1 22:1 25:1 36:1 123:1 130:1 149:1 245:1 # porfirias
6:1 11:1 34:1 38:1 67:1 84:1 131:1 187:1 # concreto
10:1 26:2 62:1 73:1 166:1 # próstata
7:1 9:1 53:1 132:1 145:1 # germen
17:1 56:1 57:1 151:1 205:1 # nuclear
30:1 52:1 # túnel
15:1 17:1 24:1 83:1 95:1 292:1 # picar
17:1 38:1 66:1 249:1 # pareja
33:1 119:1 # jabón
8:1 24:1 29:1 32:1 40:1 54:1 66:1 98:1 163:1 204:1 # discapacidad
52:1 127:1 187:1 # cráneo
5:1 11:1 15:1 19:1 27:1 113:1 124:1 135:1 143:1 280:1 # plasmático
4:1 19:1 20:1 60:1 # nasal
17:1 28:1 73:1 111:1 162:1 206:1 # probar
7:1 35:1 40:1 48:1 49:1 97:1 116:1 173:1 181:1 # universidad
# s.
212:1 # xix
6:1 10:1 16:2 102:1 125:1 # esto~es
15:1 17:1 24:1 43:1 54:1 83:1 87:1 123:1 290:1 292:1 # modificar
11:1 42:1 46:1 201:1 230:1 # coma
28:1 61:1 69:1 165:1 253:1 # futuro
11:1 22:1 95:1 107:1 # copia
2:1 3:1 8:1 29:1 39:1 51:1 86:1 98:1 124:1 160:1 177:1 297:1 # exploración
7:1 8:1 21:1 47:1 122:1 213:1 # tercio
5:1 30:1 58:1 72:1 85:1 92:1 # secuela
2:1 3:1 4:1 5:1 119:1 232:1 # laboral
1:1 8:1 9:1 22:1 53:1 67:1 104:1 144:1 155:1 219:1 # demencia
16:1 19:1 24:1 82:1 163:1 # escaso
11:1 13:1 28:1 34:1 67:1 # tronco
6:1 38:1 45:1 72:1 274:1 # recto
3:1 13:1 17:1 78:1 119:1 162:1 # trabajar
2:1 4:1 12:1 20:1 25:1 109:1 140:1 179:1 # original
14:1 42:1 67:1 94:1 264:1 281:1 # mancha
# 11
# d.
2:1 4:1 8:1 29:1 42:2 98:1 132:1 174:1 247:1 # malformaciones
7:1 38:1 72:1 79:1 # ofrecer
3:1 4:1 37:1 108:1 186:1 # gradual
8:1 9:1 11:1 18:1 34:1 55:1 80:1 96:1 110:1 131:1 # conocimiento
9:1 12:1 18:1 23:1 27:1 38:1 81:1 89:1 193:1 # repentino
10:1 14:1 17:1 26:1 49:1 100:1 166:1 234:1 288:1 # standard
12:1 14:1 23:1 27:1 77:1 141:1 148:1 158:1 # infantil
2:1 11:1 38:1 140:1 149:1 258:1 287:1 # corregir
15:1 28:1 52:1 61:1 65:1 140:1 # neurológicas
9:1 10:1 13:1 16:1 18:1 41:1 102:1 134:1 145:1 207:1 289:1 # estrógenos
3:1 17:2 66:1 85:1 193:1 249:1 298:1 # separar
9:1 18:1 41:1 60:1 116:1 289:1 # venosa
12:1 22:1 54:1 100:1 # india
17:1 24:1 75:1 105:1 175:1 292:1 # carga
1:1 7:1 36:1 87:1 # poder
4:1 9:1 16:1 20:1 38:1 56:1 # renales
9:1 10:1 21:2 23:1 32:1 89:1 120:1 160:1 212:1 # existente
4:1 18:1 42:1 44:1 179:1 247:1 # maligno
2:1 17:1 24:1 31:1 37:1 42:1 171:1 213:1 # marcador
3:1 4:1 5:1 7:1 21:1 62:1 77:1 122:1 150:1 232:1 278:1 # bilateral
11:1 27:1 34:1 45:1 52:1 72:1 131:1 173:1 # conectivo
28:1 46:1 47:1 53:1 54:1 73:1 115:1 206:1 # promedio
# e.
9:1 17:1 24:1 31:1 54:1 64:1 96:1 100:1 234:1 292:1 # endocarditis
8:1 29:1 51:1 77:1 98:1 162:1 # bacilo
3:1 7:1 17:1 74:1 81:1 176:1 239:1 278:1 # superar
9:1 21:1 23:1 29:1 74:1 79:1 89:1 120:1 # subyacente
12:1 14:1 20:1 109:1 121:1 140:1 # angina
4:1 5:1 17:1 63:1 94:1 154:1 228:1 272:1 291:1 # hallar
7:1 92:1 296:1 # fuerza
1:1 16:1 25:1 55:1 58:1 110:1 137:1 163:1 # descubrimiento
27:1 40:1 45:1 49:1 72:1 103:1 114:1 173:1 181:1 # efectividad
6:1 62:1 75:1 196:1 # gato
# 2009
17:1 24:1 47:1 54:1 62:1 66:1 107:1 234:1 292:1 # cardiopatía
5:1 36:1 63:1 65:1 76:1 154:1 156:1 # ampolla
9:1 23:1 27:1 38:1 73:1 89:1 116:1 173:1 # preventivo
5:1 50:1 74:1 198:1 # cápsula
9:1 21:1 23:1 38:1 89:1 120:1 # frente
5:1 26:1 84:1 92:1 124:1 128:1 # plaqueta
25:1 30:1 34:1 51:1 52:1 80:1 95:1 # pielonefritis
19:1 24:1 60:1 # casa
16:1 27:1 38:1 45:1 72:1 81:1 133:1 173:1 # respectivo
15:1 24:1 32:1 55:1 83:1 128:1 # isquémica
8:1 80:1 93:1 287:1 # ciego
4:1 22:1 28:1 34:1 128:1 137:1 172:1 # bronquial
3:1 8:1 13:1 15:1 20:1 34:1 37:1 47:1 54:1 78:1 223:1 # tradicional
11:1 19:1 26:1 34:1 48:1 64:1 121:1 131:1 # congénitas
6:1 45:1 72:1 114:1 274:1 # afecto
9:1 20:1 38:1 210:1 # drenaje
6:1 12:1 38:1 45:1 54:1 72:1 100:1 149:1 274:1 # indirecto
2:1 3:1 13:1 14:1 26:1 36:1 78:1 90:1 130:1 133:1 167:1 # transportar
5:1 17:1 43:1 50:1 56:1 58:1 65:1 72:1 198:1 218:1 228:1 # molecular
7:1 28:1 46:1 81:1 156:1 239:1 # romper
8:1 9:1 22:1 58:1 67:1 72:1 85:1 92:1 144:1 155:1 219:1 # secuencia
26:1 29:1 38:1 61:1 64:1 105:1 140:1 200:1 287:1 # regurgitación
4:1 16:1 49:1 66:1 133:1 # espalda
8:1 14:2 18:1 22:1 67:1 144:1 155:1 219:1 281:1 # anciano
8:1 9:1 12:1 15:1 20:1 44:1 48:1 77:1 81:1 109:1 # penicilina
11:1 72:1 85:1 # seco
2:1 31:1 37:1 41:1 49:1 81:1 115:1 133:1 171:1 # hospedador
36:1 38:1 111:1 137:1 # pobre
7:1 31:1 79:1 234:1 # cerdo
30:1 51:1 74:1 92:1 # suelo
173:1 # iv
33:1 35:1 39:1 68:1 71:1 96:1 106:1 205:1 # oclusión
7:1 11:1 46:1 53:1 201:1 # comer
7:1 25:1 47:1 85:1 153:1 259:1 # serio
28:1 46:1 137:1 282:1 # hombro
19:1 32:1 35:1 43:1 55:1 110:1 113:1 157:1 168:1 178:1 # asimismo
7:1 16:1 81:1 126:1 195:1 # herpes
37:1 40:1 44:1 49:1 77:1 94:1 119:1 150:1 181:1 # habilidad
4:1 26:1 41:1 44:1 64:1 95:1 133:1 # hospitalización
3:1 13:1 78:1 160:1 # extraño
7:1 8:1 29:1 39:1 85:1 86:1 98:1 111:1 112:1 177:1 261:1 # observación
2:1 28:1 31:1 115:1 # roedor
2:1 15:1 43:1 104:1 140:1 195:1 258:1 # hemorrágico
28:1 61:1 81:1 107:1 127:1 # europeo
9:1 12:1 21:1 23:1 35:1 37:1 40:1 49:1 120:1 167:1 181:1 257:1 # intensidad
11:1 15:1 25:1 143:1 # vírico
3:1 4:1 7:1 21:1 90:1 116:1 137:1 232:1 300:1 # vertebral
12:1 33:1 67:1 88:1 94:1 152:1 264:1 # hinchazón
36:1 38:1 41:1 82:1 193:1 # reposo
3:1 8:1 11:1 17:1 29:1 39:1 46:1 66:1 86:1 98:1 156:1 177:1 201:1 249:1 297:1 298:1 # comparación
2:1 3:1 8:1 11:1 29:1 33:1 39:1 51:1 65:1 68:1 86:1 98:1 99:1 177:1 184:1 297:1 # coloración
10:1 11:1 15:1 32:1 35:1 55:1 143:1 190:1 # sistémico
7:1 85:1 # láser
15:1 28:1 52:1 61:1 65:1 140:1 # neurológicos
3:1 7:1 31:1 37:1 79:1 171:1 258:1 # cerrado
14:1 35:1 37:1 49:1 80:1 115:1 167:1 # ansiedad
9:1 11:1 38:1 46:1 49:1 53:1 72:1 100:1 119:1 201:1 # recomendable
11:1 20:1 65:1 106:1 136:1 # columna
1:1 7:1 57:1 74:1 79:1 115:1 # suceder
6:1 7:1 21:1 25:1 41:1 42:1 62:1 64:1 104:1 153:1 196:1 # eritematoso
2:1 22:1 25:1 43:1 53:1 104:1 245:1 # memoria
3:1 4:1 7:1 9:1 44:1 52:1 145:1 232:1 278:1 296:1 # generalizar
9:1 17:2 24:1 67:1 75:1 105:1 175:1 292:1 # encargar
17:1 75:1 # jugar
18:1 96:1 195:1 264:1 # noche
8:1 15:1 24:1 29:1 38:1 39:1 44:1 83:1 86:1 98:1 124:1 177:1 193:1 # replicación
2:1 21:1 24:1 62:1 93:1 221:1 287:1 # categoría
3:1 11:1 17:2 46:1 66:1 156:1 201:1 249:1 298:1 # comparar
11:1 21:1 28:1 46:2 53:1 73:1 84:1 156:1 201:1 206:1 # comprometer
9:1 23:1 55:1 80:1 85:1 89:1 110:1 172:1 200:1 287:1 # seguimiento
7:1 49:1 80:1 128:1 172:1 234:1 # izquierda
4:1 26:1 56:1 84:1 # letal
2:1 31:1 55:1 132:1 149:1 # dormir
3:1 17:1 58:1 61:1 129:1 # curar
41:1 52:1 58:1 127:1 253:1 # cutáneos
18:1 26:1 56:1 119:1 147:1 199:1 # notable
18:1 26:1 147:1 # nota
4:1 5:1 17:1 26:1 41:1 64:1 95:1 133:1 228:1 # hospitalario
9:1 21:1 23:1 54:1 80:1 89:1 120:1 # diente
7:1 24:1 # caer
4:1 8:1 16:1 22:1 44:1 72:1 81:1 133:1 144:1 # especializado
4:1 26:1 84:1 114:1 # fetal
1:1 16:1 27:1 28:1 40:1 149:1 # tiroides
12:1 17:1 20:1 25:2 47:1 61:1 109:1 226:1 259:1 # urinario
3:1 7:1 8:1 15:1 24:1 29:1 37:1 54:1 83:1 98:1 258:1 # erradicación
1:1 2:1 9:1 234:1 # orden
31:1 53:1 115:1 # húmedo
6:1 17:1 58:1 90:1 # cuarto
1:1 3:1 16:1 26:1 40:1 62:1 152:1 210:1 # deshidratación
26:1 70:1 253:1 # ruta
11:1 15:1 95:1 143:1 # tópico
8:1 33:1 39:1 57:1 65:1 68:1 82:1 86:1 99:1 106:1 # solución
4:1 10:1 16:1 17:1 26:1 42:1 56:1 102:1 166:1 247:1 # malestar
13:1 28:1 46:1 66:1 156:1 # trompa
37:1 40:1 48:1 49:1 97:1 181:1 # unidad
17:1 24:1 52:1 59:1 292:1 # carne
27:1 71:1 74:1 79:1 150:1 163:1 193:1 # susceptibilidad
3:1 7:1 92:1 200:1 258:1 # guerra
8:1 10:1 21:1 32:1 43:1 46:1 96:1 # homocisteína
# 75
4:1 9:1 17:1 23:1 26:1 44:1 53:1 89:1 110:1 # alimentar
14:1 67:1 79:1 112:1 281:1 # avance
16:1 19:1 43:1 66:1 113:1 133:1 168:1 # espasmo
2:1 6:1 31:1 45:1 96:1 101:1 274:1 # doctor
25:1 33:1 39:1 68:1 104:1 137:1 282:1 # embrión
5:1 15:1 17:1 25:1 50:1 58:1 61:1 198:1 218:1 228:1 267:1 # auricular
4:1 9:1 17:1 23:1 25:1 26:1 44:1 53:1 89:1 110:1 226:1 # alimentario
17:1 22:1 24:2 29:1 54:1 234:1 292:1 # cardiaca
47:1 95:1 # piojo
7:1 8:1 9:1 25:1 67:1 80:1 81:1 153:1 155:1 160:1 239:1 # experiencia
15:1 17:1 26:1 50:1 54:1 58:1 123:1 218:1 290:1 # dificultar
# tbc
9:1 23:1 27:1 37:1 40:1 49:1 89:1 181:1 # entidad
17:2 24:1 42:1 213:1 292:1 # marcar
8:1 15:1 27:1 33:1 38:1 39:1 68:1 81:1 84:1 86:1 99:1 135:1 193:1 # repetición
9:2 23:1 28:1 48:1 73:1 80:1 89:1 116:1 206:1 # proveniente
6:1 10:1 11:1 16:1 46:1 92:1 102:1 125:1 156:1 201:1 231:1 # compuesto
4:1 12:1 40:1 54:1 100:1 103:1 108:1 173:1 # individual
6:1 11:1 12:1 46:1 56:1 67:1 84:1 124:1 156:1 201:1 # incompleto
25:1 37:1 40:1 49:1 61:1 85:1 181:1 200:1 287:1 # seguridad
7:1 21:1 22:1 25:1 42:1 62:1 122:1 153:1 245:1 # materia
2:1 21:1 36:1 90:1 130:1 204:1 # aporte
3:1 13:1 42:1 78:1 136:1 267:1 # trauma
4:1 8:1 29:1 38:1 39:1 44:1 86:1 98:1 151:1 177:1 296:1 # realización
2:1 11:1 17:1 19:1 20:1 22:1 25:1 28:1 34:1 223:1 226:1 245:1 # coronarias
14:1 48:1 51:1 63:1 77:1 159:1 # anillo
12:1 18:1 123:1 # fino
74:1 # sudán
8:1 14:1 16:1 20:1 22:1 34:1 38:1 67:1 82:1 144:1 155:1 219:1 223:1 281:1 # resonancia
2:1 3:1 13:1 14:1 42:1 78:1 132:1 167:1 174:1 # transformar
7:1 12:1 25:1 121:1 145:1 149:1 153:1 # ingerir
5:1 8:1 14:1 22:1 26:1 29:1 45:1 67:1 144:1 155:1 219:1 255:1 281:1 288:1 # lactancia
11:1 13:1 15:1 25:1 30:1 45:1 143:1 # eléctrico
11:1 17:1 23:1 26:1 34:1 131:1 # contar
13:1 51:1 52:1 77:1 123:1 253:1 # neutrófilos
6:1 25:1 61:1 64:1 70:1 73:1 # prurito
3:1 10:1 16:1 26:1 61:1 62:1 69:1 102:1 129:1 165:1 166:1 183:1 # estatura
18:2 45:1 59:1 61:1 69:1 96:1 138:1 165:1 180:1 197:1 # nocturno
38:1 42:1 104:1 187:1 # crema
11:1 23:1 26:1 34:1 41:1 47:1 60:1 131:1 140:1 185:1 # contagiosa
3:1 10:1 11:1 13:1 19:1 21:1 23:1 34:1 78:1 117:1 118:1 131:1 236:1 241:1 269:1 # contraste
17:2 24:1 119:1 162:1 213:1 292:1 # abarcar
8:1 15:1 17:2 27:1 66:2 90:1 135:1 169:1 249:2 # participar
10:1 16:1 22:1 27:1 43:1 56:1 65:1 102:1 # molestia
7:1 8:1 12:1 21:1 23:1 70:1 120:1 122:1 176:1 257:1 258:1 # interrupción
1:1 17:1 36:2 49:1 87:2 # podar|poder
11:1 15:1 143:1 212:1 # méxico
# ee
1:1 72:1 195:1 264:1 # de~hecho
6:1 55:1 # mixto
12:1 17:1 20:1 55:1 76:1 109:1 160:1 # examinar
3:1 7:1 13:1 78:1 160:1 # extraer
15:1 17:1 24:1 83:1 150:1 292:1 # ubicar
22:1 28:1 31:1 37:1 73:1 95:1 107:1 171:1 204:1 206:1 # apropiado
4:1 8:1 20:2 29:1 34:1 47:1 98:1 223:1 # nacional
30:1 36:1 44:2 46:1 47:1 55:1 65:1 80:1 # poliomielitis
7:1 35:1 38:1 116:1 149:1 258:1 # irreversible
6:1 18:1 34:1 # tono
11:1 26:1 29:1 119:1 162:1 # tabaco
8:1 9:1 17:1 22:1 25:1 66:1 67:1 80:1 144:1 155:1 204:1 219:1 226:1 249:1 # apariencia
3:1 11:1 72:1 186:1 221:1 299:1 # ecografía
11:1 12:1 20:1 23:1 26:1 29:1 34:1 55:1 76:1 109:1 131:1 # contaminación
1:1 9:1 16:1 79:1 82:1 163:1 167:1 # descenso
5:1 14:1 17:1 21:1 23:1 120:1 124:1 151:1 158:1 # plantear
10:1 12:1 16:1 27:1 33:1 39:1 68:1 102:1 121:1 145:1 # ingestión
4:1 9:1 27:1 44:1 64:1 67:1 79:1 141:1 # encefalitis
11:1 33:1 34:1 35:1 39:1 67:1 68:1 71:1 106:1 131:1 205:1 # conclusión
4:1 44:1 47:1 103:1 173:1 # alivio
# 45
7:1 28:1 74:1 92:1 # suero
# uu
3:1 14:1 67:1 281:1 # francés
4:1 26:1 64:1 103:1 # vital
3:1 104:1 137:1 195:1 282:1 # hembra
15:1 28:1 52:1 61:1 65:1 140:1 # neurológico
4:1 21:1 22:1 30:1 44:1 64:1 95:1 193:1 # epitelial
9:1 13:1 21:1 23:1 25:1 80:1 89:1 120:1 253:1 # nutriente
5:1 35:1 179:1 235:1 # sigla
3:1 9:1 13:1 17:1 52:1 78:1 81:1 84:1 # penetrar
32:1 35:1 56:1 103:1 199:1 # visible
1:1 12:1 20:1 31:1 37:2 58:1 72:1 109:1 171:1 # inadecuado
28:1 30:1 44:1 81:1 179:1 186:1 # peligro
9:1 18:1 27:1 36:1 114:1 147:1 169:1 289:1 # fenotipo
5:1 17:1 27:1 32:1 50:1 74:1 198:1 228:1 # tisular
8:1 26:1 29:1 33:1 39:1 44:1 55:1 64:1 68:1 86:1 98:1 99:1 110:1 177:1 184:1 # limitación
1:1 7:1 10:1 16:2 21:1 28:1 40:1 102:1 122:1 # esteroides
6:1 14:1 20:1 46:1 62:1 196:1 221:1 # anatomía
16:1 29:1 79:1 82:1 161:1 # acceso
3:1 17:2 38:1 66:1 73:1 193:1 249:1 298:1 # preparar
2:1 6:1 9:1 28:1 48:1 64:1 73:1 101:1 145:1 206:1 299:1 # progenitor
3:1 16:1 17:1 38:1 95:1 133:1 149:1 # respirar
9:1 28:1 41:1 55:1 60:1 76:1 80:1 121:1 186:1 # engrosamiento
5:1 8:1 29:1 33:1 38:1 39:1 50:1 68:1 86:1 98:1 99:1 177:1 184:1 198:1 200:1 287:1 # regulación
7:1 32:1 34:1 36:1 52:1 54:1 133:1 # disponer
10:2 15:1 16:1 26:1 27:1 37:1 102:1 135:1 166:1 # estadístico
2:1 7:1 82:1 119:1 227:1 # absorber
6:1 64:1 150:1 # hábito
27:1 37:1 40:1 44:1 49:1 77:1 181:1 253:1 # utilidad
16:1 65:1 66:1 133:1 # español
11:2 15:1 34:1 55:1 72:1 131:1 143:1 # económico
2:1 21:1 36:1 82:1 90:1 107:1 130:1 # soporte
2:1 43:1 136:1 # humor
4:1 7:1 20:1 21:1 27:1 59:1 62:1 122:1 173:1 # alternativo
5:1 16:1 50:1 58:1 116:1 198:1 218:1 # vesícula
7:1 16:1 28:1 32:1 35:1 41:1 56:1 163:1 190:1 205:1 222:1 # esclerosis
3:1 29:1 40:1 45:1 49:1 128:1 137:1 172:1 181:1 255:1 # braquidactilia
9:1 11:1 18:1 65:1 145:1 289:1 # colágeno
11:1 22:1 34:1 48:1 51:1 65:1 # colonia
3:1 8:1 17:1 29:1 33:1 38:1 39:1 66:1 68:1 86:1 98:1 99:1 177:1 184:1 193:1 249:1 297:1 298:1 # reparación
# 2005
28:1 66:1 107:1 # ropa
8:1 15:1 24:1 29:1 33:1 39:1 53:1 54:1 68:1 83:1 86:1 98:1 99:1 115:1 177:1 184:1 # medicación
17:1 24:1 47:2 54:1 55:1 96:1 107:1 234:1 292:1 # miocardiopatía
9:1 17:1 20:1 56:1 63:1 # llenar
3:1 8:1 14:1 22:1 67:1 144:1 155:1 219:1 281:1 # francia
3:1 13:1 17:1 19:1 38:1 60:1 78:1 84:1 118:1 236:1 # retrasar
5:1 62:1 208:1 # latín
5:1 11:1 14:1 27:1 32:1 64:1 65:1 121:1 140:1 # colangitis
2:1 9:1 18:1 38:1 53:1 76:1 151:1 258:1 289:1 # amenorrea
38:1 67:1 151:1 187:1 # páncrea
2:1 4:1 24:1 51:1 # calor
# ph
5:1 32:1 # isla
# xx
4:1 7:1 53:1 110:1 # alzhéimer
4:1 14:1 42:1 51:1 247:1 # anómalo
17:1 26:1 253:1 279:1 # mutar
1:1 30:1 43:1 51:1 87:1 91:1 # modelo
7:1 19:1 70:1 75:1 116:1 258:1 # verrugas
9:1 21:1 82:1 160:1 167:1 # extenso
32:1 33:1 35:1 39:1 54:1 68:1 103:1 173:1 # división
2:1 8:1 12:1 18:1 36:1 130:1 213:1 # porcino
11:1 15:1 27:1 42:1 135:1 143:1 185:1 # magnético
3:1 4:1 7:1 9:1 44:1 52:1 145:1 232:1 278:1 296:1 # generalizado
1:1 9:1 15:1 23:1 24:1 27:1 40:1 83:1 89:1 123:1 290:1 # identificación
11:1 15:1 45:1 72:1 95:1 143:1 # ectópico
12:1 106:1 148:1 149:1 172:1 # influir
12:1 16:1 17:1 38:1 60:1 121:1 186:1 # ingresar
28:1 37:1 49:1 73:1 80:1 95:1 107:1 115:1 206:1 # propiedad
1:1 9:1 21:1 23:1 40:1 89:1 103:1 120:1 # evidente
28:1 61:1 85:1 200:1 287:1 # seguro
11:1 26:1 34:1 45:1 57:1 100:1 108:1 131:1 146:1 # conducta
37:1 40:1 43:1 44:1 49:1 77:1 103:1 181:1 # movilidad
17:1 26:1 50:1 62:1 74:1 141:1 # sulfatar
6:1 10:1 13:1 15:1 16:1 25:1 45:1 102:1 134:1 207:1 274:1 # estricto
17:1 26:1 32:1 35:1 64:1 103:1 # visitar
1:1 7:1 9:1 21:1 52:1 84:1 # detener
14:1 42:1 # maní
8:1 9:1 12:1 15:1 74:1 80:1 123:1 167:1 # insuficiente
44:1 58:1 124:1 136:1 149:1 156:1 # cumplir
2:1 11:1 15:1 16:1 36:1 54:1 130:1 133:1 143:1 # esporádico
9:1 56:1 121:1 200:1 # lenguaje
1:1 7:2 28:1 37:1 49:1 116:1 234:1 # verdadero
4:1 56:1 104:1 # alemán
11:1 15:1 17:1 24:1 46:1 48:1 83:1 97:1 201:1 279:1 292:1 # comunicar
8:1 11:1 18:1 34:1 38:1 55:1 72:1 96:1 110:1 131:1 # reconocimiento
2:1 53:1 221:1 # mejoría
3:1 7:1 8:1 12:1 21:1 23:1 29:1 39:1 86:1 120:1 122:1 161:1 238:1 257:1 278:1 297:1 # interacción
10:1 13:1 25:1 32:1 54:1 134:1 149:1 172:1 # distribuir
3:1 6:1 9:1 23:1 53:1 89:1 185:1 220:1 # fragmento
2:1 15:1 43:1 104:1 140:1 195:1 258:1 # hemorrágica
7:1 21:1 46:1 53:1 82:1 84:1 122:1 # someter
9:1 18:1 22:1 35:1 53:1 66:1 71:1 107:1 267:1 289:1 # menopausia
47:1 54:1 82:1 87:1 # sodio
# 16
17:1 70:1 187:1 296:1 # cruzar
11:1 34:1 51:1 65:1 # colon
12:1 27:1 52:1 151:1 # tinea
5:1 17:1 26:1 54:1 62:1 77:1 # dilatar
8:1 33:1 38:1 39:1 54:1 68:1 72:1 86:1 99:1 149:1 161:1 238:1 # dirección
5:1 9:1 21:2 23:1 62:1 89:1 120:1 # latente
27:1 93:1 110:1 156:1 179:1 # impétigo
1:1 185:1 200:1 296:1 # agudeza
10:1 11:1 15:1 27:1 31:1 46:1 135:1 143:1 # doméstico
9:1 11:1 23:1 46:1 53:1 56:1 89:1 104:1 124:1 156:1 201:1 # complemento
3:1 9:1 17:1 20:1 38:1 73:1 74:1 176:1 258:1 # suprarrenal
4:1 24:1 60:1 71:1 267:1 # causal
5:1 8:1 17:1 50:1 58:1 149:1 198:1 213:1 218:1 228:1 # circular
17:1 22:1 103:1 # viajar
17:1 24:1 88:1 292:1 # azúcar
21:1 55:1 64:1 # límite
12:1 17:1 19:1 20:1 22:1 25:2 61:1 109:1 226:1 245:1 # urinarias
1:1 4:1 8:1 9:1 23:1 26:1 40:1 89:1 96:1 161:1 238:1 # occidental
4:1 7:1 12:1 20:1 21:1 55:1 109:1 122:1 132:1 # terminal
2:1 3:1 13:1 14:1 21:1 36:1 78:1 90:1 130:1 133:1 167:1 # transporte
11:1 17:1 27:1 46:1 66:1 90:1 149:1 156:1 201:1 249:1 # compartir
5:1 16:1 17:1 24:1 38:1 77:1 95:1 204:1 228:1 # capilares
4:1 5:1 17:1 24:1 50:1 58:1 198:1 218:1 228:1 # calcular
4:1 7:1 12:1 21:1 23:1 51:1 112:1 120:1 122:1 257:1 261:1 # intervalo
7:1 9:1 12:1 21:1 23:1 48:1 116:1 120:1 122:1 149:1 257:1 261:1 # intervenir
3:1 9:1 61:1 65:1 69:1 129:1 165:1 183:1 # envoltura
# ej
1:1 3:1 5:1 17:2 72:1 205:1 228:1 298:1 # declarar
4:1 10:1 26:1 32:1 54:1 166:1 # distal
7:1 11:1 17:1 34:1 85:1 112:1 131:1 167:1 261:1 # conservar
4:1 28:1 42:1 73:1 110:1 206:1 212:1 247:1 254:1 # proximal
8:1 10:1 16:1 26:1 29:1 33:1 39:1 68:1 86:1 98:1 99:1 102:1 145:1 166:1 177:1 184:1 # gestación
2:1 3:1 5:1 11:1 31:1 37:1 65:1 119:1 171:1 # colaborador
6:1 42:1 46:1 230:1 # toma
38:1 115:1 # red
2:1 5:1 6:1 12:1 42:1 62:1 76:1 101:1 148:1 196:1 # inflamatorio
3:1 7:1 8:1 29:1 33:1 39:1 68:1 81:1 86:1 98:1 99:1 107:1 177:1 184:1 239:1 278:1 297:1 # operación
4:1 13:1 15:1 24:1 28:1 83:1 95:1 107:1 # tropical
# 2007
17:1 36:1 204:1 # apoyar
20:1 # mtdna
7:1 9:1 10:1 21:1 41:1 52:1 82:1 # sostener
17:1 33:1 42:1 258:1 # marrón
14:1 21:1 23:1 49:1 97:1 100:1 119:1 120:1 158:1 # abundante
6:1 12:1 15:1 23:1 27:1 35:1 46:1 135:1 220:1 257:1 # sintomático
2:1 17:1 31:1 234:1 # ardor
6:1 7:1 16:1 42:1 62:1 81:1 132:1 133:1 196:1 239:1 # espermatozoide
8:1 29:1 31:1 32:1 35:1 40:1 41:1 98:1 190:1 222:1 224:1 # acidosis
3:1 7:1 17:1 29:1 30:1 56:1 79:1 278:1 # acelerar
14:1 21:1 23:1 42:1 104:1 120:1 158:1 160:1 # exantema
1:1 104:1 # demás
10:1 12:1 16:1 17:1 27:1 75:1 102:1 116:1 179:1 # investigar
8:1 17:1 32:1 38:1 60:1 72:1 73:1 # precisar
5:1 16:1 19:1 50:1 58:1 116:1 198:1 218:1 280:1 # vesículas
33:1 204:1 # japón
28:1 30:1 41:1 44:1 81:1 82:1 179:1 186:1 # peligroso
4:1 11:1 14:1 15:1 20:1 35:1 143:1 # analgésicos
5:1 7:1 25:1 30:1 32:1 35:1 81:1 153:1 169:1 # erisipela
19:1 75:1 # gas
10:1 11:1 16:1 27:1 33:1 34:1 39:1 68:1 102:1 121:1 131:1 145:1 # congestión
2:1 3:1 8:1 29:1 31:1 33:1 39:1 68:1 74:1 86:1 98:1 99:1 177:1 184:1 297:1 # sudoración
7:1 16:1 17:1 38:1 85:1 112:1 261:1 # reservar
4:1 9:1 23:1 69:1 89:1 116:1 # eventual
19:1 32:1 54:1 85:2 151:1 # disease
4:1 56:1 79:1 141:1 151:1 # cefalea
10:1 15:1 24:1 32:1 35:1 44:1 83:1 190:1 # sistólica
3:1 17:1 112:1 185:1 186:1 # agravar
7:1 12:1 21:1 23:1 47:1 53:1 54:1 115:1 120:1 122:1 132:1 257:1 # intermedio
# 2011
7:1 17:1 24:1 38:1 72:1 79:1 292:1 # carecer
32:2 35:1 44:1 54:1 190:1 # diálisis
4:1 10:1 12:1 18:1 25:1 26:1 32:1 44:1 166:1 187:1 # cristalino
10:1 26:1 32:1 44:1 166:1 # lista
7:1 9:1 52:1 105:1 221:1 # energía
4:1 20:1 34:1 38:1 47:1 140:1 223:1 287:1 # regional
8:2 15:1 16:1 72:1 81:1 123:1 133:1 290:1 # especificidad
14:1 21:1 23:1 75:1 120:1 140:1 158:1 164:1 179:1 # gigante
3:1 8:1 29:1 33:1 39:1 58:1 61:1 68:1 86:1 98:1 99:1 129:1 177:1 184:1 297:1 # curación
4:1 8:1 9:1 15:1 23:1 27:1 44:1 53:1 89:1 110:1 135:1 # alimenticio
11:1 17:1 29:1 42:1 65:1 132:1 141:1 # farmacológico
# 65
6:1 11:1 34:1 67:1 79:1 131:1 193:1 # concepto
12:1 18:1 27:1 38:1 62:1 66:1 84:1 107:1 # retinopatía
6:1 11:1 21:1 23:1 34:1 120:1 131:1 160:1 # contexto
9:1 13:1 23:1 50:1 51:1 58:1 89:1 116:1 218:1 # ventrículos
8:1 33:1 39:1 68:1 72:1 86:1 99:1 161:1 238:1 # eyección
5:1 38:1 88:1 104:1 124:1 156:1 # reemplazo
11:1 70:1 71:1 137:1 163:1 # brusco
15:1 54:1 79:1 100:1 208:1 # índice
1:2 9:2 16:1 24:1 37:1 67:1 85:1 # desencadenantes
9:1 21:1 23:1 89:1 120:1 145:1 # gente
36:1 65:1 # polvo
3:1 61:1 129:1 267:1 # aura
6:1 29:1 45:1 255:1 274:1 # acto
17:1 58:1 66:1 96:1 176:1 249:1 # ocupar
6:1 9:1 34:1 48:1 77:1 79:1 84:1 114:1 # fenilcetonuria
2:1 37:1 40:1 43:1 44:1 49:1 77:1 150:1 181:1 # morbilidad
9:1 11:1 23:1 34:1 58:1 72:1 85:1 89:1 92:1 131:1 167:1 # consecuente
1:1 8:1 9:2 21:1 22:1 67:1 100:1 144:1 155:1 219:1 # tendencia
3:1 14:1 93:1 121:1 # rango
7:2 79:1 213:1 # ejercer
36:1 204:1 # apoyo
34:1 49:1 100:1 # onda
17:1 26:1 31:1 37:1 107:1 171:1 # adoptar
50:1 88:1 # azul
4:1 11:2 15:1 44:1 143:1 # alcohólico
7:1 28:1 43:1 46:1 73:1 116:1 206:1 # promover
1:1 7:1 9:1 21:1 62:1 100:1 # atender
7:1 21:1 25:1 42:1 64:1 104:1 153:1 # eritema
11:1 15:1 62:1 95:1 143:1 # atípico
8:1 14:1 18:1 70:1 149:1 # cirujano
4:1 19:1 60:1 162:1 # basal
# hbp
14:1 17:1 42:1 141:1 # marfan
9:1 24:1 47:1 76:1 150:1 282:1 # en~cambio
11:1 15:1 47:1 55:1 128:1 143:1 150:1 # bioquímico
9:1 21:1 23:1 56:1 89:1 120:1 # lente
7:1 26:1 37:1 90:1 227:1 231:1 # pubertad
3:1 21:1 90:1 137:1 300:1 # vértebra
11:1 33:1 34:1 35:1 39:1 68:1 71:1 131:1 148:1 # confusión
7:1 11:1 38:1 72:1 145:1 299:1 # recoger
11:1 14:1 15:1 23:1 27:1 34:1 67:1 79:1 131:1 135:1 143:1 158:1 193:1 # anticonceptivo
32:1 35:1 85:1 190:1 193:1 # sepsis
2:1 11:1 17:1 26:1 90:1 # cortar
11:1 15:1 25:1 143:1 # rico
7:1 28:1 58:1 92:1 # cuero
27:1 36:1 41:1 74:1 169:1 # subtipos
14:1 33:1 35:1 39:1 66:1 68:1 160:1 167:1 # expansión
17:1 51:1 92:1 128:1 151:1 199:1 # bloquear
10:1 14:1 16:2 17:1 21:1 22:1 35:1 52:1 102:1 # anestesiar
5:1 12:1 17:1 50:1 58:1 67:1 103:1 198:1 218:1 228:1 # vincular
3:1 7:1 17:1 38:1 162:1 258:1 278:1 # barrera
# 2004
# 2002
12:1 17:1 20:1 32:1 54:1 55:1 85:1 104:1 109:1 # diseminar
4:1 20:1 59:1 61:1 # journal
6:1 10:1 11:1 41:1 125:1 # costo
7:1 11:1 15:1 21:1 29:1 45:1 55:1 111:1 122:1 143:1 162:1 255:1 # micobacterias
47:1 55:1 107:1 221:1 # miopía
8:1 9:1 21:1 33:1 38:1 39:1 67:1 68:1 84:1 86:1 99:1 155:1 # retención
6:1 8:1 12:1 19:1 20:1 64:1 109:1 128:1 172:1 # citoquinas
3:1 8:1 29:1 33:1 39:1 55:1 68:1 86:1 98:1 99:1 177:1 179:1 184:1 186:1 297:1 # migración
17:1 42:1 123:1 132:1 149:1 # afirmar
13:1 16:1 28:1 45:1 72:1 81:1 133:1 # espectro
4:1 14:1 15:1 24:1 83:1 150:1 167:1 # albicans
7:1 9:1 35:1 81:1 85:1 152:1 167:1 169:1 239:1 # hipersensibilidad
26:1 32:1 43:1 113:1 119:1 128:1 157:1 162:1 168:1 172:1 178:1 # tabaquismo
1:1 7:1 9:2 21:1 23:1 89:1 100:1 120:1 # entender
5:1 17:1 36:1 50:1 107:1 198:1 228:1 231:1 # popular
27:1 28:1 36:1 40:1 147:1 149:1 152:1 169:1 # hipotiroidismo
2:1 6:1 21:1 28:1 45:1 72:1 73:1 101:1 147:1 206:1 274:1 # protector
17:1 25:1 42:1 51:1 63:1 76:1 77:1 226:1 # amarillo
7:1 16:1 38:1 65:1 82:1 116:1 # resolver
2:1 22:1 31:1 37:1 53:1 54:1 115:1 171:1 # mediador
9:1 10:1 16:1 27:1 39:1 58:1 92:1 102:1 # en~cuestión
3:1 7:1 13:1 78:1 # traer
12:1 20:1 109:1 152:1 264:1 # china
# °c
12:1 17:1 26:1 45:1 72:1 # inyectar
9:1 14:1 18:1 41:1 100:1 145:1 210:1 289:1 # andrógenos
7:1 227:2 300:1 # beber
50:1 51:1 # lóbulo
5:1 8:1 14:1 21:1 23:1 50:1 58:1 120:1 149:1 158:1 198:1 213:1 218:1 # circulante
72:1 # ecj
12:1 31:1 38:1 46:1 47:1 48:1 55:1 73:1 115:1 # predominio
7:1 12:1 21:1 23:1 70:1 95:1 120:1 122:1 136:1 156:1 257:1 258:1 # interrumpir
8:1 11:1 33:1 34:1 39:1 57:1 68:1 86:1 99:1 100:1 108:1 131:1 161:1 238:1 # conducción
7:1 27:1 28:1 36:1 41:1 85:1 147:1 169:1 # serotipos
5:1 12:1 14:1 23:1 27:1 76:1 148:1 158:1 # antiinflamatorios
4:1 12:1 32:1 43:1 48:1 113:1 150:1 157:1 168:1 170:1 178:1 189:1 211:1 # albinismo
9:1 17:1 23:1 26:1 31:1 53:1 58:1 89:1 96:1 136:1 # documentar
1:1 8:1 9:1 15:1 21:1 23:1 80:1 89:1 120:1 123:1 # deficiente
4:1 82:1 141:1 # falso
17:1 26:1 29:1 79:1 193:1 # aceptar
2:1 51:1 65:1 # olor
8:1 9:1 23:1 26:1 29:1 53:1 89:1 95:1 98:1 179:1 # pigmentación
5:1 8:1 17:1 41:1 77:1 163:1 228:1 # oscilar
1:2 9:2 16:1 67:1 79:1 100:1 163:1 # descendencia
# http
4:1 5:1 8:1 12:1 29:1 33:1 39:1 68:1 86:1 94:1 98:1 99:1 177:1 184:1 291:1 # inhalación
24:1 30:1 31:1 63:1 106:1 119:1 227:1 # cabelludo
15:1 28:1 41:1 55:1 95:1 163:1 187:1 # microscópico
4:1 5:1 24:1 38:1 76:1 137:1 282:1 # calambre
54:1 71:1 82:1 290:1 # difuso
149:1 213:1 # irc
1:1 7:2 16:1 28:1 56:1 87:1 163:1 205:1 # esclerodermia
2:1 3:1 4:1 51:1 79:1 141:1 258:1 # cefalorraquídeo
2:1 3:1 4:1 43:1 69:1 136:1 232:1 # tumoral
4:1 44:1 60:1 149:1 # salir
32:1 34:1 36:1 38:1 52:1 54:1 73:1 115:1 133:1 # predisponer
38:1 58:1 61:1 72:1 82:1 # recurso
8:1 17:1 22:1 38:1 72:1 73:1 144:1 204:1 # apreciar
11:1 40:1 46:1 49:1 55:1 181:1 201:1 # comida
11:1 15:1 48:1 143:1 # técnico
8:1 24:1 29:1 33:1 39:1 57:1 68:1 86:1 98:1 99:1 108:1 115:1 177:1 184:1 # educación
34:1 50:1 51:1 82:1 282:1 # sonámbulo
3:1 15:1 24:1 37:1 61:1 83:1 95:1 108:1 129:1 # picadura
31:1 40:1 106:1 172:1 224:1 # fluido
8:1 12:1 17:1 18:1 24:1 42:1 46:1 213:1 230:1 292:1 # carcinoma
3:1 17:1 42:1 298:1 # cámara
17:1 42:2 76:1 # mamar
12:1 17:1 20:1 31:1 38:1 46:1 55:1 73:1 109:1 115:1 # predominar
4:1 30:1 51:1 56:1 # alelo
5:1 17:1 24:1 90:1 93:1 185:1 292:1 # cartílago
14:1 27:1 28:1 52:1 72:1 147:1 187:1 296:1 # necrotizante
11:1 15:1 27:1 41:1 54:1 61:1 135:1 143:1 # diuréticos
1:1 9:2 23:1 54:1 80:1 81:1 89:1 100:1 193:1 # dependiente
2:1 17:1 26:1 36:1 90:1 130:1 # portar
29:1 50:1 51:1 279:1 # acúmulo
8:1 10:1 14:1 22:1 26:1 32:1 54:1 67:1 144:1 155:1 166:1 219:1 281:1 288:1 # distancia
7:1 11:1 15:1 25:1 39:1 54:1 81:1 143:1 153:1 239:1 # periódico
4:1 26:1 84:1 116:1 145:1 287:1 # vegetal
3:1 7:1 17:1 79:1 258:1 # cerrar
7:1 43:1 116:1 # mover
3:1 10:1 13:1 16:1 21:1 22:1 62:1 78:1 102:1 134:1 140:1 207:1 287:1 # estrategia
6:1 12:1 52:1 97:1 253:1 267:1 279:1 # autoinmunes
3:1 11:1 13:1 17:1 23:1 25:1 34:1 47:1 78:1 131:1 226:1 259:1 # contrario
15:1 24:1 33:1 83:1 88:1 95:1 # picazón
8:1 9:1 51:1 63:1 67:1 77:1 85:1 155:1 # sencillo
15:1 16:1 24:1 82:1 83:1 140:1 # esofágica
1:1 8:1 9:1 12:1 18:1 20:1 29:1 46:1 55:1 98:1 109:1 289:1 # denominación
4:1 40:1 44:1 49:1 60:1 181:1 # salida
# 37
# 13
# 85
6:1 7:1 90:1 92:1 279:1 # muerto
7:1 35:1 38:1 56:1 116:1 199:1 # reversible
4:1 8:1 15:1 17:1 22:1 27:1 90:1 123:1 144:1 290:1 # artificial
2:1 6:1 7:1 21:1 25:2 47:1 64:1 101:1 122:1 258:1 259:1 # territorio
2:1 3:1 6:1 43:1 101:1 147:1 # motora
11:1 15:1 32:1 35:2 41:1 44:1 77:1 143:1 190:1 222:1 # silicosis
10:1 16:1 27:1 51:1 77:1 102:1 # estilo
12:1 20:1 27:1 28:1 35:1 41:1 109:1 149:1 222:1 # tirosina
17:1 28:1 73:1 111:1 162:1 204:1 206:1 # aprobar
17:1 25:1 162:1 258:1 # arriba
12:1 17:1 25:1 27:1 32:1 64:1 121:1 140:1 141:1 226:1 # faringitis
77:1 150:1 # débil
9:1 14:1 21:1 23:1 42:1 48:1 55:1 80:1 110:1 120:1 158:1 # mantenimiento
10:1 16:1 27:1 33:1 39:1 54:1 68:1 102:1 145:1 179:1 # digestión
9:1 16:1 23:1 26:1 38:2 73:1 85:1 89:1 193:1 # representación
27:1 # tiña
5:1 16:1 17:1 19:1 38:1 50:1 58:1 112:1 163:1 198:1 218:1 228:1 # vasculares
7:1 14:1 18:1 42:1 132:1 195:1 # hermano
3:1 # rayo
2:1 6:1 9:1 18:1 23:1 59:1 89:1 101:1 138:1 139:1 220:1 243:1 246:1 266:1 # entorno
1:1 6:1 7:1 42:1 62:1 64:1 123:1 132:1 196:1 # dermatofitosis
7:1 8:1 33:1 39:1 68:1 79:1 81:1 86:1 99:1 193:1 213:1 239:1 # percepción
27:1 54:1 64:1 173:1 267:1 # auditivo
119:1 162:1 # abajo
8:1 15:1 33:1 39:1 53:1 54:1 68:1 86:1 99:1 115:1 # medición
17:1 18:1 24:1 34:1 292:1 # carbono
3:1 19:1 35:1 77:1 118:1 137:1 # brasil
7:1 24:1 119:1 227:1 # caber
6:1 7:1 81:1 90:1 160:1 239:1 # experto
1:1 9:1 18:1 87:1 108:1 289:1 # duodeno
8:1 9:1 28:1 55:1 72:1 110:1 # enrojecimiento
5:1 12:1 14:1 20:1 30:1 48:1 53:1 109:1 159:1 # melanina
# 17
1:1 92:1 # de~nuevo
3:1 7:1 27:1 80:1 258:1 # tierra
8:1 33:1 39:1 68:1 72:1 85:1 86:1 99:1 161:1 238:1 # sección
22:1 # ia
103:1 # vi
1:1 7:1 32:1 40:1 55:1 95:1 132:1 193:1 # epidermis
13:1 25:1 42:1 62:1 # matriz
2:1 11:1 16:1 34:1 36:1 38:1 100:1 133:1 258:1 # correspondiente
6:1 12:1 45:1 72:1 85:1 167:1 274:1 # insecto
3:1 6:1 7:1 17:1 56:1 65:1 278:1 # tolerar
19:1 35:1 42:1 173:1 # masivo
9:1 21:1 30:1 32:1 35:1 44:1 53:1 64:1 167:1 190:1 # melitensis
6:1 29:1 45:1 66:1 110:1 156:1 255:1 274:1 # impacto
3:1 8:1 13:1 29:1 33:1 39:1 68:1 78:1 86:1 99:1 160:1 161:1 238:1 297:1 # extracción
3:1 29:1 44:1 50:1 58:2 67:1 97:1 210:1 218:1 297:1 # dracunculiasis
14:1 15:1 18:1 24:1 25:1 83:1 # africano
# john
5:1 14:1 31:1 100:1 199:1 # blando
2:1 11:1 21:1 90:1 # corte
14:1 26:1 32:1 44:1 53:1 84:1 # metaanálisis
8:1 9:1 10:1 13:1 29:1 53:1 70:1 98:1 134:1 167:1 202:1 225:1 # menstruación
3:1 6:1 7:1 12:1 14:1 23:1 56:1 65:1 67:1 220:1 257:1 278:1 281:1 # intolerancia
14:1 18:1 # ano
5:1 50:1 58:1 61:1 62:1 69:1 71:1 163:1 165:1 198:1 218:1 279:1 # musculatura
29:1 41:1 58:1 82:1 # acuoso
4:1 8:1 22:1 51:1 72:1 81:1 107:1 144:1 # alopecia
23:1 27:1 43:1 110:1 208:1 # íntimo
9:1 14:1 21:1 35:1 47:1 121:1 140:1 147:1 167:1 # angiotensina
2:1 4:1 31:1 60:1 # dorsal
1:1 4:1 9:1 23:1 26:1 89:1 # dental
# 500
1:1 14:1 42:1 49:1 100:1 104:1 # demanda
24:1 49:1 # caída
36:1 57:1 79:1 104:1 106:1 152:1 169:1 235:1 299:1 # hipoglucemia
9:1 12:1 17:1 20:1 23:1 27:1 89:1 105:1 109:1 145:1 # argentina
31:1 # down
6:1 8:1 11:1 41:1 56:1 57:1 64:1 96:1 # leucocitos
9:1 48:1 77:1 116:1 # juvenil
10:1 11:1 15:1 25:1 32:1 143:1 152:1 # histórico
# j.
3:1 14:1 19:1 42:1 46:1 50:1 51:1 186:1 230:1 # granulomas
31:1 34:1 100:1 174:1 # fondo
7:1 27:1 28:1 36:1 85:1 147:1 169:1 # serotipo
3:1 12:1 13:1 17:1 77:1 78:1 123:1 148:1 # infiltrar
28:1 52:1 62:1 66:1 107:1 221:1 # nefropatía
6:1 27:1 64:1 81:1 84:1 204:1 # apetito
9:1 21:1 33:1 100:1 # tendón
11:1 22:1 46:1 51:1 65:1 150:1 282:1 # colombia
16:1 17:1 60:1 81:1 # pesar
3:1 8:1 12:1 13:1 29:1 77:1 78:1 98:1 123:1 148:1 297:1 # infiltración
24:1 66:1 76:1 156:1 # campaña
45:1 # pct
8:1 9:1 10:1 12:1 27:1 52:1 67:1 119:1 155:1 # abstinencia
2:1 7:1 16:1 25:1 38:1 47:1 85:1 259:1 261:1 # reservorio
116:1 # oveja
7:1 22:1 48:1 59:1 195:1 # hernia
17:1 26:1 44:1 55:1 64:1 77:1 # militar
11:1 50:1 51:1 200:1 # coágulo
1:1 7:1 12:1 20:1 21:1 29:1 55:1 84:1 109:1 122:1 132:1 # determinación
6:1 10:1 19:1 75:1 117:1 125:1 229:1 # gasto
9:1 11:1 17:1 46:1 60:1 81:1 156:1 167:1 201:1 # compensar
17:1 42:1 # marzo
10:1 11:1 15:1 32:1 35:1 41:1 55:1 143:1 190:1 # sistémicos
4:1 14:1 17:1 20:1 44:1 296:1 # analizar
6:1 10:1 12:1 27:1 64:1 69:1 167:1 253:1 # instituto
10:1 27:1 64:1 69:1 71:1 74:1 149:1 172:1 # sustituir
3:1 7:1 15:1 17:1 24:1 37:1 54:1 83:1 258:1 292:1 # erradicar
1:1 4:1 8:1 9:1 23:1 26:1 29:1 40:1 89:1 161:1 238:1 # accidental
4:1 24:1 51:1 63:1 119:1 162:1 272:1 # caballo
11:1 15:1 25:1 48:1 64:1 137:1 143:1 # británico
8:1 19:1 27:1 32:1 64:1 141:1 163:1 # fascitis
10:1 12:1 13:1 19:1 21:1 23:1 28:1 75:1 117:1 120:1 134:1 257:1 # gastrointestinales
9:1 17:1 20:1 38:1 210:1 # drenar
2:1 6:1 90:1 119:1 # aborto
92:1 128:1 264:1 # choque
2:1 12:1 53:1 132:1 148:1 174:1 # informe
8:1 13:1 15:1 24:1 25:1 62:1 83:1 # cicatriz
6:1 9:1 23:1 44:1 53:1 75:1 76:1 89:1 179:1 220:1 # ligamento
# mg/dl
22:1 35:1 56:1 77:1 95:1 193:2 # epilepsia
2:1 21:1 36:1 38:1 90:1 130:1 193:1 # reporte
16:1 41:1 79:1 82:1 119:1 163:1 # abscesos
4:1 9:1 38:1 40:1 44:1 49:1 151:1 181:1 # en~realidad
2:1 11:1 17:1 38:1 49:1 72:1 234:1 # recordar
16:1 44:1 80:1 92:1 124:1 200:1 287:1 # pliegues
5:1 10:1 17:1 36:1 41:1 50:1 69:1 198:1 228:1 # postular
8:1 9:1 22:1 61:1 67:1 105:1 144:1 145:1 155:1 219:1 # urgencia
9:1 17:1 22:1 103:1 # enviar
4:1 221:1 # al~día
9:1 12:1 23:1 38:1 58:1 72:1 89:1 92:1 148:1 # infrecuente
9:1 23:1 26:1 89:1 116:1 # ventaja
8:1 15:1 24:1 29:1 43:1 54:1 83:1 87:1 98:1 123:1 290:1 # modificación
4:1 7:1 56:1 63:1 72:1 79:1 141:1 272:1 # fallecer
67:1 # snc
36:1 44:1 47:1 65:1 70:1 71:1 103:1 149:1 # poliovirus
25:1 119:1 137:1 149:1 # abrir
3:1 8:1 13:1 29:1 33:1 39:1 68:1 77:1 78:1 86:1 98:1 99:1 123:1 177:1 184:1 297:1 # filtración
47:1 70:1 150:1 # rubio
21:1 35:1 80:1 84:1 # siete
# 2008
# 2006
6:1 12:1 15:1 23:1 27:1 35:1 46:1 135:1 220:1 257:1 # sintomáticos
9:1 23:1 27:1 85:1 89:1 149:1 # sentir
12:1 25:1 27:1 32:1 48:1 64:1 # rinitis
11:1 15:1 27:1 35:1 110:1 135:1 143:1 156:1 # simpático
6:1 7:1 28:1 41:2 56:1 147:1 163:1 205:1 # otosclerosis
1:1 7:1 18:1 43:1 59:1 87:1 138:1 # moderno
4:1 5:1 16:1 24:1 163:1 # escala
9:1 16:1 31:1 37:1 56:1 65:1 67:1 79:1 163:1 171:1 # adolescencia
8:1 26:1 29:1 33:1 37:1 39:1 49:1 68:1 86:1 98:1 99:1 177:1 184:1 204:1 # adaptación
11:1 17:1 22:1 95:1 107:1 # copiar
4:1 7:1 17:1 26:1 56:1 90:1 # alertar
6:1 7:1 25:1 34:1 52:1 64:1 81:1 127:1 153:1 239:1 # peritoneo
30:1 51:1 63:1 116:1 # vello
6:1 46:1 53:1 62:1 66:1 75:1 193:1 195:1 196:1 287:1 # hepatomegalia
22:1 29:1 35:1 36:1 58:1 71:1 152:1 169:1 # hipoacusia
1:1 14:1 22:1 55:1 66:1 100:1 104:1 # pandemia
16:1 56:1 # les
7:1 9:1 23:1 25:1 53:1 81:1 89:1 110:1 153:1 160:1 239:1 # experimental
14:1 15:1 23:1 27:2 55:1 110:1 158:1 # antimicóticos
10:1 11:1 17:1 26:1 34:1 131:1 166:1 167:1 # constar
4:1 5:1 17:1 60:1 228:1 # salar
14:1 16:1 21:1 23:1 25:1 26:1 64:1 120:1 149:1 158:1 258:1 288:1 # irritantes
18:1 33:1 43:1 46:1 253:1 267:1 # autónomo
4:1 44:1 60:1 112:1 173:1 # saliva
12:1 27:1 32:1 35:2 64:1 71:1 # sinusitis
2:1 11:1 33:1 234:1 # cordón
70:1 176:1 187:1 # crup
1:1 17:1 26:1 35:1 36:1 41:1 64:1 193:1 222:1 # depositar
7:1 8:1 81:1 149:1 150:1 213:1 239:1 # percibir
10:1 15:1 19:1 22:1 24:1 44:1 54:1 83:1 117:1 # diastólica
18:1 21:1 51:1 65:1 72:1 221:1 299:1 # tecnología
17:2 26:1 49:1 234:1 # tardar
7:1 9:1 12:1 21:2 23:1 55:1 64:1 120:1 122:1 132:1 257:1 # intermitente
2:1 12:1 19:1 20:1 25:1 36:1 109:1 123:1 130:1 149:1 # porfirinas
15:1 44:1 79:1 # sílice
12:1 58:1 71:1 121:1 152:1 # cushing
15:1 24:1 27:1 44:1 50:1 83:1 124:1 169:1 279:1 # multiplicar
7:1 81:1 239:1 # perú
2:1 18:1 36:1 69:1 90:1 97:1 107:1 130:1 # oportuno
25:1 32:1 186:1 # gris
1:1 7:1 227:1 300:1 # deber
65:1 82:1 # sol
10:1 11:1 16:1 27:1 34:1 102:1 112:1 121:1 131:1 145:1 173:1 # congestiva
3:1 17:1 28:1 61:1 69:1 129:1 147:1 165:1 183:1 # roturar
54:1 80:1 # diez
2:1 17:1 26:1 36:1 90:1 130:1 204:1 # aportar
7:1 28:1 73:1 116:1 206:1 # proveer
17:1 45:1 69:1 72:1 114:1 180:1 # efectuar
9:1 12:1 92:1 106:1 148:1 296:1 # influenza
106:1 149:1 160:1 172:1 205:1 # excluir
8:1 27:1 29:1 39:1 66:1 86:1 98:1 126:1 149:1 160:1 177:1 # extirpación
12:1 16:1 20:1 95:1 109:1 133:1 # espina
16:1 25:1 38:1 73:1 149:1 150:1 163:1 187:1 # prescribir
1:1 9:1 60:1 114:1 167:1 # defensa
8:1 12:1 13:1 23:1 28:1 57:1 87:1 108:1 161:1 238:1 257:1 # introducción
3:1 13:1 17:1 75:1 78:1 185:1 # tragar
2:1 9:1 17:1 23:1 25:1 26:1 80:1 89:1 # orientar
16:1 25:1 149:1 150:1 163:1 187:1 # escribir
30:1 32:1 81:1 103:1 # pelvis
7:1 12:1 21:1 23:1 120:1 122:1 257:1 # interés
6:1 9:1 23:1 53:1 56:1 74:1 89:1 104:1 124:1 176:1 220:1 # suplemento
1:1 4:1 40:1 151:1 # ideal
9:1 11:1 34:1 82:1 85:1 131:1 167:2 # consenso
13:1 16:1 22:1 35:1 38:1 62:1 # atresia
16:1 79:1 82:1 119:1 163:1 # absceso
7:2 38:1 92:1 128:1 # querer
5:1 8:1 9:1 23:1 27:1 29:1 39:1 77:1 86:1 89:1 98:1 116:1 177:1 # ventilación
3:1 8:1 13:1 37:1 57:1 78:1 108:1 149:1 # traducir
32:1 33:1 35:1 38:1 39:1 68:1 103:1 # revisión
38:1 61:1 71:1 267:1 # aureus
15:1 24:1 27:1 40:1 47:1 54:1 83:1 107:1 135:1 # idiopática
1:1 36:1 40:1 44:1 51:1 65:1 124:1 169:1 # poliploides
11:1 15:1 32:1 35:1 41:1 55:1 143:1 190:1 222:1 # micosis
28:1 41:1 82:1 123:1 137:1 # fibroso
7:1 28:1 38:1 114:1 137:1 300:1 # febrero
11:1 17:1 26:1 46:1 56:1 84:1 124:1 156:1 201:1 # completar
1:1 16:1 17:1 24:1 85:1 96:1 104:1 282:1 292:1 # desembocar
8:1 9:1 10:1 19:1 21:1 22:1 32:1 35:1 67:1 144:1 155:1 190:1 219:1 # asistencia
3:1 4:1 15:1 24:1 37:1 54:1 83:1 # radical
43:1 104:1 195:1 # hemo
10:1 13:1 70:1 111:1 134:1 149:1 172:1 202:1 225:1 # obstruir
1:1 16:1 115:1 # aedes
8:1 11:1 15:1 24:1 29:1 46:1 48:1 83:1 97:1 98:1 201:1 279:1 # comunicación
5:1 8:1 25:1 29:1 39:1 77:1 86:1 98:1 123:1 137:1 177:1 # fibrilación
2:1 6:1 9:1 21:1 23:1 38:1 89:1 101:1 120:1 258:1 # torrente
19:1 27:1 32:1 44:1 50:1 58:1 64:1 112:1 163:1 218:1 # vasculitis
5:1 17:1 38:1 50:1 149:1 198:1 200:1 228:1 258:1 287:1 # irregular
11:1 28:1 32:1 46:2 55:1 73:1 82:1 156:1 201:1 206:1 # compromiso
52:1 58:1 127:1 253:1 # cutáneo
5:1 7:1 17:1 46:1 50:1 51:1 53:1 70:1 198:1 228:1 235:1 # glomerular
3:1 111:1 137:1 # obra
187:1 # pcr
1:1 9:1 18:1 37:1 70:1 71:1 103:1 149:1 289:1 # adenovirus
71:1 231:1 # pus
# 2010
2:1 5:1 8:1 11:1 29:1 30:1 38:1 39:1 86:1 98:1 177:1 258:1 # correlación
5:1 6:1 8:1 19:1 42:1 64:1 107:1 113:1 124:1 280:1 # citoplasma
6:1 22:1 35:1 107:1 253:1 267:1 # autopsia
3:1 17:1 27:1 38:1 84:1 149:1 # retirar
6:1 8:1 12:1 15:1 23:1 24:1 29:1 83:1 98:1 212:1 220:1 254:1 257:1 # intoxicación
7:1 8:1 10:1 12:1 15:1 21:1 23:1 27:1 120:1 122:1 135:1 257:1 # intersticial
2:1 9:1 18:1 53:1 132:1 289:1 # enorme
12:1 13:1 18:1 25:1 55:1 179:1 # trigémino
9:1 53:1 85:1 104:1 # semen
35:1 50:1 52:1 110:1 127:1 279:1 # simultáneo
5:1 16:1 30:1 58:1 92:1 163:1 # escuela
12:1 37:1 54:1 112:1 149:1 # invadir
6:1 7:1 10:2 16:1 21:2 28:1 41:1 102:1 122:1 125:1 # testosterona
6:1 65:1 82:1 106:1 119:1 253:1 # absoluto
4:1 14:1 22:1 42:1 48:1 56:1 104:1 159:1 # alemania
14:1 67:1 264:1 281:1 # ancho
32:1 44:1 77:1 150:1 # bilis
5:1 19:1 43:1 54:1 87:1 113:1 124:1 136:1 168:1 280:1 # plasmodium
30:1 32:1 35:1 41:1 51:1 57:1 70:1 79:1 137:1 190:1 209:1 222:1 # brucelosis
14:1 24:1 32:1 48:1 159:1 170:1 188:1 # canis
4:1 9:1 21:1 22:1 30:1 31:1 44:1 100:1 147:1 # endotelial
27:1 30:1 32:1 44:1 50:1 64:1 79:1 106:1 # celulitis
3:1 4:1 61:1 70:1 129:1 232:1 # rural
10:1 16:1 21:1 102:1 # oeste
8:1 29:1 37:1 40:1 44:1 49:1 77:1 98:1 141:1 181:1 # facilidad
# eje
3:1 9:1 13:1 17:1 23:1 78:1 79:1 89:1 # centrar
7:1 8:1 15:1 47:1 85:1 103:1 261:1 # servicio
8:1 16:1 33:1 38:1 39:1 57:1 65:1 68:1 82:1 86:1 99:1 106:1 # resolución
7:1 14:1 15:1 18:1 24:1 25:1 53:1 76:1 83:1 153:1 # americano
9:1 11:1 29:1 38:1 46:1 49:1 53:1 72:1 100:1 201:1 # recomendación
5:1 19:1 22:1 32:1 35:1 54:1 124:1 133:1 280:1 # displasia
7:1 21:1 28:1 42:1 46:1 62:1 122:1 230:1 # ateroma
4:1 28:1 40:1 79:1 96:1 141:1 152:1 210:1 # hidrocefalia
5:1 9:1 23:1 26:1 29:1 79:1 89:1 124:1 # placenta
12:1 27:1 32:1 48:1 64:1 112:1 140:1 185:1 # vaginitis
1:1 6:1 38:1 40:1 42:1 62:1 136:1 196:1 # reumatoide
33:1 55:1 63:1 77:1 # millón
2:1 4:1 9:1 22:1 25:1 56:1 82:1 85:1 167:1 245:1 # sensoriales
5:1 14:1 20:1 22:1 77:1 123:1 212:1 # anafilaxia
3:2 12:1 13:1 14:1 23:1 29:1 52:1 78:1 187:1 257:1 297:1 # intracraneales
2:1 31:1 37:1 42:1 136:1 171:1 # fumador
12:1 31:1 46:1 47:1 48:1 55:1 # dominio
4:1 5:1 60:1 # sala
14:1 20:1 31:1 37:1 75:1 164:1 171:1 # ganado
7:1 33:1 52:1 127:1 258:1 # erróneo
8:1 15:1 33:1 39:1 54:1 68:1 86:1 99:1 267:1 # audición
3:1 13:1 16:1 17:1 60:1 62:1 78:1 116:1 # atravesar
27:1 28:1 41:1 51:1 82:1 149:1 235:1 299:1 # tirogloso
3:1 56:1 73:1 193:1 # lepra
2:1 12:1 31:1 40:1 150:1 152:1 224:1 # inhibidor
22:1 34:1 43:1 48:1 52:1 136:1 # pneumoniae
3:1 13:1 14:1 35:1 39:1 71:1 78:1 167:1 # transfusión
11:1 15:1 21:1 28:1 73:1 143:1 147:1 206:1 # proteico
2:1 4:1 8:1 29:1 42:2 98:1 132:1 174:1 247:1 # malformación
11:1 17:1 26:1 34:1 45:1 52:1 72:1 131:1 # conectar
3:1 4:1 10:1 13:1 22:1 44:1 71:1 78:1 134:1 232:1 267:1 # australia
14:1 18:1 22:1 53:1 54:1 115:1 # mediano
27:1 28:1 38:1 45:1 57:1 73:1 87:1 108:1 146:1 193:1 206:1 # reproductivo
12:1 17:1 25:1 121:1 141:1 145:1 226:1 # faringe
17:1 26:1 38:1 151:1 # tarea
1:1 7:1 12:1 14:1 20:1 21:1 55:1 84:1 109:1 122:1 132:1 # determinante
3:1 15:1 17:1 24:1 27:1 29:1 45:1 73:1 83:1 135:1 255:1 292:1 297:1 # practicar
8:1 11:1 12:1 40:1 54:1 67:1 149:1 155:1 # coincidir
2:1 6:1 8:1 11:1 15:1 101:1 143:1 # torácico
3:1 22:1 119:1 150:1 # rabia
5:1 6:1 19:1 43:1 107:1 113:1 124:1 168:1 254:1 280:1 # toxoplasmosis
3:2 12:1 13:1 14:1 23:1 29:1 52:1 78:1 187:1 257:1 297:1 # intracraneal
2:1 18:1 42:1 132:1 # norma
72:1 94:1 114:1 264:1 # fecha
# n.
10:1 11:1 26:1 51:1 96:1 166:1 204:1 # staphylococcus
23:1 26:1 97:1 231:1 # punta
16:1 35:1 38:1 173:1 185:1 186:1 # agresivo
9:2 17:1 23:1 26:1 85:2 89:1 # sentar|sentir
10:1 11:1 15:1 16:1 27:1 102:1 135:1 143:1 # estético
5:1 7:1 19:1 35:1 81:1 124:1 126:1 152:1 169:1 239:1 280:1 # hiperplasia
26:1 38:1 44:1 64:1 77:1 94:1 119:1 150:1 # rehabilitación
17:1 50:1 60:1 160:1 231:1 # expulsar
29:1 45:1 255:1 # acth
11:1 44:1 65:1 # coli
10:1 16:1 25:1 77:1 102:1 # estéril
3:1 10:1 12:1 13:1 32:1 48:1 55:1 74:1 78:1 134:1 136:1 170:1 # suministrar
15:1 24:1 83:1 103:1 # pélvica
3:1 7:1 8:1 9:1 29:1 33:1 39:1 52:1 68:1 86:1 98:1 99:1 145:1 177:1 184:1 278:1 297:1 # generación
8:1 10:1 13:1 15:1 16:1 25:1 38:1 39:1 86:1 102:1 134:1 161:1 207:1 238:1 # restricción
27:1 43:1 110:1 # óptimo
11:1 17:1 29:1 34:1 85:1 131:1 167:1 # aconsejar
5:1 14:1 17:1 23:1 26:1 110:1 124:1 156:1 158:1 # implantar
3:1 61:1 126:1 129:1 231:1 # púrpura
26:1 84:1 227:1 # beta
3:1 13:1 19:1 34:1 40:1 48:1 50:1 78:1 82:1 118:1 236:1 # ultrasonido
6:1 8:1 15:1 37:1 40:1 49:1 181:1 212:1 254:1 # toxicidad
2:1 3:1 6:1 19:1 43:1 101:1 118:1 147:1 # motoras
4:1 12:1 16:1 20:1 56:1 109:1 112:1 140:1 185:1 # vaginales
14:1 23:1 26:1 70:1 71:1 94:1 103:1 149:1 158:1 # hantavirus
16:1 38:1 81:1 82:2 111:1 137:1 193:1 # sobrepeso
4:1 9:1 20:1 29:1 42:1 55:1 76:1 79:1 # almacenamiento
9:1 18:1 41:1 82:1 116:1 289:1 # venoso
12:1 18:1 38:1 40:1 48:1 97:1 # reino~unido
12:1 17:1 23:1 26:1 65:1 97:1 106:1 # involuntario
20:1 32:1 34:1 44:1 50:1 76:1 82:1 223:1 282:1 # sonambulismo
4:1 141:1 # alfa
10:1 12:1 13:1 28:1 32:1 48:1 55:1 74:1 134:1 136:1 170:1 # suministro
43:1 136:1 # humo
2:1 10:1 19:1 26:1 94:1 117:1 166:1 # hasta~ahora
56:1 124:1 160:1 # plexo
5:1 14:1 16:1 21:1 23:1 26:1 29:1 45:1 120:1 158:1 255:1 288:1 # lactantes
5:1 12:1 14:1 20:1 30:1 48:1 53:1 109:1 136:1 159:1 # eumelanina
28:1 61:1 81:1 107:1 151:1 # europea
32:2 35:1 123:1 152:1 169:1 190:1 # hipófisis
25:1 32:1 149:1 # iris
4:1 8:1 29:1 33:1 39:1 66:2 68:1 86:1 98:1 99:1 177:1 184:1 # palpación
6:1 10:1 11:1 13:1 38:1 96:2 134:1 193:1 # streptococcus
1:1 17:1 26:1 44:1 64:1 77:1 150:1 300:1 # debilitar
17:1 106:1 136:1 162:1 282:1 # lumbar
6:1 12:1 23:1 26:1 29:1 45:1 255:1 257:1 274:1 # intacto
7:1 14:1 15:1 24:1 25:1 53:1 76:1 83:1 153:1 # american
# h.
5:1 14:1 17:1 50:1 198:1 228:1 # anular
8:1 28:1 38:1 57:1 73:1 87:1 108:1 149:1 193:1 206:1 # reproducir
10:1 13:1 27:1 45:1 57:1 70:1 111:1 134:1 146:1 173:1 202:1 209:1 225:1 233:1 237:1 240:1 256:1 271:1 # obstructiva
# rh
6:1 9:1 23:1 53:1 89:1 95:1 179:1 220:1 # pigmento
5:1 14:1 21:1 23:1 25:1 63:1 77:1 120:1 137:1 154:1 158:1 # brillante
12:1 20:1 30:1 44:1 55:1 80:1 109:1 # mielina
1:2 7:1 9:1 16:1 79:1 100:1 163:1 # descender
8:1 10:1 27:2 32:2 64:1 # cistitis
3:1 13:1 22:1 54:1 62:1 78:1 81:1 115:1 # pediatra
11:1 13:1 15:1 25:1 35:1 110:1 143:1 # simétrico
7:2 21:1 28:1 41:1 56:1 62:1 122:1 163:1 205:1 # aterosclerosis
1:1 3:1 40:1 95:1 204:1 # rapidez
# voz
5:1 8:1 12:1 18:1 29:1 39:1 50:1 58:1 86:1 96:1 98:1 177:1 198:1 218:1 # inoculación
8:1 9:1 38:2 58:1 61:1 67:1 72:1 155:1 258:1 # recurrencia
11:1 # co2
11:1 41:1 60:1 # cosa
8:1 12:1 20:1 29:1 32:1 54:1 55:1 85:1 98:1 104:1 109:1 # diseminación
3:1 119:1 227:1 # krabbe
17:1 20:1 29:1 58:1 97:1 112:1 # vacunar
12:1 20:1 55:1 109:1 # lámina
2:1 43:1 51:1 65:1 174:1 221:1 299:1 # morfología
15:1 95:1 # pick
12:1 20:1 25:1 109:1 123:1 137:1 # fibrina
3:1 17:1 24:1 26:2 62:2 298:1 # catarata
7:1 27:1 45:1 77:1 # eréctil
51:1 65:1 282:1 # émbolo
3:1 10:1 36:1 41:1 61:1 69:1 129:1 165:1 183:1 # postura
# +++
1:1 8:1 13:1 15:1 16:1 25:1 253:1 # desnutrición
41:1 60:1 174:1 # fosa
3:1 33:1 62:1 # ratón
17:1 38:1 42:1 127:1 # mareo
1:1 2:1 3:1 7:1 82:1 234:1 278:1 # sordera
3:1 4:1 14:1 52:1 151:1 187:1 # craneal
6:1 10:1 11:1 13:1 16:1 38:1 96:1 102:1 134:1 193:1 207:1 # estreptococos
4:1 9:1 20:1 26:1 38:1 62:1 73:1 # prenatal
1:1 7:1 38:1 72:1 73:1 79:1 115:1 # preceder
1:1 7:1 79:1 115:1 # ceder
17:1 23:1 25:1 26:1 47:1 65:1 97:1 106:1 226:1 259:1 # voluntario
33:1 35:1 39:1 54:1 68:1 71:1 290:1 # difusión
3:1 13:1 17:1 77:1 78:1 123:1 # filtrar
17:1 44:1 75:1 111:1 179:1 199:1 # obligar
8:1 20:1 34:1 47:1 79:1 160:1 193:1 223:1 # excepcional
10:1 26:1 32:1 43:1 48:1 166:1 170:1 185:1 # nistagmo
11:1 34:1 67:1 106:1 131:1 149:1 172:1 205:1 # concluir
8:1 12:1 27:1 33:1 39:1 67:1 68:1 86:1 99:1 155:1 # tinción
5:1 53:1 205:1 # mezcla
1:1 16:1 17:1 81:1 85:1 104:1 156:1 # desempeñar
7:1 34:1 46:1 50:1 51:2 53:1 70:1 235:1 # glomerulonefritis
11:1 15:1 16:1 82:1 140:1 143:1 # esofágico
10:1 15:1 19:1 24:1 32:1 35:1 55:1 83:1 190:1 # sistémicas
10:1 11:1 13:1 15:1 25:1 134:1 143:1 # gástrico
10:1 13:1 16:1 38:1 55:1 72:1 76:1 94:1 102:1 134:1 207:1 264:1 # estrechamiento
8:1 33:1 39:1 67:1 68:1 86:1 97:1 99:1 155:1 231:1 # punción
8:1 14:2 24:1 47:1 60:1 67:1 155:1 167:1 281:1 # cansancio
17:1 25:1 47:1 112:1 226:1 259:1 # ovario
11:1 17:1 25:1 26:1 46:1 156:1 201:1 226:1 231:1 253:1 # computarizada
25:1 26:1 44:1 64:1 77:1 119:1 149:1 150:1 258:1 # irritabilidad
17:1 66:1 70:1 176:1 185:1 186:1 249:1 # agrupar
19:1 26:1 35:1 36:1 47:1 147:1 # potasio
3:1 4:1 61:1 69:1 129:1 165:1 183:1 # altura
2:1 3:1 56:1 119:1 141:1 199:1 # favorable
# i.
# dh
17:1 18:1 26:1 147:1 # notar
# r.
42:1 44:1 110:1 205:1 # clima
4:1 42:1 66:1 # palma
2:1 8:1 38:1 39:1 82:1 86:1 119:1 151:1 213:1 # reabsorción
2:1 174:1 # for
16:1 17:1 20:1 34:1 35:1 47:1 56:1 223:1 # lesionar
17:1 19:1 22:1 25:1 55:1 64:1 258:1 # arritmias
3:1 5:1 17:2 29:1 205:1 228:1 298:1 # aclarar
2:1 6:1 25:1 32:1 101:1 205:1 # clítoris
8:1 9:1 11:1 34:2 47:1 67:1 116:1 131:1 155:1 # convencional
52:1 58:1 74:1 127:1 253:1 # subcutáneo
3:2 7:1 21:1 44:1 61:1 62:1 64:1 69:1 122:1 129:1 165:1 183:1 278:1 # literatura
3:1 7:1 56:1 278:1 # cólera
7:1 121:1 145:1 # tánger
4:1 8:1 15:1 24:2 29:1 83:1 123:1 290:1 # calcificación
32:1 44:1 63:1 77:1 # willis
11:1 27:1 46:1 62:1 149:1 162:1 201:1 282:1 # combatir
1:1 8:1 38:1 72:1 73:1 115:1 149:1 # predecir
4:1 16:1 19:1 20:1 56:1 60:1 # nasales
26:1 70:1 253:1 # fruta
5:1 8:1 14:1 22:1 67:1 77:1 103:1 140:1 144:1 155:1 179:1 219:1 281:1 # vigilancia
27:1 32:1 35:1 36:1 41:1 54:1 64:1 133:1 173:1 222:1 # dispositivo
5:1 17:1 38:1 88:1 104:1 124:1 156:1 296:1 # reemplazar
13:1 17:1 25:1 28:1 36:1 90:1 169:1 186:1 299:1 # artrogriposis
17:1 20:1 25:2 34:1 47:1 104:1 137:1 223:1 226:1 259:1 282:1 # embrionario
10:1 16:1 26:1 56:1 102:1 119:1 166:1 199:1 # estable
3:1 7:1 14:1 16:1 81:1 133:1 239:1 278:1 296:1 # esperanza
# 2000
4:1 20:1 26:1 34:1 52:1 62:1 127:1 223:1 # neonatal
3:1 8:1 22:1 29:1 33:1 37:1 39:1 54:1 68:1 86:1 98:1 99:1 177:1 184:1 # radiación
21:1 29:1 64:1 79:1 # aceite
38:1 56:1 # reflejo
28:1 44:1 137:1 # libro
12:2 20:1 27:1 38:1 48:1 62:1 109:1 151:1 187:1 # creatinina
4:1 20:1 28:1 34:1 52:1 61:1 223:1 # neuronal
5:1 17:1 24:1 77:1 95:1 204:1 228:1 # capilar
7:1 9:1 21:1 23:1 28:1 89:1 120:1 122:1 # entero
3:1 12:1 17:1 21:1 23:1 120:1 186:1 257:1 287:1 # integrar
8:1 14:1 17:1 22:1 67:1 97:1 144:1 155:1 219:1 # anunciar
13:1 25:1 32:1 46:1 82:1 221:1 # trisomía
8:1 19:2 22:1 44:1 47:1 65:1 141:1 163:1 # fascioliasis
7:1 12:1 21:1 22:1 23:1 53:1 54:1 115:1 120:1 122:1 132:1 257:1 # intermediario
6:1 9:1 22:1 48:1 62:1 66:1 145:1 196:1 299:1 # patogenia
187:1 # lcr
32:1 43:1 44:1 65:1 104:1 113:1 157:1 168:1 178:1 282:1 # embolismo
# 1995
5:1 12:1 20:1 27:1 28:1 29:1 45:1 65:1 73:1 109:1 206:1 255:1 # prolactina
51:1 111:1 235:1 # globo
7:1 9:1 21:1 35:1 81:1 90:1 152:1 167:1 169:1 239:1 # hipertensiva
3:1 4:1 56:1 61:1 124:1 129:1 232:1 # pleural
12:1 21:1 23:1 30:1 45:1 56:1 69:1 72:1 120:1 180:1 257:1 # intelectual
2:2 3:1 11:1 12:1 17:1 36:1 67:1 126:1 130:1 # incorporar
10:1 14:1 23:1 26:1 32:1 34:1 48:1 93:1 158:1 170:1 185:1 # antagonistas
12:1 16:1 38:1 82:1 121:1 186:1 # ingreso
1:1 14:1 42:1 47:1 104:1 115:1 121:1 140:1 # angioedema
2:1 6:1 8:1 15:1 24:1 83:1 101:1 # torácica
35:1 44:1 55:1 64:1 69:1 77:1 110:1 # similitud
31:1 40:1 140:1 224:1 # rígido
3:1 14:1 42:1 47:1 48:1 111:1 137:1 159:1 # maniobra
4:1 49:1 56:1 60:1 106:1 119:1 199:1 # saludable
4:1 24:1 38:1 44:1 137:1 # calibre
15:1 24:1 27:1 38:1 83:1 135:1 136:1 # reumática
# f.
3:1 7:1 79:1 278:1 # úlcera
25:1 55:1 73:1 74:1 110:1 149:1 176:1 # suprimir
6:1 11:1 34:1 41:1 48:1 64:1 121:1 131:1 # congénitos
42:1 # mayo
3:1 13:1 29:1 30:1 50:1 78:1 79:1 106:1 160:1 297:1 # extracelular
2:1 11:1 17:1 20:1 25:1 28:1 34:1 47:1 223:1 226:1 259:1 # coronario
# río
3:1 43:1 76:1 186:1 # gramo
49:1 108:1 # duda
6:1 10:1 13:1 16:1 38:1 96:1 102:1 134:1 193:1 207:1 # estreptocócica
11:1 18:1 34:1 131:1 # cono
12:1 19:1 20:1 25:1 95:1 109:1 133:1 149:1 # aspirina
5:1 8:1 14:1 23:1 26:1 29:1 98:1 110:1 124:1 156:1 158:1 # implantación
2:1 3:1 51:1 # flora
2:1 7:1 11:1 38:1 258:1 # correr
# //www
8:1 11:1 29:1 34:1 48:1 51:1 65:1 98:1 296:1 # colonización
11:1 15:1 27:1 135:1 143:1 187:1 # crítico
7:2 12:1 21:1 23:1 25:1 114:1 120:1 122:1 149:1 153:1 257:1 # interferir
2:1 22:1 30:1 38:1 44:1 258:1 # borrelia
4:1 60:1 112:1 # salvaje
6:1 10:1 32:1 34:1 54:1 125:1 221:1 # distonía
5:1 8:1 14:1 29:1 42:1 48:1 50:1 98:1 159:1 169:1 198:1 231:1 # manipulación
4:1 26:1 53:1 84:1 # metal
4:1 5:1 17:1 26:1 63:1 154:1 228:1 272:1 # tallar
4:1 16:1 35:1 38:1 40:1 108:1 # residual
8:1 17:1 20:1 29:1 34:1 38:1 47:1 151:1 161:1 223:1 238:1 # reaccionar
17:1 26:1 31:1 38:1 84:1 234:1 # retardo
2:1 3:1 4:1 8:1 29:1 33:1 39:1 51:1 68:1 86:1 98:1 99:1 112:1 177:1 184:1 297:1 # valoración
3:1 12:1 13:1 23:1 29:1 30:1 50:1 78:1 79:1 106:1 257:1 297:1 # intracelular
# 0,5
11:1 32:1 54:1 163:1 # disco
17:1 90:1 151:1 195:1 # heart
50:1 51:1 # óvulo
3:1 24:1 119:1 137:1 # cabra
1:1 9:1 11:1 16:1 46:1 81:1 156:1 163:1 167:1 201:1 # descompensar
13:1 57:1 70:1 94:1 202:1 209:1 233:1 264:1 # trucha
3:1 17:1 19:1 61:1 85:1 129:1 200:1 287:1 # asegurar
2:1 28:1 41:1 82:1 186:1 # grosor
3:1 17:2 38:1 66:1 193:1 249:1 298:1 # reparar
71:1 82:1 119:1 # abuso
27:1 29:1 38:1 45:1 151:1 173:1 255:1 # reactivo
9:1 17:1 21:1 66:1 90:1 249:1 # en~parte
17:1 50:1 75:1 231:1 # pulgar
9:1 11:1 23:1 46:1 53:1 56:1 89:1 104:1 124:1 156:1 201:1 # complementario
24:1 42:1 76:1 # cama
7:1 9:1 65:1 116:1 # envolver
4:1 10:1 25:1 26:1 32:1 166:1 187:1 # cristal
8:1 11:1 29:1 34:1 42:1 98:1 123:1 131:1 132:1 148:1 149:1 # confirmación
# 47
7:1 27:1 37:1 40:1 44:1 49:1 77:1 90:1 114:1 181:1 # fertilidad
1:1 3:1 7:1 11:1 34:1 35:1 37:1 40:1 131:1 167:1 278:1 # considerado
12:1 17:1 20:1 24:1 55:1 76:1 109:1 # caminar
4:1 8:1 15:1 22:1 123:1 144:1 # oficial
11:1 15:1 32:1 55:1 128:1 143:1 # isquémico
6:1 26:1 29:1 45:1 255:1 274:1 # tacto
8:1 11:1 24:1 29:1 33:1 39:1 51:1 65:1 68:1 86:1 96:1 98:1 99:1 177:1 184:1 # colocación
6:2 8:1 10:1 19:1 41:1 42:1 64:1 96:1 117:1 125:1 229:1 # mastocitos
3:1 7:1 21:1 31:1 37:1 90:1 116:1 137:1 171:1 300:1 # vertebrados
11:1 17:1 26:1 34:1 50:1 74:1 131:1 167:1 # consultar
5:1 35:1 63:1 77:1 154:1 # silla
27:1 71:1 290:1 # tifus
11:1 17:1 22:1 23:1 26:1 34:1 131:1 140:1 185:1 # contagiar
9:1 19:1 31:1 50:1 58:1 100:1 112:1 163:1 218:1 # endovascular
18:1 32:1 34:1 35:1 41:1 190:1 222:1 # zoonosis
1:1 10:1 12:1 16:1 17:1 20:1 27:1 102:1 109:1 # destinar
17:1 42:1 66:1 110:1 128:1 172:1 249:1 # parénquima
11:1 15:1 27:1 54:1 80:1 84:1 135:1 143:1 # dietético
4:1 26:1 51:1 299:1 # oftalmólogo
7:1 71:1 195:1 # usher
# dm1
8:1 33:1 38:1 39:1 68:1 72:1 86:1 99:1 160:1 187:1 # excreción
15:1 22:1 25:1 35:1 84:1 # rickettsia
10:1 19:1 27:1 32:1 35:1 149:1 190:1 # asistir
8:1 31:1 38:1 40:1 57:1 108:1 115:1 224:1 # reducido
1:1 3:1 7:1 17:1 42:1 76:1 258:1 # derramar
14:1 17:1 18:1 22:1 24:1 95:1 126:1 292:1 # carpiano
43:1 77:1 94:1 104:1 106:1 107:1 152:1 # haemophilus
50:1 82:1 231:1 # pulso
# 10.000
4:1 9:1 51:1 66:1 67:1 79:1 107:1 141:1 # encefalopatía
22:1 25:1 42:1 61:1 62:1 69:1 104:1 165:1 195:1 245:1 # hematuria
18:1 34:1 43:1 # mono
96:1 264:1 # ocho
6:1 11:1 28:1 51:1 65:1 73:1 96:1 147:1 206:1 # protocolo
3:1 7:1 61:1 69:1 81:1 90:1 129:1 165:1 183:1 204:1 239:1 # apertura
9:1 17:1 24:1 96:1 148:1 174:1 292:1 # enfocar
3:1 32:1 61:1 74:1 123:1 129:1 # fisura
2:1 21:1 51:1 104:1 199:1 282:1 # temblor
12:1 16:1 52:1 # aines
8:2 9:1 22:1 67:1 80:1 144:1 155:1 219:1 # ciencia
2:1 3:1 13:1 14:1 42:1 78:1 132:1 167:1 174:1 # transformación
19:1 24:1 72:1 80:1 # iecas
2:1 3:1 4:1 17:1 51:1 112:1 # valorar
4:1 37:1 40:1 43:1 44:1 49:2 87:1 181:1 # modalidad
75:1 179:1 # iga
22:1 56:1 103:1 119:1 199:1 # viable
44:1 80:1 92:1 124:1 200:1 287:1 # pliegue
1:1 16:1 17:1 85:1 151:1 # desear
7:1 8:1 9:1 38:2 67:1 73:1 114:1 155:1 # preferencia
11:1 23:1 27:1 34:1 97:1 103:1 131:1 173:1 # conjuntivitis
7:1 28:1 33:1 35:1 39:1 41:1 68:1 222:1 # erosión
17:1 28:1 66:1 73:1 75:1 107:1 185:1 206:1 # propagar
8:1 14:1 18:1 22:1 32:1 35:1 41:1 144:1 190:1 222:1 # cianosis
5:1 116:1 # a~la~vez
34:1 # von
36:1 44:1 47:1 65:1 # polio
35:1 36:1 41:1 56:1 110:1 156:1 199:1 222:1 # imposible
2:1 11:1 # cor
6:1 16:1 38:1 45:1 72:1 81:1 133:1 274:1 # respecto
5:1 6:1 8:1 14:1 18:1 30:1 53:1 64:1 96:1 # melanocitos
4:1 15:1 19:1 24:1 83:1 105:1 140:1 # alérgicas
1:1 17:1 26:1 30:1 44:1 55:1 64:1 91:1 110:1 # delimitar
16:1 17:1 56:1 94:1 264:1 # charles
6:1 20:1 34:1 52:1 62:1 127:1 196:1 223:1 # neonato
8:1 9:1 38:1 55:1 61:1 72:1 100:1 108:1 110:1 # endurecimiento
7:1 11:1 13:1 23:1 28:1 34:1 116:1 131:1 # controversia
8:1 12:1 16:1 38:1 73:1 100:1 110:1 156:1 163:1 # imprescindible
9:1 21:1 35:1 36:1 39:1 147:1 152:1 167:1 169:1 # hipotensión
5:1 8:1 10:1 15:1 19:1 27:1 30:1 40:1 49:1 117:1 135:1 181:1 280:1 # elasticidad
5:1 10:1 15:1 16:1 17:1 21:1 27:1 50:1 58:1 102:1 135:1 198:1 218:1 228:1 # testicular
162:1 # baño
9:1 13:1 25:1 31:1 46:1 47:1 53:1 84:1 100:1 259:1 # endometriosis
31:1 34:1 40:1 48:1 82:1 224:1 # sonido
3:1 9:1 12:1 13:1 18:1 23:1 41:1 78:1 116:1 257:1 289:1 # intravenosa
9:1 12:1 21:1 23:1 35:1 120:1 167:1 173:1 257:1 # intensivo
1:1 2:1 8:1 29:1 39:1 42:1 86:1 98:1 132:1 174:1 177:1 # deformación
26:1 44:1 53:1 65:1 84:1 119:1 296:1 # metabolizar
3:1 43:1 76:1 # ramo
4:1 20:1 34:1 43:1 50:1 56:1 223:1 231:1 # pulmonale
19:1 24:2 37:1 49:1 163:1 # cascada
1:1 5:1 16:1 17:1 88:1 124:1 133:1 296:1 # desplazar
38:1 76:1 94:1 137:1 282:1 # hambre
13:1 28:1 46:1 282:1 # trombo
9:1 38:1 54:1 73:1 100:1 204:1 296:1 # aprendizaje
6:2 8:1 62:1 64:1 66:1 96:1 193:1 195:1 196:1 # hepatocitos
4:1 63:1 272:1 # allá
13:1 17:1 24:1 28:1 30:1 45:1 56:1 72:1 96:1 292:1 # electrocardiograma
5:1 30:1 70:1 92:1 103:1 149:1 # viruela
1:1 16:1 17:1 20:1 35:1 179:1 # designar
4:1 5:1 17:2 75:1 105:1 175:1 228:1 # alargar
17:1 23:1 26:1 97:1 204:1 231:1 # apuntar
56:1 # ley
7:1 9:1 21:1 23:1 53:1 89:1 104:1 105:1 120:1 145:1 # emergente
50:1 51:1 58:1 65:1 174:1 218:1 # folículo
4:1 9:1 18:1 105:1 145:1 289:1 # alérgeno
# 19
# 55
3:1 7:1 17:1 81:1 107:1 239:1 278:1 # operar
4:1 14:1 42:1 # manual
51:1 71:1 279:1 # muslo
14:1 21:1 23:1 53:1 85:1 104:1 120:1 158:1 # semejante
51:1 52:1 61:1 93:1 299:1 # neurólogo
66:1 204:1 # papá
12:1 31:1 32:1 40:1 54:1 55:1 113:1 157:1 172:1 224:1 # disminuido
8:1 12:1 15:1 24:1 29:1 33:1 39:1 54:1 68:1 83:1 86:1 98:1 99:1 100:1 177:1 184:1 # indicación
8:1 15:1 24:1 29:1 39:1 44:1 83:1 86:1 98:1 124:1 160:1 177:1 # explicación
# ml
# l.
12:1 46:1 47:1 48:1 82:1 167:1 # insomnio
2:1 69:1 71:1 90:1 119:1 # abortus
200:1 221:1 # guía
10:1 # st
8:1 9:1 18:1 46:1 56:1 65:1 67:1 82:1 155:1 # somnolencia
5:1 17:1 65:1 82:1 228:1 # solar
1:1 3:1 7:1 11:1 29:1 34:1 35:1 40:1 131:1 167:1 278:1 297:1 # consideración
4:1 12:1 20:1 31:1 46:1 55:1 56:1 109:1 119:1 # abdominales
2:1 5:1 6:1 8:1 50:1 58:1 62:1 101:1 149:1 196:1 198:1 213:1 218:1 # circulatorio
5:1 17:1 42:1 77:1 212:1 228:1 # maxilar
14:1 49:1 100:1 162:1 # banda
50:1 82:1 110:1 156:1 231:1 # impulso
4:1 9:1 10:1 13:1 53:1 70:1 134:1 167:1 202:1 225:1 # menstrual
3:1 17:1 19:1 26:1 62:1 66:1 75:1 204:1 258:1 # garrapatas
13:1 28:1 64:1 103:1 # vitro
3:1 20:1 267:1 # raynaud
27:1 31:1 40:1 224:1 # péptido
6:1 14:1 23:1 60:1 158:1 220:1 # santo
17:1 25:1 41:1 47:1 112:1 226:1 259:1 # ovarios
5:1 12:1 63:1 77:1 154:1 172:1 200:1 # guillain-barré
15:1 24:1 35:1 37:1 48:1 83:1 123:1 179:1 290:1 # significado
14:1 22:1 32:1 42:1 48:1 56:1 159:1 # leishmaniasis
3:1 37:1 42:1 61:1 92:1 104:1 108:1 128:1 129:1 # quemadura
10:1 11:1 15:1 27:1 128:1 135:1 143:1 # quístico
4:1 47:1 51:1 95:1 107:1 141:1 # falopio
2:1 4:1 26:1 36:1 90:1 130:1 # portal
10:1 12:1 20:1 26:1 32:1 55:1 76:1 109:1 152:1 166:1 # histamina
31:1 70:1 187:1 # crudo
25:1 77:1 119:1 137:1 # abril
17:1 38:1 84:1 162:1 258:1 # barrett
12:1 17:1 21:1 23:1 27:1 35:1 84:1 120:1 257:1 296:1 # sintetizar
11:1 15:1 44:1 54:1 143:1 169:1 # lipídico
40:1 55:1 # pmid
1:1 16:1 17:1 24:1 75:1 105:1 163:1 175:1 292:1 # descarga
10:1 14:1 23:1 26:1 27:1 32:1 76:1 152:1 158:1 166:1 # antihistamínicos
8:1 9:1 15:1 41:1 47:1 52:1 123:1 227:1 # beneficioso
8:1 29:1 33:1 39:1 68:1 86:1 98:1 99:1 123:1 177:1 184:1 # fijación
6:1 41:1 64:1 82:1 160:1 212:1 # exitoso
7:1 9:1 21:1 23:1 38:2 73:1 89:1 114:1 120:1 # preferente
3:1 17:1 61:1 69:1 74:1 129:1 165:1 183:1 253:1 # suturar
6:1 16:1 28:1 147:1 163:1 187:1 # escroto
2:1 6:1 43:1 101:1 147:1 # motor
29:1 54:1 58:1 149:1 # acudir
3:1 4:1 136:1 137:1 232:1 282:1 # umbral
5:1 36:1 43:1 76:1 147:1 152:1 169:1 # hipotálamo
4:1 16:1 24:1 51:1 163:1 # escalofrío
6:1 64:1 150:1 282:1 # ámbito
12:1 18:1 49:1 # dañino
1:1 16:1 44:1 77:1 85:1 128:1 172:1 # desequilibrio
1:1 2:1 37:1 40:1 49:1 55:1 132:1 174:1 181:1 # deformidades
4:1 14:1 20:1 # anal
3:1 58:1 61:2 62:1 69:1 112:1 129:1 165:1 183:1 261:1 # curvatura
49:1 92:1 115:1 128:1 # búsqueda
3:1 4:1 7:1 32:1 38:1 44:1 79:1 137:1 232:1 300:1 # cerebralis
# 95
1:1 4:1 5:1 17:1 26:1 63:1 84:1 154:1 228:1 272:1 # detallar
4:1 5:1 17:1 50:1 112:1 198:1 228:1 # valvular
4:1 24:1 72:1 114:1 # fecal
145:1 179:1 # ige
1:1 5:1 14:1 100:1 235:1 # glande
11:1 34:1 85:1 131:1 167:1 # consejo
103:1 261:1 # cérvix
4:1 7:1 8:1 11:1 22:1 46:1 53:1 144:1 201:1 213:1 # comercial
6:1 12:1 23:1 128:1 172:1 220:1 257:1 # quinto
13:1 37:1 49:1 221:1 # tríada
7:1 11:1 31:1 34:1 37:1 85:1 112:1 131:1 167:1 171:1 261:1 # conservador
46:1 50:1 51:2 70:1 235:1 # glomérulo
5:1 30:1 # ela
31:1 37:1 66:1 126:1 171:1 # párpado
7:1 21:1 24:1 62:1 122:1 # catéter
10:1 13:1 16:1 35:1 38:1 77:1 102:1 116:1 134:1 207:1 # silvestre
6:1 9:1 23:1 38:1 58:1 72:1 89:1 92:1 220:1 # recuento
41:1 53:1 95:1 127:1 179:1 # pigmeos
2:1 9:1 11:1 21:1 23:1 25:1 80:1 89:1 120:1 258:1 # corriente
4:1 11:1 32:1 44:1 65:1 113:1 157:1 # alcoholismo
11:1 17:1 22:1 24:1 29:1 54:1 234:1 292:1 # cardiaco
3:1 14:1 21:1 23:1 88:1 120:1 137:1 158:1 300:1 # antebrazo
# 1000
4:1 9:1 23:1 56:1 89:1 112:1 128:1 172:1 173:1 # equivalente
1:1 7:1 116:1 234:1 # verde
17:1 22:1 44:1 50:1 58:1 72:1 81:1 218:1 # peculiar
7:1 26:1 90:1 92:1 231:1 # puerta
8:1 28:1 29:1 39:1 66:1 73:1 75:1 86:1 98:1 107:1 177:1 185:1 206:1 # propagación
1:1 9:1 23:1 27:1 37:1 40:2 49:1 89:1 181:1 # identidad
3:1 17:1 18:1 46:1 137:1 282:1 # nombrar
57:1 94:1 106:1 264:1 # lucha
5:1 116:1 205:1 # clave
12:1 21:1 25:1 28:1 61:1 73:1 147:1 206:1 # proteinuria
14:1 20:1 24:1 37:1 # canadá
2:1 17:1 26:1 36:1 90:1 110:1 130:1 156:1 # importar
1:1 3:1 8:1 29:1 37:1 39:1 49:1 86:1 98:1 177:1 186:1 287:1 # degradación
8:1 20:1 29:1 34:1 47:1 58:1 66:1 96:1 98:1 176:1 223:1 # ocupacional
11:1 38:1 111:1 137:1 # cobre
4:1 12:1 20:1 32:1 44:1 109:1 112:1 140:1 185:1 # vaginalis
# 2001
4:1 5:1 19:1 49:1 76:1 280:1 # amígdalas
27:1 31:1 40:1 56:1 57:1 205:1 224:1 # nucleótido
7:1 8:1 9:1 22:1 37:1 38:1 67:1 144:1 155:1 195:1 219:1 # adherencia
27:1 287:1 # aegypti
17:1 42:1 94:1 213:1 264:1 # marcha
17:1 24:1 27:1 40:1 49:1 181:1 292:1 # carótida
8:1 15:1 17:1 26:1 44:1 64:1 65:1 82:1 # solicitar
11:1 34:1 55:1 74:1 131:1 136:1 149:1 167:1 # consumir
54:2 97:1 100:1 149:1 290:1 # difundir
6:1 9:1 23:1 50:1 56:1 70:1 89:1 103:1 149:1 220:1 # virulento
5:1 8:1 29:1 30:1 33:1 38:1 39:1 68:1 86:1 98:1 99:1 177:1 184:1 # relajación
9:1 21:1 23:1 29:1 37:1 79:1 89:1 120:1 # adyacente
15:1 24:1 40:1 55:1 83:1 95:1 193:1 # epidémica
16:1 17:1 28:1 60:1 73:1 79:1 96:1 206:1 # procesar
22:1 36:1 55:1 104:1 152:1 169:1 254:1 # hipoxemia
11:1 15:1 41:1 45:1 72:1 95:1 143:1 # ectópicos
15:1 24:1 62:1 83:1 95:1 # atópica
6:1 16:1 30:1 56:1 84:1 92:1 128:1 # esqueleto
3:1 5:1 9:1 10:1 13:1 67:1 71:1 78:1 134:1 205:1 267:1 # enclaustramiento
17:1 42:1 136:1 # fumar
7:1 25:1 38:1 73:1 114:1 149:1 153:1 # preferir
3:1 22:1 42:1 54:1 185:1 # diafragma
7:1 12:1 22:1 35:1 48:1 # yersinia
7:1 22:1 25:1 32:1 52:1 85:1 153:1 245:1 # neisseria
77:1 103:1 # móvil
11:1 15:1 44:1 143:1 # fólico
9:1 11:1 34:1 58:1 72:1 85:1 131:1 167:1 # en~consecuencia
8:1 11:1 12:1 23:1 27:1 29:1 34:1 98:1 131:1 # continuación
2:1 7:1 16:1 25:1 38:1 47:1 85:1 259:1 261:1 # reservorios
5:1 17:1 77:1 95:1 228:1 # pilar
6:1 7:1 8:1 13:1 25:1 28:1 64:2 96:1 153:1 # eritrocitos
11:1 14:1 15:1 23:1 27:1 50:1 135:1 143:1 158:1 185:1 200:1 # anticoagulantes
93:1 # jugo
11:1 29:1 60:1 # saco
1:1 6:1 7:1 42:1 62:1 64:1 123:1 132:1 196:1 # dermatofitos
179:1 # igm
8:1 12:1 15:1 33:1 39:1 68:1 86:1 99:1 150:1 152:1 # inhibición
3:1 14:1 17:2 23:1 27:1 75:1 158:1 296:1 298:1 # garantizar
14:1 17:1 20:1 75:1 164:1 # ganar
5:1 11:1 16:1 17:1 65:1 163:1 228:1 # escolar
3:1 8:1 17:1 29:1 33:1 39:1 66:1 68:1 85:1 86:1 98:1 99:1 177:1 184:1 193:1 249:1 297:1 298:1 # separación
4:1 7:1 15:1 24:1 27:1 83:1 90:1 116:1 135:1 # vertical
11:1 28:1 34:1 64:1 100:1 131:1 208:1 210:1 # condroitín
2:1 38:1 # oreja
4:1 42:1 247:1 # malí
9:1 28:1 73:1 81:1 82:1 107:1 167:1 206:1 # propenso
27:1 42:1 45:1 110:1 # víctima
3:1 10:1 13:1 16:1 32:1 43:1 78:1 102:1 113:1 119:1 134:1 150:1 157:1 168:1 178:1 207:1 # estrabismo
7:1 27:1 28:1 81:1 90:1 149:1 152:1 169:1 239:1 # hipertiroidismo
5:1 27:1 31:1 40:1 62:1 224:1 # latido
1:1 16:1 72:1 85:1 264:1 # desecho
31:1 37:1 40:1 41:1 49:1 58:1 82:1 171:1 172:1 181:1 # cuidadoso
15:1 28:1 52:1 61:1 65:1 140:1 # neurológica
17:1 24:1 47:1 54:1 62:1 66:1 107:1 234:1 292:1 # cardiopatías
3:1 7:1 9:1 23:1 55:1 76:1 80:1 89:1 195:1 258:1 # herramienta
8:1 32:1 34:1 47:1 54:1 67:1 97:1 155:1 # disfunciones
10:1 26:1 32:1 38:1 103:1 166:1 # revista
25:1 38:1 58:1 72:1 137:1 149:1 # recubrir
12:1 17:1 26:1 45:1 72:1 85:1 114:1 148:1 # infectarse
2:1 5:1 6:1 12:1 42:1 62:1 76:1 101:1 148:1 196:1 # inflamatorios
16:1 35:1 38:1 40:1 108:1 # residuo
12:1 33:1 39:1 48:1 68:1 95:1 107:1 # opinión
7:1 28:1 90:1 111:1 227:1 # robert
2:1 5:1 6:1 12:1 42:1 62:1 76:1 101:1 148:1 196:1 # inflamatorias
11:1 12:1 15:1 23:1 27:1 35:1 135:1 143:1 257:1 # sintético
5:1 38:1 235:1 287:1 # regla
22:1 44:1 63:1 76:1 77:1 # william
7:1 12:1 20:1 25:1 109:1 114:1 153:1 # ferina
7:1 25:1 54:1 114:1 149:1 153:1 290:1 # diferir
22:1 44:1 65:1 104:1 282:1 # embolia
60:1 65:1 # bolsa
2:1 11:1 15:1 95:1 143:1 # picor
13:1 92:1 128:1 151:1 # tráquea
# ptt
11:1 15:1 19:1 27:1 41:1 113:1 135:1 143:1 # asmáticos
8:1 9:1 22:1 31:1 56:1 65:1 67:1 144:1 155:1 219:1 # dolencia
7:1 12:1 18:1 21:1 25:1 122:1 153:1 253:1 # uterino
7:1 14:1 16:1 28:1 41:1 56:1 60:1 163:1 205:1 # esclerosante
4:1 22:1 26:1 44:1 64:1 # italia
2:1 11:2 27:1 57:1 90:1 96:1 106:1 235:1 # glucocorticoides
12:1 20:1 27:1 70:1 109:1 253:1 # rutina
9:1 35:1 44:1 77:1 85:1 150:1 167:1 # sensibilización
4:1 23:1 26:1 28:1 34:1 # frontal
10:1 11:1 21:1 41:1 # coste
1:1 7:1 32:1 55:1 132:1 # dermis
8:1 9:1 12:1 22:1 67:1 92:1 106:1 144:1 148:1 155:1 219:1 # influencia
13:1 28:1 41:1 46:1 282:1 # trombos
2:1 18:1 34:1 38:1 93:1 151:1 258:1 # gonorrea
11:1 26:1 34:1 50:1 74:1 131:1 167:1 # consulta
4:1 7:1 20:1 34:1 40:1 44:1 81:1 82:1 223:1 239:1 # personalidad
4:1 17:1 32:1 44:1 74:1 103:1 296:1 # visualizar
17:1 26:1 38:1 72:1 84:1 85:1 187:1 # secretar
6:1 10:1 54:1 56:1 65:1 125:1 # diástole
8:1 15:1 24:1 29:1 39:1 44:1 83:1 86:1 98:1 177:1 199:1 231:1 # publicación
9:1 16:1 18:1 46:1 53:1 56:1 124:1 133:1 287:1 289:1 # esplenomegalia
16:1 42:1 92:1 104:1 128:1 # esquema
# 1980
11:1 15:1 27:1 47:1 65:1 84:1 140:1 143:1 # etiológico
5:1 66:1 77:1 95:1 204:1 # papila
11:1 17:1 34:1 75:1 131:1 # conjugar
9:1 11:1 12:2 23:1 27:1 34:1 52:1 67:1 131:1 # incontinencia
3:1 14:1 47:1 121:1 140:1 186:1 299:1 # angiografía
8:1 10:1 12:1 27:1 32:1 33:1 39:1 54:1 67:1 68:1 86:1 99:1 155:1 # distinción
6:1 32:1 35:1 36:1 41:1 107:1 190:1 204:1 222:1 # apoptosis
4:1 19:1 112:2 # valvas
7:1 8:1 33:1 38:1 39:1 68:1 72:1 86:1 99:1 161:1 238:1 # erección
14:1 18:1 61:1 162:1 # urbano
3:1 4:1 17:1 30:1 51:1 56:1 66:1 232:1 249:1 298:1 # paralelo
7:1 12:1 27:1 40:1 44:1 77:1 90:1 114:1 148:1 # infertilidad
3:1 7:1 14:1 18:1 116:1 278:1 # verano
17:1 26:1 64:1 94:1 119:1 150:1 # habitar
# 48
7:1 21:1 53:1 54:1 64:1 115:1 122:1 258:1 # mediterráneo
3:1 13:1 14:1 25:1 58:1 61:1 78:1 163:1 167:1 258:1 # transcurrir
21:1 42:1 104:1 # tema
9:1 20:1 53:1 76:1 88:1 296:1 # amenaza
8:1 12:1 15:1 52:1 53:1 54:1 115:1 # medicine
27:1 47:1 84:1 107:1 221:1 # etiopía
2:1 9:1 21:1 82:1 160:1 167:1 # extensor
1:1 40:1 151:1 # idea
3:1 10:1 11:1 13:1 19:1 41:1 78:1 118:1 134:1 236:1 # costras
2:1 3:1 55:1 76:1 80:1 81:1 104:1 127:1 156:1 # empeoramiento
179:1 # igg
# v.
12:1 17:1 20:1 25:1 27:1 47:1 70:1 109:1 226:1 253:1 259:1 # rutinario
11:1 23:1 27:1 34:1 97:1 112:1 131:1 173:1 # conjuntiva
13:1 17:1 28:1 53:1 66:1 84:1 249:1 # parámetro
3:1 14:1 49:1 55:1 76:1 80:1 100:1 185:1 186:1 # agrandamiento
17:1 32:1 38:1 60:1 103:1 # revisar
12:1 35:1 41:1 51:1 77:1 123:1 127:1 222:1 # eosinófilos
9:1 10:1 11:1 21:1 23:1 32:1 34:1 35:1 89:1 131:1 167:1 190:1 # consistente
4:1 16:1 19:1 56:1 60:1 162:1 # basales
3:1 17:1 26:1 62:1 66:1 75:1 204:1 258:1 # garrapata
7:1 9:1 11:1 15:1 27:1 52:1 105:1 135:1 143:1 # energético
4:1 9:1 20:1 37:1 38:1 210:1 # adrenal
17:1 162:1 # bajar
8:1 9:1 21:1 23:1 38:1 72:1 80:1 89:1 120:1 187:1 # creciente
1:1 16:1 85:1 127:1 # deseo
10:1 14:1 16:1 21:1 22:1 23:1 54:1 69:1 102:1 120:1 158:1 # estudiante
32:1 33:1 35:1 38:1 39:1 55:1 68:1 104:1 # remisión
9:1 21:1 30:1 31:1 44:1 47:1 100:1 147:1 # endotelio
5:1 50:1 58:1 198:1 218:1 # mácula
28:1 # rojizo
11:1 27:1 48:1 64:1 112:1 173:1 299:1 # cognitiva
4:1 12:1 44:1 52:1 151:1 # lineal
1:1 12:1 18:1 87:1 97:1 123:1 279:1 # inmunodeficiencia
7:1 8:1 38:1 80:1 258:1 # cierre
28:1 34:1 47:1 128:1 137:1 172:1 # bronquio
2:1 32:1 36:1 43:1 44:1 65:1 110:1 123:1 # polimorfismo
2:1 16:2 81:1 82:1 133:1 # espesor
74:1 149:1 150:1 # subir
8:1 10:1 27:1 39:1 57:1 64:1 69:1 71:1 74:1 86:1 # sustitución
26:1 28:1 70:1 71:1 103:1 147:1 149:1 # rotavirus
30:1 32:1 44:1 60:1 # elisa
2:1 6:1 54:1 64:1 101:1 115:1 # editor
1:1 12:1 18:1 73:1 87:1 97:1 193:1 279:1 # inmunodeprimidos
8:1 12:1 18:1 72:1 116:1 # vecino
16:1 17:1 38:2 60:1 186:1 287:1 # regresar
2:1 38:1 58:1 61:1 72:1 73:1 82:1 # precursor
# h5n1
2:1 6:1 25:1 37:1 40:1 49:1 101:1 181:1 253:1 267:1 # autoridad
3:1 4:1 50:1 58:1 61:1 69:1 129:1 165:1 183:1 218:1 232:1 # cultural
7:1 41:1 50:1 51:1 58:1 69:1 213:1 218:1 227:1 # tuberculosa
3:1 4:1 7:1 12:1 52:1 55:1 232:1 278:1 # mineral
9:1 14:1 20:1 32:1 43:1 48:1 113:1 157:1 159:1 168:1 170:1 178:1 188:1 189:1 211:1 214:1 244:1 # enanismo
3:1 9:1 11:1 13:1 17:1 23:1 34:1 67:1 78:1 79:1 89:1 131:1 # concentrar
10:1 15:1 21:1 27:1 32:1 35:1 104:1 135:1 190:1 # sistemático
3:1 13:1 14:1 25:1 78:1 163:1 167:1 169:1 187:1 # transcripción
3:1 4:1 52:1 61:1 129:1 232:1 # neural
2:1 17:1 25:2 26:1 42:1 64:1 226:1 # mayoritario
24:1 112:1 # cava
27:2 38:1 64:1 81:1 84:1 173:1 193:1 # repetitivo
7:1 16:1 21:1 28:1 56:1 62:1 122:1 163:1 205:1 # ateroesclerosis
27:1 50:1 64:1 69:1 279:1 # multitud
# 400
10:1 15:1 17:1 24:1 27:1 71:1 83:1 123:1 290:1 292:1 # justificar
32:1 74:1 172:1 # suis
8:1 10:1 12:1 27:1 39:1 57:1 64:1 69:1 86:1 167:1 # institución
12:1 19:1 33:1 35:1 39:1 68:1 112:1 # invasión
31:1 37:1 49:1 160:1 171:1 # exudado
11:1 27:1 32:1 44:1 64:1 65:1 # colitis
14:1 15:1 23:1 27:2 32:1 135:1 158:1 # antisépticos
21:1 25:1 42:1 62:1 73:1 110:1 # primate
12:1 24:1 66:1 67:1 88:1 204:1 # incapaz
7:1 9:1 21:1 38:1 52:1 84:1 # retener
4:1 6:1 7:1 25:1 34:1 52:1 64:1 81:1 151:1 153:1 239:1 # peritoneal
16:1 17:1 60:1 79:1 # cesar
# hm
# x.
17:1 26:2 84:1 # tarjeta
31:1 39:1 40:1 54:1 212:1 224:1 # dióxido
8:1 12:1 22:1 28:1 67:1 73:1 103:1 144:1 155:1 206:1 219:1 # provincia
4:1 9:1 17:1 20:1 29:1 42:1 79:1 # almacenar
17:1 26:1 66:1 253:1 267:1 # pautar
3:1 13:1 47:1 50:1 56:1 65:1 78:1 103:1 # ultravioleta
1:1 4:1 26:1 56:1 63:1 84:1 272:1 # detalle
48:1 # niñez
2:1 3:1 5:1 17:1 30:1 119:1 # elaborar
8:1 9:1 17:1 22:1 24:1 38:1 67:1 144:1 155:1 219:1 292:1 # carencia
9:1 14:1 20:1 23:1 26:1 89:1 116:1 288:1 # ventana
1:1 7:1 28:1 41:1 81:1 115:1 133:1 # hospedero
37:1 94:1 264:1 # chad
8:1 16:1 25:1 38:1 73:1 163:1 169:1 187:1 # prescripción
46:1 162:1 282:1 # bomba
50:1 51:1 # túbulo
6:1 8:2 12:1 19:1 20:1 64:1 96:1 109:1 # citocinas
22:1 36:1 152:1 169:1 212:1 254:1 # hipoxia
7:1 25:1 37:1 149:1 153:1 195:1 # adherir
7:1 17:1 21:1 25:1 41:1 47:1 90:1 122:1 153:1 163:1 205:1 259:1 # arteriosclerosis
3:1 9:1 21:1 23:1 37:1 54:1 80:1 89:1 120:1 186:1 # gradiente
9:1 18:1 56:1 63:1 289:1 # lleno
1:1 2:1 3:1 7:1 17:1 21:1 25:1 47:1 84:1 122:1 153:1 259:1 # deteriorar
3:1 45:1 56:1 61:1 69:1 72:1 129:1 165:1 180:1 183:1 197:1 203:1 # lectura
6:1 8:1 29:1 31:1 40:1 41:1 79:1 84:1 98:1 224:1 # cetoacidosis
31:1 40:1 70:1 172:1 224:1 # ruido
1:1 7:1 9:1 21:2 23:1 84:1 89:1 105:1 120:1 122:1 145:1 # detergente
9:1 33:1 35:1 39:1 53:1 54:1 68:1 110:1 167:1 # dimensión
2:1 18:1 34:1 # honor
11:1 15:1 28:1 41:1 43:1 46:2 55:1 143:1 187:1 # cromomicosis
5:1 26:1 119:1 199:1 # tabla
9:1 21:1 23:1 71:1 85:1 89:1 120:1 267:1 # ausente
15:1 17:1 24:1 38:1 44:1 83:1 124:1 193:1 292:1 # replicar
8:1 25:1 29:1 33:1 39:1 68:1 75:1 86:1 98:1 99:1 149:1 177:1 179:1 184:1 258:1 # irrigación
1:1 3:1 17:1 37:1 49:1 186:1 287:1 # degradar
3:1 4:1 5:1 7:1 21:1 48:1 62:1 77:1 97:1 122:1 232:1 278:1 # unilateral
3:1 4:1 7:2 81:1 92:1 126:1 231:1 232:1 239:1 278:1 # puerperal
17:1 26:1 42:1 62:1 # matar
7:1 8:1 9:1 22:1 38:1 54:1 67:1 114:1 144:1 155:1 219:1 290:1 # diferenciación
15:1 24:1 27:1 43:1 65:1 83:1 104:1 135:1 195:1 # hemolítica
3:1 6:1 7:1 8:1 14:1 22:1 56:1 65:1 67:1 144:1 155:1 219:1 278:1 281:1 # tolerancia
41:1 50:1 51:1 # túbulos
6:1 26:1 42:1 62:1 76:1 106:1 196:1 235:1 253:1 # glutamato
10:1 16:1 21:1 81:1 102:1 # peste
4:1 24:1 57:1 # bucal
9:1 14:1 20:1 38:1 75:1 121:1 164:1 186:1 # gangrena
11:1 15:1 48:1 143:1 # étnico
16:1 25:1 34:1 47:1 52:1 103:1 149:1 259:1 # viriones
4:1 8:2 12:1 20:1 29:1 39:1 57:1 86:1 98:1 106:1 109:1 177:1 # alucinación
# 72
7:1 77:1 81:1 123:1 239:1 # perfil
7:1 18:1 59:1 80:1 93:1 111:1 138:1 150:1 # gobierno
92:1 93:1 287:1 # juego
10:1 19:1 26:1 32:1 34:1 48:1 93:1 166:1 170:1 185:1 # agonistas
27:1 32:1 38:1 42:1 43:1 62:1 113:1 136:1 157:1 168:1 178:1 # reumatismo
9:1 92:1 128:1 148:1 174:1 # enfoque
12:1 # inh
8:1 9:1 55:1 72:1 110:1 116:1 # envejecimiento
26:1 # hta
8:1 15:1 33:1 39:1 54:1 68:1 86:1 99:1 115:1 # edición
11:1 15:1 19:1 27:1 35:1 135:1 143:1 # asiático
4:1 5:1 30:1 34:1 43:1 52:1 60:1 63:1 154:1 # salmonella
7:1 16:1 21:1 23:1 120:1 122:1 208:1 # esfínter
1:1 8:1 40:1 54:1 72:1 149:1 # decidir
5:1 19:2 22:1 35:1 52:1 107:1 124:1 127:1 280:1 # neoplasias
8:1 15:1 24:1 29:1 33:1 39:1 68:1 83:1 86:1 98:1 99:1 150:1 177:1 184:1 # ubicación
11:1 15:1 128:1 143:1 172:1 # psíquico
5:1 31:1 32:1 37:1 171:1 # aislado
12:1 16:1 52:1 72:1 81:1 123:1 133:1 # inespecíficos
8:1 10:1 16:1 20:1 26:1 29:1 34:1 47:1 98:1 102:1 145:1 166:1 223:1 # gestacional
1:1 27:1 28:1 40:1 149:1 151:1 # tiroidea
4:1 7:1 10:1 21:1 28:1 31:1 34:1 41:1 122:1 # aldosterona
185:1 200:1 # aguja
6:1 27:1 29:1 32:1 45:1 60:1 62:1 141:1 255:1 274:1 # satisfactorio
11:1 17:1 31:1 35:1 40:1 41:1 60:1 213:1 222:1 224:1 # sarcoidosis
1:1 16:1 24:1 37:1 40:1 49:1 103:1 181:1 # cavidades
40:1 49:1 150:1 181:1 227:1 300:1 # bebida
8:1 9:1 21:1 33:1 39:1 67:1 68:1 86:1 99:1 111:1 155:1 # obtención
7:1 9:1 10:1 21:1 32:1 35:1 67:1 81:1 190:1 239:1 # persistencia
7:1 24:1 31:1 37:1 53:1 171:1 213:1 # mercado
2:1 4:1 6:1 10:1 22:1 25:1 32:1 101:1 125:1 152:1 242:1 245:1 # historial
10:1 12:1 13:1 16:1 25:1 38:1 102:1 121:1 134:1 140:1 149:1 207:1 # restringir
3:1 9:1 40:1 54:1 61:1 100:1 108:1 129:1 195:1 # hendidura
11:1 12:1 13:1 23:1 72:1 85:1 167:1 208:1 257:1 # intrínseco
36:1 38:1 111:1 137:1 296:1 # pobreza
3:1 8:1 19:1 29:1 33:1 39:1 68:1 86:1 95:1 98:1 99:1 133:1 149:1 177:1 184:1 297:1 # aspiración
8:1 12:1 15:1 25:1 76:1 95:1 141:1 156:1 290:1 # rifampicina
1:1 8:1 16:1 22:1 29:1 33:1 39:1 68:1 86:1 98:1 99:1 103:1 177:1 184:1 # desviación
3:1 9:1 17:1 20:1 38:1 73:1 74:1 176:1 258:1 # suprarrenales
5:1 11:1 28:1 29:1 34:1 100:1 107:1 124:1 131:1 210:1 # acondroplasia
12:1 18:1 24:1 55:1 76:1 # camino
4:1 17:1 26:1 141:1 # faltar
11:1 15:1 27:1 44:1 110:1 135:1 143:1 205:1 # climático
8:1 17:1 28:1 75:1 179:1 258:1 # cigarro
4:1 8:1 16:1 22:1 40:1 44:1 72:1 81:1 133:1 144:1 # especialidad
3:1 8:1 9:1 13:1 29:1 39:1 52:1 78:1 81:1 84:1 86:1 98:1 177:1 297:1 # penetración
4:1 12:1 71:1 74:1 # inusual
11:1 43:1 96:1 # moco
2:1 6:1 11:1 12:1 38:1 45:1 67:1 72:1 258:1 274:1 # incorrecto
4:1 15:1 17:1 24:2 44:1 83:1 123:1 290:1 292:1 # calificar
9:1 12:1 21:1 23:1 28:1 46:1 52:1 55:1 73:1 89:1 120:1 206:1 # prominente
2:1 11:1 34:1 35:1 36:1 130:1 131:1 167:1 179:1 # por~consiguiente
51:1 92:1 199:1 231:1 300:1 # pueblo
8:1 10:1 16:1 26:1 29:1 33:1 39:1 68:1 86:1 98:1 99:1 102:1 166:1 177:1 184:1 # estación
3:1 7:1 21:1 47:1 55:1 110:1 122:1 128:1 147:1 172:1 278:1 # quimioterapia
34:1 82:1 167:1 # johnson
17:1 27:1 50:1 58:1 112:1 173:1 218:1 # cultivar
12:1 18:1 51:1 97:1 111:1 235:1 279:1 299:1 # inmunoglobulinas
8:1 29:1 44:1 65:1 98:1 104:1 282:1 296:1 # embolización
17:1 22:1 25:1 187:1 245:1 # criar
17:1 24:1 93:1 105:1 292:1 # cargo
8:1 17:1 22:1 29:1 98:1 112:1 144:1 # vaciar
41:1 85:1 193:1 # joseph
2:1 18:1 34:1 93:1 151:1 258:1 # gonorrhoeae
3:1 13:1 78:1 160:1 # extra
3:2 29:1 45:1 61:1 69:1 129:1 165:1 180:1 183:1 197:1 203:1 255:1 297:1 # fractura
12:1 19:1 35:1 112:2 173:1 # invasiva
13:1 34:1 36:1 38:1 42:1 52:1 104:1 193:1 # treponema
27:1 65:1 106:1 173:1 253:1 # evolutivo
1:1 19:1 27:1 28:1 40:1 149:1 151:1 # tiroideas
# 1970
3:1 8:1 29:1 33:1 37:1 39:1 42:1 61:1 68:1 86:1 98:1 99:1 108:1 129:1 177:1 184:1 297:1 # maduración
4:1 5:1 10:1 12:1 17:1 26:1 166:1 167:1 228:1 # instalar
56:1 104:1 124:1 127:1 156:1 # empleo
6:1 12:1 19:1 23:1 27:1 35:1 46:1 220:1 257:1 # asintomáticas
7:1 12:1 17:1 26:1 85:1 90:1 167:1 # insertar
7:1 24:1 38:1 72:1 # recaer
5:1 12:1 17:1 25:1 121:1 145:1 226:1 228:1 # laringe
4:1 7:1 8:1 11:1 22:1 44:1 46:1 53:1 144:1 201:1 213:1 # comercializar
24:1 29:1 112:1 # vaca
1:1 7:1 42:1 51:1 62:1 132:1 299:1 # dermatólogo
4:1 5:1 17:1 37:1 49:1 66:1 # paladar
4:1 9:1 21:1 23:1 24:1 44:1 80:1 89:1 120:1 # caliente
4:1 25:1 66:1 169:1 186:1 # gripal
10:1 12:1 13:1 20:1 28:1 32:1 54:1 109:1 123:1 134:1 # distrofina
# 22
6:1 41:1 62:1 141:1 174:1 196:1 # fosfato
1:1 12:1 42:1 44:1 104:1 114:1 115:1 148:1 # linfedema
17:1 19:1 20:1 35:1 179:1 # asignar
1:1 9:1 16:1 38:1 54:1 73:1 100:1 110:1 133:1 # desprendimiento
2:1 3:1 7:1 8:1 29:1 39:1 81:1 86:1 98:1 174:1 177:1 239:1 297:1 # perforación
17:1 28:1 66:1 249:1 # paro
14:1 17:1 20:1 31:1 34:1 100:1 119:1 162:1 223:1 # abandonar
9:1 11:1 12:1 21:1 23:2 27:1 34:1 52:1 89:1 120:1 131:1 # continente
7:1 21:1 79:1 90:1 296:1 # certeza
2:1 9:1 36:1 51:1 53:1 130:1 # por~lo~menos
28:1 61:1 231:1 # puro
22:1 55:1 57:1 79:1 104:1 106:1 235:1 # glucemia
1:1 7:1 25:1 31:1 37:1 112:1 153:1 171:1 173:1 # derivado
7:1 17:1 21:1 24:1 90:1 122:1 292:1 # carter
3:1 8:1 29:1 33:1 39:1 60:1 61:1 62:1 68:1 69:1 86:1 98:1 99:1 129:1 165:1 177:1 183:1 184:1 297:1 # saturación
7:1 35:1 38:1 39:1 58:1 71:1 81:1 193:1 213:1 239:1 # repercusión
1:1 9:2 19:1 21:1 23:1 79:1 89:1 100:1 120:1 163:1 # ascendente
3:1 6:1 13:1 45:1 72:1 78:1 274:1 # trayecto
5:1 17:1 18:1 30:1 116:1 228:1 # novelar
80:1 103:1 # viejo
26:1 27:1 29:1 50:1 58:1 62:1 141:1 173:1 218:1 # facultativo
7:1 27:1 38:1 90:1 116:1 149:1 # revertir
17:1 42:1 132:1 # arma
10:1 11:1 13:1 19:1 34:1 82:1 96:1 112:1 131:1 134:1 167:1 # vasoconstricción
12:1 18:1 51:1 97:1 111:1 235:1 279:1 299:1 # inmunoglobulina
123:1 # fijo
9:1 12:1 18:1 35:1 114:1 167:1 173:1 # inofensivo
7:1 15:1 16:1 25:1 152:1 153:1 163:1 195:1 264:2 # escherichia
12:1 33:1 35:1 39:1 67:1 68:1 71:1 106:1 205:1 # inclusión
5:1 19:1 22:1 35:1 36:1 107:1 124:1 152:1 169:1 280:1 # hipoplasia
3:1 11:1 15:1 27:1 76:1 135:1 143:1 210:1 # dramático
5:1 22:1 54:1 76:1 264:1 # chlamydia
72:1 # ecg
2:1 10:1 11:2 15:1 21:1 27:1 41:1 90:1 135:1 143:1 # corticosteroides
11:2 14:1 26:1 34:1 46:1 55:1 64:1 67:1 131:1 201:1 288:1 # concomitante
4:1 11:1 15:1 41:1 105:1 140:1 143:1 # alérgicos
7:1 35:1 37:1 40:1 49:1 54:1 116:1 173:1 181:1 # diversidad
3:1 56:1 61:1 124:1 129:1 # pleura
10:1 11:1 17:1 26:2 34:1 62:1 131:1 166:1 167:1 # constatar
2:1 5:1 8:1 11:1 29:1 30:1 38:1 47:1 98:1 258:1 # correlacionar
14:1 42:1 93:1 121:1 # mango
21:1 149:1 # teñir
2:1 6:1 11:1 15:1 35:1 43:1 46:1 101:1 143:1 147:1 201:1 # psicomotor
28:1 65:1 # rol
17:1 22:2 25:1 103:1 226:1 245:1 # aviaria
10:1 19:1 33:1 117:1 162:1 # bastón
7:1 56:1 227:1 300:1 # leber
2:1 8:1 11:1 33:1 38:1 39:1 68:1 72:1 86:1 99:1 161:1 238:1 258:1 # corrección
2:1 6:1 28:1 45:1 57:1 73:1 87:1 101:1 108:1 146:1 206:1 274:1 # productor
2:1 4:1 18:1 37:1 40:1 42:1 44:1 49:1 132:1 181:1 247:1 # normalidad
1:1 7:1 10:1 16:1 21:1 28:1 40:1 102:1 122:1 127:1 # esteroideos
7:1 16:1 17:1 21:1 25:1 47:1 90:1 122:1 153:1 163:1 259:1 # arterioesclerosis
4:1 5:1 8:1 10:1 12:1 26:1 29:1 39:1 86:1 98:1 166:1 167:1 177:1 # instalación
3:1 7:1 9:1 13:1 14:1 38:1 78:1 114:1 167:1 # transferencia
# sks
22:1 32:1 54:1 140:1 141:1 185:1 # disfagia
26:1 267:1 # tau
13:1 25:1 56:1 124:1 169:1 # triple
7:2 9:1 28:1 53:1 114:1 132:1 148:1 # enfermero
66:1 204:1 # pap
65:1 # árbol
42:1 75:1 76:1 # gama
8:1 38:1 47:1 57:1 73:1 193:1 231:1 # prepucio
6:1 10:1 41:1 93:1 125:1 185:1 # agosto
2:1 16:1 28:1 73:1 82:1 114:1 206:1 # profesor
2:1 11:1 17:1 34:1 42:1 131:1 132:1 148:1 174:1 # conformar
13:1 28:1 30:1 44:1 45:1 56:1 64:1 65:1 72:1 # electrolitos
9:1 21:1 106:1 235:1 253:1 # gluten
8:1 80:1 # cie-10
7:1 25:1 32:1 47:1 55:1 104:1 114:1 153:1 195:1 259:1 # hemisferio
6:1 32:1 35:1 47:1 62:1 65:1 66:1 107:1 123:1 196:1 # fisiopatología
8:1 41:1 44:1 47:1 77:1 # cilios
28:1 30:1 40:1 56:1 79:1 96:1 152:1 210:1 # hidrocele
2:1 31:1 37:1 51:1 92:1 128:1 151:1 171:1 199:1 # bloqueadores
1:1 7:1 9:1 71:1 74:1 81:1 100:1 133:1 # suspender
17:1 24:1 26:1 90:1 292:1 # carta
17:2 22:1 24:1 25:1 226:1 245:1 292:1 # cariar
10:1 16:1 38:1 102:1 187:1 # crest
44:1 47:1 50:1 # julio
2:1 6:1 18:1 59:1 101:1 138:1 139:1 243:1 246:1 266:1 # torno
29:1 42:1 264:1 # macho
17:1 32:1 54:1 85:1 # diseñar
54:1 81:1 115:1 149:1 # pedir
# 1999
4:1 22:1 53:1 54:1 115:1 # medial
3:1 13:1 14:1 28:1 52:1 61:1 78:1 147:1 167:1 # neurotransmisor
1:1 3:1 7:1 9:1 27:1 52:1 62:1 145:1 278:1 287:1 # degenerativa
12:1 20:1 27:1 34:1 47:1 48:1 53:1 84:1 109:1 # metionina
17:1 22:1 103:1 # aviar
32:1 103:1 # bovis
8:1 80:1 82:1 84:1 96:1 # society
6:1 10:1 11:1 41:2 82:1 125:1 # costoso
8:1 9:1 11:1 21:1 23:1 34:1 80:1 89:1 120:1 131:1 163:1 167:1 # consciente
6:1 27:1 29:1 45:1 50:1 141:1 255:1 274:1 279:1 290:1 # multifactorial
17:1 75:1 299:1 # hogar
31:1 37:1 49:1 65:1 82:1 171:1 # soldado
5:1 17:1 30:1 38:2 116:1 228:1 # revelar|reveler
# hg
# av
6:1 21:1 160:1 # texto
15:1 24:1 47:1 55:1 83:1 128:1 150:1 # bioquímica
1:1 16:1 42:1 113:1 # desmayo
25:1 80:1 93:1 287:1 # riego
5:1 11:1 65:1 185:1 186:1 # agrícola
9:1 17:1 42:1 105:1 145:1 # margen
# 250
31:1 40:1 212:1 224:1 # óxido
11:1 19:1 27:1 48:1 64:1 112:1 173:1 299:1 # cognitivas
3:1 17:1 26:1 29:1 43:1 66:1 76:1 79:1 84:1 249:1 297:1 298:1 # paracetamol
19:1 40:1 49:1 60:1 181:1 212:1 254:1 # oxidasa
5:1 19:1 26:1 54:1 62:1 77:1 82:1 87:1 112:1 # vasodilatación
17:1 21:1 90:1 # arte
8:1 27:1 29:2 38:1 45:1 98:1 112:1 151:1 173:1 255:1 # reactivación
8:1 18:1 96:1 173:1 # nocivo
11:1 17:1 34:1 42:1 74:1 131:1 136:1 167:1 # consumar|consumir
2:1 27:1 36:1 43:1 110:1 130:1 # por~último
17:1 46:1 151:1 227:1 282:1 # bombear
7:1 8:1 15:1 22:1 54:1 81:1 144:1 239:1 # perjudicial
17:1 50:1 58:1 66:1 218:1 249:1 # culpar
16:1 24:1 31:1 37:1 81:1 163:1 171:1 # pescado
10:1 12:1 18:1 19:1 22:1 27:1 53:1 54:1 115:1 117:1 # mediastino
8:1 13:1 15:1 25:1 33:1 39:1 68:1 86:1 99:1 253:1 # nutrición
6:1 15:1 28:1 41:1 44:1 55:1 64:1 65:1 187:1 # microlitos
# cmv
47:1 103:1 111:1 # obvio
31:1 40:1 54:1 100:1 224:1 # cándido
10:1 11:1 15:1 27:1 124:1 135:1 143:1 # plástico
10:1 16:1 17:1 26:1 38:1 102:1 166:1 # restar
1:1 9:2 16:1 54:1 79:1 80:1 100:1 163:1 # descendiente
5:1 9:1 23:1 32:1 55:1 76:1 80:1 89:1 # aislamiento
16:1 35:1 57:1 74:1 79:1 173:1 # sucesivo
80:1 95:1 296:1 # pieza
5:1 19:1 50:1 198:1 231:1 280:1 # pápulas
7:1 8:1 14:1 15:1 21:1 25:1 122:1 147:1 148:1 153:1 174:1 # anfotericina
8:1 26:1 29:1 33:1 39:1 64:1 68:1 86:1 98:1 99:1 140:1 177:1 184:1 185:1 # agitación
1:1 7:1 9:1 38:1 73:1 100:1 204:1 # aprender
4:1 26:1 58:1 64:1 150:1 # cubital
85:1 115:1 # sed
3:1 17:1 55:1 149:1 # mirar
7:1 21:1 23:1 97:1 120:1 122:1 # hunter
26:1 29:1 # tac
37:1 49:1 56:1 63:1 75:1 287:1 # llegada
49:1 70:1 92:1 115:1 # rueda
3:1 10:1 11:1 13:1 17:1 19:1 23:1 26:1 34:1 78:1 117:1 118:1 131:1 166:1 236:1 241:1 269:1 # contrastar
5:1 14:1 124:1 # plan
2:1 7:1 11:1 38:2 72:1 258:1 # recorrer
7:1 25:1 47:1 53:1 58:1 61:1 213:1 259:1 # mercurio
26:1 62:1 64:1 150:1 # hábitat
5:1 8:1 29:2 39:1 50:1 58:1 86:1 98:1 177:1 198:1 218:1 # eyaculación
10:1 11:1 26:1 41:1 166:1 # costa
4:1 24:1 26:1 44:1 62:1 296:1 # cataliza
1:1 9:1 82:1 167:1 # denso
2:1 28:1 174:1 # fósforo
9:1 17:1 21:1 62:1 # atenuar
31:1 40:1 44:1 224:1 # sólido
2:1 6:1 17:1 20:1 59:1 101:1 139:1 243:1 # tornar
# μm
2:1 28:1 51:1 61:1 70:1 205:1 # cloruro
8:1 12:1 24:1 26:1 29:1 64:1 66:1 67:1 98:1 204:1 # incapacitante
10:1 16:1 27:1 38:1 55:1 80:1 102:1 110:1 116:1 # revestimiento
# 120
14:1 20:1 21:1 23:1 31:1 34:1 120:1 158:1 223:1 # donante
7:1 28:1 185:1 200:1 # agujero
12:1 20:1 109:1 112:1 # vaina
14:1 17:1 42:1 52:1 # manejar
27:1 38:1 55:1 64:1 104:1 149:1 # remitir
8:1 24:1 33:1 38:1 39:1 57:1 68:1 72:1 73:1 86:1 99:1 267:1 # precaución
1:1 16:1 28:1 40:1 145:1 152:1 210:1 299:1 # deshidrogenasa
1:1 9:1 35:1 37:1 40:1 49:1 167:1 181:1 # densidad
38:1 47:1 53:1 54:1 104:1 115:1 # remedio
# 1996
8:1 12:1 29:1 48:1 97:1 98:1 279:1 296:1 # inmunización
4:1 8:1 55:1 56:1 63:1 72:1 80:1 110:1 141:1 272:1 # fallecimiento
14:1 20:1 22:1 54:1 # diana
50:1 51:1 58:1 67:1 208:1 218:1 # vínculo
3:1 5:1 7:1 12:1 21:1 62:1 121:1 122:1 235:1 258:1 # inglaterra
14:1 15:1 23:1 27:1 28:1 55:1 110:1 111:1 158:1 187:1 # antimicrobiana
12:1 20:1 34:1 54:1 100:1 109:1 # ondina
10:1 15:1 19:1 24:1 27:1 30:1 83:1 135:1 # elásticas
4:1 19:1 56:1 79:1 141:1 151:1 # cefaleas
2:1 4:1 9:1 22:1 25:1 82:1 85:1 167:1 245:1 # sensorial
6:1 26:1 44:1 53:1 64:1 65:1 84:1 119:1 # metabolito
64:1 69:1 # itu
2:1 141:1 # favor
2:1 8:1 11:1 12:1 20:1 29:1 54:1 98:1 109:1 234:1 # coordinación
2:1 4:1 17:1 18:1 42:1 44:1 132:1 247:1 296:1 # normalizar
3:1 13:1 14:1 58:1 61:1 78:1 82:1 163:1 167:1 # transcurso
22:1 103:1 # viaje
4:1 9:1 18:1 41:1 105:1 145:1 289:1 # alérgenos
# 36
1:1 25:1 30:1 44:1 47:1 91:1 149:1 259:1 # delirio
# judío
# 99
5:1 7:1 14:2 94:1 121:1 145:1 167:1 # langerhans
# 300
114:1 # hfe
8:1 9:1 15:1 27:1 54:1 64:1 81:1 100:1 204:1 # apendicitis
4:1 9:1 21:1 22:1 30:1 31:1 44:1 100:1 147:1 # endoteliales
# p.
12:1 15:1 24:1 52:1 83:1 88:1 123:1 # ineficaz
26:1 44:1 53:1 65:1 84:1 119:1 296:1 # metabolización
4:1 5:1 17:1 65:1 116:1 127:1 228:1 # alveolar
11:1 23:1 27:1 34:1 97:1 131:1 173:1 # conjuntivo
10:1 17:1 26:1 71:1 166:1 # ajustar
9:1 12:1 21:1 23:1 30:1 44:1 67:1 120:1 145:1 179:1 257:1 # inteligencia
32:1 34:1 36:1 48:1 54:1 77:1 133:1 150:1 # disponibilidad
56:1 77:1 152:1 264:1 # chile
4:1 8:1 26:1 29:1 47:1 64:1 66:1 95:1 98:1 # palpitaciones
3:1 7:1 17:1 28:1 44:1 65:1 73:1 114:1 206:1 278:1 290:1 # proliferar
5:1 10:1 16:1 17:1 27:1 50:1 102:1 116:1 198:1 228:1 # vestibular
6:1 11:1 15:1 34:1 55:1 143:1 253:1 267:1 # autonómico
1:2 8:1 9:2 67:1 81:1 100:1 155:1 193:1 # dependencia
8:1 26:1 29:2 33:1 39:1 68:1 79:1 86:1 98:1 99:1 177:1 184:1 193:1 # aceptación
1:1 4:1 9:1 16:1 23:1 26:1 56:1 89:1 # dentales
19:1 20:1 28:1 34:1 52:1 223:1 # nefronas
3:1 17:1 24:1 40:1 152:1 210:1 292:1 # carbohidratos
9:1 13:1 23:1 28:1 53:1 79:1 84:1 89:1 # centímetro
# cdc
4:1 9:1 51:1 67:1 141:1 # encéfalo
3:1 16:1 21:1 62:1 152:1 169:1 187:1 # hipócrates
17:1 123:1 # fijar
# dht
1:1 4:1 40:1 44:1 66:1 # palidez
8:1 9:1 23:1 53:1 55:1 69:1 72:1 89:1 110:1 136:1 # entumecimiento
3:1 7:1 13:1 14:1 25:1 78:1 114:1 167:1 258:1 # transferrina
4:1 33:1 162:1 # balón
10:1 13:2 16:1 25:1 38:1 53:1 102:1 110:1 134:1 207:1 # trimestre
2:1 36:1 128:1 130:1 # por~qué
41:1 47:1 54:1 # dios
1:2 9:2 12:1 81:1 100:2 193:1 # independencia
17:1 75:1 185:1 # agar
6:1 10:1 16:1 92:1 102:1 107:1 125:1 231:1 # opuesto
25:1 33:1 39:1 68:1 103:1 149:1 # virión
1:1 21:1 26:1 45:1 56:1 72:1 84:1 119:1 199:1 # detectable
3:1 4:1 14:1 16:1 52:1 56:1 151:1 187:1 # craneales
18:1 34:2 43:1 56:1 57:1 127:1 205:1 # mononucleosis
12:1 18:1 27:1 38:1 41:1 84:1 128:1 172:1 # retinosquisis
44:1 64:1 69:1 76:1 124:1 156:1 # amplitud
4:1 26:1 51:1 63:1 272:1 # tallo
1:1 40:1 51:1 55:1 76:1 77:1 # amiloide
9:1 21:2 23:1 36:1 89:1 120:1 147:1 # potente
1:1 15:1 17:1 24:1 54:1 83:1 115:1 292:1 # dedicar
1:1 8:1 30:1 33:1 39:1 56:1 68:1 72:1 86:1 91:1 99:1 # deleción
5:1 17:1 24:1 41:1 90:1 93:1 185:1 292:1 # cartílagos
9:1 35:1 44:1 77:1 85:1 150:1 167:1 # sensibilizar
7:1 12:1 20:1 21:1 25:1 109:1 122:1 153:1 253:1 # uterina
3:1 7:1 12:1 18:1 27:1 62:1 92:1 96:1 128:1 278:1 # queratinocitos
# 2003
6:1 28:1 41:1 56:1 95:1 133:1 149:1 193:1 # leptospirosis
7:1 38:1 43:1 104:1 116:1 # remover
12:1 18:1 41:1 73:1 74:1 97:1 176:1 279:1 # inmunosupresores
22:1 35:1 70:1 71:1 # rusia
3:1 8:1 10:1 12:1 26:1 29:1 61:1 98:1 129:1 166:1 167:1 267:1 297:1 # instauración
3:1 5:1 13:1 17:1 19:1 37:1 49:1 78:1 118:1 236:1 # trasladar
2:1 5:1 6:1 10:1 19:1 36:1 41:1 117:1 125:1 130:1 133:1 199:1 229:1 280:1 # blastosporas
11:1 15:1 55:1 132:1 143:1 # dérmico
20:1 27:1 62:1 173:1 # nativo
6:1 28:1 147:1 # roto
74:1 116:1 # suave
1:1 8:1 16:1 24:1 29:1 39:1 42:1 76:1 86:1 98:1 163:1 177:1 # descamación
9:1 10:1 19:1 21:1 22:1 48:1 117:1 # astenia
7:1 25:1 149:1 153:1 195:1 # herir
3:1 11:1 12:1 13:1 23:1 34:1 54:1 78:1 100:1 131:1 # contraindicados
9:1 17:1 23:1 25:1 42:1 56:1 63:1 76:1 77:1 89:1 226:1 # amarillento
11:1 13:1 15:1 19:1 25:1 35:1 110:1 143:1 # asimétrico
5:1 17:1 50:1 53:1 108:1 115:1 198:1 228:1 # medular
2:1 15:1 43:1 104:1 140:1 195:1 258:1 # hemorrágicas
15:1 16:1 27:1 30:1 92:1 128:1 135:1 # esquelético
16:1 34:1 52:1 # axones
7:1 21:1 22:1 25:1 54:1 122:1 153:1 245:1 290:1 # difteria
15:1 24:1 48:1 83:1 # génica
2:1 8:1 15:1 25:1 47:1 123:1 290:1 # orificio
6:1 13:1 28:1 34:1 53:1 84:1 # tonómetro
11:1 23:1 26:1 34:1 41:1 47:1 82:1 131:1 140:1 185:1 # contagioso
27:2 32:1 64:1 147:1 # otitis
14:1 23:1 27:1 37:1 49:1 115:1 158:1 179:1 # antigüedad
4:1 14:1 24:1 67:1 79:1 281:1 # alcance
26:1 31:1 37:1 45:1 72:1 114:1 171:1 # afectado
1:1 26:1 44:1 55:1 64:1 76:1 77:1 150:1 300:1 # debilitamiento
12:1 14:1 21:1 23:1 26:1 45:1 72:1 114:1 120:1 148:1 158:1 288:1 # infectante
24:1 29:1 51:1 76:1 111:1 156:1 162:1 # campylobacter
1:1 5:1 16:1 55:1 76:1 88:1 124:1 133:1 296:1 # desplazamiento
1:1 30:1 37:1 55:1 75:1 76:1 88:1 91:1 296:1 # adelgazamiento
7:1 33:1 35:1 39:1 68:1 71:1 81:1 239:1 # perfusión
3:1 13:1 15:1 24:1 27:1 78:1 83:1 135:1 136:1 267:1 # traumática
8:1 12:1 15:1 22:1 27:1 48:1 62:1 112:1 144:1 173:1 # iniciativa
15:1 24:1 25:1 49:1 74:1 76:1 83:1 # sudamérica
11:1 15:1 27:1 40:1 47:1 54:1 107:1 135:1 143:1 # idiopático
8:1 29:1 33:1 39:1 68:1 86:1 98:1 99:1 106:1 177:1 184:1 # luxación
6:1 11:1 64:1 # coito
51:1 65:1 # bolo
7:1 50:1 54:1 58:1 90:1 116:1 173:1 218:1 # divertículo
6:1 17:1 66:1 90:1 249:1 # parto
3:1 11:1 13:1 23:1 29:1 34:1 45:1 61:1 69:1 78:1 131:1 165:1 180:1 197:1 255:1 297:1 # contracturas
19:1 79:1 85:1 151:1 300:1 # sebáceas
3:1 17:2 66:1 249:1 298:1 # parar
14:1 21:1 23:1 51:1 92:1 120:1 128:1 151:1 158:1 199:1 # bloqueantes
7:1 21:1 28:1 52:1 84:1 122:1 195:1 299:1 # heterogéneo
5:1 17:1 29:1 42:1 50:1 58:1 198:1 218:1 228:1 # macular
3:1 7:1 61:1 69:1 90:1 119:1 129:1 165:1 183:1 227:1 # abertura
16:1 28:1 33:1 35:1 39:1 68:1 73:1 114:1 206:1 # profesión
3:1 4:1 22:1 37:1 54:1 # radial
6:1 14:1 15:1 23:1 27:1 58:1 135:1 158:1 253:1 267:1 # autoanticuerpos
9:1 10:1 21:1 32:1 33:1 35:1 39:1 54:1 68:1 167:1 # distensión
26:1 64:1 150:1 # órbita
60:1 # hsa
17:1 24:1 31:1 37:1 42:1 171:1 213:1 # marcado
2:1 105:1 127:1 145:2 182:1 # george
3:1 7:1 17:1 145:1 160:1 185:1 278:1 # exagerar
7:1 9:1 23:1 25:1 53:1 81:1 89:1 110:1 153:1 160:1 239:1 # experimento
22:1 44:1 65:1 103:1 173:1 # bolivia
6:1 8:1 13:1 28:1 46:1 64:1 96:1 282:1 # trombocitopenia
8:1 29:1 33:1 39:1 40:1 49:1 68:1 86:1 98:1 99:1 177:1 181:1 184:1 212:1 254:1 # oxidación
10:1 12:1 16:1 26:1 52:1 56:1 102:1 119:1 166:1 199:1 # inestable
4:1 56:1 75:1 287:1 # legal
8:1 15:1 64:1 123:1 # déficits
1:1 9:1 18:1 37:1 42:1 46:1 230:1 289:1 # adenoma
10:1 15:1 22:1 27:1 54:1 135:1 185:1 # diagnósticas
30:1 145:1 # gel
17:1 29:1 58:1 # acuñar
5:1 19:1 28:1 40:1 77:1 152:1 210:1 212:1 254:1 280:1 # hidroxilasa
31:1 87:1 # yodo
6:1 14:1 24:1 40:1 49:1 54:1 62:1 100:1 181:1 196:1 # candidato
15:1 24:1 33:1 47:1 48:1 55:1 83:1 147:1 # miotónica
4:1 9:1 21:1 23:1 38:1 56:1 73:1 89:1 112:1 120:1 # prevalente
17:1 22:1 44:1 95:1 110:1 156:1 # limpiar
4:1 26:1 42:1 247:1 # malta
7:1 77:1 90:1 140:1 227:1 # gilbert
5:1 12:1 18:1 27:1 50:1 62:1 66:1 198:1 267:1 # paulatino
17:1 50:1 112:1 # vulvar
5:1 14:1 42:1 50:1 100:1 198:1 # mandíbula
6:1 42:2 46:1 62:1 104:1 195:1 196:1 230:1 # hematoma
4:1 17:1 51:1 # alojar
8:1 9:1 38:2 58:1 61:1 67:1 72:1 155:1 258:1 # recurrencias
7:1 8:1 10:1 12:1 15:1 21:1 23:1 27:1 120:1 122:1 135:1 257:1 # intersticio
7:1 30:1 38:1 51:1 79:1 227:1 300:1 # cerebelo
6:1 10:1 56:1 65:1 125:1 # sístole
22:1 56:1 119:1 123:1 199:1 # fiable
8:1 28:1 33:1 39:1 68:1 72:1 73:1 86:1 99:1 161:1 206:1 238:1 # proyección
# dm2
8:1 19:1 27:1 32:1 64:1 163:1 # ascitis
13:1 28:1 53:1 55:1 77:1 84:1 # milímetro
17:1 26:1 37:1 49:1 204:1 # adaptar
3:1 7:1 12:1 20:1 27:1 62:1 92:1 109:1 128:1 278:1 # queratina
8:1 9:1 22:1 50:1 56:1 67:1 70:1 103:1 144:1 149:1 155:1 219:1 # virulencia
8:1 15:1 17:1 22:1 28:1 73:1 95:1 107:1 144:1 206:1 # propiciar
15:1 24:1 25:1 83:1 # sérica
7:1 9:1 17:1 42:1 114:1 132:1 148:1 # enfermar
37:1 49:1 53:1 115:1 136:1 # humedad
11:1 15:1 27:1 39:1 48:1 76:1 135:1 143:1 # amniótico
8:1 11:1 15:1 20:1 34:2 47:1 54:1 100:1 131:1 223:1 # condicionar
11:1 15:1 24:1 31:1 37:1 44:1 46:1 83:1 124:1 156:1 171:1 201:1 # complicado
6:1 51:1 63:1 77:1 111:1 150:1 # tobillo
8:1 9:1 15:1 21:1 23:1 80:1 89:1 120:1 123:1 # eficiente
1:1 40:1 47:1 55:1 65:1 95:1 104:1 193:1 # epidemiológicos
5:1 10:1 11:1 27:1 41:1 63:1 77:1 154:1 # costilla
3:1 7:1 19:1 21:1 26:1 81:1 122:1 204:1 253:1 278:1 # terapeutas
14:1 51:1 93:1 299:1 # análogo
38:1 40:1 49:1 82:1 103:1 111:1 137:1 181:1 # sobrevida
8:2 9:1 11:1 34:1 67:1 80:1 131:1 155:1 163:1 167:1 # consciencia
9:1 17:1 23:1 26:1 38:1 58:1 72:1 89:1 92:1 # frecuentar
# 2012
4:1 5:1 # ala
40:1 41:1 65:1 95:1 174:2 # fosfolípidos
9:1 23:1 58:1 72:1 74:1 85:1 89:1 92:1 # subsecuente
7:1 15:1 16:1 27:1 81:1 132:1 133:1 135:1 239:1 # espermático
10:1 13:1 16:1 25:1 102:1 134:1 207:1 # estribo
9:1 17:1 21:1 23:1 25:1 66:1 80:1 89:1 120:1 226:1 249:1 # pariente
19:1 42:1 46:1 230:1 # thomas
1:2 7:1 9:1 100:1 114:1 # defender
9:1 11:1 23:1 34:1 67:1 89:1 106:1 131:1 205:1 # concluyente
36:1 40:1 44:1 51:1 65:1 124:1 169:1 # poliploidía
5:1 28:1 32:1 73:1 77:1 123:1 206:1 212:1 # profilaxis
4:1 7:1 48:1 60:1 97:1 116:1 173:1 # universal
7:2 12:1 21:1 23:1 33:1 114:1 120:1 122:1 257:1 # interferón
50:1 79:1 108:1 # dulce
16:1 28:1 38:1 73:1 82:1 186:1 206:1 299:1 # progreso
9:2 18:1 41:1 53:1 289:1 # en~menos~de
7:1 44:1 53:1 77:1 81:1 119:1 132:1 150:1 151:1 239:1 # permeabilidad
16:1 24:1 42:1 76:1 163:1 # escama
# 150
3:1 17:1 18:1 29:1 74:1 162:1 297:1 298:1 # subaracnoidea
10:1 15:1 18:1 22:1 27:1 41:1 54:1 135:1 185:1 # diagnostico
9:2 12:1 48:1 53:1 67:1 93:1 121:1 # meningoencefalitis
9:1 17:1 20:1 38:1 # frenar
1:1 8:1 16:1 30:1 34:1 47:1 52:1 56:1 72:1 91:1 # deleciones
3:1 7:1 24:1 30:1 56:1 63:1 119:1 227:1 278:1 # cabellera
1:1 12:1 16:1 30:1 44:1 48:1 55:1 80:1 113:1 # desmielinización
19:1 35:1 66:1 173:1 # pasivo
16:1 34:1 36:1 44:1 54:1 64:1 77:1 100:1 133:1 # espondilitis
6:1 7:1 25:1 27:1 34:1 48:1 64:2 81:1 153:1 239:1 # peritonitis
28:1 38:1 73:1 82:1 87:1 108:1 111:1 137:1 193:1 206:1 # sobreproducción
13:1 25:1 43:1 147:1 # motriz
13:1 62:1 # atrás
26:1 30:1 92:1 # vuelta
3:1 7:1 79:1 163:1 278:1 # víscera
3:1 4:1 13:1 17:1 19:1 22:1 78:1 90:1 140:1 232:1 # artralgias
5:1 19:1 22:1 35:1 52:1 107:1 124:1 127:1 280:1 # neoplasia
13:1 15:1 25:1 107:1 264:1 # trichophyton
# 1990
2:1 6:1 25:1 44:1 62:1 75:1 101:1 111:1 179:1 196:1 199:1 # obligatorio
# 1998
26:1 92:1 119:1 128:1 150:1 # tabique
11:1 41:1 57:1 60:1 74:1 279:1 # submucosa
11:1 15:1 28:1 41:1 55:1 107:1 163:1 187:1 # microscopía
26:1 52:1 128:1 151:1 169:1 172:1 # taquipnea
5:1 17:1 82:1 107:1 124:1 228:1 # soplar
42:1 46:1 51:1 66:1 77:1 95:1 204:1 230:1 # papiloma
9:2 11:1 23:1 34:1 48:1 80:1 89:1 116:1 131:1 # conveniente
7:1 25:1 38:1 56:1 73:1 114:1 153:1 199:1 # preferible
10:1 13:1 17:1 21:1 25:1 41:1 90:1 127:1 # osteoartritis
11:1 15:1 40:1 41:1 55:1 95:1 143:1 193:1 # epidémicos
34:1 47:1 # ion
4:1 19:1 22:2 55:1 140:1 # mialgias
2:1 11:1 17:1 38:1 151:1 # corear
27:1 28:1 32:1 147:1 # frotis
2:1 17:1 174:1 296:1 # forzar
40:1 54:2 74:1 103:1 149:1 173:1 # subdividir
# 33
19:1 21:1 22:1 81:1 84:1 128:1 172:1 # petequias
# 23
# 31
4:1 32:1 43:1 55:1 113:1 157:1 168:1 178:1 # al~mismo~tiempo
26:1 43:1 53:1 84:1 104:1 195:1 235:1 299:1 # metahemoglobina
7:1 10:1 19:1 21:1 42:1 117:1 122:1 # masters
6:1 34:1 36:1 147:1 152:1 169:1 221:1 # hipotonía
13:1 25:1 27:1 32:1 38:1 61:1 64:1 84:1 # uretritis
2:1 4:1 23:1 25:1 26:1 34:1 # horizontal
4:1 6:1 8:1 46:1 51:1 53:1 64:1 75:1 287:1 # citomegalovirus
5:1 # hla
17:1 24:1 25:1 26:1 47:1 57:1 147:1 226:1 259:1 292:1 # eucariota
7:1 33:1 35:1 39:1 68:1 116:1 # versión
8:1 15:1 25:1 33:1 39:1 68:1 86:1 99:1 161:1 238:1 # fricción
# o.
# o2
# nm
94:1 # nyha
# w.
90:1 # hrt
17:1 28:1 42:1 73:1 110:1 204:1 206:1 212:1 254:1 # aproximar
2:1 31:1 74:1 # sudor
3:1 15:1 37:1 47:1 54:1 65:1 140:1 # radiológico
2:1 12:1 48:1 66:1 76:1 95:1 156:1 174:1 290:1 # pampiniforme
8:1 12:1 20:1 34:1 47:1 72:1 114:1 148:1 161:1 223:1 238:1 # infeccionar
8:1 29:1 33:1 39:1 49:1 68:1 86:1 97:1 98:1 99:1 100:1 177:1 184:1 # fundación
11:1 12:1 14:1 20:1 23:1 26:1 34:1 55:1 76:1 109:1 131:1 # contaminante
49:1 # fda
9:1 92:1 185:1 200:1 # enjuague
12:1 44:1 63:1 121:1 # følling
1:1 9:1 15:1 24:1 27:1 83:1 100:1 135:1 210:1 # dendríticas
35:1 36:1 41:1 44:1 77:1 110:1 150:1 156:1 222:1 # imposibilidad
15:1 16:1 17:1 25:1 79:1 112:1 226:1 # varices
# mg/kg
9:1 23:1 26:1 49:1 53:1 76:1 89:1 97:1 100:1 # fundamentar
9:2 18:1 52:1 116:1 289:1 # veneno
7:1 12:1 82:1 116:1 # inverso
25:1 34:1 47:1 73:1 259:1 # prion
17:1 26:1 107:1 # optar
15:1 24:1 43:1 54:1 83:1 87:1 119:1 123:1 199:1 290:1 # modificables
3:1 7:1 12:1 13:1 21:1 23:1 25:1 78:1 122:1 153:1 253:1 257:1 267:1 # intrauterina
10:1 11:1 16:1 26:1 51:1 77:1 96:1 102:1 123:1 166:1 # estafilococos
31:1 55:1 80:1 115:1 # miedo
11:1 34:1 71:1 82:1 131:1 148:1 # confuso
7:1 12:1 21:1 23:1 24:1 76:1 120:1 122:1 150:1 213:1 257:1 282:1 # intercambio
4:1 16:1 38:1 45:1 72:1 81:1 133:1 # al~respecto
17:1 38:1 75:1 85:1 186:1 287:2 # segregar
6:1 9:1 12:1 21:1 23:2 89:1 120:1 220:1 257:1 # intento
# eei
14:1 52:1 160:1 # anexo
27:1 30:1 45:1 56:1 72:1 85:1 173:1 # selectivo
8:1 9:1 22:1 29:1 58:1 67:1 72:1 85:1 92:1 144:1 155:1 219:1 # secuenciación
56:1 65:1 82:1 106:1 199:1 # soluble
9:1 10:1 12:1 13:1 23:1 53:1 70:1 89:1 134:1 136:1 167:1 202:1 225:1 # instrumento
1:1 7:1 16:1 17:1 26:1 81:1 90:1 133:1 239:1 # despertar
11:1 15:1 25:1 143:1 # ovárico
10:1 16:1 21:1 102:1 # tests
11:1 12:1 23:1 27:1 34:1 40:1 49:1 131:1 172:1 181:1 # continuidad
6:1 10:1 15:1 32:1 65:1 125:1 140:1 152:1 # histológicamente
11:1 14:1 34:1 48:1 51:1 65:1 296:1 # colonizan
6:1 7:1 12:1 90:1 # injerto
9:1 20:1 26:1 34:1 36:1 55:1 76:1 80:1 204:1 223:1 # taponamiento
35:1 149:1 # sir
133:1 # spp
5:1 19:1 66:1 77:1 95:1 204:1 280:1 # papilas
3:1 7:1 19:1 36:1 44:1 53:1 60:1 65:1 110:1 118:1 278:1 # polimerasa
4:1 20:2 27:1 34:1 47:1 62:1 223:1 # national
10:1 13:1 28:1 32:1 38:1 134:1 140:1 287:1 # registro
35:1 40:1 49:1 181:1 # sida
9:1 18:1 27:1 36:1 145:1 147:1 169:1 289:1 # genotipo
17:1 20:1 59:1 60:1 # sarna
13:1 28:1 53:1 84:1 # metro
29:1 # acv
12:1 18:1 32:1 35:1 41:1 112:1 140:1 185:1 190:1 222:1 # vaginosis
3:1 8:1 26:1 29:1 39:1 40:1 62:1 86:1 98:1 152:1 177:1 210:1 # hidratación
31:1 37:1 41:1 66:1 126:1 171:1 # párpados
26:1 31:1 37:1 44:1 55:1 64:1 110:1 171:1 # limitado
9:1 13:1 18:1 48:1 64:1 145:1 289:1 # nitrógeno
9:1 12:1 18:1 25:1 31:1 96:1 100:1 187:1 # endocrino
2:1 6:1 18:1 38:1 59:1 84:1 101:1 138:1 139:1 243:1 246:1 266:1 # retorno
4:1 9:1 26:1 28:1 48:1 61:1 64:1 145:1 299:1 # urogenital
3:1 4:1 17:2 44:1 66:1 232:1 249:1 296:1 298:1 # paralizar
10:1 15:1 24:1 27:1 28:1 41:1 73:1 83:1 135:1 206:1 # prostática
3:1 12:1 13:1 23:1 29:1 30:1 50:1 78:1 79:1 106:1 257:1 297:1 # intracelulares
7:1 11:1 25:1 34:1 114:1 131:1 148:1 149:1 153:1 # conferir
12:1 47:1 54:1 100:1 # indio
12:1 34:1 51:1 54:1 64:1 69:1 121:1 140:1 # longitudinal
31:1 40:1 44:1 224:1 # cálido
8:1 10:1 16:1 27:1 29:1 33:1 39:1 42:1 68:1 86:1 98:1 99:1 102:1 110:1 177:1 184:1 # estimación
6:1 22:1 111:1 147:1 150:1 174:2 # fotofobia
# ldl
27:1 90:1 93:1 179:1 # vértigo
6:1 12:1 15:1 23:1 27:1 35:1 46:1 135:1 220:1 257:1 # sintomática
13:1 28:1 77:1 123:1 # filtro
5:1 19:1 26:1 54:1 62:1 77:1 82:1 87:1 112:1 # vasodilatadores
9:1 10:1 26:1 27:1 32:1 52:1 84:1 145:1 166:1 # genetista
2:1 31:1 82:1 # dorso
7:1 57:1 79:1 81:1 105:1 106:1 152:1 169:1 235:1 239:1 # hiperglucemia
8:1 26:1 29:1 50:1 58:1 71:1 98:1 163:1 218:1 267:1 # auscultación
2:1 9:1 16:1 38:1 51:1 79:1 163:1 # eflorescencias
9:1 11:1 34:1 35:1 80:1 131:1 167:1 172:1 179:1 200:1 # consiguiente
4:1 24:1 96:1 174:1 # focal
8:1 29:1 38:1 58:1 66:1 73:1 96:1 98:1 127:1 176:1 # preocupación
10:1 13:1 28:2 41:1 134:1 # rostro
17:1 24:1 27:1 47:1 54:1 55:1 64:1 96:1 234:1 292:1 # miocarditis
3:1 19:1 24:1 31:1 37:1 118:1 163:1 171:1 # rascado
3:1 4:1 5:1 7:1 11:1 21:1 56:1 62:1 65:1 122:1 232:1 278:1 # colaterales
20:1 32:1 34:1 38:1 48:1 73:1 82:1 115:1 170:1 223:1 # prednisona
51:1 63:1 77:1 79:1 95:1 193:1 # cepillo
3:1 7:1 13:1 14:1 60:1 78:1 116:1 167:1 # transversal
8:1 29:1 33:1 38:1 39:1 68:1 75:1 86:1 98:1 99:1 177:1 184:1 185:1 186:1 287:1 # agregación
13:1 19:1 25:1 26:1 60:1 169:1 # triptasa
12:1 20:1 109:1 140:1 # página
7:1 17:1 38:2 66:1 72:1 79:1 151:1 204:1 249:1 # reaparecer
14:1 17:1 49:1 100:1 # andar
11:1 16:1 38:1 163:1 # fresco
11:1 15:1 48:1 140:1 143:1 152:1 179:1 # higiénico
7:2 22:1 25:2 81:1 114:1 153:2 239:1 245:1 290:1 # periferia
11:1 27:1 29:1 44:1 65:1 77:1 79:1 84:1 # acetilcolina
# koh
2:1 49:1 119:1 234:1 # abordaje
7:1 13:1 81:1 90:1 123:1 152:1 169:1 239:1 # hipertrófica
# 28
11:1 17:1 24:1 47:1 54:1 72:1 96:1 234:1 292:1 299:1 # ecocardiografía
6:1 10:1 15:1 32:1 65:1 125:1 140:1 152:1 # histológicas
20:1 24:1 114:1 208:1 # cafeína
9:1 12:1 17:1 18:1 23:1 27:1 89:1 105:1 145:1 # argentino
14:1 47:1 123:1 148:1 150:1 # anfibio
32:1 35:1 47:1 51:1 65:1 123:1 221:1 299:1 # fisiología
40:1 49:1 123:1 181:1 # bífida
5:1 10:1 12:1 19:1 20:1 27:1 30:1 109:1 117:1 280:1 # elastina
11:1 43:1 65:1 71:1 106:1 163:1 # molusco
15:1 27:1 38:1 45:1 54:1 73:1 115:1 173:1 # predictivo
14:1 151:1 # jean
28:1 41:1 60:1 123:1 137:1 # fibrosa
1:1 32:1 40:1 44:1 54:1 95:1 104:1 169:1 # dislipidemia
# xyy
6:1 18:1 32:1 34:1 46:1 54:1 60:1 253:1 267:1 # disautonomía
5:1 17:1 77:1 103:1 140:1 179:1 228:1 # vigilar
5:1 14:1 17:1 23:1 26:1 124:1 158:1 # plantar
7:1 9:1 21:1 35:1 81:1 90:1 152:1 167:1 169:1 239:1 # hipertensivas
8:1 14:1 22:1 30:1 38:1 56:1 67:1 112:1 144:1 155:1 219:1 281:1 # relevancia
8:1 12:1 15:2 31:1 44:1 205:1 212:1 254:1 # doxiciclina
44:1 80:1 95:1 110:1 156:1 296:1 # limpieza
7:1 14:1 24:1 28:1 41:1 67:1 79:1 82:1 281:1 # canceroso
7:1 21:1 37:1 40:1 42:1 48:1 49:1 59:1 62:1 122:1 181:1 # maternidad
4:2 16:1 44:1 56:1 60:1 112:1 173:1 # salivales
7:1 21:2 24:1 25:1 32:1 62:1 84:1 113:1 122:1 153:1 157:1 # cateterismo
56:2 160:1 199:1 212:1 # flexible
1:1 9:1 17:1 26:1 53:1 66:1 76:1 90:1 193:1 249:1 # departamento
15:1 19:1 24:1 55:1 83:1 132:1 # dérmicas
3:1 7:1 12:1 13:1 21:1 23:1 25:1 78:1 122:1 153:1 253:1 257:1 267:1 # intrauterino
21:1 28:1 36:1 44:1 73:1 107:1 147:1 169:1 206:1 # lipoproteínas
6:1 13:1 38:1 53:1 62:1 84:1 147:1 160:1 # metotrexato
3:1 12:1 23:1 61:1 69:1 95:1 129:1 165:1 183:1 257:1 # pintura
# µm
5:1 10:1 19:1 28:1 111:1 117:1 123:1 137:1 199:1 280:1 # fibroblastos
3:1 14:1 18:1 186:1 # grano
3:1 4:1 7:1 32:1 79:1 103:1 163:1 232:1 278:1 # visceral
5:1 65:1 # ébola
6:1 10:1 32:1 51:1 65:1 125:1 152:1 221:1 299:1 # histología
34:1 49:1 82:1 100:1 # sonda
33:1 35:1 39:1 68:1 71:1 106:1 160:1 205:1 # exclusión
33:1 38:1 39:1 48:1 68:1 97:1 # reunión
3:1 7:1 61:1 108:1 116:1 129:1 234:1 # verdura
3:1 4:1 22:1 52:1 61:1 129:1 140:1 232:1 # neuralgia
19:1 26:1 38:1 45:1 57:1 60:1 108:1 115:1 146:1 # reductasa
4:1 15:1 16:1 24:1 35:1 83:1 116:1 # vesical
6:1 10:1 71:1 125:1 # justo
4:1 16:1 24:1 56:1 96:1 174:1 # focales
6:1 8:1 18:1 34:1 41:1 43:1 64:1 96:1 # monocitos
50:1 51:1 # nulo
4:1 12:2 20:1 109:1 121:1 172:1 200:1 # inguinal
# tsh
8:1 9:1 11:1 12:1 34:1 67:1 80:1 131:1 163:1 167:1 # inconsciente
4:1 23:1 69:1 97:1 231:1 # puntual
7:1 12:1 19:1 20:1 21:1 25:1 109:1 122:1 153:1 253:1 # uterinas
12:1 18:1 103:1 # ovino
3:1 4:1 9:1 13:1 23:1 78:1 89:1 116:1 232:1 # ventral
9:1 11:1 35:1 38:1 39:1 46:1 73:1 156:1 167:1 201:1 # comprensión
17:1 19:1 38:1 60:1 66:1 82:1 111:1 137:1 193:1 # sobrepasar
2:1 31:1 37:1 41:1 49:1 81:1 115:1 133:1 171:1 # hospedadores
11:1 17:1 34:1 48:1 51:1 65:1 296:1 # colonizar
27:1 28:1 45:1 57:1 73:1 87:1 108:1 146:1 173:1 206:1 # productivo
2:1 40:1 51:1 54:1 160:1 195:1 205:1 212:1 # clorhexidina
10:1 15:1 17:1 27:1 28:1 66:1 135:1 249:1 254:1 # paroxística
8:1 28:1 38:1 57:1 73:1 87:1 108:1 161:1 193:1 206:1 238:1 # reproducción
17:2 49:1 200:1 234:1 # guardar
15:1 24:1 44:1 56:1 83:1 119:1 124:1 199:1 204:1 # aplicable
3:1 17:1 22:1 37:1 54:1 149:1 258:1 # irradiar
10:1 41:1 50:1 51:1 60:1 69:1 71:1 231:1 # pustulosa
7:1 24:1 37:1 116:1 # cadáver
13:1 14:1 25:1 33:1 39:1 64:1 68:1 123:1 148:1 # anfitrión
1:1 9:1 18:1 37:1 62:1 66:1 107:1 221:1 289:1 # adenopatías
27:1 43:1 50:1 58:1 96:1 104:1 173:1 195:1 218:1 # hemocultivo
3:1 13:1 56:1 78:1 84:1 # letra
11:1 27:1 48:1 64:1 173:1 299:1 # cognitivo
15:1 17:1 18:1 24:1 27:1 83:1 123:1 147:1 290:1 292:1 # notificar
1:1 2:1 11:1 16:1 28:1 40:1 # coroides
1:1 9:1 16:1 21:1 23:1 35:1 38:1 40:1 73:1 89:1 120:1 # presidente
2:1 15:1 24:1 25:1 35:1 82:1 83:1 # psoriásica
12:1 67:1 # zinc
27:1 28:1 32:1 34:1 64:1 128:1 137:1 172:1 # bronquitis
26:1 56:1 62:1 84:1 # atleta
3:1 8:1 17:1 29:1 38:1 39:1 66:1 73:1 86:1 98:1 177:1 193:1 249:1 297:1 298:1 # preparación
2:1 11:1 17:1 26:1 36:1 46:1 90:1 130:1 156:1 201:1 # comportar
9:1 12:1 16:1 48:1 53:1 121:1 145:1 # meninges
5:1 9:1 29:1 79:1 # enlace
28:1 31:1 34:1 37:1 51:1 65:1 73:1 75:1 121:1 171:1 206:1 # prolongado
3:1 4:1 7:1 9:1 17:1 21:1 23:1 38:1 66:1 89:1 120:1 122:1 232:1 249:1 278:1 # parenteral
8:1 30:1 33:1 39:1 56:1 68:1 72:1 85:1 86:1 99:1 161:1 238:1 # selección
3:1 43:1 44:1 55:1 76:1 77:1 179:1 186:1 # miligramo
3:1 11:1 12:1 13:1 23:1 34:1 54:1 78:1 100:1 131:1 # contraindicación
15:1 25:1 50:1 58:1 61:1 69:1 165:1 185:1 186:1 218:1 # agricultura
6:1 70:1 119:1 137:1 176:1 # abrupto
7:1 12:1 18:1 21:1 51:1 55:1 65:1 122:1 132:1 299:1 # terminología
12:1 14:1 21:1 23:1 120:1 141:1 148:1 158:1 # infante
5:1 50:1 198:1 231:1 # pápula
11:1 34:1 52:1 131:1 # conejo
13:1 15:1 30:1 33:1 45:1 48:1 56:1 72:1 # electrónico
11:1 15:1 143:1 150:1 # púbico
61:1 70:1 200:1 # uruguay
3:1 8:1 13:1 29:1 33:1 38:1 39:1 68:1 78:1 84:1 86:1 99:1 161:1 238:1 297:1 # retracción
16:1 17:1 38:1 106:1 136:1 162:1 282:1 # lumbares
10:1 12:1 13:1 17:1 22:1 25:1 71:1 100:1 108:1 134:1 245:1 # industriar
8:2 26:1 29:1 33:1 39:1 64:1 68:1 86:1 98:1 99:1 160:1 177:1 184:1 # excitación
13:1 15:1 25:2 44:1 179:1 235:1 # triglicéridos
16:1 19:1 24:1 85:1 163:1 # escasez
7:1 18:1 24:1 41:1 59:1 82:1 116:1 138:1 # cavernoso
44:1 47:1 76:1 107:1 199:1 221:1 282:1 # ambliopía
17:1 28:1 296:1 # rozar
17:1 38:1 75:1 185:1 186:1 287:1 # agregar
2:1 3:1 16:1 19:1 55:1 76:1 80:1 82:1 85:1 # asesoramiento
15:1 24:1 27:1 62:1 66:1 83:1 135:1 193:1 195:1 # hepatica
1:1 8:1 15:1 16:1 17:1 25:1 60:1 66:1 204:1 226:1 249:1 # desaparición
2:1 12:1 15:1 24:1 31:1 37:1 54:1 83:1 100:1 171:1 # indicador
32:1 54:1 81:1 115:1 # pedis
14:1 26:1 38:1 61:1 64:1 105:1 140:1 200:1 287:1 288:1 # regurgitante
# 1997
7:1 8:1 13:1 15:1 25:1 28:1 46:1 55:1 64:1 153:1 # eritromicina
10:1 12:1 21:1 27:1 64:1 69:1 167:1 253:1 # institute
8:1 12:1 28:1 44:1 77:1 100:1 210:1 # cilindro
# 1923
7:1 28:1 41:1 65:1 82:1 # aerosol
9:1 17:1 23:1 26:1 46:1 53:1 89:1 174:1 # fomentar
8:1 11:1 15:1 35:1 36:1 39:1 41:1 46:1 86:1 156:1 201:1 222:1 # composición
3:1 50:1 58:1 61:1 69:1 129:1 165:1 183:1 218:1 # cultura
6:1 7:1 21:1 25:1 41:1 42:1 62:1 64:1 104:1 153:1 196:1 # eritematosas
3:1 14:1 55:1 179:1 186:1 # migran
7:2 21:1 55:1 81:1 90:1 122:1 132:1 152:1 169:1 239:1 # hipertermia
3:1 7:1 50:1 52:1 56:1 119:1 199:1 278:1 # vulnerable
8:1 29:1 39:1 49:1 58:1 72:1 86:1 97:1 98:1 100:1 114:1 177:1 # fecundación
7:1 12:1 20:1 25:1 27:1 64:1 109:1 114:1 258:1 # ferritina
5:1 30:1 35:1 56:1 63:1 80:1 154:1 300:1 # klebsiella
8:1 33:1 39:1 43:1 68:1 86:1 96:1 99:1 104:1 # emoción
11:1 33:1 34:1 39:1 52:1 68:1 131:1 160:1 212:1 # conexión
9:1 16:1 22:1 35:1 52:1 145:1 185:1 # agenesia
4:1 6:1 20:1 34:1 37:1 40:1 44:1 49:1 181:1 223:1 # tonalidad
2:1 31:1 82:1 234:1 # sordo
27:1 55:1 64:1 104:1 149:1 # emitir
8:1 9:1 22:1 38:1 58:1 61:1 67:1 96:1 144:1 155:1 219:1 258:1 # ocurrencia
149:1 150:1 152:1 160:1 # exhibir
8:1 29:1 33:1 38:1 39:1 68:1 86:1 98:1 99:1 151:1 177:1 184:1 187:1 # creación
1:1 3:1 8:1 29:1 33:1 39:1 61:1 68:1 86:1 98:1 99:1 129:1 177:1 184:1 193:1 231:1 297:1 # depuración
12:1 20:1 31:1 55:1 66:1 76:1 107:1 109:1 # dopamina
# g.
27:1 35:1 36:1 40:1 41:1 49:1 64:1 103:1 173:1 181:1 222:1 # positividad
31:1 79:1 96:1 # doce
# 2,5
4:1 37:1 38:1 40:1 44:1 49:1 151:1 181:1 # realidad
10:1 16:2 17:1 21:1 22:1 35:1 38:1 66:1 102:1 249:1 # parestesias
# k.
# sw
3:1 11:1 17:1 24:1 29:1 65:1 292:1 297:1 298:1 # caracol
163:1 # hsc
7:1 25:1 54:1 145:1 149:1 153:1 179:1 # digerir
9:2 13:1 20:1 23:1 38:1 55:1 76:1 80:1 89:1 # entrenamiento
3:1 17:1 66:1 156:1 249:1 298:1 # lámpara
7:1 32:1 123:1 195:1 # fisher
3:1 8:1 9:1 13:1 14:1 52:1 67:1 78:1 81:1 84:1 155:1 281:1 # penetrancia
7:1 56:1 # leer
8:1 32:1 33:1 39:1 54:1 68:1 72:1 85:1 86:1 99:1 161:1 238:1 # disección
2:1 6:1 11:1 15:1 54:1 90:1 107:1 143:1 # ortopédico
2:1 6:1 18:1 25:1 47:1 101:1 147:1 259:1 # notorio
9:1 20:1 38:1 210:1 # drena
11:1 27:1 41:1 48:1 64:1 173:1 299:1 # cognitivos
3:1 6:1 40:1 62:1 152:1 196:1 210:1 # hidrato
1:1 9:1 16:1 21:1 23:1 35:1 38:1 40:1 89:1 120:1 # residente
3:1 7:1 35:1 80:1 128:1 172:1 278:1 # siquiera
7:1 10:1 16:1 21:1 28:2 73:1 102:1 122:1 145:1 206:1 299:1 # progesterona
8:1 12:1 33:1 39:1 57:1 68:1 86:1 99:1 100:1 108:1 161:1 238:1 # inducción
22:1 55:1 56:1 57:1 79:1 104:1 # leucemia
14:1 30:1 60:1 92:1 121:1 172:1 200:1 # sanguijuela
27:2 38:1 64:1 81:1 84:1 173:1 193:1 # repetitivos
10:1 27:1 71:1 94:1 160:1 173:1 267:1 # exhaustivo
14:1 20:1 94:1 # ghana
17:1 52:1 75:1 287:1 # negar
12:1 33:1 35:1 43:1 48:1 110:1 # sinónimo
25:1 27:1 55:1 64:1 73:1 110:1 173:1 # primitivo
50:1 51:1 58:1 116:1 218:1 # vehículo
6:1 9:1 12:1 25:1 48:1 61:1 64:1 145:1 # genitourinario
4:1 9:1 23:1 28:1 41:1 85:1 89:1 94:1 291:1 # rosenthal
20:1 31:1 34:1 43:1 46:1 85:1 223:1 # pseudomonas
5:1 11:1 65:1 # cola
2:1 4:1 42:1 132:1 174:1 247:1 # formal
16:1 34:1 52:1 81:1 # pezones
9:1 12:1 92:1 106:1 148:1 296:1 # influenzae
9:1 12:1 48:1 53:1 93:1 96:1 121:1 # meningocócica
16:1 33:1 35:1 38:1 39:1 68:1 73:1 74:1 176:1 # supresión
3:1 37:1 49:1 55:1 149:1 # mirada
11:1 25:1 46:1 55:1 73:1 110:1 149:1 156:1 201:1 # comprimir
24:1 27:1 57:1 62:1 108:1 115:1 173:1 # educativo
6:1 26:1 44:1 53:1 64:1 65:1 84:1 119:1 # metabolitos
12:1 20:1 22:1 28:1 37:1 73:1 95:1 107:1 109:1 204:1 206:1 # inapropiado
9:1 13:1 25:1 31:1 46:1 47:1 53:1 84:1 100:1 259:1 # endometrio
8:1 10:1 11:1 13:1 34:1 57:1 70:1 131:1 134:1 161:1 167:1 202:1 209:1 225:1 233:1 237:1 238:1 # construcción
7:1 52:1 58:1 81:1 151:1 213:1 239:1 253:1 # percutánea
9:1 21:1 35:1 44:1 47:1 77:1 167:1 253:1 # utensilio
16:1 35:1 38:1 40:1 54:1 149:1 # residir
1:1 2:1 16:1 28:1 36:1 73:1 107:1 130:1 133:1 206:1 213:1 # desproporcionado
1:1 7:1 9:1 19:1 79:1 100:1 163:1 # ascender
27:1 37:1 55:1 64:1 149:1 # admitir
5:1 17:1 25:1 26:1 84:1 92:1 124:1 128:1 226:1 # plaquetario
22:1 53:1 54:1 115:1 # media
11:1 47:1 56:1 65:1 140:1 287:1 # colegio
12:1 18:1 41:1 103:1 # bovinos
12:1 17:1 25:1 49:1 100:1 137:1 # brindar
2:1 3:1 31:1 # píldora
38:1 61:1 151:1 # urea
27:2 28:1 32:1 40:1 54:1 64:1 149:1 # tiroiditis
28:1 60:1 71:1 73:1 206:1 # profusa
9:1 53:1 110:1 140:1 # régimen
5:1 12:1 14:1 30:1 46:1 48:1 53:1 114:1 127:1 159:1 # feomelanina
2:1 5:1 31:1 37:1 38:1 50:1 171:1 198:1 200:1 287:1 # regulador
15:1 24:1 83:1 95:1 # tópica
# bcg
10:1 27:1 36:1 44:1 65:1 128:1 # poliquística
4:1 12:1 18:1 41:1 150:1 # albinos
1:1 11:1 16:2 38:1 46:1 73:1 156:1 163:1 201:1 # descompresión
14:1 21:1 23:1 26:1 120:1 158:1 253:1 279:1 288:1 # mutante
16:1 27:1 32:1 64:1 82:1 140:1 141:1 185:1 # esofagitis
27:1 47:1 150:1 # tibio
1:1 4:1 5:1 26:1 31:1 37:1 63:1 84:1 154:1 171:1 272:1 # detallado
1:1 14:1 28:1 40:1 67:1 94:1 187:1 264:1 281:1 # chancroide
9:1 23:1 27:1 36:1 77:1 89:1 116:1 152:1 169:1 # hipoventilación
44:1 47:1 95:1 110:1 156:1 # limpio
# p450
8:1 9:1 12:1 21:1 23:1 33:1 39:1 67:1 68:1 86:1 99:1 120:1 155:1 257:1 # intención
37:1 49:1 85:1 92:1 115:1 128:1 # sequedad
7:1 8:1 11:1 29:1 34:1 85:1 98:1 112:1 131:1 167:1 261:1 # conservación
75:1 119:1 162:1 # gaba
10:1 17:1 26:1 27:1 32:1 90:1 166:1 # artista
8:1 29:2 33:1 39:1 45:1 68:1 69:1 86:1 98:1 99:1 177:1 180:1 184:1 255:1 # actuación
13:1 17:1 31:1 36:1 41:1 87:1 90:1 # artrópodos
7:1 27:1 28:1 85:1 106:1 185:1 235:1 253:1 # seroaglutinación
4:1 15:1 24:1 53:1 54:1 83:1 115:1 # medical
11:1 17:1 42:1 213:1 # marco
4:1 5:1 6:1 63:1 154:1 272:1 # toalla
6:1 17:1 24:1 96:1 292:1 # tocar
5:1 17:1 63:1 77:1 79:1 95:1 154:1 193:1 228:1 # cepillar
1:1 11:1 16:1 29:1 34:1 60:1 85:1 131:1 167:1 # desaconsejar
1:1 2:1 9:1 16:1 23:1 25:1 26:1 80:1 82:1 89:1 # desorientación
7:1 11:1 27:1 31:1 34:1 40:1 90:1 116:1 131:1 224:1 # convertidora
3:1 17:1 18:1 29:1 74:1 162:1 297:1 298:1 # subaracnoideo
8:1 13:1 15:1 24:1 25:1 29:1 62:1 83:1 296:1 # cicatrización
10:1 13:1 25:1 40:1 41:1 51:1 54:1 134:1 205:1 # clostridium
6:1 8:1 10:1 13:1 19:1 28:1 41:1 64:1 96:1 117:1 134:1 # astrocitos
12:1 42:1 44:1 46:1 148:1 174:1 230:1 # linfoma
8:1 12:1 33:1 39:1 68:1 72:1 81:1 86:1 99:1 133:1 161:1 167:1 238:1 # inspección
10:1 11:1 15:1 27:1 135:1 143:1 210:1 # drástico
12:1 17:1 20:1 25:2 41:1 47:1 61:1 109:1 226:1 259:1 # urinarios
17:1 40:1 49:1 58:1 172:1 181:1 # cuidar
14:1 20:1 24:1 32:1 119:1 150:1 # cannabis
10:1 16:1 102:1 # west
# 1,5
5:1 12:1 17:1 42:1 76:1 148:1 # inflamar
17:1 21:1 66:1 90:1 204:1 249:1 # aparte
4:1 41:1 51:1 65:1 # alvéolos
14:1 52:1 61:1 113:1 # aneurysms
41:1 51:1 65:1 282:1 # émbolos
12:1 43:1 54:1 55:1 87:1 104:1 195:1 # hemodinámica
2:1 7:1 18:1 21:1 25:1 53:1 76:1 90:1 151:1 153:1 # norteamericano
7:1 8:1 12:1 20:1 21:1 29:1 39:1 55:1 86:1 98:1 109:1 122:1 132:1 177:1 # terminación
162:1 # baja
9:1 18:1 57:1 106:1 145:1 235:1 289:1 # glucógeno
50:1 51:1 58:1 213:1 218:1 # círculo
1:1 16:1 40:1 51:1 54:1 124:1 169:1 # diploides
9:1 12:1 17:1 23:1 26:1 89:1 116:1 # inventar
3:1 28:1 61:1 69:1 129:1 147:1 165:1 183:1 # rotura
3:1 41:1 55:1 82:1 179:1 186:1 # migrañoso
3:1 7:1 92:1 278:1 # afuera
7:1 9:1 72:1 79:1 116:1 # envejecer
# 1991
2:1 11:1 20:1 27:1 32:1 34:1 82:1 90:1 223:1 # cortisona
37:1 49:1 76:1 # adamts13
6:1 11:1 15:1 34:1 44:1 45:1 131:1 148:1 274:1 # conflicto
1:1 11:1 16:1 35:1 36:1 41:1 46:1 156:1 163:1 201:1 222:1 # descomposición
# 1960
7:1 18:1 21:1 59:1 62:1 66:1 122:1 138:1 # paterno
75:1 # fuga
4:1 12:1 20:1 55:1 85:1 104:1 109:1 # seminal
8:1 15:1 24:1 29:1 39:1 44:1 83:1 86:1 98:1 110:1 124:1 156:1 177:1 # implicación
3:1 17:2 19:1 25:1 26:1 35:1 64:1 66:1 118:1 226:1 249:1 298:1 # parasitaria
2:1 18:1 28:1 70:1 71:1 103:1 149:1 # norovirus
16:1 22:1 25:1 31:1 37:1 38:1 171:1 245:1 # resfriado
10:1 16:1 50:1 51:1 102:1 116:1 # vestíbulo
15:1 17:1 20:1 24:1 34:1 62:1 83:1 150:1 223:1 292:1 # bicarbonato
11:1 23:1 26:1 34:1 41:1 47:1 60:1 131:1 140:1 185:1 # contagiosas
43:1 74:1 136:1 # sumo
16:1 28:1 84:1 92:1 95:1 128:1 133:1 149:1 # espiroquetas
9:1 22:1 29:1 54:1 79:1 87:1 227:1 # benzodiacepinas
52:1 151:1 204:1 # apnea
8:1 19:1 22:1 27:1 47:1 62:1 82:1 96:1 144:1 # association
17:1 57:1 94:1 106:1 264:1 # luchar
6:2 62:1 66:1 147:1 193:1 195:1 196:1 212:1 254:1 # hepatotoxicidad
2:2 3:1 26:1 31:1 36:1 37:1 90:1 130:1 171:1 # portadora
# 98
7:1 31:1 56:1 107:1 124:1 # doppler
2:1 4:1 11:1 15:1 24:1 27:1 83:1 90:1 135:1 # cortical
11:1 12:1 41:1 55:1 57:1 60:1 76:1 106:1 235:1 # glucosamina
11:1 15:1 25:1 143:1 258:1 # férrico
11:1 15:1 27:1 77:1 95:1 135:1 143:1 193:1 # epiléptico
2:1 21:1 28:1 31:1 46:1 53:1 73:1 84:1 115:1 206:1 # prometedor
# h1
186:1 # gr
# 2-3
15:1 24:1 27:1 44:1 50:1 83:1 124:1 169:1 279:1 # multiplicación
8:1 28:1 29:1 42:1 73:1 98:1 110:1 204:1 206:1 212:1 254:1 # aproximación
11:1 15:1 26:1 48:1 64:1 76:1 103:1 143:1 208:1 # vitamínico
53:1 92:1 128:1 # meñique
3:1 4:1 15:1 17:1 24:1 27:1 66:1 83:1 135:1 232:1 249:1 298:1 # paralítica
14:1 18:1 56:1 # lejano
1:1 16:1 35:1 38:1 73:1 173:1 193:1 # depresivo
26:1 28:1 32:1 34:1 48:1 73:1 93:1 147:1 170:1 185:1 206:1 # protagonista
8:1 32:1 33:1 35:1 38:1 39:1 68:1 72:1 73:1 # precisión
9:2 17:1 23:1 26:1 38:1 89:1 148:1 # enfrentar
11:1 15:1 27:1 52:1 135:1 143:1 # nefrítico
3:1 4:1 14:1 17:1 19:1 20:1 56:1 60:1 66:1 249:1 298:1 # paranasales
4:1 26:1 38:1 45:1 72:1 # rectal
6:1 11:1 23:1 26:1 29:1 34:1 96:1 131:1 147:1 174:1 # fotocontacto
8:1 29:1 39:1 53:1 69:1 86:1 136:1 141:1 161:1 238:1 # tumefacción
2:1 20:1 31:1 37:1 69:1 90:1 97:1 171:1 174:1 # afortunado
11:1 34:1 43:1 47:1 48:1 52:1 96:1 131:1 136:1 # neumoconiosis
5:1 8:1 12:1 14:1 72:1 92:1 128:1 199:1 # blanquecina
9:1 23:1 26:1 55:1 76:1 80:1 89:1 93:1 147:1 185:1 # agotamiento
2:1 18:1 21:1 25:1 76:1 90:1 151:1 # norteamérica
12:1 18:1 152:1 264:1 # chino
2:1 6:1 17:1 75:1 101:1 105:1 147:1 175:1 182:1 192:1 # otorgar
9:1 12:1 18:1 21:1 41:2 54:1 82:1 100:1 # tendinosos
14:1 40:1 51:1 52:1 124:1 176:1 # aneuploidías
32:1 33:1 35:1 39:1 55:1 68:1 104:1 # emisión
5:1 17:1 50:1 69:1 198:1 228:1 # tubular
3:1 10:1 16:1 17:1 26:1 38:1 61:1 102:1 129:1 166:1 267:1 # restaurar
14:1 54:1 66:1 100:1 149:1 160:1 # expandir
15:1 24:1 48:1 83:1 # túnica
10:1 16:1 26:1 38:1 56:1 72:1 79:1 102:1 119:1 166:1 199:1 # restablecer
4:1 37:1 40:1 44:1 49:1 85:1 160:1 181:1 # sexualidad
15:1 24:1 27:1 83:1 93:1 96:1 135:1 141:1 185:1 # fagocíticas
8:1 9:1 21:1 22:1 36:1 67:1 110:1 144:1 147:1 155:1 156:1 219:1 # impotencia
3:1 15:1 17:1 24:1 37:1 54:1 83:1 292:1 # radicar
9:1 23:1 27:1 38:2 58:1 61:1 72:1 89:1 258:1 # recurrentis
8:1 9:1 22:1 38:1 67:1 144:1 155:1 187:1 219:1 # creencia
2:1 11:1 17:1 20:1 28:1 34:1 223:1 # coronary
10:1 17:1 19:1 26:1 117:1 162:1 166:1 # bastar
17:1 50:1 75:1 # vulgar
16:1 25:1 34:1 47:1 52:1 73:1 259:1 # priones
49:1 74:1 162:1 185:1 200:1 # subaguda
5:1 11:1 21:1 24:1 55:1 62:1 65:1 72:1 76:1 # catecolaminas
4:1 7:1 12:1 20:1 55:1 109:1 132:1 145:1 # germinal
11:1 15:1 27:1 90:1 135:1 143:1 # aórtico
2:1 12:1 36:1 44:1 77:1 111:1 130:1 150:1 174:1 # porfobilinógeno
9:1 21:1 23:1 61:1 89:1 105:1 120:1 145:1 # urgente
3:1 14:1 42:1 46:1 50:1 51:1 62:1 186:1 230:1 # granulomatosa
4:1 12:1 20:1 37:1 40:1 44:1 49:1 109:1 123:1 181:1 # finalidad
17:2 26:1 38:1 49:1 84:1 234:1 # retardar
4:1 6:1 32:1 34:1 43:1 48:1 49:1 113:1 157:1 168:1 170:1 178:1 189:1 211:1 # daltonismo
5:1 12:1 18:1 27:1 62:1 # latino
6:1 10:1 15:1 32:1 65:1 125:1 140:1 152:1 # histológica
10:1 14:1 16:1 17:1 24:1 26:1 67:1 102:1 166:1 281:1 288:1 292:1 # estancar
1:2 7:1 9:1 16:1 38:1 73:1 100:1 133:1 # desprender
9:1 10:1 13:1 16:1 18:1 102:1 134:1 145:1 207:1 289:1 # estrógeno
8:1 10:1 11:1 27:1 32:1 56:1 64:1 65:1 72:1 # colecistitis
6:1 38:1 42:1 51:1 62:1 65:1 136:1 196:1 299:1 # reumatología
72:1 # ecv
26:1 43:1 53:1 84:1 104:1 195:1 235:1 299:1 # metahemoglobinemia
1:1 27:1 62:1 149:1 162:1 300:1 # debatir
14:1 15:1 23:1 24:1 27:1 48:1 83:1 158:1 179:1 # antigénica
10:1 13:1 16:1 38:1 55:1 80:1 102:1 110:1 134:1 207:1 # estreñimiento
9:1 16:1 52:1 145:1 299:1 # pyogenes
7:1 15:1 17:1 24:1 27:1 79:1 83:1 90:1 123:1 290:1 292:1 # certificar
1:1 8:1 29:1 40:1 98:1 # acidez
1:1 16:1 31:1 # desnudo
7:1 19:1 28:1 38:1 79:1 112:1 137:1 300:1 # cerebrovasculares
27:1 38:1 80:1 85:1 104:1 137:1 193:1 282:1 # septiembre
8:1 15:1 33:1 37:1 39:1 54:1 68:1 86:1 99:1 # adición
7:1 16:1 70:1 81:1 103:1 126:1 149:1 195:1 # herpesvirus
7:1 15:1 17:1 24:1 25:1 83:1 116:1 123:1 153:1 290:1 292:1 # verificar
38:1 # rey
11:1 16:1 28:1 34:1 66:1 67:1 133:1 137:1 # broncoespasmo
17:1 26:1 31:1 37:1 66:1 90:1 171:1 204:1 249:1 # apartado
# rls
10:1 12:1 23:1 27:2 32:1 54:1 173:1 257:1 # distintivo
54:1 93:1 179:1 # código
8:1 15:1 31:1 44:1 46:1 47:1 55:1 77:1 # domicilio
14:1 23:1 27:1 41:1 65:1 158:1 174:2 290:1 # antifosfolípidos
8:1 9:1 20:1 31:1 34:1 37:1 47:1 53:1 67:1 155:1 171:1 223:1 # mencionado
8:1 13:1 15:1 20:1 25:1 34:1 47:1 223:1 253:1 # nutricionales
42:1 72:1 79:1 104:1 161:1 # eccema
14:1 27:1 38:1 62:1 64:1 66:1 67:1 151:1 187:1 281:1 # pancreatitis
4:1 14:1 18:1 22:1 26:1 44:1 64:1 # italiano
11:1 13:1 15:1 25:1 46:1 127:1 143:1 145:1 # geométrico
5:1 28:1 41:1 65:1 85:1 127:1 # roseola
5:1 17:1 19:1 35:1 77:1 162:1 228:1 # basilar
7:1 20:1 34:1 81:1 82:1 223:1 239:1 # personaje
17:1 70:1 71:1 103:1 149:1 # arbovirus
2:1 10:1 32:1 36:1 48:1 69:1 90:1 97:1 107:1 130:1 170:1 # oportunistas
25:1 27:1 32:1 56:1 61:1 64:1 124:1 # pleuritis
8:1 26:1 28:1 29:1 33:1 39:1 68:1 86:1 98:1 99:1 147:1 177:1 184:1 # rotación
92:1 93:1 287:1 # fuego
4:1 15:1 28:1 55:1 136:1 187:1 # microalbuminuria
3:1 7:1 11:1 61:1 69:1 90:1 111:1 129:1 165:1 183:1 227:1 # cobertura
6:1 9:1 24:1 31:1 87:1 # en~todo~caso
5:1 28:1 41:1 65:1 # roséola
15:1 22:1 25:1 35:1 84:1 # rickettsias
# bmj
2:1 19:1 43:1 75:1 105:1 113:1 168:1 175:1 182:1 192:1 # orgasmo
8:1 13:1 15:1 28:1 46:1 55:1 64:1 88:1 # azitromicina
# pbg
50:1 75:1 231:1 # pulga
2:1 4:1 36:1 41:1 51:1 79:1 130:1 133:1 141:1 # cefalosporinas
4:1 11:1 15:1 105:1 140:1 143:1 # alérgico
19:1 75:1 141:1 # gafas
# 2013
64:1 # ait
28:1 37:1 42:1 61:1 108:1 # maduro
2:1 60:1 119:1 # sabor
8:1 12:1 32:1 33:1 35:1 39:1 67:1 68:1 155:1 # incisión
6:1 7:1 21:1 25:1 41:1 42:1 62:1 64:1 104:1 153:1 196:1 # eritematosa
7:1 15:1 16:1 27:1 81:1 132:1 133:1 135:1 239:1 # espermática
31:1 37:1 41:1 49:1 160:1 171:1 # exudados
4:2 5:1 17:1 44:1 60:2 228:1 # salar|salir
# qrs
8:1 29:1 43:1 44:1 77:1 98:1 103:1 296:1 # movilización
9:1 11:1 15:1 18:1 95:1 114:1 143:1 147:1 289:1 # fenotípico
1:1 25:1 30:1 44:1 91:1 136:1 149:1 # delirium
62:1 # atp
3:1 21:1 61:1 69:1 129:1 160:1 165:1 183:1 # textura
52:1 # new
18:1 31:1 87:1 # nodo
11:1 15:1 27:1 52:1 135:1 136:1 143:1 # neumático
11:1 15:1 17:1 25:1 30:1 56:1 79:1 96:1 112:1 143:1 226:1 # varicoceles
3:1 26:1 62:1 # rata
4:1 17:1 25:1 26:1 66:1 80:1 84:1 226:1 249:1 # parietal
10:1 16:1 26:1 44:1 77:1 102:1 119:1 150:1 166:1 296:1 # estabilizar
12:1 19:1 20:1 60:1 109:1 128:1 172:1 # quinasa
# p53
21:1 22:1 55:1 88:1 104:1 147:1 # azotemia
10:1 16:1 17:1 26:1 38:1 73:1 102:1 166:1 # prestar
3:1 7:1 8:1 9:1 29:1 38:1 52:1 98:1 145:1 278:1 287:1 297:1 # regeneración
16:1 33:1 35:1 37:1 39:1 68:1 195:1 # adhesión
3:1 17:1 30:1 56:1 79:1 137:1 300:1 # celebrar
5:1 65:1 70:1 # rubéola
3:1 11:1 17:1 46:1 73:1 156:1 201:1 # comprar
15:1 45:1 69:1 71:1 180:1 # ictus
5:1 15:1 17:2 27:1 50:1 58:1 66:1 90:1 135:1 198:1 218:1 228:1 249:1 # particularidad
12:1 31:1 43:1 67:1 87:1 # incómodo
6:1 12:1 19:1 23:1 27:1 35:1 46:1 220:1 257:1 # asintomático
33:1 35:1 39:1 68:1 71:1 # fusión
16:1 21:1 32:1 35:1 73:1 190:1 # prótesis
17:1 22:1 38:1 103:1 119:1 137:1 # abreviar
10:1 13:1 16:1 17:1 38:1 72:1 94:1 102:1 134:1 207:1 264:1 # estrechar
# 5-10
3:1 8:1 13:1 15:1 21:1 29:1 44:1 78:1 84:1 98:1 205:1 297:1 # tetraciclina
46:1 51:1 93:1 299:1 # homólogo
5:1 10:1 50:1 69:1 198:1 # fístula
11:1 15:1 40:1 55:1 95:1 143:1 193:1 # epidémico
17:1 26:1 28:1 45:1 72:1 73:1 206:1 # proyectar
26:1 27:1 45:1 62:1 72:1 81:1 160:1 173:1 # expectativa
2:1 3:1 9:1 14:1 48:1 51:1 114:1 148:1 205:1 # cloranfenicol
5:1 9:1 30:1 52:1 92:1 116:1 # venezuela
7:1 8:1 15:1 27:1 32:1 64:1 79:1 103:1 261:1 # cervicitis
9:1 18:1 56:1 124:1 289:1 # pleno
24:1 41:1 43:1 163:1 # mosca
3:1 10:1 11:1 29:1 41:1 69:1 136:1 137:1 282:1 # acostumbrar
11:1 27:1 46:1 56:1 62:1 66:1 156:1 199:1 201:1 # compatible
13:1 28:1 46:1 56:1 282:1 300:1 # tromboflebitis
19:1 55:1 74:1 136:1 149:1 # asumir
7:1 25:1 38:1 55:1 80:1 92:1 110:1 128:1 153:1 # requerimiento
16:1 28:1 55:1 60:1 73:1 76:1 79:1 80:1 96:1 206:1 # procesamiento
5:1 77:1 95:1 176:1 231:1 # pupila
9:1 23:1 27:1 56:1 70:1 71:1 89:1 103:1 149:1 173:1 # lentivirus
10:1 16:1 27:1 54:1 102:1 112:1 145:1 173:1 179:1 # digestiva
11:1 31:1 36:1 41:1 87:1 107:1 # copépodos
6:1 62:1 66:1 196:1 204:1 296:1 # zapato
24:1 # café
3:1 11:1 14:1 67:1 281:1 # franco
5:1 30:1 50:1 58:1 81:1 198:1 218:1 # película
7:1 9:1 16:1 21:1 23:1 25:1 47:1 53:1 85:1 89:1 120:1 122:1 153:1 259:1 # mesenterio
15:1 24:1 48:1 74:1 83:1 205:1 208:1 # subclínica
4:1 5:1 17:1 42:1 132:1 228:1 # alarma
27:1 32:1 35:1 41:1 51:1 64:1 222:1 235:1 # glositis
3:1 8:1 13:1 14:1 15:1 33:1 35:1 39:1 68:1 78:1 86:1 99:1 167:1 # transición
2:1 28:1 41:1 82:1 258:1 # borroso
16:1 38:1 60:1 73:1 104:1 156:1 # empresa
4:1 6:1 26:1 37:1 40:1 44:1 49:1 147:1 181:1 # totalidad
17:1 22:1 25:1 40:1 44:1 77:1 112:1 119:1 150:1 226:1 245:1 # variabilidad
5:1 17:1 25:1 37:1 40:1 49:1 181:1 205:1 226:1 228:1 # claridad
27:1 77:1 90:1 # fértil
5:1 17:1 63:1 75:1 154:1 185:1 # llagar
12:1 20:1 103:1 109:1 # bovina
8:1 9:1 11:1 29:1 46:1 60:1 81:1 98:1 156:1 167:1 201:1 # compensación
34:1 36:1 204:1 # japonés
70:2 136:1 137:1 # rubrum
3:1 13:1 27:1 29:1 42:1 46:1 62:1 78:1 230:1 264:1 297:1 # trachomatis
# y.
1:1 9:1 13:1 23:1 28:1 37:1 89:1 # adentro
30:1 35:1 37:1 40:1 41:1 49:1 51:1 63:1 116:1 181:1 222:1 # vellosidades
4:1 29:1 32:1 44:1 74:1 103:1 296:1 # visualización
7:1 49:1 58:1 92:1 234:1 # cuerda
19:1 25:1 26:1 169:1 187:1 # criptas
9:1 11:1 46:1 201:1 # en~común
1:1 2:1 17:1 26:1 36:1 90:1 130:1 193:1 # deportar
12:1 20:1 35:1 41:1 47:1 55:1 109:1 222:1 # miosina
17:1 22:1 44:1 55:1 77:1 # miliar
9:1 52:1 57:1 108:1 195:1 264:1 # duchenne
8:1 15:1 40:1 47:1 54:1 74:1 172:1 # suicidio
51:1 58:1 71:1 96:1 # locus
3:1 14:1 42:1 46:1 50:1 51:1 186:1 230:1 # granuloma
3:1 17:1 24:1 163:1 292:1 298:1 # máscara
1:1 3:1 7:1 9:1 17:1 52:1 145:1 278:1 287:1 # degenerar
17:1 20:1 97:1 # ayunar
20:1 28:1 34:1 52:1 223:1 # nefrona
84:1 # ets
221:1 # mg/día
3:1 9:1 13:1 14:1 17:1 38:1 66:1 78:1 133:1 167:1 249:1 # transparente
7:1 11:1 16:1 56:1 65:1 81:1 152:1 169:1 213:1 239:1 # hipercolesterolemia
4:1 19:1 24:1 74:1 # casual
2:1 9:1 11:1 26:1 29:1 55:1 76:1 80:1 90:1 # acortamiento
4:1 22:2 55:1 140:1 # mialgia
11:1 15:1 143:1 152:1 264:1 # chico
42:1 66:1 204:1 # mapa
11:1 17:1 213:1 # arco
5:1 9:1 17:1 38:1 205:1 228:1 258:1 # clarren
17:1 22:1 25:1 55:1 64:1 258:1 # arritmia
26:1 38:1 84:1 137:1 # bretaña
3:1 14:1 21:1 23:1 37:1 58:1 120:1 158:1 210:1 # cuadrante
25:1 32:1 # risk
57:1 70:1 79:1 137:1 209:1 # bruce
7:1 27:1 29:1 32:1 60:1 62:1 79:1 141:1 # satisfacer
16:1 33:1 35:1 39:1 68:1 85:1 # sesión
17:1 18:1 112:1 # novar
8:1 47:1 96:1 # bocio
16:1 82:1 92:1 128:1 # queso
22:1 38:1 55:1 61:1 104:1 # uremia
# vfg
1:1 27:1 28:1 40:1 127:1 149:1 # tiroideo
9:1 14:1 23:1 52:1 55:1 60:1 76:1 80:1 89:1 151:1 # saneamiento
33:1 39:1 56:1 68:1 160:1 212:1 # flexión
17:1 40:1 49:1 65:1 103:1 181:1 # olvidar
56:1 179:1 # leigh
2:1 3:1 9:1 19:1 31:1 36:1 41:1 100:1 118:1 130:1 133:1 # endosporas
7:1 12:1 44:1 50:1 58:1 69:1 213:1 218:1 227:1 # tuberculina
8:1 11:1 40:2 47:1 54:1 96:1 161:1 238:1 # coccidioides
9:1 11:1 15:1 25:1 143:1 145:1 # genérico
1:2 2:1 9:1 16:2 52:1 82:1 234:1 # desordenes
12:1 37:1 40:1 48:1 49:1 123:1 181:1 # afinidad
6:1 16:1 133:1 231:1 253:1 # esputo
2:1 12:1 28:1 106:1 128:1 172:1 # fluoroquinolonas
76:1 151:1 # eam
6:1 140:1 169:1 287:1 # egipto
24:1 57:1 # nuca
3:1 7:1 21:1 32:1 35:1 47:1 122:1 123:1 147:1 204:1 278:1 # fisioterapia
5:1 7:1 19:1 85:1 280:1 # laser
11:1 20:1 34:1 57:1 65:1 88:1 106:1 131:1 223:1 # fluconazol
5:1 8:1 9:1 21:1 22:1 62:1 67:1 144:1 155:1 219:1 # latencia
9:2 20:1 100:1 145:1 # endógena
13:1 30:1 33:1 45:1 56:1 72:1 # electrón
17:1 27:1 29:1 38:1 45:1 112:1 151:1 173:1 255:1 # reactivar
19:1 27:1 29:1 38:1 45:1 112:1 151:1 173:1 255:1 # reactivas
5:1 11:1 19:1 42:1 107:1 113:1 124:1 280:1 # mycoplasma
3:1 14:1 42:1 46:1 50:1 51:1 62:1 186:1 230:1 # granulomatosas
2:1 17:1 38:1 174:1 296:1 # reforzar
4:1 12:1 35:1 60:1 71:1 # sinusal
6:1 8:1 64:1 213:1 # ejército
2:1 92:1 112:1 # nueva~york
2:1 3:1 4:1 11:1 232:1 258:1 # corral
28:1 29:1 60:1 187:1 # sacro
4:1 5:1 19:1 22:1 26:1 55:1 85:1 104:1 280:1 # talasemia
8:1 17:1 22:1 28:1 34:1 67:1 73:1 97:1 144:1 155:1 206:1 219:1 # pronunciar
11:2 31:1 65:1 96:1 # colédoco
132:1 # rmn
27:1 38:1 77:1 193:1 # reptil
7:1 12:1 14:1 16:1 21:1 23:2 38:1 60:1 120:1 122:1 158:1 257:1 # interesante
5:1 # «la
8:1 16:1 33:1 38:1 39:1 68:1 72:1 85:1 86:1 99:1 161:1 238:1 # resección
2:1 3:1 13:1 17:1 28:1 36:1 41:1 90:1 130:1 133:1 # artrosporas
5:1 50:1 132:1 198:1 279:1 # fórmula
31:1 37:1 44:1 75:1 171:1 179:1 # ligado
24:1 163:1 # sca
5:1 6:1 8:1 19:1 64:1 107:1 113:1 124:1 280:1 # citoplasmática
5:1 17:1 36:1 65:1 228:1 # polar
2:1 11:1 20:1 28:1 34:1 223:1 # corona
11:1 15:1 24:1 29:1 37:1 55:1 143:1 # académico
5:1 12:1 17:1 25:1 27:1 32:1 64:1 121:1 140:1 226:1 228:1 # laringitis
5:1 7:1 17:1 19:1 21:1 25:1 47:1 65:1 90:1 122:1 153:1 259:1 280:1 # arteriolas
12:1 43:1 54:1 55:1 87:1 104:1 195:1 # hemodinámicas
1:1 25:1 55:1 73:1 110:1 149:1 193:1 # deprimir
11:1 15:1 21:1 25:1 143:1 # teórico
9:2 23:1 55:1 60:1 76:1 80:1 81:1 89:1 167:1 # pensamiento
1:1 9:1 12:1 18:1 37:1 44:1 107:1 141:1 148:1 289:1 # linfadenopatía
9:1 17:1 38:1 55:1 66:1 76:1 80:1 151:1 204:1 249:1 # apareamiento
2:1 4:1 22:1 25:1 43:1 54:1 73:1 110:1 234:1 # primordial
6:1 28:1 38:1 45:1 57:1 73:1 87:1 108:1 146:1 193:1 206:1 274:1 # reproductor
4:1 17:1 60:1 112:1 # salvar
11:1 15:1 44:1 143:1 # cólico
8:1 27:1 32:1 40:1 50:1 54:1 163:1 279:1 # multidisciplinario
5:1 11:1 28:1 34:1 54:1 67:1 77:1 87:1 137:1 # broncodilatadores
7:1 38:1 41:1 58:1 61:1 72:1 79:1 163:1 # oscurecer
12:1 56:1 121:1 235:1 # ingle
97:1 # bun
42:1 48:1 64:1 69:1 185:1 # magnitud
1:1 35:1 40:1 # cápside
1:1 2:1 9:1 36:1 100:1 130:1 # por~ende
19:1 27:1 # tiñas
19:2 21:1 28:1 60:1 73:1 147:1 151:1 206:1 # proteasas
10:1 12:1 21:1 162:1 193:1 # epstein-barr
17:1 22:1 25:1 60:1 74:1 94:1 226:1 245:1 # subsahariana
4:1 40:1 44:1 63:1 66:1 108:1 136:1 272:1 # pallidum
6:1 41:1 53:1 75:1 76:1 84:1 # gametos
6:1 41:1 45:1 57:1 60:1 70:1 146:1 209:1 240:1 274:1 # fructosa
3:1 6:1 10:1 13:1 16:1 62:1 78:1 102:1 134:1 196:1 207:1 # estrato
8:1 47:1 140:1 169:1 287:1 # egipcio
17:1 29:1 58:1 60:1 71:1 # acusar
25:1 26:1 80:1 84:1 186:1 # grieta
5:1 16:1 17:1 20:1 29:1 38:1 58:1 97:1 # lacunares
8:1 11:1 13:1 23:1 25:1 34:1 57:1 131:1 # contribución
3:1 14:1 186:1 # granja
8:1 11:1 34:1 47:1 72:1 82:1 96:1 131:1 # socioeconómico
7:1 12:1 18:1 41:1 60:1 70:1 140:1 # aeruginosa
50:1 51:1 69:1 # título
30:1 51:1 116:1 # velo
41:2 72:1 81:1 82:2 133:1 264:1 # sospechoso
3:1 7:1 8:1 29:1 34:1 47:1 50:1 79:1 98:1 278:1 297:1 # ulceraciones
3:1 13:1 78:1 # través
1:1 2:1 16:1 60:1 69:1 90:1 97:1 174:1 # desafortunado
8:1 15:1 54:1 56:1 77:1 123:1 290:1 # difficile
9:1 13:1 23:1 38:1 80:1 89:1 103:1 # vientre
1:1 7:1 8:1 16:1 60:1 81:1 204:1 213:1 239:1 # desapercibido
5:1 16:1 65:1 66:1 133:1 # española
14:1 26:1 38:1 72:1 84:1 85:1 187:1 288:1 # secretan
17:1 27:1 29:1 42:1 132:1 141:1 253:1 # farmacéutico
8:1 22:1 29:1 32:1 34:1 40:1 48:1 49:1 82:1 98:1 181:1 # isoniacida
11:1 12:1 27:1 46:1 62:1 66:1 67:1 156:1 201:1 # incompatibilidad
16:1 35:1 42:1 47:1 52:1 185:1 # magnesio
9:1 10:1 16:1 17:1 26:1 52:1 80:1 102:1 150:1 166:1 # bienestar
# 1.5
4:1 10:1 12:1 13:1 22:1 25:1 71:1 100:1 108:1 134:1 245:1 # industrial
10:1 16:1 26:1 38:1 102:1 166:1 187:1 # cresta
24:1 29:1 30:1 79:1 221:1 # celíaca
# 1,6
4:1 15:1 24:1 44:1 77:1 83:1 136:1 150:1 282:1 # umbilical
24:1 72:1 80:1 # ieca
8:1 10:1 12:1 16:1 26:1 29:1 39:1 86:1 98:1 102:1 114:1 148:1 166:1 177:1 # infestación
2:1 4:1 5:1 8:1 42:1 82:1 119:1 213:1 247:1 # malabsorción
32:1 34:1 36:1 38:1 52:1 54:1 73:1 115:1 133:1 # predisponentes
4:1 66:1 # pañal
6:1 10:1 15:1 32:1 65:1 125:1 140:1 152:1 # histológicos
3:1 17:1 50:1 58:1 61:1 69:1 129:1 165:1 183:1 218:1 # culturar
6:1 10:1 11:1 32:1 46:1 66:1 96:1 125:1 152:1 156:1 201:1 # histocompatibilidad
1:1 7:1 8:1 25:1 29:1 33:1 39:1 68:1 86:1 98:1 99:1 112:1 153:1 173:1 177:1 184:1 # derivación
11:1 32:1 33:1 35:1 39:1 46:1 55:1 68:1 201:1 # comisión
17:1 42:1 # mar
1:1 27:1 28:1 40:1 41:1 127:1 149:1 # tiroideos
7:1 21:1 61:1 122:1 # uréter
12:1 13:1 20:1 28:1 34:1 36:1 48:1 107:1 109:1 # troponina
8:1 17:1 22:1 44:1 77:1 # ciliar
17:2 66:1 94:1 213:1 249:1 264:1 # parchar
# 1976
# 1978
# 1992
# 1994
22:1 25:1 44:1 61:1 65:1 179:1 200:1 245:1 # oliguria
# 1956
8:1 9:1 12:1 20:1 29:1 55:1 76:1 80:1 94:1 98:1 109:1 # hacinamiento
11:1 17:1 24:1 67:1 97:1 292:1 # carbunco
9:1 32:1 42:1 85:1 104:1 123:1 148:1 # enfisema
6:1 25:1 42:1 62:1 64:1 96:1 104:1 187:1 195:1 196:1 # hematocrito
9:1 23:1 26:1 50:1 56:1 61:1 70:1 89:1 231:1 # purulenta
3:1 15:1 19:1 24:1 37:1 61:1 83:1 95:1 108:1 118:1 129:1 # picaduras
3:1 17:2 32:1 54:1 66:1 133:1 249:1 298:1 # disparar
8:1 14:1 18:1 37:1 49:2 # ciudadano
15:1 24:1 35:1 83:1 # música
9:1 17:1 20:1 38:1 # arena
1:1 2:1 37:1 40:1 49:1 55:1 132:1 174:1 181:1 # deformidad
3:1 4:1 13:1 38:1 61:1 78:1 84:1 232:1 # uretral
10:1 11:1 13:1 34:1 70:1 131:1 134:1 149:1 167:1 172:1 202:1 225:1 # construir
11:1 15:1 27:1 52:1 72:1 135:1 143:1 187:1 # necrótico
10:1 16:1 27:1 74:1 102:1 145:1 173:1 # sugestivo
5:1 8:1 14:1 22:1 35:1 67:1 77:1 144:1 150:1 155:1 219:1 281:1 # sibilancias
4:1 9:1 12:1 44:1 52:1 55:1 76:1 80:1 151:1 # alineamiento
7:1 12:1 21:1 23:1 54:1 64:1 120:1 122:1 140:1 179:1 234:1 257:1 # interdigitales
8:1 23:1 29:1 33:1 39:1 68:1 69:1 86:1 97:1 98:1 99:1 177:1 184:1 231:1 # puntuación
64:1 # kit
9:1 18:1 28:1 73:1 114:1 176:1 206:1 289:1 # ibuprofeno
8:1 9:1 12:1 22:1 67:1 92:1 106:1 144:1 148:1 155:1 219:1 # influenciar
8:1 14:1 22:1 49:1 67:1 97:1 100:1 119:1 144:1 155:1 219:1 281:1 # abundancia
30:1 32:1 53:1 85:1 104:1 # semmelweis
# 26
# 27
5:1 14:1 67:1 79:1 84:1 281:1 # lancet
2:1 11:1 30:1 34:1 36:1 130:1 131:1 # por~el~contrario
2:1 14:1 17:1 48:1 75:1 105:1 159:1 164:1 175:1 182:1 191:1 192:1 194:1 215:1 216:1 248:1 296:1 # organizar
6:1 9:1 41:1 42:1 46:1 62:1 82:1 85:1 167:1 196:1 230:1 # somatosensorial
16:1 32:1 35:1 52:1 190:1 # génesis
11:1 16:1 34:1 38:1 82:1 121:1 131:1 186:1 # congreso
4:1 26:1 116:1 # tal~vez
12:1 19:1 35:1 41:1 112:1 173:1 # invasivos
25:1 174:1 186:1 290:1 # grifo
4:1 16:1 21:1 42:1 113:1 247:1 # esmalte
9:1 12:1 53:1 82:1 167:1 # inmenso
5:1 17:1 21:1 104:1 124:1 156:1 228:1 # templar
85:1 151:1 # o~sea
7:1 32:1 54:1 65:1 82:1 116:1 # disolver
2:1 3:1 6:1 25:1 47:1 55:1 62:1 101:1 179:1 186:1 196:1 259:1 # migratorio
9:1 11:1 34:1 48:1 116:1 131:1 149:1 # convenir
7:1 15:1 17:1 24:1 25:1 47:1 54:1 81:1 83:1 153:1 234:1 239:1 292:1 # pericardio
3:1 52:1 62:1 75:1 76:1 186:1 287:1 # gram-negativas
17:1 75:1 81:1 287:1 # pegar
116:1 # vejez
72:1 # ec
1:1 14:1 151:1 # dean
10:1 13:1 14:1 16:2 21:1 23:1 38:1 60:1 102:1 120:1 134:1 158:1 207:1 # estresantes
77:1 140:1 # frágil
6:1 8:1 11:1 41:1 56:1 57:1 64:1 96:1 # leucocitosis
7:1 8:1 12:1 80:1 95:1 121:1 213:1 # piercing
8:1 20:1 30:1 34:1 47:1 56:1 72:1 85:1 161:1 223:1 238:1 # seleccionar
28:1 40:1 49:1 54:1 73:1 97:1 100:1 181:1 206:1 # profundidad
12:1 17:1 20:1 22:1 25:1 42:1 109:1 128:1 172:1 226:1 245:1 # maquinaria
3:1 17:1 19:1 24:1 29:1 60:1 297:1 # fracasar
17:1 19:1 53:1 85:1 104:1 # asemejar
9:1 17:1 20:1 53:1 76:1 88:1 296:1 # amenazar
7:1 12:1 18:1 59:1 80:1 103:1 138:1 # invierno
10:1 12:1 16:1 26:1 44:1 52:1 77:1 102:1 119:1 150:1 166:1 # inestabilidad
9:1 23:1 26:1 31:1 37:1 85:1 89:1 171:1 # sentado
37:1 40:1 48:1 49:1 74:1 97:1 181:1 # subunidad
1:1 3:1 16:1 37:1 49:1 60:1 119:1 185:1 186:1 # desagradable
4:1 12:1 20:1 55:1 109:1 # albúmina
40:1 42:1 46:1 47:1 54:1 230:1 # idioma
12:1 21:1 23:1 25:1 37:1 40:1 49:1 120:1 181:1 186:1 257:1 287:1 # integridad
2:1 6:1 17:1 25:1 101:1 253:1 267:1 296:1 # autorizar
2:1 16:1 38:1 73:1 74:1 82:1 176:1 # supresor
13:1 28:1 33:1 35:1 39:1 68:1 70:1 71:1 73:1 147:1 202:1 206:1 # protrusión
13:1 25:1 38:1 45:1 54:1 72:1 149:1 # directriz
5:1 17:1 25:1 38:1 50:1 149:1 198:1 200:1 226:1 228:1 258:1 287:1 # irregularidad
11:1 30:1 56:1 57:1 79:1 96:1 279:1 # mucocele
5:1 6:1 10:1 11:1 15:1 19:1 46:1 55:1 117:1 125:1 143:1 199:1 229:1 280:1 # blastomicosis
17:1 26:1 58:1 72:1 253:1 # ejecutar
27:1 29:1 45:1 56:1 141:1 199:1 255:1 # factible
# 800
8:1 31:1 40:1 41:1 224:1 235:1 # glúcidos
2:1 28:1 51:1 205:1 # cloro
4:1 112:1 # oval
7:1 16:1 27:1 38:1 62:1 73:1 85:1 112:1 261:1 # preservativo
11:1 17:1 25:1 32:1 213:1 # arcoíris
8:1 12:1 20:1 32:1 44:1 54:1 109:1 124:1 163:1 169:1 # disciplina
11:1 12:1 18:1 46:1 96:1 97:1 156:1 201:1 279:1 # inmunocomprometidos
17:1 19:1 22:1 24:2 29:1 54:1 234:1 292:1 # cardiacas
15:1 24:1 38:1 44:1 83:1 193:1 199:1 # república
28:1 61:1 108:1 # duro
2:1 4:1 36:1 69:1 75:1 90:1 130:1 # portugal
2:1 3:1 7:1 17:1 81:1 174:1 239:1 # perforar
5:2 14:1 17:1 50:1 100:1 108:1 198:1 228:1 235:1 # glandular
9:1 12:1 32:1 54:1 60:1 81:1 100:1 133:1 167:1 # indispensable
8:1 9:1 21:1 22:1 36:1 67:1 144:1 147:1 155:1 219:1 # potencia
2:1 6:1 45:1 72:1 85:1 101:1 274:1 # sector
7:1 26:1 35:1 48:1 64:1 97:1 116:1 173:1 # universitario
9:1 35:1 74:1 80:1 172:1 179:1 200:1 # subsiguiente
11:1 34:1 93:1 121:1 131:1 # congo
27:1 32:1 54:1 58:1 149:1 163:1 253:1 # discutir
8:1 20:1 29:1 34:1 47:1 58:1 66:1 96:1 98:1 176:1 223:1 # ocupacionales
1:1 6:1 64:1 72:1 150:1 # decúbito
2:1 34:1 36:1 43:1 44:1 65:1 110:1 174:1 # polimorfonucleares
5:1 29:1 79:1 124:1 300:1 # placebo
4:1 27:1 44:1 49:1 55:1 64:1 76:1 179:1 # amigdalitis
11:1 14:1 34:1 56:1 63:1 100:1 112:1 131:1 # conllevando
11:1 40:1 46:1 49:1 56:1 124:1 156:1 181:1 201:1 # complejidad
14:1 20:1 42:1 # mañana
3:1 7:1 17:1 62:1 66:1 81:1 126:1 152:1 169:1 239:1 249:1 298:1 # hiperparatiroidismo
3:1 37:1 47:1 54:1 # radio
8:1 40:1 # cid
3:1 17:1 19:1 95:1 133:1 149:1 # aspirar
4:1 8:1 17:1 66:1 70:1 136:1 141:1 169:1 249:1 # falciparum
11:1 15:1 27:1 29:1 58:1 135:1 143:1 # acuático
6:1 7:1 8:1 12:1 67:1 80:1 90:1 155:1 # incierto
7:1 27:1 37:1 90:1 116:1 149:1 # advertir
7:1 14:1 19:1 20:1 22:1 28:1 111:1 150:1 # anaerobias
2:1 12:1 19:1 82:1 112:1 # invasor
11:1 15:1 55:1 132:1 143:1 # térmico
4:1 9:1 18:1 56:1 75:1 289:1 # galeno
2:1 55:1 92:1 127:1 132:1 179:1 200:1 # hormigueo
7:1 17:1 29:1 79:1 160:1 162:1 # exacerbar
6:1 28:1 73:1 147:1 206:1 # protozoo
# dft
21:1 193:1 # tep
4:1 5:1 9:1 75:1 121:1 227:1 # bengala
32:1 82:1 95:1 # piso
17:2 24:1 75:1 105:1 175:1 292:1 # cargar
6:1 10:1 11:1 13:1 16:1 38:1 96:1 102:1 134:1 193:1 207:1 # estreptococo
15:1 24:1 55:1 83:1 128:1 # química
1:1 7:1 38:1 72:2 79:1 187:1 # decrecer
6:1 7:1 90:1 92:1 231:1 # puerto
38:1 47:1 55:1 73:1 104:1 # premio
13:1 35:1 53:1 84:1 110:1 221:1 # simetría
1:1 7:1 25:1 112:1 153:1 173:1 # deriva
1:1 8:1 9:1 13:1 23:1 38:1 72:1 89:1 115:1 149:1 # entredecir
10:1 11:1 15:1 27:1 30:1 135:1 143:1 # elástico
17:1 22:1 25:1 26:1 64:2 69:1 95:1 172:1 226:1 245:1 # pituitaria
25:1 37:1 40:1 42:1 210:1 # madrid
11:1 14:1 18:1 22:1 27:1 40:1 54:1 147:1 # cotidiano
14:1 15:1 23:1 24:1 27:1 58:1 83:1 123:1 158:1 290:1 # cuantificar
11:1 15:1 55:1 143:1 # oftálmico
3:1 27:1 58:1 61:1 62:1 129:1 173:1 # curativo
2:1 9:1 16:1 38:1 51:1 79:1 163:1 # eflorescencia
8:1 10:1 11:1 13:1 15:1 25:1 34:1 131:1 134:1 161:1 167:1 238:1 # constricción
9:1 10:1 11:1 21:1 32:1 34:1 35:1 67:1 131:1 167:1 190:1 # consistencia
11:1 15:1 25:1 41:1 143:1 # ováricos
2:1 17:1 26:1 36:1 82:1 90:1 107:1 130:1 # soportar
8:1 10:1 15:1 16:1 19:1 27:1 40:1 49:1 81:1 102:1 135:1 181:1 # pesticidas
4:1 12:1 20:1 27:1 38:1 84:1 109:1 # retinal
6:1 70:1 253:1 # fruto
15:1 24:1 40:1 55:1 83:1 95:1 132:1 193:1 # epidérmica
8:1 22:1 72:1 74:1 92:1 144:1 # suecia
1:1 8:1 15:1 33:1 35:1 36:1 39:1 41:1 68:1 86:1 99:1 193:1 222:1 # deposición
9:2 13:1 17:1 20:1 23:1 38:1 89:1 # entrenar
40:1 44:1 56:1 77:1 150:1 160:1 212:1 # flexibilidad
10:1 27:1 36:1 44:1 65:1 128:1 # poliquístico
6:1 12:1 23:1 27:1 34:1 97:1 121:1 # huntington
19:1 32:1 35:1 141:1 148:1 190:1 # énfasis
6:1 53:1 62:1 151:1 196:1 # meato
2:1 28:1 258:1 # zorro
1:1 36:1 40:1 44:1 51:1 65:1 124:1 169:1 # poliploide
7:1 23:1 25:1 27:1 31:1 34:1 47:1 81:1 87:1 153:1 239:1 259:1 # periodontitis
3:1 13:1 19:1 29:1 60:1 78:1 112:1 160:1 # extravasación
8:1 9:1 33:1 39:1 53:1 67:1 68:1 86:1 99:1 155:1 # mención
4:1 112:2 # valva
17:1 26:1 38:1 62:1 151:1 # areata
25:1 37:1 40:1 41:1 49:1 58:1 61:1 163:1 181:1 # oscuridad
8:1 15:1 32:1 35:1 37:1 39:1 86:1 128:1 172:1 # adquisición
3:1 7:1 28:1 44:1 62:1 65:1 73:1 114:1 206:1 278:1 290:1 # proliferativa
3:1 80:1 95:1 115:1 210:1 # piedra
18:1 22:1 32:1 35:1 41:1 54:1 185:1 190:1 222:1 # diagnosis
11:1 15:1 23:1 27:1 40:1 135:1 143:1 # idéntico
13:1 28:1 34:1 40:1 48:1 49:1 53:1 84:1 88:1 181:1 # metronidazol
16:1 17:1 20:1 34:1 35:1 38:1 47:1 73:1 223:1 # presionar
6:1 10:1 16:1 92:1 102:1 125:1 160:1 231:1 # expuesto
2:1 4:1 11:1 52:1 59:1 139:1 151:1 # corneal
28:1 41:1 82:1 # roso
22:1 38:1 55:1 103:1 104:1 149:1 # viremia
3:1 56:1 58:1 61:1 119:1 129:1 199:1 # curable
10:1 16:1 26:1 28:1 73:1 92:1 102:1 107:1 166:1 206:1 231:1 # propuesta
13:1 20:1 34:1 36:1 38:1 62:1 104:1 152:1 169:1 223:1 # hiponatremia
1:1 44:1 72:1 116:1 173:1 205:1 # declive
8:1 15:1 33:1 39:1 55:1 68:1 86:1 99:1 161:1 238:1 # micción
3:1 7:1 116:1 278:1 # vera
2:1 4:1 24:1 51:1 221:1 # caloría
7:1 22:1 25:1 28:1 73:1 145:1 153:1 206:1 245:1 299:1 # progeria
3:1 13:1 17:1 78:1 160:1 # extrañar
10:1 16:1 19:1 26:1 32:1 35:1 102:1 166:1 190:1 # estasis
15:1 24:1 48:1 74:1 83:1 205:1 208:1 # subclínicas
19:1 22:1 27:1 32:1 35:1 44:1 64:1 190:1 # litiasis
12:1 17:1 34:1 66:1 82:1 167:1 249:1 # parkinson
5:1 17:1 50:1 198:1 200:1 228:1 # yugular
5:1 11:1 65:1 82:1 204:1 # colapso
36:1 51:1 65:1 # polo
3:1 4:1 12:1 21:1 23:1 120:1 186:1 232:1 257:1 287:1 # integral
5:1 19:1 22:1 26:1 35:1 53:1 84:1 124:1 204:1 280:1 # metaplasia
2:1 10:1 21:1 28:1 36:1 41:2 107:1 127:1 130:1 # osteoporosis
54:1 77:1 106:1 149:1 172:1 # diluir
27:1 29:1 45:1 64:1 69:1 160:1 255:1 # exactitud
3:1 10:1 12:1 17:1 26:1 61:1 129:1 166:1 167:1 267:1 # instaurar
4:1 8:1 10:1 14:1 22:1 26:1 67:1 71:1 74:1 144:1 155:1 166:1 219:1 281:1 288:1 # sustancial
1:1 6:1 7:1 42:1 62:1 65:1 132:1 196:1 # dermatológicas
7:1 9:1 18:1 21:1 38:1 122:1 258:1 289:1 # terreno
26:1 38:1 72:1 79:1 84:1 # receta
1:1 3:1 7:1 8:1 29:1 33:1 39:1 68:1 86:1 98:1 99:1 114:1 115:1 177:1 184:1 278:1 297:1 # federación
3:1 8:1 15:1 24:1 29:1 55:1 76:1 83:1 98:1 123:1 290:1 # ramificación
1:1 40:1 47:1 55:1 65:1 95:1 104:1 193:1 # epidemiológica
2:1 12:1 28:1 31:1 51:1 65:1 100:1 # indoloro
17:1 50:1 60:1 110:1 156:1 231:1 # impulsar
2:1 5:1 17:1 50:1 132:1 174:1 198:1 228:1 279:1 # formular
9:1 23:1 26:1 28:1 53:1 89:1 107:1 185:1 186:1 # mentagrophytes
8:1 29:1 33:1 39:1 42:1 68:1 86:1 98:1 99:1 123:1 132:1 149:1 177:1 184:1 # afirmación
1:1 8:1 33:1 39:1 57:1 68:1 86:1 99:1 106:1 235:1 287:1 # deglución
29:1 33:1 43:1 48:1 110:1 187:1 # acrónimo
30:1 85:1 112:1 # selva
11:1 41:1 43:1 44:1 64:1 107:1 113:1 168:1 # cosmopólita
12:1 19:1 35:1 112:1 173:1 # invasivo
1:1 11:1 16:1 34:1 36:1 46:1 52:1 156:1 163:1 201:1 # descomponer
3:1 8:1 13:1 15:1 21:1 29:1 44:1 78:1 84:1 98:1 205:1 297:1 # tetraciclinas
# mthfr
33:1 35:1 39:1 50:1 68:1 160:1 231:1 # expulsión
9:1 23:1 26:1 89:1 116:1 # venta
5:1 17:1 30:1 38:1 # relajar
7:1 11:1 15:1 28:1 65:1 85:1 140:1 143:1 # serológico
3:1 17:1 22:1 119:1 150:1 298:1 # arabia
3:1 19:1 85:1 118:1 # frase
6:1 28:1 35:1 64:1 73:1 107:1 206:1 # propósito
2:1 10:1 11:2 15:1 16:1 27:1 90:1 102:1 135:1 143:1 # corticoesteroides
# 1981
11:1 15:1 32:1 35:2 41:1 143:1 190:1 222:1 # psicosis
10:1 11:1 27:1 32:1 149:1 160:1 212:1 # coexistir
2:1 28:1 258:1 264:1 # chorro
3:1 26:1 29:1 38:1 40:1 62:1 152:1 210:1 # rehidratación
40:1 49:1 103:1 # david
7:1 11:1 33:1 34:1 35:1 39:1 68:1 116:1 131:1 # conversión
12:1 20:1 27:1 29:1 45:1 109:1 173:1 255:1 # inactivo
5:1 19:1 77:1 212:1 280:1 # axilas
15:1 24:1 27:1 48:1 83:1 110:1 156:1 # timpánica
28:1 137:1 # brown
2:1 3:1 21:1 36:1 37:1 49:1 104:1 130:1 156:1 # temporada
7:1 31:1 40:1 54:1 81:1 224:1 234:1 239:1 # perdido
10:1 13:1 15:1 24:1 25:1 83:1 134:1 # gástrica
26:1 53:1 84:1 # meta
9:1 27:1 35:1 64:1 85:1 112:1 167:1 173:1 # sensitiva
15:1 22:1 27:1 55:1 79:1 85:1 104:1 135:1 193:1 # septicemia
5:1 8:1 29:1 33:1 39:1 68:1 86:1 98:1 99:1 119:1 177:1 184:1 199:1 # ablación
2:1 6:1 25:1 34:1 43:1 48:1 64:1 101:1 296:1 # monitorizar
9:1 19:1 79:1 82:1 163:1 167:1 # ascenso
7:1 21:1 # tejer
11:1 34:1 67:1 79:1 131:1 149:1 150:1 300:1 # concebir
11:2 18:1 34:1 93:1 96:2 # gonococo
42:1 74:1 136:1 # suma
7:1 15:1 60:1 79:1 103:1 116:1 # viceversa
5:1 10:1 14:1 19:1 47:1 107:1 117:1 121:1 124:1 140:1 280:1 # angioplastia
# ++
11:1 32:1 36:1 44:1 57:1 60:1 65:1 107:1 279:1 # mucopolisacaridosis
15:1 17:1 24:1 25:1 83:1 119:1 137:1 141:1 292:1 # fabricar
41:1 50:1 51:1 82:1 # buloso
8:1 77:1 103:1 173:1 # civil
40:2 54:2 55:1 64:1 95:1 110:1 193:1 # epididimitis
# 64
8:1 12:1 16:1 27:1 34:1 47:1 52:1 67:1 155:1 # tinciones
4:1 8:1 22:1 57:1 70:1 144:1 187:1 209:1 # crucial
# 44
22:1 29:1 65:1 152:1 162:1 264:1 # wolbachia
5:1 # hla-b27
11:1 23:1 26:1 34:1 41:1 47:1 82:1 131:1 140:1 185:1 # contagiosos
3:1 4:1 7:1 21:1 44:1 64:1 122:1 232:1 278:1 # literal
5:1 6:1 9:1 23:1 41:1 53:1 76:1 77:1 89:1 123:1 220:1 # filamentos
38:1 80:1 123:1 137:1 300:1 # «fiebre
11:1 33:1 34:1 100:1 131:1 # condón
50:1 66:1 267:1 # paul
30:1 56:1 140:1 149:1 287:1 # elegir
1:1 2:1 11:2 15:1 27:1 40:1 90:1 135:1 143:1 # corticoide
35:1 47:1 55:1 110:1 # simio
11:1 12:1 40:1 43:1 46:1 49:1 54:1 67:1 87:1 181:1 201:1 # incomodidad
1:1 2:1 3:1 43:1 104:1 # demora
30:1 38:1 41:1 44:1 47:1 82:1 140:1 179:1 # religioso
# h2
12:1 27:1 42:1 104:1 106:1 185:1 195:1 235:1 253:1 # hemaglutinina
# e7
# md
14:1 # juan
48:1 # ni
# m2
14:1 21:1 23:1 30:1 38:1 56:1 112:1 120:1 158:1 # relevante
10:1 16:1 26:1 40:1 44:1 49:1 77:1 102:1 119:1 150:1 166:1 181:1 # estabilidad
15:1 16:1 27:1 30:1 92:1 128:1 135:1 # esqueléticos
9:1 12:1 27:1 40:1 48:1 53:1 64:1 121:1 140:1 # meningitidis
7:1 11:1 28:1 46:1 66:1 156:1 201:1 # compañero
140:1 149:1 160:1 179:1 212:1 # exigir
10:1 27:2 64:1 69:1 71:1 74:1 173:1 253:1 # sustitutivo
3:1 9:1 13:1 23:1 37:1 38:1 49:1 78:1 89:1 # reentrada
6:1 32:1 35:1 41:1 55:1 64:1 190:1 222:1 # mitosis
11:1 13:1 15:1 25:1 143:1 # nítrico
10:1 11:1 14:1 15:1 16:1 35:1 52:1 102:1 143:1 # anestésicos
26:1 27:1 33:1 39:1 62:1 68:1 106:1 235:1 253:1 # glutatión
2:1 6:1 17:1 34:1 38:1 43:1 48:1 64:1 101:1 151:1 # monitorear
9:2 17:1 20:1 21:1 23:1 38:1 58:1 89:1 120:1 # cuarentena
2:1 9:1 21:1 23:1 25:1 80:1 89:1 120:1 # oriente
51:1 54:1 107:1 124:1 169:1 221:1 # diplopía
2:1 6:1 11:1 29:1 45:1 101:1 141:1 255:1 274:1 # cofactor
10:2 15:1 16:1 26:1 27:1 37:1 102:1 135:1 166:1 # estadística
# cyp1b1
47:1 55:1 62:1 66:1 107:1 221:1 # miopatía
11:1 17:1 22:1 24:1 29:1 41:1 54:1 234:1 292:1 # cardiacos
96:1 264:1 # koch
253:1 # youth
7:1 8:1 12:1 33:1 39:1 68:1 85:1 86:1 99:1 167:1 213:1 # inserción
7:2 21:1 90:1 116:1 122:1 # verter
9:2 18:1 41:1 52:1 82:1 116:1 289:1 # venenoso
103:1 # xviii
12:1 20:1 109:1 128:1 172:1 # máquina
3:1 42:1 43:1 76:1 104:1 186:1 195:1 299:1 # hemograma
30:1 79:1 82:1 # celso
6:1 11:1 15:1 48:1 62:1 66:1 143:1 196:1 299:1 # patogénico
6:1 16:1 35:1 52:1 62:1 66:1 196:1 299:1 # patogénesis
8:1 12:1 15:1 43:1 44:1 76:1 77:1 212:1 254:1 # amoxicilina
32:1 103:1 # ovis
11:1 15:1 33:1 39:1 48:1 68:1 143:1 # iónico
9:1 20:1 80:1 103:1 # viena
7:1 13:1 28:1 53:1 81:1 84:1 132:1 152:1 169:1 239:1 # hipermetropía
17:1 163:1 299:1 # aarskog-scott
28:1 41:1 56:1 73:1 82:1 193:1 206:1 # leproso
8:1 25:1 58:1 97:1 149:1 163:1 167:1 187:1 213:1 # circunscribir
11:1 17:1 29:1 42:1 65:1 132:1 141:1 # farmacológicos
1:1 3:1 7:1 37:1 42:1 278:1 # madera
8:1 29:1 33:1 39:1 58:1 66:1 68:1 86:1 96:1 98:1 99:1 176:1 177:1 184:1 # ocupación
22:1 26:1 62:1 212:1 # ataxia
# ºc
27:1 74:1 84:1 173:1 # subjetivo
2:1 8:1 26:1 29:1 33:1 36:1 39:1 68:1 86:1 90:1 98:1 99:1 130:1 177:1 184:1 204:1 # aportación
3:1 17:1 37:1 42:1 61:1 108:1 129:1 # madurar
7:1 12:1 20:1 27:1 37:1 40:1 90:1 109:1 116:1 # inadvertido
10:1 11:1 15:1 16:1 27:1 102:1 135:1 143:1 # estático
126:1 # gnrp
29:1 # acné
5:1 10:1 14:1 16:1 23:1 27:1 50:1 102:1 110:1 158:1 198:1 279:1 # estimulante
2:1 11:1 17:1 26:1 29:1 90:1 # acortar
11:1 17:1 41:1 42:1 70:1 72:1 92:1 258:1 # marruecos
7:1 19:1 28:1 60:1 66:1 # pasajero
1:1 4:1 7:1 14:1 56:1 100:1 160:1 # alexander
13:1 15:1 24:1 28:1 74:1 83:1 95:1 107:1 # subtropicales
9:1 12:2 21:1 23:1 52:1 55:1 89:1 120:1 # inminente
7:1 25:1 26:1 53:1 64:1 76:1 153:1 # amerita
7:1 21:1 29:1 31:1 60:1 79:1 147:1 234:1 # sacerdote
17:1 24:1 28:1 41:1 292:1 # ácaros
31:2 34:1 38:1 100:1 115:1 # redondo
9:1 13:1 22:2 28:1 48:1 62:1 145:1 299:1 # iatrogenia
52:1 58:1 74:1 151:1 253:1 # subcutánea
7:2 9:1 53:1 114:1 132:1 148:1 221:1 # enfermería
7:1 15:1 24:1 28:1 65:1 83:1 85:1 140:1 # serológicas
1:1 8:1 38:1 72:1 73:1 110:1 115:1 156:1 # impredecible
3:1 6:1 10:1 13:1 62:1 71:1 74:1 78:1 134:1 196:1 # sustrato
14:1 28:1 67:1 94:1 187:1 264:1 281:1 # chancro
4:1 11:1 18:1 22:1 41:1 46:1 55:1 82:1 96:1 201:1 # nosocomiales
9:1 23:1 25:1 55:1 74:1 80:1 89:1 110:1 # sufrimiento
3:1 12:1 37:1 48:1 54:1 128:1 137:1 172:1 # bradiquinina
9:1 21:1 23:1 89:1 92:1 120:1 231:1 # puente
14:1 15:1 23:1 27:2 32:1 135:1 158:1 # antiséptico
42:1 46:1 51:1 66:1 77:1 95:1 103:1 204:1 230:1 # papilomavirus
17:1 19:1 24:1 41:1 42:1 66:1 82:1 204:1 213:1 # marcapasos
5:1 14:1 20:1 # lana
2:1 21:1 43:1 104:1 # temor
4:1 50:1 51:1 62:1 66:1 107:1 112:1 # valvulopatía
14:1 17:1 42:1 67:1 94:1 264:1 281:1 # manchar
10:1 16:1 17:1 20:1 27:1 34:1 47:1 58:1 92:1 102:1 223:1 # cuestionar
5:1 6:1 19:1 42:1 107:1 113:1 124:1 254:1 280:1 # toxoplasma
3:2 12:1 13:1 14:1 23:1 29:1 48:1 78:1 159:1 187:1 257:1 297:1 # intracranial
8:1 24:1 29:1 39:1 61:1 86:1 98:1 150:1 177:1 213:1 290:1 # bifurcación
2:1 5:1 119:1 # labor
4:1 8:1 20:1 34:1 44:1 47:1 67:1 97:1 155:1 223:1 # funcionalidad
30:1 51:1 53:1 104:1 145:1 # gemelo
11:1 15:1 103:1 143:1 # pélvico
2:1 24:1 28:1 29:1 258:1 264:1 # cachorro
55:1 76:1 93:1 179:1 # amigo
6:1 21:1 23:1 28:1 34:1 104:1 147:1 156:1 220:1 # frontotemporal
27:1 32:1 34:1 43:1 48:1 52:1 64:1 136:1 # neumonitis
7:1 28:1 41:1 56:1 62:1 163:1 195:1 205:1 # atherosclerosis
2:1 5:1 6:1 25:1 50:1 62:1 76:1 101:1 196:1 198:1 282:1 # ambulatorio
8:1 12:1 20:1 27:1 29:1 98:1 106:1 109:1 185:1 235:1 253:1 # aglutinación
14:1 16:1 42:1 # maníes
3:1 4:1 7:1 16:1 32:1 56:1 79:1 103:1 163:1 232:1 278:1 # viscerales
7:1 10:1 13:1 16:1 21:1 38:2 102:1 122:1 134:1 207:1 258:1 # terrestre
6:1 28:1 45:1 72:1 73:1 206:1 274:1 # proyecto
# sgb
9:1 38:1 48:1 56:1 73:1 116:1 199:1 # prevenible
10:1 13:1 19:1 25:1 27:1 32:1 64:1 75:1 117:1 134:1 # gastritis
12:1 16:1 18:1 19:1 35:1 85:1 # asesino
10:1 14:1 22:1 27:1 71:1 121:1 200:1 # angustia
4:1 17:1 42:1 66:1 # palmar
10:1 16:1 27:1 33:1 39:1 58:1 68:1 92:1 102:1 # cuestión
2:1 6:1 10:1 32:1 33:1 35:1 39:1 54:1 68:1 101:1 125:1 242:1 # distorsión
3:1 119:1 227:1 # árabe
14:1 51:1 92:1 128:1 151:1 199:1 # β-bloqueantes
10:1 11:1 15:1 32:1 35:1 44:1 143:1 190:1 # sistólico
8:1 14:1 23:1 49:1 58:1 97:1 100:1 149:1 158:1 213:1 # circundante
17:1 22:1 44:1 76:1 124:1 156:1 # ampliar
2:1 3:1 17:1 51:1 124:1 160:1 # explorar
6:2 8:1 10:1 19:1 41:1 42:1 64:1 96:1 117:1 125:1 229:1 # mastocitosis
10:1 16:1 26:1 62:1 69:1 71:1 102:1 166:1 # estatus
5:1 6:1 17:1 28:1 46:1 66:1 147:1 204:1 249:1 # laparotomía
6:1 10:1 16:1 43:1 56:1 65:1 102:1 125:1 # molesto
16:1 33:1 35:1 38:1 39:1 68:1 185:1 186:1 # agresión
58:1 61:1 112:1 261:1 # curva
14:1 18:1 28:1 42:1 46:1 230:1 # romano
11:1 15:1 16:1 25:1 143:1 # esférico
4:2 12:1 18:1 24:1 44:1 # alcalino
14:1 15:1 18:1 24:1 53:1 83:1 160:1 212:1 # mexicano
5:1 14:1 20:1 32:1 77:1 123:1 212:1 # anafilaxis
2:1 32:1 48:1 59:1 139:1 170:1 # ornish
62:1 # aat
22:1 63:1 103:1 106:1 # lluvia
17:1 42:1 74:1 136:1 # sumar
17:1 24:1 72:1 85:1 292:1 # secar
3:1 16:1 116:1 186:1 # graves
7:1 12:1 33:1 35:1 39:1 68:1 116:1 # inversión
1:1 12:2 31:1 40:1 48:1 100:1 123:1 224:1 # indefinido
11:1 21:1 23:1 34:1 120:1 127:1 131:1 # conteo
4:1 22:1 28:1 34:1 56:1 128:1 137:1 172:1 # bronquiales
11:1 15:1 44:1 53:1 84:1 143:1 # metálico
4:1 26:1 41:1 44:1 64:1 95:1 133:1 # hospitalizar
15:1 19:1 22:1 24:1 27:1 54:1 83:1 119:1 135:1 # diabéticas
19:1 20:1 33:1 37:1 49:1 # gónadas
9:1 22:1 26:1 48:1 # taenia
6:1 55:1 64:1 # mito
3:1 13:1 14:1 32:1 35:1 55:1 78:1 113:1 167:1 # transmisible
14:1 20:1 27:1 45:1 77:1 123:1 # anafiláctico
4:1 7:1 56:1 112:1 # valer
13:1 28:1 44:1 64:1 # litro
5:1 30:1 63:1 145:1 152:1 154:1 179:1 # shigella
# 0,2
10:1 16:1 21:1 32:1 128:1 172:1 # ooquistes
8:1 17:1 24:1 26:1 29:1 64:1 66:1 98:1 204:1 # capacitar
4:1 141:1 # alfa-1
3:1 6:1 13:1 48:1 62:1 64:1 78:1 196:1 # nitrato
27:1 29:1 36:1 45:1 103:1 152:1 169:1 173:1 255:1 # hipoactividad
3:1 8:1 29:1 33:1 38:1 39:1 68:1 86:1 99:1 161:1 238:1 297:1 # refracción
9:1 33:1 35:1 39:1 68:1 71:1 74:1 81:1 133:1 167:1 # suspensión
18:1 34:1 36:1 65:1 93:1 # polígono
41:1 50:1 51:1 186:1 # gránulos
# 1-2
32:2 35:1 44:1 104:1 190:1 195:1 # hemólisis
10:1 13:1 16:1 19:1 28:1 75:1 82:1 117:1 134:1 # gastroesofágico
36:1 37:1 42:1 46:1 49:1 230:1 # pomada
27:1 40:1 49:1 62:1 173:1 181:1 212:1 254:1 # oxidativo
7:1 23:1 195:1 # günther
27:1 40:1 49:1 62:1 112:1 173:1 181:1 212:1 254:1 # oxidativa
11:1 13:1 15:1 23:1 25:1 143:1 160:1 # excéntrico
11:1 15:1 25:1 41:1 143:1 # séricos
2:1 56:1 160:1 # flexor
4:1 6:1 24:1 34:1 61:1 204:1 # alcaptonuria
4:1 8:1 26:1 64:1 95:1 96:1 161:1 169:1 238:1 # occipital
1:1 16:1 60:1 # desafío
3:1 12:1 13:1 23:1 58:1 71:1 76:1 78:1 163:1 257:1 279:1 # intramuscular
4:1 51:1 # aloe
8:1 35:1 41:1 43:1 46:1 93:1 96:1 179:1 222:1 # homocigosis
4:1 22:1 212:1 # axial
8:1 33:1 39:1 57:1 58:1 68:1 72:1 86:1 99:1 # ejecución
36:1 37:1 41:1 54:1 82:1 169:1 # adiposo
12:1 43:1 54:1 55:1 87:1 104:1 195:1 # hemodinámico
38:1 50:1 51:1 58:1 84:1 218:1 # retículo
1:1 14:1 16:1 23:1 27:1 38:1 40:1 73:1 158:1 193:1 # antidepresivo
16:1 34:1 38:1 51:1 100:1 210:1 # londres
9:1 28:1 37:1 41:1 49:1 60:1 121:1 186:1 # engrosada
17:1 24:1 39:1 51:1 54:1 93:1 234:1 292:1 299:1 # cardiólogo
5:1 19:1 50:1 58:1 61:1 62:1 69:1 112:1 163:1 165:1 198:1 218:1 # vasculatura
8:1 26:1 29:1 33:1 39:1 68:1 76:1 86:1 98:1 99:1 156:1 177:1 184:1 231:1 253:1 # amputación
4:1 5:1 12:1 31:1 37:1 41:1 94:1 171:1 291:1 # inhalados
53:1 115:1 # med
56:1 57:1 96:1 127:1 205:1 # nucleocápside
3:1 12:1 128:1 172:1 # raquin
14:1 21:1 23:1 120:1 158:1 200:1 # guante
156:1 # mps
# 1983
# 1986
14:1 20:1 22:1 53:1 54:1 115:1 # mediana
12:1 17:1 67:1 94:1 152:1 264:1 # hinchar
16:1 41:1 82:1 111:1 227:1 # obesos
11:1 17:1 24:1 47:1 54:1 72:1 96:1 234:1 292:1 299:1 # ecocardiograma
15:1 24:1 45:1 72:1 83:1 95:1 # ectópica
8:1 33:1 38:1 39:1 43:1 68:1 86:1 96:1 99:1 104:1 # remoción
6:1 9:1 23:1 50:1 56:1 61:1 70:1 89:1 220:1 231:1 # purulento
93:1 112:1 185:1 # vago
6:1 8:1 10:1 19:1 34:1 63:1 67:1 77:1 117:1 125:1 155:1 162:1 229:1 # bastoncillo
33:1 42:1 88:1 92:1 104:1 128:1 # quemazón
28:1 51:1 186:1 299:1 # logro
17:1 26:1 50:1 58:1 96:1 218:1 # ocultar
52:1 59:1 127:1 # córneo
17:1 26:1 31:1 147:1 # dotar
11:1 33:1 87:1 # codón
27:1 36:1 74:1 169:1 # subtipo
15:1 24:1 40:1 55:1 83:1 95:1 132:1 193:1 # epidérmicas
16:1 33:1 35:1 38:1 39:1 68:1 73:1 110:1 156:1 # impresión
3:1 149:1 # ira
11:1 15:1 24:1 35:1 41:1 57:1 143:1 267:1 # caucásicos
4:1 7:1 116:1 162:1 # verbal
3:1 7:2 81:1 92:1 128:1 152:1 169:1 239:1 278:1 # hiperqueratosis
10:1 16:1 27:1 33:1 39:1 68:1 102:1 145:1 # gestión
15:1 54:1 79:1 100:1 204:1 # apéndice
# 40°
8:1 15:1 18:1 24:1 27:1 29:1 83:1 98:1 123:1 147:1 290:1 # notificación
17:1 27:1 66:1 126:1 149:1 160:1 249:1 # extirpar
3:1 17:1 162:1 258:1 # barra
3:1 19:1 55:1 179:1 186:1 # migrañas
6:1 147:1 # otoño
12:1 20:1 109:1 128:1 172:1 # equina
2:1 16:1 22:1 32:1 35:1 38:1 54:1 174:1 190:1 # diaforesis
50:1 # bulbo
14:1 18:1 141:1 # huérfano
3:1 17:1 140:1 149:1 # girar
6:1 9:1 35:1 41:1 85:1 147:1 167:1 174:1 # fotosensibilidad
1:1 9:1 15:1 23:1 24:1 27:1 40:1 83:1 89:1 123:1 290:1 # identificable
8:1 16:1 20:1 29:1 34:1 47:1 52:1 98:1 # naciones~unidas
9:1 17:1 51:1 111:1 121:1 162:1 235:1 # englobar
16:1 19:1 24:1 41:1 43:1 60:1 76:1 163:1 # escamosas
3:1 8:1 12:1 21:1 23:1 29:1 39:1 86:1 98:1 120:1 177:1 186:1 257:1 287:1 297:1 # integración
3:1 4:1 16:2 56:1 95:1 133:1 149:1 232:1 # espirales
14:1 23:1 27:1 32:1 43:1 75:1 113:1 140:1 157:1 158:1 164:1 168:1 178:1 179:1 # gigantismo
8:1 40:1 49:1 181:1 # flácida
11:1 15:1 21:1 28:1 44:1 73:1 107:1 143:1 147:1 206:1 235:1 # glicoproteínas
11:1 29:1 34:1 85:1 119:1 131:1 167:1 199:1 # aconsejable
9:1 13:1 28:1 30:1 45:1 56:1 67:1 72:1 # electroencefalograma
28:1 46:1 53:1 100:1 210:1 # syndrome
4:1 16:1 26:1 28:1 147:1 163:1 187:1 # escrotal
5:1 12:1 18:1 31:1 37:1 50:1 58:1 96:1 171:1 198:1 218:1 # inoculado
151:1 # ea
8:1 38:1 47:1 72:1 73:1 # precio
8:1 25:1 29:1 33:1 39:1 68:1 73:1 86:1 98:1 99:1 112:1 173:1 177:1 184:1 # privación
3:1 10:1 14:1 16:1 23:1 26:1 38:1 61:1 102:1 129:1 158:1 166:1 267:1 # restaurante
26:1 36:1 56:1 119:1 147:1 199:1 # potable
2:1 6:1 11:1 38:1 45:1 56:1 65:1 72:2 101:1 274:1 # recolector
2:1 50:1 51:1 105:1 182:1 # orgánulo
9:1 53:1 110:1 152:1 # himen
5:1 70:1 71:1 103:2 149:1 173:1 # flavivirus
3:1 13:1 15:1 24:1 27:1 78:1 83:1 135:1 136:1 267:1 # traumáticas
47:1 51:1 65:1 150:1 221:1 299:1 # biología
8:1 10:1 15:1 16:1 19:1 27:1 40:1 66:1 117:1 133:1 135:1 # espasticidad
# u.
13:1 28:1 46:1 104:1 282:2 # tromboembolismo
27:1 50:1 77:1 231:1 # pulsátil
9:1 10:1 13:1 19:1 21:1 23:1 28:1 75:1 89:1 117:1 120:1 134:1 # gastroenterólogos
16:1 22:1 35:1 119:1 162:1 227:1 # babesia
2:1 31:1 37:1 58:1 72:1 171:1 # ecuador
4:1 5:1 12:1 20:1 27:1 62:1 66:1 109:1 # palatina
12:1 17:1 22:1 25:1 61:1 245:1 # injuriar
6:1 19:1 42:2 46:1 62:1 104:1 195:1 196:1 230:1 # hematomas
8:1 17:1 26:1 38:1 64:1 72:1 73:1 95:1 169:1 # precipitar
4:1 24:1 26:1 64:1 95:1 204:1 # capital
2:1 17:1 49:1 119:1 234:1 # abordar
5:1 14:1 30:1 49:1 100:1 # zelanda
6:1 12:1 54:1 55:1 110:1 253:1 # diminuto
4:1 5:1 19:1 22:1 24:1 29:1 35:1 280:1 # acalasia
# eye
5:1 10:1 14:1 26:1 28:1 41:1 73:1 166:1 185:1 206:1 235:1 # prostaglandinas
12:1 20:1 27:1 29:1 45:1 109:1 255:1 # actina
2:1 4:1 22:1 24:1 44:1 48:1 59:1 139:1 174:1 290:1 # california
65:1 81:1 93:1 # golpe
27:1 29:1 45:1 64:1 69:1 255:1 # actitud
12:1 15:1 24:1 27:1 54:1 62:1 83:1 100:1 173:1 # indicativo
24:1 27:1 32:1 64:1 95:1 204:1 # capitis
4:1 12:1 27:1 60:1 64:1 95:1 121:1 140:1 # salpingitis
7:1 9:1 21:1 23:1 38:2 89:1 114:1 120:1 # referente
27:1 31:1 40:1 41:1 224:1 # péptidos
3:1 7:1 25:1 42:1 73:1 110:1 116:1 278:1 # primavera
8:1 9:1 12:1 25:1 67:1 73:1 155:1 169:1 # en~principio
11:1 15:1 27:1 45:1 135:1 143:1 # láctico
15:1 24:1 27:1 45:1 83:1 135:1 # láctica
4:1 17:1 22:1 44:1 66:1 # paliar
5:1 6:1 29:1 41:1 45:1 60:1 255:1 274:1 # lactosa
4:1 8:1 10:1 16:1 20:1 26:1 29:1 34:1 47:1 98:1 102:1 166:1 223:1 # estacionales
10:1 13:1 22:1 25:1 71:1 134:1 245:1 267:1 # austria
13:1 14:1 18:1 25:1 141:1 169:1 # triptófano
28:1 32:1 35:1 41:1 95:1 149:1 190:1 222:1 # pirosis
11:1 14:1 15:1 20:1 41:1 55:1 62:1 143:1 # anatómicos
9:2 23:1 38:1 54:1 55:1 80:1 89:1 100:1 110:1 # rendimiento
17:1 59:1 # arnm
3:1 37:1 44:1 61:1 75:1 108:1 129:1 179:1 # ligadura
4:1 16:1 26:1 56:1 84:1 114:1 # fetales
3:1 13:1 37:1 38:1 49:1 84:1 186:1 # retrógrada
5:1 17:1 77:1 123:1 228:1 # filar
# fsh
7:1 10:1 21:1 122:1 # zóster
6:1 11:1 15:1 27:1 46:1 135:1 143:1 253:1 267:1 # automático
7:1 24:1 29:1 79:1 213:1 # acerca
17:1 42:1 92:1 104:1 128:1 # quemar
5:1 17:1 35:1 50:1 110:1 198:1 228:1 279:1 # simular
9:1 11:1 17:1 23:1 26:1 46:1 53:1 89:1 201:1 # comentar
19:1 22:1 32:1 35:1 55:1 190:1 # miasis
8:1 19:1 38:1 40:1 54:1 72:1 112:1 173:1 # recidivas
3:1 11:1 15:1 17:1 37:1 66:1 143:1 249:1 298:1 # paradójico
2:1 3:1 5:1 8:1 29:1 30:1 39:1 86:1 98:1 119:1 177:1 297:1 # elaboración
25:1 31:1 37:1 73:1 112:1 171:1 173:1 # privado
11:1 15:1 25:1 104:1 143:1 156:1 # empírico
8:1 9:1 22:1 67:1 144:1 145:1 155:1 185:1 219:1 # agencia
# hoja
13:1 25:1 35:1 128:1 172:1 # psiquiátrico
13:1 24:1 72:1 85:1 160:1 167:1 208:1 # extrínseca
15:1 24:1 48:1 83:1 147:1 # botánica
13:1 15:1 20:1 25:1 34:1 43:1 46:1 223:1 264:1 # trichomonas
14:1 17:1 23:1 26:1 56:1 112:1 158:1 # levantar
2:1 11:1 17:1 38:1 51:1 65:1 151:1 # colorear
7:1 8:1 9:1 11:1 34:1 38:1 67:1 114:1 131:1 148:1 155:1 # conferencia
16:1 35:1 38:1 40:1 73:1 103:1 160:1 173:1 # expresividad
4:1 5:1 17:1 112:1 228:1 # avalar
3:1 12:1 55:1 76:2 94:1 121:1 # framingham
2:1 11:1 17:1 29:1 49:1 234:1 # acordar
7:1 9:1 21:1 81:1 82:1 90:1 152:1 167:1 169:1 239:1 # hipertenso
6:1 8:1 35:1 41:1 64:1 93:1 96:1 141:1 185:1 222:1 # fagocitosis
17:1 24:1 25:1 27:1 36:1 47:1 147:1 169:1 226:1 259:1 292:1 # cariotipo
7:1 22:1 25:1 48:1 145:1 153:1 179:1 245:1 # nigeria
5:1 7:1 28:1 65:1 73:1 81:1 126:1 152:1 169:1 206:1 239:1 # hiperprolactinemia
1:1 6:1 7:1 32:1 35:1 41:1 42:1 62:1 132:1 190:1 196:1 222:1 # dermatosis
15:1 24:1 25:1 83:1 # ovárica
7:1 11:1 15:1 28:1 65:1 85:1 140:1 143:1 # serológicos
12:1 17:1 20:1 95:1 107:1 109:1 # opinar
17:1 22:2 54:1 140:1 234:1 # giardia
4:1 151:1 195:1 # health
4:1 92:1 97:1 121:1 151:1 200:1 # ungueal
3:1 10:1 12:1 13:1 32:1 37:1 48:1 55:1 78:1 134:1 170:1 # administrarse
15:1 28:1 47:1 55:1 111:1 150:1 187:1 # microbio
7:1 15:1 16:1 27:1 56:1 135:1 163:1 205:1 # esclerótica
7:1 53:1 213:1 # merck
3:1 8:1 22:1 29:1 37:1 39:1 54:1 86:1 98:1 149:1 177:1 258:1 # irradiación
3:1 7:1 12:1 21:1 90:1 116:1 137:1 300:1 # invertebrado
11:1 46:1 66:1 156:1 201:1 221:1 # compañía
21:1 45:1 127:1 # lácteo
8:1 15:1 28:1 39:1 73:1 86:1 150:1 152:1 206:1 # prohibición
4:1 5:1 16:1 17:1 38:1 65:1 116:1 127:1 228:1 # alveolares
17:1 22:2 25:1 44:1 55:1 77:1 226:1 245:1 # miliaria
1:2 9:2 16:1 23:1 79:1 89:1 100:1 163:1 # descendente
4:1 5:1 14:1 17:1 21:1 23:1 42:1 120:1 132:1 158:1 228:1 # alarmante
34:1 56:1 127:1 # íleon
6:1 18:1 33:1 46:1 62:1 66:1 196:1 299:1 # patognomónico
12:1 17:1 20:1 50:1 55:1 58:1 109:1 218:1 # culminar
10:1 19:1 21:1 61:1 66:1 117:1 # pasteur
5:1 30:1 51:1 145:1 185:1 # flagelo
19:1 22:1 123:1 212:1 # asfixia
5:1 27:1 29:1 50:1 58:1 62:1 136:1 173:1 198:1 279:1 # acumulativo
9:1 17:1 23:1 25:1 26:1 53:1 89:1 95:1 179:1 226:1 # pigmentaria
7:1 11:1 13:1 23:1 28:1 34:1 90:1 116:1 131:1 # controvertir
6:1 62:2 66:2 107:1 193:1 195:1 196:1 # hepatopatía
17:1 28:1 75:1 121:1 # húngaro
1:1 5:1 9:1 16:1 29:1 79:1 85:1 # desenlace
5:1 8:1 29:1 33:1 39:1 50:1 68:1 86:1 98:1 99:1 177:1 184:1 198:1 # ovulación
22:1 55:1 97:1 104:1 121:1 145:1 # fungemia
6:1 32:1 35:1 47:1 62:1 65:1 66:1 107:1 123:1 196:1 # fisiopatológico
7:1 28:1 51:1 65:1 85:1 221:1 299:1 # serología
1:1 14:1 16:1 17:1 24:1 60:1 163:1 167:1 # descansar
2:1 18:1 70:1 75:1 92:1 287:1 # noruega
5:1 17:1 228:1 # dólar
14:1 16:1 21:1 23:1 24:1 32:1 54:1 72:1 85:1 120:1 158:1 # disecantes
12:1 15:1 24:1 44:1 52:1 83:1 119:1 124:1 160:1 # inexplicable
8:1 26:1 29:1 39:1 51:1 86:1 98:1 124:1 147:1 160:1 177:1 # explotación
5:1 6:1 10:2 19:1 96:1 117:1 125:1 199:1 229:1 280:1 # blastocystis
5:1 17:1 32:1 85:1 228:1 # aislarse
1:1 2:1 3:1 17:1 43:1 104:1 # demorar
10:1 16:1 26:1 51:1 102:1 119:1 166:1 199:1 # establo
# 10-15
27:1 32:1 116:1 # uveítis
121:1 # ng/ml
2:1 10:1 16:1 18:1 21:1 28:1 102:1 # noroeste
9:1 23:1 27:1 62:1 66:1 80:1 89:1 # patients
51:1 65:1 282:1 # símbolo
1:1 2:1 3:1 8:1 11:1 29:1 51:1 65:1 72:1 98:1 297:1 # decoloración
9:1 17:2 23:1 26:1 53:1 89:1 105:1 136:1 200:1 # argumentar
9:1 47:1 48:1 55:1 56:1 77:1 # milenio
2:1 12:1 18:1 55:1 221:1 # minoría
7:1 9:1 21:1 81:1 82:1 90:1 152:1 167:1 169:1 239:1 # hipertensos
6:1 12:1 19:1 34:1 121:1 152:1 # washington
7:1 12:1 20:1 21:1 23:1 27:1 47:1 59:1 62:1 120:1 122:1 257:1 # international
15:1 24:1 27:1 41:1 83:1 113:1 135:1 # osmótica
12:1 21:1 52:1 75:1 84:1 119:1 150:1 # gabinete
17:1 24:1 29:1 60:1 292:1 # sacar
9:1 12:1 20:1 38:1 48:1 109:1 # renina
1:1 10:1 16:1 19:1 21:1 75:1 117:1 # desgaste
3:1 12:1 14:1 18:1 35:1 41:1 52:1 127:1 187:1 222:1 # craneosinostosis
97:1 121:1 186:1 221:1 # hungría
7:1 80:1 152:1 162:1 # hierba
7:1 9:1 21:1 28:1 52:1 84:1 122:1 145:1 195:1 299:1 # heterogeneidad
2:2 11:1 25:1 32:1 36:1 126:1 130:1 # corporis
40:1 43:1 54:1 95:1 110:1 193:1 # epidídimo
3:1 12:1 56:1 58:1 61:1 67:1 119:1 129:1 199:1 # incurable
6:1 10:1 19:1 32:1 34:1 54:1 125:1 221:1 # distonías
2:1 4:1 9:1 23:1 25:1 26:1 80:1 89:1 # oriental
27:1 28:1 45:1 73:1 77:1 123:1 206:1 # profiláctica
4:1 31:1 33:1 40:1 41:1 48:1 60:1 224:1 # salmónidos
7:1 12:1 27:1 90:1 116:1 149:1 # invertir
2:1 3:1 4:1 43:1 104:1 114:1 232:1 # femoral
16:1 32:1 35:2 41:1 47:1 119:1 162:1 190:1 222:1 227:1 # babesiosis
8:1 26:1 29:1 38:1 64:1 72:1 73:1 95:1 169:1 # precipitación
3:1 15:1 37:1 47:1 54:1 65:1 140:1 # radiológicas
1:1 11:1 13:1 16:1 23:1 28:1 34:1 65:1 131:1 163:1 # descontrolada
9:1 12:1 20:1 25:1 31:1 96:1 100:1 109:1 187:1 # endocrina
30:1 51:1 80:1 152:1 # hielo
8:1 29:2 33:1 39:1 58:1 68:1 86:1 98:1 99:1 112:1 177:1 184:1 # evacuación
# 0,1
2:1 79:1 174:1 234:1 # fordyce
11:1 17:1 25:1 32:1 42:1 163:1 226:1 # marisco
# 130
10:1 11:1 15:1 27:1 28:1 41:1 73:1 135:1 143:1 206:1 # prostático
6:1 11:1 15:1 27:1 28:1 143:1 147:1 149:1 212:1 254:1 # tirotoxicosis
# β2
11:1 27:1 34:1 58:1 72:1 85:1 131:1 167:1 173:1 253:1 # consecutivo
2:1 3:1 6:1 38:1 72:1 84:1 85:1 101:1 187:1 # secretora
14:1 25:1 75:1 149:1 164:1 179:1 258:1 # irrigan
17:1 38:1 72:1 88:1 94:1 264:1 296:1 # rechazar
3:1 17:1 19:1 66:1 118:1 133:1 249:1 # raspar
2:1 11:1 15:1 44:1 143:1 # licor
# 100,000
4:1 11:1 34:1 45:1 57:1 69:1 100:1 108:1 131:1 146:1 180:1 252:1 # conductuales
10:1 12:1 13:1 22:1 25:1 71:1 100:1 108:1 134:1 245:1 # industria
7:1 18:1 24:1 41:2 59:1 82:1 116:1 138:1 # cavernosos
11:1 15:1 29:1 66:1 123:1 143:1 # pacífico
2:1 3:1 5:1 8:1 11:1 29:1 65:1 98:1 119:1 297:1 # colaboración
3:1 9:1 13:1 55:1 62:1 66:1 76:1 78:1 80:1 204:1 # atrapamiento
22:1 25:1 36:1 44:1 61:1 65:1 245:1 # poliuria
8:1 15:1 17:1 27:1 29:1 66:2 90:1 135:1 169:1 249:1 # participación
1:1 40:1 47:1 55:1 65:1 95:1 104:1 193:1 # epidemiológico
8:1 15:1 24:1 29:1 39:1 44:1 83:1 86:1 98:1 108:1 124:1 176:1 177:1 # duplicación
6:1 42:1 62:1 65:1 104:1 140:1 195:1 196:1 # hematológicas
28:1 32:1 35:1 41:1 42:1 61:1 76:1 190:1 222:1 267:1 # amaurosis
9:1 10:1 19:1 21:1 22:2 48:1 55:1 117:1 # miastenia
11:1 15:1 27:1 47:1 65:1 84:1 140:1 143:1 # etiológicos
3:1 43:1 52:1 136:1 147:1 # neumotórax
13:1 24:1 53:1 76:1 84:1 95:1 110:1 156:1 # campimetría
7:1 32:1 35:1 41:1 47:1 52:1 103:1 113:1 157:1 190:1 222:1 261:1 # nerviosismo
5:1 14:1 26:1 52:1 84:1 124:1 # planeta
11:1 15:1 25:1 143:1 # úrico
13:1 28:1 66:1 107:1 # tropa
6:1 12:1 16:1 19:1 20:1 35:1 62:1 85:1 109:1 196:1 # asesinato
4:1 11:1 22:1 51:1 65:1 128:1 172:1 # coloquial
1:1 7:1 79:1 115:1 160:1 # exceder
3:1 12:1 13:1 19:1 23:1 58:1 78:1 112:1 163:1 257:1 # intravascular
6:1 62:1 70:1 95:1 112:1 149:1 196:1 # piruvato
11:1 17:1 23:1 26:2 29:1 34:1 45:1 131:1 255:1 # contactar
16:1 19:2 66:1 82:1 112:1 113:1 133:1 # vasoespasmo
5:1 14:1 16:1 21:1 23:1 30:1 92:1 120:1 128:1 158:1 # quelantes
8:1 12:1 15:1 27:1 40:1 45:1 72:1 85:1 135:1 167:1 # insecticidas
11:1 16:1 32:1 35:1 41:1 44:1 47:1 65:1 163:1 190:1 222:1 # escoliosis
# 1988
6:1 42:1 51:1 62:1 65:1 104:1 195:1 196:1 299:1 # hematología
# 1993
2:1 8:1 9:1 23:1 25:1 26:1 29:1 39:1 80:1 86:1 89:1 98:1 177:1 # orientación
7:2 53:1 104:1 105:1 145:1 # emerger
5:1 31:1 37:1 112:1 171:1 # lavado
17:1 49:1 97:1 100:1 # fundar
12:1 18:1 41:1 55:1 65:1 82:1 106:1 136:1 # voluminoso
5:1 9:1 18:1 46:1 53:1 62:1 67:1 69:1 205:1 # nomenclatura
2:1 11:1 25:1 31:1 40:1 52:1 59:1 96:1 139:1 149:1 224:1 # iridocorneal
6:1 7:1 12:1 20:1 28:1 34:1 48:1 85:1 109:1 147:1 # serotonina
3:1 37:1 38:1 47:1 54:1 58:1 72:1 # radiofrecuencia
6:1 9:1 19:1 23:1 35:1 80:1 89:1 220:1 # asiento
# 1896
10:1 16:1 17:1 22:1 27:1 38:1 73:1 102:1 140:1 179:1 # prestigiar
16:1 53:1 60:1 # mesa
9:1 21:1 23:1 47:1 48:1 76:1 79:1 89:1 96:1 120:1 # amniocentesis
7:1 28:1 53:1 # mero
5:1 8:1 61:1 93:1 185:1 213:1 279:1 # murciélago
32:1 33:1 35:1 39:1 54:1 58:1 68:1 71:1 163:1 # discusión
64:1 # its
40:1 51:1 124:1 221:1 # ploidía
8:1 32:1 33:1 39:1 54:1 67:1 68:1 86:1 97:1 99:1 155:1 # disyunción
12:1 17:1 20:1 30:1 38:1 44:1 55:1 73:1 109:1 110:1 # preliminar
10:1 14:1 16:2 21:1 23:1 26:1 102:1 120:1 145:1 158:1 166:1 288:1 # gestantes
12:1 17:1 20:1 25:1 66:1 109:1 193:1 195:1 226:1 249:1 # heparina
20:1 34:1 36:1 37:1 54:1 93:1 152:1 169:1 223:1 299:1 # hipogonadismo
8:1 9:1 17:1 21:1 22:1 36:1 67:1 144:1 147:1 155:1 219:1 # potenciar
3:1 17:1 298:1 # araña
8:1 16:1 29:1 80:1 98:1 141:1 # facies
4:1 32:1 43:1 54:1 66:1 106:1 113:1 157:1 168:1 178:1 # paludismo
9:1 11:1 23:1 27:1 34:1 55:1 85:1 89:1 110:1 131:1 167:1 # consentimiento
2:1 16:1 25:1 29:1 47:1 79:1 82:1 161:1 259:1 # accesorio
11:1 20:1 24:1 96:1 208:1 # cocaína
6:1 10:1 16:1 102:1 125:1 145:1 # gesto
5:1 14:1 17:1 52:1 124:1 151:1 # planear
2:1 16:1 31:1 37:1 38:2 49:1 73:1 115:1 171:1 # predadores
3:1 13:1 16:1 26:1 56:1 62:1 78:1 119:1 199:1 # tratables
45:1 149:1 213:1 # irct
1:1 9:1 11:1 16:1 46:1 81:1 156:1 163:1 167:1 201:1 # descompensación
9:1 11:1 18:1 41:1 57:1 106:1 145:1 235:1 289:1 299:1 # glucogenosis
# 39
16:1 21:1 23:1 35:1 41:1 47:1 120:1 150:1 208:1 # biosíntesis
# 29
2:1 16:1 28:1 36:1 64:1 130:1 133:1 # esporozoitos
3:1 61:1 123:1 129:1 179:1 200:1 # figura
9:1 48:1 77:1 85:1 # senil
3:1 4:1 5:1 7:1 11:1 21:1 62:1 65:1 122:1 232:1 278:1 # colateral
47:1 61:1 65:1 70:1 71:1 152:1 # urushiol
17:1 162:1 258:1 # barré
3:1 5:1 14:1 17:1 50:1 186:1 198:1 228:1 # granular
# 46
1:1 9:1 16:1 35:1 77:1 85:1 150:1 167:1 # desensibilización
# 96
2:1 4:1 11:1 15:1 16:1 24:1 27:1 56:1 83:1 90:1 135:1 # corticales
51:1 62:1 66:1 93:1 299:1 # patólogo
6:1 7:1 58:1 80:1 90:1 150:1 # cubierto
5:1 10:1 19:1 50:1 69:1 198:1 280:1 # fístulas
2:1 3:1 17:1 31:1 37:1 38:1 66:1 171:1 193:1 249:1 298:1 # reparador
3:1 13:1 50:1 56:1 58:1 72:2 78:1 119:1 218:1 227:1 # trabeculectomía
27:1 28:1 45:1 57:1 73:1 87:1 103:1 108:1 146:1 173:1 206:1 # productividad
9:1 11:1 12:1 48:1 53:1 93:1 96:2 121:1 # meningococcemia
15:1 27:1 28:1 55:1 147:1 187:1 # microti
8:1 9:1 21:1 23:1 38:1 72:1 80:1 89:1 95:1 120:1 169:1 # recipiente
11:1 17:1 56:1 96:1 151:1 205:1 # coclear
12:1 17:1 48:1 55:2 110:1 296:1 # minimizar
12:1 32:1 46:1 48:1 55:1 170:1 # hominis
9:1 21:1 23:1 30:1 56:1 79:1 89:1 120:1 160:1 # excelente
19:1 22:1 25:1 27:1 32:1 35:1 64:1 95:1 149:1 190:1 245:1 # pitiriasis
12:1 18:1 103:1 # bovino
5:1 11:1 17:1 21:1 23:1 34:1 104:1 120:1 124:1 131:1 156:1 228:1 # contemplar
10:1 19:1 24:1 26:1 117:1 166:1 # castaño
6:1 8:1 16:1 30:1 64:1 92:1 128:1 # citoesqueleto
1:1 15:1 40:1 95:1 133:1 150:1 # bicúspide
3:1 15:1 17:1 24:1 37:1 54:2 83:1 137:1 234:1 292:1 # bradicardia
15:1 24:1 25:1 83:1 258:1 # férrica
5:1 12:1 63:1 77:1 154:1 172:1 200:1 # guillain
25:1 40:1 47:1 103:1 210:1 259:1 # vidrio
1:1 3:1 8:1 10:1 13:1 29:1 41:1 43:1 78:1 98:1 104:1 134:1 297:1 # demostración
13:1 28:1 52:1 253:1 # neutro
18:1 97:1 # yeyuno
12:1 19:2 35:1 112:2 173:1 # invasivas
1:1 19:1 26:1 53:1 76:1 82:1 84:1 160:1 # dexametasona
5:1 17:1 53:1 205:1 228:1 # mezclar
11:1 56:1 63:1 65:1 145:1 287:1 # college
6:1 30:1 62:1 66:1 79:1 96:1 106:1 193:1 195:1 196:1 # hepatocelular
1:1 7:1 30:1 40:1 91:1 105:1 195:1 227:1 # heidelberg
3:1 22:1 27:1 29:1 37:1 45:1 54:1 173:1 255:1 # radiactivo
# e6
26:1 27:1 84:2 92:1 128:1 # etiqueta
2:1 5:1 6:1 12:1 18:1 25:1 65:1 101:1 147:1 258:1 # otorrinolaringólogo
8:2 14:1 15:1 23:1 27:1 29:1 66:1 98:1 135:1 158:1 169:1 # anticipación
1:1 3:1 7:1 28:1 37:1 61:1 108:1 129:1 # duradero
14:1 25:1 32:1 52:1 61:1 113:1 157:1 # aneurismática
# kg
# uv
1:1 10:1 16:1 26:1 32:1 95:1 133:1 166:1 # despistaje
7:1 21:1 25:1 29:1 45:1 55:1 80:1 104:1 122:1 153:1 162:1 255:1 # bacteriemia
9:1 17:1 23:1 25:1 61:1 66:1 69:1 80:1 89:1 90:1 165:1 249:1 # parturientas
148:1 # tnf-α
6:1 28:1 41:1 73:1 147:1 206:1 # protozoos
8:1 16:1 17:1 66:1 133:1 149:1 213:1 249:1 # esparcir
2:1 4:1 5:1 6:1 29:1 38:1 45:1 75:1 101:1 255:1 258:1 274:1 # galactorrea
4:1 28:1 29:1 42:1 79:1 96:1 141:1 187:1 # macrocefalia
4:1 7:1 38:1 56:1 72:1 73:1 79:1 112:1 # prevalecer
7:1 208:1 227:1 # berlín
10:1 14:1 16:1 21:1 23:1 26:1 38:1 102:1 120:1 158:1 166:1 288:1 # restante
28:1 187:1 # crook
7:1 25:1 33:1 39:1 68:1 92:1 128:1 153:1 # querión
15:1 28:1 47:1 55:1 65:1 111:1 150:1 187:1 # microbiológico
28:1 187:1 # crohn
28:1 52:1 61:1 62:1 66:1 107:1 221:1 # neuropatías
7:1 72:1 227:1 # becker
57:1 94:1 108:1 264:1 # ducha
4:1 7:1 8:1 11:1 22:1 44:1 46:1 53:1 144:1 201:1 213:1 # comercialización
10:1 19:1 26:1 117:1 166:1 # asta
1:1 15:1 24:1 30:1 31:1 37:1 44:1 83:1 91:1 171:1 # delicado
9:1 10:1 11:1 17:1 26:1 41:1 67:1 166:1 # encostar|encuestar
2:1 6:1 11:1 45:1 56:1 65:1 72:1 101:1 274:1 # colector
12:2 20:1 48:1 109:1 128:1 172:1 # quinina
15:1 24:1 27:1 36:1 65:1 83:1 135:1 # política
11:1 15:1 27:1 36:1 65:1 135:1 143:1 # político
42:1 76:1 # jama
8:1 15:1 25:1 29:1 47:1 60:1 123:1 187:1 290:1 # sacrificio
8:1 9:1 11:1 21:1 23:1 80:1 89:1 96:1 120:1 # cociente
7:1 9:1 21:1 23:1 28:1 29:1 45:1 89:1 111:1 120:1 122:1 162:1 255:1 # enterobacterias
6:1 10:1 19:1 112:1 117:1 125:1 229:1 # vasto
5:1 12:1 14:1 22:1 54:1 100:1 123:1 # finlandia
62:1 66:1 204:1 221:1 # apatía
32:2 35:1 123:1 190:1 204:1 # apófisis
12:1 14:1 20:1 21:1 23:1 50:1 55:1 109:1 120:1 158:1 # fulminante
9:1 17:1 23:1 26:1 38:1 58:1 89:1 # cuarenta
5:1 82:1 204:1 # lapso
17:1 41:1 49:1 81:1 115:1 133:1 # hospedar
6:1 10:1 16:1 27:1 42:1 102:1 110:1 253:1 267:1 # autoestima
25:1 38:1 40:1 42:1 61:1 62:1 69:1 73:1 104:1 165:1 # prematuridad
12:1 19:1 20:1 44:1 77:1 95:1 109:1 123:1 169:1 # filipinas
5:1 34:1 50:1 82:1 198:1 282:1 # sonámbula
32:1 106:1 172:1 # luis
32:1 54:1 58:1 61:1 82:1 163:1 # discurso
9:1 13:1 38:1 53:1 104:1 167:1 # tremens
11:1 41:1 57:1 60:1 106:1 235:1 # glucosa-6-fosfato
17:1 19:1 35:1 49:1 75:1 77:1 234:1 # gardasil
6:1 12:1 18:1 50:1 58:1 96:1 218:1 253:1 267:1 # autoinoculación
3:1 8:1 13:1 15:1 33:1 37:1 39:1 54:1 68:1 78:1 86:1 99:1 # tradición
3:1 13:1 43:1 50:1 78:1 160:1 204:1 231:1 # extrapulmonares
15:1 22:1 25:1 45:1 48:1 61:1 69:1 165:1 180:1 197:1 245:1 # nicturia
36:1 51:1 63:1 65:1 # pollo
7:1 17:1 20:1 59:1 227:1 234:1 # bernard
2:1 15:1 28:1 36:1 41:1 55:1 70:1 130:1 133:1 187:1 # microsporum
3:1 37:1 40:1 44:1 49:1 77:1 140:1 181:1 185:1 # fragilidad
17:1 33:1 105:1 # argón
7:1 16:1 21:1 38:1 61:1 122:1 # uréteres
17:1 59:1 60:1 151:1 167:1 # kearns-sayre
2:1 11:1 20:1 28:1 34:1 70:1 103:1 149:1 223:1 # coronavirus
15:1 24:1 25:1 69:1 83:1 # tubárica
7:1 15:1 17:1 24:1 25:1 54:1 64:1 81:1 83:1 153:1 234:1 239:1 292:1 # pericarditis
6:1 15:1 24:1 83:1 147:2 174:1 212:1 # fototóxica
13:1 15:1 24:1 27:1 28:1 46:1 83:1 135:1 282:1 # trombótica
3:1 7:1 16:1 81:1 133:1 239:1 278:1 # espera
11:1 15:1 55:1 143:1 # rítmico
1:1 2:1 9:1 17:1 20:1 234:1 # ordenar
12:1 18:1 41:1 55:1 82:1 106:1 136:1 # luminoso
9:1 17:1 20:1 38:1 70:1 71:1 103:1 149:1 # arenavirus
6:1 32:1 35:1 38:1 64:1 128:1 172:1 # requisito
5:1 31:1 37:1 50:1 88:1 171:1 198:1 # azulado
12:1 28:1 37:1 42:1 61:1 108:1 # inmaduro
19:1 32:1 41:1 42:1 44:1 46:1 82:2 230:1 # lisosomas
24:1 72:1 # eca
25:1 27:1 32:1 64:1 137:1 # british
25:1 26:1 56:1 64:1 119:1 149:1 199:1 258:1 # irritable
14:1 15:1 23:1 27:2 32:1 135:1 158:1 # antiséptica
16:1 17:1 26:1 38:1 45:1 72:1 81:1 133:1 # respectar
1:1 27:1 40:1 151:1 174:1 290:1 # tifoidea
20:1 # dna
# 50.000
12:1 18:1 97:1 106:1 279:1 # inmunofluorescencia
4:1 8:1 29:1 44:1 85:1 98:1 296:1 # señalización
7:1 16:1 38:1 85:1 112:1 261:1 # reserva
# th2
14:1 17:1 20:1 60:1 # sanar
17:1 31:1 40:1 44:1 50:1 60:1 63:1 126:1 224:1 231:1 # sarpullido
17:1 24:1 47:2 54:1 55:1 96:1 107:1 234:1 292:1 # miocardiopatías
7:1 9:1 16:1 21:1 23:1 38:1 89:1 114:1 120:1 # aferentes
8:1 11:1 17:1 26:1 29:1 33:1 39:1 68:1 86:1 90:1 98:1 99:1 177:1 184:1 # coartación
1:1 14:1 16:1 24:1 82:1 163:1 167:1 # descanso
1:1 7:1 9:1 21:1 38:1 73:1 84:1 100:1 # pretender
3:1 13:1 21:1 40:1 51:1 78:1 84:1 124:1 204:1 # tetraploides
15:1 24:1 27:1 36:1 83:1 107:1 135:1 204:1 # apoptóticas
31:1 37:1 38:1 75:1 171:1 185:1 186:1 287:1 # agregado
6:1 11:1 20:1 34:1 84:1 88:1 96:1 131:1 223:1 # ketoconazol
4:1 5:1 6:1 8:1 15:1 44:1 60:1 62:1 77:1 196:1 # salicilatos
16:1 38:2 82:1 186:1 287:1 # regreso
14:1 17:1 20:1 34:1 44:1 47:1 75:1 121:1 164:1 223:1 235:1 # ganglionares
20:1 59:1 # rna
9:1 44:1 55:1 58:1 80:1 110:1 124:1 136:1 156:1 # cumplimiento
19:1 22:1 26:1 35:1 45:1 72:1 # ectasia
103:1 # xvii
10:1 11:1 15:1 17:1 27:1 90:1 135:1 143:1 # artístico
8:1 22:1 38:1 72:1 144:1 186:1 # grecia
4:1 10:1 12:1 13:1 22:1 25:1 71:1 100:1 108:1 134:1 245:1 # industrializar
3:1 6:1 13:1 29:1 45:1 78:1 160:1 255:1 274:1 297:1 # extracto
7:1 12:1 21:1 23:1 85:1 120:1 122:1 160:1 257:1 # intersexuales
8:1 15:1 16:1 24:1 72:1 81:1 83:1 123:1 133:1 290:1 # especificar
163:1 # scs
3:1 7:1 14:1 28:1 69:1 73:1 147:1 206:1 227:1 278:1 # protuberancias
11:1 15:1 27:1 135:1 143:1 # séptico
103:1 # viii
17:1 26:1 66:1 204:1 249:1 # tapar
2:1 9:1 16:1 38:1 79:1 106:1 163:1 # fluorescencia
11:1 15:1 27:1 52:1 135:1 143:1 # nefrótico
9:1 67:1 221:1 # encía
13:1 25:1 35:1 128:1 172:1 # psiquiátricos
9:1 11:1 31:1 37:1 46:1 60:1 81:1 156:1 167:1 171:1 201:1 # compensador
6:1 38:1 84:1 # reto
119:1 227:1 # abeja
3:1 9:1 12:1 13:1 18:1 23:1 41:1 78:1 116:1 257:1 289:1 # intravenosos
162:1 # hba1c
7:2 18:1 81:1 92:1 126:1 231:1 239:1 # no-puerperal
7:1 70:1 75:1 116:1 258:1 # verruga
8:1 11:1 16:1 22:1 96:1 144:1 163:1 # escocia
17:1 27:1 43:1 112:1 147:1 173:1 # motivar
66:1 88:1 # paz
6:1 21:1 42:1 46:1 62:1 230:1 # tomate
7:1 57:1 75:1 195:1 264:1 267:1 # gaucher
5:1 15:1 17:1 44:1 50:1 58:1 65:1 174:1 198:1 218:1 228:1 # folicular
32:1 51:1 172:1 # louis
17:1 88:1 296:1 # azar
14:1 16:1 94:1 121:1 145:1 264:1 # changes
7:1 16:1 17:1 38:1 73:1 85:1 112:1 261:1 # preservar
11:1 15:2 27:1 55:1 135:1 143:1 # micótico
8:2 32:1 35:1 58:1 67:1 97:1 149:1 155:1 213:1 # circuncisión
7:1 28:1 41:1 50:1 60:1 79:1 # ulcerosa
53:1 104:1 151:1 # emea
# pth
13:1 28:1 30:1 42:1 45:1 46:1 56:1 72:1 185:1 230:1 # electromagnético
# cd4
73:1 # prb
2:1 9:1 16:1 38:1 79:1 106:1 163:1 # fluorescentes
6:1 85:1 160:1 # sexto
2:1 28:1 41:1 47:1 87:1 174:1 # iodóforos
4:1 7:1 17:1 75:1 105:1 175:1 227:1 # albergar
161:1 # shcc
7:1 13:1 25:1 53:1 81:1 84:1 110:1 153:1 221:1 239:1 # perimetrías
11:2 15:1 65:1 72:1 140:1 143:1 # ecológico
8:1 26:1 29:1 33:1 39:1 68:1 84:1 86:1 98:1 99:1 116:1 145:1 177:1 184:1 287:1 # vegetación
25:1 32:1 79:1 127:1 186:1 # grisáceo
17:1 20:1 31:1 34:1 223:1 # donar
4:1 26:1 45:1 57:1 108:1 146:1 # ductal
34:1 43:1 47:1 48:1 76:1 # amonio
4:1 22:1 26:1 62:1 152:1 # hiatal
# aeh
10:1 13:1 16:1 17:1 22:1 25:1 102:1 134:1 207:1 245:1 # estriar
37:1 # adh
21:1 23:1 34:1 43:1 120:1 # monte
25:1 32:1 54:1 58:1 61:1 149:1 163:1 258:1 # discurrir
4:1 24:1 96:1 # vocal
7:1 53:1 81:1 95:1 126:1 152:1 169:1 179:1 239:1 # hiperpigmentación
4:1 14:1 20:1 42:1 85:1 104:1 # semanal
2:1 3:1 11:1 14:1 21:1 23:1 51:1 65:1 120:1 158:1 # colorante
10:1 13:1 15:1 16:1 25:1 27:1 38:1 45:1 102:1 134:1 173:1 207:1 # restrictivo
6:1 10:1 16:1 21:1 32:1 35:1 41:1 62:1 102:1 151:1 190:1 196:1 222:1 # esteatosis
15:1 24:1 55:1 83:1 132:1 # dérmica
3:1 14:1 47:1 121:1 123:1 140:1 186:1 299:1 # angiografia
11:1 14:1 15:1 23:1 27:1 50:1 135:1 143:1 158:1 185:1 200:1 # anticoagulante
85:1 # thérèse
17:1 24:1 31:1 37:1 42:1 46:1 47:1 150:1 171:1 213:1 230:1 # biomarcadores
9:1 12:1 23:1 38:1 54:1 80:1 89:1 115:1 121:1 186:1 # ingrediente
20:1 29:1 # nac
7:1 17:1 32:1 54:1 60:1 81:1 133:1 239:1 # dispersar
17:1 24:1 42:1 213:1 # marca
8:1 26:1 29:1 33:1 39:1 64:1 68:1 86:1 94:1 98:1 99:1 119:1 150:1 177:1 184:1 # habitación
5:1 14:1 23:1 26:1 110:1 119:1 124:1 156:1 158:1 199:1 # implantable
5:1 17:1 43:1 50:1 87:1 108:1 198:1 228:1 # modular
7:1 34:1 36:1 52:1 110:1 156:1 # imponer
17:1 26:1 38:1 72:1 79:1 84:1 # recetar
9:1 13:1 23:1 38:1 53:1 62:1 89:1 151:1 # treatment
22:1 30:1 44:1 79:1 128:1 221:1 # celiaquía
4:1 19:1 20:1 75:1 # nalgas
28:1 29:1 56:1 60:1 77:1 187:1 # sacroileítis
3:1 13:1 19:1 27:1 55:1 64:1 78:1 113:1 118:1 149:1 236:1 # trasmitir
37:1 49:1 56:1 65:1 151:1 # oleada
1:1 13:1 15:1 25:1 40:1 95:1 133:1 # tricúspide
16:1 36:1 41:1 82:1 133:1 # esposo
2:1 6:1 10:1 16:1 31:1 59:1 101:1 102:1 125:1 139:1 242:1 243:1 268:1 # estornudo
16:1 34:1 36:1 38:1 60:1 119:1 133:1 150:1 167:1 # responsabilidad
48:1 # niu
8:2 22:1 29:1 32:1 39:1 54:1 82:1 86:1 96:1 98:1 144:1 177:1 # disociación
30:1 55:1 80:1 # miel
2:1 3:1 17:1 25:1 47:1 226:1 259:1 # horario
92:1 116:1 # nueve
9:1 12:1 18:1 25:1 31:1 41:1 96:1 100:1 187:1 # endocrinos
5:1 10:1 14:1 16:1 23:1 27:1 50:1 102:1 110:1 158:1 198:1 279:1 # estimulantes
1:1 9:1 17:1 22:1 23:1 25:1 26:1 89:1 226:1 245:1 # dentaria
6:1 62:1 107:1 196:1 221:1 # atopía
13:1 28:1 # trozo
17:1 28:1 258:1 # arroz
12:1 19:1 42:1 44:1 46:1 148:1 174:1 230:1 # linfomas
5:1 10:1 19:1 50:1 69:1 198:1 280:1 # pústulas
1:1 2:1 10:1 19:1 26:1 31:1 37:1 112:1 117:1 166:1 171:1 # devastador
17:1 24:1 292:1 # tcar
1:1 40:1 55:1 95:1 149:1 # pirámide
2:1 3:1 17:1 31:1 66:1 74:1 249:1 298:1 # sudoríparas
6:1 8:1 12:1 20:1 64:1 109:1 128:1 172:1 # citoquina
16:1 34:1 36:1 41:1 82:1 133:1 # esponjoso
21:1 48:1 64:1 97:1 115:1 # united
27:1 28:1 56:1 73:1 104:1 111:1 199:1 206:1 # problemático
7:1 9:1 28:1 53:1 60:1 167:1 # mensajero
3:1 13:1 17:1 78:1 88:1 296:1 # trazar
5:1 14:1 17:1 42:1 48:1 50:1 159:1 169:1 198:1 228:1 231:1 # manipular
2:1 6:1 38:1 84:1 101:1 160:1 187:1 # excretor
53:1 123:1 132:1 149:1 # firme
5:1 65:1 70:1 71:1 103:1 149:1 300:1 # ebolavirus
13:1 14:1 16:1 25:1 26:1 52:1 169:1 288:1 # triptanes
4:1 20:1 34:1 223:1 # axonal
3:1 7:1 12:1 18:1 21:1 97:1 122:1 147:1 278:1 279:1 # inmunoterapia
12:2 20:1 25:1 52:1 95:1 109:1 193:1 # epinefrina
11:1 61:1 74:1 213:1 # surco
14:1 15:1 23:1 27:1 28:1 55:1 110:1 111:1 158:1 187:1 # antimicrobianos
8:1 28:1 51:1 73:1 169:1 206:1 254:1 # ciprofloxacina
4:1 12:1 25:1 26:1 53:1 73:1 84:1 # prinzmetal
32:1 34:1 37:1 54:1 82:1 # addison
21:1 72:1 264:1 # techo
1:1 3:1 4:1 7:1 114:1 115:1 232:1 278:1 # federal
12:1 20:1 54:1 93:1 109:1 179:1 212:1 254:1 # digoxina
1:1 8:1 9:1 15:1 23:1 27:1 33:1 39:1 68:1 86:1 89:1 99:1 135:1 # dentición
38:1 48:1 97:1 149:1 # reunir
3:1 9:1 13:1 23:1 73:1 74:1 89:1 116:1 176:1 # supraventricular
4:1 17:1 66:2 249:1 # palpar
2:1 28:1 36:1 130:1 # poro
1:1 8:1 9:2 19:1 67:1 79:1 100:1 155:1 163:1 # ascendencia
4:1 17:1 56:1 # alejar
3:1 11:1 13:1 15:1 23:1 34:1 37:1 45:1 54:1 78:1 131:1 # contradictorio
2:1 28:1 51:1 # píloro
12:1 18:1 35:1 41:1 44:1 77:1 123:1 127:1 222:1 # eosinofilia
9:1 71:1 116:1 # venus
4:1 7:1 9:1 18:1 41:1 56:1 105:1 145:1 289:1 # alergenos
13:1 15:1 25:1 41:1 51:1 205:1 # triclosán
7:1 28:1 36:1 41:1 70:1 85:1 176:1 186:1 299:1 # serogrupos
2:1 4:1 5:1 6:1 12:1 25:1 62:1 94:1 101:1 196:1 291:1 # inhalatoria
7:1 34:1 41:1 82:1 93:1 105:1 116:1 # vergonzoso
156:1 # mpc
# 1982
8:1 20:1 29:1 31:1 33:1 34:1 39:1 68:1 86:1 98:1 99:1 177:1 184:1 223:1 # donación
2:1 5:1 25:1 29:1 41:1 77:1 174:2 # fosforilación
1:1 7:1 22:1 25:1 28:1 37:1 187:1 245:1 # criadero
16:1 17:1 38:1 85:1 151:1 213:1 264:1 # research
# 1937
12:1 17:1 27:1 42:1 90:1 # martin
51:1 77:1 # kilo
15:1 19:1 24:1 32:1 55:1 83:1 128:1 # isquémicas
10:1 12:1 19:1 20:1 54:1 109:1 117:1 221:1 # dinastía
16:1 38:1 55:1 74:1 136:1 149:1 # resumir
49:1 # pday
4:1 12:1 47:1 48:1 55:1 106:1 136:1 # aluminio
1:1 12:1 40:1 44:1 148:1 174:1 # linfoide
7:1 8:1 11:1 46:1 47:1 53:1 201:1 213:1 # comercio
3:1 17:1 60:1 61:1 62:1 69:1 129:1 165:1 183:1 # saturar
5:1 28:1 29:1 46:1 47:1 55:1 96:1 187:1 205:1 # acromioclavicular
11:1 27:1 45:1 56:1 65:1 72:1 173:1 # colectivo
2:1 48:1 53:1 97:1 132:1 174:1 290:1 # uniforme
1:1 30:1 38:1 227:1 300:1 # rebelde
35:1 40:1 49:1 103:1 181:1 # vih/sida
70:1 210:1 # drug
7:1 38:1 73:1 116:1 # prever
29:1 57:1 94:1 264:2 279:1 # muchacho
16:1 33:1 35:1 38:2 39:1 68:1 186:1 287:1 # regresión
6:1 9:1 20:1 48:1 64:1 114:1 208:1 # fenitoína
3:1 8:1 12:1 23:1 61:1 69:1 129:1 165:1 183:1 257:1 # cintura
17:1 24:1 26:1 204:1 # captar
14:1 17:1 22:1 25:1 26:1 84:1 116:1 145:1 226:1 245:1 287:1 # vegetariano
3:1 17:1 55:1 179:1 186:1 # migrar
6:1 9:1 11:1 46:1 60:1 62:1 81:1 156:1 167:1 196:1 201:1 # compensatorio
7:1 12:1 25:1 31:1 40:1 41:1 121:1 145:1 153:1 224:1 # ingeridos
11:1 29:1 30:1 41:1 79:1 221:1 # celíacos
10:1 13:1 16:1 28:1 42:1 46:1 102:1 134:1 207:1 230:1 # estroma
4:1 15:1 28:1 55:1 79:1 96:1 141:1 187:1 # microcefalia
3:1 4:1 9:1 17:1 23:1 27:1 56:1 89:1 232:1 296:1 # ralentizar
17:1 22:1 25:1 43:1 44:1 47:1 77:1 111:1 150:1 226:1 259:1 # mobiliario
3:1 10:1 16:1 17:1 27:1 102:1 149:1 # estirar
9:1 48:1 77:1 95:1 114:1 149:1 # fenilpirúvico
2:1 11:1 12:1 17:1 20:1 54:1 109:1 234:1 # coordinar
8:1 16:1 17:1 22:1 38:1 44:1 77:1 # ciliares
12:1 17:1 20:1 25:1 94:1 109:1 226:1 # harina
17:1 21:1 45:1 64:1 69:1 72:1 128:1 172:1 180:1 # arquitectura
17:1 25:1 26:1 64:1 149:1 258:1 # irritar
4:1 8:1 16:1 22:1 29:1 66:1 98:1 133:1 144:1 # espacial
41:1 51:1 52:1 61:1 93:1 299:1 # neurólogos
11:1 17:1 94:1 147:1 213:1 264:1 # charcot
# 2n
9:1 11:1 22:1 48:1 56:1 57:1 81:1 107:1 # leucopenia
4:1 24:1 37:1 40:1 44:1 49:1 51:1 96:1 181:1 # localidad
21:1 64:1 152:1 # white
4:1 15:1 24:1 61:1 74:1 83:1 105:1 140:1 # surgical
7:1 53:1 74:1 105:1 136:1 140:1 149:1 # sumergir
11:1 13:1 15:1 22:1 25:1 34:1 43:1 46:1 48:1 143:1 201:1 # tricomoniasis
# 58
# 51
2:1 6:1 38:1 45:1 54:1 72:1 101:1 149:1 274:1 # director
7:1 17:1 24:1 29:1 79:1 213:1 292:1 # acercar
2:1 30:1 36:1 43:1 46:1 130:1 # por~el~momento
7:1 14:1 23:1 27:1 81:1 90:1 152:1 158:1 169:1 239:1 # antihipertensivos
32:1 82:1 103:1 # aviso
3:1 22:1 54:1 185:1 # diafragmática
7:1 28:1 41:1 47:1 111:1 150:1 # aerobios
12:1 17:1 18:1 25:1 42:1 226:1 # marino
3:1 7:1 31:1 37:1 145:1 160:1 171:1 185:1 278:1 # exagerado
2:1 16:1 38:1 82:1 185:1 186:1 # agresor
7:1 9:1 12:1 21:1 23:1 27:1 52:1 81:1 89:1 90:1 120:1 239:1 # pertinente
# hbv
8:1 10:1 21:1 32:1 43:1 46:1 96:1 # homocisteina
6:1 16:1 28:1 34:1 52:1 73:1 147:1 206:1 # protones
5:1 10:1 16:1 17:1 27:1 50:1 102:1 116:1 198:1 228:1 # vestibulares
13:1 25:1 149:1 253:1 # nutrir
8:1 15:1 47:1 172:1 # juicio
6:1 62:1 66:1 196:1 # pato
3:1 8:1 11:1 14:1 32:1 67:1 155:1 163:1 281:1 # francisco
# 15-20
7:1 8:1 12:1 29:1 33:1 39:1 52:1 68:1 86:1 98:1 99:1 112:1 177:1 184:1 261:1 # inervación
4:1 6:1 9:1 23:1 44:1 80:1 89:1 220:1 # aliento
1:1 2:1 31:1 37:1 38:1 49:1 73:1 115:1 171:1 193:1 # depredador
17:1 22:1 25:1 42:2 76:1 226:1 245:1 # mamaria
38:1 72:1 88:1 94:1 264:1 # rechazo
42:1 51:1 75:1 76:1 111:1 185:1 235:1 # gammaglobulinas
47:1 51:1 55:1 65:1 85:1 104:1 221:1 299:1 # semiología
8:1 12:1 20:1 27:1 29:2 45:1 98:1 109:1 112:1 173:1 255:1 # inactivación
11:1 15:1 27:1 40:1 47:1 54:1 107:1 135:1 143:1 # idiopáticos
3:1 4:1 14:1 23:1 27:1 56:1 103:1 149:1 158:1 173:1 232:1 # antivirales
19:1 28:1 296:1 # rojizas
# mg/100
114:1 # jefe
1:1 6:1 7:1 16:1 80:1 90:1 95:1 133:1 # despierto
5:1 26:1 62:1 124:1 # plata
4:1 17:1 24:1 26:1 51:1 62:1 75:1 299:1 # catalogar
4:1 8:1 16:1 22:1 44:1 72:1 81:1 133:1 144:1 # especialización
# e1
2:1 5:1 36:1 37:1 97:1 130:1 # por~un~lado
15:1 161:1 # icc
4:1 41:1 51:1 65:1 116:1 127:1 # alveolos
18:1 30:1 111:1 227:1 # nobel
6:1 8:1 10:1 27:1 32:1 47:1 64:1 96:1 152:1 # histiocitosis
5:1 17:1 75:1 124:1 185:1 # plagar
# xv
50:1 51:1 58:2 96:2 218:1 253:1 # oculocutáneo
11:1 13:1 15:1 23:1 25:1 34:1 67:1 131:1 # concéntrica
# htm
22:1 44:1 77:1 103:1 140:1 179:1 # vigilia
17:1 24:1 41:1 51:1 292:1 # carlos
15:1 36:1 44:1 65:1 221:1 # policía
# s4
70:1 187:1 # cruz
3:1 7:1 17:1 21:1 38:1 64:1 122:1 278:1 # reiterar
15:1 35:1 51:1 93:1 299:1 # psicólogo
7:1 24:1 48:1 81:1 152:1 169:1 204:1 213:1 239:1 # hipercapnia
3:1 15:1 37:1 47:1 54:1 65:1 140:1 # radiológica
# aβ
2:1 10:1 32:1 36:1 48:1 69:1 90:1 97:1 107:1 130:1 170:1 # oportunista
7:2 21:1 28:1 79:1 90:1 122:1 # certero
2:1 10:1 16:1 36:1 69:1 102:1 130:1 176:1 # estupor
2:1 8:1 28:1 34:1 36:1 47:1 73:1 107:1 130:1 206:1 213:1 # proporcional
3:1 7:1 14:1 21:1 23:1 37:1 120:1 122:1 158:1 186:1 # anterógrado
# xy
5:1 17:1 50:1 51:1 111:1 198:1 228:1 # lobular
5:1 8:1 20:1 29:1 34:1 36:1 47:1 98:1 111:1 199:1 223:1 # poblacional
7:1 48:1 59:1 61:1 80:1 174:1 # fournier
9:1 13:1 17:1 20:1 28:1 48:1 64:1 145:1 299:1 # nitrogenar
2:1 11:1 17:1 20:1 25:1 28:1 34:1 47:1 107:1 223:1 226:1 259:1 # coronariopatía
1:1 8:1 9:1 17:1 18:1 24:1 37:1 96:1 213:1 289:1 292:1 # adenocarcinoma
31:1 40:1 44:1 224:1 # pálido
8:1 11:1 29:2 39:1 43:1 46:1 49:1 86:1 87:1 98:1 177:1 201:1 # acomodación
5:1 16:1 163:1 205:1 # esclavo
2:1 36:1 38:1 90:1 130:1 193:1 # report
6:1 8:1 64:1 96:1 # ovocito
41:1 51:1 77:1 82:1 95:1 # piloso
3:1 5:1 26:1 62:1 119:1 137:1 235:1 # glabrata
11:2 43:1 52:1 96:2 136:1 # neumococo
8:2 12:1 15:1 22:1 29:1 33:1 39:1 48:1 68:1 86:1 98:1 99:1 144:1 177:1 184:1 # iniciación
9:1 17:1 23:1 25:1 42:1 56:1 63:1 76:1 77:1 89:1 226:1 # amarillentas
14:1 32:1 35:1 41:1 51:1 77:1 128:1 172:1 190:1 222:1 # anquilosis
3:1 17:1 25:1 26:1 29:1 38:1 45:1 226:1 255:1 297:1 # refractarios
1:2 9:2 16:1 24:1 37:1 67:1 85:1 # desencadenamiento
8:2 9:1 15:1 22:1 67:1 80:1 123:1 144:1 155:1 219:1 # eficiencia
25:1 47:1 103:1 137:1 259:1 # vibrio
41:1 43:1 76:1 82:1 141:1 # famoso
12:1 15:1 24:1 27:1 44:1 83:1 135:1 148:1 # linfática
22:1 54:1 66:1 76:1 88:1 193:1 # diazepam
8:1 11:1 33:1 34:1 39:1 67:1 68:1 86:1 97:1 99:1 131:1 155:1 # conjunción
16:1 17:1 26:1 38:1 81:1 84:1 133:1 # respetar
5:1 14:1 17:1 296:1 # lanzar
33:1 56:1 104:1 # flemón
13:1 25:1 56:1 62:1 172:1 199:1 # atribuible
17:1 20:1 34:1 35:1 47:1 71:1 223:1 # fusionar
69:1 253:1 279:1 # mutuo
300:1 # web
4:1 24:1 31:1 37:1 171:1 296:1 # calzado
1:1 3:1 16:1 17:2 75:1 258:1 # desgarrar
1:1 7:1 32:1 36:1 55:1 87:1 132:1 152:1 169:1 # hipodermis
6:1 28:1 34:2 43:1 52:1 61:1 147:1 # motoneuronas
7:1 17:1 21:1 25:1 27:1 32:1 64:1 90:1 122:1 153:1 # arteritis
8:1 15:1 32:1 35:1 36:1 39:1 41:1 54:1 86:1 133:1 222:1 # disposición
13:1 16:1 28:1 46:1 53:1 84:1 95:1 133:1 149:1 # espirometría
15:1 19:1 28:1 55:1 58:1 112:1 163:1 187:1 # microvascular
61:1 279:1 # fémur
3:1 13:1 31:1 37:1 38:1 84:1 171:1 186:1 # retrógrado
15:1 17:1 24:1 44:1 83:1 108:1 124:1 176:1 292:1 # duplicar
2:1 6:1 15:1 25:1 50:1 58:1 101:1 185:1 186:1 218:1 # agricultor
3:1 12:1 14:1 21:1 23:1 55:1 120:1 158:1 179:1 186:1 # inmigrante
5:1 77:1 123:1 # fila
10:1 19:1 41:1 50:1 51:1 60:1 69:1 71:1 231:1 # pustulosas
103:1 # vii
1:1 4:1 9:1 20:1 87:1 108:1 # duodenal
1:1 14:1 30:1 91:1 100:1 # wandel
2:1 3:1 13:1 14:1 32:1 55:1 78:1 82:1 113:1 167:1 # transmisor
17:1 24:1 112:1 160:1 # excavar
14:2 41:1 51:1 60:1 77:1 128:1 172:1 # anquilosante
7:1 11:1 16:1 145:1 163:1 299:1 # escoger
# dcs
2:1 4:1 26:1 56:1 90:1 174:1 296:1 # fortaleza
9:1 23:1 27:1 56:1 64:1 69:1 89:1 # lentitud
7:1 12:1 25:1 81:1 153:1 239:1 # periné
3:1 13:1 26:1 56:1 62:1 78:1 119:1 199:1 # tratable
7:1 55:1 56:1 63:1 77:1 # miller
7:1 22:1 28:1 103:1 # viajero
34:1 77:1 82:1 # wilson
# uvb
8:1 16:1 34:1 47:1 51:1 52:1 96:1 # lociones
# 2.000
21:1 23:1 34:1 35:1 47:1 110:1 120:1 150:1 282:1 # simbionte
# cph
6:1 10:1 15:1 32:1 65:1 125:1 140:1 152:1 # histológico
6:1 9:1 23:1 49:1 53:1 76:1 89:1 97:1 100:1 220:1 # fundamento
16:1 42:1 133:1 136:1 231:1 # espuma
17:1 25:1 26:1 44:1 47:1 64:1 65:1 82:1 226:1 259:1 # solitario
7:1 14:1 20:1 28:1 41:1 47:1 111:1 150:1 # anaerobios
16:1 34:1 52:1 94:1 119:1 # habones
4:1 22:1 27:1 41:1 44:1 62:1 66:1 173:1 # paliativos
16:1 27:1 35:1 38:1 50:1 149:1 258:1 279:1 # multirresistente
35:1 179:1 # dc-sign
# hoyo
16:1 21:1 55:1 64:1 # fómites
8:1 15:1 17:1 20:1 25:1 34:1 47:1 54:1 161:1 223:1 226:1 238:1 # diccionario
16:1 29:1 92:1 128:1 # jacques
5:1 8:1 19:1 47:1 65:1 141:1 163:1 # fasciola
7:1 28:1 81:1 133:1 239:1 # áspero
14:1 32:1 38:1 54:1 66:1 67:1 163:1 187:1 193:1 281:1 # discrepancia
11:1 18:1 34:1 46:1 72:1 131:1 221:1 # economía
5:1 17:1 25:1 36:1 37:1 40:1 49:1 65:1 181:1 226:1 228:1 # polaridad
27:1 51:1 53:1 77:1 84:1 # metilo
14:1 23:1 26:1 60:1 158:1 # santa
14:1 42:1 136:1 # human
17:1 22:1 44:1 77:1 212:1 267:1 # auxiliar
12:1 18:1 25:1 41:1 61:1 70:1 73:1 140:1 179:1 # pruriginosa
8:1 11:1 15:1 143:1 # cálcico
3:1 7:1 17:1 24:1 38:1 258:1 278:1 292:1 # carrera
27:1 30:1 32:1 44:1 55:1 64:1 80:1 # mielitis
16:1 34:1 52:1 160:1 # exones
5:1 12:1 18:1 27:1 62:1 124:1 # platino
8:1 29:1 47:1 53:1 69:1 136:1 141:1 161:1 238:1 # tumefacciones
10:1 11:1 21:1 32:1 35:1 41:1 42:1 72:1 104:1 190:1 222:1 # ecosistema
6:1 10:1 13:1 16:1 38:1 46:1 55:1 102:1 134:1 193:1 207:1 # estreptomicina
12:1 21:1 23:1 116:1 120:1 257:1 # veinte
3:1 7:1 8:1 29:1 33:1 39:1 50:1 68:1 79:1 86:1 98:1 99:1 177:1 184:1 278:1 297:1 # ulceración
4:1 9:1 32:1 44:1 67:1 79:1 85:1 141:1 # lisencefalia
32:1 54:1 85:1 # diseño
15:1 24:1 27:1 83:1 135:1 187:1 # crítica
105:1 145:1 # rge
22:1 37:1 40:1 44:1 49:1 77:1 103:1 119:1 150:1 181:1 # viabilidad
1:1 40:1 47:1 51:1 55:1 65:1 95:1 104:1 193:1 # epidemiología
2:1 6:1 38:1 106:1 253:1 267:1 # autofluorescencia
56:1 110:1 199:1 282:1 # kimble
9:1 21:1 23:1 32:1 54:1 65:1 82:1 89:1 116:1 120:1 # disolventes
2:1 6:1 28:1 43:1 46:1 73:1 101:1 147:1 206:1 # promotor
5:1 19:1 26:1 54:1 62:1 77:1 82:1 87:1 112:1 # vasodilatador
17:1 20:1 50:1 # ulnar
2:1 3:1 9:1 53:1 55:1 76:1 80:1 # mejoramiento
16:1 32:1 38:1 54:1 73:1 92:1 115:1 133:1 231:1 # predispuestas
6:1 12:1 23:1 30:1 41:1 55:1 195:1 220:1 257:1 # helmintos
2:1 6:1 16:1 25:1 64:1 101:1 163:1 187:1 # escritor
15:1 24:1 29:1 44:1 76:1 83:1 123:1 124:1 156:1 290:1 # amplificación
4:1 27:1 32:1 44:1 64:1 65:1 116:1 127:1 # alveolitis
17:1 42:1 123:1 132:1 149:1 # firmar
5:1 17:1 25:1 26:1 84:1 92:1 124:1 128:1 226:1 # plaquetaria
16:1 21:1 32:1 35:1 190:1 # tesis
11:1 15:1 25:1 143:1 # sérico
# 37°c
14:1 23:1 27:1 40:1 54:1 61:1 158:1 # antidiurética
2:1 6:1 7:1 10:1 16:2 21:1 38:1 90:1 101:1 102:1 122:1 # estertores
28:1 176:1 186:1 # group
9:1 10:1 12:1 21:1 23:1 32:1 52:1 89:1 160:1 212:1 # inexistente
10:1 50:1 51:1 58:1 111:1 218:1 # obstáculo
5:1 14:1 21:1 23:1 34:1 50:1 100:1 108:1 120:1 158:1 198:1 # ondulante
14:1 15:1 23:1 27:1 35:1 158:1 169:1 # antipsicóticos
41:1 50:1 51:1 58:1 65:1 174:1 218:1 # folículos
15:1 19:1 24:1 27:1 52:1 72:1 83:1 135:1 187:1 # necróticas
5:1 16:1 17:1 50:1 58:1 72:1 81:1 133:1 198:1 218:1 228:1 # especular
16:1 38:1 56:1 61:1 124:1 221:1 # pleuresía
1:1 8:1 9:1 16:1 22:1 35:1 38:1 40:1 67:1 144:1 155:1 219:1 # residencia
4:1 12:1 18:1 22:1 35:1 103:1 # sinovial
6:1 9:1 14:1 23:1 26:1 158:1 220:1 288:1 # en~tanto
# oír
28:1 37:1 41:1 49:1 60:1 # rosada
1:1 9:1 18:1 35:1 37:1 41:1 46:1 47:1 55:1 222:1 289:1 # adenomiosis
7:1 32:1 35:1 39:1 74:1 81:1 103:1 176:1 239:1 261:1 # supervisión
12:1 14:1 23:1 27:1 56:1 57:1 151:1 158:1 205:1 # antinucleares
17:1 26:1 38:1 72:1 106:1 205:1 253:1 # reclutar
4:1 16:1 17:1 38:1 49:1 66:1 133:1 # respaldar
3:1 11:1 13:1 23:1 29:1 34:1 45:1 61:1 69:1 78:1 131:1 165:1 180:1 197:1 255:1 297:1 # contractura
12:1 87:1 # hodgkin
9:2 17:1 49:1 100:1 116:2 # vendar|vender
11:1 15:1 29:1 30:1 44:1 45:1 111:1 143:1 162:1 195:1 255:1 # helicobacter
6:1 12:1 20:1 62:1 196:1 # innato
24:1 31:1 37:1 49:1 171:1 267:1 # caudado
3:1 6:1 51:1 53:1 73:1 84:1 96:1 107:1 205:1 # metoclopramida
13:1 15:1 47:1 55:1 76:1 123:1 147:1 # amiotrófico
10:1 26:1 32:1 95:1 166:1 # pista
3:1 12:1 13:1 14:1 20:1 55:1 60:1 76:1 78:1 109:1 167:1 # transaminasas
# pku
3:1 11:1 23:1 61:1 69:1 97:1 129:1 165:1 183:1 # coyuntura
2:1 18:1 70:1 92:1 93:1 287:1 # noruego
81:1 # ppe
8:1 38:1 54:1 56:1 72:1 73:1 77:1 115:1 161:1 238:1 # predilección
133:1 # psp
5:1 11:1 17:1 28:1 41:1 66:1 107:1 163:1 204:1 249:1 # laparoscopia
12:1 18:1 24:1 25:1 41:1 73:1 204:1 # caprinos
5:1 9:1 13:1 15:1 23:1 25:1 50:1 58:1 89:1 116:1 198:1 218:1 # ventriculares
13:1 22:1 25:1 34:1 79:1 245:1 # ceftriaxona
7:1 11:2 34:1 41:1 67:1 79:1 96:1 213:1 # oncocercosis
14:1 23:1 38:1 58:1 66:1 73:1 96:1 127:1 158:1 176:1 # preocupante
# 10-20
10:1 11:1 13:1 32:1 54:1 56:1 57:1 87:1 134:1 # leucodistrofias
14:1 20:1 # ana
2:1 5:1 16:1 19:1 28:1 36:1 107:1 124:1 130:1 133:1 280:1 # esporoplasma
16:1 17:1 24:1 66:1 163:1 204:1 249:1 # escapar
16:1 17:2 25:1 75:1 80:1 258:1 # arriesgar
2:1 15:1 24:1 25:1 36:1 83:1 130:1 # porfírica
# aae
17:1 27:1 42:1 43:1 110:1 # marítimo
6:1 10:1 16:1 92:1 102:1 125:1 231:1 # puesto
2:1 6:1 41:1 69:1 82:1 90:1 101:1 # tortuoso
29:1 205:1 # acl
25:1 53:1 110:1 151:1 187:1 # crimea
3:1 4:1 17:1 24:1 26:1 62:1 232:1 258:1 # catarral
1:1 8:1 11:1 16:1 18:1 34:1 40:1 96:1 131:1 163:1 # desconocido
11:1 27:1 34:1 45:1 57:1 100:1 108:1 112:1 131:1 146:1 173:1 # conductiva
55:1 64:1 113:1 # smith
3:1 13:1 14:1 53:1 78:1 104:1 113:1 137:1 167:1 282:1 # transmembrana
10:1 16:1 44:1 56:1 102:1 114:1 290:1 # lifestyle
9:1 17:1 23:1 26:1 71:1 85:1 89:1 267:1 # ausentar
6:1 8:1 13:1 28:1 46:1 64:1 96:1 282:1 # trombocitopénica
5:1 9:1 60:1 76:1 167:1 199:1 282:1 # ensamblaje
6:1 41:1 45:1 57:1 108:1 146:1 274:1 # ductos
11:1 15:1 33:1 41:1 48:1 79:1 84:1 143:1 # cetónicos
2:1 5:1 31:1 37:1 43:1 50:1 87:1 108:1 171:1 198:1 # modulador
4:1 8:1 12:1 15:1 20:1 53:1 54:1 109:1 115:1 # medicinal
10:1 32:1 66:1 # pakistán
16:1 38:1 60:1 # fresa
# h1n1
5:1 7:1 19:1 21:1 28:1 84:1 107:1 122:1 124:1 195:1 280:1 # heteroplasmia
12:1 19:1 20:1 27:1 28:1 35:1 41:1 60:1 109:1 149:1 222:1 # tirosinasa
8:1 25:1 29:1 39:1 40:1 49:1 86:1 98:1 137:1 152:1 177:1 181:1 # hibridación
3:1 15:1 37:1 47:1 54:1 65:1 140:1 # radiológicos
# 3.000
27:1 32:2 35:1 43:1 104:1 107:1 190:1 195:1 # hemoptisis
7:1 14:1 23:1 27:1 81:1 90:1 152:1 158:1 169:1 239:1 # antihipertensivo
6:1 7:1 38:1 45:1 72:1 274:1 # erecto
27:1 74:1 77:1 253:1 # sutil
7:1 15:2 25:1 54:1 81:1 153:1 234:1 239:1 # pericárdico
15:1 17:1 25:1 94:1 234:1 264:1 # richard
4:1 9:1 51:1 66:1 67:1 79:1 107:1 141:1 # encefalopatías
8:1 10:1 13:1 15:1 21:1 25:1 84:1 111:1 # obstetricia
4:1 41:1 44:1 47:1 82:1 112:1 # valioso
1:1 13:1 16:1 25:1 40:1 51:1 124:1 169:1 # triploides
14:1 28:1 52:1 149:1 # janeiro
18:1 34:1 # non
# 0,6
24:1 30:1 51:1 53:1 63:1 76:1 # camello
34:1 67:1 79:1 # once
# hhv-6
3:1 11:1 17:1 46:1 56:1 66:1 119:1 156:1 199:1 201:1 249:1 298:1 # comparable
8:1 12:1 41:1 47:1 55:1 57:1 82:1 # minucioso
4:1 60:1 # salk
9:1 21:1 27:1 29:1 45:1 82:1 167:1 173:1 255:1 # tensoactivos
7:1 12:1 21:1 23:1 85:1 120:1 122:1 160:1 257:1 # intersexualidad
1:1 10:1 16:1 26:1 45:1 72:1 81:1 102:1 115:1 166:1 204:1 # estapedectomía
2:1 8:1 15:1 25:1 41:1 47:1 123:1 290:1 # orificios
41:1 51:1 63:1 77:1 103:1 # ovillos
3:1 13:1 43:1 50:1 78:1 160:1 204:1 231:1 # extrapulmonar
15:1 25:1 41:1 43:1 62:1 # atmosférico
8:1 15:1 37:1 40:1 44:1 49:1 181:1 199:1 231:1 # publicidad
9:1 17:1 23:1 25:1 42:1 56:1 63:1 76:1 77:1 89:1 226:1 # amarillenta
32:2 35:1 44:1 190:1 # lisis
11:1 25:1 34:1 58:1 61:1 67:1 131:1 149:1 258:1 # concurrir
28:1 73:1 149:1 150:1 152:1 206:1 # prohibir
5:1 10:1 16:1 17:1 27:1 50:1 102:1 169:1 198:1 228:1 231:1 # estipular
28:1 29:1 41:1 42:1 95:1 163:1 187:1 # macroscópicamente
3:1 60:1 61:1 119:1 129:1 267:1 # sabouraud
3:1 37:1 47:1 51:1 54:1 65:1 221:1 299:1 # radiología
9:1 11:1 12:1 48:1 53:1 93:1 96:2 121:1 # meningococo
9:1 23:1 43:1 46:1 89:1 145:1 299:1 # homogentísico
# 1-5
# 1-3
2:1 28:1 # oro
16:1 19:1 32:1 54:1 85:2 151:1 # diseases
17:2 28:1 258:1 # arrojar
8:1 9:1 12:1 28:1 46:1 52:1 55:1 67:1 73:1 155:1 206:1 # prominencia
8:1 14:1 15:1 17:1 27:1 66:2 90:1 135:1 169:1 249:1 # participante
17:1 66:1 249:1 # parís
4:1 75:1 # alga
1:1 7:1 28:1 42:1 52:1 61:1 87:1 132:1 # neurodermatitis
# lcs
12:1 16:1 28:1 34:1 35:1 38:1 48:1 67:1 187:1 # resincronización
4:1 5:1 6:1 29:1 41:1 45:1 75:1 85:1 104:1 255:1 274:1 # galactosemia
4:1 26:1 33:1 # talón
17:1 24:1 25:1 226:1 227:1 292:1 # caribe
3:1 9:1 10:1 16:1 27:1 55:1 76:1 80:1 102:1 149:1 # estiramiento
9:1 11:1 12:1 34:1 48:1 67:1 80:1 116:1 131:1 # inconveniente
4:1 9:1 21:1 23:1 56:1 89:1 112:1 120:1 150:1 173:1 # bivalente
12:1 26:1 52:1 56:1 64:1 103:1 119:1 199:1 # inevitable
46:1 127:1 227:1 282:1 # bombeo
36:1 37:1 41:1 54:1 60:1 169:1 # adiposa
9:1 28:1 33:1 35:1 39:1 68:1 73:1 81:1 107:1 167:1 206:1 # propensión
10:1 14:1 23:1 26:1 32:1 34:1 48:1 93:1 158:1 170:1 185:1 # antagonista
15:1 48:1 79:1 97:1 # unicef
7:1 32:1 103:1 261:1 # jervis
14:1 26:1 38:1 84:1 160:1 187:1 288:1 # excretan
7:1 35:1 132:1 195:1 # hermsii
116:1 151:1 # úvea
3:1 7:1 12:1 21:1 23:1 29:1 45:1 69:1 120:1 122:1 180:1 255:1 257:1 278:1 297:1 # interactuar
26:1 50:1 56:1 84:1 279:1 # muleta
2:1 12:1 18:1 25:1 36:1 123:1 130:1 149:1 299:1 # porfirinogénicos
5:1 12:1 25:1 103:1 # riboflavina
3:1 66:1 76:1 156:1 # rampa
5:1 14:1 30:1 38:1 # relajan
8:1 12:1 15:1 47:1 54:1 100:1 # indicio
10:1 15:1 16:1 24:1 27:1 83:1 133:1 135:1 # espástica
15:1 17:1 25:1 64:1 150:1 162:1 # barbitúricos
2:1 11:1 16:1 163:1 # escozor
7:1 8:1 15:1 41:1 47:1 48:1 59:1 81:1 82:1 239:1 # pernicioso
8:1 20:1 29:1 33:1 39:1 68:1 86:1 98:1 99:1 177:1 184:1 # nación
14:1 47:1 62:1 66:1 107:1 121:1 140:1 221:1 # angiopatía
21:1 160:1 # látex
4:2 60:1 112:2 # valsalva
2:1 12:1 19:1 20:1 25:1 109:1 # orinas
17:1 27:1 37:1 84:1 112:1 173:1 # adjetivar
7:1 9:1 16:1 21:1 23:1 38:1 89:1 114:1 120:1 # eferentes
79:1 # ceja
15:1 24:1 27:1 35:1 39:1 83:1 110:1 135:1 150:1 282:1 # simbiótica
9:1 19:1 27:1 35:1 64:1 85:1 112:1 167:1 173:1 # sensitivas
4:1 10:1 16:1 26:1 32:1 54:1 56:1 166:1 # distales
4:1 24:1 36:1 79:1 96:1 104:1 152:1 169:1 # hipocalcemia
6:1 12:1 48:1 97:1 253:1 267:1 279:1 # autoinmunidad
# 1907
9:1 20:1 42:1 62:1 104:1 145:1 195:1 # hematógena
43:1 51:1 52:1 65:1 136:1 221:1 299:1 # neumología
8:1 15:1 16:1 34:1 47:1 52:1 55:1 161:1 238:1 # micciones
# 1930
9:1 21:1 23:1 26:1 84:1 85:1 89:1 # setenta
3:1 4:1 22:1 128:1 137:1 172:1 # braquial
# 1953
1:1 7:1 38:1 72:1 94:1 264:1 # derecha
# 1968
# 1964
# 1961
1:1 8:1 32:1 35:1 72:1 173:1 # decisivo
15:1 27:1 32:1 35:1 41:1 45:1 47:1 190:1 222:1 # ictiosis
2:1 3:1 4:1 43:1 136:1 232:1 # humoral
9:1 11:1 21:1 23:1 34:1 48:1 89:1 116:1 120:1 131:1 173:1 # connivente
12:1 32:1 35:1 56:1 103:1 199:1 # invisible
25:1 42:1 110:1 186:1 # lágrima
11:1 77:1 # coils
2:1 8:1 26:1 29:1 36:1 39:1 86:1 90:1 98:1 110:1 130:1 156:1 177:1 # importación
4:1 12:1 40:1 54:1 100:1 103:1 108:1 173:1 # individualizar
1:1 8:1 38:1 56:1 72:1 73:1 115:1 199:1 # predecible
15:1 24:1 83:1 121:1 140:1 # fúngica
7:1 38:1 80:1 95:1 258:1 # pierre
4:1 9:1 10:1 13:1 53:1 56:1 70:1 134:1 167:1 202:1 225:1 # menstruales
# 1889
26:1 38:1 45:1 57:1 108:1 115:1 146:1 # 5α-reductasa
25:1 41:1 47:1 58:1 61:1 82:1 259:1 # curioso
7:1 12:1 21:1 23:1 26:1 38:1 73:1 84:1 120:1 122:1 126:1 257:1 # interpretar
6:1 9:1 23:1 47:1 56:1 65:1 89:1 103:1 220:1 # violento
14:1 15:1 23:1 27:1 149:1 150:1 158:1 258:1 # antirrábica
21:1 28:1 30:1 44:1 47:1 61:1 147:1 # urotelio
17:1 24:1 96:1 292:1 # evocar
6:1 31:1 51:1 53:1 65:1 84:1 87:1 299:1 # metodología
4:1 15:1 27:1 56:1 65:1 66:1 127:1 135:1 # paleolítico
6:1 8:1 11:1 15:1 64:1 143:1 147:1 212:1 # citotóxicos
2:1 36:1 40:1 48:1 49:1 69:1 90:1 97:1 107:1 130:1 181:1 # oportunidad
11:1 29:1 60:1 80:1 254:1 # coxsackie
4:1 24:1 56:1 72:1 77:1 79:1 96:1 127:1 # ileocecal
4:1 26:1 37:1 40:1 44:1 49:1 56:1 84:1 181:1 # letalidad
7:1 14:1 27:1 44:1 77:1 90:1 114:1 296:1 # fertilizante
4:1 12:1 15:1 24:1 44:1 48:1 83:1 205:1 # clinical
10:1 16:1 27:1 32:1 81:1 102:1 # pestis
20:1 76:1 80:1 84:1 103:1 # vietnam
9:1 85:1 # psen
61:1 69:1 128:1 165:1 221:1 # turquía
11:1 14:1 23:1 29:1 46:1 66:1 156:1 158:1 201:1 # acompañante
20:1 97:1 141:1 267:1 # fauna
# 38
# 42
5:1 6:1 17:1 30:1 34:1 52:1 63:1 90:1 154:1 162:1 # bartonella
11:1 17:1 29:1 42:1 65:1 132:1 141:1 # farmacológica
4:1 36:1 44:1 51:2 65:1 107:1 124:1 169:1 # alopoliploides
6:1 32:1 35:1 41:1 79:1 84:1 190:1 222:1 # cetosis
6:1 16:1 23:1 38:1 73:1 74:1 97:1 220:1 # presunto
4:1 7:1 12:1 20:1 25:1 26:1 62:1 81:1 109:1 153:1 239:1 # perinatal
7:1 9:1 18:1 21:1 122:1 145:1 147:1 179:1 212:1 254:1 289:1 # oxigenoterapia
26:1 33:1 204:1 # tapón
10:1 16:1 27:1 38:1 102:1 116:1 149:1 # revestir|revistar
2:1 14:1 15:1 28:1 48:1 55:1 75:1 105:1 159:1 164:1 175:1 182:1 187:1 191:1 192:1 194:1 215:1 216:1 248:1 # microrganismos
# 76
# 49
11:1 31:1 36:1 87:1 107:1 # copépodo
1:1 12:1 19:1 42:1 44:1 104:1 114:1 115:1 148:1 # linfedemas
# cd4+
44:1 64:1 93:1 103:1 179:1 # vitíligo
# 97
3:2 13:1 14:1 29:1 52:1 78:1 160:1 187:1 297:1 # extracraneal
7:1 31:1 40:1 74:1 81:1 176:1 212:1 224:1 239:1 # superóxido
15:1 19:1 28:1 55:1 58:1 112:1 163:1 187:1 # microvasculares
5:1 11:1 14:1 47:1 65:1 121:1 140:1 186:1 299:1 # colangiografía
6:1 8:1 51:1 64:1 65:1 221:1 299:1 # citología
6:1 14:1 23:1 34:1 158:1 220:1 # anton
3:1 6:1 147:1 174:1 186:1 221:1 299:1 # fotografía
5:1 21:1 30:1 # tela
4:1 26:1 43:1 65:1 # oftalmológica
6:1 8:1 58:1 64:1 149:1 172:1 213:1 # circuito
3:1 8:1 29:1 33:1 39:1 68:1 86:1 98:1 99:1 103:1 137:1 177:1 184:1 297:1 # vibración
8:1 28:1 38:1 57:1 73:1 87:1 108:1 193:1 206:1 # reproducible
2:1 16:1 35:1 53:1 71:1 132:1 174:1 290:1 # fusiformes
# 3-5
# hdl
# 3.5
# 3,5
10:1 11:1 38:1 41:1 69:1 136:1 137:1 282:1 # costumbre
7:1 21:1 25:1 29:1 45:1 47:1 65:1 122:1 153:1 162:1 255:1 259:1 # bacteriológico
2:1 4:1 36:1 90:1 130:1 # alport
5:1 26:1 31:1 37:1 41:1 54:1 62:1 77:1 171:1 # dilatados
11:1 15:1 95:1 143:1 # lúpico
9:1 23:1 26:1 44:1 51:1 63:1 77:1 89:1 119:1 199:1 # entablillos
8:1 12:1 40:1 54:1 67:1 149:1 155:1 # incidir
1:1 7:1 25:1 35:1 40:1 41:1 43:1 104:1 153:1 195:1 222:1 # hemosiderina
3:1 7:1 62:1 114:1 278:1 # atmósfera
38:1 44:1 80:1 137:1 300:1 # liebre
11:1 61:1 69:1 165:1 213:1 # turco
6:1 32:1 38:1 54:1 84:1 163:1 187:1 # discreto
17:1 25:1 42:2 47:1 76:1 226:1 259:1 # mamario
25:1 26:1 27:1 62:1 64:1 149:1 173:1 258:1 # irritativos
19:1 41:1 51:1 77:1 123:1 162:1 # basófilos
1:1 9:1 17:1 18:1 26:1 147:1 289:1 # denotar
14:2 23:1 26:1 94:1 158:1 # hantaan
4:1 11:1 15:1 30:1 40:1 44:1 49:1 143:1 181:1 195:1 # helicoidal
15:1 44:1 79:1 # hélice
1:1 19:1 42:1 104:1 115:1 # edemas
12:1 16:1 17:1 25:1 52:1 60:1 72:1 79:1 226:1 # innecesario
19:1 22:1 # ias
2:1 6:1 9:1 23:1 26:1 53:1 89:1 101:1 132:1 # tormenta
2:1 11:1 17:1 20:1 25:1 28:1 34:1 47:1 107:1 223:1 226:1 259:1 # coronariopatías
27:1 29:1 38:1 40:1 45:1 49:1 103:1 151:1 173:1 181:1 255:1 # reactividad
9:1 18:1 145:1 160:1 289:1 # exógeno
3:1 8:1 13:1 33:1 37:1 39:1 57:1 68:1 78:1 86:1 99:1 108:1 161:1 238:1 # traducción
27:1 28:1 50:1 58:1 61:1 96:1 173:1 218:1 # urocultivo
24:1 # ca
# 2-4
29:1 # ac
28:1 # héroe
1:1 9:1 18:1 19:1 37:1 42:1 46:1 230:1 289:1 # adenomas
3:1 13:1 19:1 32:1 33:1 35:1 39:1 55:1 68:1 78:1 113:1 118:1 236:1 # trasmisión
2:1 26:1 36:1 84:1 90:1 111:1 130:1 # portaobjetos
22:1 44:1 55:1 74:1 76:1 77:1 141:1 # subfamilia
1:1 3:1 5:1 14:1 29:1 50:1 186:1 198:1 287:1 # degranulación
67:1 # nc
# jr
# l3
12:1 67:1 # inc
5:1 11:1 19:1 65:1 280:1 # avícolas
15:1 25:1 28:1 41:1 55:1 133:1 187:1 # microspórica
8:1 12:1 20:1 32:1 95:1 109:1 163:1 # piscina
3:1 37:1 38:1 42:1 61:1 76:1 108:1 129:1 210:1 # duramadre
2:1 16:1 31:1 37:1 38:1 40:1 49:1 58:1 171:1 172:1 181:1 # cuidadores
17:1 50:1 162:1 # bulbar
32:1 36:2 44:2 60:1 65:1 107:1 169:1 # lipopolisacáridos
# sv
133:1 # sp
13:1 25:1 47:1 62:1 259:1 # atrio
32:1 35:1 41:1 47:1 53:1 190:1 222:1 # meiosis
6:1 204:1 # apto
1:1 26:1 30:1 91:1 # delta
8:1 29:1 37:1 40:1 49:1 66:1 98:1 107:1 181:1 # opacidad
133:1 # sphv
66:1 # paja
1:1 8:1 12:1 16:1 35:1 72:1 114:1 148:1 161:1 238:1 # desinfección
4:1 5:1 12:1 18:1 27:1 62:1 66:1 # palatino
14:1 21:1 22:1 23:1 55:1 70:1 120:1 136:1 158:1 # rumiante
51:1 111:1 # lobo
38:1 42:1 51:1 62:1 136:1 299:1 # reumatólogos
9:1 20:1 31:1 79:1 96:1 # docena
4:1 13:1 22:1 25:1 245:1 # trial
7:1 9:1 21:1 23:1 28:1 70:1 89:1 103:1 120:1 122:1 149:1 # enterovirus
3:1 14:1 18:1 41:1 53:1 60:1 104:1 137:1 282:1 # membranosa
21:1 28:1 32:1 35:1 44:1 73:1 147:1 206:1 # proteólisis
9:1 14:1 20:1 24:1 37:1 54:1 80:1 85:1 167:1 # canadiense
13:1 25:1 93:1 179:1 # trigo
141:1 # fao
# fhsr
10:1 11:1 17:1 26:1 32:1 34:1 128:1 131:1 166:1 172:1 # conquistar
8:1 12:1 20:1 29:1 51:1 98:1 109:1 254:1 # ofloxacina
9:1 17:1 60:1 81:1 160:1 167:1 # expensar
3:1 12:1 14:1 44:1 # franklin
7:1 8:1 10:1 11:1 15:1 27:1 32:1 79:1 135:1 213:1 # cisticercosis
7:1 12:1 17:1 52:1 112:1 261:1 # inervar
4:1 8:1 10:1 16:1 20:1 26:1 29:1 34:1 47:1 98:1 102:1 166:1 223:1 # estacional
15:1 16:1 25:1 79:1 # várices
6:1 9:1 42:1 62:1 67:1 79:1 104:1 195:1 196:1 # hematoencefálica
2:1 6:1 12:1 45:1 57:1 100:1 101:1 108:1 146:1 274:1 # inductor
9:1 21:1 28:1 147:1 # roten
14:1 49:1 # danés
5:1 17:1 38:1 65:1 127:1 # areola
95:1 193:1 # epi
11:2 15:1 27:1 41:1 113:1 135:1 143:1 # cosmético
5:1 7:1 29:1 79:1 124:1 # placer
9:1 16:1 23:1 26:1 38:2 73:1 85:1 89:1 193:1 # representativo
5:1 12:1 17:1 24:1 27:1 77:1 90:1 140:1 185:1 292:1 # cartilaginosas
7:1 14:1 18:1 70:1 81:1 239:1 # peruano
10:1 13:1 27:1 45:1 57:1 70:1 111:1 134:1 146:1 173:1 202:1 209:1 225:1 233:1 237:1 240:1 256:1 271:1 # obstructivos
65:1 93:1 140:1 # golgi
14:1 23:1 27:2 28:1 40:1 64:1 149:1 158:1 # antitiroideos
9:1 12:1 25:1 123:1 137:1 145:1 # fibrinógeno
10:1 11:1 15:1 19:1 22:1 44:1 54:1 117:1 143:1 # diastólico
3:1 7:1 13:1 14:1 28:1 78:1 160:1 # extranjero
8:1 13:1 15:1 17:1 24:1 25:1 62:1 83:1 296:1 # cicatrizar
3:1 4:1 13:1 44:1 52:1 78:1 232:1 253:1 296:1 # neutralizar
5:1 19:1 30:1 57:1 63:1 70:1 79:1 137:1 154:1 209:1 280:1 # brucellas
6:1 15:1 24:1 48:1 62:1 66:1 83:1 196:1 299:1 # patogénica
9:1 14:1 55:1 60:1 67:1 76:1 94:1 167:1 264:1 281:1 # ensanchamiento
8:1 12:1 33:1 39:1 57:1 65:1 68:1 86:1 99:1 106:1 # involución
7:1 15:1 16:1 27:1 56:1 135:1 163:1 205:1 # escleróticos
16:1 22:1 35:1 52:1 76:1 # amnesia
11:1 15:1 27:1 54:1 61:1 135:1 143:1 # diurético
7:1 10:1 15:1 27:1 58:1 79:1 135:1 213:1 # cysticercus
17:1 28:1 72:1 73:1 94:1 116:1 204:1 206:1 264:1 # aprovechar
6:1 9:1 11:1 34:1 48:1 64:1 121:1 131:1 145:1 # congenito
17:1 25:1 60:1 64:1 152:1 169:1 258:1 # hipsarritmia
5:1 12:1 16:1 17:1 24:1 27:1 62:1 163:1 292:1 # escarlatina
16:1 42:1 62:1 104:1 195:1 # hematíes
5:1 9:1 14:1 18:1 52:1 65:1 116:1 # venezolano
4:1 32:1 54:1 80:1 95:1 113:1 157:1 162:1 300:1 # piebaldismo
4:1 12:1 16:1 20:1 55:1 56:1 85:1 104:1 109:1 # seminales
36:1 70:1 74:1 176:1 186:1 # subgrupo
# ufc/ml
27:1 37:1 40:1 43:1 44:1 49:1 77:1 147:1 181:1 # motilidad
31:1 74:1 162:1 185:1 200:1 # subagudo
4:1 8:1 15:1 24:2 29:1 83:1 123:1 290:1 # calcificaciones
11:1 46:1 55:1 64:1 201:1 # comité
27:1 32:1 55:1 64:1 110:1 # immitis
7:1 28:1 41:1 43:1 65:1 81:1 113:1 152:1 168:1 169:1 239:1 # hiperosmolar
4:1 5:1 6:1 7:1 29:1 45:1 75:1 79:1 96:1 255:1 274:1 # galactocerebrosidasa
6:1 9:1 14:1 23:1 24:1 34:1 35:1 52:1 158:1 167:1 220:1 # cantonensis
2:1 4:1 7:1 26:1 56:1 72:1 79:1 90:1 174:1 # fortalecer
1:1 16:1 17:1 28:1 41:1 75:1 258:1 # desgarros
17:1 22:1 152:1 264:1 # budd-chiari
# fld
4:1 16:1 28:1 42:1 56:1 73:1 110:1 206:1 212:1 247:1 254:1 # proximales
4:1 5:1 9:1 16:1 18:1 66:1 107:1 114:1 289:1 # esfenopalatino
12:1 40:1 44:1 49:1 77:1 94:1 119:1 150:1 181:1 # inhabilidad
1:1 7:1 14:1 20:1 28:1 37:1 75:1 164:1 # ganadero
4:1 37:1 42:1 44:1 49:1 110:1 119:1 136:1 279:1 # adalimumab
# eeuu
11:1 15:1 41:1 44:1 143:1 # cólicos
8:1 33:1 38:1 39:1 68:1 72:1 79:1 86:1 99:1 193:1 # recepción
8:2 40:1 49:1 58:1 67:1 97:1 149:1 155:1 181:1 213:1 # circuncidados
7:1 12:1 52:1 112:1 261:1 # inerva
7:1 9:1 12:1 21:1 23:1 38:1 89:1 120:1 195:1 # inherente
3:1 9:1 55:1 76:1 80:1 112:1 185:1 186:1 # agravamiento
4:1 19:1 85:1 160:1 # asexual
5:1 21:1 30:1 38:1 62:1 115:1 # related
5:1 17:1 25:1 38:1 40:1 49:1 50:1 181:1 198:1 200:1 226:1 228:1 287:1 # regularidad
5:1 12:1 20:1 27:1 62:1 109:1 # latina
3:1 7:1 10:1 19:1 21:1 26:1 32:1 95:1 122:1 166:1 204:1 278:1 # terapistas
7:1 12:1 17:1 21:1 23:1 28:1 75:1 120:1 122:1 257:1 258:1 299:1 # interrogar
17:2 24:1 29:1 38:1 151:1 258:1 292:1 # acarrear
112:1 # uva
24:1 33:1 57:1 106:1 185:1 235:1 # glucagón
17:1 162:2 # barba
84:1 # sweet
14:1 24:1 35:1 40:1 41:1 47:1 54:2 100:1 222:1 # candidiosis
3:1 7:1 14:1 28:1 69:1 73:1 147:1 206:1 227:1 278:1 # protuberancia
17:1 28:1 258:1 # arroyo
4:1 8:1 15:1 33:1 39:1 42:1 54:1 68:1 86:1 99:1 247:1 # maldición
74:1 172:1 296:1 # suiza
12:1 20:1 21:1 44:1 77:1 109:1 123:1 127:1 # teofilina
8:1 12:1 20:1 40:1 54:1 109:1 193:1 195:1 # hepcidina
7:1 12:1 21:1 23:1 24:1 76:1 120:1 122:1 150:1 213:1 257:1 282:1 # intercambiar
27:1 32:1 64:1 # -itis
4:1 9:1 12:1 20:2 37:1 38:1 44:1 109:1 210:1 # adrenalina
5:1 17:1 18:1 50:1 87:1 108:1 198:1 228:1 # nodular
8:1 15:1 29:1 51:1 98:1 103:1 149:1 205:1 # aciclovir
12:1 16:1 22:1 31:1 34:1 35:1 52:1 100:1 # indonesia
# vldl
7:1 38:1 44:1 49:1 77:1 115:1 119:1 150:1 195:1 # heredabilidad
10:1 13:1 15:1 19:1 22:1 54:1 117:1 123:1 134:1 # diastrófico
34:1 54:1 93:1 100:1 # gondii
92:1 # nuez
8:1 24:1 26:1 29:1 33:1 39:1 68:1 86:1 98:1 99:1 177:1 184:1 204:1 # captación
3:1 16:1 50:1 58:1 61:1 69:1 129:1 163:1 165:1 183:1 218:1 # escultura
8:1 10:1 11:1 27:1 34:1 57:1 64:1 69:1 131:1 167:1 # constitución
4:1 16:1 24:1 56:1 72:1 114:1 # fecales
44:1 65:1 82:1 136:1 # solium
3:1 4:1 16:1 56:2 61:1 124:1 129:1 232:1 # pleurales
6:1 42:1 46:1 52:1 127:1 147:1 230:1 # neotomae
8:1 12:1 23:1 29:1 33:1 39:1 68:1 69:1 86:1 98:1 99:1 162:1 177:1 184:1 257:1 # intubación
11:1 33:1 65:1 # colón
11:1 15:1 18:1 34:1 41:1 43:1 54:1 143:1 # monosódico
3:1 41:2 55:1 82:1 179:1 186:1 # migrañosos
6:1 13:1 28:1 64:1 174:1 # trofozoitos
1:1 8:1 24:1 29:1 33:1 39:1 68:1 72:1 86:1 98:1 99:1 114:1 177:1 184:1 # defecación
4:1 6:1 84:1 119:1 141:1 227:1 # alfabeto
9:1 10:1 21:1 23:1 89:1 # stents
3:1 13:1 22:1 35:1 62:1 78:1 128:1 172:1 # psiquiatra
6:2 10:1 32:1 62:1 65:1 66:1 107:1 125:1 152:1 196:1 # histopatológico
7:1 9:1 11:1 21:1 23:1 28:1 44:1 65:1 89:1 96:1 120:1 122:1 # enterocolitica
2:1 12:1 18:1 25:1 38:1 151:1 258:1 # rinorrea
# 1.000
5:1 12:1 20:1 27:1 62:1 109:1 124:1 # platina
12:1 20:1 25:1 44:1 77:1 109:1 123:1 137:1 # fibrilina
4:1 16:1 17:1 26:1 38:1 60:1 # resaltar
12:1 20:1 25:2 103:1 109:1 149:1 162:1 # ribavirina
13:1 15:1 24:1 62:1 83:1 123:1 # atrófica
231:1 # puño
14:1 42:1 71:1 136:1 # humanus
6:1 46:1 56:1 147:1 221:1 300:1 # flebotomías
# 35-40
15:1 24:1 27:1 39:1 53:1 83:1 135:1 # meiótica
11:2 28:1 34:2 67:1 96:1 131:1 137:1 167:1 # broncoconstricción
6:1 54:1 60:1 64:1 267:1 # saudito
7:1 44:1 77:1 81:1 149:1 150:1 152:1 169:1 239:1 # hiperbilirrubinemia
7:1 10:1 16:1 21:1 33:1 59:1 102:1 122:1 # esternón
3:1 14:1 42:1 46:1 50:1 51:1 62:1 186:1 230:1 # granulomatosis
3:1 11:1 12:1 13:1 23:1 34:1 54:1 78:1 100:1 131:1 # contraindicado
2:1 3:1 6:1 19:1 38:1 84:1 101:1 118:1 160:1 187:1 # excretoras
7:1 8:1 12:1 21:1 23:1 56:1 57:1 120:1 122:1 257:1 # interleucina
4:1 17:1 29:1 44:1 45:1 69:1 180:1 255:1 296:1 # actualizar
11:1 34:1 35:1 50:1 131:1 173:1 # convulsivo
16:1 17:1 57:1 58:1 94:1 163:1 264:1 # escuchar
13:1 19:1 35:1 53:1 84:1 110:1 221:1 # asimetría
11:1 15:1 95:1 143:1 # pico
9:1 11:1 13:1 25:1 56:1 57:1 80:1 147:1 # leucotrienos
11:2 14:1 26:1 34:1 46:1 55:1 64:1 67:1 131:1 201:1 288:1 # concomitantes
4:1 13:1 25:1 40:1 42:1 49:1 181:1 247:1 253:1 # malnutridas
11:1 15:1 17:1 19:1 25:1 41:1 60:1 112:1 143:1 226:1 # varicosas
77:1 # il-4
10:1 15:1 17:1 19:1 24:1 27:1 42:1 83:1 117:1 135:1 292:1 # masticar
16:1 35:1 38:1 40:1 49:1 103:1 173:1 181:1 185:1 186:1 # agresividad
27:1 28:1 52:1 61:1 65:1 # neurolépticos
10:1 16:1 27:1 28:1 52:1 61:1 102:1 110:1 # neuroestimulación
11:1 15:1 54:1 143:1 # sódico
6:1 10:1 13:1 16:1 38:1 96:1 102:1 134:1 193:1 207:1 # estreptocócicas
4:1 9:1 11:1 32:1 44:1 46:1 53:1 60:1 167:1 201:1 # comensalismo
5:1 16:1 17:1 29:1 38:1 50:1 58:1 60:1 198:1 218:1 228:1 # saculares
15:1 24:1 31:1 37:1 43:1 54:1 83:1 87:1 123:1 171:1 290:1 # modificador
4:1 12:1 17:1 20:1 44:1 109:1 123:1 296:1 # finalizar
8:1 10:1 11:1 27:1 34:1 57:1 64:1 69:1 131:1 167:1 # constitucional
12:1 18:1 103:1 # vino
5:1 7:1 81:1 239:1 # perla
9:1 15:1 20:1 79:1 103:1 # avicena
10:1 14:1 32:1 48:1 75:1 159:1 164:1 170:1 188:1 194:1 217:1 # afganistán
# pkd1
73:1 # dhpr
27:1 43:1 110:1 # séptimo
30:1 53:1 72:1 # meckel
4:1 8:1 12:1 29:1 33:1 39:1 44:1 52:1 68:1 86:1 98:1 99:1 151:1 177:1 184:1 # alineación
8:1 12:1 13:1 18:1 22:1 25:1 65:1 76:1 245:1 # triamcinolona
11:1 15:1 19:1 143:1 150:1 163:1 # ascórbico
8:1 28:1 52:1 61:1 70:1 96:1 149:1 # neurocirugía
11:1 34:1 42:1 46:1 51:1 54:1 77:1 100:1 131:1 230:1 # condiloma
4:1 16:1 24:1 56:1 57:1 # bucales
2:1 12:1 18:1 27:1 29:1 36:1 41:1 45:1 130:1 133:1 255:1 # actinosporas
11:1 15:1 16:1 35:1 38:1 61:1 116:1 143:1 # vesico-ureteral
7:1 8:1 15:1 16:1 40:1 55:1 81:1 132:1 133:1 239:1 # espermicidas
12:1 17:2 20:1 42:1 105:1 109:1 140:1 # marginar
7:2 38:1 53:1 72:1 79:1 # merecer
7:1 17:1 21:1 28:1 41:1 56:1 90:1 122:1 163:1 205:1 # arterosclerosis
56:1 72:1 264:1 # lecho
3:1 12:1 40:1 48:1 52:1 55:1 61:1 76:1 129:1 # neuraminidasa
7:1 10:1 16:1 21:1 25:1 40:1 44:1 49:1 77:1 102:1 122:1 153:1 181:1 # esterilidad
# <60
9:1 17:1 23:1 26:1 53:1 85:1 89:1 287:1 # segmentar
12:1 18:1 25:1 41:1 61:1 70:1 73:1 140:1 179:1 # pruriginosas
12:1 18:1 38:1 55:1 73:1 84:1 132:1 # pretérmino
10:1 13:1 14:1 28:1 34:1 41:1 47:1 121:1 134:1 140:1 # angiostrongiliasis
16:1 34:1 36:1 51:1 54:1 77:1 100:1 133:1 # espondiloartropatías
1:1 6:1 7:1 42:1 51:1 62:1 65:1 132:1 196:1 299:1 # dermatología
14:1 66:1 # pan
9:1 15:1 17:1 20:1 21:1 24:1 25:1 62:1 83:1 150:1 226:1 # bicatenario
28:1 47:1 73:1 79:1 95:1 96:1 107:1 193:1 206:1 # propiocepción
3:1 11:1 29:1 34:1 61:1 123:1 129:1 131:1 148:1 179:1 200:1 297:1 # configuración
17:1 65:1 92:1 127:1 128:1 140:1 # arqueológico
13:1 15:1 17:1 19:1 24:1 83:1 90:1 123:1 # artróficas
4:1 7:1 20:1 21:1 42:1 59:1 62:1 122:1 # maternal
8:1 26:1 44:1 64:1 77:1 119:1 150:1 160:1 # excitabilidad
2:1 3:1 11:1 14:1 16:1 21:1 23:1 51:1 65:1 120:1 158:1 # colorantes
7:1 34:1 36:1 52:1 107:1 # oponer
38:1 73:1 123:1 # prefijo
11:1 19:2 26:1 42:1 147:1 163:1 # mascotas
6:1 14:1 23:1 24:1 29:1 32:1 35:1 41:1 158:1 190:1 220:1 222:1 # acantosis
60:1 # psa
7:1 15:1 16:1 27:1 81:1 132:1 133:1 135:1 239:1 # espermáticas
2:1 8:1 15:1 25:1 36:1 41:1 51:1 130:1 133:1 205:1 # ciclosporina
4:1 18:1 106:1 136:1 # alumno
16:1 66:1 85:1 162:1 # países~bajos
12:1 17:1 44:1 52:1 151:1 # linear
1:1 5:1 205:1 267:1 # claude
5:1 11:1 21:1 62:1 65:1 96:1 264:1 # chocolate
9:1 21:1 32:1 35:1 41:1 47:1 48:1 190:1 222:1 # teniosis
10:1 11:1 14:1 15:1 16:1 35:1 52:1 102:1 143:1 # anestésico
4:1 75:1 # galc
8:1 10:1 12:1 14:1 22:1 26:1 67:1 144:1 155:1 166:1 167:1 219:1 281:1 288:1 # instancia
15:1 30:1 55:1 94:1 264:1 # michael
2:1 11:1 31:1 34:1 40:1 55:1 74:1 131:1 136:1 167:1 224:1 # consumidor
12:1 35:1 67:1 71:1 106:1 116:1 173:1 205:1 # inclusive
56:1 72:1 94:1 264:1 # flecha
5:1 31:1 37:1 63:1 77:1 79:1 95:1 154:1 171:1 193:1 # cepillado
2:1 15:1 43:1 65:1 140:1 174:1 # morfológicas
56:1 151:1 205:1 # cóclea
3:1 7:1 18:1 21:1 34:1 43:1 95:1 122:1 147:1 204:1 278:1 # monoterapia
10:1 16:1 26:1 92:1 102:1 166:1 231:1 # puesta
3:1 4:1 14:1 23:1 27:1 103:1 149:1 158:1 173:1 232:1 # antiviral
10:1 19:1 26:1 35:1 41:1 46:1 53:1 127:1 166:1 # homeostasis
29:1 41:1 58:1 60:1 # acuosa
8:1 11:1 15:1 25:1 77:1 100:1 143:1 208:1 210:1 # cilíndrico
12:1 25:1 27:1 47:1 62:1 73:1 88:1 107:1 296:1 # azatioprina
28:1 41:1 52:1 61:2 74:1 105:1 145:1 # neurosurgery
4:1 12:1 16:1 52:1 56:1 103:1 # alevines
1:1 7:1 9:1 16:1 21:1 23:1 38:1 89:1 114:1 120:1 # deferentes
33:1 81:1 # pezón
22:1 37:1 40:1 44:1 49:1 77:1 119:1 123:1 150:1 181:1 # fiabilidad
19:1 42:1 60:1 # masaje
7:1 12:1 25:1 75:1 121:1 153:1 # jeringa
11:1 12:1 51:1 52:1 65:1 72:1 140:1 299:1 # ginecología
17:1 299:1 # aarskog
17:1 25:1 42:1 80:1 226:1 # marie
4:1 12:1 17:1 44:1 52:1 151:1 # alinear
12:1 13:1 23:1 33:1 257:1 # intrón
11:1 17:1 26:1 38:1 45:1 56:1 65:1 72:2 # recolectar
1:1 10:1 12:1 16:1 18:1 27:1 102:1 # destino
11:1 12:1 20:1 29:1 38:1 46:1 72:1 109:1 150:1 201:1 282:1 # recombinación
15:1 19:1 24:1 27:1 38:1 83:1 135:1 136:1 # reumáticas
4:1 12:1 13:1 20:1 25:1 55:1 104:1 109:1 145:1 179:1 # trigeminal
19:1 141:1 152:1 290:1 # hifas
3:1 4:1 16:1 95:1 133:1 149:1 232:1 # espiral
3:1 17:1 44:1 77:1 128:1 137:1 172:1 # equilibrar
8:1 10:1 16:1 26:1 56:1 72:1 102:1 110:1 119:1 166:1 199:1 # establecimiento
16:1 34:1 52:1 # jones
17:1 40:1 49:1 181:1 212:1 254:1 # oxidar
3:1 14:1 17:1 20:1 298:1 # naranja
11:1 17:1 27:1 46:1 53:1 66:1 90:1 110:1 156:1 201:1 249:1 # compartimento
2:1 3:1 12:1 19:1 31:1 51:1 65:1 100:1 118:1 # indoloras
1:1 9:1 17:1 19:1 22:1 23:1 25:1 26:1 89:1 226:1 245:1 # dentarias
10:1 11:1 27:1 34:1 64:1 69:1 131:1 167:1 # constituyente
28:1 34:1 48:1 57:1 58:1 61:1 77:1 106:1 235:1 # glucuroniltransferasa
15:1 16:1 27:1 92:1 104:1 128:1 135:1 # esquemático
9:1 12:1 18:1 145:1 172:1 # genuino
2:1 6:1 11:1 16:1 29:1 38:1 45:1 101:1 141:1 255:1 274:1 # cofactores
6:1 46:1 47:1 55:1 147:1 221:1 # miotomía
13:1 14:1 34:1 49:1 84:1 85:1 100:1 167:1 # ondansetrón
11:1 33:1 46:1 53:1 201:1 # comezón
11:1 15:1 55:1 57:1 106:1 143:1 235:1 # glucémico
10:1 12:1 16:1 19:1 20:1 26:1 27:1 62:1 102:1 109:1 166:1 # estatinas
7:1 8:1 9:1 21:1 37:1 67:1 90:1 116:1 155:1 # advertencia
2:1 7:1 28:1 41:1 195:1 # herbívoros
8:1 47:1 57:1 74:1 # sucio
4:1 12:1 16:2 20:1 56:1 95:1 109:1 133:1 # espinales
5:1 17:1 34:1 82:1 228:1 # larson
5:1 14:1 21:1 23:1 27:1 77:1 120:1 158:1 253:1 279:1 # mutilante
11:1 25:1 41:1 44:1 47:1 65:1 149:1 259:1 # colirios
26:1 38:1 61:1 64:1 105:1 140:1 200:1 287:1 # regurgita
12:1 14:1 27:1 44:1 64:1 121:1 140:1 141:1 148:1 # linfangitis
36:1 56:1 107:1 124:1 204:1 221:1 # apoplejía
11:1 12:1 18:1 46:1 96:1 97:1 156:1 201:1 279:1 # inmunocompetentes
7:1 8:1 10:1 12:1 15:1 21:1 23:1 27:1 120:1 122:1 135:1 257:1 # intersticiales
3:2 7:1 21:1 37:1 47:1 54:1 122:1 147:1 204:1 278:1 # radioterapia
17:1 19:1 22:1 24:1 54:1 234:1 292:1 # cardias
6:1 11:1 20:1 34:1 57:1 62:1 106:1 131:1 196:1 223:1 235:1 # gluconato
9:1 12:1 19:1 20:1 25:1 31:1 96:1 100:1 109:1 187:1 # endocrinas
12:1 16:1 52:1 72:1 81:1 123:1 133:1 # inespecífico
58:1 162:1 # cuba
5:1 # aísla
2:1 15:1 24:1 38:1 83:1 85:1 258:1 300:1 # seborreica
# 105
26:1 204:1 # htap
4:1 7:1 90:1 227:1 # albert
11:1 67:1 81:1 107:1 208:1 # síncope
17:1 26:1 64:1 140:1 185:1 # agitar
3:1 4:1 10:1 36:1 41:1 61:1 69:1 129:1 165:1 183:1 232:1 # postural
17:1 25:1 32:1 36:1 60:1 123:1 152:1 169:1 226:1 # hipofisario
1:1 16:1 40:1 47:1 152:1 # hioides
# sdsr
7:1 81:1 85:1 149:1 172:1 200:1 239:1 287:1 # perseguir
4:1 11:1 18:1 22:1 41:1 46:1 55:1 82:1 96:1 201:1 # nosocomial
14:1 33:1 41:1 51:1 60:1 121:1 235:1 # anglosajón
2:1 25:1 51:1 # pylori
4:1 69:1 90:1 103:1 149:1 # virtual
8:1 10:1 12:1 13:1 39:1 57:1 70:1 86:1 134:1 161:1 167:1 202:1 209:1 225:1 233:1 237:1 238:1 # instrucción
20:1 31:1 34:1 37:1 47:1 56:1 160:1 171:1 212:1 223:1 # flexionados
17:1 34:1 49:1 82:1 100:1 # sondar
9:1 15:1 37:1 38:1 105:1 140:1 210:1 # adrenérgico
28:2 34:1 40:1 52:1 152:1 210:1 # hidronefrosis
8:1 28:1 51:1 73:1 169:1 206:1 254:1 # ciprofloxacino
10:1 16:1 21:1 26:1 62:1 166:1 # states
7:1 8:1 17:1 21:1 22:1 25:1 47:1 122:1 144:1 213:1 226:1 259:1 # terciario
8:1 29:1 63:1 71:1 77:1 98:1 106:1 162:1 # bacillus
9:1 17:1 24:1 31:1 47:1 54:1 96:1 100:1 234:1 292:1 # endocardio
8:1 17:1 49:1 58:1 97:1 100:1 149:1 213:1 # circundar
9:1 53:1 104:1 # yemen
8:1 28:1 52:1 61:1 70:1 96:1 149:1 # neurocirujano
3:1 17:1 19:1 35:1 66:1 110:1 118:1 156:1 249:1 298:1 # parasimpático
13:1 17:1 28:1 62:1 66:1 90:1 107:1 221:1 # artropatía
2:1 6:1 25:1 34:1 43:1 48:1 64:1 101:1 296:1 # monitorización
4:1 51:1 65:1 # alvéolo
7:1 12:1 21:1 23:1 52:1 59:1 84:1 120:1 122:1 257:1 # internet
53:1 287:1 # meg
15:1 17:1 24:2 33:1 48:1 83:1 292:1 # carbónica
19:1 26:1 53:1 84:1 85:1 141:1 # metafase
3:1 4:2 66:1 81:1 137:1 232:1 300:1 # palpebral
9:2 18:1 41:1 100:1 145:1 289:1 # endógenos
15:1 24:1 43:1 54:1 83:1 87:1 119:1 123:1 199:1 290:1 # modificable
2:2 3:1 19:1 31:1 37:1 42:1 118:1 132:1 171:1 174:1 # formadoras
1:1 36:1 40:1 44:1 151:1 169:1 # lipoidea
# 1989
12:2 17:1 20:1 48:1 105:1 109:1 140:1 # arginina
25:1 # mri
6:1 9:1 32:1 42:1 62:1 85:1 104:1 123:1 148:1 196:1 # enfisematosa
7:1 15:1 48:1 59:1 # wernicke
9:1 18:1 20:1 21:1 24:1 34:1 43:1 62:1 96:1 # monocatenario
4:1 8:1 15:1 20:1 34:1 47:1 55:1 161:1 223:1 238:1 # miccional
2:1 19:1 32:1 42:1 82:1 132:1 174:1 # isoformas
# 1905
# 1906
8:1 14:1 23:1 38:1 40:1 54:1 72:1 112:1 158:1 173:1 # recidivante
27:1 28:1 32:1 35:1 41:1 64:1 123:1 137:1 222:1 # fibrositis
8:1 12:1 24:1 26:1 29:1 64:1 66:1 67:1 98:1 204:1 # incapacitantes
12:1 55:1 # min
12:1 20:1 27:1 28:1 109:1 149:1 212:1 254:1 # tiroxina
19:1 50:1 51:1 58:1 62:1 66:1 107:1 112:1 163:1 218:1 # vasculopatía
# 1949
# 1959
# 1966
4:1 16:1 26:1 38:1 45:1 56:1 72:1 # rectales
14:1 28:1 61:1 81:1 107:1 151:1 # european
12:1 14:1 20:1 48:1 109:1 159:1 200:1 # guanina
17:1 22:1 25:1 40:1 44:1 50:1 58:1 72:1 81:1 218:1 226:1 # peculiaridad
9:2 11:1 34:1 48:1 67:1 80:1 116:1 131:1 # conveniencia
5:1 9:1 23:1 26:1 53:1 56:1 76:1 89:1 119:1 199:1 # lamentable
# 1832
14:1 # jan
4:1 22:1 106:1 136:1 140:1 162:1 282:1 # lumbalgia
9:1 53:1 106:1 136:1 # lumen
6:1 8:1 9:1 31:1 35:1 41:1 64:1 96:1 100:1 222:1 # endocitosis
26:1 47:1 56:1 65:1 84:1 103:1 # violeta
1:1 3:1 7:1 9:1 27:1 52:1 62:1 145:1 278:1 287:1 # degenerativo
5:1 8:1 26:1 29:1 34:1 47:1 54:1 62:1 77:1 98:1 # dilataciones
4:1 5:1 31:1 37:1 171:1 # al~lado
4:1 15:1 26:1 53:1 84:1 105:1 140:1 # metalúrgico
11:1 13:1 15:1 27:1 28:1 46:1 135:1 143:1 282:1 # trombóticos
15:1 19:1 24:1 27:1 83:1 135:1 # líticas
15:1 19:1 24:1 27:1 83:1 135:1 # aséptica
169:1 # ipp
4:1 21:1 22:1 56:1 81:1 84:1 128:1 172:1 # petequiales
13:1 22:1 25:1 37:1 49:1 245:1 # triada
6:1 10:1 32:1 41:1 46:1 82:1 125:1 152:1 163:1 264:1 # schistosoma
6:1 13:1 35:1 64:1 167:1 # tránsito
2:1 11:1 38:1 56:1 57:1 151:1 258:1 # leucorrea
34:1 # ghon
5:1 53:1 63:1 77:1 154:1 # mejilla
4:1 7:1 56:1 112:1 128:1 172:1 173:1 # equivaler
11:1 34:1 36:1 40:1 41:1 47:1 48:1 54:1 131:1 133:1 # conidiosporas
24:1 # caja
28:1 66:1 95:1 149:1 204:1 # papiro
2:1 3:1 12:1 13:1 54:1 78:1 160:1 234:1 # extraordinario
70:1 71:1 85:1 # krusei
11:1 15:1 27:1 46:1 82:1 135:1 143:1 # somático
6:1 8:1 93:1 147:1 179:1 # cigoto
8:1 11:1 12:1 48:1 57:1 74:1 77:1 161:1 238:1 # succinilcolina
7:1 21:1 25:1 29:1 39:1 45:1 51:1 122:1 153:1 162:1 255:1 # bacteriólogo
7:1 28:1 35:1 41:1 112:1 173:1 222:1 # erosiva
4:1 34:1 40:1 48:1 49:1 51:1 77:1 95:1 181:1 # pilonidal
10:1 12:1 13:1 70:1 134:1 149:1 167:1 172:1 202:1 225:1 # instruir
15:1 28:1 50:1 55:1 147:1 187:1 # microtúbulos
11:1 15:2 25:1 41:1 60:1 143:1 210:1 # icosaédrica
6:1 7:1 16:1 28:1 56:1 147:1 163:1 205:1 # otoesclerosis
7:1 10:1 11:1 12:1 21:1 23:1 26:1 41:1 120:1 122:1 166:1 213:1 257:1 # intercostal
26:1 115:1 # edta
4:2 44:1 60:1 112:1 173:1 # salival
9:3 17:1 20:1 52:1 116:1 # envenenar
8:1 11:1 12:1 14:1 15:1 46:1 55:1 67:1 112:1 201:1 281:1 # vancomicina
# 32
5:1 11:1 15:1 29:1 35:1 41:1 44:1 77:1 143:1 222:1 235:1 # glicosilación
3:1 35:1 36:1 41:1 64:1 76:1 186:1 222:1 # gram-positivas
10:1 16:1 27:1 81:1 102:1 126:1 149:1 # estirpe
1:1 9:1 18:1 37:1 62:1 66:1 107:1 221:1 289:1 # adenopatía
# 3ª
12:1 17:1 20:1 32:1 54:1 55:1 85:1 104:1 109:1 # diseminarse
10:1 13:1 19:1 22:1 28:1 32:1 54:1 123:1 134:1 # distrofias
3:1 13:1 18:1 19:1 34:1 50:1 78:1 82:1 118:1 236:1 299:1 # ultrasonografía
# 63
10:1 12:1 20:1 26:1 27:1 32:1 48:1 62:1 109:1 166:1 170:1 # nistatina
6:1 8:1 28:1 43:1 46:1 64:1 96:1 187:1 # citocromo
8:1 10:1 15:1 19:1 24:1 27:1 29:1 39:1 42:1 83:1 86:1 98:1 117:1 135:1 177:1 # masticación
14:1 121:1 # wang
# 89
12:1 18:1 41:1 73:1 74:1 97:1 176:1 279:1 # inmunosupresión
5:1 16:1 17:1 38:1 50:1 69:1 198:1 228:1 # tubulares
1:1 8:1 9:1 12:1 21:1 23:1 40:1 67:1 89:1 120:1 155:1 # incidente
70:1 73:1 133:1 149:1 152:1 163:1 264:1 # hirschsprung
13:1 15:1 28:1 53:1 55:1 84:1 187:1 # micrómetros
8:1 26:1 29:1 31:1 33:1 39:1 68:1 86:1 98:1 99:1 147:1 177:1 184:1 # dotación
6:1 38:1 42:1 62:1 65:1 136:1 196:1 # reumatológicas
27:1 28:1 45:1 73:1 77:1 123:1 206:1 # profilácticas
14:1 30:1 42:1 92:1 # manuel
8:1 9:1 22:1 67:1 144:1 145:1 155:1 160:1 179:1 212:1 219:1 # exigencia
5:1 10:1 14:1 18:1 19:1 21:1 24:1 30:1 63:1 117:1 154:1 # castellano
9:1 38:1 48:1 82:1 111:1 116:1 137:1 149:1 # sobrevenir
12:1 14:1 18:1 56:1 60:1 65:1 121:1 172:1 200:1 # sanguinolenta
2:1 12:1 17:1 20:1 25:2 47:1 109:1 140:1 179:1 226:1 259:1 # originario
1:1 2:1 9:1 82:1 114:1 167:1 # defensor
3:1 13:1 17:1 62:1 66:1 78:1 204:1 249:1 # atrapar
12:1 16:1 34:1 35:1 47:1 52:1 71:1 148:1 # infusiones
152:1 # hib
17:1 25:1 26:1 38:1 47:1 72:1 84:1 85:1 187:1 226:1 259:1 # secretario
25:1 40:1 41:1 47:1 61:1 85:1 150:1 200:1 287:1 # bioseguridad
8:1 12:1 20:1 57:1 109:1 279:1 # mucina
10:1 19:1 24:1 26:1 117:1 166:1 # castaña
9:2 37:1 48:1 55:1 80:1 110:1 116:1 # advenimiento
51:1 87:1 199:1 # blood
28:1 87:1 92:1 200:1 210:1 # rodríguez
7:1 16:1 21:1 24:1 38:1 62:1 122:1 # catéteres
# i2s
1:1 6:1 7:1 42:1 62:1 65:1 132:1 196:1 # dermatológica
1:1 2:1 4:1 31:1 38:2 115:2 # alrededores
9:1 18:1 19:1 41:1 60:1 116:1 289:1 # venosas
19:1 66:1 # bypass
8:1 28:1 29:1 33:1 39:1 68:1 73:1 86:1 98:1 99:1 111:1 162:1 177:1 184:1 204:1 206:1 # aprobación
3:1 7:1 16:1 114:1 278:1 # esfera
15:1 24:1 35:1 52:1 83:1 107:1 124:1 127:1 # neoplásica
14:1 53:1 85:1 104:1 296:1 # semejanza
6:1 12:1 23:1 27:1 220:1 257:1 # tinto
4:1 5:1 12:1 19:1 20:1 27:1 62:1 66:1 109:1 # palatinas
7:1 32:1 35:1 69:1 71:1 81:1 90:1 190:1 239:1 # pertussis
7:1 21:2 24:1 25:1 62:1 84:1 122:1 153:1 296:1 # cateterización
8:1 9:1 10:1 19:1 21:1 22:1 32:1 35:1 67:1 144:1 155:1 190:1 219:1 # asistencial
3:1 14:1 21:1 23:1 41:1 88:1 120:1 137:1 158:1 300:1 # antebrazos
8:1 # ci
185:1 # yag
7:1 28:1 41:1 60:1 85:1 # serosa
74:2 75:1 76:1 253:1 279:1 # tsutsugamushi
25:1 29:1 32:1 36:1 44:1 60:1 65:1 # polisacárida
# 1500
100:1 # nd
19:1 26:1 41:1 60:1 62:1 141:1 174:1 # fosfatasa
9:1 17:2 23:1 26:1 38:1 66:1 89:1 204:1 249:1 # aparentar
10:1 19:1 26:1 32:1 35:1 53:1 84:1 166:1 190:1 # metástasis
2:1 18:1 28:1 34:1 82:1 # sonoro
26:1 74:1 147:1 # takotsubo
1:1 9:1 18:1 40:1 44:1 92:1 128:1 289:1 # liquenoide
10:1 16:1 20:1 27:1 34:1 47:1 58:1 92:1 102:1 119:1 223:1 # cuestionable
10:1 15:1 18:1 24:1 27:1 28:1 34:1 41:1 73:1 83:1 135:1 206:1 # pronosticar
29:1 54:1 58:1 60:1 149:1 # sacudir
12:1 18:1 27:1 32:1 35:1 38:1 41:1 84:1 190:1 222:1 # retinosis
5:1 14:1 22:1 26:1 54:1 77:1 100:1 # tailandia
8:1 11:1 33:1 34:1 39:1 67:1 68:1 79:1 86:1 99:1 131:1 193:1 # concepción
6:1 7:1 8:1 9:1 21:1 23:1 28:1 64:1 89:1 96:1 120:1 122:1 # enterocitos
195:1 # nhej
7:1 19:1 75:1 85:1 # gasser
4:1 9:1 16:1 17:1 23:1 26:1 38:1 56:1 66:1 89:1 249:1 # parentales
# 280
12:1 35:1 61:1 75:1 121:1 204:1 231:1 # singapur
1:1 7:1 28:1 36:1 41:1 82:1 87:1 # poderoso
12:1 20:1 27:1 64:1 109:1 128:1 150:1 172:1 # ubiquitina
56:1 221:1 # lejía
103:1 # xvi
2:1 15:1 24:1 83:1 85:1 258:1 300:1 # seborréica
212:1 # xxi
20:1 28:1 32:1 34:1 35:1 47:1 73:1 103:1 206:1 223:1 # provisional
8:1 9:1 15:1 17:1 22:1 52:1 123:1 144:1 227:1 # beneficiar
12:1 15:1 19:1 24:1 27:1 44:1 83:1 135:1 148:1 # linfáticas
1:1 8:1 9:1 17:1 22:1 67:1 97:1 144:1 155:1 219:1 # denunciar
94:1 # fha
15:1 28:1 39:1 51:1 55:1 111:1 150:1 187:1 # microbiólogo
8:1 9:1 11:1 33:1 34:1 39:1 67:1 68:1 86:1 99:1 116:1 131:1 155:1 # convención
2:1 10:1 13:1 16:1 25:1 31:1 40:1 102:1 134:1 207:1 224:1 # estridor
# 300.000
17:1 36:1 59:1 65:1 # arn-pol
10:1 16:1 26:1 81:1 102:1 166:1 # pestaña
212:1 # xii
4:1 14:1 56:1 63:1 72:1 141:1 221:1 272:1 # fallecían
7:1 54:1 82:1 116:1 173:1 # diverso
11:1 15:1 54:1 61:1 143:1 # jurídico
6:1 51:1 77:1 95:1 147:1 # piloto
19:1 20:1 97:1 # ayunas
7:1 8:1 12:1 80:1 95:1 121:1 213:1 # piercings
8:1 11:1 12:1 20:1 96:1 109:1 # cocina
19:1 41:1 60:1 70:1 93:1 # rugosas
4:1 7:1 38:1 79:1 151:1 # cereal
17:1 26:1 56:1 84:1 93:1 105:1 # letargo
8:1 15:1 24:1 25:1 29:1 39:1 83:1 86:1 98:1 106:1 137:1 177:1 # lubricación
10:1 16:1 27:1 32:1 35:1 38:1 149:1 190:1 # resistir
2:1 9:1 18:1 32:1 38:1 53:1 54:1 113:1 157:1 258:1 289:1 # dismenorrea
2:1 15:1 24:1 48:1 59:1 74:1 83:1 139:1 174:1 # subfornical
61:1 76:1 93:1 94:1 105:1 282:1 # hamburgo
25:1 31:1 37:1 75:1 149:1 171:1 179:1 258:1 # irrigado
1:1 2:1 27:1 36:1 90:1 130:1 173:1 193:1 # deportivo
4:1 7:1 11:1 15:1 48:1 56:1 105:1 143:1 # alergénico
221:1 # hoy~día
8:1 12:1 15:1 44:1 49:1 55:1 76:1 100:1 205:1 # clindamicina
6:1 9:1 23:1 53:1 79:1 89:1 104:1 220:1 # cemento
14:2 20:1 42:1 296:1 # manzana
8:1 25:1 47:1 70:1 96:1 149:1 187:1 259:1 # criocirugía
2:1 3:1 4:1 9:1 18:1 20:1 37:1 38:1 210:1 # noradrenalina
6:1 45:1 57:1 108:1 146:1 274:1 # ducto
16:1 38:1 149:1 # aires
10:1 16:1 27:1 38:1 41:1 47:1 73:1 102:1 140:1 179:1 # prestigioso
9:2 18:1 41:1 52:1 60:1 116:1 289:1 # venenosa
7:1 60:1 119:1 227:1 # a~saber
15:1 24:1 35:1 52:1 83:1 107:1 124:1 127:1 # neoplásicas
5:2 50:1 58:1 198:1 205:1 218:1 # clavícula
5:1 6:1 7:1 12:1 23:1 25:1 119:1 153:1 220:1 227:1 257:1 # laberinto
12:1 17:1 22:1 25:1 56:1 112:1 119:1 199:1 226:1 245:1 # invariable
11:1 15:1 21:1 28:1 44:1 73:1 107:1 143:1 147:1 206:1 235:1 # glicoproteína
24:1 26:1 32:1 44:1 62:1 65:1 113:1 119:1 157:1 # catabolismo
10:1 13:1 19:1 20:1 25:1 82:1 134:1 299:1 # nasogástrica
9:1 23:1 26:1 53:1 89:1 # menta
9:1 18:1 41:1 92:1 289:1 # buenos
4:1 18:1 20:1 34:2 43:1 51:1 96:1 205:1 223:1 # monoclonal
12:1 20:1 27:1 38:1 62:1 109:1 151:1 187:1 # creatina
3:1 17:1 85:1 104:1 137:1 282:1 # sembrar
5:1 20:1 97:1 185:1 200:1 # laguna
16:1 57:1 74:1 79:1 82:1 # suceso
10:1 11:1 13:1 32:1 54:1 56:1 57:1 87:1 134:1 # leucodistrofia
8:1 13:1 15:1 20:1 25:1 34:1 47:1 223:1 253:1 # nutricional
11:1 17:1 29:1 42:1 65:1 132:1 141:1 # farmacológicas
15:1 50:1 54:1 58:1 71:1 81:1 106:1 115:1 218:1 # pediculus
4:1 9:1 17:1 23:1 26:1 38:1 66:1 89:1 249:1 # parental
8:1 9:1 35:1 41:1 47:1 56:1 67:1 77:1 82:1 155:1 # silencioso
7:1 9:1 23:1 25:1 53:1 81:1 89:1 110:1 153:1 160:1 239:1 # experimentación
14:1 15:1 20:1 22:1 30:1 44:1 55:1 79:1 # miceliana
17:1 27:1 42:1 51:1 63:1 77:1 90:1 # martillo
2:1 3:1 6:1 29:1 45:1 72:1 81:1 101:1 160:1 274:1 297:1 # expectoración
8:1 29:1 44:1 50:1 52:1 98:1 296:1 300:1 # nebulización
14:1 23:1 58:1 158:1 221:1 # cuantía
3:1 6:1 41:1 56:1 95:1 133:1 149:1 193:1 # leptospira
17:1 19:1 60:1 # asar
2:1 14:1 93:1 121:1 # angor
2:1 5:1 9:1 23:1 27:1 31:1 37:1 77:1 89:1 116:1 171:1 # ventilador
42:1 72:1 104:1 # eczema
3:1 4:1 7:1 38:1 73:1 193:1 227:1 231:1 232:1 278:1 # prepuberal
# 900
# vhb
1:1 8:1 11:1 16:1 18:1 34:1 96:1 110:1 131:1 163:1 # desconocimiento
11:1 23:1 27:1 34:1 40:1 49:1 131:1 179:1 181:1 # contigüidad
12:1 31:1 40:1 95:1 167:1 224:1 # insípido
6:1 10:1 13:1 16:1 38:1 96:1 102:1 134:1 193:1 207:1 # estreptocócico
2:1 10:1 16:1 18:1 21:1 38:1 102:1 # noreste
11:1 17:1 26:1 29:1 45:1 46:1 66:1 156:1 201:1 255:1 # compactar
4:1 28:1 29:1 44:1 46:1 53:1 75:1 187:1 287:1 # acromegalia
17:1 # karl
2:1 17:1 22:1 25:1 26:1 64:1 150:1 226:1 245:1 # orbitaria
17:1 94:1 116:1 261:1 # harvey
133:1 # csp
# gnrh
9:1 13:1 25:1 35:1 40:1 53:1 54:1 110:1 167:1 # tridimensional
7:1 21:1 23:1 25:1 28:1 34:1 120:1 122:1 153:1 # fronterizo
3:1 7:1 28:1 34:1 92:1 128:1 278:1 # ronquera
17:1 185:1 200:1 # aguar
7:1 11:1 21:1 23:1 29:1 34:1 72:1 79:1 120:1 131:1 # acontecer
11:1 46:1 201:1 # com
4:1 24:1 49:1 267:1 # caudal
10:1 13:1 16:1 28:1 58:1 72:1 85:1 92:1 102:1 134:1 207:1 # secuestro
11:1 15:1 25:1 69:1 143:1 # tubárico
2:1 6:1 12:1 25:1 64:1 101:1 150:1 152:1 # inhibitoria
13:1 17:1 38:1 42:1 104:1 160:1 # extremar
7:1 27:1 28:1 35:1 36:1 41:1 64:1 85:1 107:1 222:1 # seropositivos
5:1 21:1 30:1 63:1 147:1 154:1 # botella
10:1 16:1 26:1 44:1 77:1 102:1 119:1 150:1 166:1 296:1 # estabilización
11:1 29:1 34:1 40:1 44:1 49:1 65:1 82:1 131:1 167:1 181:1 # consolidación
71:1 85:1 # house
3:1 7:1 9:1 17:1 21:1 23:1 89:1 120:1 122:1 258:1 # enterrar
3:1 17:1 28:1 58:1 61:1 73:1 96:1 129:1 206:1 # procurar
14:1 16:1 18:1 30:1 56:1 107:1 195:1 # anopheles
6:1 14:1 42:1 48:1 64:1 65:1 159:1 # manitol
6:1 38:1 43:1 104:1 147:1 # remoto
3:1 7:1 13:1 14:1 78:1 82:1 116:1 167:1 # transverso
14:1 26:1 92:1 128:1 288:1 # tanque
11:1 13:1 15:1 25:1 41:1 143:1 # cítricos
17:1 20:1 37:1 49:1 # nadar
31:1 # nudo
15:1 17:1 24:1 44:1 76:1 83:1 123:1 124:1 156:1 290:1 292:1 # amplificar
287:1 # eeg
5:1 17:1 54:1 63:1 77:1 154:1 234:1 # ardilla
31:1 40:1 44:1 224:1 # válido
37:1 49:1 50:1 75:1 231:1 # pulgada
15:1 22:1 44:1 55:1 79:1 104:1 235:1 # glicemia
3:1 9:1 13:1 26:1 55:1 62:1 76:1 78:1 80:1 100:1 # tratamiendo
9:1 12:1 23:1 44:1 52:1 55:1 76:1 80:1 89:1 151:1 # lineamientos
13:1 15:1 25:1 28:1 34:1 55:1 187:1 253:1 # micronutrientes
13:1 15:1 24:1 25:1 54:1 81:1 83:1 115:1 # pediátrica
17:1 75:1 119:1 299:1 # abogar
11:1 14:1 15:1 23:1 27:1 48:1 143:1 158:1 179:1 # antigénico
19:1 37:1 42:1 49:1 # nómadas
12:1 18:1 50:1 55:1 56:1 65:1 76:1 # aminolevulínico
17:1 42:1 136:1 # humar
8:1 13:1 15:1 25:1 37:1 40:1 43:1 49:1 147:1 181:1 # motricidad
2:1 4:1 9:1 23:1 26:1 31:1 37:1 56:1 89:1 171:1 # alentador
15:1 24:1 27:1 43:1 65:1 83:1 104:1 135:1 195:1 # hemolíticas
14:1 21:1 23:1 26:1 51:1 120:1 147:1 158:1 288:1 # flotante
31:1 47:1 87:1 # iodo
13:1 20:1 28:1 31:1 34:1 37:1 93:1 107:1 147:1 171:1 223:1 # gonadotropina
3:1 17:1 27:1 149:1 # tirar
# dmd
25:1 29:1 32:1 36:1 44:1 60:1 65:1 # polisacáridos
1:1 2:1 3:1 43:1 61:1 108:1 115:1 129:1 234:1 # mordedura
12:1 29:1 30:1 44:1 48:1 55:1 80:1 296:1 # mielinización
31:1 40:1 41:1 48:1 224:1 # cánidos
3:1 7:1 12:1 13:1 23:1 29:1 38:1 78:1 79:1 257:1 297:1 300:1 # intracerebral
8:1 32:1 35:1 41:1 174:1 190:1 222:1 290:1 # cifosis
38:1 # reye
3:1 13:1 21:1 40:1 51:1 78:1 84:1 124:1 204:1 # tetraploide
8:1 10:1 11:1 27:1 29:1 34:1 66:1 98:1 131:1 167:1 169:1 # constipación
13:1 25:1 34:1 42:1 43:1 47:1 48:1 62:1 110:1 # matrimonio
12:1 20:1 55:1 104:1 109:1 195:1 # hemina
8:1 15:1 47:1 54:1 115:1 123:1 290:1 # edificio
7:1 9:1 17:1 21:1 25:1 47:1 90:1 116:1 122:1 153:1 259:1 # arteriovenosas
2:1 6:1 38:1 72:1 79:1 101:1 147:1 174:1 193:1 258:1 # fotorreceptoras
14:2 23:1 27:1 40:1 47:1 49:1 158:1 181:1 212:1 254:1 # antioxidantes
8:1 11:1 21:1 23:1 29:1 34:1 55:1 72:1 110:1 120:1 131:1 # acontecimiento
6:1 9:1 23:1 38:1 53:1 89:1 104:1 160:1 187:1 220:1 # excremento
31:1 34:1 40:1 43:1 212:1 224:1 # monóxido
41:1 52:1 70:1 127:1 149:1 152:1 208:1 # hirudíneos
17:1 24:1 44:1 47:1 54:1 65:1 95:1 169:1 234:1 292:1 # cardiolipina
4:1 8:1 11:1 31:1 40:1 224:1 # ácido-alcohol
12:1 44:1 52:1 53:1 106:1 115:1 124:1 193:1 # medlineplus
6:1 42:1 46:1 51:1 62:1 66:1 77:1 95:1 196:1 204:1 230:1 # papilomatosis
1:1 2:1 3:1 19:1 43:1 61:1 108:1 115:1 118:1 129:1 234:1 # mordeduras
2:1 51:1 # flor
6:1 17:1 25:1 28:1 73:1 147:1 206:1 226:1 # protozoario
22:1 48:1 84:1 # etnia
2:1 4:1 6:1 25:1 47:1 56:1 62:1 101:1 151:1 196:1 259:1 # aleatorio
1:1 16:1 31:1 40:1 58:1 163:1 172:1 224:1 # descuido
11:1 15:1 27:1 135:1 143:1 # ético
8:1 11:1 18:1 34:1 38:1 72:1 96:1 131:1 199:1 # reconocibles
17:2 26:1 66:1 90:1 204:1 249:1 # apartar
30:1 38:1 44:1 80:1 116:1 # relieve
25:1 37:1 56:1 61:1 108:1 112:1 174:1 290:1 # levaduriforme
10:1 12:2 27:1 32:1 54:1 100:1 121:1 200:1 # indistinguibles
8:1 15:1 21:1 36:1 44:1 55:1 64:1 65:1 104:1 # policitemia
5:1 17:1 36:1 111:1 199:1 228:1 # poblar
25:1 31:1 40:1 224:1 # árido
2:1 5:1 6:1 12:1 18:1 25:1 65:1 101:1 147:1 258:1 # otorrinolaringología
22:1 35:1 # sia
15:1 24:1 55:1 83:1 # oftálmica
4:1 9:1 16:1 20:1 37:1 38:1 56:1 210:1 # adrenales
3:1 10:1 13:1 16:1 17:1 58:1 72:1 78:1 85:1 92:1 102:1 134:1 207:1 # secuestrar
28:1 73:1 88:1 206:1 # prowazekii
73:1 133:1 # spr
9:1 195:1 264:1 # chen
7:1 14:1 24:1 28:1 38:1 67:1 72:1 73:1 79:1 281:1 # precancerosas
9:1 12:1 47:1 54:1 67:1 79:1 100:1 # incendio
12:1 17:2 20:1 25:1 42:1 109:1 226:1 # marinar
28:1 31:1 37:1 41:1 60:1 171:1 # rosado
17:1 38:1 58:1 66:1 73:1 96:1 127:1 176:1 249:1 # preocupar
4:1 5:1 12:1 17:1 94:1 228:1 291:1 # inhalar
9:1 11:1 56:1 57:1 67:1 79:1 # leucoencefalopatía
6:1 8:1 9:1 15:1 48:1 62:1 66:1 145:1 196:1 299:1 # patogenicidad
8:1 24:1 29:1 33:1 39:1 68:1 86:1 98:1 99:1 112:1 160:1 177:1 184:1 # excavación
3:1 10:1 11:1 13:1 41:1 78:1 134:1 # costra
23:1 97:1 # shunt
9:1 18:1 289:1 # ajeno
8:1 20:1 28:1 34:1 43:1 46:1 47:1 73:1 96:1 206:1 223:1 # promocionar
1:1 2:1 5:1 21:1 30:1 63:1 84:1 154:1 234:1 # bordetella
7:1 38:1 92:1 # refuerzo
15:1 30:1 44:1 47:1 55:1 79:1 # micelio
17:1 19:1 24:1 25:1 32:1 163:1 226:1 292:1 # ascaris
6:1 10:1 14:1 16:1 42:1 48:1 80:1 102:1 123:1 125:1 159:1 290:1 # manifiesto
2:1 3:1 16:1 31:1 37:1 38:1 95:1 133:1 149:1 171:1 # respirador
4:1 12:1 17:1 20:1 42:1 105:1 109:1 140:1 # marginal
8:1 13:1 15:1 25:1 30:1 40:1 45:1 56:1 72:1 # electricidad
11:1 12:1 15:1 54:1 55:1 143:1 # dinámico
10:1 15:1 16:1 24:1 27:1 29:1 31:1 46:1 53:1 83:1 102:1 135:1 # domesticación
12:1 18:1 41:1 73:1 74:1 97:1 176:1 279:1 # inmunosuprimidos
32:1 43:1 44:1 54:1 87:1 104:1 195:1 # hemodiálisis
12:1 25:1 35:1 46:1 55:1 80:1 93:1 121:1 149:1 # siringomielia
27:1 31:1 40:1 44:1 81:1 193:1 224:1 235:1 299:1 # peptidoglicano
9:1 14:1 21:1 23:1 38:1 42:1 52:1 89:1 104:1 120:1 # remanente
9:1 15:1 16:1 23:1 25:1 53:1 85:1 89:1 # mesentérica
42:1 81:1 127:1 204:1 # mapeo
# pcs
10:1 13:1 19:1 28:1 41:1 75:1 117:1 128:1 134:1 172:1 # gastrosquisis
2:1 3:1 4:2 24:1 72:1 114:1 232:1 # fecal-oral
# php
6:1 11:1 16:1 19:1 42:1 46:1 147:1 163:1 230:1 # escotomas
11:1 15:1 25:1 136:1 143:1 # numérico
2:1 9:1 16:1 38:1 79:1 106:1 163:1 # fluorescente
3:1 12:1 13:1 23:1 31:1 46:1 78:1 119:1 257:1 # intraabdominal
32:1 35:1 41:1 43:1 110:1 128:1 172:1 190:1 222:1 # equimosis
3:1 11:1 13:1 20:1 29:1 34:1 64:1 78:1 88:1 131:1 223:1 297:1 # itraconazol
8:1 12:1 20:1 47:1 55:1 96:1 109:1 110:1 128:1 172:1 # quimiocinas
12:1 13:1 23:1 26:1 38:1 257:1 # treinta
3:1 4:1 10:1 13:1 14:1 16:1 67:1 78:1 79:1 102:1 134:1 207:1 232:1 281:1 # ancestral
3:1 4:1 13:1 17:1 22:1 78:1 90:1 140:1 232:1 # artralgia
# g/dl
10:1 16:1 27:1 42:1 102:1 179:1 # estigma
13:1 22:1 35:1 62:1 128:1 172:1 # psiquiatría
75:1 88:1 # fugaz
28:1 42:1 52:1 61:1 110:1 145:1 185:1 # neuroimagen
65:1 93:1 # gold
16:1 82:1 227:1 # beso
9:1 12:1 35:1 77:1 85:1 150:1 167:2 # insensibilidad
14:1 21:1 23:1 28:1 41:1 52:1 60:1 72:1 120:1 158:1 187:1 # necrosante
14:1 24:1 # can
3:1 5:1 12:1 13:1 17:1 25:1 78:1 93:1 121:1 147:1 226:1 228:1 # laringotraqueobronquitis
# cd8
# cbs
17:1 42:1 61:1 105:1 # marburg
15:1 32:1 35:1 47:1 65:1 123:1 140:1 # fisiológicamente
24:1 36:2 76:1 96:1 152:1 156:1 169:1 # hipocampo
5:1 11:1 12:1 13:1 23:1 28:1 34:1 65:1 67:1 131:1 # incontrolable
2:1 3:1 19:1 36:1 41:1 55:1 118:1 130:1 133:1 # mixosporas
6:1 8:1 12:1 41:1 44:1 64:1 96:1 148:1 174:1 # linfocitosis
7:1 12:1 28:1 52:1 54:1 # dinero
8:1 10:1 12:1 20:1 27:1 32:1 109:1 # cistina
13:1 15:1 22:1 28:1 48:1 62:1 299:1 # iatrogénica
8:1 29:1 33:1 39:1 42:1 68:1 86:1 98:1 99:1 104:1 145:1 177:1 184:1 # gemación
8:1 12:1 38:1 47:1 72:1 114:1 148:1 161:1 238:1 # reinfecciones
13:1 25:1 27:1 64:1 173:1 253:1 # nutritivo
14:2 23:1 27:1 40:1 47:1 49:1 158:1 181:1 212:1 254:1 # antioxidante
11:2 41:1 96:1 # cocos
17:1 24:1 46:1 47:2 54:1 55:1 107:1 234:1 292:1 # cardiomiopatía
6:1 7:1 45:1 72:1 81:1 110:1 114:1 156:1 239:1 274:1 # imperfecto
4:1 56:1 63:1 112:1 272:1 # valle
26:1 29:1 56:1 79:1 119:1 193:1 199:1 # aceptable
4:1 7:1 21:1 122:1 # walter
# 5000
2:1 15:1 43:1 65:1 140:1 174:1 # morfológicos
12:1 14:1 20:1 32:1 54:1 55:1 85:1 104:1 109:1 # diseminan
8:1 19:1 31:1 40:1 85:1 162:1 224:1 # ácido-base
12:1 18:1 38:1 # reino
1:1 2:1 10:1 16:1 26:1 29:1 38:1 102:1 166:1 174:1 # deforestación
7:1 10:1 16:1 21:1 38:1 122:1 # ésteres
17:1 24:1 57:1 108:1 115:1 292:1 # educar
28:1 37:1 40:1 49:1 55:1 73:1 110:1 181:1 206:1 212:1 254:1 # proximidad
9:1 12:1 55:1 76:1 227:1 # benjamin
7:1 11:1 79:1 96:1 # cocer
4:1 26:1 43:1 56:1 107:1 124:1 # oftalmoplejía
26:2 56:1 84:1 119:1 199:1 # tableta
1:1 5:1 16:1 25:1 77:1 123:1 137:1 # desfibrilador
3:1 11:1 17:1 111:1 137:1 # cobrar
11:1 15:1 27:1 41:1 113:1 135:1 143:1 # osmótico
8:1 11:1 12:1 39:1 72:1 86:1 114:1 148:1 161:1 238:1 # coinfección
4:1 9:1 80:1 172:1 200:1 # alguien
7:1 14:1 24:1 67:1 79:1 281:1 # cancer
14:1 94:1 167:1 # hans
11:1 15:1 140:1 143:1 # lógico
5:1 6:1 26:1 29:1 45:1 62:1 196:1 255:1 # lactato
2:1 6:1 33:1 35:1 39:1 68:1 101:1 # torsión
204:1 # app
7:1 16:1 17:1 21:1 28:1 90:1 122:1 163:1 205:1 # arteroesclerosis
2:1 7:1 21:1 25:1 47:1 50:1 122:1 153:1 259:1 # ulterior
12:1 27:1 42:1 104:1 106:1 185:1 195:1 235:1 253:1 # hemaglutinación
1:1 6:1 38:1 40:1 42:1 62:1 136:1 196:1 # reumatoides
3:1 17:1 38:1 58:1 61:1 129:1 # curare
4:1 10:1 16:1 22:1 26:1 54:1 81:1 102:1 115:1 166:1 204:1 # estapedial
15:1 79:1 95:1 # ápice
6:1 8:1 10:1 27:1 32:1 47:1 64:1 96:1 152:1 # histiocitos
1:1 7:1 53:1 72:1 79:1 115:1 136:1 # humedecer
15:1 25:1 42:1 61:1 79:1 267:1 # maurice
2:1 30:1 41:1 51:1 92:1 # orzuelos
16:1 24:1 32:1 35:1 41:1 47:1 119:1 150:1 163:1 190:1 222:1 # escabiosis
2:1 6:1 10:1 16:1 31:1 41:1 59:1 101:1 102:1 125:1 139:1 242:1 243:1 268:1 # estornudos
11:1 41:1 57:1 82:1 279:1 # mucoso
3:1 56:1 63:1 77:1 137:1 # braille
3:1 19:1 118:1 # rash
4:1 37:1 40:1 42:1 44:1 48:1 49:1 179:1 181:1 247:1 # malignidad
14:1 15:1 28:1 48:1 100:1 210:1 299:1 # androgénica
6:1 7:1 15:1 25:1 90:1 92:1 231:1 # puerto~rico
16:1 37:1 38:1 49:1 85:1 92:1 115:1 128:1 # resequedad
3:2 10:1 13:1 17:2 19:1 78:1 117:1 118:1 134:1 241:1 258:1 # arrastrar
10:1 41:1 70:1 71:1 79:1 127:1 187:1 # crustáceos
23:1 26:1 # nta
5:1 8:1 12:1 14:1 72:1 92:1 128:1 199:1 # blanquecinas
3:1 6:1 14:1 48:1 64:1 159:1 186:1 # granito
8:2 29:1 44:1 77:1 98:1 103:1 173:1 296:1 # civilización
2:1 18:1 27:1 42:1 62:1 132:1 173:1 # normativo
# 0,4
31:1 32:1 35:1 40:1 41:1 44:1 95:1 169:1 190:1 222:1 224:1 # lipidosis
9:1 11:1 15:1 105:1 140:1 143:1 # enérgico
10:1 11:1 15:1 27:1 29:1 135:1 143:1 # acústico
5:1 6:1 10:1 19:1 32:1 107:1 113:1 124:1 125:1 152:1 280:1 # histoplasmosis
26:1 51:1 55:1 76:1 77:1 84:1 227:1 # beta-amiloide
2:1 4:1 8:1 26:1 56:1 72:1 90:1 110:1 174:1 # fortalecimiento
14:1 15:1 27:1 38:1 66:1 67:1 135:1 187:1 281:1 # pancreático
9:1 20:1 116:1 # avena
27:1 43:1 51:1 65:1 84:1 110:1 221:1 299:1 # etimología
13:1 25:1 50:1 51:1 121:1 200:1 # triángulo
3:1 17:1 28:1 42:1 73:1 76:1 186:1 206:1 299:1 # programar
9:1 53:1 121:1 145:1 151:1 208:1 # meníngea
17:1 121:1 127:1 141:1 145:1 208:1 # faríngeo
8:1 12:1 16:1 32:1 34:1 35:1 47:1 52:1 67:1 155:1 # incisiones
11:1 15:1 17:1 27:1 28:1 46:1 135:1 143:1 # aromático
14:1 20:1 49:1 65:1 88:1 # danazol
7:1 12:1 28:1 52:1 55:1 # minero
1:1 9:1 17:1 23:1 25:1 26:1 47:1 89:1 226:1 259:1 # dentario
16:1 17:1 24:1 81:1 163:1 292:1 # pescar
13:1 34:1 36:1 38:1 42:1 52:1 62:1 104:1 193:1 # treponematosis
9:1 21:2 23:1 62:1 66:1 89:1 120:1 # patente
14:1 16:1 21:1 23:1 40:1 49:1 120:1 158:1 181:1 212:1 254:1 # oxidantes
# 0,01
2:1 31:1 35:1 56:1 160:1 212:1 290:1 # dorsiflexión
9:1 23:1 27:1 34:1 38:1 47:1 73:1 89:1 116:1 # prevention
# 0,05
4:1 51:1 141:1 # falo
7:1 8:1 15:1 21:1 25:1 29:1 40:1 45:1 122:1 153:1 162:1 255:1 # bactericida
29:1 31:1 33:1 40:1 48:1 79:1 84:1 224:1 # acetónido
14:1 23:1 26:1 27:2 58:1 62:1 64:1 158:1 # cuantitativo
6:1 8:1 41:1 47:1 55:1 64:1 96:1 # miocitos
1:1 40:1 51:1 54:1 124:1 169:1 # diploide
9:1 12:1 38:1 48:1 121:1 163:1 187:1 # screening
5:1 16:1 17:1 38:1 50:1 51:1 111:1 198:1 228:1 235:1 # globulares
11:1 17:1 25:1 26:1 46:1 48:1 64:1 97:1 201:1 226:1 279:1 # comunitario
8:1 22:1 29:1 94:1 98:1 144:1 # «hacia
4:1 9:1 20:1 21:1 34:1 35:1 47:1 56:1 167:1 223:1 # tensionales
6:1 50:1 58:1 218:1 # culto
4:1 33:1 60:1 # salmón
17:1 24:1 36:1 126:1 292:1 # carpo
3:1 6:1 7:1 32:1 35:1 41:1 62:1 92:1 128:1 190:1 196:1 222:1 278:1 # queratosis
4:1 13:1 15:1 24:1 28:1 32:1 44:1 83:1 95:1 107:1 # tropicalis
11:1 15:1 32:1 41:1 55:1 128:1 143:1 # isquémicos
5:1 14:1 49:1 100:1 149:1 # irlanda
2:1 11:1 12:1 15:1 18:1 48:1 105:1 143:1 182:1 # inorgánico
10:1 11:1 16:1 26:1 51:1 77:1 96:1 102:1 123:1 166:1 # estafilococo
31:1 41:1 82:1 108:1 # dudoso
9:1 11:1 25:1 46:1 55:1 73:1 80:1 110:1 156:1 201:1 # comprimiendo
2:1 28:1 29:1 51:1 160:1 195:1 205:1 # hexaclorofeno
9:1 17:1 23:1 26:1 65:1 82:1 89:1 116:1 # solventar
85:1 300:1 # sebo
41:1 92:1 128:1 # bosque
6:1 7:1 28:1 41:1 53:1 64:1 # merozoitos
12:1 18:1 19:1 20:1 34:1 51:1 65:1 128:1 172:1 223:1 # quinolonas
1:1 16:1 17:1 26:1 60:1 62:1 # desatar
31:1 40:2 152:1 210:1 212:1 224:1 # hidróxido
7:1 8:1 9:1 22:1 38:1 54:1 67:1 114:1 144:1 155:1 219:1 290:1 # diferenciarlo
5:1 12:1 16:1 17:1 20:1 38:1 55:1 76:1 109:1 # laminares
6:1 7:1 45:1 72:1 81:1 114:1 239:1 274:1 # perfecto
9:1 15:1 23:1 24:1 53:2 54:1 76:1 83:1 89:1 115:1 # medicamentosa
7:1 9:1 # zenker
21:1 66:1 84:1 92:1 128:1 # paquete
9:1 13:1 23:1 38:1 75:1 89:1 287:1 # entrega
12:1 17:1 20:1 25:1 42:1 47:1 109:1 110:1 140:1 185:1 226:1 259:1 # imaginario
12:1 20:1 47:1 51:1 55:1 109:1 111:1 150:1 235:1 299:1 # mioglobina
31:1 40:1 44:1 150:1 224:1 # libido
7:2 21:1 28:1 41:1 56:1 62:1 122:1 163:1 205:1 # aterosclerótica
3:1 17:1 35:1 41:1 51:1 66:1 77:1 204:1 249:1 298:1 # parapsilosis
1:1 10:1 16:1 21:1 74:1 102:1 # sudeste
65:1 # wolff
33:1 56:1 # león
17:1 26:1 55:1 64:1 110:1 # imitar
7:1 15:1 24:1 27:1 29:1 79:1 83:1 90:1 123:1 290:1 # certificación
5:1 8:1 10:1 15:1 19:1 27:1 40:1 49:1 117:1 124:1 135:1 181:1 280:1 # plasticidad
6:1 19:1 43:1 94:1 110:1 147:1 152:1 # hashimoto
3:1 17:1 66:1 185:1 200:1 249:1 298:1 # paraguay
7:1 29:1 38:1 45:1 81:1 151:1 152:1 169:1 239:1 255:1 258:1 # hiperreactividad
10:1 16:1 17:1 20:1 27:1 34:1 47:1 58:1 92:1 102:1 223:1 # cuestionario
4:1 14:1 24:1 26:1 44:1 62:1 296:1 # catalizan
2:1 6:1 12:1 23:1 95:1 101:1 220:1 257:1 # pintor
30:1 63:1 79:1 # cell
14:1 15:1 20:1 24:1 55:1 62:1 76:1 83:1 # anatómicamente
5:1 50:1 58:1 114:1 137:1 198:1 218:1 300:1 # febrícula
14:1 37:1 40:1 42:1 48:1 49:1 136:1 159:1 181:1 # humanidad
4:1 51:1 75:1 81:1 107:1 # galope
1:1 16:1 44:1 55:1 76:1 80:1 296:1 # deslizamiento
8:1 9:1 12:1 15:1 23:1 26:1 55:1 76:1 89:1 145:1 # gentamicina
7:1 38:1 72:1 81:1 85:1 152:1 169:1 187:1 239:1 # hipersecreción
4:1 22:1 27:1 150:1 # tibial
11:1 15:1 62:1 95:1 143:1 # atópico
1:1 8:1 10:1 16:1 26:1 29:1 39:1 85:1 86:1 98:1 102:1 115:1 166:1 177:1 # sedestación
9:1 27:1 35:1 41:1 64:1 85:1 167:1 173:1 # sensitivos
# 1917
5:1 77:1 212:1 # axila
# 1911
16:1 38:1 55:1 73:1 74:1 136:1 149:1 # presumir
7:1 17:1 26:1 90:1 114:1 # ofertar
# 1922
14:1 15:1 23:1 24:1 27:1 48:1 83:1 158:1 179:1 # antigénicas
1:1 7:1 13:1 28:1 38:1 79:1 84:1 96:1 115:1 # retroceder
# 1940
1:1 7:1 72:1 79:1 111:1 115:1 227:1 # obedecer
4:1 5:1 12:1 31:1 37:1 94:1 171:1 291:1 # inhalado
# 1954
# 1950
9:1 12:1 20:1 100:1 145:1 # indígena
# 1967
# 1963
4:1 10:1 16:1 26:1 31:1 40:1 44:1 63:1 102:1 166:1 224:1 272:1 # estallido
10:1 15:1 19:1 24:1 27:1 83:1 128:1 135:1 # quísticas
1:1 7:1 12:1 14:1 20:1 21:1 55:1 84:1 109:1 122:1 132:1 # determinants
# 1820
4:1 5:1 16:1 17:1 56:1 112:1 228:1 261:1 # larvales
19:1 22:1 25:1 110:1 123:1 137:1 245:1 282:1 # fimbrias
24:1 72:1 92:1 128:1 # jaqueca
24:1 64:1 95:1 204:1 # capitán
17:1 24:1 25:1 34:1 47:1 48:1 258:1 259:1 292:1 # carrionii
10:1 14:1 16:1 17:1 25:1 26:1 49:1 100:1 102:1 166:1 226:1 288:1 # estandarizar
# 0.01
11:1 17:1 42:1 56:1 60:1 65:1 104:1 213:1 # sarcolema
32:1 # isbn
# 521
16:1 80:1 # zieske
9:1 13:1 22:1 25:1 31:1 46:1 53:1 84:1 100:1 245:1 # endometrial
25:1 64:1 103:1 173:1 # krivit
11:1 15:1 44:1 143:1 205:1 # cíclico
61:1 # burbuja
3:1 27:1 112:1 173:1 204:1 # raptiva
3:1 15:1 19:1 55:1 118:1 187:1 # micras
7:1 64:1 163:1 195:1 264:1 # scherwitz
2:1 3:1 4:1 6:1 42:1 62:1 101:1 196:1 232:1 258:1 # matorral
16:1 17:1 25:1 26:1 42:1 62:1 114:1 226:1 290:1 # matarifes
10:1 16:1 21:1 41:1 52:1 127:1 299:1 # osteogénesis
2:1 3:1 4:1 9:1 56:1 82:1 167:1 232:1 # psoralens
7:1 10:1 16:1 21:1 59:1 102:1 122:1 # western
4:1 5:1 6:1 29:1 36:1 45:1 75:1 107:1 255:1 274:1 # galactopoiesis
16:1 53:1 # mesh
7:1 40:1 49:1 54:1 81:1 181:1 234:1 239:1 # perdida
3:1 14:1 17:1 23:1 75:1 158:1 221:1 298:1 # garantía
14:1 42:1 # bowman
5:1 11:1 35:1 37:1 41:1 57:1 77:1 106:1 222:1 235:1 # glucosilada
4:1 6:1 10:1 16:1 24:1 29:1 42:1 46:1 102:1 125:1 230:1 # estomacal
9:1 26:1 50:1 55:1 76:1 80:1 119:1 # abultamientos
16:1 163:1 # escd
3:1 7:1 13:1 38:1 78:1 84:1 # retraer
7:1 9:1 11:1 21:1 23:1 28:1 65:1 89:1 96:1 120:1 122:1 # enterocolítica
6:1 9:1 23:1 31:1 53:1 58:1 89:1 96:1 136:1 220:1 # documento
9:1 27:1 35:1 64:1 85:1 167:1 173:1 # sensitivo
173:1 # ivf
17:1 24:1 28:1 292:1 # caro
7:1 23:1 25:1 26:1 31:1 34:1 47:1 81:1 87:1 153:1 239:1 259:1 # periodontal
162:1 169:1 # baipás
19:1 112:1 163:1 # vasc
8:1 29:1 30:1 33:1 34:1 39:1 51:1 68:1 75:1 86:1 98:1 99:1 121:1 177:1 184:1 # elongación
10:1 11:1 15:1 27:1 135:1 143:1 # cístico
3:1 4:2 56:1 66:1 81:1 137:1 232:1 300:1 # palpebrales
5:1 8:1 29:1 36:1 74:1 98:1 111:1 199:1 # subpoblaciones
14:1 17:1 42:1 49:1 100:1 # mandar
28:1 73:1 206:1 # prof
9:1 31:1 34:1 40:1 48:1 95:1 114:1 149:1 224:1 # pirfenidona
2:1 36:1 106:1 107:1 124:1 130:1 136:1 282:1 # plumboporfiria
15:1 27:1 44:2 50:1 58:1 64:1 65:1 174:1 218:1 # foliculitis
7:1 19:1 63:1 77:1 81:1 105:1 106:1 133:1 140:1 239:1 # aspergillus
3:1 9:1 13:1 23:1 73:1 74:1 89:1 116:1 176:1 # supraventriculares
10:1 16:1 27:1 74:1 102:1 112:1 145:1 173:1 # sugestiva
50:1 63:1 # full
9:1 16:1 38:1 53:1 74:1 136:1 # resumen
9:1 14:1 18:1 38:1 41:1 75:1 82:1 121:1 164:1 186:1 289:1 # gangrenoso
110:1 # jimmy
4:1 5:1 6:1 7:1 29:1 45:1 75:1 79:1 96:1 255:1 274:1 # galactocerebrósidos
4:1 12:1 18:1 44:1 60:1 # salino
14:1 24:1 67:1 281:1 # anca
3:1 6:1 13:1 38:1 62:1 78:1 84:1 196:1 # retrato
12:1 17:1 26:1 37:1 49:1 90:1 141:1 148:1 # infartada
27:1 42:1 45:1 72:1 110:1 # ectima
4:1 12:1 25:1 55:1 61:1 136:1 # albuminuria
17:1 26:1 64:1 128:1 172:1 # quitar
36:1 41:1 44:1 169:1 # pólipos
5:1 17:1 27:1 50:1 64:1 69:1 198:1 228:1 # titular
6:1 10:1 25:1 32:1 125:1 187:1 # cristo
9:1 12:1 17:1 20:1 24:1 55:1 67:1 76:1 109:1 # encaminar
12:1 17:1 26:1 31:1 37:1 90:1 141:1 148:1 171:1 # infartado
44:1 74:1 124:1 149:1 176:1 # suplir
4:1 17:1 40:1 44:1 49:1 112:1 181:1 # validar
30:1 38:1 41:1 66:1 93:1 156:1 185:1 # relámpagos
28:1 46:1 282:1 # thromb
65:1 71:1 106:1 111:1 # myxobolus
9:1 10:1 21:1 23:1 89:1 # stent
9:1 49:1 80:1 100:1 103:2 173:1 # vivienda
9:1 12:1 18:1 21:1 23:1 79:1 89:1 96:1 120:1 # inocente
3:1 8:1 16:1 29:1 38:1 47:1 95:1 98:1 133:1 149:1 297:1 # respiraciones
8:1 10:1 20:1 21:1 32:1 208:1 # cisteína
8:1 10:1 12:1 16:1 26:1 29:1 47:1 98:1 102:1 114:1 148:1 166:1 # infestaciones
12:1 18:1 128:1 172:1 # equino
# 1779
6:1 9:1 23:1 89:1 160:1 220:1 # exento
# 4,6
8:1 17:1 20:1 34:1 47:1 57:1 65:1 82:1 106:1 223:1 # solucionar
43:1 70:1 136:1 186:1 # grumo
6:1 14:1 23:1 42:1 158:1 220:1 # mantoux
7:1 105:1 145:1 # erge
12:1 43:1 44:1 77:1 103:1 296:1 # inmovilización
14:1 15:1 23:1 24:1 27:1 75:1 83:1 135:1 140:1 158:1 164:1 179:1 # gigantica
# 34
3:1 7:1 21:1 30:1 44:1 47:1 122:1 147:1 195:1 204:1 278:1 # helioterapia
2:1 6:1 11:1 18:1 23:1 34:1 59:1 101:1 131:1 138:1 139:1 220:1 243:1 246:1 266:1 # contorno
4:1 20:1 34:1 37:1 49:1 51:1 162:1 223:1 # badalona
17:1 22:1 172:1 200:1 # guiar
# 3º
12:1 20:1 27:1 55:1 109:1 110:1 # timina
# 67
# 66
3:1 7:1 21:1 25:1 47:1 95:1 122:1 147:1 187:1 204:1 259:1 278:1 # crioterapia
28:1 41:1 43:1 46:1 73:1 210:1 # pródromos
4:1 45:1 49:1 55:1 56:1 72:1 76:1 179:1 # amigdalectomía
8:1 12:1 17:1 26:1 44:1 64:1 96:1 148:1 174:1 # linfocitaria
16:1 40:1 49:1 55:1 56:1 65:1 88:1 110:1 181:1 # imidazoles
7:1 8:1 21:1 28:1 84:1 93:1 96:1 122:1 179:1 195:1 # heterocigotos
43:1 46:1 51:1 124:1 # plomo
23:1 26:1 38:1 73:1 97:1 200:1 287:1 # pregunta
5:1 17:1 63:1 77:1 79:1 85:1 95:1 154:1 193:1 228:1 # cepillarse
9:1 16:1 48:1 56:1 77:1 85:1 # seniles
6:1 10:1 34:1 41:1 125:1 # boston
3:1 10:1 13:1 19:1 28:1 117:1 118:1 134:1 241:1 # rastro
12:1 17:1 19:1 20:2 25:1 109:1 226:1 # narinas
6:1 18:1 34:1 43:1 96:1 145:1 299:1 # monocytogenes
2:1 21:1 24:1 25:1 62:1 93:1 287:1 296:1 # categorizado
8:1 16:1 32:1 33:1 35:1 39:1 68:1 163:1 # escisión
8:1 9:1 20:1 29:1 39:1 86:1 98:1 145:1 177:1 179:1 212:1 254:1 # oxigenación
4:1 51:1 53:1 75:1 111:1 199:1 287:1 # megaloblástica
6:1 28:1 32:1 42:1 46:1 54:1 62:1 163:1 187:1 196:1 230:1 # discromatopsia
2:1 3:1 6:1 16:1 38:1 62:1 95:1 101:1 133:1 149:1 196:1 # respiratoria
2:1 11:1 27:1 28:1 40:1 90:1 96:1 152:1 210:1 # hidrocortisona
10:1 13:1 16:1 17:1 25:1 102:1 134:1 162:1 207:1 # estribar
12:2 18:1 25:1 35:2 41:1 71:1 222:1 # rinosinusitis
# 3-m
1:1 31:1 40:1 150:1 224:1 300:1 # debido
12:1 20:1 25:1 32:1 54:1 55:1 109:1 110:1 163:1 187:1 # discriminar
2:1 27:1 90:1 112:1 119:1 173:1 # abortiva
2:1 6:1 34:1 43:1 48:1 64:1 101:1 # monitor
28:1 46:1 52:1 58:1 61:1 71:1 163:1 279:1 # neuromuscular
6:1 34:1 70:1 137:1 253:1 # bruton
9:1 19:1 31:1 50:1 58:1 100:1 112:1 163:1 218:1 # endovasculares
9:1 18:1 41:2 82:1 116:1 289:1 # venosos
3:1 13:2 14:1 38:1 61:1 74:1 78:1 84:1 167:1 # transuretral
12:1 20:1 27:1 28:1 42:1 46:1 62:1 109:1 187:1 230:1 # cromatina
2:1 31:1 37:1 49:1 97:1 100:1 171:1 # fundador
8:1 15:1 33:1 37:1 39:1 54:1 68:1 86:1 99:1 161:1 238:1 # adicción
6:1 15:1 24:1 48:1 62:1 66:1 83:1 196:1 299:1 # patogénicas
5:1 9:1 17:1 88:1 296:1 # enlazar
15:1 25:1 28:1 55:1 123:1 137:1 187:1 # microfibrillas
6:1 8:1 9:1 14:1 64:1 66:1 67:1 81:1 107:1 155:1 281:1 # pancitopenia
9:3 20:1 52:1 55:1 76:1 116:1 # envenenamiento
28:1 29:1 41:1 42:1 95:1 163:1 187:1 # macroscópico
10:1 15:1 17:1 24:1 27:1 32:1 82:1 83:1 123:1 135:1 292:1 # sofisticar
5:1 7:1 19:1 37:1 49:1 81:1 239:1 # perladas
5:1 76:1 95:1 156:1 # lampiña
17:1 31:1 66:1 234:1 249:1 # pardo
7:1 12:1 21:1 22:1 23:1 53:1 54:1 115:1 120:1 122:1 132:1 257:1 # intermediate
6:1 10:1 19:1 20:1 32:1 34:1 125:1 152:1 223:1 # histonas
42:1 75:1 76:1 # gamma
27:1 31:1 35:1 40:2 41:1 49:1 62:1 152:1 181:1 222:1 224:1 # hidatidosis
7:1 14:1 49:1 56:1 # ehlers-danlos
11:1 12:1 13:1 15:1 18:1 95:1 143:1 147:1 # inotrópico
1:1 16:1 40:1 43:1 84:1 # etmoides
11:1 15:1 27:1 41:1 90:1 135:1 143:1 # aórticos
5:1 12:1 14:1 100:1 123:1 # finlandés
11:1 17:1 65:1 75:1 # colgar
4:1 54:1 106:1 149:1 # aludir
31:1 41:1 # doss
14:1 16:1 21:1 23:1 97:1 120:1 158:1 231:1 296:1 # punzantes
4:1 24:1 32:1 54:1 163:1 # discal
4:1 6:1 7:1 90:1 227:1 # alberto
12:1 77:1 103:1 # inmóvil
7:1 17:1 30:1 38:1 52:1 63:1 75:1 234:1 # gardnerella
3:1 13:1 17:1 19:2 60:1 66:1 78:1 118:1 133:1 236:1 # traspasar
8:1 9:1 12:1 20:1 21:1 23:1 34:1 47:1 67:1 120:1 155:1 223:1 257:1 # intencional
48:1 97:1 # jejuni
3:1 9:1 19:1 40:1 54:1 61:1 100:1 108:1 118:1 129:1 195:1 # hendiduras
9:1 23:1 26:1 29:1 53:1 54:1 85:1 89:1 110:1 115:1 # sedimentación
# gd
3:2 19:1 31:1 37:1 61:1 74:1 118:1 129:1 171:1 # rasurado
94:1 # hawai
10:1 19:1 26:1 66:1 117:1 166:1 # pasta
# hc
13:1 17:1 25:1 28:1 35:1 41:1 90:1 222:1 296:1 # rizartrosis
9:1 20:1 145:1 160:1 # exógena
3:1 12:1 13:1 14:1 18:1 23:1 78:1 128:1 158:1 172:1 # antraquinonas
62:1 # //atvb
8:1 15:1 24:1 29:1 35:1 39:1 41:1 83:1 86:1 98:1 123:1 177:1 222:1 290:1 # osificación
17:1 25:1 162:1 187:1 # cribar
# 2,7
1:1 5:1 7:1 37:1 66:1 72:1 79:1 # padecerla
187:1 # cr
2:1 9:1 18:1 19:1 38:1 53:1 76:1 151:1 258:1 289:1 # amenorreas
4:1 27:1 64:1 69:1 # altitud
11:1 15:1 16:1 27:1 133:1 135:1 143:1 # óptico-espinal
# aw
119:1 # ab
96:1 # oc
11:1 15:1 32:1 41:1 44:1 55:1 82:1 143:1 # lisosómico
1:1 27:1 106:1 149:1 235:1 253:1 287:1 # deglutir
4:1 22:1 27:1 44:1 62:1 66:1 173:1 # paliativo
4:1 42:1 63:1 113:1 247:1 272:1 # small
43:1 # mo
14:1 42:1 94:1 # mcmahan
16:1 35:1 37:1 40:1 49:1 103:1 173:1 181:1 195:1 # adhesividad
# kb
4:1 18:1 20:1 34:2 43:1 51:1 96:1 205:1 223:1 # monoclonales
10:1 11:1 15:1 25:1 32:1 143:1 152:1 # histérico
42:1 110:1 # ima
2:1 3:1 5:1 11:1 17:1 65:1 119:1 # colaborar
1:1 7:1 65:1 116:1 # devolver
7:1 21:1 25:2 29:1 45:1 61:1 122:1 153:1 162:1 255:1 # bacteriuria
7:1 9:1 48:1 77:1 81:1 114:1 152:1 169:1 239:1 # hiperfenilalaninemia
7:1 9:1 38:1 61:1 72:1 79:1 100:1 108:1 # endurecer
9:1 14:1 20:1 38:1 75:1 121:1 164:1 186:1 # «gangrena
2:1 6:1 28:1 36:1 73:1 107:1 123:1 130:1 147:1 206:1 # protoporfirina
9:1 23:1 89:1 116:1 # events
12:1 22:1 27:2 48:1 62:1 64:1 116:1 173:1 # initiative
# β-hcg
2:1 4:1 27:1 38:1 43:1 110:1 162:1 # baltimore
# tj
21:1 160:1 # text
16:1 41:2 43:1 82:1 133:1 136:1 231:1 # espumosos
5:1 19:1 30:1 53:1 280:1 # melas
8:1 27:1 43:1 46:1 96:1 179:1 # homocigótico
132:1 # rm
11:1 34:1 35:1 50:1 131:1 173:1 # convulsivos
# qt
# s3
38:1 56:1 72:1 73:1 94:1 97:1 193:1 264:1 267:1 # leprechaunismo
7:1 17:1 24:1 26:1 29:1 53:1 79:1 84:1 213:1 292:1 # metacercarias
8:1 19:1 22:1 27:1 47:1 62:1 82:1 96:1 144:1 # associations
6:1 10:1 16:1 19:1 32:1 35:1 41:1 102:1 125:1 190:1 222:1 227:1 # asbestosis
1:1 9:1 16:1 23:1 26:1 89:1 116:1 # desventaja
13:1 14:1 23:1 27:1 28:1 38:1 84:1 158:1 # anti-retrovirales
112:1 231:1 # puva
14:1 21:1 23:1 24:1 32:1 54:1 72:1 85:1 120:1 158:1 # disecante
# xxx
2:1 7:1 27:1 81:1 84:1 126:1 174:1 195:1 290:1 # herpetiforme
8:1 9:1 12:1 15:1 20:1 44:1 48:1 77:1 81:1 109:1 # penicilinas
25:1 27:1 32:1 52:1 64:1 # nefritis
11:1 15:1 16:1 35:1 38:1 61:1 84:1 116:1 143:1 # vesicoureteral
11:1 25:1 44:1 47:1 65:1 149:1 259:1 # colirio
14:1 28:1 41:1 67:1 94:1 187:1 264:1 281:1 # chancros
17:1 24:1 47:1 51:1 54:1 65:1 234:1 292:1 299:1 # cardiología
3:1 19:1 35:1 56:1 77:1 118:1 137:1 # brasileño
14:1 18:1 26:1 65:1 84:1 288:1 # etanol
5:1 16:1 17:1 38:1 43:1 65:1 228:1 # molares
# fhv
5:1 12:1 18:1 27:1 62:1 76:1 # latinoamérica
3:1 14:1 18:1 41:1 53:1 82:1 104:1 137:1 282:1 # membranoso
10:1 32:1 43:1 # istmo
34:1 121:1 # kong
32:2 35:1 40:1 44:1 152:1 190:1 210:1 # hidrólisis
173:1 212:1 # xiv
6:1 11:1 96:2 161:1 187:1 # cryptococcus
5:1 10:1 19:1 27:1 63:1 66:1 77:1 117:1 154:1 # pastilla
3:1 17:1 19:1 75:1 118:1 # rasgar
5:1 8:1 12:1 14:1 72:1 92:1 128:1 199:1 # blanquecino
11:1 12:1 18:1 46:1 96:1 97:1 156:1 201:1 279:1 # inmunocomplejos
76:1 # jamás
# 14,6
# 2500
11:1 22:1 25:1 61:1 65:1 106:1 245:1 # coluria
19:1 26:1 74:1 # takayasu
2:1 9:1 28:1 51:1 56:1 77:1 205:1 212:1 254:1 # cloroxilenol
6:1 8:1 10:1 30:1 32:1 56:1 79:1 96:1 125:1 # cistocele
3:1 20:1 34:1 56:1 88:1 119:1 199:1 223:1 # razonable
3:1 13:1 14:1 25:1 78:1 150:1 163:1 167:1 187:1 # transcribir
2:1 4:1 22:1 51:1 107:1 152:1 # phialophora
42:1 51:1 75:1 76:1 111:1 185:2 235:1 # agammaglobulinemia
8:1 22:1 31:1 37:1 44:1 77:1 171:1 # ciliado
5:1 9:1 17:1 23:1 27:1 77:1 89:1 116:1 228:1 # ventilar
11:1 13:1 15:2 25:1 27:1 135:1 143:1 # tricofítica
17:1 26:1 28:1 147:1 # rotar
7:1 14:1 26:1 80:1 121:1 140:1 288:1 # tangier
33:1 43:1 48:1 110:1 193:1 # epónimo
3:1 10:1 12:1 13:1 32:1 37:1 48:1 55:1 78:1 134:1 170:1 # administrativo
5:1 12:1 28:1 42:1 73:1 76:1 148:1 206:1 # proinflamatorias
9:1 21:1 23:1 35:1 56:1 77:1 89:1 120:1 # silente
12:1 16:1 52:1 72:1 81:1 123:1 133:1 # inespecíficas
65:1 93:1 174:1 # golfo
7:1 8:1 29:1 61:1 69:1 81:1 90:1 98:1 162:1 165:1 239:1 # perturbación
17:1 28:1 42:1 128:1 258:1 # marroquí
13:1 14:1 20:1 28:1 41:1 53:1 84:1 # nanómetros
12:1 67:1 79:1 128:1 172:1 # quince
24:1 50:1 51:1 69:1 204:1 # capítulo
6:1 10:1 16:1 31:1 41:1 79:1 87:1 102:1 125:1 # cestodos
14:1 15:1 24:1 25:1 83:1 136:1 # africanum
32:1 35:1 41:1 43:1 110:1 123:1 190:1 222:1 # fimosis
1:1 16:1 17:1 22:1 103:1 # desviar
2:1 43:1 71:1 # morbus
9:1 10:1 12:1 21:1 167:1 # löwenstein-jensen
7:1 21:1 25:1 28:1 60:1 73:1 107:1 122:1 153:1 204:1 206:1 # sapropterin
7:1 19:1 24:1 28:1 85:1 # casero
12:1 55:1 # ml/min/1.73
37:1 112:1 # lvad
14:1 16:1 47:1 52:1 121:1 140:1 299:1 # angiogénesis
8:1 9:1 15:1 51:1 67:1 81:1 107:1 115:1 155:1 205:1 # enciclopedia
3:1 14:1 31:1 58:1 61:1 100:1 129:1 # curando
11:1 46:1 282:1 # coombs
38:1 80:1 82:1 103:2 111:1 137:1 173:1 # sobreviviente
15:1 24:1 27:1 40:1 47:1 54:1 83:1 107:1 135:1 # idiopáticas
6:1 7:1 21:1 25:1 42:1 62:1 64:1 104:1 153:1 196:1 # eritematoescamosas
11:1 12:1 18:1 46:1 96:1 97:1 156:1 201:1 279:1 # inmunocomprometidas
5:1 6:1 62:1 65:1 174:1 196:1 # folato
4:1 7:1 9:1 18:1 56:1 105:1 145:1 289:1 # alergeno
4:1 14:1 20:1 # annals
1:1 9:1 12:1 20:1 37:1 48:1 109:1 # adenina
1:1 7:1 36:1 43:1 87:1 132:1 152:1 169:1 # dermohipodermitis
11:1 14:1 67:1 162:1 281:1 # banco
11:1 14:1 15:1 23:1 27:1 34:1 50:1 131:1 135:1 143:1 158:1 # anticonvulsivantes
56:1 77:1 84:1 123:1 # filet
7:1 12:1 21:1 23:1 28:1 62:1 75:1 120:1 122:1 257:1 258:1 299:1 # interrogatorio
25:1 43:1 73:1 110:1 # primo
4:1 12:1 14:1 23:1 40:1 44:1 49:1 112:1 158:1 181:1 # invalidantes
10:1 14:1 18:1 22:1 25:1 27:1 32:1 187:1 # cristiano
1:1 7:1 42:1 62:1 132:1 # dermatán
9:1 38:1 116:1 127:1 # venéreo
8:1 12:1 18:1 29:1 31:1 40:1 55:1 76:1 98:1 224:1 # aminoacidopatías
9:1 17:1 60:1 167:1 # ensayar
# 25-30
28:1 51:1 52:1 61:1 65:1 299:1 # neurology
26:1 38:1 84:1 160:1 187:1 # excreta
28:1 74:1 92:1 186:1 287:1 # suegro
11:1 15:1 27:1 82:1 103:1 135:1 143:1 # soviético
3:1 5:1 19:1 30:1 73:1 85:1 118:1 204:1 # elaprase
44:1 169:1 205:1 # clip
9:1 16:1 52:1 81:1 # penes
7:1 28:1 40:1 81:1 152:2 169:1 210:1 239:1 # hiperhidrosis
12:1 20:1 32:1 35:2 109:1 190:1 204:1 # sinapsis
6:1 8:1 41:1 64:1 96:1 # oocitos
1:1 8:1 9:1 12:1 23:1 38:1 40:1 67:1 89:1 155:1 # reincidente
8:1 24:1 29:1 32:1 39:1 51:1 54:1 86:1 96:1 98:1 177:1 # dislocación
19:1 60:1 66:1 # pasaje
20:1 97:1 106:1 # luna
3:1 13:1 14:1 24:1 29:1 51:1 78:1 96:1 167:1 # translocación
17:1 24:1 28:1 292:1 # ácaro
10:1 12:1 21:1 193:1 # epstein
6:1 17:1 20:1 24:1 34:1 62:1 196:1 223:1 292:1 # carbonato
1:1 8:1 15:1 34:1 35:1 36:1 41:1 47:1 193:1 222:1 # deposiciones
9:1 41:1 75:1 82:1 121:1 # engañoso
8:1 15:1 18:1 24:1 34:1 83:1 93:1 96:1 # gonocócica
3:1 17:1 37:1 49:1 66:1 249:1 298:1 # parada
17:1 20:1 28:1 34:1 47:1 49:1 55:1 76:1 87:1 223:1 # amiodarona
9:1 18:1 27:1 53:1 56:1 77:1 84:1 289:1 # metileno
116:1 300:1 # veb
4:1 14:1 16:1 22:1 53:1 60:1 121:1 140:1 # mesangial
34:1 121:1 # hong
47:1 65:1 150:1 # biol
2:1 6:1 29:1 45:1 101:1 141:1 255:1 274:1 # factors
22:1 28:1 35:1 52:1 72:1 107:1 187:1 # necropsia
14:1 112:1 # van
17:1 92:1 128:1 # aquejar
2:1 11:1 15:1 20:1 25:1 34:1 88:1 131:1 143:1 223:1 # voriconazol
4:1 15:1 45:1 69:1 71:1 95:1 107:1 180:1 # albopictus
9:1 11:1 22:1 31:1 41:1 95:1 100:1 107:1 163:1 # endoscopia
11:1 34:1 103:2 131:1 149:1 173:1 # convivir
8:1 9:1 12:1 21:1 23:1 67:1 80:1 89:1 95:1 120:1 155:1 169:1 # incipiente
18:1 31:1 41:1 82:1 87:1 # nodoso
6:1 7:1 8:1 13:1 25:1 28:1 64:2 96:1 153:1 # eritrocito
4:1 12:1 20:1 44:1 109:1 112:1 # valina
2:1 6:1 8:1 11:1 15:1 41:1 101:1 143:1 # torácicos
1:1 2:2 9:1 20:1 31:1 37:1 171:1 234:1 # ordenador
63:1 77:1 140:1 # mcgill
12:1 18:1 41:1 128:1 172:1 # equinos
6:1 12:1 17:1 20:1 62:1 105:1 109:1 140:1 196:1 # arginato
12:1 13:1 28:2 46:1 73:1 147:1 150:1 206:1 282:1 # protrombina
3:1 7:1 25:1 53:1 73:1 110:1 278:1 # primera
8:1 10:1 14:1 16:1 22:1 26:1 67:1 102:1 144:1 155:1 166:1 219:1 281:1 288:1 # estancia
9:1 36:1 53:1 95:1 107:1 152:1 169:1 179:1 # hipopigmentación
32:1 150:1 231:1 # pubis
11:1 17:1 162:1 213:1 # barco
8:1 12:1 27:1 33:1 39:1 67:1 68:1 86:1 99:1 155:1 160:1 # extinción
# cpk
5:1 27:1 31:1 37:1 50:1 64:1 69:1 171:1 198:1 # titulado
28:1 34:1 47:1 51:1 65:1 128:1 137:1 172:1 # bronquiolos
8:1 15:1 47:1 48:1 95:1 97:1 169:1 279:1 # municipio
17:1 59:1 151:1 167:1 # kearns
17:1 43:1 44:1 77:1 103:1 296:1 # movilizar
28:1 41:1 81:1 82:1 115:1 210:1 # pedrosoi
27:1 32:1 35:1 61:1 64:1 # bursitis
6:1 10:1 71:1 125:1 200:1 # gusto
2:1 6:1 8:1 15:1 19:1 24:1 83:1 101:1 # torácicas
3:1 7:1 21:1 26:1 81:1 122:1 204:1 253:1 278:1 # terapeuta
4:1 8:1 16:1 22:1 44:1 72:1 81:1 133:1 144:1 # especializar
29:1 31:1 40:1 41:1 42:1 44:1 187:1 224:1 # macrólidos
2:1 3:1 11:1 17:1 34:1 43:1 53:1 104:1 131:1 # conmemorar
7:1 26:1 37:1 44:1 90:1 227:1 # libertad
5:1 14:1 100:1 210:1 # landry
7:1 17:1 38:1 162:1 258:1 # barrer
8:1 12:1 20:1 32:1 56:1 57:1 65:1 82:1 109:1 # isoleucina
# 600
12:1 27:1 29:1 35:1 44:1 45:1 49:1 77:1 100:1 255:1 # sindactilia
7:1 9:1 67:1 79:1 116:1 # vencer
17:1 19:1 24:1 27:1 40:1 49:1 181:1 292:1 # carótidas
3:1 17:1 24:1 61:1 69:1 129:1 165:1 183:1 204:1 # capturar
3:1 12:1 13:1 14:1 78:1 112:1 140:1 167:1 185:1 # transvaginal
28:1 61:1 62:1 66:1 107:1 221:1 # uropatía
21:1 28:1 36:1 44:1 73:1 107:1 147:1 169:1 206:1 # lipoproteína
49:1 62:1 # daat
84:1 # eet
4:1 32:1 41:1 42:1 44:1 46:1 82:2 230:1 247:1 # lisosomal
14:1 15:1 23:1 24:1 27:1 58:1 83:1 123:1 158:1 290:1 # cuantificación
22:1 51:1 54:1 119:1 199:1 # diablo
1:1 2:1 9:2 38:1 73:1 82:1 100:1 126:1 # sorprendente
41:2 51:1 77:1 82:1 95:1 # pilosos
13:1 15:1 28:1 44:1 48:1 64:1 79:1 235:1 299:1 # nitroglicerina
5:1 9:1 23:1 38:1 61:1 89:1 267:1 # laurent
4:1 8:1 15:1 24:1 80:1 103:1 # calvicie
5:1 22:1 40:1 54:1 55:1 76:1 205:1 # clamidia
2:1 3:1 19:1 36:1 41:1 118:1 130:1 133:1 # zoosporas
7:1 12:1 21:1 23:1 26:1 38:1 73:1 84:1 120:1 122:1 126:1 257:1 # interpretación
11:1 43:1 46:1 48:1 110:1 201:1 208:1 # como~mínimo
6:1 11:1 15:1 35:1 62:1 65:1 66:1 107:1 143:1 196:1 # psicopatología
12:1 30:1 52:1 54:1 56:1 106:1 199:1 # ineludible
17:1 43:1 # mojar
1:1 41:1 93:1 287:1 # degos
7:1 21:1 53:1 104:1 # temer
13:1 213:1 # trc
5:1 93:1 185:1 # lago
12:1 16:1 18:1 41:1 82:1 95:1 133:1 # espinoso
4:1 # cúal
7:1 8:1 29:2 79:1 98:1 160:1 162:1 # exacerbación
10:1 16:1 27:1 102:1 116:1 149:1 # vestir
5:1 14:1 16:1 21:1 23:1 120:1 158:1 # laxantes
2:1 7:1 27:1 28:1 36:1 90:1 107:1 114:1 130:1 258:1 # ferroportina
15:1 24:1 36:1 44:1 48:1 65:1 83:1 179:1 # poligénica
8:1 15:1 24:1 25:1 29:1 39:1 83:1 86:1 98:1 119:1 137:1 141:1 177:1 # fabricación
7:1 10:1 19:1 21:1 36:1 75:1 87:1 117:1 122:1 # gasterópodos
7:1 13:1 25:1 28:1 64:1 87:1 132:1 153:1 # eritrodérmica
6:1 12:1 19:1 20:1 109:1 147:1 160:1 212:1 254:1 # exotoxinas
21:1 36:1 107:1 124:1 151:1 # poplítea
# th1
# tfg
1:1 9:1 12:1 18:1 20:1 35:1 37:1 41:1 109:1 222:1 289:1 # adenosina
14:2 20:1 60:1 # sanan
3:1 15:1 24:1 31:1 37:1 55:1 76:1 83:1 123:1 171:1 290:1 # ramificados
53:1 115:1 231:1 # pubmed
20:1 37:1 # nadph
1:1 16:1 81:1 85:1 104:1 156:1 # desempeño
9:1 31:1 41:1 42:1 46:1 82:1 100:1 230:1 # endosoma
1:1 17:1 26:1 253:1 300:1 # debutar
7:1 13:1 25:1 28:1 36:1 64:1 107:1 153:1 # eritropoyéticas
3:1 80:1 115:1 152:1 210:1 # hiedra
3:1 7:1 56:1 65:1 264:1 278:1 # cholerae
3:1 15:1 24:1 83:1 123:1 127:1 145:1 186:1 299:1 # geografica
2:1 8:1 31:1 37:1 53:1 55:1 72:1 110:1 132:1 171:1 # adormecimiento
11:1 15:1 27:1 39:1 53:1 135:1 143:1 # meiótico
5:1 37:1 40:1 44:1 49:1 77:1 119:1 150:1 181:1 # labilidad
16:1 21:1 90:1 # côrtes
7:1 10:1 16:1 21:1 25:1 44:1 77:1 102:1 122:1 153:1 296:1 # esterilización
3:1 8:1 10:1 16:1 26:1 29:1 38:1 61:1 98:1 102:1 129:1 166:1 267:1 297:1 # restauración
10:1 11:1 15:1 24:1 25:1 26:1 41:1 83:1 166:1 # costa~rica
9:1 18:1 195:1 289:1 # heno
4:1 42:1 44:1 119:1 136:1 141:1 # efalizumab
33:1 35:1 39:1 41:1 51:1 68:1 124:1 160:1 222:1 # explosión
2:1 11:1 38:1 151:1 # corea
2:1 59:1 65:1 139:1 # bornholm
4:1 17:1 24:2 38:1 72:1 292:1 # recalcar
# β-2
13:1 46:1 47:1 53:1 54:1 84:1 267:1 # audiometría
17:1 72:1 94:1 264:1 # echar
7:1 52:1 58:1 81:1 127:1 213:1 239:1 253:1 # percutáneo
3:1 9:1 10:1 19:1 21:1 48:1 52:1 61:1 117:1 118:1 129:1 241:1 # neurastenia
2:1 6:1 16:1 38:2 84:1 101:1 160:1 187:1 # excretores
3:1 7:1 9:1 17:1 21:1 23:1 89:1 120:1 122:1 278:1 # enterar
6:1 14:1 20:1 43:1 46:1 62:2 66:1 107:1 196:1 # anatomopatológico
17:1 32:1 38:1 48:1 54:1 66:1 97:1 133:1 249:1 # dispareunia
18:1 34:2 43:1 56:1 57:1 151:1 205:1 # mononucleares
10:1 17:1 21:1 41:1 90:1 127:1 # osteoarthritis
3:1 7:1 12:1 27:1 48:1 62:1 92:1 128:1 278:1 # queratinizado
# rflp
12:1 20:1 44:1 109:1 # linaje
3:1 6:1 17:1 62:1 162:1 196:1 298:1 # barato
2:1 6:1 11:1 17:1 23:1 34:1 52:1 59:1 101:1 131:1 139:1 151:1 220:1 243:1 # contornear
7:1 12:1 20:1 26:1 55:1 76:1 93:1 105:1 109:1 147:1 # ergotamina
20:1 34:1 40:1 50:1 55:1 74:1 76:1 174:1 223:1 # sulfonamidas
10:1 15:1 18:1 22:1 27:1 41:1 54:1 135:1 185:1 # diagnosticarlo
7:1 28:1 41:1 74:1 92:1 # sueros
22:1 60:1 103:1 # savia
4:1 11:1 15:1 33:1 41:1 48:1 49:1 143:1 # daltónicos
52:1 58:1 74:1 127:1 253:1 # subcutáneos
3:1 6:1 13:1 46:1 78:1 92:1 127:1 128:1 147:1 # traqueotomía
11:2 15:2 34:1 41:1 46:1 48:1 55:1 143:2 201:1 # onicomicosis
11:1 15:1 21:1 27:1 42:1 62:1 104:1 135:1 143:1 # matemático
6:1 22:1 62:1 152:1 196:1 # hiato
2:1 36:1 112:1 130:1 204:1 # vapor
10:1 11:1 27:1 46:1 71:1 199:1 201:1 282:1 # combustible
3:1 9:1 17:2 19:1 24:1 42:1 163:1 292:1 298:1 # enmascarar
1:1 62:1 151:1 # death
37:1 42:1 49:1 53:1 76:1 # madame
1:1 7:1 9:1 10:1 21:1 32:1 54:1 100:1 # distender
19:1 41:1 75:1 82:1 85:1 127:1 # gaseoso
6:2 8:1 64:1 147:1 160:1 212:1 254:1 # excitotoxicidad
3:1 27:1 58:1 61:1 62:1 112:1 129:1 173:1 # curativa
7:1 17:1 25:1 116:1 153:1 179:1 200:1 # averiguar
7:1 114:1 176:1 # kupffer
6:1 26:1 44:1 55:1 64:1 65:1 110:1 253:1 267:1 # autolimitada
19:1 41:1 47:1 60:1 63:1 103:1 106:1 # lluviosas
1:1 7:1 9:1 21:1 23:1 38:1 89:1 114:1 120:1 # deferente
7:1 53:1 258:1 # merrf
17:1 26:1 38:1 73:1 84:1 204:1 # apretar
3:1 14:1 56:1 63:1 77:1 100:1 137:1 300:1 # willebrand
20:1 34:1 44:1 51:1 65:1 93:1 96:1 179:1 205:1 223:1 # oligoclonales
5:1 19:2 22:1 32:1 35:1 54:1 124:1 133:1 280:1 # displasias
4:1 12:2 16:1 20:1 56:1 109:1 121:1 172:1 200:1 # inguinales
16:1 17:1 24:1 26:1 38:1 62:1 163:1 # rescatar
4:1 5:1 22:1 27:1 29:1 45:1 75:1 185:1 255:1 # agalactiae
7:1 11:1 15:1 75:1 105:1 119:1 140:1 143:1 162:1 # gabaergico
11:1 15:1 35:1 143:1 150:1 290:1 # bifásico
13:1 19:1 46:1 53:1 75:1 82:1 84:1 221:1 # gasometría
31:1 32:1 35:1 38:1 41:1 82:1 111:1 115:1 137:1 190:1 222:1 # sobredosis
9:1 15:1 31:1 41:1 95:1 100:1 163:1 # endoscópica
4:1 24:1 29:1 200:1 # guacal
6:1 52:1 53:1 75:1 76:1 84:1 299:1 # gametogénesis
47:1 53:1 54:1 76:1 80:1 115:1 150:1 282:1 # medioambiental
17:2 94:1 112:1 234:1 261:1 # harvard
1:1 3:1 7:1 43:1 123:1 132:1 186:1 299:1 # dermografismo
4:1 9:1 53:1 74:1 167:1 # mensual
5:1 17:1 66:1 77:1 95:1 204:1 228:1 # papilar
7:1 8:1 9:1 14:1 42:1 52:1 67:1 81:1 132:1 155:1 239:1 # permanencia
14:1 15:1 21:1 23:1 24:1 25:1 83:1 106:1 120:1 137:1 158:1 # lubricantes
22:1 24:1 92:1 128:1 160:1 212:1 # caquexia
27:1 70:1 253:1 # ruti
6:1 8:1 12:1 20:1 35:1 41:1 64:1 109:1 222:1 # citosina
3:1 8:1 29:1 33:1 37:1 39:1 68:1 86:1 98:1 99:1 108:1 177:1 184:1 186:1 # graduación
23:1 51:1 97:1 199:1 # blount
8:1 11:1 12:1 15:1 20:1 65:1 109:1 152:1 264:1 # colchicina
27:1 41:1 49:1 62:1 85:1 115:1 173:1 # sedativos
7:1 10:1 21:1 25:1 29:1 41:1 45:1 47:1 122:1 153:1 162:1 255:1 259:1 # bacteriostática
12:1 16:1 20:1 109:1 128:1 172:1 # esquina
126:1 186:1 # cgrp
6:1 16:1 62:1 66:1 124:1 133:1 193:1 195:1 196:1 # hepatoesplenomegalia
2:1 11:1 15:1 24:1 25:1 33:1 39:1 48:1 68:1 83:1 # coriónica
3:1 7:1 17:1 61:1 81:1 108:1 129:1 234:1 239:1 # perdurar
4:1 63:1 94:1 106:1 272:1 291:1 # hallux
1:1 16:1 25:1 27:1 163:1 169:1 173:1 187:1 # descriptivo
8:1 22:1 38:1 56:1 72:1 73:1 119:1 144:1 199:1 204:1 # apreciable
9:1 17:1 21:1 23:1 54:1 80:1 89:1 120:1 234:1 # ardiente
10:1 11:1 15:1 27:1 28:1 41:1 73:1 135:1 143:1 206:1 # prostáticos
5:1 9:1 50:1 74:1 81:1 167:1 198:1 208:1 # península
2:1 11:1 28:1 36:1 73:1 107:2 123:1 130:1 206:1 # coproporfirina
8:1 12:1 15:1 27:1 40:1 45:1 72:1 85:1 135:1 167:1 # insecticida
11:1 15:1 44:1 143:1 254:1 # oxálico
5:1 9:1 18:1 24:1 77:1 95:1 96:1 116:1 204:1 289:1 # venocapilar
1:1 12:1 16:1 26:1 35:1 45:1 72:1 114:1 148:1 # desinfectantes
8:1 9:1 22:1 23:1 29:1 55:1 76:1 80:1 89:1 98:1 112:1 144:1 # vaciamiento
# bnp
57:1 70:1 79:1 187:1 209:1 # cruce
3:2 7:1 13:1 14:1 19:1 78:1 114:1 118:1 167:1 278:1 # transferasa
17:1 66:1 70:1 71:1 103:1 149:1 249:1 261:1 # parvovirus
4:1 7:1 26:1 56:1 63:1 272:1 # taller
7:1 12:1 21:1 22:1 23:1 53:1 54:1 115:1 120:1 122:1 132:1 257:1 # intermedia
38:1 47:1 140:1 # refugio
3:1 7:1 21:1 23:1 28:1 34:1 120:1 122:1 278:1 # frontera
5:1 45:1 # ctla4
38:1 137:1 # ubre
52:1 56:1 97:1 # lejeune
72:1 81:1 # pec
24:1 96:1 174:1 # foca
6:1 9:1 35:1 41:1 85:1 147:1 167:1 174:1 # fotosensibilización
9:1 17:1 38:1 49:1 73:2 100:1 # prendar|prender
12:2 17:1 20:1 44:1 67:1 109:1 205:1 # inclinar
23:1 26:1 34:1 43:1 # montaña
27:1 29:1 36:1 40:1 44:1 45:1 49:1 65:1 77:1 181:1 255:1 # polidactilia
7:1 227:1 300:1 # ebers
# pps
4:1 6:1 41:1 42:1 46:1 56:1 82:1 230:1 247:1 253:1 267:1 # autosomales
3:1 5:1 15:1 17:1 37:1 50:1 54:1 58:1 198:1 218:1 228:1 # radicular
15:1 28:1 34:1 48:1 264:1 # chronic
28:1 30:1 35:1 40:1 41:1 44:1 81:1 179:1 186:1 222:1 # peligrosidad
54:1 # dibujo
23:1 # pnt
12:1 14:1 19:1 20:1 24:1 48:1 109:1 159:1 # caninas
12:1 18:1 58:1 96:1 # inocuo
7:1 17:1 21:1 25:1 41:1 47:1 90:1 122:1 153:1 163:1 205:1 259:1 # arterioscler
21:1 28:1 40:1 54:1 107:1 152:1 210:1 # dihidropterina
26:1 31:1 37:1 38:1 84:1 160:1 171:1 187:1 # excretado
10:1 15:1 24:1 27:1 29:1 71:1 83:1 123:1 290:1 # justificación
3:1 7:1 13:1 62:1 78:1 # atraer
12:1 60:1 119:1 150:1 # sabin
4:1 30:1 34:1 41:1 43:1 51:1 52:1 60:1 # salmonelosis
19:1 30:1 40:1 44:1 49:1 81:1 160:1 181:1 # expelidas
5:1 14:1 15:1 24:1 29:1 48:1 83:1 123:1 124:1 159:1 290:1 # planificación
9:2 18:1 31:1 41:1 60:1 100:1 116:1 289:1 # endovenosa
8:1 15:1 33:1 35:1 36:1 38:1 39:1 41:1 68:1 86:1 99:1 193:1 222:1 # reposición
3:1 9:1 12:1 13:1 18:1 23:1 41:1 78:1 116:1 257:1 289:1 # intravenoso
7:1 12:1 20:1 21:1 23:1 59:1 120:1 122:1 257:1 # interna
7:1 16:2 21:1 23:1 38:1 120:1 122:1 208:1 # esfínteres
12:1 24:1 67:1 95:1 152:1 204:1 # hincapié
5:1 14:1 18:1 30:1 42:1 46:1 53:1 230:1 # melanoma
9:1 48:1 70:1 77:1 95:1 114:1 149:1 # fenilpiruvato
30:1 38:1 114:1 187:1 253:1 # creutzfeldt-jakob
114:1 # fev1/fvc
7:1 12:1 21:1 23:1 85:1 120:1 122:1 257:1 287:1 # inter-segmentaria
12:1 19:1 21:1 23:1 26:1 35:1 60:1 84:1 120:1 257:1 # sintetasa
17:1 28:1 34:1 67:1 79:1 137:1 151:1 # broncear
11:1 15:1 21:1 30:1 33:1 48:1 56:1 143:1 # telefónico
7:1 50:1 54:1 58:1 90:1 116:1 173:1 218:1 # divertículos
9:1 27:1 # tiñen
43:1 179:1 # nmo-igg
14:1 40:1 51:1 52:1 124:1 176:1 # aneuploidía
2:1 5:1 25:1 31:1 36:1 37:1 41:1 130:1 133:1 171:1 205:1 # cladosporium
10:1 12:1 16:1 17:1 26:1 102:1 114:1 148:1 166:1 # infestar
56:1 # levy
8:1 12:1 15:1 20:1 44:1 76:1 77:1 95:1 109:1 156:1 # ampicilina
7:1 12:1 52:1 55:1 221:1 # minería
6:1 44:1 65:1 84:1 92:1 93:1 128:1 179:1 # oligoquetos
3:1 19:1 61:1 74:1 129:1 162:1 # basura
1:1 12:1 18:1 27:1 38:1 40:1 84:1 # retinoide
7:1 17:1 25:1 49:1 80:1 226:1 # darier
16:1 53:1 76:1 # james
3:1 4:1 7:1 16:1 24:1 56:1 163:1 278:1 # escalera
26:1 29:1 37:1 50:1 58:1 141:1 218:1 # facultad
15:1 36:1 44:1 79:1 104:1 152:1 169:1 235:1 299:1 # hipoglicemia
16:1 21:1 46:1 55:1 64:1 174:1 # fomites
3:1 17:1 298:1 # ara
7:1 12:1 21:1 23:1 85:1 120:1 122:1 160:1 257:1 # intersexual
5:1 12:1 17:1 20:1 55:1 76:1 109:1 # laminar
43:1 87:1 # mods
1:1 42:1 55:1 104:1 115:1 # mixedema
12:1 17:1 23:1 26:1 27:1 257:1 # tintar
38:1 # freud
6:1 20:1 29:1 34:1 79:1 84:1 223:1 # acetona
12:1 20:1 27:1 29:1 40:1 45:1 49:1 103:1 109:1 173:1 181:1 255:1 # inactividad
4:1 6:1 105:1 140:1 147:1 174:1 # fotoalérgica
1:1 8:1 57:1 108:1 115:1 149:1 # deducir
267:1 # aug
16:1 28:1 84:1 92:1 95:1 128:1 133:1 149:1 # espiroqueta
2:1 6:1 36:1 41:1 130:1 133:1 187:1 # cryptosporidium
31:1 46:1 53:1 85:1 104:1 282:1 # pseudomembranosa
5:1 14:1 25:1 # sri~lanka
6:1 9:1 12:1 20:1 31:1 100:1 109:1 147:1 212:1 254:1 # endotoxina
11:1 15:1 27:1 123:1 135:1 137:1 143:1 # fibrótico
# nbt
11:1 17:1 20:1 31:1 34:2 100:1 131:1 223:1 # condonar
10:1 13:1 16:1 28:1 42:1 102:1 134:1 207:1 # maestro
3:1 14:1 20:1 # rana
63:1 77:1 152:1 # hill
51:1 77:1 152:1 # hilo
9:1 18:1 46:1 52:1 53:1 97:1 279:1 289:1 # menomune
3:1 14:1 17:1 52:1 66:1 107:1 124:1 127:1 249:1 298:1 # paraneoplásico
6:1 9:1 34:1 48:1 77:1 79:1 84:1 114:1 # fenilcetonúricos
79:1 85:1 151:1 300:1 # sebácea
156:1 # dmpk
17:1 22:1 40:1 44:1 54:1 # lidiar
1:1 3:1 7:1 31:1 37:1 43:1 87:1 171:1 278:1 # moderado
11:1 21:1 28:1 57:1 73:1 106:1 107:1 147:1 206:1 235:1 # glucoproteínas
1:1 7:1 27:2 40:1 42:1 62:1 64:1 132:1 # dermatitidis
5:1 64:1 69:1 212:1 # laxitud
9:1 15:1 24:1 44:1 67:1 79:1 83:1 # encefálica
4:1 24:1 26:1 62:1 106:1 # cataluña
14:1 26:1 38:1 72:1 79:1 84:1 288:1 # recetan
7:1 21:1 25:2 47:1 64:1 122:1 153:1 187:1 259:1 # «criterio
36:1 40:1 44:1 51:1 65:1 124:1 169:1 # poliploidías
12:1 38:1 44:1 72:1 94:1 121:1 # recklinghausen
3:1 13:1 21:1 40:1 51:1 78:1 84:1 124:1 204:1 # tetraploidía
28:1 56:1 57:1 73:1 107:1 127:1 147:1 205:1 206:1 # nucleoproteínas
5:1 9:1 17:1 23:1 25:1 26:1 29:1 79:1 89:1 124:1 226:1 # placentario
45:1 47:1 55:1 110:1 128:1 147:1 172:1 # quimiotácticos
6:1 31:1 53:1 65:1 84:1 87:1 140:1 # metodológico
15:1 16:1 44:1 79:1 # cálices
22:1 27:1 44:1 62:1 65:1 160:1 173:1 174:1 # exfoliativa
15:1 24:1 27:1 34:1 83:1 135:1 # zoonótica
9:1 23:1 55:1 61:1 74:1 80:1 89:1 105:1 110:1 140:1 # surgimiento
32:1 123:1 290:1 # ifis
14:1 21:1 23:1 26:1 38:1 64:1 95:1 120:1 158:1 187:1 193:1 288:1 # crepitantes
3:1 8:1 13:1 29:1 33:1 39:1 68:1 78:1 86:1 99:1 161:1 238:1 297:1 # tracción
14:1 17:1 20:1 28:1 42:1 46:1 230:1 # romanar
5:1 8:1 9:1 23:1 27:1 29:1 39:1 77:1 86:1 89:1 98:1 116:1 177:1 # ventilación-perfusión
5:1 8:1 17:1 29:1 77:1 98:1 162:1 228:1 # bacilar
5:1 12:1 19:1 37:1 42:1 49:1 76:1 148:1 # inflamadas
44:1 74:1 77:1 # suajili
47:1 51:1 62:1 65:1 66:1 111:1 150:1 # pathobiological
# 0,3
12:1 94:1 264:1 # chain
7:1 11:1 41:1 60:1 70:1 71:1 116:1 163:1 258:1 # verruscosa
44:1 46:1 93:1 179:1 199:1 282:1 # ombligo
48:1 # nii
2:1 6:1 52:1 59:1 101:1 127:1 139:1 243:1 # torneo
48:1 # nih
16:1 21:1 62:1 75:1 # gates
3:1 5:1 13:1 14:1 29:1 78:1 79:1 124:1 133:1 167:1 # transplacentaria
# 160
12:1 18:1 35:1 41:1 44:1 127:1 222:1 # eosinofílica
2:1 3:1 7:1 14:1 21:1 23:1 81:1 120:1 158:1 174:1 239:1 # perforante
12:1 27:1 50:1 56:1 57:1 205:1 279:1 # multinucleadas
2:1 28:1 31:1 73:1 115:1 116:1 206:1 # proveedor
14:1 22:1 32:1 42:1 48:1 56:1 159:1 # leishmania
7:1 10:1 21:1 22:1 25:1 32:1 122:1 152:1 153:1 245:1 # histeria
2:1 3:1 8:1 15:1 29:1 98:1 297:1 # thoracic
4:1 20:1 59:1 61:1 94:1 # ahajournals
8:1 32:1 33:1 39:1 54:1 57:1 65:1 68:1 82:1 86:1 99:1 106:1 # disolución
11:1 35:1 46:1 50:1 156:1 173:1 201:1 231:1 # compulsivo
2:1 27:1 29:1 31:1 37:1 45:1 112:1 171:1 173:1 255:1 # activador
21:1 90:1 160:1 # córtex
# h63d
28:1 46:1 # from
38:1 60:1 # sayre
2:1 28:1 32:1 54:1 61:1 234:1 # eurordis
3:1 6:1 14:1 34:1 61:1 74:1 129:1 167:2 # tonsurans
8:1 15:1 24:1 27:1 83:1 135:1 # ciática
8:1 11:1 15:1 27:1 135:1 143:1 # ciático
24:1 30:1 57:1 81:1 106:1 # peluca
17:1 24:1 96:1 128:1 172:1 173:1 292:1 # equivocar
# 1998–2004
11:1 12:1 15:1 44:1 65:1 105:1 140:1 # colinérgica
26:1 27:1 37:1 49:1 62:1 173:1 204:1 # adaptativo
3:1 137:1 195:1 300:1 # hebra
2:1 4:1 5:1 12:1 31:1 37:1 38:1 94:1 171:1 291:1 # inhaladores
11:1 35:1 37:1 40:1 41:1 49:1 57:1 181:1 222:1 279:1 # mucosidad
8:1 9:1 15:1 22:1 23:1 27:1 37:1 89:1 116:1 135:1 144:1 # adventicia
14:1 18:1 31:1 34:1 100:1 119:1 162:1 # abandono
3:1 14:1 23:1 27:1 47:1 150:1 158:1 186:1 299:1 # antibiograma
8:1 26:1 27:1 34:1 47:1 62:1 64:1 167:1 # citations
12:1 16:1 52:1 72:1 81:1 123:1 133:1 # inespecífica
9:1 20:1 31:1 37:1 38:1 41:1 171:1 210:1 # drenados
# 1.3
7:1 43:1 46:1 81:1 96:1 152:1 169:1 239:1 # hiperhomocisteinemia
32:1 42:1 44:1 82:1 110:1 # lisozima
10:1 26:1 32:1 48:1 71:1 166:1 170:1 185:1 279:1 # nistagmus
6:1 7:1 41:1 85:1 # toser
9:1 121:1 235:1 # engl
13:1 28:1 44:2 55:1 64:1 77:2 # mililitro
10:1 19:1 27:2 32:1 42:1 62:1 117:1 179:1 # astigmatismo
# q21
141:1 # faoh
5:1 43:1 76:1 # tálamo
17:1 24:1 47:1 48:1 54:1 234:1 292:1 299:1 # cardiogénico
17:1 162:1 258:1 # barr
12:1 16:1 17:1 19:1 20:1 35:1 85:1 109:1 # asesinar
4:2 12:1 18:1 24:1 41:1 44:1 # alcalinos
2:1 15:1 24:1 25:1 35:1 82:1 83:1 # psoriásicas
4:1 5:1 26:1 62:1 63:1 154:1 162:1 272:1 # batalla
25:1 40:1 97:1 103:1 149:1 # bunyaviridae
3:1 210:1 # sdra
1:1 17:1 31:1 34:1 38:1 100:1 115:1 151:1 # redondear
2:1 12:1 20:1 43:1 109:1 123:1 # morfina
17:1 22:1 38:1 56:1 160:1 212:1 258:1 # arreflexia
7:1 17:1 20:1 21:1 25:1 58:1 59:1 62:1 122:1 226:1 # cuaternario
3:1 7:1 11:1 13:1 23:1 34:1 78:1 85:1 131:1 # contraerse
18:1 54:1 59:1 61:1 138:1 # diurno
41:1 66:1 # pavos
7:1 9:1 48:1 114:1 290:1 # jennifer
15:1 20:1 27:1 28:1 55:1 62:1 187:1 299:1 # micrognatia
3:1 27:1 41:1 58:1 61:1 62:1 129:1 173:1 # curativos
5:1 9:1 19:1 31:1 100:1 107:1 113:1 124:1 280:1 # endoplasmático
# ktp
11:1 23:1 34:1 74:1 97:1 131:1 # subconjuntos
3:1 6:1 7:1 21:1 95:1 122:1 147:2 174:1 204:1 278:1 # fototerapia
1:1 3:1 7:1 9:1 27:1 52:1 62:1 145:1 278:1 287:1 # degenerativos
17:1 162:1 # baar
14:1 21:1 23:1 27:1 104:1 120:1 158:1 160:1 # exantemático
# c677t
# 5.000
36:1 # pozo
2:1 105:1 140:1 182:1 # org/cgi/pmidlookup
12:1 32:1 43:1 48:1 112:1 113:1 140:1 157:1 168:1 170:1 178:1 185:1 189:1 211:1 # vaginismo
1:1 12:1 16:1 19:1 20:1 55:1 60:2 76:1 109:1 # desaminasa
9:1 56:1 # len
1:1 2:1 10:1 26:1 27:1 32:1 36:1 90:1 130:1 166:1 193:1 # deportista
6:1 62:2 66:2 107:1 193:1 195:1 196:1 # hepatopatías
17:1 24:1 47:1 50:1 54:1 107:1 231:1 234:1 292:1 # cardiopulmonar
10:1 26:1 62:1 69:1 71:1 166:1 # status
5:1 14:1 21:1 23:1 32:1 120:1 158:1 # aislante
227:1 # tbev
# fbn1
5:1 17:1 19:1 35:1 55:1 77:1 110:1 228:1 # asimilar
6:1 14:1 23:1 145:1 158:1 253:1 267:1 # autoantígenos
11:1 15:1 17:1 24:1 33:1 48:1 143:1 292:1 # carbónico
12:1 37:1 38:1 42:1 61:1 108:1 # inmadurez
9:1 12:1 31:1 44:1 65:1 100:1 141:1 148:1 # endolinfa
18:1 41:1 97:1 # -unos
7:1 10:1 21:1 22:1 25:1 32:1 44:1 122:1 153:1 245:1 # listeria
3:1 31:1 37:2 58:1 171:1 210:1 # cuadrado
1:1 9:1 92:1 121:1 200:1 # «dengue»
30:1 51:1 63:1 85:1 # sello
8:1 12:1 29:1 33:1 39:1 49:1 68:1 86:1 97:1 98:1 99:1 100:1 177:1 184:1 # inundación
17:1 25:1 47:1 71:1 74:1 226:1 259:1 # usuario
3:1 17:1 61:1 123:1 129:1 179:1 200:1 # figurar
19:1 24:1 66:1 133:1 # caspa
8:1 40:1 49:1 161:1 181:1 238:1 # fláccida
60:1 185:1 # hbsag
25:1 179:1 # wright
9:1 13:1 31:1 38:1 53:1 100:1 104:1 # tremendo
6:1 10:1 14:1 19:1 20:1 35:1 41:1 43:1 46:1 117:1 125:1 222:1 229:1 # anastomosis
4:1 26:1 43:1 56:1 107:1 124:1 # oftalmoplejia
17:1 24:1 25:1 33:1 39:1 68:1 258:1 292:1 # carrión
56:1 # leña
5:1 14:1 21:1 23:1 35:1 77:1 120:1 150:1 158:1 # sibilante
9:1 17:1 20:1 38:1 210:1 # drenarán
113:1 156:1 # tmp-smx
25:1 55:1 73:1 110:2 149:1 156:1 # imprimir
9:1 18:1 41:1 145:1 160:1 289:1 # exógenos
9:1 38:1 60:1 73:1 167:1 # prensa
10:1 13:1 32:1 54:1 134:1 # distrés
5:1 12:1 17:1 42:1 76:1 85:1 148:1 # inflamarse
5:1 11:1 14:1 15:1 48:1 65:1 66:2 143:1 159:1 204:1 # papanicolaou
# 1971
# 1974
7:2 21:1 28:1 52:1 59:1 122:1 # ternero
8:1 29:1 33:1 39:1 49:1 68:1 85:1 86:1 98:1 99:1 115:1 177:1 184:1 # sedación
46:1 48:1 51:1 77:1 82:1 128:1 # somniloquías
9:1 24:1 58:1 67:1 92:1 # cuenca
2:1 3:1 8:1 29:1 34:1 43:1 47:1 69:1 98:1 136:1 297:1 # tumoraciones
10:1 # mst
14:1 18:1 128:1 141:1 149:1 172:1 # quirófano
11:1 15:1 27:1 43:1 65:1 104:1 135:1 143:1 195:1 # hemolítico
30:1 33:1 63:1 66:1 119:1 227:1 # pabellón
15:1 28:1 48:1 52:1 61:1 299:1 # neurogénica
29:1 47:1 114:1 115:1 150:1 162:1 # biofeedback
4:1 9:1 46:1 51:1 55:1 67:1 79:1 141:1 # encefalomielitis
2:1 31:1 93:1 234:1 # gordo
# 1914
# 1920
9:1 17:2 23:1 26:1 38:1 66:1 89:1 104:1 156:1 249:1 # emparentar
# 1927
# 1948
12:1 17:1 23:1 26:1 95:1 257:1 # pintar
# 1958
34:1 51:1 80:1 103:1 121:1 # view=long&pmid=10938023
5:1 12:1 18:1 31:1 37:1 41:1 50:1 58:1 96:1 171:1 198:1 218:1 # inoculados
6:1 17:1 25:1 28:1 73:1 147:1 206:1 226:1 # protozoarios
4:1 12:1 44:1 74:1 121:1 199:1 200:1 # sublingual
# 1962
9:1 32:1 42:1 82:1 110:1 # isoenzima
11:1 41:1 56:1 63:1 77:1 127:1 128:1 172:1 # cosquilleo
5:1 7:1 64:1 81:1 152:1 169:1 212:1 239:1 # hiperlaxitud
17:1 26:1 28:1 62:1 66:1 258:1 # patarroyo
8:1 11:1 12:1 72:1 114:1 148:1 161:1 238:1 # co-infección
# 1841
11:1 12:1 41:1 55:1 57:1 60:1 76:1 106:1 235:1 # glucosaminoglucanos
22:1 34:1 43:1 44:1 65:1 93:1 121:1 # mongolia
5:1 17:1 77:1 212:1 228:1 # axilar
4:1 7:1 12:1 21:1 23:1 120:1 122:1 141:1 257:1 # interfalángicas
# 1837
22:1 25:1 35:1 149:1 245:1 # siria
10:1 25:1 26:1 32:1 61:1 69:1 165:1 166:1 # turista
1:1 6:1 7:1 16:1 35:1 80:1 90:1 # desierto
31:1 279:1 # mudo
8:1 11:1 18:1 26:1 29:1 34:1 39:1 86:1 98:1 131:1 147:1 177:1 # connotación
13:1 16:1 28:1 34:1 35:1 36:1 41:1 52:1 64:1 222:1 # positrones
12:1 14:1 20:1 24:1 48:1 109:1 159:1 # canina
7:1 227:1 253:1 # berkhout
11:2 19:1 26:1 46:1 147:1 163:1 201:1 # ascomycota
3:1 12:1 13:1 21:1 23:1 64:1 78:1 95:1 193:1 257:1 # intraepitelial
13:1 53:1 84:1 110:1 212:1 221:1 254:1 # oximetría
8:2 22:1 29:2 33:1 39:1 42:1 68:1 86:1 98:2 99:1 104:1 144:1 177:1 184:1 # emaciación
2:1 6:1 25:1 35:1 36:1 41:1 64:1 74:1 101:1 176:1 222:1 # supositorios
2:1 6:1 8:1 25:1 26:1 62:1 64:1 101:1 160:1 196:1 # excitatorios
7:1 10:1 12:1 21:1 44:1 121:1 122:1 # sterling
9:2 19:1 20:1 100:1 145:1 # endógenas
7:1 8:1 9:1 38:2 67:1 73:1 114:1 155:1 # preferencial
58:1 92:1 112:1 # cueva
7:1 31:1 41:1 82:1 116:1 234:1 # verdoso
3:1 7:1 14:1 21:1 23:1 119:1 120:1 158:1 227:1 258:1 # aberrante
82:1 # soya
17:1 28:1 75:1 87:1 258:1 # garrod
# 1865
12:1 20:1 25:1 31:1 40:1 95:1 109:1 149:1 212:1 224:1 254:1 # piridoxina
42:1 # maíz
17:1 27:1 42:1 110:1 # timar
# 1882
17:1 20:1 55:1 77:1 85:1 97:1 104:1 106:1 # semilunar
9:1 10:1 21:1 193:1 195:1 # stephen
19:1 56:1 60:1 76:1 151:1 199:1 282:1 # asamblea
1:1 3:1 8:1 11:1 13:1 23:1 34:1 37:1 72:1 78:1 131:1 # contradecir
6:1 24:1 25:1 73:1 77:1 107:1 204:1 # captopril
9:1 12:1 23:1 27:1 75:1 81:1 89:1 119:1 162:1 204:1 # gabapentina
3:1 7:1 31:1 37:1 171:1 258:1 # errado
4:1 9:1 21:1 23:1 38:1 56:1 73:1 89:1 112:1 120:1 # prevalentes
1:1 12:1 18:1 87:1 97:1 123:1 279:1 # inmunodeficiencias
6:1 9:1 20:1 23:1 34:1 81:1 89:1 220:1 223:1 # pentona
7:1 17:1 20:1 28:1 34:1 35:1 41:1 47:1 222:1 223:1 # erosionar
41:1 46:1 50:1 51:2 70:1 235:1 # glomérulos
26:1 51:1 84:1 92:1 119:1 128:1 199:1 227:1 # betabloqueantes
14:1 16:1 21:1 23:1 26:1 120:1 158:1 253:1 279:1 288:1 # mutantes
7:1 9:1 13:1 23:1 28:1 53:1 79:1 89:1 # centrómero
7:1 9:1 21:1 23:1 79:1 89:1 120:1 122:1 # centers
82:1 # soja
3:1 6:1 17:1 19:1 35:2 41:1 64:1 66:1 118:1 222:1 249:1 298:1 # parasitosis
15:1 24:1 27:1 52:1 72:1 83:1 135:1 187:1 # necrótica
2:1 3:1 7:1 37:1 81:1 110:1 156:1 174:1 239:1 # imperforado
7:1 28:1 41:1 81:1 113:1 152:1 169:1 239:1 # hiperosmóticos
7:2 11:1 34:1 105:1 116:1 131:1 145:1 # converger|convergir
31:1 65:1 70:1 # rudolf
3:1 11:1 13:1 15:1 27:1 78:1 135:1 136:1 143:1 267:1 # traumático
3:1 4:1 7:1 31:1 41:1 81:1 152:1 169:1 232:1 239:1 278:1 # hiperaldosteronismo
17:1 24:1 28:1 40:1 96:1 152:1 210:1 292:1 # hidrocarburo
1:1 7:1 38:1 70:1 72:2 79:1 187:1 # recrudecer
8:1 12:1 38:1 39:1 72:1 86:1 114:1 148:1 161:1 238:1 # reinfección
16:1 17:1 38:1 50:1 75:1 231:1 # pulgares
2:1 5:1 6:1 11:1 50:1 70:1 101:1 147:1 198:1 # mycotorula
4:1 7:1 29:1 44:1 116:1 162:1 296:1 # verbalizaciones
9:1 11:1 12:1 23:1 27:1 34:1 67:1 121:1 131:1 145:1 # contingencia
6:1 28:1 34:2 43:1 52:1 61:1 147:1 # motoneurona
9:1 12:1 21:1 27:1 32:1 48:1 54:1 64:1 100:1 # tendinitis
27:1 46:1 55:1 64:1 149:1 # omitir
1:1 8:1 16:1 29:1 37:1 40:1 49:1 66:1 98:1 107:1 181:1 # opacidades
14:1 15:1 17:1 23:1 24:1 27:1 47:1 54:1 83:1 135:1 158:1 234:1 292:1 # anticardiolipinas
28:1 46:1 52:1 58:1 61:1 71:1 163:1 279:1 # neuromusculares
6:1 13:1 25:2 53:1 73:1 84:1 107:1 110:1 # trimetoprim-sulfametoxazol
17:1 21:1 38:1 84:1 127:1 # areteo
1:1 8:1 33:1 39:1 67:1 68:1 86:1 97:1 99:1 155:1 # defunción
10:1 19:1 21:1 25:1 61:1 66:1 117:1 296:1 # pasteurizada
7:1 12:1 16:1 17:1 21:1 23:1 38:1 60:1 120:1 122:1 257:1 # interesar
11:1 14:1 22:1 44:1 46:1 124:1 156:1 201:1 296:1 # complianza
10:1 26:1 31:1 32:1 37:1 44:1 166:1 171:1 # listado
28:1 37:1 77:1 79:1 141:1 210:1 212:1 254:1 # cefadroxilo
1:1 7:1 # líder
10:1 69:1 # study
6:1 32:1 113:1 150:1 157:1 253:1 279:1 # bismuto
# 4,5
4:1 14:1 23:1 26:1 33:1 66:1 158:1 # pantalón
9:1 14:1 85:1 167:1 296:1 # enseñanza
24:1 88:1 296:1 # caza
9:1 17:1 85:1 167:1 # enseñar
13:1 28:1 71:1 85:1 151:1 267:1 # trousseau
13:2 25:1 28:1 53:1 84:1 95:1 107:1 110:1 # trimetropim-sulfametoxazol
# 43
5:1 17:1 30:1 63:1 85:1 154:1 228:1 # sellar
3:1 19:1 24:1 118:1 163:1 # rasca
7:1 9:1 21:1 23:1 80:1 85:1 89:1 95:1 120:1 126:1 # serpiente
10:1 14:1 16:1 22:1 23:1 27:1 54:1 69:1 102:1 158:1 # estudiantil
14:1 24:1 31:1 32:1 35:1 40:1 41:1 54:1 100:1 190:1 222:1 224:1 # candidosis
# 79
# 82
1:1 7:1 15:1 25:1 38:1 115:1 153:1 # frederick
# 2º
7:1 18:1 38:1 79:1 96:1 # nocere
4:1 16:1 38:1 44:1 60:1 82:1 111:1 137:1 149:1 # sobresalir
5:1 16:1 17:1 18:1 38:1 50:1 87:1 108:1 198:1 228:1 # nodulares
16:1 22:1 51:1 112:1 128:1 172:1 # eslovaquia
36:1 64:2 69:1 95:1 107:1 152:1 169:1 172:1 # hipopituitarismo
# 52
11:1 26:1 37:1 46:1 49:1 156:1 201:1 231:1 253:1 # computada
19:1 53:1 95:1 151:1 179:1 # pigmeas
15:1 24:1 44:1 53:1 65:1 83:1 84:1 # metábolicas
8:1 17:1 20:1 25:1 34:1 47:1 67:1 97:1 155:1 223:1 226:1 # funcionario
4:1 5:1 9:1 17:1 55:1 75:1 76:1 80:1 105:1 175:1 228:1 # alargamiento
11:1 15:1 23:1 27:1 85:1 104:1 135:1 143:1 # semántico
# 5º
# 7-10
# 94
3:1 37:1 44:1 77:1 128:1 137:1 172:1 # equilibrado
4:1 15:1 24:1 83:1 95:1 204:1 # apical
103:1 136:1 # avium
2:1 5:1 63:1 77:1 128:1 154:1 172:1 # horquilla
6:1 11:1 15:1 48:1 62:1 66:1 143:1 196:1 299:1 # patogénicos
6:1 147:1 254:1 # botox
4:1 19:1 24:1 66:1 163:1 # pascal
13:1 17:1 22:1 25:1 36:1 44:1 64:1 65:1 90:1 # poliartritis
1:1 4:1 8:1 9:1 12:1 23:1 26:1 40:1 67:1 89:1 155:1 # incidental
1:1 3:1 7:1 34:1 36:1 38:1 73:1 100:1 193:1 278:1 # preponderante
8:1 11:1 33:1 39:1 56:1 65:1 68:1 72:1 86:1 99:1 161:1 238:1 # colección
6:1 10:1 19:1 20:1 32:1 34:1 43:1 46:1 125:1 152:1 223:1 # histomonas
19:1 22:1 32:1 34:1 35:1 43:1 44:1 48:1 77:1 190:1 # moniliasis
3:1 7:1 50:1 79:1 278:1 # ulcera
3:1 7:1 8:1 12:1 21:1 23:1 29:1 47:1 120:1 122:1 161:1 238:1 257:1 278:1 297:1 # interacciona
25:1 32:1 # sris
11:1 50:1 56:1 57:1 61:1 70:1 107:1 231:1 279:1 # mucopurulenta
17:1 22:1 28:1 34:1 48:1 66:1 128:1 172:1 249:1 # paroniquia
88:1 94:1 # haz
4:1 56:1 65:1 66:1 95:1 127:1 169:1 193:1 # epipaleolítico
15:1 16:1 27:1 30:1 92:1 128:1 135:1 # esqueléticas
4:1 20:1 34:1 37:1 49:1 93:1 223:1 # gonadal
9:1 13:1 22:1 28:1 48:1 62:1 145:1 299:1 # yatrogenia
5:1 14:1 # aíslan
34:1 43:1 76:1 121:1 # among
3:1 7:1 19:1 66:1 81:1 118:1 204:1 239:1 278:1 # paperas
# 1/200.000
8:1 16:1 34:1 47:1 52:1 67:1 97:1 155:1 231:1 # punciones
5:1 12:1 31:1 37:1 42:1 76:1 148:1 171:1 # inflamado
8:1 9:1 22:1 47:1 56:1 65:1 67:1 103:1 144:1 155:1 219:1 # violencia
26:1 27:1 62:1 84:1 112:1 116:1 145:1 173:1 287:1 # vegetativa
10:1 11:1 13:1 34:1 38:1 70:1 72:1 131:1 134:1 167:1 172:1 202:1 225:1 # reconstruir
26:1 27:1 62:1 84:1 116:1 145:1 173:1 287:1 # vegetativo
17:1 26:1 54:1 64:1 115:1 # editar
3:1 10:1 13:1 16:1 37:1 47:1 54:1 65:1 78:1 102:1 134:1 207:1 # estradiol
15:1 16:1 19:1 54:1 66:1 113:1 133:1 # espasmódico
7:1 11:1 15:1 27:1 135:1 143:1 # erótico
3:1 8:1 9:1 10:1 13:1 16:1 29:1 52:1 78:1 98:1 102:1 114:1 134:1 207:1 297:1 # fenestración
7:1 9:1 52:1 145:1 287:1 # wegener
3:1 13:1 14:1 17:1 26:1 35:1 64:1 78:1 167:1 # transitar
12:1 18:1 48:1 97:1 279:1 299:1 # inmunogénico
8:1 28:1 29:1 34:1 51:1 65:1 73:1 75:1 98:1 121:1 206:1 # prolongación
6:1 30:1 74:1 92:1 # suelto
5:1 17:1 65:1 228:1 # volar
13:1 28:1 30:1 31:1 45:1 56:1 72:1 87:1 # electrodo
5:1 9:1 17:1 28:1 63:1 65:1 154:1 228:1 # enrollar
8:1 20:1 29:1 47:1 98:1 179:1 # ignacio
10:1 13:1 14:1 28:1 34:1 41:1 47:1 121:1 134:1 140:1 # angiostrongylus
16:1 26:1 34:1 36:1 52:1 76:1 156:1 # tampones
31:1 40:1 48:1 224:1 # nido
12:1 18:1 27:1 42:1 62:1 69:1 253:1 # matutino
26:1 45:1 96:1 # octavo
# 32
7:1 12:1 21:1 23:1 30:1 50:1 79:1 106:1 120:1 122:1 213:1 257:1 # intercelular
# a3
7:1 17:1 21:1 90:1 122:1 # artery
3:1 14:1 61:1 67:1 129:1 264:1 281:1 # anchura
2:1 15:1 43:1 65:1 140:1 174:1 # morfológica
8:1 29:1 38:1 39:1 75:1 85:1 86:1 98:1 177:1 186:1 287:2 # segregación
5:1 17:1 19:1 25:1 50:1 58:1 112:1 163:1 198:1 218:1 226:1 228:1 # vascularización
9:1 38:1 186:1 # sjögren
10:1 12:1 25:1 27:1 32:1 52:1 264:1 # christine
15:1 24:1 27:1 77:1 83:1 95:1 135:1 193:1 # epiléptica
1:1 6:1 9:1 11:1 15:1 87:1 100:1 143:1 212:1 254:1 # toxicodendron
14:1 16:1 21:1 23:1 49:1 85:1 115:1 120:1 158:1 # sedantes
2:1 32:1 42:1 82:1 132:1 174:1 # isoforma
10:1 26:1 27:2 28:1 41:1 62:1 64:1 73:1 166:1 206:1 # prostatitis
13:1 25:1 38:1 80:1 84:1 115:1 116:1 # retrieved
7:1 35:1 48:1 64:1 97:1 116:1 173:1 # university
15:1 24:1 48:1 50:1 69:1 83:1 147:1 208:1 # botulínica
3:1 6:1 7:1 12:1 14:1 23:1 56:1 65:1 67:1 220:1 257:1 278:1 281:1 # intolerancias
9:1 23:1 26:1 37:1 49:1 53:1 89:1 95:1 179:1 # pigmentada
38:1 149:1 296:1 # zaire
# ibc
3:1 11:1 13:1 15:1 27:1 78:1 135:1 136:1 143:1 267:1 # traumáticos
20:1 31:1 34:1 43:1 46:1 85:1 223:1 # pseudomona
5:1 17:1 25:1 26:1 84:1 92:1 124:1 128:1 226:1 # plaquetarios
115:1 # ed
54:1 # di
15:1 28:1 47:1 51:1 55:1 65:1 111:1 150:1 187:1 # microbiología
11:1 16:1 52:1 57:1 106:1 235:1 299:1 # glucogénesis
4:1 7:1 25:1 31:1 40:1 51:1 81:1 94:1 107:1 153:1 224:1 239:1 291:1 # haloperidol
# 2,3
3:1 7:1 195:1 204:1 278:1 # therapy
# cf
# 2.5
# 2.4
6:1 18:1 34:1 46:1 221:1 253:1 267:1 # autonomía
12:1 27:1 121:1 140:1 # tingi
3:1 7:1 27:1 29:1 45:1 81:1 152:1 169:1 173:1 239:1 255:1 278:1 297:1 # hiperactiva
47:1 65:1 79:1 103:1 127:1 # violáceo
4:1 22:1 27:1 44:1 62:1 66:1 112:1 173:1 # paliativa
1:1 4:1 11:1 26:1 34:1 63:1 84:1 131:1 272:1 # con~detalle
24:1 61:1 150:1 213:1 290:1 # bifurca
15:1 19:1 24:1 35:1 83:1 160:1 # extásicas
4:1 12:1 16:1 44:1 56:1 121:1 200:1 # linguales
6:1 10:1 15:1 27:1 32:1 65:1 125:1 135:1 152:1 # histolytica
20:1 34:1 49:1 82:1 204:1 223:1 # dapsona
31:1 38:1 40:1 106:1 172:1 224:1 # refluido
9:1 103:1 105:1 145:1 149:1 # virgen
33:1 38:1 39:1 56:1 68:1 160:1 212:1 # reflexión
# km
44:1 # li
8:1 15:1 29:1 31:1 35:1 40:1 98:1 111:1 224:1 # acidobásico
11:1 15:1 19:1 48:1 82:1 112:1 143:1 299:1 # vasogénico
27:1 32:1 56:1 64:1 150:1 300:1 # flebitis
1:1 10:1 13:1 16:1 27:1 45:1 57:1 70:1 102:1 134:1 146:1 173:1 202:1 207:1 209:1 225:1 233:1 237:1 240:1 256:1 260:1 271:1 273:1 283:1 # destructivo
31:1 41:1 81:1 115:1 # bípedos
11:1 13:1 28:1 41:1 147:1 # cotros
11:1 13:1 15:1 123:1 143:1 # tráfico
38:1 187:1 # creé
212:1 # xi
5:1 55:1 63:1 77:1 85:1 104:1 154:1 # semilla
# hpv
4:1 8:1 22:1 24:1 25:1 61:1 245:1 # calciuria
4:1 36:1 44:1 51:2 65:1 107:1 124:1 169:1 # alopoliploide
5:1 17:1 121:1 145:1 151:1 208:1 228:1 # laríngea
10:1 11:1 16:1 19:1 26:1 32:1 35:1 56:1 65:1 102:1 166:1 190:1 # colestasis
11:1 29:1 34:1 51:1 53:1 65:1 75:1 287:1 # megacolon
66:1 176:1 231:1 # pupa
7:1 9:1 11:2 21:1 23:1 28:1 89:1 96:2 120:1 122:1 # enterococos
26:1 28:1 147:1 # frota
9:1 13:1 28:1 48:1 52:1 81:1 107:1 253:1 # neutropenia
# rx
6:1 11:1 12:1 34:1 45:1 72:1 96:1 114:1 131:1 148:1 274:1 # infectocontagiosa
12:1 40:1 43:1 44:1 49:1 77:1 103:1 181:1 # inmovilidad
4:1 13:1 22:1 25:1 62:1 245:1 # atrial
42:1 46:1 55:1 230:1 # mixoma
4:1 9:1 20:1 21:1 34:1 35:1 47:1 167:1 223:1 # tensional
4:1 11:1 26:1 41:1 43:1 163:1 # oftalmoscopio
2:1 22:1 31:1 37:1 44:1 95:1 110:1 156:1 171:1 # limpiador
5:1 17:1 30:1 195:1 228:1 # helar
17:1 29:1 58:1 112:1 # evacuar
12:1 26:1 29:1 61:1 64:1 105:1 121:1 140:1 200:1 # ingurgitación
11:1 23:1 27:1 34:1 97:1 112:1 131:1 173:1 # conjuntival
5:1 65:1 70:1 127:1 227:1 # rubeola
15:1 25:2 80:1 115:1 210:1 264:1 # friedrich
12:1 14:1 18:1 20:1 25:1 49:1 96:1 109:1 187:1 # danocrina
6:1 85:1 193:1 # septo
28:1 140:1 149:1 # giro
8:1 51:1 96:1 # loci
9:1 10:1 21:1 31:1 40:1 41:1 48:1 82:1 224:1 # sostenido
7:1 114:2 290:1 # pfeiffer
3:1 13:1 31:1 37:1 78:1 88:1 171:1 296:1 # trazado
2:1 11:1 40:1 43:1 44:1 46:1 77:1 150:1 201:1 # comorbilidades
33:1 35:1 39:1 50:1 68:1 231:1 # pulsión
16:1 38:1 128:1 172:1 # esquizofrenia[cita
10:1 26:1 32:2 95:1 166:1 193:1 212:1 # epistaxis
16:1 25:1 80:1 93:1 # riesgo»
3:1 7:1 27:2 32:1 62:1 64:1 92:1 128:1 278:1 # queratitis
40:1 44:1 49:1 181:1 # pálida
5:1 14:1 21:1 23:1 26:1 29:1 45:1 120:1 158:1 255:1 288:1 # lactante
3:1 17:1 37:1 108:1 186:1 # graduar
9:1 25:1 92:1 128:1 # enrique
112:1 # java
7:1 10:1 25:1 27:1 41:1 47:2 81:1 153:1 239:1 259:1 # periostio
6:1 8:1 43:1 46:1 93:1 96:1 147:1 179:1 # homocigoto
38:1 56:1 137:1 300:1 # célebre
2:1 6:1 52:1 90:1 107:1 151:1 # ortopnea
10:1 16:1 27:1 38:1 102:1 116:1 149:1 # revestir
22:1 43:1 46:1 55:1 # momia
22:1 34:1 36:1 48:1 51:1 65:1 # polonia
1:1 7:1 21:1 28:1 46:1 122:1 253:1 # deuteromycetes
97:1 208:1 # junín
# 20.000
11:1 12:1 14:1 20:1 38:1 46:1 72:1 109:1 150:1 201:1 282:1 # recombinante
221:1 # mg/kg/día
8:1 14:1 26:1 38:1 64:1 72:1 73:1 95:1 169:1 288:1 # precipitantes
17:1 20:1 34:1 81:1 127:1 223:1 # peonar
31:1 32:1 40:1 41:1 44:1 54:1 95:1 169:1 224:1 # dislipidosis
7:1 21:1 29:1 45:1 112:1 122:1 255:1 # vacterl
2:1 42:1 # major
4:1 8:1 9:1 38:1 56:1 67:1 73:1 112:1 155:1 # prevalencias
8:1 15:1 34:1 44:1 47:1 52:1 161:1 238:1 # aflicciones
6:1 34:1 46:1 47:1 48:1 93:1 147:1 221:1 # goniotomía
# www
13:1 15:1 28:1 35:1 36:1 107:1 # psicótropo
17:1 27:1 38:1 66:1 90:1 149:1 193:1 249:1 # repartir
6:1 15:1 24:1 46:1 53:1 54:1 83:1 115:1 253:1 267:1 # automedicando
7:1 8:1 13:1 25:1 26:1 28:1 64:2 96:1 153:1 # eritrocitaria
30:1 51:1 92:1 # vuelo
1:1 8:1 16:1 24:1 29:1 33:1 39:1 68:1 72:1 85:1 86:1 98:1 99:1 177:1 184:1 # desecación
# 200-300
2:1 11:1 15:1 19:1 24:1 25:1 33:1 39:1 48:1 68:1 83:1 # coriónicas
9:1 121:1 # eng
12:1 15:1 25:1 195:1 264:1 # heinrich
27:1 41:1 90:1 93:1 179:1 # vértigos
7:1 10:1 14:1 21:1 23:1 28:1 36:1 41:1 107:1 120:1 122:1 158:1 # anteroposterior
1:1 9:1 10:1 23:1 26:1 27:1 32:1 89:1 166:1 # dentista
25:1 73:1 110:1 136:1 279:1 # primum
13:1 20:1 28:1 31:1 34:1 37:1 93:1 147:1 171:1 223:1 # gonadotrofinas
10:1 21:1 55:1 104:1 167:1 # nstemi
2:1 11:1 28:1 30:1 34:1 52:1 # coronel
13:1 28:1 30:1 45:1 56:1 65:1 72:1 # electrolíticos
12:1 20:1 48:1 54:1 95:1 109:1 114:1 115:1 169:1 290:1 # nifedipina
4:1 37:1 43:1 49:1 94:1 # almohada
12:1 35:1 71:1 121:1 # using
7:1 21:1 25:1 42:1 46:1 93:1 122:1 153:1 179:1 230:1 # pterigomaxilar
8:1 9:1 15:1 17:1 22:1 44:1 67:1 79:1 144:1 155:1 219:1 # licenciar
32:1 123:1 # fish
11:1 14:1 15:1 23:1 27:1 50:1 135:1 143:1 158:1 185:1 200:1 # anticoagulación
# 150mg
2:1 5:1 6:1 8:1 50:1 58:1 62:1 101:1 149:1 196:1 198:1 213:1 218:1 # circulatorias
25:1 41:1 42:1 46:1 82:1 230:1 # ribosoma
6:1 27:1 28:1 36:1 73:1 147:2 169:1 206:1 # prototipo
1:1 14:1 23:1 26:1 44:1 64:1 77:1 150:1 158:1 288:1 300:1 # debilitantes
4:1 12:1 19:1 20:1 44:1 109:1 119:1 162:1 # jabalinas
5:1 9:1 14:1 100:1 121:1 235:1 # england
5:1 17:1 43:1 65:1 228:1 # molar
41:1 57:1 264:1 279:1 # muchos
9:1 23:1 27:1 32:1 43:1 46:1 89:1 145:1 299:1 # homogentisato
9:1 21:1 23:1 53:1 89:1 120:1 # mente
5:1 11:1 30:1 63:1 80:1 154:1 212:1 254:1 # coxiella
8:1 10:1 12:1 27:1 32:1 43:1 46:1 96:1 # homocistina
20:1 24:1 31:1 40:1 44:1 96:1 208:1 224:1 # lidocaína
11:1 40:1 41:1 46:1 47:1 54:1 # oidiomycosis
19:1 28:1 34:1 67:1 94:1 264:1 # ronchas
9:1 17:1 55:1 76:1 80:1 92:1 128:1 151:1 # arqueamiento
3:1 14:1 19:1 40:1 60:1 118:1 152:1 210:1 # anhidrasa
3:1 14:1 42:1 46:1 50:1 51:1 62:1 186:1 230:1 # granulomatis
4:1 5:1 14:1 23:1 26:1 63:1 66:1 154:1 158:1 272:1 # pantalla
3:1 13:1 27:1 32:1 78:1 92:1 128:1 # traqueítis
14:1 22:1 23:1 27:1 38:1 75:1 158:1 185:1 186:1 287:1 # antiagregantes
28:1 46:1 58:1 71:1 123:1 137:1 163:1 279:1 # fibromuscular
# way
8:1 9:1 12:1 22:1 52:1 55:1 67:1 104:1 144:1 155:1 219:1 # eminencia
2:1 25:1 32:1 43:1 258:1 # morris
77:1 # il-10
2:1 3:1 15:1 43:1 104:1 140:1 185:1 195:1 258:1 # hemorragica
10:1 12:1 13:1 18:1 19:1 25:1 42:1 46:1 75:1 117:1 134:1 230:1 # gastrinomas
25:1 28:1 41:1 61:1 82:1 179:1 200:1 # riguroso
10:1 12:1 15:1 27:1 44:1 121:1 135:1 # lingüístico
9:1 38:1 116:1 151:1 # venérea
5:1 7:1 19:1 25:1 30:1 32:1 35:1 81:1 153:1 169:1 280:1 # erisipelas
2:1 6:1 17:1 20:1 38:1 59:1 84:1 101:1 139:1 243:1 # retornar
3:1 9:1 13:1 19:1 23:1 55:1 78:1 80:1 89:1 118:1 236:1 # mientras~tanto
31:1 34:2 51:1 100:1 # london
9:1 12:1 17:1 20:1 21:1 23:1 38:1 66:1 89:1 109:1 120:1 204:1 249:1 # inaparente
3:1 7:1 13:1 14:1 25:1 78:1 114:1 149:1 153:1 167:1 # transferir
7:1 17:1 20:1 59:1 93:1 111:1 227:1 # gobernar
12:1 14:1 20:1 27:1 29:1 45:1 109:1 112:1 173:1 255:1 # inactivan
# ftc
2:1 11:2 14:1 34:1 49:1 67:2 131:1 234:1 281:1 # concordancia
21:1 30:1 32:1 33:1 35:1 39:1 56:1 68:1 103:1 # televisión
5:1 8:1 29:1 33:1 39:1 43:1 50:1 68:1 86:1 87:1 98:1 99:1 108:1 177:1 184:1 198:1 # modulación
25:1 31:1 37:1 162:1 171:1 187:1 # cribado
12:1 25:1 36:1 44:1 52:1 61:1 64:1 65:1 # polineuritis
2:1 27:1 47:1 50:1 105:1 182:1 279:1 # multiorgánica
5:1 14:1 15:1 17:1 24:1 48:1 83:1 123:1 124:1 159:1 290:1 292:1 # planificar
2:1 27:1 47:1 50:1 105:1 182:1 279:1 # multiorgánico
22:1 103:1 # via
15:1 28:1 52:1 61:1 147:1 212:1 # neurotóxico
2:1 12:2 18:1 44:1 50:1 74:1 167:1 258:1 # insulinorresistencia
4:1 5:1 12:1 14:1 35:1 121:1 140:1 141:1 148:1 # sinfalangismo
32:1 33:1 35:1 37:1 39:1 55:1 68:1 # admisión
14:1 20:1 23:1 26:1 34:1 43:1 288:1 # montana
43:1 52:1 62:1 66:1 107:1 136:1 221:1 # neumopatías
6:1 36:1 44:1 65:1 107:1 124:1 169:1 253:1 267:1 # autopoliploidía
8:1 10:1 27:1 28:1 41:1 57:1 64:1 69:1 73:1 206:1 # prostitución
3:1 6:1 7:1 10:1 36:1 41:1 62:1 81:1 107:1 125:1 239:1 278:1 # postoperatorios
# 9,4
3:1 9:1 17:1 23:1 26:1 53:1 89:1 185:1 # fragmentar
5:1 11:1 19:1 42:1 46:1 57:1 201:1 230:1 235:1 267:1 # glaucomas
15:1 27:1 28:1 60:1 73:1 135:1 204:1 206:1 # saprofítica
7:1 33:1 150:1 227:1 # biberón
1:1 17:1 37:1 66:2 126:1 127:1 249:1 # parpadeo
8:1 9:1 22:1 67:1 103:1 116:1 144:1 155:1 173:1 219:1 # vivencia
2:1 # york
22:1 32:1 35:1 54:1 81:1 133:1 193:1 # dispepsia
5:1 19:1 30:1 92:1 108:1 280:1 # duelas
7:1 85:1 149:1 # ir|ser
1:1 10:1 16:1 21:1 30:1 51:1 63:1 102:1 # destello
7:1 17:1 19:1 22:1 24:1 25:1 79:1 213:1 226:1 245:1 292:1 # cercarias
11:1 15:1 25:1 61:1 126:1 143:1 231:1 # purpúrico
11:2 15:2 48:2 143:2 147:1 208:1 # nicotínico
# 1,500
# 12,5
# 700
3:1 6:1 43:1 46:1 186:1 204:1 299:1 # tomograph
12:1 19:1 23:1 26:1 35:1 60:1 257:1 # sintasa
12:1 14:1 16:1 20:1 24:1 54:1 100:1 109:1 163:1 # escandinavo
5:1 17:1 75:1 105:1 175:1 228:1 # larga
63:1 77:1 150:1 # bill
5:1 63:1 77:1 85:1 103:1 154:1 # sevilla
24:1 52:1 70:1 186:1 287:1 # negruzca
1:1 31:1 115:1 # «dedo»
1:1 3:1 10:1 13:1 41:1 43:1 78:1 104:1 119:1 134:1 199:1 # demostrable
2:1 17:1 25:1 26:1 47:1 64:1 150:1 226:1 259:1 # orbitario
3:1 8:1 11:1 17:1 29:1 40:1 66:1 96:1 161:1 238:1 249:1 297:1 298:1 # paracoccidioidomicosis
4:1 7:1 26:1 56:1 90:1 # alerta
7:1 29:1 79:1 # yacer
43:1 46:1 # homo
14:1 37:1 40:1 48:1 49:1 60:1 159:1 181:1 # sanidad
5:1 12:1 21:1 23:1 30:1 55:1 62:1 124:1 257:1 # platelmintos
11:1 23:1 34:1 74:1 97:1 131:1 # subconjuntival
14:1 23:1 27:2 95:1 149:1 158:1 169:1 # antipirético
43:1 46:1 51:1 65:1 221:1 299:1 # homología
22:1 36:1 37:1 41:1 54:1 66:1 133:1 152:1 169:1 # hipospadias
# βραχύς
11:1 66:1 107:1 # copa
17:1 19:1 37:1 49:1 92:1 128:1 151:1 # arqueadas
25:1 28:1 52:1 61:1 123:1 137:1 # neurofibrilares
8:1 11:1 15:1 22:1 35:1 41:1 82:1 96:1 143:1 144:1 # psicosocial
54:1 97:1 100:1 149:1 # hundir
6:1 8:1 41:1 93:1 147:1 179:1 # cigotos
2:1 5:1 8:1 29:1 39:1 50:1 86:1 98:1 132:1 174:1 177:1 198:1 279:1 # formulación
16:2 81:1 82:1 133:1 # espeso
9:1 46:1 55:1 76:1 80:1 119:1 162:1 282:1 # abombamiento
11:2 28:1 34:1 41:1 67:1 107:1 137:1 163:1 # broncoscopia
9:1 21:1 23:1 31:1 79:1 89:1 96:1 120:1 # docente
3:1 7:1 80:1 103:1 162:1 278:1 # baviera
17:1 49:1 97:1 100:1 119:1 # abundar
5:1 19:1 38:1 42:1 113:1 124:1 280:1 # plasmaféresis
8:1 12:1 37:1 49:1 72:1 100:1 116:1 # vecindad
12:1 16:1 19:1 35:1 38:1 73:1 82:1 107:1 112:1 # vasopresina
9:1 15:1 23:1 24:1 25:1 83:1 89:1 # entérica
22:1 35:1 70:1 71:1 73:1 # prusia
12:1 33:1 35:1 39:1 68:1 71:1 148:1 # infusión
12:1 93:1 103:1 121:1 # vikingo
27:1 29:1 41:1 45:1 49:1 51:1 77:1 255:1 # dactilos
3:1 8:1 29:1 33:1 39:1 61:1 68:1 74:1 86:1 98:1 99:1 129:1 176:1 177:1 184:1 231:1 297:1 # supuración
19:1 40:1 49:1 50:1 55:1 74:1 76:1 141:1 181:1 # sulfamidas
3:1 7:1 13:1 14:1 60:1 78:1 116:1 167:1 # transversa
3:1 13:1 50:1 51:1 58:1 72:1 78:1 107:1 119:1 218:1 227:1 # trabeculoplastia
7:1 8:1 10:1 16:1 21:1 38:1 77:1 96:1 102:1 122:1 127:1 # estereocilios
7:1 8:1 34:1 47:1 72:1 81:1 114:1 161:1 238:1 239:1 # perfeccionamiento
9:1 11:1 15:1 23:1 25:1 89:1 143:1 # entérico
20:1 38:1 61:1 62:1 69:1 165:1 # nature's
1:1 14:1 22:1 24:1 40:1 54:1 55:1 100:1 104:1 # candidemias
18:1 34:1 41:1 43:1 46:1 82:1 221:1 # monosomía
2:1 12:1 17:1 25:1 28:1 121:1 141:1 145:1 226:1 # orofaringe
2:1 3:1 7:1 8:1 29:1 47:1 81:1 98:1 174:1 239:1 297:1 # perforacion
15:1 27:1 42:1 62:1 135:1 136:1 195:1 # rheumatic
12:1 16:1 35:1 47:1 51:1 52:1 65:1 299:1 # kinesiología
75:1 287:1 # ega
2:2 26:1 43:2 90:1 110:1 150:1 # morbimortalidad
40:1 44:1 63:1 108:1 136:1 # pállidum
7:1 38:1 41:1 58:1 61:1 72:1 79:1 163:1 # oscurecerá
4:1 20:1 26:1 62:1 # natal
6:1 8:1 15:1 24:1 64:1 65:1 83:1 140:1 # citológicas
4:1 14:1 22:1 44:1 296:1 # alianza
3:1 4:1 10:1 13:1 14:1 22:1 44:1 71:1 78:1 134:1 232:1 267:1 # australiano
11:1 72:1 # eco
14:1 30:1 48:1 49:1 80:1 159:1 # daniel
1:1 14:1 16:1 24:1 85:1 96:1 104:1 282:1 # desembocando
17:1 24:1 46:1 47:1 53:1 54:1 75:1 234:1 287:1 292:1 # cardiomegalia
2:1 8:1 29:1 44:1 63:1 77:1 98:1 162:1 174:1 290:1 # bacilliformis
17:1 25:1 31:1 40:1 162:1 224:1 258:1 # barrido
8:1 26:1 29:1 34:1 47:1 84:1 98:1 116:1 145:1 287:1 # vegetaciones
7:1 41:1 50:1 51:1 58:1 69:1 213:1 218:1 227:1 # tuberculosas
4:1 116:1 151:1 174:1 # foveal
17:1 37:1 42:1 49:1 132:1 # armada
10:1 26:1 27:1 32:1 166:1 253:1 267:1 # autista
6:1 20:1 34:1 52:1 62:1 65:1 127:1 196:1 223:1 # neonatológica
3:1 5:1 14:1 16:1 17:1 38:1 50:1 186:1 198:1 228:1 # granulares
1:1 4:1 16:1 35:1 179:1 200:1 # desigual
# books
3:1 43:1 51:1 76:1 77:1 186:1 299:1 # kilogramo
28:1 32:1 35:1 41:1 52:1 61:1 190:1 222:1 # neurosis
35:1 47:1 62:1 66:1 71:1 107:1 # rhusiopathiae
1:1 5:1 30:1 31:1 37:1 38:1 43:1 87:1 91:1 104:1 171:1 # remodelado
148:1 # tnf
3:1 4:1 5:1 12:1 40:1 88:1 152:1 210:1 232:1 # hidralazina
38:1 40:1 49:1 73:1 104:1 150:1 181:1 # premórbida
27:1 44:1 62:1 75:1 77:1 119:1 141:1 150:1 179:1 # fatigabilidad
6:1 15:1 41:1 50:1 54:1 58:1 123:1 218:1 290:1 # dificultoso
7:1 17:1 22:1 25:1 85:1 153:1 245:1 # seriar
7:1 9:1 21:1 60:1 81:1 90:1 152:1 167:1 169:1 239:1 # hipertensa
6:1 28:1 51:1 53:1 65:2 73:1 84:1 107:1 206:1 # metoprolol
6:1 8:1 12:1 42:1 52:1 62:1 104:1 186:1 196:1 299:1 # cinematográfico
17:1 104:1 156:1 231:1 # empujar
19:1 22:1 35:1 85:1 193:1 # asepsia
14:1 66:1 67:1 110:1 152:1 156:1 264:1 281:1 # chimpancés
1:1 7:1 9:1 195:1 227:1 234:1 300:1 # heberden
8:1 15:1 41:1 51:1 141:1 174:1 205:1 # ciclofosfamida
15:1 17:1 24:1 25:1 61:1 83:1 123:1 231:1 290:1 292:1 # purificar
11:1 15:1 46:1 47:1 54:1 143:1 150:1 # biomédico
12:1 22:1 48:1 50:1 54:1 87:1 # vulvodinia
53:1 # dme
8:1 17:1 22:1 29:1 42:1 98:1 132:1 141:1 144:1 # farmacia
7:1 16:1 34:1 36:1 38:1 52:1 73:1 74:1 176:1 # presuponer
44:1 63:1 77:1 152:1 169:1 # phillip
7:1 8:1 21:1 28:1 84:1 96:1 122:1 179:1 195:1 # heterocigóticos
26:1 28:1 29:1 44:1 65:1 71:1 110:1 187:1 279:1 # tacrolimus
7:1 17:1 42:1 53:1 132:1 # mermar
15:1 25:1 30:1 50:1 61:1 79:1 106:2 124:1 # pluricelulares
8:1 32:1 33:1 39:1 54:1 68:1 70:1 86:1 99:1 176:1 # disrupción
3:1 13:1 14:1 15:1 48:1 78:1 167:1 # transgénico
38:1 # rev
2:1 15:1 43:1 65:1 140:1 174:1 # morfológicamente
11:1 15:1 24:1 27:1 135:1 143:1 # caótico
38:1 104:1 # rem
3:1 7:1 8:1 21:1 29:1 44:1 64:1 98:1 111:1 122:1 199:1 278:1 297:1 # obliteración
2:1 3:1 17:1 36:1 66:1 85:1 130:1 193:1 249:1 298:1 # por~separado
3:1 5:1 13:1 17:1 50:1 58:1 72:1 78:1 119:1 198:1 218:1 227:1 228:1 # trabecular
5:2 14:1 23:1 27:1 63:1 77:1 124:1 154:1 158:1 # plantilla
3:1 17:1 119:1 227:1 298:1 # jarabe
16:1 47:1 55:1 81:1 107:1 # miopes
8:1 9:1 14:1 20:1 22:1 67:1 144:1 145:1 155:1 219:1 # genciana
27:1 43:1 51:1 65:2 110:1 # timolol
10:1 16:1 26:1 31:1 37:1 41:1 97:1 102:1 166:1 171:1 # estados~unidos~de~américa
9:1 10:1 13:1 19:1 21:1 23:1 28:1 75:1 89:1 117:1 120:1 134:1 # gastroenterología
3:1 7:1 11:1 15:1 21:1 35:1 122:1 143:1 147:1 204:1 278:1 # psicoterapia
6:1 14:1 23:1 26:1 28:1 34:1 73:1 206:1 220:1 288:1 # tan~pronto~como
5:1 30:1 34:1 47:1 52:1 56:1 63:1 140:1 154:1 287:1 # legionella
7:1 21:1 65:1 122:1 # holter
27:1 31:1 40:1 41:1 73:1 224:1 # prótidos
3:1 10:1 12:1 13:1 32:1 37:1 48:1 55:1 78:1 134:1 170:1 # administraba
52:1 58:1 74:1 151:1 253:1 # subcutáneas
11:1 34:1 35:1 50:1 112:1 131:1 173:1 # convulsiva
6:1 15:1 42:1 46:1 55:1 79:1 84:1 230:1 # micetoma
2:1 17:1 25:3 26:1 47:1 64:1 73:1 226:1 259:1 # prioritario
6:1 62:1 66:1 193:1 195:1 196:1 200:1 # hepatoyugular
17:1 92:1 128:1 # quejar
11:1 15:1 17:1 20:1 27:1 135:1 143:1 213:1 # narcótico
36:1 55:1 56:1 65:1 104:1 152:1 169:1 # hipovolemia
11:2 18:1 34:1 96:1 131:1 # conoco
15:1 24:1 47:1 54:1 55:1 83:1 96:1 234:1 # miocárdica
9:1 12:1 15:1 21:1 23:1 35:1 120:1 123:1 167:1 257:1 290:1 # intensificar
25:1 32:1 50:1 85:1 127:1 186:1 # griseofulvina
18:1 # «no
16:1 35:1 56:1 173:1 # lesivo
14:1 15:1 23:1 27:2 55:1 110:1 158:1 # antimicóticos—los
19:1 28:1 41:1 60:1 123:1 137:1 # fibrosas
1:1 6:1 25:1 40:1 45:1 46:1 72:1 149:1 274:1 # iridectomía
4:1 24:1 37:1 40:1 44:1 49:1 60:1 71:1 181:1 267:1 # causalidad
11:1 15:1 55:1 61:1 143:1 # urémico
60:1 # saf
15:1 19:1 24:1 37:1 49:1 53:1 54:1 83:1 115:1 # medicadas
60:1 76:1 # sam
9:1 12:1 44:1 48:1 80:1 108:1 167:1 199:1 # dubliniensis
5:1 15:1 17:1 28:1 55:1 77:1 123:1 187:1 228:1 # microfilarias
9:1 # «en
5:1 25:1 53:1 110:1 127:1 185:1 186:1 # lagrimeo
14:1 18:1 22:1 44:1 65:1 103:1 173:1 # boliviano
9:1 10:1 21:1 32:1 67:1 160:1 212:1 221:1 # existencía
7:1 31:1 38:1 58:1 72:1 92:1 234:1 # recuerdo
53:1 # lyme
44:1 75:1 179:1 # liga
8:1 16:1 33:1 38:1 39:1 67:1 68:1 73:1 74:1 86:1 97:1 99:1 155:1 # presunción
20:1 97:1 # «una
6:1 14:1 20:1 43:1 46:1 62:2 66:1 107:1 196:1 # anatomopatológicos
9:1 17:1 23:1 29:1 69:1 79:1 89:1 # acentuar
2:1 6:1 32:1 35:1 50:1 51:1 70:1 101:1 107:1 190:1 # torulopsis
13:1 14:1 23:1 28:1 36:1 46:1 107:1 158:1 # antropométrico
9:1 11:1 20:1 65:1 145:1 # colágena
151:1 195:1 # dhea
19:1 41:1 60:1 75:1 85:1 127:1 # gaseosa
11:1 15:1 56:1 57:1 143:1 205:1 # nucleico
3:1 17:1 111:1 137:1 # obrar
22:1 35:1 36:1 40:1 44:1 54:1 65:1 169:1 # polidipsia
10:1 15:1 17:1 27:1 28:1 66:1 135:1 249:1 254:1 # paroxístico
5:1 19:1 60:1 280:1 # lassa
12:1 16:1 17:1 25:1 52:1 60:1 72:1 79:1 226:1 # innecesarias
29:1 74:1 79:1 # subyace
2:1 11:1 17:1 21:1 90:1 # cortejar
3:1 17:1 55:1 104:1 179:1 186:1 # emigrar
2:1 11:1 38:1 163:1 # score
133:1 # spm
10:1 11:1 13:1 19:1 34:1 82:1 96:1 112:1 131:1 134:1 167:1 # vasoconstrictor
51:1 254:1 # loxl1
6:1 8:1 64:1 77:1 # ilícito
12:1 18:1 55:1 76:1 # amino
12:1 31:1 37:1 58:1 67:1 162:1 171:1 # incubado
5:1 8:1 29:1 33:1 39:1 47:1 65:1 68:1 86:1 98:1 99:1 103:1 177:1 184:1 # violación
10:1 26:1 28:1 32:1 34:1 48:1 166:1 170:1 187:1 # cronista
33:1 35:1 39:1 50:1 68:1 104:1 279:1 # emulsión
4:1 5:1 19:2 22:1 26:1 55:1 85:1 104:1 280:1 # talasemias
8:1 9:1 21:1 29:1 33:1 39:1 62:1 68:1 86:1 98:1 99:1 177:1 184:1 # atenuación
15:1 19:2 24:1 27:1 83:1 113:1 135:1 # asmáticas
7:1 8:1 14:1 67:1 85:1 111:1 112:1 155:1 261:1 281:1 # observancia
8:1 10:1 15:1 22:1 27:1 71:1 135:1 144:1 # justicia
14:1 17:1 25:1 26:1 42:1 48:1 64:1 136:1 159:1 226:1 # humanitario
11:1 27:1 34:1 41:1 45:1 52:1 72:1 131:1 173:1 # conectivos
1:1 24:1 29:1 37:1 104:1 # academy
11:1 14:1 15:1 48:1 119:1 143:1 159:1 162:1 # abanico
# fgfr3
9:1 49:1 100:1 116:1 # vendaje
19:1 26:1 36:2 85:1 107:1 147:1 152:1 169:1 # hipopotasemia
20:1 # sna
9:1 12:1 92:1 106:1 148:1 296:1 # influenzavirus
9:1 12:1 14:1 20:1 38:1 48:1 109:1 121:1 # renina-angiotensina
12:1 35:1 64:1 69:1 # in~situ
3:1 17:1 18:1 29:2 45:1 49:1 87:1 255:1 297:1 298:1 # aracnodactilia
10:1 14:1 16:2 19:1 21:1 22:1 35:1 52:1 102:1 # anestesias
2:1 6:1 10:1 15:1 27:1 41:1 90:1 135:1 # ortostática
11:1 34:1 41:1 47:1 48:1 93:1 95:1 107:1 163:1 # gonioscopia
5:2 14:1 18:1 19:1 30:1 53:1 111:1 199:1 280:1 # melanoblastos
11:1 15:1 65:1 140:1 143:1 # zoológico
11:1 32:1 36:1 44:1 57:1 60:1 65:1 107:1 279:1 # mucopolisacáridos
14:1 17:1 20:1 34:1 44:1 47:1 75:1 121:1 164:1 223:1 235:1 # ganglionar
1:1 2:1 16:1 28:1 36:1 73:1 107:1 130:1 133:1 206:1 213:1 # desproporcionar
1:1 9:1 16:1 38:1 54:1 73:1 100:1 133:1 # desprendibles
8:1 12:1 20:1 56:1 57:1 109:1 # leucina
16:1 17:1 22:1 38:1 44:1 55:1 77:1 # miliares
7:1 21:1 28:1 84:1 107:1 122:1 124:1 195:1 # heteroplásmica
13:1 25:1 42:1 51:1 88:1 110:1 147:1 205:1 # clotrimazol
16:1 21:1 30:1 44:1 47:1 53:1 82:1 147:1 # mesotelio
7:1 35:1 38:1 39:1 71:1 81:1 193:1 239:1 # reperfusión
11:1 15:1 16:1 27:1 53:1 65:1 82:1 135:1 143:1 # mesolítico
28:1 57:1 106:1 187:1 # lucro
# <70
9:1 18:1 38:1 289:1 # reno
19:1 27:1 47:1 51:1 65:1 84:1 221:1 299:1 # etiologías
7:1 11:1 13:1 15:1 25:1 81:1 90:1 143:1 152:1 169:1 239:1 # hipertricosis
11:1 15:1 36:1 55:1 65:1 143:1 # polémico
7:1 13:1 25:1 28:1 36:1 64:1 107:1 153:1 # eritropoyesis
10:1 19:1 24:1 27:1 51:1 63:1 77:1 117:1 # castillo
7:1 15:1 28:1 48:1 107:1 114:1 258:1 # ferropénica
5:1 50:1 58:2 198:1 218:1 253:1 # cutícula
4:1 33:1 87:1 93:1 # algodón
1:1 16:1 40:1 51:1 55:1 76:1 77:1 # amiloides
1:1 7:1 28:1 35:1 40:1 41:1 43:1 104:1 195:1 222:1 # hemosiderosis
3:1 10:1 13:1 15:1 16:1 27:1 62:1 78:1 102:1 123:1 134:1 207:1 290:1 # estratificar
1:1 16:1 72:1 79:1 82:1 # deceso
7:1 25:1 55:1 81:1 113:1 124:1 153:1 169:1 239:1 # periplásmico
4:1 14:1 28:1 56:1 100:1 210:1 # alejandro
11:1 15:1 40:1 55:1 95:1 132:1 143:1 193:1 # epidérmico
8:1 31:1 40:1 69:1 150:1 224:1 290:1 # tubifícidos
6:1 25:1 40:1 49:1 75:1 103:1 149:1 181:1 299:1 # togaviridae
6:1 22:1 54:1 87:1 185:1 253:1 267:1 # autodiagnóstico
17:1 26:1 50:1 58:1 71:1 163:1 218:1 267:1 # auscultar
8:1 15:1 27:1 33:1 39:1 68:1 81:1 84:1 86:1 99:1 135:1 # petición
7:1 43:1 46:1 81:1 96:1 152:1 169:1 239:1 # hiperhomocistinemia
12:1 20:1 27:1 56:1 109:1 193:1 # leptina
2:1 9:1 18:1 44:1 46:1 53:1 65:1 93:1 179:1 289:1 # oligomenorrea
7:1 27:1 45:1 72:1 81:2 133:1 173:1 239:1 # perspectiva
6:1 13:1 28:1 34:1 41:1 53:1 84:1 # tonómetros
3:1 4:1 11:1 13:1 17:1 23:1 34:1 78:1 131:1 # al~contrario
22:1 34:1 43:1 44:1 48:1 77:1 # monilia
15:1 22:1 25:1 35:1 84:1 # rickettsiaceae
7:1 81:1 239:1 # per
6:1 41:1 85:1 193:1 # septos
8:1 67:1 73:1 81:1 155:1 169:1 208:1 # príncipe
41:1 92:1 127:1 128:1 195:1 264:1 # chequeos
2:1 9:1 18:1 38:1 43:1 289:1 # moreno
1:1 7:1 11:1 16:1 34:1 100:1 131:1 163:1 # esconder
25:1 28:1 52:1 61:1 123:1 137:1 # neurofibrillas
9:1 17:1 23:1 25:1 26:1 53:1 89:1 95:1 179:1 226:1 # pigmentario
18:1 # no~más
1:1 7:1 10:1 16:1 21:1 28:1 40:1 102:1 122:1 151:1 # esteroideas
7:1 11:1 14:1 34:1 85:1 100:1 112:1 131:1 167:1 261:1 # conservandum
7:1 8:1 12:1 14:1 20:1 28:1 67:1 80:1 109:1 123:1 155:1 281:1 # financiero
10:1 11:1 17:1 26:1 29:1 41:1 166:1 # acostar
9:1 10:1 17:1 21:1 23:1 26:1 71:1 74:1 89:1 # sustentar
6:1 9:1 23:1 80:1 89:1 103:1 220:1 # viento
4:1 5:1 19:1 22:1 35:1 42:1 247:1 280:1 # malasia
24:1 37:1 # cad
11:2 31:1 44:1 56:1 65:2 96:1 115:1 # coledocolitiasis
8:1 10:1 16:1 29:1 69:1 81:1 98:1 102:1 141:1 176:1 # estupefaciente
26:1 37:1 38:1 49:1 84:1 160:1 187:1 # excretada
38:1 300:1 # krebs
20:1 37:1 # nadh
3:1 17:1 56:1 66:1 124:1 204:1 221:1 249:1 298:1 # paraplejía
7:1 31:1 85:1 132:1 195:1 # pseudohermafroditismo
10:1 15:1 19:1 24:1 27:1 83:1 135:1 # místicas
54:1 71:1 # usdi
10:1 13:1 15:1 21:1 25:1 84:1 111:1 # obstetrics
5:1 14:1 23:1 26:1 30:1 34:1 52:1 174:1 288:1 # fontanela
3:1 13:1 21:1 56:1 78:1 84:1 124:1 204:1 # tetraplejia
6:1 11:1 16:1 42:1 46:1 147:1 163:1 230:1 # escotoma
14:1 42:1 65:1 93:1 # goldmann
4:1 5:1 16:1 25:1 42:1 56:1 110:1 185:1 186:1 247:1 # lagrimales
15:1 24:1 56:1 83:1 84:1 105:1 140:1 # letárgica
51:1 66:1 119:1 199:1 # pablo
# aij
6:1 34:1 35:1 44:1 51:1 64:1 65:1 77:1 167:1 # tonsilolitos
7:1 19:1 28:1 41:1 60:1 85:1 # serosas
71:1 # usgs
2:1 6:1 11:1 90:1 # «corto»
4:1 5:1 10:1 16:1 17:1 26:1 63:1 102:1 154:1 166:1 228:1 272:1 # estallar
12:1 52:1 # aine
28:1 32:1 40:1 46:1 55:1 58:1 73:1 163:1 172:1 206:1 # promiscuidad
12:1 20:1 31:1 37:1 38:1 109:1 171:1 # reinado
12:1 14:1 18:1 24:1 41:1 48:1 159:1 # caninos
7:1 12:1 21:1 23:1 41:1 85:1 120:1 122:1 127:1 257:1 # interóseos
18:1 28:1 32:1 34:1 35:1 41:1 96:1 187:1 190:1 222:1 # ocronosis
2:1 27:1 37:1 43:1 76:1 90:1 179:1 200:1 # amortiguador
2:1 7:1 31:1 51:1 81:1 152:1 169:1 234:1 239:1 # hiperlordosis
# 60-70
27:1 61:1 74:1 90:1 149:1 # surtir
151:1 195:1 # shea
4:1 5:1 6:1 62:1 196:1 254:1 # oxalato
# c/6
2:1 17:1 24:1 28:1 41:1 59:1 292:1 # carnívoros
119:1 # abo
8:1 12:1 23:1 26:1 257:1 # cinta
9:1 38:1 48:1 73:1 85:1 116:1 149:1 # prevenirse
77:1 82:1 123:1 174:1 # filósofo
12:1 20:1 38:1 109:1 # reina
7:1 19:1 21:1 28:1 42:1 46:1 62:1 122:1 230:1 # ateromas
11:1 96:1 195:1 264:1 # coche
2:1 6:1 64:1 65:1 82:1 150:1 # sorbitol
# afp
# afl
2:1 70:1 # rubor
2:1 12:1 28:1 106:1 128:1 172:1 # fluoroquinolona
29:1 187:1 # acr
8:1 15:1 33:1 38:1 39:1 54:1 68:1 73:1 86:1 99:1 115:1 161:1 238:1 # predicción
31:1 85:1 141:1 152:1 290:1 # pseudohifas
13:1 20:1 25:1 27:1 61:1 62:1 # natriurético
16:1 24:1 41:1 43:1 60:1 76:1 163:1 # escamosa
28:1 33:1 35:1 39:1 68:1 71:1 73:1 206:1 # profusión
8:1 41:1 96:1 174:2 # fosfocálcico
7:1 21:1 22:1 29:1 38:1 45:1 55:1 104:1 122:1 162:1 255:1 # bacteremia
3:1 13:1 14:1 24:1 29:1 51:1 78:1 96:1 167:1 # translocaciones
7:1 28:1 34:1 47:1 52:1 95:1 # pionero
28:1 51:1 52:1 61:1 65:1 221:1 299:1 # neurología
79:1 193:1 # bíceps
24:1 29:1 51:1 205:1 # cloaca
3:1 32:1 103:1 186:1 # gravis
# $30.000
12:1 18:1 26:1 29:1 55:1 76:1 79:1 84:1 # acetaminofén
8:1 12:1 52:1 # cine
11:1 15:1 28:1 41:1 55:1 95:1 107:1 163:1 187:1 # microscopia
7:1 8:1 16:1 29:1 38:1 73:1 85:1 98:1 112:1 261:1 # preservación
44:1 63:1 77:1 169:1 # killip
8:2 16:1 26:1 29:1 38:1 57:1 64:1 74:1 98:1 # resucitación
4:1 9:1 23:1 26:1 30:1 53:1 56:1 89:1 104:1 # elemental
12:1 18:1 24:1 25:1 73:1 204:1 # caprino
4:1 17:1 152:1 162:1 213:1 264:1 # archibald
3:1 8:1 14:1 23:1 29:1 32:1 98:1 158:1 297:1 # anthracis
2:1 14:1 31:1 37:1 48:1 75:1 105:1 159:1 164:1 171:1 175:1 182:1 191:1 192:1 194:1 215:1 216:1 248:1 296:1 # organizado
13:1 28:1 30:1 45:1 46:1 47:1 55:1 56:1 72:1 # electromiografía
1:1 2:1 38:1 234:1 300:1 # reborde
12:1 107:1 167:1 # hopkins
32:1 35:1 39:1 51:1 93:1 123:1 299:1 # fisiólogo
12:1 18:1 31:1 34:1 41:1 44:1 87:1 148:1 174:1 # linfonodos
2:1 93:1 103:1 179:1 # vigor
14:1 22:1 103:1 111:1 # obvian
7:1 53:1 56:1 81:1 119:1 132:1 151:1 199:1 239:1 # permeable
12:1 15:1 24:1 35:1 55:1 83:1 100:1 210:1 # sindrómicas
11:1 16:1 30:1 56:1 57:1 79:1 96:1 279:1 # mucoceles
15:1 35:1 71:1 # mckusick
41:1 51:1 63:1 77:1 79:1 95:1 193:1 # cepillos
2:1 3:1 5:1 30:1 43:1 63:1 154:1 # moraxella
8:1 11:1 17:1 22:1 34:1 44:1 67:1 77:1 131:1 155:1 # conciliar
18:1 # nohl
1:1 16:1 17:1 69:1 90:1 103:1 149:1 # desvirtuar
52:1 # nei
13:1 53:1 66:1 84:1 110:1 128:1 172:1 # paquimetría
1:1 8:1 32:1 33:1 35:1 39:1 68:1 72:1 # decisión
6:1 31:1 41:1 42:1 52:1 62:1 87:1 104:1 196:1 # nematodos
31:1 85:1 160:1 174:1 # pseudoexfoliativo
4:1 8:1 12:1 20:1 29:1 44:1 98:1 109:1 123:1 296:1 # finalización
14:1 19:1 60:1 61:1 # kyasanur
9:1 23:1 26:1 31:1 37:1 53:1 89:1 95:1 171:1 179:1 # pigmentados
9:1 12:1 18:1 25:1 31:1 65:1 96:1 100:1 187:1 # endocrinología
7:1 13:1 25:1 53:1 81:1 84:1 110:1 153:1 221:1 239:1 # perimetría
19:1 21:1 160:1 # texas
1:1 14:1 22:1 24:1 40:1 54:1 55:1 100:1 104:1 # candidemia
2:1 25:1 93:1 179:1 # rigor
8:1 10:1 14:1 22:1 26:1 67:1 74:1 144:1 155:1 166:1 219:1 281:1 288:1 # substanciar
4:1 17:1 26:1 60:1 # saltar
7:3 52:1 59:1 79:2 # cerner|cernir
1:1 7:1 36:1 42:1 87:1 132:1 # hypoderma
9:1 18:1 46:1 53:1 # nomen
2:1 16:1 34:1 36:1 121:1 133:1 140:1 174:1 290:1 # espongiforme
21:1 127:1 # lúteo
2:1 6:1 24:1 62:1 79:1 101:1 196:1 213:1 # catorce
12:1 43:1 54:1 55:1 87:1 104:1 195:1 # hemodinámicamente
2:1 9:1 38:1 51:1 # lorenzo
12:1 14:1 20:1 23:1 27:1 42:1 53:1 104:1 109:1 158:1 # memantina
2:1 3:1 4:1 6:1 31:1 45:1 96:1 101:1 232:1 274:1 # doctoral
1:1 7:1 29:1 79:1 115:1 161:1 # acceder
11:1 15:1 25:1 40:1 106:1 136:1 137:1 143:1 282:1 # lumbricoides
17:1 26:1 65:1 82:1 # soltar
11:1 15:1 123:1 143:1 186:1 # gráfico
2:1 31:1 32:1 35:1 41:1 51:1 190:1 222:1 234:1 # lordosis
11:1 51:1 52:1 65:1 72:1 299:1 # gynecology
2:1 7:1 52:1 59:1 139:1 # horner
9:1 13:1 23:1 25:1 40:1 47:1 54:1 89:1 116:1 # idioventricular
30:1 44:1 81:1 114:1 169:1 # felipe
12:1 18:1 30:1 44:1 114:1 # felino
11:2 18:1 34:1 41:1 93:1 96:2 # gonococos
# 0.5
# 0.4
# 0.1
7:1 14:1 21:1 23:1 24:1 53:1 120:1 158:1 213:1 # mercante
3:1 7:1 21:1 31:1 37:1 90:1 116:1 137:1 171:1 300:1 # vertebrado
12:1 26:1 35:1 41:1 50:1 51:1 74:1 76:1 222:1 # tamsulosina
# 0,8
5:1 17:1 104:1 124:1 156:1 228:1 # ejemplar
# nlm
2:1 7:1 21:1 30:1 51:1 81:1 90:1 152:1 169:1 239:1 # hipertelorismo
42:1 104:1 # yema
5:1 6:1 14:1 23:1 63:1 154:1 158:1 220:1 # llanto
13:1 14:1 23:1 25:1 27:1 35:1 64:1 158:1 169:1 # antitripsina
6:1 24:1 28:1 72:1 73:1 147:2 195:1 206:1 # prototheca
12:1 18:1 51:1 65:1 97:1 279:1 299:1 # inmunología
7:1 81:1 # peyer
12:1 27:1 42:1 104:1 106:1 185:1 195:1 235:1 253:1 # hemaglutininas
15:1 24:1 27:1 83:1 135:1 # ótica
15:1 24:1 27:1 83:1 135:1 # lítica
12:1 27:1 40:1 45:1 72:1 103:1 114:1 148:1 173:1 # infectividad
2:1 6:1 34:1 38:1 43:1 48:1 64:1 73:1 101:1 104:1 # premonitorios
6:1 41:1 60:1 # aftosa
16:1 33:1 38:1 92:1 128:1 # requesón
12:1 14:1 18:1 20:1 22:1 25:1 54:1 87:1 109:1 245:1 # rianodina
9:1 10:1 12:1 13:1 23:1 53:1 70:1 89:1 134:1 136:1 167:1 202:1 225:1 # instrumental
8:1 11:1 12:1 17:1 20:1 96:1 109:1 # cocinar
75:1 116:1 287:1 # vega
152:1 # typhi
# 180
7:1 25:1 47:1 81:1 110:1 153:1 156:1 239:1 259:1 # imperio
21:1 62:1 119:1 162:1 # abate
# 140
3:1 7:1 12:1 18:1 27:1 62:1 92:1 96:1 128:1 278:1 # queratinocito
27:1 56:1 57:1 74:1 79:1 193:1 199:1 # suceptible
4:1 12:1 44:1 121:1 200:1 # lingual
24:1 31:1 40:1 41:1 44:1 76:1 224:1 # camélidos
4:1 9:1 13:1 21:1 23:1 25:1 56:1 89:1 112:1 120:1 173:1 # trivalente
17:1 26:1 50:1 279:1 # multar
50:1 51:1 61:1 63:1 132:1 279:2 # murmullo
8:1 13:1 15:1 24:1 25:1 29:1 62:1 83:1 296:1 # cicatrizaciones
7:1 17:1 32:1 60:1 74:1 81:1 103:1 176:1 239:1 261:1 # supervisar
# gm-csf
29:1 31:1 40:1 42:1 44:1 187:1 224:1 # macrólido
11:1 14:1 22:1 34:1 123:1 131:1 148:1 296:1 # confianza
3:1 185:1 # wragg
6:1 41:1 56:1 65:1 82:1 84:1 111:1 # obsoletos
8:1 15:1 44:1 64:1 65:1 69:1 82:1 # solicitud
11:1 15:1 33:1 48:1 143:1 205:1 # tónico-clónica
46:1 # omsk
15:1 24:1 83:1 150:1 # púbica
9:1 23:1 26:1 43:1 76:1 89:1 162:1 300:1 # entamoeba
19:1 24:1 36:1 97:1 121:1 133:1 140:1 # caspofungina
# ὄψ
2:1 15:1 43:1 104:1 140:1 195:1 258:1 # hemorrágicos
14:1 23:1 27:1 158:1 282:1 # anti-mbg
11:1 15:1 27:1 135:1 143:1 204:1 # apático
17:1 24:1 38:1 72:1 75:1 82:1 105:1 111:1 137:1 175:1 292:1 # sobrecargar
41:1 82:1 # oso
5:1 17:1 50:1 58:1 72:1 85:1 198:1 218:1 228:1 # secular
14:1 18:1 66:1 156:1 # tímpano
1:1 2:1 7:1 32:1 54:1 82:1 234:1 # disorders
41:1 50:1 51:1 58:1 69:1 213:1 218:1 # tubérculos
30:1 54:1 106:1 149:1 # eludir
9:1 38:1 41:1 55:1 60:1 76:1 80:1 300:1 # rebosamiento
# 0,25
40:1 54:1 136:1 # oidium
1:1 7:1 9:1 31:1 43:1 87:1 100:1 132:1 # endodermo
34:1 # onu
# 1,3
11:1 14:1 34:1 48:1 67:1 131:1 141:1 281:1 # fanconi
15:1 16:1 27:1 30:1 92:1 128:1 135:1 # esquelética
1:1 22:1 24:1 29:1 37:1 55:1 104:1 # academia
2:1 17:1 28:1 121:1 141:1 145:1 208:1 # orofaríngea
4:1 9:1 16:1 20:1 34:1 56:1 145:1 # onygenales
19:1 27:1 29:1 45:1 82:1 112:2 173:1 255:1 # vasoactivas
8:1 9:1 11:1 34:1 67:1 103:1 116:1 131:1 155:1 173:1 # convivencia
5:1 15:1 17:1 25:1 30:1 79:1 112:1 226:1 # varicela-zóster
49:1 # nmda
7:1 22:1 34:1 38:1 43:1 48:1 79:1 104:1 # ceremonia
14:1 26:1 121:1 288:1 # tang
27:1 28:1 50:1 58:1 61:1 96:1 173:1 218:1 # urocultivos
3:1 17:1 19:1 26:1 35:1 64:1 66:1 118:1 249:1 298:1 # parasita
9:1 19:1 28:1 37:1 41:1 49:1 60:1 121:1 186:1 # engrosadas
14:1 121:1 162:1 # bang
3:1 14:1 31:1 37:1 49:1 100:1 171:1 185:1 186:1 # agrandado
7:1 14:1 24:1 79:1 213:1 221:1 # cercanía
17:1 24:1 29:1 42:1 136:1 292:1 # zumacar
27:1 38:1 53:1 73:1 77:1 84:1 115:1 # metilprednisolona
2:1 9:1 18:1 21:1 35:1 43:1 132:1 147:1 167:1 # normotensional
162:1 # lba
10:1 13:1 28:1 134:1 # stroke
11:1 19:1 34:1 42:1 46:1 51:1 54:1 77:1 100:1 131:1 230:1 # condilomas
15:1 17:1 24:1 38:1 44:1 83:1 85:1 124:1 193:1 292:1 # replicarse
# 450.000
10:1 12:1 13:1 28:1 32:1 48:1 55:1 134:1 170:1 # ministro
6:1 46:1 77:1 103:1 253:1 267:1 # automóvil
1:1 7:1 11:1 34:1 67:1 79:1 115:1 131:1 # conceder
13:1 # ktr
9:1 15:1 24:1 27:1 83:1 135:1 145:1 # genética
1:1 8:1 33:1 39:1 56:1 68:1 72:1 86:1 99:1 124:1 193:1 # depleción
2:1 4:1 11:1 22:1 38:1 54:1 72:1 73:1 234:1 # precordial
3:1 32:1 128:1 137:1 172:1 # braquis
2:1 3:1 7:1 31:1 37:1 81:1 104:1 156:1 171:1 239:1 278:1 # emperador
17:1 24:1 39:1 51:1 54:1 93:1 234:1 292:1 299:1 # cardiólogos
4:1 26:1 # alta
# 8000
19:1 26:1 38:1 84:1 160:1 187:1 # excretas
7:1 28:1 32:1 35:1 41:1 190:1 222:1 # xerosis
23:1 97:1 # hunt
10:1 16:1 21:1 27:1 34:1 43:1 47:1 48:1 102:1 110:1 # testimonio
27:1 28:1 45:1 72:1 73:1 77:1 206:1 # proyectil
13:1 22:1 54:1 62:1 81:1 115:1 221:1 # pediatría
5:1 12:1 42:1 56:1 76:1 119:1 148:1 199:1 # inflamable
2:1 21:1 24:1 25:1 62:1 93:1 287:1 296:1 # categorizar
8:1 29:1 33:1 39:1 66:1 68:1 70:1 86:1 98:1 99:1 176:1 177:1 184:1 185:1 186:1 # agrupación
1:1 9:1 16:2 18:1 40:1 114:1 289:1 # esfenoides
15:1 24:1 83:1 93:1 152:1 185:1 264:1 # chicago
# lss
4:1 34:1 82:1 167:1 174:1 # alfonso
9:1 195:1 # henry
10:1 13:1 16:1 38:1 72:1 102:1 134:1 195:1 207:1 264:1 # estrechez
17:1 19:1 24:1 60:1 # casar
15:1 27:1 79:1 90:1 135:1 # vértice
5:1 6:1 9:1 17:1 23:1 53:1 66:1 76:1 89:1 220:1 249:1 # parlamento
5:1 17:1 50:1 51:1 111:1 198:1 228:1 235:1 # globular
1:1 8:1 9:1 21:1 23:1 40:1 89:1 96:1 120:1 161:1 238:1 # occidente
3:1 27:1 52:1 62:1 75:1 76:1 186:1 287:1 # gramnegativas
15:1 28:1 55:1 187:1 221:1 235:1 299:1 # microglía
15:1 48:1 264:1 # nicho
9:1 10:1 11:1 15:1 17:1 25:1 26:1 41:1 79:1 166:1 226:1 # costaricensis
15:1 28:1 41:1 46:1 47:1 55:1 150:1 163:1 187:1 # biomicroscopía
30:1 42:1 46:1 51:1 55:1 80:1 230:1 # mieloma
2:1 6:1 32:1 35:1 41:1 48:1 59:1 64:1 139:1 190:1 222:1 # ornitosis
3:1 17:2 19:1 25:1 26:1 35:1 64:1 66:1 118:1 226:1 249:1 298:1 # parasitarios
12:1 30:1 44:1 49:1 53:1 100:1 # melinda
3:1 12:1 13:1 23:1 78:1 257:1 # intra
1:1 27:1 40:1 48:1 64:1 # nitidez
9:1 10:1 21:1 22:1 41:1 48:1 81:1 107:1 127:1 # osteopenia
2:1 11:1 15:1 24:1 27:1 74:1 83:1 90:1 135:1 # subcorticales
# δάκτυλος
15:1 24:1 29:1 35:1 48:1 83:1 123:1 179:1 290:1 # significación
3:1 41:1 55:1 60:1 179:1 186:1 # migrañosa
1:1 2:1 14:1 16:1 48:1 75:1 82:1 105:1 159:1 164:1 175:1 182:1 191:1 192:1 194:1 215:1 216:1 248:1 # desorganización
12:1 16:1 18:1 30:1 79:1 95:1 96:1 106:1 133:1 # espinocelular
2:2 3:1 11:1 17:1 28:1 111:1 258:1 # corroborar
1:1 9:1 30:1 51:1 53:1 107:1 116:1 # development
1:1 4:1 40:1 51:2 107:1 124:1 # aloploide
9:1 17:1 20:1 22:1 53:1 128:1 172:1 # menarquia
3:1 11:1 13:1 23:1 34:1 35:1 36:1 41:1 78:1 131:1 204:1 222:1 # contraposición
7:2 21:1 38:1 90:1 116:1 122:1 # reverter|revertir
4:1 9:1 16:1 18:1 40:1 49:1 114:1 181:1 289:1 # esfenoidal
11:1 15:1 48:1 74:1 143:1 205:1 208:1 # subclínicos
50:1 63:1 200:1 # gull
1:1 9:1 23:1 24:1 55:1 72:1 80:1 89:1 110:1 # decaimiento
9:1 55:1 58:1 61:1 67:1 76:1 80:1 112:1 261:1 # encurvamiento
11:1 72:1 92:1 # hueco
7:1 8:1 15:1 47:1 81:1 172:1 239:1 # perjuicio
5:1 14:1 20:1 37:1 49:1 124:1 204:1 # aplanada
12:1 18:1 35:1 40:1 41:1 49:1 55:1 106:1 136:1 181:1 222:1 # luminosidad
1:1 16:1 44:1 72:1 116:1 173:1 205:1 # declives
# 1977
# 1979
7:1 17:1 24:1 28:1 38:1 57:1 88:1 292:1 # azucarero
14:1 22:1 26:1 35:1 48:1 64:1 71:1 106:1 159:1 288:1 # lusitaniae
8:1 22:1 24:1 31:1 37:1 66:1 96:1 144:1 171:1 204:1 # capadocia
10:1 21:1 71:1 # ajuste
7:1 38:1 82:1 116:1 # reverso
13:1 38:1 72:1 253:1 264:1 # utrecht
4:1 17:1 24:1 44:1 51:1 96:1 296:1 # localizarse
5:1 31:1 76:1 107:1 264:1 # chlamydophila
4:1 296:1 # alza
60:1 80:1 104:1 140:1 # giemsa
8:1 11:1 15:1 20:1 34:2 47:1 54:1 100:1 131:1 223:1 # condicionante
10:1 12:1 13:1 19:1 20:1 25:1 75:1 109:1 117:1 134:1 # gastrina
6:1 7:1 16:1 38:1 45:1 56:1 72:1 163:1 205:1 274:1 # esclerectomía
22:1 44:1 50:1 55:1 110:1 # bulimia
27:1 29:1 34:1 38:1 45:1 47:1 151:1 255:1 # reaction
11:1 15:1 25:1 143:1 210:1 # hídrico
# 1928
2:1 3:1 12:1 64:1 148:1 150:1 # infraorbitario
# 1939
# 1945
# 1944
# 1941
# 1955
7:1 8:1 38:1 58:1 97:1 114:1 148:1 149:1 213:1 # circunferencia
4:1 56:1 112:1 # ovale
5:1 8:1 14:1 20:1 29:1 33:1 39:1 68:1 86:1 98:1 99:1 124:1 177:1 184:1 204:1 # aplanación
193:1 # epnp
