# Supplementary material for: A Cross-Lingual Similarity Measure for Detecting Biomedical Term Translations
Source: PLoS One. 2015 Jun 1;10(6):e0126196. doi: 10.1371/journal.pone.0126196 (PMC4452086; doi:10.1371/journal.pone.0126196)
Supplement: S1 dataset — (TGZ) [file pone.0126196.s001.tgz › dataset/en-es/es_300_ngram_train.dat]

8:1 10:1 12:1 14:2 20:1 22:1 23:1 26:2 37:1 42:1 54:1 67:1 71:1 74:1 76:1 109:1 144:1 155:1 158:1 166:1 219:1 281:1 288:1 # amantadina (sustancia)
1:1 7:1 16:1 17:1 24:1 34:1 52:1 54:1 57:1 69:1 81:1 90:1 93:1 179:1 234:1 239:1 264:1 292:1 # cartucho de 12 perdigones
1:1 16:1 42:1 82:1 110:1 212:1 254:1 # 1-desoximanojirimicina
8:1 10:1 14:1 22:1 26:1 54:1 67:1 71:1 74:1 106:1 144:1 155:1 166:1 219:1 281:1 288:1 290:1 # 1,1-difluorotetracloroetano (sustancia)
1:1 2:1 9:1 15:1 18:1 28:2 51:1 54:1 56:1 61:1 70:1 73:1 77:1 95:1 107:1 205:1 206:1 289:1 # dicloruro de propileno
9:1 47:1 54:1 87:1 227:1 254:1 # benzodioxoles
28:2 43:1 46:1 66:1 73:1 107:2 137:1 206:1 # 1 - bromopropano
8:1 10:1 14:1 22:1 26:2 31:1 67:1 71:1 74:1 87:1 111:1 144:1 155:1 166:1 219:1 253:1 281:1 288:1 # 1-yodobutano (sustancia)
8:1 10:1 14:1 22:1 26:1 41:1 45:1 57:1 67:1 70:1 71:1 74:1 144:1 146:1 155:1 166:1 174:2 209:1 219:1 240:1 281:1 288:1 # 1 - fosfofructocinasa (sustancia)
8:1 10:1 14:1 22:1 26:1 28:1 47:1 54:1 67:1 71:1 74:1 87:1 144:1 155:1 166:1 219:1 281:1 288:1 # rodio ^ 101m ^ ( sustancia )
14:1 17:1 18:1 19:1 28:1 41:2 42:2 43:1 46:2 66:1 82:1 136:1 187:1 230:1 249:1 # cromosomas humanos par 12
8:1 10:1 14:1 16:1 22:1 26:1 35:1 47:1 67:1 71:1 74:1 79:1 144:1 155:1 166:1 219:1 281:1 288:1 # cesio ^ 131 ^ ( sustancia )
10:1 13:1 16:1 25:1 47:1 65:1 102:1 134:1 207:1 259:1 # estriol
1:1 7:1 10:1 16:1 18:1 21:1 28:1 34:1 40:1 43:1 102:1 122:1 212:1 254:1 # esteroide 17-monooxigenasa
28:2 40:1 73:1 152:1 169:1 206:1 210:1 212:1 254:1 # 17, 21 - hidroxiprogesterona
6:1 10:1 16:1 21:1 27:1 53:1 77:1 84:1 102:1 125:1 # metiltestosterona
8:1 10:1 14:1 22:1 26:1 47:1 48:1 67:1 71:1 74:1 94:1 144:1 155:1 166:1 219:1 281:1 288:1 # hafnio174 (sustancia)
28:1 40:1 152:1 210:1 212:1 254:1 # 18-hidroxidesoxicorticosterona
1:1 7:1 26:1 27:2 28:1 29:1 34:1 43:1 53:4 77:2 84:3 # monómero de metil metilmetacrilato
4:1 8:1 9:1 10:2 14:1 15:1 22:1 26:2 32:1 34:1 37:1 38:1 48:1 67:1 71:1 74:1 93:1 105:1 140:1 141:1 144:1 155:1 166:2 170:1 185:1 210:1 219:1 281:1 288:1 # agonista adrenérgico alfa 2 (sustancia)
3:1 8:1 10:1 12:2 13:1 14:2 18:2 22:1 26:1 37:1 54:1 55:2 66:1 67:1 71:1 74:1 76:2 78:1 144:1 147:1 155:1 166:1 167:1 169:1 219:1 281:1 288:1 # 2 - aminoadipato aminotransferasa (sustancia)
12:2 18:1 25:1 55:1 61:1 76:1 107:1 231:1 # 2 - aminopurina
6:1 7:1 8:1 10:1 14:1 22:1 24:1 26:1 53:1 67:1 71:1 74:1 84:1 144:1 155:1 166:1 204:1 213:1 219:1 281:1 288:1 # 2 - mercaptoetanol ( sustancia )
8:1 10:1 13:1 14:1 22:1 25:1 26:1 67:1 71:1 74:1 110:1 144:1 155:1 166:1 219:1 281:1 288:1 # 2,2,4-trimetilpentano (sustancia)
12:1 20:1 25:1 40:1 54:1 95:1 109:1 149:1 150:1 169:1 # 2,2 - bipiridina
12:1 19:1 21:1 23:1 26:1 35:1 60:1 84:1 120:1 257:1 # 2-5a sintetasa
6:1 8:1 10:1 14:1 22:2 26:2 29:1 67:1 71:1 74:1 79:1 84:2 144:1 155:1 166:1 212:1 219:1 254:1 281:1 288:1 # 2 - etoxiacetato ( sustancia )
8:1 10:1 13:1 14:1 22:1 26:1 28:2 48:1 64:1 66:1 67:1 71:1 73:1 74:1 107:2 144:1 155:1 166:1 206:1 219:1 281:1 288:1 # 2 - nitropropano ( sustancia )
2:1 3:3 4:1 6:1 9:2 14:1 15:1 18:1 23:1 29:1 42:1 43:1 45:1 46:1 53:1 61:1 65:1 69:1 89:1 129:1 140:1 165:1 174:1 180:1 183:1 185:1 197:1 203:1 220:1 221:1 230:1 247:1 255:1 297:1 # fractura en 3 fragmento ( anomalía morfológica )
6:1 9:1 28:1 40:1 42:1 45:1 48:1 49:1 57:1 73:1 87:1 108:1 114:1 146:1 181:1 206:1 274:1 # mafenida ( producto )
1:2 6:1 11:1 15:1 26:1 44:1 45:1 53:1 72:1 75:1 84:1 114:1 119:2 143:1 162:1 274:1 # defecto metabólico de gaba
3:1 6:1 28:1 29:1 34:1 40:1 45:1 48:1 51:1 57:1 73:2 87:1 108:1 146:1 204:1 205:1 206:1 274:1 297:1 # apraclonidina (producto)
8:2 10:1 14:1 15:1 17:1 22:1 26:1 40:1 49:1 67:1 70:1 71:1 74:1 144:1 150:1 155:1 166:1 181:1 219:1 258:1 281:1 288:1 # idarrubicina ( sustancia )
8:1 22:1 25:1 28:1 29:1 40:1 61:1 95:1 98:1 106:1 108:1 149:1 235:1 245:1 253:1 299:1 # aciduria piroglutámica
1:2 6:1 16:1 26:1 28:1 30:1 40:1 79:1 84:1 91:1 152:1 210:1 # 3-ceto-5-alfa-esteroide delta 4-deshidrogenasa
4:1 12:1 18:1 41:1 55:1 60:1 76:1 # 5-aminosalicilato
6:1 8:1 12:1 27:1 28:1 29:1 40:1 45:1 54:1 57:1 64:1 73:1 87:1 88:1 98:1 108:1 146:1 206:1 274:1 296:1 # azacitidina (producto)
27:1 30:1 31:1 37:1 40:1 49:1 56:2 57:1 112:1 127:1 147:1 171:1 181:1 205:1 # 5 - nucleotidasa elevado
8:1 10:1 14:1 22:1 26:1 30:1 44:1 47:1 67:1 71:1 74:1 144:1 155:1 166:1 195:1 219:1 281:1 288:1 # helio ^ 6 ^ ( sustancia )
1:2 2:1 15:1 16:1 17:1 19:1 24:2 25:2 26:1 37:1 38:1 40:1 41:1 42:1 47:1 48:1 49:1 55:1 57:1 74:1 83:1 97:1 147:1 181:1 226:1 259:1 292:1 # subunidades ribosómicas mayores de eucariotas
1:2 9:1 16:1 37:1 60:1 88:1 296:1 # 7 - desazaadenosina
3:1 9:1 13:1 14:1 23:1 27:1 29:1 53:1 54:1 77:1 78:1 84:1 110:1 158:1 227:1 296:1 297:1 # 9,10 - dimetil - 1,2 - benzantraceno
12:2 18:2 55:1 76:1 128:1 172:1 # 8 - aminoquinolina
8:2 10:1 11:1 14:1 22:1 26:1 34:1 47:1 48:1 67:1 71:1 74:1 131:1 144:1 149:1 155:1 166:1 213:1 219:1 281:1 288:1 # circonio86 ( sustancia )
8:2 10:1 11:1 14:1 22:1 26:1 34:1 47:1 48:1 67:1 71:1 74:1 131:1 144:1 149:1 155:1 166:1 213:1 219:1 281:1 288:1 # circonio^88^ (sustancia)
2:2 11:1 28:1 90:1 96:1 106:1 # 9 - fluorocortisol
7:1 26:1 64:1 76:1 81:1 103:1 152:1 169:1 239:1 261:1 # hipervitaminosis a
1:1 8:1 9:1 10:1 14:3 18:1 22:1 23:1 26:1 36:1 52:1 60:1 67:1 70:1 71:1 74:1 121:1 127:1 144:1 145:1 155:1 158:1 166:1 176:1 186:1 200:1 208:1 219:1 281:1 288:1 289:1 # antígeno de grupo sanguíneo a ( sustancia )
1:1 3:1 5:1 7:2 10:1 13:1 15:1 16:1 17:1 21:1 22:1 23:1 25:1 27:1 45:1 57:1 61:1 69:1 70:1 90:1 102:1 119:1 122:1 129:1 134:1 135:1 146:1 153:1 165:1 180:1 183:1 197:1 202:1 203:1 207:1 208:1 209:1 225:1 227:1 233:1 237:1 240:1 245:1 252:1 256:1 260:1 262:1 263:1 271:1 273:1 275:1 276:1 277:1 283:1 284:1 285:1 286:1 293:1 294:1 295:1 301:1# estructura de arteria laberíntica
1:1 2:1 6:1 7:1 8:1 10:1 11:1 14:2 15:1 22:1 23:1 26:1 27:2 29:1 36:1 38:1 44:1 58:1 65:1 67:1 71:1 72:1 74:1 77:1 79:2 84:1 92:1 101:1 126:1 135:1 144:1 155:1 158:1 166:1 193:1 219:1 281:1 288:1 # anticuerpo receptor de acetilcolina ( sustancia )
2:2 3:2 4:2 10:2 11:1 12:1 13:2 16:2 20:1 31:1 36:1 45:2 46:1 55:1 57:2 61:2 69:2 70:2 102:2 109:1 119:1 126:1 129:1 130:1 134:2 146:2 165:2 180:2 183:1 197:2 202:2 203:1 207:2 209:2 225:2 232:1 233:2 237:2 240:2 252:2 256:2 260:2 262:2 263:2 271:2 273:2 275:2 276:1 277:2 283:2 284:2 285:2 286:1 293:2 294:2 295:1 301:1# estructura abdominal (estructura corporal)
4:1 12:1 20:1 22:1 31:1 35:1 46:1 55:1 56:1 77:1 95:1 109:1 119:1 193:2 # epilepsia abdominal
1:1 3:1 4:1 10:1 12:1 13:1 16:2 20:1 30:1 31:1 45:1 46:1 55:1 57:1 61:1 69:1 70:1 91:1 93:1 102:1 109:1 119:1 129:1 134:1 141:1 146:1 165:1 180:1 183:1 185:1 197:1 202:1 203:1 207:1 209:1 225:1 233:1 237:1 240:1 252:1 256:1 260:1 262:1 263:1 271:1 273:1 275:1 276:1 277:1 283:1 284:1 285:1 286:1 293:1 294:1 295:1 301:1# estructura del esófago abdominal
1:1 5:1 9:1 19:1 22:1 30:1 31:1 35:1 46:1 52:1 53:1 91:1 107:1 119:1 124:1 127:1 280:1 # neoplasia del abdomen
2:1 9:1 31:2 46:1 51:1 53:1 65:1 119:1 # abdomen, dolor
1:1 3:1 4:1 6:1 7:1 14:1 30:1 47:1 52:2 56:1 85:1 91:1 103:1 127:1 151:1 160:1 187:1 205:1 261:1 # núcleo del sexto nervio craneal
1:1 3:1 7:1 8:1 11:2 14:1 21:1 23:1 33:1 34:1 39:1 46:1 56:1 57:1 68:1 86:1 99:1 100:1 108:1 119:1 120:1 124:1 131:1 156:1 158:1 161:1 201:1 227:1 238:1 258:1 # complejo de conducción aberrante
2:4 3:1 4:2 11:1 14:1 18:1 36:1 42:1 51:1 65:1 126:1 130:1 132:1 232:1 247:1 # olor corporal anormal
2:1 3:1 4:1 6:1 9:1 14:1 18:1 22:1 23:1 42:1 43:1 54:1 55:1 80:1 89:1 103:1 110:1 132:1 185:1 220:1 247:1 # movimiento diafragmático anormal
2:1 3:1 6:1 10:1 11:1 13:1 15:1 18:1 19:1 59:1 78:1 101:1 111:1 117:1 118:1 125:1 138:1 139:1 143:1 150:1 174:1 229:1 236:1 241:1 242:1 243:1 246:1 265:1 266:1 268:1 269:1 270:1 # fobico, trastorno
2:1 3:1 4:2 5:1 6:2 8:1 11:1 14:1 17:1 18:1 20:1 29:1 33:1 34:1 39:1 42:2 62:1 63:1 65:1 66:1 67:1 68:1 75:1 79:1 86:1 88:1 93:1 94:1 98:1 99:1 104:1 116:1 131:1 132:1 140:1 142:1 154:1 177:1 184:1 193:1 195:1 196:1 247:1 249:1 272:1 287:1 291:1 298:1 # hallazgo hematológico anormal (concepto para navegación)
2:2 3:1 4:1 12:1 14:2 18:2 22:1 25:1 37:1 42:1 43:1 47:1 54:1 64:1 132:1 148:1 150:1 247:1 258:1 # biorritmo infradiano anormal
1:1 2:1 4:1 14:2 18:1 28:1 32:2 35:1 41:1 42:2 43:1 44:1 46:3 52:1 82:1 127:1 132:1 187:1 190:1 230:1 247:1 # análisis de cromosoma neom anormal
1:1 2:3 3:2 4:2 5:2 6:2 8:1 11:1 14:1 17:1 18:1 20:1 25:1 29:1 33:1 34:1 39:1 42:1 62:1 63:1 66:1 67:1 68:1 75:1 79:1 86:1 88:1 93:1 94:1 98:1 99:1 101:1 116:1 119:1 131:1 132:1 142:1 154:1 177:1 184:1 193:1 196:1 247:1 249:1 272:1 287:1 291:1 298:1 # hallazgo de laboratorio anormal (concepto para navegación)
2:1 4:1 7:1 11:1 14:1 15:1 18:1 25:2 42:1 50:1 81:1 82:1 132:1 143:1 153:1 231:1 239:1 247:1 290:1 # pulso periférico anormal
2:1 4:1 14:1 18:1 41:1 42:1 47:1 48:1 76:1 132:1 247:1 # amnios anormal
2:1 4:1 8:1 14:1 15:1 18:1 33:1 39:1 42:1 46:1 52:1 55:1 68:1 86:1 99:1 127:1 132:1 161:1 238:1 247:1 # micción anormal neom
1:1 4:1 9:1 14:1 17:1 18:1 19:2 22:1 23:1 25:1 26:1 42:1 46:1 89:1 221:1 226:1 230:1 245:1 247:1 # anomalías dentarias
1:1 8:1 9:1 10:1 14:3 18:1 22:1 23:1 26:1 30:1 36:1 52:1 60:1 67:1 70:1 71:1 74:1 91:1 119:1 121:1 127:1 144:1 145:1 155:1 158:1 166:1 176:1 186:1 200:1 208:1 219:1 281:1 288:1 289:1 # antígeno del grupo sanguíneo abo ( sustancia )
2:1 3:1 4:2 5:1 6:1 8:1 11:1 14:1 15:1 17:1 18:1 20:1 28:1 29:1 33:1 34:1 39:1 42:1 47:1 55:1 63:1 65:1 66:1 67:1 68:1 75:1 79:1 86:1 88:1 93:1 94:1 98:1 99:1 111:1 116:1 131:1 132:1 142:1 150:1 154:1 177:1 184:1 187:1 193:1 247:1 249:1 272:1 287:1 291:1 298:1 # hallazgo microbiológico anormal ( concepto para navegación )
2:1 6:2 11:1 12:1 16:1 23:1 34:1 36:1 46:1 52:1 56:1 67:1 84:1 90:1 119:1 124:1 127:1 133:1 156:1 201:1 # aborto espontáneo incompleto
2:2 6:1 11:1 15:1 17:1 22:1 24:1 36:1 44:2 46:1 65:1 83:1 90:1 104:1 119:1 124:1 130:1 156:1 201:1 282:1 292:1 # aborto complicar por embolia
2:1 6:1 9:1 11:1 13:1 25:1 31:1 34:1 46:1 53:1 64:1 84:1 90:1 100:1 119:1 131:1 # aborto con endometritis
2:1 3:1 6:1 14:1 18:1 21:1 73:1 90:1 104:1 119:1 156:1 # aborto temprano
1:2 2:1 6:1 9:1 14:1 21:1 23:2 72:1 79:1 89:1 90:1 115:1 119:1 120:1 158:1 # antecedente de  aborto
2:1 6:1 16:1 23:1 34:1 36:1 46:1 52:2 90:1 119:1 127:2 133:1 # aborto espontáneo neom
2:1 3:1 4:1 14:1 15:1 18:1 19:1 33:1 35:1 39:1 42:1 43:1 46:1 65:1 68:1 118:1 119:1 137:1 140:1 174:1 221:1 230:1 247:1 # abrasión ( anomalía morfológica )
1:2 3:1 19:1 30:1 31:1 33:1 35:1 39:1 68:1 80:1 91:1 95:1 115:1 118:1 119:1 137:1 # abrasión , dedo del pie
1:1 9:1 16:1 67:1 79:1 82:1 119:1 163:1 221:1 # absceso de encía
1:1 15:1 16:1 54:1 79:2 82:1 100:1 119:1 163:1 204:1 # absceso de apéndice
9:1 11:1 15:1 16:1 44:1 67:1 79:2 82:1 119:1 143:1 163:1 # absceso encefálico
1:1 5:1 16:1 24:1 79:1 82:1 96:1 119:1 163:1 # absceso de la boca
14:1 16:1 18:1 22:1 30:1 79:1 81:1 82:1 103:1 119:1 163:1 # absceso pelviano
7:1 16:1 25:1 26:1 38:1 45:1 72:1 79:1 81:1 82:1 119:1 149:1 153:1 163:1 239:1 258:1 # absceso perirrectal
11:1 15:1 16:1 27:1 79:1 82:1 119:1 135:1 143:1 163:1 193:1 195:1 # absceso hepático
1:1 13:1 16:1 79:1 82:1 92:1 119:1 128:1 151:1 163:1 # absceso de tráquea
1:1 5:1 16:2 17:1 38:1 41:2 47:1 50:1 51:1 79:1 82:1 112:1 119:2 150:1 163:1 # absceso de los labios vulvares
1:1 16:1 17:1 20:1 25:1 30:1 79:1 82:1 119:1 163:1 226:1 # absceso de el nariz
1:1 5:1 16:1 75:1 79:1 82:1 116:1 119:1 163:1 179:1 # absceso de la vejiga
13:1 16:1 17:1 28:1 38:1 79:1 82:1 84:1 119:1 141:1 163:1 208:1 # absceso retrofaríngeo
1:1 8:1 9:1 11:1 16:1 22:1 26:1 30:1 34:1 48:1 64:1 67:1 71:1 85:1 91:1 93:1 121:1 131:1 141:1 144:1 155:1 185:1 219:1 267:1 # ausencia congénita del esófago
1:1 7:1 9:1 16:1 21:1 22:1 35:1 52:1 61:1 122:1 145:1 185:1 # agenesia de uréter
1:1 8:1 9:1 11:1 22:1 25:1 26:1 30:1 33:1 34:1 48:1 64:1 67:1 71:1 85:1 91:1 121:1 131:1 144:1 155:1 219:1 267:1 # ausencia congénita del riñón
1:1 8:1 9:1 18:1 22:1 35:1 67:1 71:1 85:1 144:1 155:1 179:1 219:1 267:1 # ausencia de signo
1:1 4:1 6:1 7:1 9:1 16:1 22:1 26:1 30:1 35:1 38:1 51:1 52:1 79:1 145:1 147:1 185:1 227:1 300:1 # agenesia total de cerebelo
4:1 27:1 42:1 64:1 81:1 84:1 247:1 # petit mal
8:1 9:2 11:3 15:1 21:1 22:1 23:1 33:1 34:2 36:1 41:1 46:1 48:1 52:1 62:1 67:1 71:1 85:1 89:1 120:1 131:1 143:1 144:1 155:1 156:1 201:1 219:1 267:1 # ausencia con componente atónicos
1:1 2:1 8:1 9:1 22:1 38:1 41:1 43:1 50:1 67:1 71:1 85:1 113:1 144:1 155:1 168:1 200:1 219:1 258:1 267:1 287:1 # ausencia de osmorregulación
1:2 6:1 7:1 8:1 9:2 11:2 21:1 22:1 23:1 26:1 30:1 34:2 38:1 45:1 48:1 57:1 64:1 67:1 71:1 85:1 89:1 91:1 100:1 108:1 114:1 120:1 121:1 131:2 144:1 146:1 155:1 219:1 267:1 274:1 # ausencia congénita del conducto deferente
6:1 9:2 11:1 18:1 21:1 23:1 34:1 41:1 45:1 57:1 71:1 82:1 85:1 89:1 100:1 108:1 116:1 120:1 131:1 146:1 267:1 274:1 289:1 # conducto venoso ausente
1:2 7:1 8:1 9:3 10:1 12:1 14:1 21:1 23:3 27:2 37:1 40:1 49:1 52:1 56:1 67:1 72:1 79:1 85:1 89:2 111:1 112:1 115:1 119:2 120:1 155:1 158:1 181:1 199:1 261:1 # antecedente de abstinencia (entidad observable)
2:1 8:1 9:2 14:3 16:1 22:1 25:1 32:3 35:2 42:2 43:1 48:1 52:2 58:2 61:1 72:1 74:1 75:1 80:1 81:1 105:1 113:1 119:1 133:1 136:2 157:1 159:1 164:1 167:2 168:1 170:1 175:1 178:1 182:1 188:1 189:1 190:2 191:1 192:1 194:1 211:1 214:1 215:1 216:1 217:1 227:1 244:1 245:1 248:1 250:1 251:1 258:1 # aburria cumanensis subespecie cumanensis (organismo)
1:1 11:1 16:1 20:1 24:1 34:1 35:1 43:1 74:1 79:1 114:1 131:1 136:1 160:1 167:1 173:1 208:1 # consumo excesivo de cafeína
1:1 4:1 28:1 30:1 31:1 33:1 37:1 46:1 53:1 56:1 66:1 91:1 100:1 145:1 151:1 171:1 204:1 208:1 210:1 # síndrome del cónyuge apaleado
1:1 11:1 26:1 29:1 71:1 82:1 119:2 162:1 # abuso de tabaco
1:1 29:1 71:1 82:1 94:1 119:1 264:1 # abuso de hachís
1:2 2:1 4:1 5:1 7:1 11:3 12:2 14:1 21:2 23:1 26:1 30:1 34:1 36:1 40:1 46:1 49:1 55:2 65:1 71:1 76:1 82:1 84:1 90:1 91:1 100:1 119:1 120:1 122:1 130:1 131:1 132:1 150:1 156:1 158:1 181:1 201:1 227:1 300:1 # abuso del alcohol con comportamiento ante la bebida indeterminado
1:2 4:1 8:1 9:2 18:1 22:1 24:1 29:2 36:1 56:1 65:1 98:1 105:1 144:1 145:1 289:1 # alérgeno de polen de acacia
11:1 15:1 24:1 28:1 29:1 37:1 42:1 55:1 56:1 73:1 104:1 111:1 143:1 199:1 206:1 # problema académico
1:1 2:1 8:1 14:2 16:1 23:1 24:1 29:1 32:1 43:2 48:1 72:1 75:1 76:1 80:1 81:1 94:1 105:1 113:1 133:1 157:1 158:1 159:1 164:1 168:1 170:1 175:1 178:1 182:1 188:1 189:1 191:1 192:1 194:1 211:1 214:1 215:1 216:1 217:1 244:1 248:1 250:1 251:1 # especie de acanthamoeba (organismo)
5:1 14:1 17:1 23:1 24:1 29:1 77:1 79:1 96:1 123:1 158:1 193:1 228:1 # filar acanthocephala
2:1 14:3 15:1 17:1 23:2 24:1 26:1 27:1 29:1 32:1 43:1 45:1 48:1 58:1 75:1 105:1 107:1 113:1 135:1 152:1 157:1 158:2 159:1 164:1 168:1 170:1 175:1 178:1 182:1 188:1 189:1 191:1 192:1 194:1 211:1 213:1 214:1 215:1 216:1 217:1 244:1 248:1 250:1 251:1 # acanthophis antarcticus ( organismo )
1:2 5:1 8:2 9:1 11:1 15:1 17:1 19:1 24:1 27:1 29:1 67:1 77:2 79:1 80:1 84:1 123:1 155:1 212:1 254:1 280:1 292:1 # deficiencia de acetil - coa carboxilasa
1:1 2:1 7:1 16:1 21:1 24:1 25:1 29:1 47:1 62:1 79:1 82:1 122:1 161:1 259:1 # accesorio de catéter
2:1 5:1 16:1 22:1 25:1 29:1 50:1 58:1 61:1 79:1 82:1 161:1 198:1 218:1 245:1 267:1 # aurícula accesoria
4:1 7:2 14:1 20:1 24:1 50:1 51:1 53:1 58:1 59:1 74:1 81:1 136:1 176:1 218:1 239:1 # canalículo supernumerario
1:2 5:1 9:2 16:1 23:1 26:1 28:1 29:1 30:1 38:2 42:1 54:1 61:1 62:1 69:1 73:2 79:1 89:1 100:1 104:1 110:1 124:1 133:1 165:1 # desprendimiento prematuro de el placenta
1:1 2:1 4:1 6:1 8:2 9:1 12:1 15:1 20:1 23:2 24:1 26:1 29:2 34:1 36:1 40:1 51:1 66:1 76:1 83:1 88:1 89:1 98:1 130:1 161:1 193:1 205:1 212:1 220:1 223:1 238:1 254:1 257:1 # intoxicación accidental por clonazepam
1:2 4:1 8:1 9:1 23:1 26:1 28:1 29:1 31:1 32:1 35:1 38:1 40:1 41:1 46:2 53:1 56:1 73:1 82:1 89:1 111:1 115:1 137:1 161:1 190:1 193:1 206:1 222:1 238:1 # sobredosis accidental de levomepromazina
1:2 3:1 4:1 8:1 9:1 12:1 14:1 20:1 23:1 26:1 27:1 29:1 31:1 32:1 35:1 38:1 40:2 41:1 48:1 54:1 64:1 82:1 89:1 109:1 111:1 115:1 137:1 159:1 161:1 190:1 222:1 238:1 # sobredosis accidental de ranitidina
1:2 4:1 8:1 9:1 12:1 14:1 20:1 23:1 26:1 27:1 29:1 31:1 32:1 35:1 38:1 40:1 41:1 47:1 48:1 82:1 89:1 109:1 111:1 115:1 137:1 159:1 161:1 190:1 200:1 222:1 238:1 299:1 # sobredosis accidental de tioguanina
7:1 8:1 9:1 23:1 26:1 27:1 29:2 37:1 40:1 42:1 44:1 49:1 56:1 62:1 85:1 89:1 98:1 110:1 111:1 112:1 119:1 181:1 199:1 205:1 261:1 # aclimatación ( entidad observable )
3:1 5:1 8:1 11:1 15:1 17:1 26:1 29:2 37:1 39:1 43:1 46:1 49:1 50:1 54:1 58:1 66:1 86:1 87:1 98:1 123:1 177:1 201:1 218:1 249:1 290:1 298:1 # dificultad para la acomodación
5:1 8:1 11:1 17:1 29:2 39:1 43:1 46:1 49:1 50:1 58:1 86:1 87:1 96:1 98:1 177:1 198:1 201:1 218:1 228:1 # acomodación ocular
2:1 6:1 28:2 29:1 40:1 51:2 65:2 79:1 96:1 152:1 205:1 210:1 253:1 300:1 # acebutolol + hidroclorotiazida
1:3 3:1 5:1 16:1 17:3 21:1 26:1 28:1 29:1 50:1 75:1 79:1 84:2 87:1 119:1 198:1 228:1 258:1 # desgarrar de rodete acetabular
3:1 6:1 9:1 12:1 17:1 25:1 26:1 28:1 29:1 43:1 45:1 48:1 56:1 57:1 66:1 73:1 76:1 77:1 79:1 84:1 87:1 108:1 114:1 146:1 206:1 249:1 274:1 297:1 298:1 # fenilefrina + paracetamol ( producto )
6:1 26:1 28:1 29:1 54:1 62:1 73:1 77:1 79:1 84:1 95:1 107:1 169:1 196:1 206:1 # dipropil acetato
2:1 6:1 9:1 10:1 14:1 16:1 21:1 29:2 32:2 35:1 43:1 45:1 48:1 52:1 69:1 75:1 79:1 84:1 97:1 102:1 105:1 111:1 113:1 157:1 159:1 162:1 164:1 167:1 168:1 170:1 175:1 178:1 182:1 188:1 189:1 190:1 191:1 192:1 194:1 211:1 214:1 215:1 216:1 217:1 244:1 248:1 250:1 251:1 255:1 # acetobacter estunensis (organismo)
2:1 6:1 9:1 12:1 14:1 16:1 21:1 29:2 31:1 32:1 34:1 35:1 43:1 45:1 48:1 52:1 75:1 79:1 80:1 84:1 100:1 105:1 111:1 113:1 157:1 159:1 162:1 164:1 168:1 170:1 175:1 178:1 182:1 188:1 189:1 191:1 192:1 194:1 211:1 214:1 215:1 216:1 217:1 244:1 248:1 250:1 251:1 255:1 # acetobacter indonesiensis (organismo)
2:1 11:1 14:2 18:1 29:1 32:1 34:1 43:1 48:1 49:1 57:1 75:1 105:1 106:1 111:1 113:1 131:1 157:1 159:1 162:1 164:1 167:1 168:1 170:1 175:1 178:1 182:1 188:1 189:1 191:1 192:1 194:1 211:1 214:1 215:1 216:1 217:1 235:1 244:1 248:1 250:1 251:1 254:1 # gluconobacter oxydans ( organismo )
2:1 11:1 12:1 14:1 20:1 29:1 32:1 34:1 43:1 44:1 48:1 57:1 71:1 75:1 79:1 84:1 105:1 106:1 113:1 131:1 157:1 159:1 164:1 168:1 170:1 175:1 178:1 182:1 188:1 189:1 191:1 192:1 194:1 211:1 214:1 215:1 216:1 217:1 223:1 235:1 244:1 248:1 250:1 251:1 # gluconacetobacter xylinus ( organismo )
4:1 6:1 7:1 22:1 29:1 30:1 56:1 76:1 79:1 84:1 105:1 140:1 160:1 195:1 # alergia a el acetohexamida
1:1 5:1 8:1 11:1 19:1 27:1 29:2 60:1 77:2 79:1 84:1 98:1 151:1 280:1 # acetil - coa deacilasa
5:1 8:1 10:1 14:1 19:1 22:1 26:1 27:1 28:1 29:1 40:1 60:1 65:1 67:1 70:1 71:1 74:1 77:1 79:1 84:1 95:1 144:1 149:1 152:1 155:1 166:1 210:1 219:1 280:1 281:1 288:1 # acetilpiruvato hidrolasa (sustancia)
1:1 2:1 19:1 24:1 31:1 51:1 65:1 72:1 279:1 # dolor de muñecas
1:2 3:1 9:1 11:1 13:1 16:1 21:1 23:1 29:1 30:1 33:1 34:1 45:1 56:1 61:1 69:1 77:1 78:1 91:1 100:1 128:1 131:1 165:1 172:1 180:1 197:1 255:1 297:1 # contractura del tendón de aquiles
2:1 5:1 8:1 14:1 19:1 22:1 29:1 32:1 43:1 48:1 56:2 65:1 72:1 75:1 105:1 113:1 124:2 144:1 157:1 159:1 164:1 168:1 170:1 175:1 178:1 182:1 188:1 189:1 191:1 192:1 193:1 194:1 211:1 214:1 215:1 216:1 217:1 244:1 248:1 250:1 251:1 264:1 280:1 # acholeplasma pleciae ( organismo )
6:1 11:1 26:1 29:1 34:1 48:1 62:1 64:1 131:1 196:1 # aconitato
5:1 6:1 8:1 10:1 11:1 14:1 22:1 26:1 29:1 31:1 65:1 67:1 71:1 74:1 84:1 87:1 144:1 155:1 166:1 219:1 281:1 288:1 # etodolaco (sustancia)
16:1 27:1 50:1 53:1 56:1 58:1 77:1 84:1 163:1 218:1 # metilesculetina
3:1 12:1 14:1 17:1 20:1 32:1 36:1 44:1 50:1 54:1 55:1 85:1 104:1 109:1 169:1 186:1 299:1 # lipogranulomatosis diseminar
8:2 15:2 25:1 44:1 149:1 235:1 258:1 # glicirricina
6:1 28:1 30:1 41:1 45:1 50:1 51:1 57:1 60:1 73:1 79:1 87:1 106:1 108:1 146:1 206:1 274:1 # celulosa ( producto )
1:1 8:1 22:1 29:1 40:1 55:1 98:1 104:1 # acidemia
3:1 7:1 12:1 19:1 20:1 27:2 36:1 62:1 92:1 109:1 128:1 169:1 278:1 # queratinas tipo i
2:1 8:1 14:1 15:1 27:1 29:2 32:1 40:1 43:1 48:1 51:1 54:1 58:1 71:2 75:1 77:1 79:1 84:1 98:1 105:1 111:1 113:1 135:1 157:1 159:1 164:1 168:1 170:1 175:1 178:1 182:1 188:1 189:1 191:1 192:1 194:1 211:1 214:1 215:1 216:1 217:1 244:1 248:1 250:1 251:1 # acidilobus aceticus (organismo)
2:1 8:2 14:1 29:2 31:1 32:1 40:2 43:1 44:1 48:1 54:1 75:1 77:2 98:2 105:1 106:1 107:1 113:1 152:2 157:1 159:1 164:1 168:1 169:1 170:1 175:1 178:1 182:1 188:1 189:1 191:1 192:1 194:1 211:1 214:1 215:1 216:1 217:1 224:1 244:1 248:1 250:1 251:1 # acidiphilium acidophilum ( organismo )
1:1 5:1 7:1 8:1 9:1 23:1 27:2 29:1 37:1 40:2 49:1 50:1 56:2 64:1 69:1 85:1 89:1 98:1 111:1 112:1 119:2 181:1 198:1 199:2 261:1 # acidez titulable ( entidad observable )
8:1 15:1 24:1 26:1 29:1 31:1 32:1 35:1 40:1 41:1 44:1 53:1 83:1 84:1 98:1 119:1 190:1 222:1 224:1 # acidosis metabólica
2:1 7:1 8:1 14:1 29:1 30:1 31:1 32:1 40:1 43:1 48:1 50:1 51:1 63:1 65:1 75:1 79:1 98:1 105:1 106:1 113:1 132:1 147:1 157:1 159:1 164:1 168:1 170:1 175:1 178:1 182:1 188:1 189:1 191:1 192:1 194:1 195:1 211:1 214:1 215:1 216:1 217:1 224:1 244:1 248:1 250:1 251:1 # acidothermus cellulolyticus ( organismo )
2:2 3:1 8:3 9:1 13:1 14:1 16:1 20:1 29:1 31:1 32:1 40:1 43:1 44:1 48:1 50:1 63:1 64:1 70:1 72:1 74:1 75:1 80:1 81:1 98:1 105:1 113:1 116:1 133:1 157:1 159:1 164:1 168:1 170:1 175:1 178:1 182:1 188:1 189:1 191:1 192:1 194:1 202:1 211:1 214:1 215:1 216:1 217:1 224:1 227:1 244:1 248:1 250:1 251:1 # acidovorax avenae subespecie citrulli (organismo)
2:2 3:2 7:1 8:1 14:2 21:1 29:1 31:1 32:1 40:1 43:1 48:1 75:1 81:1 98:1 104:1 105:1 113:1 156:1 157:1 159:1 164:1 167:1 168:1 170:1 175:1 178:1 182:1 188:1 189:1 191:1 192:1 194:1 211:1 214:1 215:1 216:1 217:1 224:1 239:1 244:1 248:1 250:1 251:1 278:1 # acidovorax temperans (organismo)
8:1 22:1 25:1 29:1 40:1 61:1 98:1 108:1 245:1 # aciduria
2:1 8:1 15:1 22:1 24:1 25:1 27:1 29:1 40:1 61:1 83:1 98:1 108:1 135:1 245:1 # aciduria orótica
6:1 8:1 12:1 27:1 29:2 52:1 84:2 98:1 111:1 116:1 162:1 # acinetobacter bouvetii
1:2 2:1 4:1 5:1 8:1 9:1 12:1 14:1 15:1 16:1 17:1 18:2 20:1 29:1 37:1 38:1 42:2 43:1 46:2 50:1 65:1 98:1 106:1 109:1 140:1 174:1 198:1 221:1 230:2 247:1 289:1 # adenoma de célula acinares ( anomalía morfológica )
28:1 29:1 41:1 79:1 151:1 # acné rosácea
10:1 29:1 41:1 50:1 51:1 60:1 69:1 71:1 231:1 # acné pustulosa
2:1 11:1 14:1 17:1 24:1 26:1 29:2 32:1 42:1 43:1 46:1 48:1 62:1 75:1 105:1 113:1 157:1 159:1 164:1 168:1 170:1 175:1 178:1 182:1 188:1 189:1 191:1 192:1 194:1 201:1 211:1 214:1 215:1 216:1 217:1 230:1 244:1 248:1 250:1 251:1 292:1 # acomatacarus (organismo)
1:1 2:1 3:1 6:1 8:1 9:1 10:2 11:2 13:1 15:1 17:1 18:1 19:2 22:1 25:1 30:1 32:1 34:1 35:1 38:1 40:1 47:1 51:1 55:1 59:1 78:1 82:1 96:1 101:1 103:1 117:1 118:1 125:1 131:1 138:1 139:1 143:1 144:1 190:1 210:1 229:1 236:1 241:1 242:1 243:1 246:1 259:1 265:1 266:1 268:1 269:1 270:1 # uña en vidrio de reloj asociar con trastorno sistémico
7:1 10:1 13:1 25:1 27:1 37:1 41:1 45:1 55:1 57:1 70:1 81:1 88:1 111:1 128:1 132:1 133:1 134:1 146:1 149:2 172:1 173:1 202:1 209:1 225:1 233:1 237:1 239:1 240:1 256:1 271:1 # azoospermia obstructiva adquirir
2:1 22:1 25:2 36:1 37:1 123:1 128:1 130:1 149:3 172:1 245:1 # porfiria adquirir
2:1 3:2 7:1 11:1 16:1 17:1 25:1 37:1 38:1 40:1 41:1 49:1 51:2 65:1 66:1 79:1 92:1 128:1 149:1 172:1 181:1 200:1 249:1 278:1 287:1 298:1 # ceguera para los colores adquirida
12:1 14:1 25:1 31:1 37:1 40:1 44:1 46:1 47:1 121:1 128:1 140:1 141:1 148:1 149:1 172:1 224:1 # linfangioma adquirido
4:1 25:1 28:1 29:1 37:1 42:1 79:1 96:1 128:1 141:1 149:2 172:1 187:1 # macrocefalia adquirir
1:1 7:1 13:1 21:1 25:1 30:1 37:1 38:1 40:1 42:1 49:1 55:1 64:1 104:2 153:1 160:1 181:1 # eritema de el extremidad
8:1 10:1 14:1 20:1 22:1 26:1 28:1 29:1 56:1 65:1 67:1 71:1 74:1 144:1 155:1 166:1 187:1 208:1 219:1 281:1 288:1 # acroleína (sustancia)
10:1 28:1 29:1 32:1 41:1 54:1 82:1 87:1 187:1 # acrodisostosis
3:1 7:1 28:1 29:1 62:1 92:1 128:1 187:1 278:1 # acroqueratoelastoidosis
10:1 16:1 17:1 27:1 28:1 29:1 36:1 38:1 50:1 66:1 102:1 107:1 163:1 169:1 187:1 249:1 264:1 # acroparestesia tipo schultze
2:1 9:2 14:1 23:1 26:1 32:1 38:2 43:1 48:1 61:1 75:1 79:1 81:1 89:1 105:1 113:1 151:1 157:1 159:1 164:1 167:1 168:1 170:1 175:1 178:1 182:1 188:1 189:1 191:1 192:1 193:1 194:1 211:1 214:1 215:1 216:1 217:1 244:1 248:1 250:1 251:1 267:1 # centaurea repens (organismo)
27:1 34:1 36:1 37:1 45:1 52:1 54:1 72:1 169:1 # adiponectina
2:1 3:1 9:1 12:1 13:1 14:1 20:1 26:1 27:1 29:1 31:1 77:1 78:1 79:1 84:2 100:1 109:1 123:1 227:1 # beta - endorfina acetiltransferasa
8:1 9:1 10:1 11:1 14:2 15:1 18:1 22:1 23:1 26:1 29:1 45:1 48:1 67:1 71:1 74:1 143:1 144:1 145:1 155:1 158:1 166:1 208:1 219:1 255:1 281:1 288:1 289:1 # antígeno actínico ( sustancia )
2:1 8:2 12:2 18:1 27:1 29:2 33:1 36:1 39:1 45:1 68:1 72:1 86:1 98:1 99:1 111:1 114:1 130:1 148:1 161:1 162:1 238:1 255:1 # infección por actinobacillus
1:2 6:1 7:1 9:1 12:1 16:2 18:1 23:1 25:1 27:1 29:1 30:1 40:1 41:1 45:1 53:1 56:1 80:1 85:1 89:1 104:1 153:1 220:1 255:1 # elementos de series actinoides
2:1 4:1 5:1 6:2 10:1 13:1 14:1 29:1 32:1 38:1 41:1 42:1 43:1 46:1 48:1 64:1 75:1 105:1 113:1 134:1 152:1 157:1 159:1 164:1 168:1 170:1 175:1 178:1 182:1 188:1 189:1 191:1 192:1 193:1 194:1 211:1 214:1 215:1 216:1 217:1 244:1 247:1 248:1 250:1 251:1 264:1 # streptomyces malachitospinus (organismo)
2:1 4:1 12:1 14:1 17:1 18:1 25:1 27:1 29:1 32:1 42:3 43:1 45:1 46:1 48:1 75:1 76:1 79:1 105:1 110:1 113:1 157:1 159:1 164:1 168:1 170:1 175:1 178:1 182:1 188:1 189:1 191:1 192:1 194:1 211:1 214:1 215:1 216:1 217:1 226:1 244:1 247:1 248:1 250:1 251:1 255:1 # actinomyces marimammalium ( organismo )
1:1 3:1 7:1 8:2 10:1 11:1 12:1 13:1 14:2 15:1 16:1 18:1 22:1 23:2 26:1 27:2 29:1 34:1 36:1 45:1 46:1 58:1 67:1 71:1 72:1 74:1 78:1 79:1 80:1 81:1 92:1 126:1 131:1 133:1 135:1 144:1 155:1 158:1 166:1 219:1 255:1 281:1 288:1 # anticuerpo contra especie de actinomycetes (sustancia)
3:1 5:1 9:1 12:1 14:1 18:1 19:1 27:1 29:1 35:1 44:1 45:1 77:1 80:1 107:1 118:1 124:1 137:1 167:1 255:1 # actinoplanes brasiliensis
2:2 4:1 12:1 14:1 18:1 27:2 29:1 32:1 36:1 43:2 44:1 45:1 48:1 63:1 65:1 75:1 90:1 105:1 107:1 112:1 113:1 157:1 159:1 164:1 168:1 170:1 173:1 175:1 178:1 182:1 188:1 189:1 191:1 192:1 194:1 211:1 214:1 215:1 216:1 217:1 244:1 248:1 250:1 251:1 255:1 272:1 # actinopolyspora mortivallis (organismo)
1:1 2:1 5:2 6:1 8:1 11:1 22:1 29:2 39:1 45:1 50:1 86:1 98:1 101:1 103:1 141:1 177:1 185:1 198:1 200:1 255:1 274:1 # factor viia de la coagulación
2:1 6:1 17:1 27:1 29:2 45:2 101:1 112:1 141:1 173:1 212:1 255:2 274:1 # factor xii activar
1:1 2:1 19:1 27:1 29:1 31:1 37:1 38:1 45:1 60:1 66:1 112:1 171:1 173:1 255:1 # activadores de gtpasa
9:1 17:1 23:1 26:1 27:1 29:1 37:1 40:1 45:1 49:1 53:1 89:1 103:1 136:1 173:1 181:1 255:1 267:1 # actividad aumentar
5:1 8:1 11:1 12:1 17:1 20:3 21:1 27:1 28:1 29:2 30:2 34:2 38:1 45:1 47:1 73:1 98:1 109:1 131:1 147:1 206:1 208:1 223:1 255:1 # proteína 3 relacionar con el actina
7:1 9:1 38:1 70:1 75:1 116:2 151:1 258:1 # verruga venérea
6:1 10:1 19:1 27:1 31:1 40:1 42:1 54:1 64:1 117:1 125:1 185:1 200:1 229:1 # mastoiditis agudo
1:2 8:1 15:1 16:1 18:1 24:1 31:1 33:1 42:1 50:1 72:1 81:1 83:1 104:1 115:1 123:1 133:1 185:1 200:1 231:1 290:1 # edema agudo de pulmón no especificar
6:1 8:1 9:1 10:1 11:1 27:1 31:1 32:2 42:1 56:1 62:1 64:1 65:1 72:1 85:1 104:1 123:1 148:1 185:1 196:1 200:1 # colecistitis enfisematosa agudo
9:1 10:1 13:1 19:1 21:1 23:1 28:1 49:1 75:1 89:1 117:1 120:1 134:1 185:1 200:1 # gastroenteritis aguda
2:3 4:1 5:1 6:1 12:1 14:1 15:1 18:1 42:2 43:2 46:1 49:1 51:1 62:1 65:2 76:1 101:1 140:1 148:1 174:2 185:1 196:1 200:1 221:2 230:1 247:1 299:1 # morfología inflamatoria aguda (anomalía morfológica)
12:1 15:1 18:1 22:1 27:1 31:1 44:1 55:1 56:1 57:1 79:1 96:1 104:1 135:1 148:1 174:1 185:1 200:1 # leucemia no linfocítica agudo
1:2 2:1 7:1 9:1 14:1 17:1 18:1 19:1 22:1 25:2 27:1 32:1 35:1 40:1 42:1 44:2 47:1 49:1 57:1 64:1 65:1 92:1 94:2 95:1 112:1 119:1 128:1 132:1 149:1 174:1 185:1 190:1 200:1 226:1 227:1 245:1 259:1 264:1 279:1 289:1 290:1 # pitiriasis liquenoide y varioliforme aguda de mucha - habermann
4:1 8:1 15:1 27:1 31:1 43:1 44:1 49:1 52:1 55:1 64:1 76:1 96:1 136:1 179:1 185:1 200:1 # amigdalitis neumocócica agudo
12:1 19:1 28:1 36:1 44:1 49:1 52:1 61:1 65:1 107:1 185:1 200:1 # polineuropatías agudas
3:1 4:1 7:1 27:2 31:1 44:1 49:1 50:1 55:1 62:1 64:1 76:1 79:1 112:1 173:1 179:1 185:1 200:1 278:1 # amigdalitis ulcerativa agudo
11:1 14:1 28:1 30:2 34:1 35:1 41:1 49:1 51:2 55:2 66:1 80:2 123:1 131:1 137:1 185:1 200:1 222:1 # panmielosis aguda con mielofibrosis
16:1 31:1 38:1 128:1 172:1 185:1 200:1 # esquizofrenia agudo
3:1 12:1 14:2 17:1 18:1 23:1 25:1 27:1 37:1 42:1 49:1 52:1 76:1 127:1 141:1 158:1 187:1 226:1 # craneofaringioma adamantino
2:1 4:1 7:1 8:1 9:1 23:1 26:1 27:1 29:1 33:1 37:2 39:1 40:1 49:2 51:1 56:1 65:1 68:1 85:1 86:1 89:1 98:1 99:1 111:1 112:1 119:1 177:1 181:1 184:1 199:1 204:1 261:1 # adaptación al olor (entidad observable)
2:1 8:1 12:1 15:1 20:1 30:1 33:1 37:1 39:1 43:1 54:1 68:1 86:1 99:1 109:1 123:1 161:1 238:1 # adicción a el morfina
1:3 7:1 8:1 9:2 20:1 28:1 67:1 81:1 100:1 155:1 193:1 195:1 208:1 # dependencia de heroína
1:1 8:1 9:1 10:1 11:1 13:1 15:1 17:1 18:1 24:1 25:1 37:1 96:1 134:1 143:1 213:1 289:1 292:1 # adenocarcinoma gástrico
1:2 2:2 3:1 4:1 5:1 8:1 9:3 11:2 14:1 15:2 17:2 18:3 19:1 20:1 21:1 24:1 27:1 30:1 35:1 36:1 37:1 38:1 42:2 43:2 46:3 65:1 73:1 74:2 80:1 83:1 90:1 123:1 140:1 169:1 174:1 176:1 201:1 205:1 221:1 230:2 247:1 258:1 280:1 289:1 290:1 292:1 296:1 # adenoma de el corteza suprarrenal , no clasificar como subtipo en cie - o ( anomalía morfológica )
1:3 5:1 9:1 16:1 18:1 27:1 28:1 37:1 40:1 42:1 46:1 50:1 100:1 108:1 149:1 198:1 230:1 235:1 289:1 # adenoma de glándula tiroides
1:1 9:1 10:1 11:1 13:1 15:1 18:1 25:1 37:1 42:1 46:1 134:1 143:1 230:1 289:1 # adenoma gástrico
1:1 4:1 5:1 6:1 9:1 18:2 19:1 22:1 35:1 37:1 41:1 42:2 44:1 46:1 52:1 62:1 107:1 124:1 127:1 179:1 196:1 230:1 247:1 280:1 289:1 # neoplasia maligno adenomatosa
1:1 2:1 4:1 6:1 9:1 14:1 15:1 17:1 18:2 20:1 34:1 37:1 41:1 42:2 43:2 46:2 50:1 62:1 65:1 140:1 174:1 196:1 221:1 223:1 230:2 231:1 247:1 289:1 # adenomatosis pulmonar (anomalía morfológica)
1:1 9:1 18:1 35:1 37:1 41:1 46:1 47:1 55:1 222:1 289:1 # adenomiosis
1:1 8:2 9:1 15:1 37:1 49:1 67:1 80:1 123:1 155:1 # deficiencia ada
1:2 6:1 9:1 12:1 18:1 20:1 35:1 37:1 41:3 62:1 109:1 141:1 174:1 196:1 222:1 289:1 # fosfatos de adenosina
1:1 9:1 12:1 18:1 20:1 35:1 37:1 41:3 50:1 74:1 109:1 141:1 174:2 222:1 289:1 # adenosina fosfosulfato
1:1 2:1 3:2 4:1 6:1 7:1 9:2 16:1 18:1 37:2 38:1 49:1 53:1 62:1 95:1 101:1 103:1 114:1 115:1 132:1 133:1 148:1 149:2 196:1 232:1 289:1 # enfermedad respiratorio adenoviral
1:1 2:2 8:1 9:1 12:1 14:1 18:2 32:1 36:1 37:1 43:1 48:1 70:1 71:1 75:1 103:1 105:1 113:1 130:1 149:1 157:1 159:1 164:1 168:1 170:1 175:1 178:1 182:1 188:1 189:1 191:1 192:1 194:1 211:1 213:1 214:1 215:1 216:1 217:1 244:1 248:1 250:1 251:1 289:1 # adenovirus porcino ( organismo )
1:2 7:1 8:1 9:1 18:1 30:1 37:1 70:1 71:1 80:1 91:1 103:1 149:1 261:1 289:1 # adenovirus del ciervo
1:1 8:1 9:1 10:1 14:1 19:1 22:2 26:1 37:1 41:1 44:1 48:1 51:1 57:1 60:1 67:1 71:1 74:2 77:1 144:1 155:1 166:1 219:1 281:1 288:1 # adenilosuccinato liasa ( sustancia )
1:1 4:1 5:1 17:1 42:1 92:1 119:1 162:1 247:1 # nuez de malabar
4:1 7:1 8:1 9:1 12:1 20:1 22:1 31:1 37:1 38:1 46:1 55:1 56:1 67:1 109:1 119:1 144:1 155:1 195:1 219:1 # adherencia abdominales
1:1 5:1 7:1 8:1 9:1 16:1 17:1 22:2 37:1 38:1 44:1 50:1 58:1 67:1 77:1 116:1 144:1 150:1 155:1 195:1 198:1 218:1 219:1 # adherencia de vesícula biliar
1:2 5:2 7:1 8:1 9:1 22:1 37:1 38:1 41:2 47:1 50:1 51:1 67:1 112:1 119:1 144:1 150:1 155:1 195:1 219:1 # adherencias de los labios de la vulva
1:1 7:1 8:1 9:1 10:1 12:2 16:1 18:1 21:1 22:1 23:1 27:1 30:1 37:1 38:1 67:1 91:1 102:1 120:1 144:1 155:1 195:1 219:1 257:1 # adherencia del intestino
7:2 8:1 9:1 22:1 25:2 37:1 38:1 64:1 67:1 69:1 81:1 144:1 153:1 155:1 195:1 219:1 239:1 # adherencias peritubáricas
1:1 7:2 8:1 16:1 20:1 29:1 30:1 38:2 42:1 56:1 72:1 79:1 91:1 104:1 163:1 205:1 # esclerema del recién nacer
1:1 2:1 8:1 9:1 12:1 22:1 29:1 31:1 33:1 37:1 39:1 53:1 54:2 58:1 66:1 68:1 80:1 81:1 86:1 96:1 98:1 99:1 100:2 115:1 171:1 176:1 177:1 184:1 193:1 # mediador independiente ( ocupación )
3:1 4:1 8:2 10:1 12:2 13:1 25:1 29:1 32:1 33:1 37:1 39:1 48:1 55:1 58:1 66:2 67:1 68:1 73:1 78:1 86:1 96:1 98:1 99:1 134:1 155:1 169:1 170:1 176:1 177:1 184:1 # administrador - principal ( ocupación )
1:1 9:1 16:1 18:1 23:1 27:1 28:1 30:1 31:1 34:1 37:1 52:1 56:1 65:1 79:1 89:1 91:1 107:1 163:1 171:1 # nefronoptisis del adolescente
1:1 3:1 5:1 8:1 9:2 11:1 17:1 20:1 22:1 26:1 34:1 38:1 48:1 50:1 64:1 67:1 71:1 73:1 74:1 85:1 100:1 108:1 121:1 131:1 144:1 155:1 176:1 198:1 219:1 235:1 258:1 267:1 # ausencia congénita de glándula suprarrenal
3:1 4:1 9:1 12:1 15:1 20:2 24:1 29:1 37:1 38:1 44:1 55:1 83:1 109:1 210:1 297:1 # adrenalina racémica
1:1 2:1 4:1 6:1 9:1 10:1 14:1 15:1 16:1 23:1 26:1 32:1 34:1 37:1 38:3 48:1 72:1 79:1 93:1 101:1 105:1 140:1 141:1 158:1 170:1 185:1 193:1 210:1 # antagonistas de receptores adrenérgicos alfa 1
4:1 9:2 15:1 16:2 20:1 21:1 23:1 28:1 34:1 37:1 38:1 52:1 56:1 61:1 89:1 105:1 120:1 140:1 145:1 185:1 210:1 223:1 # agentes adrenérgicos neuronales
3:1 4:1 6:2 9:2 17:1 18:1 23:1 28:1 37:1 38:1 44:1 45:1 53:1 56:1 57:2 65:1 66:1 73:1 87:1 89:1 108:1 110:1 146:1 206:1 210:1 220:1 249:1 274:1 289:1 298:1 # alimento para adrenoleucodistrofia ( producto )
1:2 6:1 7:1 8:1 9:2 10:1 12:1 15:1 27:1 30:1 37:2 47:1 48:1 49:1 50:1 53:1 63:1 77:1 108:1 114:1 115:1 132:1 148:1 # enfermedad de still de inicio en el adulto
1:2 2:1 7:2 8:2 9:2 11:1 15:1 36:1 37:1 38:1 49:1 53:1 57:1 67:1 79:1 80:1 96:1 106:1 114:1 115:1 123:1 130:1 132:1 148:1 155:1 235:1 300:1 # enfermedad por deficiencia de glucocerebrosidasa
1:1 3:1 7:1 8:2 9:2 15:1 22:1 23:1 27:1 29:1 37:1 52:1 89:1 98:1 116:1 135:1 144:1 145:1 278:1 287:1 297:1 # degeneración adventicia
12:1 20:1 22:1 37:1 54:1 55:1 76:1 109:1 # adinamia
1:1 2:2 4:1 8:1 9:1 14:1 23:1 26:1 32:1 40:1 43:2 48:1 72:1 75:1 89:1 96:1 105:1 107:1 113:1 157:1 159:1 161:1 164:1 168:1 170:1 175:1 178:1 182:1 188:1 189:1 191:1 192:1 194:1 211:1 214:1 215:1 216:1 217:1 238:1 244:1 248:1 250:1 251:1 264:1 # aechmophorus occidentalis (organismo)
1:3 9:1 16:1 27:1 70:1 71:1 82:1 103:1 115:1 149:1 167:1 287:1 # densovirus de aedes aegypti
3:1 7:1 15:1 19:1 79:1 118:1 140:1 278:1 287:1 # aegiceras
2:1 12:1 14:1 22:1 32:1 40:1 43:1 44:1 48:2 55:1 64:1 75:1 76:1 77:1 105:1 113:1 140:1 141:1 152:1 157:1 159:1 164:1 168:1 170:1 175:1 178:1 182:1 188:1 189:1 191:1 192:1 194:1 211:1 214:1 215:1 216:1 217:1 244:1 248:1 250:1 251:1 287:1 # familia aegithinidae (organismo)
2:1 9:1 12:1 14:1 17:1 18:1 25:1 26:1 29:1 32:2 35:1 42:1 43:1 45:1 48:1 75:1 105:1 106:1 111:1 113:1 157:1 159:1 162:1 164:1 167:1 168:1 170:1 175:1 178:1 182:1 188:1 189:1 190:1 191:1 192:1 194:1 211:1 214:1 215:1 216:1 217:1 226:1 244:1 248:1 250:1 251:1 253:1 255:1 # marinobacter lutaoensis ( organismo )
2:2 7:1 14:1 17:1 19:1 20:1 25:1 28:1 32:1 34:1 43:2 46:1 47:1 48:1 70:1 75:1 105:1 113:1 128:1 136:1 157:1 159:1 164:1 168:1 170:1 175:1 178:1 182:1 188:1 189:1 191:1 192:1 194:1 211:1 214:1 215:1 216:1 217:1 223:1 226:1 244:1 248:1 250:1 251:1 259:1 # aeromonas aquariorum ( organismo )
3:1 4:1 7:1 8:1 15:2 17:1 24:3 28:1 29:1 31:1 33:1 37:1 39:1 41:1 44:1 53:1 54:1 65:1 66:1 68:1 82:1 83:2 86:1 98:1 99:1 115:1 123:1 171:1 177:1 184:1 249:1 290:1 298:1 # aerosol para medicación ( calificador )
1:1 7:1 12:1 14:1 15:1 23:1 27:1 36:1 37:1 40:1 48:1 49:1 58:1 92:1 123:1 126:1 135:1 158:1 181:1 # afinidad de anticuerpos
2:1 4:2 6:1 18:1 42:1 84:1 107:1 114:1 132:1 141:1 247:1 # alfa-fetoproteína 1 normal
4:1 8:1 17:1 22:1 25:1 27:1 32:2 44:1 45:1 56:1 72:1 77:1 226:1 # alectis ciliaris
1:1 8:1 9:1 28:1 30:1 42:1 55:1 56:1 72:1 73:1 91:1 104:1 110:1 111:1 116:1 199:1 206:1 # problema del envejecimiento
1:1 8:1 9:1 11:1 22:1 26:1 30:1 32:1 34:2 47:1 48:1 64:1 67:1 71:1 85:1 91:1 121:1 128:1 131:1 144:1 155:1 172:1 219:1 267:1 # ausencia congénita del isquion
1:1 4:1 8:1 9:1 11:1 15:1 22:1 24:1 26:1 34:1 48:1 54:1 56:1 64:1 67:1 71:1 72:1 77:1 79:2 85:1 96:1 100:1 121:1 127:1 131:1 144:1 155:1 204:1 219:1 267:1 # ausencia congénita de apéndice ileocecal
9:1 14:1 16:1 21:2 23:2 40:1 49:1 89:1 120:2 145:1 158:1 181:1 185:1 212:1 254:1 # agente oxidantes
3:1 6:1 7:1 9:1 21:2 23:1 28:1 45:1 47:1 55:1 57:1 73:1 87:1 89:1 108:1 110:1 120:1 122:1 128:1 145:1 146:1 147:1 172:1 185:1 206:1 274:1 278:1 # agente quimioterapéutico ( producto )
14:2 20:1 44:1 65:1 119:1 296:1 # anabolizantes
9:1 14:1 16:1 17:1 21:1 22:1 23:2 27:1 89:1 120:1 145:1 158:1 185:1 258:1 # agentes antiarrítmicos
1:1 6:1 8:2 11:1 12:1 20:1 27:1 29:1 41:1 56:1 57:1 64:1 96:1 98:1 106:1 109:1 185:1 235:1 253:1 # aglutinación de leucocitos
12:1 14:1 16:1 23:1 27:1 35:1 38:1 40:1 49:1 77:1 103:1 141:1 148:1 158:1 173:1 181:1 185:1 186:1 # agresividad infantil
2:1 14:1 16:1 21:1 32:2 43:1 44:1 48:1 51:1 62:1 75:1 77:1 105:1 111:1 113:1 140:1 157:1 159:1 162:1 164:1 168:1 170:1 175:1 178:1 182:1 185:1 188:1 189:1 191:1 192:1 194:1 211:1 214:1 215:1 216:1 217:1 244:1 248:1 250:1 251:1 # hylobates agilis (organismo)
5:1 22:1 185:1 235:1 # aglaia
1:1 18:1 22:1 27:1 35:1 40:1 41:1 62:1 112:1 151:1 173:1 185:1 222:1 # agnosia ideativa
4:1 18:1 22:1 32:1 35:1 41:1 74:1 103:1 185:1 222:1 # agnosia visual
16:1 22:1 27:1 35:1 45:1 52:1 76:1 77:1 # amnesia táctil
1:1 2:1 6:1 8:2 10:1 12:1 18:1 19:1 25:1 26:2 31:1 32:1 34:1 40:1 48:1 55:1 62:1 64:1 76:1 93:1 101:1 160:1 166:1 170:1 185:1 196:1 224:1 # agonistas de aminoácido excitatorios
1:1 10:1 12:1 20:1 26:1 30:1 31:1 32:1 34:1 48:1 55:1 66:1 76:1 93:1 107:1 109:1 166:1 170:1 185:1 # agonista de el dopamina
2:1 9:2 14:1 22:1 30:1 32:2 35:2 38:1 43:1 48:1 56:1 75:1 80:1 105:1 113:1 157:1 159:1 164:1 167:2 168:1 170:1 175:1 178:1 182:1 188:1 189:1 190:1 191:1 192:1 194:1 211:1 214:1 215:1 216:1 217:1 244:1 248:1 250:1 251:1 # ahrensia kielensis (organismo)
2:1 8:1 11:1 13:1 14:1 28:1 32:1 38:1 43:1 48:1 58:1 64:1 71:2 75:1 96:2 105:1 113:1 157:1 159:1 161:1 164:1 168:1 170:1 175:1 178:1 182:1 185:1 186:1 188:1 189:1 191:1 192:1 194:1 211:1 214:1 215:1 216:1 217:1 244:1 248:1 250:1 251:1 # agrococcus citreus (organismo)
4:1 9:1 32:1 44:1 67:1 79:1 85:1 141:1 # lisencefalia
2:2 3:1 13:1 14:1 25:1 41:1 55:1 77:1 78:1 132:1 174:3 258:1 # fosforribosilaminoimidazolcarboxamida - formiltransferasa
8:1 12:1 19:1 23:1 26:1 257:1 # cintas
3:1 7:1 14:1 17:1 38:3 60:1 121:1 149:1 162:1 186:1 258:1 278:1 # barrera sangre aire
1:1 2:1 8:2 11:2 12:1 15:2 23:1 27:1 29:1 33:2 34:3 35:1 36:2 38:1 39:1 41:1 47:1 50:1 54:1 68:1 86:1 99:1 100:1 130:1 131:2 149:1 160:1 222:1 231:1 # pulmón por exposición continua a acondicionador de aire
1:1 7:1 9:1 30:1 37:1 38:1 49:1 53:1 91:1 114:1 115:1 132:1 148:1 149:1 # enfermedad del aire
33:1 39:1 68:1 103:1 # avión
3:1 8:1 19:1 29:1 33:1 39:1 68:1 86:1 95:1 98:1 99:1 133:1 149:1 177:1 184:1 297:1 # aspiración
2:1 3:1 4:1 14:2 22:1 32:1 43:1 48:2 75:1 105:1 113:1 157:1 159:1 164:1 168:1 170:1 175:1 178:1 182:1 188:1 189:1 191:1 192:1 194:1 211:1 214:1 215:1 216:1 217:1 244:1 248:1 250:1 251:1 # frankia alni (organismo)
4:1 8:1 10:1 12:1 14:1 22:1 26:1 47:1 48:1 55:1 67:1 71:1 74:1 106:1 136:1 144:1 155:1 166:1 219:1 281:1 288:1 # aluminio ( sustancia )
5:1 7:1 17:1 19:1 21:1 22:1 25:1 32:1 35:1 47:1 54:1 90:1 122:1 124:1 133:1 153:1 193:1 195:1 259:1 280:1 # displasia arteriohepática
4:1 5:2 6:1 14:1 23:1 29:1 45:1 65:1 158:1 220:1 255:1 # alantolactona
2:1 4:1 5:1 14:1 17:1 22:1 25:1 32:1 43:1 48:1 75:1 105:1 113:1 157:1 159:1 164:1 168:1 170:1 175:1 178:1 182:1 188:1 189:1 191:1 192:1 194:1 211:1 214:1 215:1 216:1 217:1 226:1 228:1 244:1 245:1 248:1 250:1 251:1 # alaria ( organismo )
4:1 12:1 25:1 55:1 61:1 136:1 # albuminuria
2:1 4:1 5:1 7:1 14:1 28:1 30:1 32:1 43:1 48:1 52:1 71:1 75:1 79:1 105:1 113:1 157:1 159:1 164:1 168:1 170:1 175:1 178:1 182:1 188:1 189:1 191:1 192:1 194:1 204:1 211:1 214:1 215:1 216:1 217:1 244:1 248:1 250:1 251:1 # género alcelaphus (organismo)
4:2 16:2 79:2 # alces alces
2:1 4:1 11:1 19:1 28:1 30:1 36:1 42:1 56:1 65:1 73:1 104:1 111:1 130:1 199:1 206:1 # problemas por el alcohol
4:1 8:1 10:1 11:1 14:1 22:1 26:1 65:1 67:1 71:1 74:1 144:1 155:1 166:1 219:1 281:1 288:1 # alcohol ( sustancia )
1:1 3:1 4:1 14:1 16:1 18:1 20:1 26:1 61:1 62:1 65:1 69:1 84:1 129:1 165:1 183:1 232:1 288:1 # etanol desnaturalizar
1:2 2:1 4:1 8:1 9:1 10:1 11:1 12:1 25:1 27:1 30:1 36:1 44:1 52:1 65:1 67:1 91:1 119:1 130:1 136:1 149:1 155:1 # delirium por abstinencia de alcohol
4:1 8:1 10:1 11:2 14:1 15:1 22:1 26:1 40:1 44:1 49:1 67:1 71:1 74:1 143:1 144:1 150:1 155:1 166:1 181:1 219:1 227:1 281:1 288:1 300:1 # bebida alcohólico ( sustancia )
1:1 4:1 7:1 9:1 11:1 15:1 24:1 30:1 31:1 37:2 44:1 49:1 53:1 75:1 83:1 91:1 114:1 115:1 132:1 148:1 171:1 # enfermedad alcohólica del hígado
2:1 4:1 6:1 9:1 11:2 15:1 28:1 44:1 48:1 64:1 73:1 101:1 143:1 145:1 206:1 299:1 # progenitor alcohólico
2:1 4:1 8:2 9:1 10:1 11:2 12:2 15:1 24:1 27:1 33:1 34:1 35:1 36:1 39:1 40:1 44:1 49:1 50:1 52:1 57:1 67:1 68:1 83:1 100:1 108:1 119:1 130:1 131:1 155:1 181:1 # convulsión inducida por abstinencia alcohólica
4:1 11:1 12:1 18:1 55:1 76:1 # aminoalcohol
4:1 8:1 10:1 14:1 22:1 26:1 31:1 41:1 60:1 67:1 71:1 74:1 144:1 155:1 166:1 219:1 281:1 288:1 # aldosa (sustancia)
4:1 7:1 10:1 17:1 21:1 25:1 28:1 31:1 34:1 41:1 47:1 49:1 58:1 72:1 85:1 97:1 100:1 122:1 226:1 259:1 # aldosteronismo secundario
4:1 12:1 20:1 25:1 109:1 210:1 # aldrina
4:1 6:1 9:1 11:2 15:1 20:1 25:1 28:2 31:1 34:1 40:1 45:1 46:1 54:1 55:1 56:1 57:1 62:1 73:2 87:1 100:1 108:1 110:1 143:1 146:1 156:1 201:1 206:1 210:1 223:1 224:1 274:1 # alendronato sódico, 70 mg, comprimido (producto)
4:1 11:1 15:1 26:1 36:1 48:1 56:1 70:1 143:1 176:1 186:1 253:1 # aleuta (grupo étnico)
3:3 4:1 5:1 7:1 17:1 30:1 66:2 79:1 92:1 119:1 137:1 200:1 249:1 278:1 287:1 298:1 # ceguera para el palabra
2:1 4:1 6:1 8:1 12:1 15:1 23:1 24:1 29:1 36:1 75:1 83:1 98:1 130:1 212:1 220:1 254:1 257:1 # intoxicación por alga
2:2 4:1 5:1 11:1 12:1 14:1 17:1 25:2 32:1 42:1 43:1 48:1 65:1 67:1 75:1 93:1 94:1 105:1 113:1 157:1 159:1 164:1 168:1 169:1 170:1 175:1 178:1 182:1 185:1 188:1 189:1 191:1 192:1 194:1 211:1 214:1 215:1 216:1 217:1 226:1 244:1 248:1 250:1 251:1 # algoriphagus marincola ( organismo )
1:1 9:3 18:2 28:1 30:1 53:1 55:1 80:1 91:1 104:1 114:1 137:1 282:1 289:2 # fenómeno del miembro ajeno
1:2 2:2 3:1 4:1 8:2 9:1 22:1 29:1 30:1 31:1 33:1 39:1 40:1 42:1 51:1 67:1 68:1 71:1 79:1 85:1 86:1 91:1 98:1 99:1 128:1 132:1 141:1 144:1 155:1 172:1 174:1 177:1 184:1 219:1 224:1 258:1 267:1 # ausencia de formación del líquido cefalorraquídeo
1:1 4:2 9:1 12:1 19:1 20:1 24:1 26:1 32:1 41:1 42:1 44:1 60:1 62:1 82:1 109:1 110:1 141:1 174:1 # isoenzima de fosfatasa alcalina
1:1 3:1 4:2 8:1 9:1 12:1 15:1 19:1 20:1 24:2 26:1 27:1 29:1 32:1 33:1 39:1 41:1 42:1 44:1 60:1 62:1 68:1 82:1 83:1 86:1 99:1 109:1 110:1 135:1 141:1 161:1 174:1 193:1 195:1 238:1 297:1 # isoenzima de fosfatasa alcalina, fracción hepática
4:1 8:1 9:1 10:1 11:1 14:1 15:1 18:1 22:1 26:1 44:1 67:1 71:1 74:1 92:1 128:1 143:1 144:1 155:1 166:1 205:1 219:1 281:1 288:1 289:1 # alqueno cíclico (sustancia)
1:1 4:1 8:1 10:1 14:1 22:1 26:1 47:1 50:1 54:1 67:1 71:1 74:2 77:1 82:1 87:1 128:1 144:1 155:1 166:1 172:1 219:1 281:1 288:1 # alquilsulfato de sodio (sustancia)
4:1 5:1 9:1 11:1 14:1 16:1 21:2 23:2 89:1 120:2 145:1 158:1 185:1 # agentes alcoylantes
4:1 14:1 18:1 24:1 41:1 50:1 74:1 # alcanosulfonatos
4:1 5:1 6:1 14:1 20:2 23:1 24:1 31:1 40:1 44:1 96:1 158:1 208:2 220:1 224:1 # alantoína + lidocaína
4:1 12:1 15:1 18:1 24:1 35:1 41:1 44:1 77:1 83:1 105:1 123:1 127:1 140:1 222:1 # eosinofilia alérgica
1:1 3:1 4:1 5:1 6:1 7:1 12:1 15:1 22:1 24:1 37:1 41:1 45:1 56:1 61:1 72:1 83:1 85:1 95:1 105:1 108:1 129:1 140:1 167:1 274:1 # alergia a la picadura de insectos
4:1 7:1 9:1 14:1 35:1 42:1 81:1 85:1 152:1 167:1 169:1 239:1 # hipersensibilidad al maní
4:2 7:1 9:1 14:1 22:1 23:1 26:1 48:1 51:1 56:1 77:1 89:1 105:1 114:1 140:1 159:1 288:1 # alergia al fentanilo
4:1 7:1 11:1 17:1 22:1 25:1 30:1 32:1 42:1 56:1 105:1 140:1 163:1 226:1 # alergia a el marisco
4:2 7:1 13:1 22:1 25:1 56:1 93:1 105:1 140:1 179:1 # alergia al trigo
1:1 2:1 4:1 5:1 8:1 11:3 15:1 19:1 22:1 24:1 27:1 29:1 34:1 35:1 57:1 64:1 90:1 96:1 106:1 123:1 131:1 235:1 280:1 # déficit de glucocorticoides con acalasia
2:1 4:1 6:1 7:1 28:1 44:1 52:1 62:1 63:1 75:1 101:1 179:1 196:1 272:1 # género alligator
1:1 2:1 7:2 13:1 15:1 25:1 27:1 28:1 35:1 41:1 45:1 47:1 64:1 87:1 132:1 153:1 174:1 222:1 290:1 # eritrodermia ictiosiforme
2:1 4:1 9:1 14:1 15:1 21:1 32:1 37:1 38:1 43:1 48:2 51:1 52:1 54:1 58:1 63:1 75:1 96:1 105:1 113:1 127:1 136:1 147:1 151:1 157:1 159:1 164:1 168:1 170:1 175:1 178:1 182:1 187:1 188:1 189:1 191:1 192:1 194:1 211:1 214:1 215:1 216:1 217:1 244:1 248:1 250:1 251:1 272:1 # allocreadium neotenicum (organismo)
4:1 9:1 28:1 36:1 46:1 51:1 63:1 65:1 81:1 96:1 106:1 136:1 156:1 264:1 272:1 279:1 # allolumpenus hypochromus
1:1 2:1 4:1 8:1 14:1 16:1 19:1 20:1 32:1 34:1 43:2 46:1 48:1 51:1 63:1 72:1 75:1 80:1 81:1 105:1 113:1 133:1 157:1 159:1 164:1 168:1 170:1 175:1 178:1 182:1 188:1 189:1 191:1 192:1 194:1 211:1 214:1 215:1 216:1 217:1 223:1 244:1 248:1 250:1 251:1 272:1 # especie de allomonas ( organismo )
4:1 9:1 11:1 15:1 17:1 24:1 31:1 41:1 46:1 48:1 51:1 56:1 63:1 65:1 143:1 163:1 167:1 234:1 272:1 292:1 # alloscardovia omnicolens
9:1 21:2 23:1 47:1 51:1 53:1 54:1 76:1 80:1 89:1 115:1 120:1 147:1 150:1 282:1 # lote ( medio ambiente )
4:2 6:1 8:1 22:1 26:1 51:1 72:1 81:1 107:1 144:1 147:1 # alopecia total
2:1 4:1 7:1 14:1 28:1 32:1 43:1 48:1 51:1 52:1 58:1 61:1 70:1 71:1 72:1 75:1 81:1 105:1 107:1 113:1 157:1 159:1 164:1 168:1 170:1 175:1 178:1 182:1 188:1 189:1 191:1 192:1 194:1 211:1 214:1 215:1 216:1 217:1 244:1 248:1 250:1 251:1 # género alopecurus (organismo)
4:1 8:1 10:1 14:1 22:1 26:1 28:1 34:1 40:1 48:1 57:1 58:1 61:1 67:1 71:1 74:1 106:1 141:1 144:1 155:1 166:1 219:1 235:1 281:1 288:1 # alfa - glucuronidasa ( sustancia )
4:1 14:1 18:1 19:1 35:1 40:1 41:1 42:1 49:1 60:1 141:1 181:1 222:1 # alfa - manosidasa
4:2 10:1 12:1 20:1 25:1 26:1 32:1 44:1 109:1 141:1 166:1 187:1 # alfa - cristalinas
2:1 4:1 13:1 28:1 38:1 47:1 84:1 141:1 150:1 258:1 # biorretroalimentación alfa
4:2 5:1 29:1 75:1 141:1 # alfa-galactosidasa
8:1 10:1 14:1 22:1 26:1 27:1 29:1 67:1 71:1 74:1 77:1 79:1 84:1 144:1 155:1 166:1 219:1 281:1 288:1 # n-acetil-alfa-galactosaminidasa (sustancia)
1:2 4:1 9:1 12:2 19:2 20:2 21:1 23:1 24:1 25:1 37:1 109:1 120:1 141:1 186:1 257:1 287:1 # cadenas alfa de integrinas
1:1 6:1 9:1 10:1 12:1 13:1 19:1 20:1 21:1 25:1 26:1 40:1 41:1 42:2 51:1 54:1 62:1 75:1 76:1 84:1 104:1 109:1 115:1 134:1 167:1 205:1 212:1 227:1 254:1 # clostridium oedematens beta - y gamma - toxinas
4:1 8:1 9:1 10:1 14:1 17:1 18:1 21:1 22:1 24:1 26:1 28:1 67:1 71:1 74:1 141:1 144:1 147:1 155:1 166:1 219:1 281:1 288:1 289:1 292:1 # alfa caroteno ( sustancia )
4:1 12:2 20:1 21:1 23:1 25:1 26:1 84:1 109:1 120:1 141:1 186:1 227:1 257:1 287:1 # integrina alfa6beta1
8:1 9:1 12:1 14:1 17:1 18:1 23:1 26:1 44:1 64:1 96:1 145:1 148:1 158:1 174:1 289:1 # antígeno linfocitario cd49e
1:1 3:1 4:2 7:1 8:2 9:1 17:1 21:1 23:1 26:1 29:1 30:1 33:2 38:1 39:2 66:1 67:1 68:2 86:2 89:1 97:1 98:1 99:2 122:1 155:1 177:1 184:1 249:1 278:1 297:1 # alteración de el función parental
4:1 7:1 17:1 20:1 21:1 25:1 47:1 52:1 58:1 59:1 122:1 151:1 226:1 253:1 259:1 # alternariosis cutánea
1:1 4:2 5:1 7:1 9:1 14:1 20:1 21:2 23:1 30:1 50:1 53:1 59:1 63:1 65:1 82:1 88:1 91:1 93:1 94:1 106:1 120:1 122:1 136:1 142:1 154:1 158:1 231:1 272:1 291:1 # volumen del pulso alternante - hallazgo
1:1 2:1 3:1 4:1 8:1 10:1 12:1 14:1 22:1 26:1 40:1 47:1 48:1 51:1 55:1 62:1 67:1 71:1 74:1 106:1 136:1 144:1 152:1 155:1 166:1 205:1 210:1 219:1 281:1 288:1 # clorhidrato de aluminio ( sustancia )
1:2 4:1 6:1 12:1 16:1 28:1 31:2 35:1 40:4 42:1 45:1 47:2 48:1 52:1 55:1 57:1 73:1 87:1 106:1 108:1 136:1 146:1 152:2 185:1 206:1 210:2 212:2 224:2 274:1 # hidróxido de aluminio + hidróxido de magnesio ( producto )
1:1 2:1 4:1 8:1 10:1 12:1 14:1 22:1 26:1 28:1 47:1 48:1 51:1 55:1 61:1 67:1 70:1 71:1 74:1 106:1 136:1 144:1 155:1 166:1 205:1 219:1 281:1 288:1 # cloruro de aluminio (sustancia)
1:2 3:1 4:2 9:1 10:1 13:1 16:1 23:1 26:1 30:1 45:1 51:1 57:1 61:1 65:1 69:1 70:1 89:1 91:1 102:1 129:1 134:1 146:1 165:1 180:1 183:1 197:1 202:1 203:1 207:1 209:1 225:1 233:1 237:1 240:1 252:1 256:1 260:1 262:1 263:1 271:1 273:1 275:1 276:1 277:1 283:1 284:1 285:1 286:1 293:1 294:1 295:1 301:1# estructura del alvéolo dental
1:1 8:1 13:1 17:1 20:1 22:1 26:1 28:1 30:1 32:1 37:1 44:1 46:1 55:1 62:1 76:1 77:1 81:1 82:1 84:1 91:1 141:1 156:1 213:1 # familia del narciso atrompetado
1:1 7:1 28:1 32:1 35:1 41:1 42:1 56:1 61:1 76:1 190:1 222:1 227:1 267:1 300:1 # amaurosis de leber
1:1 11:1 15:1 30:1 33:1 41:1 42:1 48:1 76:1 88:1 91:1 143:1 208:1 # delfín amazónicos
2:2 14:1 17:1 32:1 38:1 42:2 43:2 46:1 48:1 75:1 76:1 105:1 113:1 132:1 136:1 157:1 159:1 164:1 168:1 170:1 175:1 178:1 182:1 188:1 189:1 191:1 192:1 194:1 199:1 211:1 214:1 215:1 216:1 217:1 244:1 248:1 250:1 251:1 282:1 # amblyomma marmoreum (organismo)
1:1 2:1 3:1 7:1 30:1 31:1 37:1 42:1 79:1 92:1 136:1 171:1 200:1 278:1 287:1 # ceguera de el fumador
15:1 24:1 27:2 32:1 62:1 64:1 66:1 76:1 83:1 150:1 193:1 195:1 # hepatitis amébica
1:1 5:2 10:1 14:1 19:1 30:1 42:1 50:1 51:1 53:1 76:1 100:1 111:1 117:1 198:1 199:1 280:1 # ameloblastoma de mandíbula
1:1 4:1 7:1 25:1 26:1 30:1 31:1 47:1 81:1 87:1 91:1 141:1 153:1 239:1 259:1 # falta del periodo
1:1 30:1 32:1 40:1 44:1 47:1 50:1 53:1 56:1 60:1 140:1 231:1 287:1 # melissa pulegioides
2:1 7:1 8:1 14:2 15:1 18:1 24:1 25:1 32:1 43:1 48:1 53:1 75:1 76:1 83:1 105:1 113:1 153:1 157:1 159:1 164:1 168:1 170:1 175:1 178:1 179:1 182:1 188:1 189:1 191:1 192:1 194:1 211:1 214:1 215:1 216:1 217:1 244:1 248:1 250:1 251:1 # cigüeña americano ( organismo )
1:1 12:1 14:1 20:1 26:1 55:1 71:1 76:1 82:1 84:1 109:1 114:1 119:1 148:1 # abuso de anfetaminas
2:1 6:1 14:2 22:1 23:1 24:1 32:1 43:1 48:1 55:1 71:1 75:1 76:1 84:1 105:1 113:1 136:1 152:1 157:1 158:1 159:1 163:1 164:1 168:1 170:1 175:1 178:1 182:1 188:1 189:1 191:1 192:1 194:1 211:1 212:1 214:1 215:1 216:1 217:1 244:1 248:1 250:1 251:1 254:1 279:1 # amianthium muscaetoxicum ( organismo )
6:1 11:1 12:1 18:1 21:1 25:1 28:1 31:1 40:1 45:1 46:1 55:2 57:1 73:2 76:1 87:1 106:1 108:1 110:1 146:1 156:1 201:1 206:1 224:1 235:1 253:1 274:1 299:1 # aminoglutetimida, 250 mg, comprimido (producto)
12:1 18:1 27:1 44:1 55:1 65:1 76:1 81:1 93:1 107:1 179:1 193:1 # amino - oligopeptidasa
4:1 5:1 7:1 12:2 18:1 22:1 44:1 55:1 56:1 76:1 77:1 105:1 123:1 140:1 # alergia a la aminofilina
10:1 11:1 15:1 21:1 27:1 32:1 39:1 48:1 76:1 128:1 135:1 143:1 172:1 # quiste amniótico
2:1 8:1 12:1 19:1 33:1 36:1 39:1 53:1 68:1 72:1 76:1 86:1 99:1 114:1 130:1 148:1 161:1 162:1 238:1 300:1 # infección por amebas
2:1 6:1 8:1 12:2 14:1 15:1 20:1 23:1 24:1 26:1 29:1 36:1 55:1 76:1 83:1 84:1 98:1 109:1 114:1 130:1 148:1 212:1 220:1 254:1 257:1 # intoxicación por anfetamina
14:1 41:1 47:1 123:1 148:1 150:1 # anfibios
1:1 14:1 20:1 21:1 28:1 47:1 73:1 123:1 147:1 148:1 150:1 206:1 208:1 # proteína de anfibio
2:1 9:1 14:1 22:1 32:2 43:1 44:1 48:1 55:1 75:1 76:2 77:1 105:1 113:1 141:1 152:1 156:1 157:1 159:1 162:1 164:1 168:1 170:1 175:1 178:1 182:1 188:1 189:1 191:1 192:1 194:1 211:1 214:1 215:1 216:1 217:1 244:1 248:1 250:1 251:1 # familia amphisbaenidae ( organismo )
8:1 12:1 14:1 15:1 20:1 46:1 55:1 109:1 148:1 174:1 # anfomicina
1:1 7:1 8:1 15:1 21:1 25:1 31:1 32:1 35:1 38:1 41:1 76:1 82:1 111:1 115:1 122:1 137:1 147:1 153:1 174:1 190:1 222:1 # sobredosis de amfotericina b
6:1 8:1 12:1 15:1 20:1 26:1 28:1 29:1 44:1 45:2 50:1 57:1 73:1 74:1 76:2 77:1 87:1 95:1 108:1 109:1 146:1 156:1 162:1 206:1 255:1 274:1 # ampicilina + sulbactam (producto)
8:2 10:1 12:1 14:1 15:1 20:1 22:1 26:1 44:1 67:1 71:1 74:1 76:1 77:1 95:1 109:1 144:1 155:1 156:1 166:1 219:1 281:1 288:1 # ampicilina ( sustancia )
1:1 3:1 6:2 8:1 13:1 15:1 28:1 29:1 45:2 51:1 57:1 73:1 76:1 77:2 78:1 87:1 95:1 108:1 146:1 156:1 160:1 206:1 255:1 274:2 297:1 # extracto de ampiciloil ( producto )
7:1 8:1 12:1 20:1 25:1 29:2 30:1 33:1 37:1 38:1 39:1 60:1 68:1 76:1 82:1 86:1 99:1 109:1 116:1 151:1 161:1 187:1 238:1 # reacción adverso a el amsacrina
4:1 7:1 12:1 20:1 22:1 25:1 29:1 30:1 56:1 60:1 76:1 105:1 109:1 140:1 187:1 # alergia a el amsacrina
22:1 30:1 44:1 55:1 76:1 80:1 # amielia
8:1 9:1 10:1 14:2 18:1 22:1 23:1 26:2 65:1 67:1 71:1 74:1 81:1 89:1 144:1 155:1 166:1 219:1 281:1 288:2 # pentanol (sustancia)
17:1 22:1 31:1 35:1 40:1 41:1 44:1 51:1 55:2 76:2 77:2 141:1 222:1 224:1 # amiloidosis familiar
1:3 2:1 3:1 4:1 6:1 7:1 8:1 21:1 29:1 34:1 35:1 36:1 40:1 47:1 51:1 55:1 64:1 76:1 77:1 98:1 122:1 130:1 193:1 278:1 297:1 # alteraciones por depósito de amiloide
1:1 12:1 27:1 28:1 36:2 40:1 44:1 51:1 52:1 55:1 61:1 65:1 76:1 77:1 107:1 169:1 # polineuropatía amiloide , tipo i
8:1 10:1 14:2 22:1 26:1 28:1 34:1 51:1 65:1 67:1 71:1 74:1 100:1 144:1 155:1 166:1 210:1 219:1 254:1 281:1 288:1 # oxandrolona (sustancia)
8:1 14:1 15:2 22:1 27:1 28:1 52:1 55:2 64:1 96:1 104:1 135:1 187:1 # anemia microcitica
10:1 14:1 16:2 17:1 21:1 22:1 35:1 52:1 102:1 # anestesiar
6:1 10:1 11:1 14:1 15:1 16:1 28:1 35:1 45:1 52:1 57:1 73:1 87:1 102:1 108:1 143:1 146:1 206:1 274:1 # anestésico (producto)
1:1 3:1 4:1 7:1 10:1 13:1 14:1 16:2 20:1 21:1 23:1 30:1 45:1 57:1 61:1 69:1 70:1 91:1 102:1 120:1 122:1 129:1 134:1 146:1 165:1 180:1 183:1 197:1 202:1 203:1 207:1 208:1 209:1 225:1 233:1 237:1 240:1 252:1 256:1 260:1 262:1 263:1 271:1 273:1 275:1 276:1 277:1 283:1 284:1 285:1 286:1 293:1 294:1 295:1 301:1# estructura del esfínter anal
4:1 5:1 14:1 19:2 20:1 22:1 35:1 52:1 107:1 124:1 127:1 280:1 # neoplasias anal
1:1 2:1 3:2 6:1 13:1 28:1 31:1 37:1 40:1 42:1 45:1 51:1 57:1 62:1 65:1 73:1 76:1 78:1 87:1 108:1 146:1 152:1 171:1 205:1 206:1 210:1 274:1 # clorhidrato de tramadol (producto)
14:2 19:1 20:2 # ananas
2:1 5:1 7:1 14:2 19:1 20:1 28:1 32:1 42:1 43:1 48:1 52:1 75:1 105:1 113:2 124:1 157:1 159:1 164:1 168:1 170:1 175:1 178:1 182:1 188:1 189:1 191:1 192:1 194:1 204:1 211:1 214:1 215:1 216:1 217:1 244:1 248:1 250:1 251:1 280:1 # género anaplasma (organismo)
6:1 7:1 9:1 10:1 11:1 14:2 15:1 17:1 19:1 20:2 21:1 25:1 35:1 41:1 43:1 46:1 47:1 55:1 62:1 90:1 116:1 117:1 122:1 125:1 143:1 153:1 222:1 229:1 259:1 # anastomosis arteriovenosa anatómico
6:1 9:1 10:2 14:1 16:1 17:1 18:1 19:1 20:1 21:1 22:1 27:1 32:1 35:1 41:1 44:1 46:1 77:1 102:1 117:1 125:1 150:1 190:1 222:1 229:1 289:1 # estenosis anastomótica biliar
2:1 13:1 14:2 15:1 20:1 25:1 32:1 41:1 43:1 48:1 62:1 75:1 105:1 113:1 157:1 159:1 164:1 168:1 170:1 175:1 178:1 182:1 188:1 189:1 191:1 192:1 194:1 211:1 214:1 215:1 216:1 217:1 244:1 248:1 250:1 251:1 264:1 # anatrichosoma ( organismo )
2:1 14:2 32:1 43:1 48:1 67:1 75:1 105:1 113:1 157:1 159:1 164:1 168:1 170:1 175:1 178:1 182:1 188:1 189:1 191:1 192:1 194:1 211:1 214:1 215:1 216:1 217:1 244:1 248:1 250:1 251:1 264:1 281:1 # anchoa (organismo)
5:2 8:1 9:1 10:1 11:1 14:1 15:1 18:1 19:2 24:1 27:1 28:1 35:1 36:1 37:1 43:1 46:1 74:1 80:1 83:1 100:1 111:1 117:1 123:1 169:1 199:1 201:1 205:1 210:1 280:2 290:1 # androblastoma, no clasificado como subtipo en cie-o
9:1 12:1 14:1 18:1 31:1 32:1 40:1 41:1 46:1 52:1 54:1 55:1 100:1 113:1 127:1 145:1 157:1 172:1 210:1 224:1 289:1 # andrógenos neom disminuidos
1:1 2:1 6:1 10:1 14:2 15:1 23:1 26:1 28:1 32:1 34:1 38:1 48:2 72:1 79:1 93:1 100:1 101:1 158:1 170:1 185:1 193:1 210:1 299:1 # antagonistas de receptor androgénicos
10:1 14:2 18:1 26:1 28:1 41:1 47:1 54:1 65:1 100:1 166:1 210:1 288:1 # androstano - 3,17 - diol
1:1 7:1 14:1 22:1 28:1 35:1 40:1 46:1 52:2 55:1 104:1 111:1 127:1 199:1 # anemia sideroblástica neom
11:1 14:1 15:1 22:1 33:1 48:1 52:1 55:1 104:1 143:1 187:1 # anemia crónico
4:1 8:1 9:1 14:1 17:1 22:2 24:1 38:1 52:1 55:1 67:1 104:1 144:1 155:1 219:1 292:1 # anemia carencial
1:1 7:1 11:1 12:1 14:1 22:1 34:1 36:1 52:1 55:1 58:1 92:1 104:1 126:1 131:1 195:1 # anemia con cuerpo de heinz
14:1 15:1 22:1 24:1 27:1 43:1 46:1 52:2 55:1 65:1 83:1 104:2 127:1 135:1 195:1 # anemia hemolítica ( neom )
1:1 14:1 22:1 32:1 34:1 37:1 52:1 54:1 55:1 82:1 104:1 # anemia de addison
8:1 10:1 14:1 16:2 21:1 29:1 33:1 35:1 39:2 52:1 58:1 66:1 68:1 86:1 96:1 98:1 99:1 102:1 176:1 177:1 184:1 # anestesiólogo ( ocupación )
1:2 2:1 14:1 24:1 25:1 26:1 30:2 31:1 32:1 37:1 42:1 52:1 61:1 90:1 91:1 113:1 157:1 171:1 # aneurisma del cayado de el aorta
6:1 14:1 25:1 32:1 42:1 52:1 55:1 61:1 113:1 157:1 # aneurisma mixto
1:1 2:2 5:1 6:1 8:1 14:1 15:1 24:1 25:1 26:1 32:1 42:1 52:1 61:1 83:1 90:1 101:1 113:1 157:1 # aneurisma de la aorta torácica
4:1 7:1 17:1 19:1 21:1 22:2 25:1 26:1 35:1 45:1 54:1 71:1 72:1 82:1 90:1 122:1 153:1 245:1 290:1 # ectasia arterial difuso
8:2 9:1 10:1 14:1 15:1 22:1 26:1 40:1 44:1 54:1 67:2 71:1 74:1 114:1 144:1 155:2 166:1 205:1 219:1 281:1 288:1 # fenciclidina ( sustancia )
1:1 12:1 14:1 20:1 25:1 32:2 35:1 109:1 121:1 140:1 187:1 190:1 # crisis de angina
2:1 7:1 8:2 12:1 14:1 15:1 17:1 20:1 24:1 28:1 30:1 36:1 47:1 73:1 96:1 109:1 121:1 130:1 140:1 206:1 213:1 292:1 # angina provocar por el ejercicio
3:1 12:1 14:2 20:1 50:1 51:1 96:1 109:1 121:1 140:1 185:1 186:1 # angina agranulocítica
1:1 3:1 4:2 5:1 12:1 13:1 14:1 18:1 19:1 20:1 27:1 36:1 42:1 44:1 46:1 49:1 50:1 60:1 78:1 87:1 106:1 148:1 160:1 169:1 174:1 198:1 230:1 # linfoma extranodal de célula nk / t , tipo nasal
4:1 6:1 8:1 10:1 18:1 27:1 32:1 42:1 44:1 47:1 64:1 96:1 152:1 179:1 247:1 # histiocitosis maligno
5:1 7:1 14:2 17:1 19:1 20:1 21:1 23:1 34:1 35:1 44:1 47:1 75:2 81:1 120:1 121:1 124:1 126:1 140:1 152:1 158:1 164:2 169:1 179:1 223:1 235:1 239:1 280:1 # hiperplasia ganglionar gigante
2:1 3:1 4:1 14:1 18:1 42:1 46:1 47:1 52:1 121:1 127:1 132:1 140:1 186:1 247:1 299:1 # angiografía neom normal
1:1 5:1 12:2 14:1 19:1 42:1 44:1 46:1 47:1 50:1 97:1 106:1 121:1 140:1 148:1 174:1 198:1 230:1 279:1 280:1 # linfoma de células t angioinmunoblástico
1:2 2:1 3:1 14:1 30:1 34:1 42:1 47:1 52:1 55:1 61:1 76:1 80:1 81:1 91:1 104:2 115:1 121:1 127:1 140:1 156:1 # empeoramiento del edema angioneurótico
5:1 16:1 17:1 19:2 43:1 50:1 58:1 66:1 112:1 113:1 133:1 163:1 168:1 198:1 218:1 228:1 # espasmo vascular
2:1 4:1 9:1 14:2 18:1 21:1 35:1 42:1 47:1 121:1 132:1 140:1 147:1 167:1 247:1 # angiotensina i anormal
14:1 16:1 56:1 85:1 121:1 235:1 # anglesey
2:1 14:2 32:1 41:1 43:1 48:1 51:1 63:1 75:1 77:1 105:1 113:1 121:1 133:1 157:1 159:1 164:1 168:1 170:1 172:1 175:1 178:1 182:1 188:1 189:1 191:1 192:1 194:1 200:1 211:1 214:1 215:1 216:1 217:1 244:1 248:1 250:1 251:1 # anguillospora ( organismo )
4:2 8:3 9:2 11:1 12:1 14:1 15:1 16:1 17:1 20:1 22:1 23:1 29:1 30:1 32:1 33:1 38:1 39:1 42:1 44:1 48:1 58:1 66:1 68:1 72:1 80:1 81:1 86:1 89:1 96:1 98:1 99:1 109:1 110:1 123:1 133:1 143:1 144:1 159:1 176:1 177:1 184:1 247:1 # científico especialista en el reinar animal ( ocupación )
4:1 6:1 14:1 20:1 34:1 42:1 48:1 52:1 62:1 110:1 127:1 159:1 196:1 223:1 247:1 # animal neonato
1:1 3:2 5:1 9:1 13:1 14:2 17:1 21:1 22:1 23:2 25:1 26:1 40:1 48:1 54:1 55:1 62:1 66:1 76:1 78:1 80:1 89:1 110:1 120:1 124:1 149:1 156:1 158:1 159:1 249:1 298:1 # implante para tratamiento de aniridia
2:1 13:1 14:2 32:2 34:1 38:1 40:1 43:1 48:3 49:1 75:1 82:2 103:1 104:1 105:1 113:1 147:1 157:1 159:2 164:1 168:1 170:2 175:1 178:1 182:1 188:2 189:1 191:1 192:1 194:1 211:1 214:1 215:1 216:1 217:1 244:1 248:1 250:1 251:1 279:1 # anisotremus davidsoni (organismo)
1:1 3:1 6:1 7:1 10:1 13:1 16:1 30:1 31:1 45:1 51:1 57:1 61:1 63:1 69:1 70:1 77:1 80:1 91:1 102:1 111:1 128:1 129:1 134:1 146:1 150:1 165:1 172:1 180:1 183:1 197:1 202:1 203:1 207:1 209:1 225:1 233:1 234:1 237:1 240:1 252:1 256:1 260:1 262:1 263:1 271:1 273:1 275:1 276:1 277:1 283:1 284:1 285:1 286:1 293:1 294:1 295:1 301:1# estructura del tobillo izquierdo
1:1 4:1 6:1 9:1 14:1 23:1 32:1 35:1 41:1 51:1 77:1 89:1 116:1 127:1 128:1 172:1 190:1 220:1 222:1 # anquilosis dentoalveolar
1:1 14:1 16:1 30:1 32:1 35:1 41:1 51:1 77:1 82:1 91:1 92:1 128:1 172:1 190:1 222:1 # anquilosis del hueso
5:1 14:1 17:1 19:1 38:1 50:1 67:1 151:1 187:1 198:1 228:1 # páncreas anular
1:3 4:1 11:1 14:2 18:2 26:1 31:1 34:1 42:2 46:1 48:1 64:1 115:1 121:1 131:1 221:1 230:1 247:1 # anomalía congénita de dedo de mano
1:2 2:1 5:3 11:1 15:1 17:1 26:1 27:1 28:1 29:1 34:1 37:1 40:1 48:1 49:1 50:1 54:1 55:1 58:1 63:1 64:1 77:1 87:1 90:1 121:1 131:1 132:1 135:1 154:1 174:1 181:1 198:1 218:1 # deformidad congénita de la rodilla (articulación)
4:1 11:1 14:1 18:1 19:1 26:1 27:1 34:1 42:1 46:1 48:1 56:1 64:1 121:1 124:1 131:1 169:1 221:1 230:1 247:1 # anomalía congénitas múltiple
1:2 2:1 5:3 11:1 26:1 34:1 37:1 40:1 48:1 49:1 50:1 55:1 58:1 64:1 121:1 131:1 132:1 174:1 181:1 198:1 205:1 218:1 # deformidad congénita de la clavícula
2:1 12:1 14:2 16:1 18:1 30:1 32:1 43:1 48:2 55:1 56:1 71:1 75:1 105:1 107:1 110:1 113:1 157:1 159:1 164:1 168:1 170:1 175:1 178:1 182:1 188:1 189:1 191:1 192:1 194:1 195:1 211:1 214:1 215:1 216:1 217:1 244:1 248:1 250:1 251:1 279:1 # anopheles minimus ( organismo )
1:1 5:1 22:1 30:1 36:1 50:1 106:1 152:1 169:1 198:1 212:1 254:1 # hipoxia de el célula
1:1 7:1 8:1 9:1 14:1 18:1 29:1 32:1 35:1 38:1 77:1 98:1 162:1 167:1 190:1 254:1 # anoxybacillus ayderensis
1:1 7:1 14:1 16:1 18:1 40:1 85:1 167:1 # anser cygnoides
8:1 14:1 23:1 27:1 31:1 40:1 158:1 224:1 # antiácido
10:1 12:1 14:1 15:1 23:1 25:1 26:1 32:1 34:1 48:1 61:1 93:1 105:1 140:1 158:1 170:1 185:1 231:1 # antagonistas purinérgicos
2:1 11:1 14:2 21:2 23:1 43:1 50:1 51:1 52:1 60:1 90:1 104:1 120:1 121:1 127:1 158:1 200:2 208:1 # coágulo sanguíneo ante mortem
1:1 2:1 3:1 5:2 7:1 8:1 11:1 13:1 14:1 21:1 23:2 25:1 29:1 34:1 39:1 47:1 50:1 74:1 78:1 86:1 120:1 122:1 131:1 153:1 158:1 161:1 198:1 238:1 259:1 297:1 # contracción de la cápsula anterior
2:1 4:1 7:2 14:1 17:1 21:2 22:1 23:1 25:2 40:1 43:1 44:1 47:1 49:1 84:1 90:1 120:1 122:2 153:2 158:1 181:1 245:1 259:1 # arteria ethmoidalis anterior
1:1 9:1 17:1 19:2 20:1 28:1 66:1 116:1 147:1 151:1 249:1 # venas parotídeas
2:3 3:2 4:2 6:1 7:2 10:1 11:2 12:1 13:1 14:1 16:2 17:1 20:1 21:2 22:1 23:1 25:2 31:1 36:1 43:1 45:1 46:1 47:1 57:1 61:1 69:1 70:1 87:1 90:1 95:1 97:1 102:1 109:1 120:1 122:2 126:1 129:1 130:1 133:1 134:1 146:1 153:2 158:1 165:1 180:1 183:1 197:1 201:1 202:1 203:1 207:1 209:1 225:1 232:1 233:1 237:1 240:1 245:1 252:1 256:1 259:1 260:1 262:1 263:1 271:1 273:1 275:1 276:1 277:1 283:1 284:1 285:1 286:1 293:1 294:1 295:1 301:1# arteria espinal anterior [ como un todo ] ( estructura corporal )
7:1 41:1 55:1 93:1 116:1 132:1 290:1 # vermifugos
2:2 3:1 14:3 23:2 31:1 32:1 43:1 48:1 62:1 69:1 75:1 87:1 105:1 113:1 136:1 157:1 158:2 159:1 164:1 168:1 170:1 175:1 178:1 182:1 188:1 189:1 191:1 192:1 194:1 211:1 214:1 215:1 216:1 217:1 244:1 248:1 250:1 251:1 254:1 # anthoxanthum odoratum ( organismo )
3:1 8:2 10:1 13:1 14:2 15:1 22:1 23:1 26:1 29:1 44:1 67:1 71:1 74:1 78:1 98:1 144:1 155:1 158:1 166:1 205:1 219:1 281:1 288:1 297:1 # antraciclina ( sustancia )
3:1 6:2 9:1 13:1 14:1 18:1 23:1 28:1 45:1 54:1 57:1 64:1 65:1 73:1 78:1 87:1 89:1 97:1 108:1 121:1 146:1 206:1 220:1 274:1 # ditranol , ungüento ( producto )
3:1 8:1 10:1 12:1 13:1 14:2 18:1 22:1 23:1 26:1 67:1 71:1 74:1 78:1 128:1 144:1 155:1 158:1 166:1 172:1 219:1 281:1 288:1 # antraquinona ( sustancia )
1:3 2:1 5:1 6:3 11:1 12:1 17:1 20:1 24:1 29:1 30:1 41:1 42:1 45:1 62:1 67:1 82:1 91:1 97:1 101:1 104:1 109:1 115:1 141:1 196:1 212:1 254:1 255:1 274:1 292:1 # factor edematoso de la toxina del carbunco
2:1 4:1 5:1 8:1 11:1 12:1 17:1 24:1 29:1 33:1 35:1 36:1 39:1 41:1 67:1 68:1 86:1 94:1 97:1 98:1 99:1 130:1 177:1 184:1 222:1 291:1 292:1 # carbuncosis por inhalación
4:1 9:1 14:1 15:1 22:1 23:2 24:1 27:1 53:2 54:1 76:1 83:1 89:1 105:1 115:1 140:1 158:1 # medicamento antialérgicos
6:1 14:1 15:1 27:1 28:1 35:1 45:1 47:1 57:1 65:1 73:1 87:1 108:1 135:1 146:1 167:1 206:1 274:1 # ansiolítico ( producto )
8:1 12:1 14:1 18:1 23:1 27:2 43:1 51:1 64:1 96:1 97:1 110:1 111:1 158:1 235:1 279:1 299:1 # inmunoglobulina antitimocito
6:1 9:1 16:1 21:1 23:1 36:1 42:1 62:1 89:1 104:1 107:1 120:1 145:1 185:1 195:1 196:1 # agentes hematopoyéticos
14:1 23:1 27:1 32:1 35:1 41:1 47:1 150:1 158:1 190:1 222:1 # antibiosis
6:1 14:1 15:1 23:1 27:2 28:1 39:1 45:1 57:1 73:1 87:1 108:1 135:1 146:1 150:1 158:1 206:1 274:1 # antibiótico (producto)
6:2 7:2 11:2 14:1 15:2 21:1 23:1 24:1 27:2 34:1 35:1 39:1 58:1 62:1 80:1 84:1 90:1 111:1 122:1 131:1 135:1 143:1 150:2 158:1 # catéter cubierto con antibiótico (objeto físico)
29:1 31:1 40:1 41:1 42:1 44:1 187:1 224:1 # macrólidos
7:1 8:1 9:1 10:1 14:3 15:1 22:1 23:2 26:1 27:2 31:1 36:1 46:1 55:1 58:1 67:1 71:1 74:1 80:1 92:1 100:1 126:1 135:1 144:1 155:1 158:2 166:1 219:1 281:1 288:1 # anticuerpo antiendomisio ( sustancia )
3:1 4:1 7:1 8:1 10:1 13:1 14:2 15:1 22:1 23:1 26:1 27:1 36:1 44:1 52:1 58:1 67:1 71:1 74:1 78:1 92:1 126:1 135:1 144:1 155:1 158:1 166:1 219:1 232:1 253:1 281:1 288:1 296:1 # anticuerpo neutralizante ( sustancia )
7:2 14:1 15:1 21:1 23:1 27:1 28:1 36:1 51:1 58:1 65:1 84:1 92:1 93:1 122:1 126:1 135:1 158:1 195:1 299:1 # anticuerpo heterologos
7:1 14:1 15:1 16:1 23:1 27:1 36:1 58:1 72:1 80:1 81:1 92:1 123:1 126:1 133:1 135:1 150:1 158:1 # anticuerpos biespecíficos
1:1 2:1 3:1 5:1 6:1 12:1 18:1 19:1 38:1 50:1 51:1 72:1 84:1 85:1 97:1 101:1 106:1 111:1 118:1 187:1 198:1 235:1 279:1 299:1 # célula secretoras de inmunoglobulinas
1:2 2:1 4:1 7:2 12:1 14:1 15:1 18:1 20:1 21:1 23:1 27:1 29:1 36:1 42:1 55:1 58:1 84:1 92:1 109:1 122:1 126:1 132:2 135:1 158:1 247:1 # determinación de anticuerpos normal
3:1 7:1 11:1 13:1 14:1 15:1 20:1 21:1 23:2 27:1 28:1 34:1 36:1 58:1 73:1 78:1 92:1 126:1 131:1 135:1 147:1 158:1 206:1 208:1 # anticuerpo contra proteína
7:1 8:1 10:1 11:1 14:2 15:2 22:1 23:1 26:1 27:2 36:1 58:1 67:1 71:1 74:1 92:1 126:1 135:2 143:1 144:1 155:1 158:1 166:1 219:1 281:1 288:1 # anticuerpo lítico (sustancia)
7:1 8:1 10:1 14:3 15:2 17:1 22:1 23:2 24:1 26:1 27:2 36:1 47:1 54:1 58:1 67:1 71:1 74:1 83:1 92:1 126:1 135:2 144:1 155:1 158:2 166:1 219:1 234:1 281:1 288:1 292:1 # anticuerpo anticardiolipina (sustancia)
1:1 2:1 3:1 7:1 10:1 11:1 12:2 16:1 17:1 21:1 28:1 30:1 31:1 40:1 44:1 52:1 65:1 75:1 102:1 122:1 150:1 152:1 210:1 224:1 299:1 # drogar inhibidora de el colinesterasa
11:1 14:1 15:1 23:1 27:1 33:1 87:1 135:1 143:1 158:1 # anticodón
1:1 6:1 14:1 16:1 23:1 27:1 28:1 38:1 40:1 45:1 57:1 73:2 87:1 108:1 146:1 158:1 193:1 206:1 274:1 # antidepresivo ( producto )
8:1 9:1 10:1 14:2 17:1 21:1 22:2 23:2 26:1 27:1 38:1 40:1 54:1 67:1 71:1 74:1 89:1 120:1 144:1 145:1 155:1 158:1 166:1 185:1 219:1 258:1 281:1 288:1 # agente antidiarreico (sustancia)
11:1 14:1 15:1 20:1 21:1 23:1 27:1 28:1 30:1 34:1 73:1 121:1 131:1 135:1 143:1 145:1 147:1 158:1 206:1 208:1 # proteína anticongelantes
1:1 8:1 9:1 10:1 14:2 18:1 20:1 21:1 22:1 23:1 26:1 28:1 67:1 71:1 73:1 74:1 144:1 145:1 147:1 155:1 158:1 166:1 206:1 208:1 219:1 281:1 288:1 289:1 # antígeno de proteína c ( sustancia )
2:1 6:1 38:1 72:1 79:1 101:1 149:1 193:1 # receptor kir2dl2
1:1 2:1 9:1 14:2 18:1 23:1 42:1 113:1 145:1 158:1 174:1 289:1 # antígeno de forssman
10:1 11:1 14:1 15:1 23:1 26:1 27:1 32:1 35:1 41:1 76:1 143:1 152:1 158:1 166:1 205:1 # antihistamínicos clásicos
6:1 28:1 36:1 45:1 57:2 73:1 79:1 87:1 104:1 106:1 108:1 146:1 152:1 169:1 206:1 235:1 274:1 299:1 # hipoglucemiante ( producto )
8:1 9:1 10:1 14:2 21:1 22:1 23:2 26:1 27:1 32:1 56:1 67:1 71:1 74:1 77:1 89:1 120:1 144:1 145:1 155:1 158:1 166:1 185:1 219:1 281:1 288:1 # agente antileishmaniasis ( sustancia )
2:1 14:1 15:1 16:2 19:1 21:1 27:1 28:1 32:1 43:1 45:1 46:1 48:1 52:1 53:1 55:1 64:1 75:2 82:1 96:1 105:1 113:1 157:1 159:1 164:1 168:1 170:1 175:1 178:1 182:1 187:1 188:1 189:1 191:1 192:1 194:1 211:1 214:1 215:1 216:1 217:1 244:1 248:1 250:1 251:1 287:1 # nesoctites micromegas (organismo)
9:2 10:1 14:1 15:1 16:2 21:3 23:3 27:1 28:1 32:1 34:1 35:1 38:1 41:1 55:1 89:2 93:1 110:1 111:1 120:2 121:1 145:1 158:1 185:1 187:1 190:1 # hongos resistentes a agentes antimicrobianos
4:1 7:1 11:1 14:1 17:1 22:1 23:1 24:1 27:1 29:1 42:1 56:1 71:1 105:1 110:1 132:1 140:1 158:1 163:1 279:1 292:1 # alergia a fármaco antimuscarínico
9:1 12:1 14:1 18:1 23:1 27:1 41:1 52:1 64:1 107:1 123:1 124:1 127:1 145:1 158:1 289:1 # antineoplásicos fitógenos
3:2 8:1 15:1 17:2 19:1 27:1 31:1 35:1 37:1 38:1 64:1 66:2 73:1 118:1 135:1 171:1 193:1 249:2 298:2 # preparado parasiticida
1:1 2:1 8:1 10:2 12:1 14:1 16:1 22:1 26:1 30:1 31:1 40:1 41:1 54:1 67:1 71:1 74:1 80:1 87:1 102:1 144:1 150:1 152:1 155:1 166:1 174:2 219:1 224:1 281:1 288:1 # inhibidor de el fosfodiesterasa ( sustancia )
6:1 9:1 14:1 21:1 23:2 27:1 28:1 73:1 89:1 120:1 145:1 147:1 158:1 169:1 185:1 206:1 # agente antiprotozoarios
11:1 14:1 23:1 27:1 29:1 41:1 42:1 64:1 69:1 71:1 132:1 145:1 158:1 # fármacos antitusígenos
8:1 10:1 13:1 14:2 22:1 23:1 26:1 33:1 49:1 67:1 71:1 74:1 144:1 155:1 158:1 166:1 219:1 281:1 288:1 # dantrón ( sustancia )
11:1 13:1 14:1 15:1 23:1 25:1 28:1 77:1 95:1 143:1 158:1 # antro pilórico
1:1 3:1 5:1 10:1 13:1 15:1 16:1 24:1 27:1 30:1 45:1 50:1 57:1 61:1 69:1 70:1 83:1 90:1 102:1 129:1 134:1 135:1 146:1 165:1 180:1 183:1 197:1 198:1 202:1 203:1 207:1 209:1 225:1 233:1 237:1 240:1 252:1 256:1 260:1 262:1 263:1 271:1 273:1 275:1 276:1 277:1 283:1 284:1 285:1 286:1 293:1 294:1 295:1 301:1# estructura de el válvula aórtica
1:1 2:1 6:1 27:2 32:1 38:1 40:1 42:1 62:1 64:1 90:1 136:1 196:1 # aortitis reumatoidea
16:1 19:1 22:1 28:1 35:2 38:1 73:1 112:1 141:1 173:1 186:1 206:1 299:1 # afasia progresiva
1:1 7:1 9:1 24:1 37:1 49:1 53:1 80:1 95:1 96:1 114:1 115:1 132:1 148:1 # enfermedad de pie y boca
1:1 4:1 5:1 9:1 16:1 17:1 30:1 33:1 35:1 38:2 39:1 42:1 68:1 73:1 127:1 132:1 221:1 228:1 # alarma de presión en el vía aéreo
32:1 36:1 46:1 55:1 204:1 212:1 # apomixis
1:1 2:2 3:1 8:1 10:1 12:1 14:1 20:1 22:1 26:1 36:1 40:1 43:1 46:1 51:1 62:1 67:1 71:1 74:1 109:1 123:1 144:1 152:1 155:1 166:1 204:1 205:1 210:1 219:1 281:1 288:1 # clorhidrato de apomorfina ( sustancia )
2:1 4:1 12:1 14:1 32:1 36:1 43:1 44:1 48:1 63:1 71:1 75:1 94:1 105:1 106:1 107:1 113:1 121:1 140:1 157:1 159:1 164:1 168:1 170:1 175:1 178:1 182:1 188:1 189:1 191:1 192:1 194:1 204:1 211:1 214:1 215:1 216:1 217:1 244:1 248:1 250:1 251:1 272:1 279:1 291:1 # apophallus muhlingi (organismo)
2:1 4:1 6:1 18:1 19:1 42:1 45:1 52:1 58:1 72:1 81:1 127:1 132:1 133:1 247:1 253:1 274:1 # aspecto cutáneo normal
1:2 4:1 5:1 6:1 7:1 9:2 16:1 19:1 21:1 23:2 26:1 27:1 32:1 35:1 37:1 40:1 45:1 49:1 56:1 72:1 73:1 81:1 85:1 89:2 111:1 112:1 119:1 133:1 181:1 190:1 199:1 261:1 274:1 # aspecto de la prótesis dental (entidad observable)
1:1 6:1 7:1 9:1 19:1 23:1 27:1 30:1 37:1 40:2 43:1 45:1 49:1 54:1 56:1 72:1 81:1 85:1 89:1 91:1 95:1 110:1 111:1 112:1 119:1 133:1 181:1 193:1 199:1 261:1 274:1 # aspecto del epidídimo (entidad observable)
2:1 3:1 7:1 8:1 9:2 15:1 23:1 26:1 27:1 37:1 49:1 50:1 54:1 56:1 61:1 64:1 70:1 81:2 89:1 100:1 174:1 204:1 231:1 239:1 # apendicitis purulenta perforada
1:1 4:1 5:1 10:1 15:1 24:1 50:1 54:1 56:1 69:1 72:1 77:1 79:2 96:1 100:1 127:1 198:1 204:1 # fístula de apéndice ileocecal
5:1 9:1 11:1 15:1 30:1 50:1 54:1 56:1 57:1 58:1 79:1 81:1 96:1 100:1 198:1 204:1 218:1 279:1 # mucocele apendicular
1:1 6:1 15:1 42:2 46:1 54:1 62:1 79:1 100:1 104:1 195:1 196:1 204:1 230:1 # hematoma de apéndice
1:1 5:1 6:1 10:1 14:1 16:1 23:1 27:2 30:1 50:1 64:1 81:1 84:1 91:1 102:1 110:1 158:1 198:1 204:1 279:1 # estimulantes del apetito
4:1 10:1 12:2 13:1 16:2 20:1 21:1 22:1 23:1 27:1 35:1 38:1 62:1 102:1 109:1 120:1 257:1 # atresia intestinal
1:2 2:1 8:1 9:1 11:1 15:1 24:2 27:1 29:1 30:1 33:1 35:1 39:1 44:1 47:2 51:1 64:1 65:1 68:1 76:1 83:1 86:1 98:1 99:1 124:1 150:1 177:1 184:1 204:1 282:1 # cambio de color en el sitio de aplicación
1:1 7:1 8:1 9:1 15:1 17:1 24:1 28:1 29:1 30:1 33:2 35:1 39:2 41:1 44:1 68:2 75:1 83:1 86:1 98:1 99:1 106:1 124:1 177:1 184:1 204:1 222:1 # erosión en el lugar de aplicación
1:2 8:2 15:1 20:1 24:1 25:1 26:1 29:2 30:1 33:2 34:1 39:2 44:1 64:1 68:2 83:1 86:2 98:2 99:2 124:1 149:1 177:2 184:2 204:1 223:1 258:1 # irritación de el zona de aplicación
1:1 2:1 3:2 6:1 22:1 32:1 40:1 43:1 46:1 54:1 73:1 101:1 127:1 133:1 147:1 212:1 # dispraxia ideomotora
5:1 14:1 23:1 26:1 38:1 50:1 64:1 73:1 74:1 95:1 158:1 193:1 198:1 204:1 288:1 # aprepitant , 125 mg , cápsula
2:1 8:1 10:1 12:1 14:1 20:1 22:1 25:1 26:1 29:1 36:1 58:1 67:1 71:1 74:1 109:1 130:1 144:1 155:1 166:1 204:1 219:1 281:1 288:1 # acuaporina - 1 ( sustancia )
1:1 4:1 6:1 9:1 16:1 29:1 30:1 45:1 53:1 57:1 58:1 67:1 85:1 91:1 92:1 108:1 115:1 141:1 146:1 274:1 # acueducto del mesencéfalo
3:1 17:1 32:1 119:1 150:1 298:1 # arabis
12:1 17:1 20:1 27:1 109:1 253:1 # arbutina
7:1 14:1 17:1 18:1 24:1 28:1 29:1 45:1 52:1 111:1 162:1 213:1 255:1 # género arcanobacterium
14:2 15:1 17:1 24:1 30:2 44:2 83:1 94:1 121:2 145:2 213:1 264:1 # angelica archangelica
7:1 9:1 17:1 21:1 23:1 28:1 89:1 92:1 120:1 122:1 128:1 # arquenteron
6:1 7:1 17:1 28:1 45:1 52:1 79:1 94:1 96:1 193:1 213:1 274:1 # género arctocephalus
2:2 3:1 4:1 6:2 9:1 10:1 11:2 13:1 16:1 17:1 21:1 23:1 31:2 36:2 37:1 43:1 44:1 45:1 46:1 53:1 57:1 61:1 69:1 70:1 75:1 76:1 87:1 89:1 92:1 97:1 102:1 107:1 124:1 126:1 127:1 128:1 130:1 134:1 146:1 151:1 165:1 171:1 179:1 180:1 197:1 201:1 202:1 207:1 209:1 220:1 225:1 232:1 233:1 237:1 240:1 252:1 256:1 260:1 262:1 263:1 271:1 273:1 275:1 277:1 283:1 284:1 285:1 293:1 294:1 # ligamento poplíteo arqueado [como un todo] (estructura corporal)
1:1 2:1 3:2 4:1 5:2 6:1 7:1 8:1 10:1 13:1 16:1 21:1 22:1 25:1 45:1 57:1 58:1 61:1 62:2 65:2 69:1 70:1 97:1 101:1 102:1 106:1 122:1 129:1 134:1 141:1 146:1 149:1 165:1 180:1 183:1 196:1 197:1 202:1 203:1 207:1 209:1 213:1 225:1 232:1 233:1 237:1 240:1 245:1 252:1 256:1 260:1 262:1 263:1 271:1 273:1 275:1 276:1 277:1 278:1 283:1 284:1 285:1 286:1 293:1 294:1 295:1 301:1# estructura de la circunvolución olfatoria lateral
9:2 13:1 17:1 21:1 28:1 29:1 35:1 38:1 45:1 48:1 64:1 85:1 162:1 167:1 255:1 # arenibacter troitsensis
9:1 17:2 20:1 38:1 70:1 136:1 174:1 # bufo arenarum
1:2 2:1 7:1 8:2 9:2 12:1 15:1 17:1 19:1 20:1 36:1 37:1 49:1 53:1 60:1 67:1 80:1 105:1 109:1 114:1 115:1 123:1 130:1 132:1 140:1 148:1 155:1 # enfermedad por deficiencia de arginasa
5:1 12:2 17:1 19:1 20:1 28:1 40:1 48:1 54:1 65:1 105:1 109:1 140:1 152:1 210:1 280:1 # arginina dihidrolasa
8:1 12:1 13:1 27:1 36:1 44:1 50:1 52:1 64:1 70:1 104:1 169:1 202:1 # citrulinemia tipo 1
8:1 10:1 12:2 14:1 17:2 19:1 20:1 22:1 23:1 26:1 44:1 48:1 59:1 60:1 67:1 71:1 74:1 75:1 105:1 109:1 140:1 144:1 155:1 166:1 179:1 219:1 281:1 288:1 # arginina - arnt ligasa (sustancia)
2:1 10:1 14:1 17:1 25:1 27:1 32:2 40:1 43:1 48:1 49:1 75:1 105:1 113:1 157:1 159:1 164:1 168:1 170:1 175:1 178:1 181:1 182:1 188:1 189:1 191:1 192:1 194:1 211:1 214:1 215:1 216:1 217:1 226:1 244:1 248:1 250:1 251:1 # aristida ( organismo )
6:1 8:1 10:1 14:1 15:1 17:1 20:1 22:1 24:1 26:1 27:1 28:1 34:1 46:1 67:1 71:1 74:1 79:1 83:1 84:1 135:1 144:1 155:1 166:1 219:1 223:1 281:1 288:1 # cetona aromática (sustancia)
14:1 18:1 26:1 119:1 137:1 288:1 # abrótano
1:1 2:1 3:1 5:1 7:3 10:2 11:1 12:1 13:1 16:1 17:1 21:2 22:1 23:1 25:2 26:1 41:1 45:1 47:1 57:1 61:1 69:1 70:1 74:1 81:1 90:1 102:1 120:1 122:2 129:1 134:1 146:1 153:2 165:1 166:1 176:1 180:1 183:1 197:1 202:1 203:1 207:1 209:1 213:1 225:1 233:1 237:1 239:1 240:1 245:1 252:1 256:1 257:1 259:1 260:1 262:1 263:1 271:1 273:1 275:1 276:1 277:1 283:1 284:1 285:1 286:1 293:1 294:1 295:1 301:1# estructura de la arteria intercostal superior
5:1 7:2 12:1 14:1 17:2 18:1 21:2 22:1 23:2 25:1 26:1 59:1 90:1 120:1 122:2 124:1 138:1 153:1 158:1 245:1 257:1 # arteria plantar interno
1:2 2:2 3:2 4:1 5:1 7:2 9:1 10:2 11:1 12:1 13:2 16:2 17:1 20:1 21:2 22:1 23:1 25:1 36:1 45:2 49:1 57:2 59:1 61:2 69:2 70:2 90:1 100:1 102:2 120:1 122:2 126:1 129:1 130:1 134:2 146:2 153:1 165:2 180:2 183:1 197:2 202:2 203:1 207:2 209:2 225:2 231:1 232:1 233:2 237:2 240:2 245:1 252:2 256:2 257:1 260:2 262:2 263:2 271:2 273:2 275:2 276:1 277:2 283:2 284:2 285:2 286:1 293:2 294:2 295:1 301:1# estructura de la arteria pudenda interna (estructura corporal)
2:1 3:1 4:1 7:1 17:1 21:2 22:1 25:1 36:1 47:1 53:1 54:1 90:1 104:1 115:1 122:1 130:1 153:1 156:1 232:1 245:1 # arteria temporal medio
2:1 6:1 7:1 17:1 21:1 22:1 25:1 28:1 29:1 46:1 47:1 55:1 90:1 101:1 122:1 147:1 153:1 187:1 245:1 # arteria acromiotorácica
1:1 2:3 3:3 4:2 7:2 10:2 11:1 13:2 15:1 16:4 17:1 21:1 22:1 24:1 25:2 30:1 35:1 36:1 45:2 47:1 56:1 57:2 61:2 69:2 70:2 74:1 81:1 83:1 90:1 102:2 116:1 122:1 126:1 129:2 130:1 134:2 146:2 153:2 165:2 176:1 180:2 183:2 197:2 202:2 203:2 207:2 209:2 225:2 232:1 233:2 237:2 239:1 240:2 245:1 252:2 256:2 259:1 260:2 262:2 263:2 271:2 273:2 275:2 276:2 277:2 283:2 284:2 285:2 286:2 293:2 294:2 295:2 301:2# estructura de el arteria vesicales superior ( estructura corporal )
1:1 2:1 4:1 7:1 8:1 17:1 21:1 22:1 25:1 29:1 42:2 90:1 98:1 122:1 132:1 153:1 174:1 245:1 247:1 # malformación de arteria
1:1 2:2 3:2 4:1 6:1 7:1 10:2 11:2 13:2 16:2 17:1 21:1 25:1 30:1 34:1 36:1 41:1 45:3 47:1 57:3 61:2 69:2 70:2 82:1 90:1 91:1 100:1 102:2 108:1 122:1 126:1 129:1 130:1 131:1 134:2 146:3 153:1 165:2 180:2 183:1 197:2 202:2 203:1 207:2 209:2 225:2 232:1 233:2 237:2 240:2 252:2 256:2 259:1 260:2 262:2 263:2 271:2 273:2 274:1 275:2 276:1 277:2 283:2 284:2 285:2 286:1 293:2 294:2 295:1 301:1# estructura del conducto arterioso (estructura corporal)
1:1 4:1 7:3 8:1 9:1 16:1 17:1 21:1 22:1 23:1 25:1 27:1 33:1 35:1 37:1 38:2 39:1 40:1 49:1 56:1 68:1 73:1 80:1 85:1 89:1 90:1 111:1 112:1 119:1 122:1 153:1 181:1 199:1 245:1 258:1 261:1 # presión de cierre arterial ( entidad observable )
1:1 3:1 5:1 7:1 10:1 13:1 16:1 17:2 19:1 21:1 22:1 25:1 30:1 35:1 45:1 57:1 61:1 69:1 70:1 77:1 90:1 102:1 122:1 129:1 134:1 146:1 153:1 162:1 165:1 180:1 183:1 197:1 202:1 203:1 207:1 209:1 225:1 228:1 233:1 237:1 240:1 245:1 252:1 256:1 260:1 262:1 263:1 271:1 273:1 275:1 276:1 277:1 283:1 284:1 285:1 286:1 293:1 294:1 295:1 301:1# estructura de el arteria basilar
1:1 2:2 3:3 4:1 5:1 7:1 10:2 11:1 13:2 16:2 17:2 21:1 22:1 25:1 36:1 42:1 45:2 57:2 61:2 69:2 70:2 77:1 90:1 102:2 122:1 126:1 129:2 130:1 134:2 146:2 153:1 165:2 180:2 183:2 197:2 202:2 203:2 207:2 209:2 212:1 225:2 228:1 232:1 233:2 237:2 240:2 245:1 252:2 256:2 260:2 262:2 263:2 271:2 273:2 275:2 276:2 277:2 283:2 284:2 285:2 286:2 293:2 294:2 295:2 301:2# estructura de arteria maxilar ( estructura corporal )
2:1 3:2 4:2 7:2 14:1 17:1 18:1 21:1 25:1 38:1 42:1 47:1 79:1 90:1 122:1 132:1 137:1 153:1 186:1 232:1 247:1 259:1 299:1 300:1 # arteriografía cerebral anormal
1:1 5:1 7:1 8:1 9:1 10:1 12:1 17:1 21:1 25:1 33:1 39:1 47:1 50:1 68:1 69:1 72:1 86:1 90:1 99:1 114:1 116:1 122:1 148:1 153:1 161:1 198:1 238:1 259:1 # infección de fístula arteriovenosa
1:1 5:1 7:1 12:1 17:1 20:1 21:1 22:1 25:1 27:1 38:1 84:1 90:1 109:1 122:1 153:1 245:1 # arteria de la retina
1:1 3:2 4:1 7:2 10:1 13:1 16:1 17:1 21:2 22:1 25:1 45:1 57:1 61:1 69:1 70:1 90:2 102:1 116:1 122:1 129:1 134:1 137:1 146:1 153:1 165:1 180:1 183:1 197:1 202:1 203:1 207:1 209:1 225:1 232:1 233:1 237:1 240:1 245:1 252:1 256:1 260:1 262:1 263:1 271:1 273:1 275:1 276:1 277:1 283:1 284:1 285:1 286:1 293:1 294:1 295:1 300:1 301:1# estructura de arteria vertebral
1:1 2:2 3:3 4:1 7:1 10:2 11:2 13:2 16:2 17:1 21:1 22:1 24:1 25:1 29:1 30:1 36:1 45:2 46:1 57:2 61:2 69:2 70:2 77:1 90:1 102:2 122:1 126:1 129:2 130:1 134:2 146:2 153:1 165:2 180:2 183:2 197:2 201:1 202:2 203:2 207:2 209:2 221:1 225:2 232:1 233:2 237:2 240:2 245:1 252:2 256:2 260:2 262:2 263:2 271:2 273:2 275:2 276:2 277:2 283:2 284:2 285:2 286:2 293:2 294:2 295:2 301:2# estructura de el arteria ilíaca común ( estructura corporal )
4:1 7:1 12:1 16:1 17:1 19:1 21:1 22:1 25:1 56:1 90:1 95:1 122:1 153:1 245:1 296:1 # pinzas arteriales
1:1 2:2 3:3 4:1 7:1 10:2 11:1 13:2 16:2 17:1 21:2 22:1 25:1 36:2 45:2 57:2 61:2 69:2 70:2 90:1 102:2 107:1 122:1 124:1 126:1 129:2 130:1 134:2 146:2 151:1 153:1 165:2 180:2 183:2 197:2 202:2 203:2 207:2 209:2 225:2 232:1 233:2 237:2 240:2 245:1 252:2 256:2 260:2 262:2 263:2 271:2 273:2 275:2 276:2 277:2 283:2 284:2 285:2 286:2 293:2 294:2 295:2 301:2# estructura de arteria poplítea ( estructura corporal )
2:1 13:1 14:1 17:1 21:1 23:1 25:1 27:1 32:1 36:1 37:1 64:1 90:1 112:1 120:1 130:1 158:1 # artritis por adyuvante
8:1 13:1 15:1 17:1 25:1 27:1 32:1 43:1 52:1 64:1 90:1 96:1 136:1 # artritis neumocócica
7:1 13:1 14:1 17:1 20:1 21:1 22:1 25:2 27:1 29:1 32:1 45:1 64:1 90:1 122:1 153:1 162:1 245:1 255:1 # artritis bacteriana
11:1 13:1 15:1 17:1 25:2 27:1 32:1 64:1 90:1 143:1 # artritis vírico
2:1 8:1 9:1 11:1 12:1 13:1 17:1 18:1 25:1 27:1 32:1 36:1 40:1 49:1 57:1 64:1 65:1 90:1 100:1 108:1 130:1 145:1 181:1 289:1 # artritis inducida por colágeno
13:1 14:1 17:1 28:2 29:1 45:1 52:1 62:1 90:1 96:1 111:1 162:1 255:1 # arthrobacter atrocyaneus
1:1 2:1 7:1 11:1 14:1 17:1 28:1 30:1 32:1 43:1 48:1 63:1 75:1 80:1 87:1 90:1 105:1 106:1 113:1 132:1 136:1 157:1 159:1 164:1 168:1 170:1 175:1 178:1 182:1 188:1 189:1 191:1 192:1 194:1 211:1 214:1 215:1 216:1 217:1 244:1 248:1 250:1 251:1 # arthroderma cookiellum ( organismo )
2:1 3:1 14:1 17:1 28:1 32:1 43:1 48:1 75:1 90:1 105:1 113:1 157:1 159:1 164:1 168:1 170:1 175:1 178:1 182:1 186:1 188:1 189:1 191:1 192:1 194:1 204:1 211:1 214:1 215:1 216:1 217:1 244:1 248:1 250:1 251:1 299:1 # arthrographis (organismo)
1:1 11:1 13:1 17:1 28:1 30:1 31:1 62:1 66:1 87:1 90:1 91:1 107:1 221:1 # artropatía del codo
2:1 3:1 5:1 6:1 10:1 13:1 15:1 17:2 18:1 19:1 27:1 46:1 50:1 52:1 58:1 59:1 78:1 90:1 101:1 117:1 118:1 125:1 127:1 135:1 138:1 139:1 198:1 218:1 228:1 229:1 236:1 241:1 242:1 243:1 246:1 265:1 266:1 268:1 269:1 270:1 # trastorno articular neom
1:2 3:1 5:2 10:1 13:1 15:1 16:1 17:2 27:1 28:1 30:1 45:1 50:2 51:1 54:1 57:1 58:2 61:1 63:1 69:1 70:1 77:1 87:1 90:1 102:1 129:1 134:1 135:1 146:1 154:1 163:1 165:1 180:1 183:1 197:1 198:1 202:1 203:1 207:1 209:1 218:2 225:1 228:1 233:1 237:1 240:1 252:1 256:1 260:1 262:1 263:1 271:1 273:1 275:1 276:1 277:1 283:1 284:1 285:1 286:1 293:1 294:1 295:1 301:1# estructura de músculo articular de el rodilla
1:1 2:2 3:3 4:1 5:1 8:1 10:2 11:1 13:2 15:1 16:2 17:1 27:1 28:1 29:3 30:1 36:1 45:2 50:1 57:2 58:1 60:1 61:2 69:2 70:2 77:1 90:1 98:1 102:2 126:1 129:2 130:1 134:2 135:1 146:2 165:2 180:2 183:2 187:1 197:2 198:1 202:2 203:2 207:2 209:2 218:1 221:1 225:2 232:1 233:2 237:2 240:2 252:2 256:2 260:2 262:2 263:2 271:2 273:2 275:2 276:2 277:2 283:2 284:2 285:2 286:2 293:2 294:2 295:2 301:2# estructura de el articulación sacroilíaca ( estructura corporal )
11:1 16:1 17:1 21:1 32:1 35:1 56:1 73:1 96:1 151:1 190:1 205:1 # prótesis coclear
5:1 16:1 17:1 21:1 32:1 35:1 73:1 121:1 145:1 151:1 190:1 208:1 228:1 # prótesis laríngea
10:2 16:1 19:1 26:1 27:1 36:1 41:1 81:1 102:1 166:1 296:1 # pestaña postizas
6:1 14:1 22:1 23:1 32:1 35:1 41:1 55:1 76:1 158:1 190:1 220:1 222:1 # amiantosis
1:2 2:1 3:1 9:2 19:1 21:1 23:1 26:1 30:1 61:1 69:1 70:1 79:1 89:1 90:1 100:1 120:1 129:1 163:1 165:1 176:1 183:1 # ruptura de el aorta ascendente
2:1 5:1 11:1 14:1 19:2 21:1 32:1 43:1 46:1 48:1 75:1 79:1 84:1 85:1 105:1 113:1 157:1 159:1 163:1 164:1 168:1 170:1 175:1 178:1 182:1 188:1 189:1 191:1 192:1 194:1 201:1 205:1 211:1 214:1 215:1 216:1 217:1 244:1 248:1 250:1 251:1 280:1 # clase ascomycetes (organismo)
8:1 12:2 17:1 18:1 22:1 25:1 29:1 40:1 41:1 48:1 61:1 74:1 98:1 105:1 108:1 140:1 245:1 # aciduria argininosuccínica
3:1 8:1 10:1 12:1 14:1 17:1 19:1 20:1 22:1 26:1 66:1 67:1 71:1 74:1 109:1 133:1 140:1 144:1 155:1 166:1 185:1 219:1 249:1 281:1 288:1 298:1 # asparagina (sustancia)
6:1 8:2 10:1 14:1 17:1 19:1 22:1 26:1 29:1 66:1 67:1 71:1 74:1 90:1 98:1 133:1 144:1 155:1 166:1 219:1 249:1 281:1 288:1 # aspartoacilasa ( sustancia )
1:1 3:1 7:3 9:1 13:1 14:4 20:1 24:1 37:1 49:1 53:1 75:1 78:1 90:2 100:1 112:2 114:1 115:1 132:1 148:1 227:1 299:1 # enfermedad de canavan - van bogaert - bertrand
9:1 15:1 19:2 24:1 27:2 31:1 40:1 81:1 83:1 90:1 100:1 107:1 133:1 135:1 193:1 # endopeptidasas aspárticas
7:1 12:1 17:1 19:1 20:1 32:1 41:1 51:1 54:1 55:1 77:1 81:1 85:1 104:1 105:1 109:1 133:1 140:1 239:1 # aspergilosis diseminar
5:1 7:2 8:1 10:1 14:3 15:1 19:1 22:1 23:2 26:1 27:2 36:1 57:1 58:2 63:1 67:1 71:2 74:1 77:1 81:1 92:1 105:1 106:1 126:1 133:1 135:1 140:1 144:1 155:1 158:2 166:1 219:1 235:1 239:1 267:1 281:1 288:1 # anticuerpo anti - aspergillus glaucus ( sustancia )
2:2 6:1 9:2 19:1 22:1 23:1 24:1 36:1 55:1 76:1 80:1 89:1 116:1 123:1 130:1 212:1 213:1 220:1 # asfixia por ahorcamiento (evento)
4:1 7:1 12:1 19:1 20:1 22:1 25:1 26:1 62:1 81:1 109:1 123:1 153:1 212:1 239:1 # asfixia perinatal
12:1 19:1 20:1 25:1 28:1 42:1 53:1 62:1 73:1 76:1 95:1 109:1 111:1 133:1 149:1 162:1 193:1 206:1 # aspirina + meprobamato
2:1 6:1 12:1 19:1 20:1 25:2 35:1 36:1 41:1 64:1 74:1 95:1 101:1 109:1 133:1 149:1 176:1 222:1 # aspirina , 150 mg , supositorios
6:1 11:1 12:1 19:1 20:1 25:2 28:1 45:1 46:1 55:1 57:1 73:2 87:1 95:1 108:1 109:1 110:1 133:1 146:1 149:2 156:1 201:1 206:1 274:1 # aspirina , 300 mg , comprimir ( producto )
3:1 4:1 5:2 8:1 9:1 11:2 12:1 13:1 17:1 19:1 20:2 23:1 25:1 26:1 29:1 30:2 34:3 38:1 47:1 55:1 62:1 63:1 76:1 78:1 80:1 88:1 89:1 93:1 94:1 95:1 98:1 109:1 131:2 133:1 142:1 149:1 154:1 223:1 272:1 291:1 # hallazgo relacionar con el tratamiento con aspirina
2:1 11:1 31:1 34:1 38:1 40:1 43:1 49:1 54:1 88:1 115:1 131:1 185:1 186:1 224:1 234:1 296:1 # agredido con mordaza
1:1 2:1 4:1 8:1 22:1 25:1 29:1 30:1 33:1 39:1 43:1 53:1 68:1 86:1 98:1 99:1 104:1 106:1 112:1 177:1 184:1 245:1 # evaluación de el memoria
1:1 7:2 9:1 17:1 22:1 28:1 44:1 53:1 77:1 114:1 132:1 148:1 212:1 267:1 # auxiliar de enfermero
8:1 19:2 22:2 27:1 32:1 35:1 54:1 62:1 82:1 96:1 112:1 141:1 144:1 173:1 # disfasia asociativa
10:1 19:3 22:2 26:1 35:2 117:1 119:1 162:1 166:1 # astasia - abasia
5:1 6:1 11:2 15:1 55:1 65:1 96:2 136:1 143:1 161:1 187:1 # cryptococcus humicola
12:1 18:1 19:1 35:1 41:1 42:1 44:1 113:1 127:1 222:1 # asma eosinofílico
4:1 15:1 18:1 19:1 24:1 42:1 83:1 105:1 113:1 140:1 # asma no alérgica
2:1 12:1 17:1 19:1 20:1 25:1 36:1 42:1 94:1 109:1 113:1 130:1 226:1 # asma por harina
2:1 7:1 10:1 14:1 15:1 19:1 24:2 27:1 28:1 29:1 32:1 43:1 48:1 52:1 75:1 105:1 113:1 117:1 135:1 157:1 159:1 161:1 164:1 168:1 170:1 175:1 178:1 182:1 188:1 189:1 191:1 192:1 194:1 211:1 214:1 215:1 216:1 217:1 244:1 248:1 250:1 251:1 267:1 # género asticcacaulis (organismo)
8:1 10:1 13:1 18:1 19:1 29:1 33:2 39:1 43:1 46:1 58:1 66:1 68:1 86:1 96:1 98:1 99:1 117:1 134:1 176:1 177:1 184:1 # astrónomo ( ocupación )
1:1 8:1 10:2 13:1 14:1 17:1 19:1 22:1 26:1 28:1 59:1 67:1 70:1 71:2 74:1 103:1 117:1 134:1 144:1 149:1 155:1 166:1 219:1 281:1 288:1 # arn de astrovirus (sustancia)
3:1 4:1 7:1 22:1 26:1 38:1 62:1 79:1 137:1 212:1 232:1 300:1 # ataxia cerebral
10:1 11:1 16:1 19:1 21:1 26:1 27:1 30:1 34:1 35:1 45:1 56:1 62:1 72:1 102:1 112:1 121:1 131:1 145:1 173:1 # atelectasia congestiva
7:2 21:1 25:1 28:1 30:1 52:1 56:1 62:1 153:1 # género atelerix
1:1 2:1 3:1 7:1 14:1 16:1 17:1 18:1 32:1 34:1 43:2 48:1 70:1 75:1 81:1 103:1 105:1 113:1 126:1 149:1 157:1 159:1 164:1 168:1 170:1 175:1 178:1 182:1 188:1 189:1 191:1 192:1 194:1 195:1 211:1 214:1 215:1 216:1 217:1 244:1 248:1 250:1 251:1 298:1 # herpesvirus 1 de mono araña ( organismo )
2:1 7:1 14:1 16:2 21:1 30:1 32:1 43:1 48:1 56:1 62:1 70:1 75:1 81:1 103:1 105:1 113:1 126:1 149:1 157:1 159:1 164:1 168:1 170:1 175:1 178:1 182:1 188:1 189:1 191:1 192:1 194:1 195:1 211:1 214:1 215:1 216:1 217:1 244:1 248:1 250:1 251:1 # herpesvirus ateles 2 ( organismo )
6:1 9:2 18:1 21:1 28:2 45:1 51:1 57:1 62:1 65:2 73:1 87:1 100:1 106:1 108:1 146:1 206:1 210:1 227:1 274:1 289:1 # atenolol + bendrofluazida ( producto )
2:1 4:1 9:1 18:1 21:1 26:1 31:1 40:1 44:1 51:2 62:1 65:2 90:1 205:1 224:1 289:1 # atenolol + clortalidona
9:1 12:1 17:1 18:1 23:1 27:1 35:1 71:1 77:1 89:1 105:1 106:1 145:1 # argentino silus
11:1 15:1 46:1 55:1 62:1 143:1 162:1 282:1 # bomba atómico
6:1 15:1 16:1 24:1 34:1 62:1 82:1 83:1 140:1 196:1 221:1 # atonía esofágica
1:1 19:1 24:1 60:1 62:1 66:1 # atpasa de ca ( 2 + ) y mg ( 2 + )
4:1 11:1 13:1 14:1 16:1 20:1 22:1 26:1 34:1 35:1 38:1 48:1 62:1 64:1 121:1 131:1 # atresia anal congénita
1:1 4:1 9:1 11:1 13:1 16:1 20:1 22:1 26:1 34:1 35:1 38:1 48:1 62:1 64:1 87:1 108:1 121:1 131:1 # atresia duodenal congénita
4:1 7:1 13:1 16:1 17:1 21:1 22:2 25:1 35:1 38:1 62:1 90:1 122:1 153:1 245:1 # atresia arterial
2:1 3:1 7:1 10:1 16:1 37:1 42:1 81:1 93:1 102:1 110:1 156:1 174:1 185:1 239:1 # estómago imperforado
5:1 15:1 17:2 22:1 25:2 46:1 50:1 52:1 55:1 58:1 61:1 64:1 127:1 198:1 218:1 228:1 258:1 267:1 # arritmia auricular ( neom )
5:1 11:1 15:1 17:1 25:1 28:1 38:2 41:2 42:1 46:1 50:1 56:1 58:1 61:2 62:1 69:1 73:1 104:1 124:1 156:1 165:1 198:1 201:1 218:1 228:1 267:1 # complejos auriculares prematuros
46:1 51:1 52:1 92:1 127:2 128:1 199:1 # bloqueo av (neom)
1:1 3:2 4:1 7:1 8:1 9:1 10:1 13:1 16:1 17:1 22:1 25:1 29:1 48:1 52:1 98:1 102:1 134:1 145:1 179:1 186:1 207:1 232:1 245:1 278:1 287:1 297:1 # degeneración estriar - nigral
2:1 4:1 13:1 14:1 15:1 18:1 22:1 28:1 42:1 43:1 46:1 62:1 65:1 123:1 140:1 174:1 221:1 230:1 247:1 # atrofia ( anomalía morfológica )
1:1 7:1 11:1 13:1 15:1 22:1 27:1 28:1 56:1 62:1 123:1 135:1 143:1 227:1 300:1 # atrofia óptico de leber
1:1 11:1 26:1 34:1 45:1 57:1 81:1 93:1 100:1 108:1 131:1 146:1 204:1 287:1 # conducta de apego
1:1 2:1 3:1 6:1 11:2 25:2 34:2 50:1 58:1 61:1 67:1 74:1 101:1 131:2 149:1 167:1 258:1 # concurrir a consultorio de tórax
1:1 11:1 34:1 36:1 38:1 41:1 58:1 61:1 67:1 70:1 92:1 93:1 131:1 176:1 186:1 258:1 287:1 # concurre a grupo de juegos
1:2 27:1 33:1 35:1 44:1 47:1 64:1 75:1 88:1 93:1 141:1 179:1 185:1 # sitio de ligazón de fago
5:1 15:1 18:1 24:1 34:2 43:1 50:1 56:1 57:1 62:1 83:1 95:1 106:1 151:1 198:1 205:1 # célula mononuclear atípica
1:1 5:1 6:1 7:1 9:1 11:1 15:1 18:1 19:1 35:1 37:1 41:1 42:1 46:1 62:2 81:1 95:1 124:1 126:1 143:1 152:1 169:1 196:1 230:1 239:1 280:1 289:1 # hiperplasia adenomatosa atípico
2:1 4:1 13:1 18:1 42:1 46:1 47:1 53:1 54:1 84:1 132:1 247:1 267:1 # audiometría normal
1:1 7:2 9:1 10:1 16:1 27:1 30:1 37:1 47:1 49:1 50:1 51:1 52:1 53:1 91:1 96:1 102:1 103:1 114:1 115:1 116:1 132:1 148:1 261:1 # enfermedad del nervio vestibulococlear
4:1 5:1 12:1 20:1 25:1 27:1 32:1 54:2 55:1 63:1 64:1 88:1 93:1 94:1 109:1 110:1 142:1 154:1 163:1 173:1 187:1 267:1 272:1 291:1 # discriminación auditivo - hallazgo
1:1 3:1 7:1 27:1 54:1 64:1 81:1 112:1 152:1 169:1 173:1 185:1 200:1 239:1 267:1 278:1 # hiperagudeza auditiva
1:1 7:1 9:1 16:1 37:1 49:1 53:1 114:1 115:1 132:1 148:1 267:1 # enfermedad de aujeszky
2:2 3:1 4:1 5:1 10:1 11:1 13:1 15:1 16:1 17:1 25:1 36:1 45:1 50:2 51:1 57:1 58:2 61:2 69:1 70:1 102:1 126:1 130:1 134:1 146:1 163:1 165:1 180:1 197:1 198:1 202:1 207:1 209:1 218:2 225:1 228:1 232:1 233:1 237:1 240:1 252:1 256:1 260:1 262:1 263:1 267:1 271:1 273:1 275:1 277:1 283:1 284:1 285:1 293:1 294:1 # músculo auricular (estructura corporal)
1:1 2:3 3:3 4:1 10:2 11:1 13:2 16:2 30:1 36:1 38:1 45:2 57:2 61:2 69:2 70:2 102:2 126:1 129:2 130:1 134:2 146:2 165:2 180:2 183:2 197:2 202:2 203:2 207:2 209:2 225:2 232:1 233:2 237:2 240:2 252:2 256:2 260:2 262:2 263:2 271:2 273:2 275:2 276:2 277:2 283:2 284:2 285:2 286:2 293:2 294:2 295:2 301:2# estructura de el oreja ( estructura corporal )
1:1 2:1 3:1 5:3 7:1 10:1 13:1 15:1 16:1 17:1 25:1 30:1 38:1 45:1 49:1 50:1 57:1 58:1 61:2 69:1 70:1 80:1 92:1 102:1 128:1 129:1 134:1 146:1 165:1 172:1 180:1 183:1 197:1 198:1 202:1 203:1 207:1 209:1 218:1 225:1 228:1 233:1 234:1 237:1 240:1 252:1 256:1 260:1 262:1 263:1 267:1 271:1 273:1 275:1 276:1 277:1 283:1 284:1 285:1 286:1 293:1 294:1 295:1 301:1# estructura de la orejuela auricular izquierda
5:2 15:1 17:1 19:2 22:1 25:1 35:1 50:1 52:1 58:1 61:1 107:1 124:1 127:1 198:1 218:1 228:1 267:1 280:1 # neoplasias auricular
2:1 3:1 10:1 16:1 19:1 21:1 28:1 61:1 85:1 117:1 162:1 267:1 300:1 # sebastes aurora
9:1 11:1 31:1 34:1 41:1 52:1 100:1 163:1 174:1 # fonendoscopio
2:1 10:1 13:1 14:1 28:1 32:1 43:1 48:1 71:1 75:1 77:1 105:1 111:1 113:1 134:1 150:1 157:1 159:1 164:1 168:1 170:1 175:1 178:1 182:1 188:1 189:1 191:1 192:1 194:1 211:1 214:1 215:1 216:1 217:1 244:1 248:1 250:1 251:1 267:1 # austrobilharzia (organismo)
6:1 12:1 14:2 15:1 23:2 27:2 50:1 58:1 74:1 135:1 158:2 167:1 208:1 253:1 267:1 # autoanticuerpo antinsulínico
6:1 8:1 10:1 14:2 22:1 23:1 26:1 67:1 71:1 74:1 144:1 145:1 155:1 158:1 166:1 219:1 253:1 267:1 281:1 288:1 # autoantígeno (sustancia)
1:1 7:2 9:1 10:1 18:1 21:1 30:1 32:1 33:1 35:1 37:1 41:1 42:1 43:1 46:1 47:1 49:1 52:1 53:1 82:1 91:1 103:1 104:1 114:1 115:1 132:1 148:1 190:1 253:1 261:1 267:1 # enfermedad del sistema nervioso autónomo
6:1 8:1 93:1 96:1 141:1 185:1 253:1 267:1 # autofagocitosis
2:1 4:2 7:1 12:1 14:1 20:2 25:1 32:2 43:1 44:1 48:1 56:1 69:1 75:2 105:1 109:1 113:1 136:1 153:1 157:1 159:1 164:1 168:1 170:1 175:1 178:1 182:1 188:1 189:1 191:1 192:1 194:1 211:1 214:1 215:1 216:1 217:1 244:1 248:1 250:1 251:1 253:1 267:1 # galerina autumnalis (organismo)
9:1 20:1 70:1 71:1 103:1 116:1 149:1 # avenavirus
9:1 14:1 17:1 18:1 22:1 23:1 25:1 47:1 103:1 145:1 158:1 226:1 259:1 289:1 # antígeno aviario
2:1 14:1 17:1 22:1 26:1 32:1 43:2 48:1 52:1 53:1 75:1 84:1 103:1 105:1 113:1 136:1 157:1 159:1 164:1 168:1 170:1 175:1 178:1 182:1 188:1 189:1 191:1 192:1 194:1 204:1 211:1 214:1 215:1 216:1 217:1 244:1 248:1 250:1 251:1 # metapneumovirus aviar ( organismo )
2:1 7:1 14:1 28:1 32:1 36:1 43:1 48:1 52:1 75:1 103:2 105:1 113:1 149:1 157:1 159:1 164:1 168:1 169:1 170:1 173:1 175:1 178:1 182:1 188:1 189:1 191:1 192:1 194:1 211:1 212:1 214:1 215:1 216:1 217:1 244:1 248:1 250:1 251:1 254:1 # género avipoxivirus (organismo)
6:1 10:1 16:1 17:1 22:1 25:1 32:1 41:1 47:1 82:1 103:1 125:1 128:1 172:1 226:1 259:1 # esquistosoma aviario
1:1 5:2 14:1 33:1 35:1 39:1 42:1 50:2 68:1 100:1 198:1 # avulsión de la mandíbula
1:1 33:1 35:1 39:1 50:1 68:1 88:1 162:1 # avulsión de bazo
12:1 18:1 27:1 38:1 65:1 84:1 # retinol
8:1 10:1 14:1 22:1 26:1 27:1 28:1 29:1 42:1 61:1 67:1 71:1 74:1 77:1 79:2 84:1 110:1 144:1 155:1 166:1 212:1 219:1 254:1 281:1 288:1 # acetil cefuroxima ( sustancia )
2:2 3:1 4:2 6:2 10:1 11:2 13:1 16:2 22:1 30:1 31:1 36:1 43:1 45:1 46:1 56:1 57:1 61:1 69:1 70:1 84:1 87:1 92:1 97:1 102:1 126:1 128:1 130:1 134:1 146:1 165:1 180:1 197:1 201:1 202:1 207:1 209:1 212:1 225:1 232:1 233:1 237:1 240:1 252:1 256:1 260:1 262:1 263:1 271:1 273:1 275:1 277:1 283:1 284:1 285:1 293:1 294:1 # esqueleto axial [como un todo] (estructura corporal)
5:1 14:1 17:1 19:1 22:1 24:1 35:1 40:1 54:2 77:1 100:1 212:1 228:1 # candidiasis axilar
1:1 2:2 3:3 4:1 5:1 10:2 11:2 12:1 13:2 14:1 15:1 16:2 17:1 27:1 36:1 44:2 45:2 47:1 57:2 61:2 69:2 70:2 75:1 77:1 102:2 121:1 126:1 129:2 130:1 134:2 135:1 143:1 146:2 148:1 164:1 165:2 180:2 183:2 197:2 202:2 203:2 207:2 209:2 212:1 225:2 228:1 232:1 233:2 235:1 237:2 240:2 252:2 256:2 260:2 262:2 263:2 271:2 273:2 275:2 276:2 277:2 283:2 284:2 285:2 286:2 293:2 294:2 295:2 301:2# estructura de ganglio linfático axilar ( estructura corporal )
2:1 4:1 5:1 7:1 13:1 14:1 17:1 18:1 21:1 42:1 43:1 46:1 53:1 77:1 84:1 122:1 132:2 212:1 228:1 247:1 # termometría axilar anormal
7:1 11:1 34:1 36:1 46:1 52:1 88:1 156:1 201:1 296:1 # componer aza
11:1 12:1 25:2 27:1 31:1 40:1 46:1 47:1 55:1 62:1 73:2 88:1 107:1 110:1 156:1 201:1 224:1 296:1 # azatioprina, 10 mg, comprimido
12:1 20:1 25:1 40:1 54:1 61:1 88:1 109:1 267:1 296:1 # azauridina
7:1 12:1 19:1 20:1 25:1 85:1 88:1 109:1 153:1 296:1 # azaserina
8:1 12:1 19:1 20:1 88:1 96:1 109:1 # azocinas
1:1 6:2 8:1 12:1 16:1 44:1 64:1 81:1 96:1 107:1 148:1 174:1 193:1 # epítopes de linfocito b
1:1 6:1 8:1 11:1 12:2 15:1 42:1 44:2 46:1 48:1 64:1 96:1 143:1 148:2 174:2 205:1 208:1 230:1 # linfoma de linfocito b ( clínico )
9:1 14:1 18:1 23:1 145:1 158:1 289:1 # antígeno b7
11:1 12:1 14:1 16:1 23:1 27:1 41:1 47:1 56:1 65:1 77:1 95:1 106:1 136:1 141:1 148:1 156:1 158:1 # columpios infantiles
2:1 3:1 8:2 14:2 23:1 29:2 32:2 43:1 48:1 63:1 71:1 75:1 77:1 98:2 105:1 106:1 113:1 157:1 158:1 159:1 162:1 164:1 168:1 170:1 175:1 178:1 182:1 188:1 189:1 191:1 192:1 194:1 211:1 214:1 215:1 216:1 217:1 244:1 248:1 250:1 251:1 297:1 # bacillus anthracis ( organismo )
2:1 8:1 14:2 18:1 26:1 29:1 32:1 43:1 44:1 48:1 63:1 65:1 71:1 75:1 77:1 98:1 105:1 106:1 113:1 157:1 159:1 162:1 164:1 168:1 170:1 173:1 175:1 178:1 182:1 188:1 189:1 191:1 192:1 194:1 211:1 214:1 215:1 216:1 217:1 244:1 248:1 250:1 251:1 253:1 288:1 # bacillus butanolivorans (organismo)
2:1 14:1 29:1 31:1 32:2 38:1 43:1 45:1 48:1 75:1 81:1 103:1 104:1 105:1 111:1 113:1 115:1 137:1 156:1 157:1 159:1 162:1 164:1 168:1 170:1 175:1 178:1 182:1 188:1 189:1 191:1 192:1 194:1 211:1 214:1 215:1 216:1 217:1 244:1 248:1 250:1 251:1 255:1 # empedobacter brevis ( organismo )
2:1 6:1 10:1 14:2 19:1 21:2 22:1 25:1 29:2 32:1 43:1 45:1 48:1 61:1 66:1 75:1 79:1 84:1 105:1 111:1 113:1 117:1 157:1 159:1 162:1 164:1 168:1 170:1 175:1 178:1 182:1 188:1 189:1 191:1 192:1 194:1 211:1 214:1 215:1 216:1 217:1 244:1 245:1 248:1 250:1 251:1 255:1 # acetobacter pasteurianus ( organismo )
2:1 7:1 10:1 14:1 20:1 25:1 31:1 32:1 34:1 43:2 46:1 48:1 69:1 75:1 85:1 105:1 113:1 153:1 157:1 159:1 164:1 168:1 170:1 175:1 178:1 182:1 188:1 189:1 191:1 192:1 194:1 211:1 214:1 215:1 216:1 217:1 223:1 244:1 248:1 250:1 251:1 253:1 # pseudomonas stutzeri (organismo)
4:1 7:1 25:2 32:1 44:1 47:1 103:1 123:1 137:1 153:1 163:1 173:1 195:1 259:1 264:1 # aliivibrio fischeri
1:1 7:1 8:1 14:1 18:1 29:1 30:1 41:1 42:1 50:1 51:2 58:1 69:1 77:1 98:1 136:1 162:1 213:1 218:1 227:1 # bacilo de el tuberculosis humano
1:1 3:1 4:1 5:1 8:4 9:1 10:1 12:1 13:1 14:1 15:1 18:1 22:1 26:1 27:1 29:2 32:1 44:1 53:1 54:1 56:1 60:1 64:1 67:1 71:1 74:1 77:2 78:1 84:1 98:2 144:1 155:1 162:1 166:1 219:1 281:1 288:1 289:1 297:1 # disalicilato de metileno bacitracina ( sustancia )
4:1 7:1 13:1 16:1 17:1 29:1 37:1 49:2 62:1 66:1 79:1 92:1 94:1 128:1 133:1 151:1 # espalda arqueada hacer atrás
9:1 10:1 17:1 21:1 32:1 33:1 35:1 39:1 54:1 68:1 106:1 136:1 162:1 167:1 282:1 # distensión lumbar
1:1 2:1 11:1 23:1 30:1 31:1 33:1 34:1 35:1 39:1 68:1 69:1 71:1 82:1 91:1 131:1 # contusión del dorso
1:1 10:1 12:1 14:1 16:1 26:2 66:1 67:1 79:1 84:1 102:1 121:1 145:1 166:1 281:1 # ingesta de panceta
1:1 2:1 7:1 11:2 14:1 18:1 21:1 22:2 25:1 29:1 34:1 45:1 48:1 51:2 65:2 97:1 122:1 153:1 162:1 245:1 255:1 # color de un colonia bacteriano
7:2 9:1 14:1 18:1 21:1 22:1 25:1 29:1 37:1 45:1 49:1 53:1 114:1 115:1 122:1 132:1 148:1 153:1 162:1 245:1 255:1 # enfermedad bacteriano
7:3 9:1 12:1 14:1 18:1 21:2 22:1 23:1 25:1 29:1 38:1 45:1 114:1 120:1 122:2 153:1 162:1 245:1 255:1 257:1 # interferencia bacteriano
7:1 14:1 18:1 21:1 22:1 25:1 29:1 45:1 70:1 71:1 103:1 122:1 149:1 153:1 162:1 245:1 255:1 # virus bacteriano
2:1 7:1 14:1 21:1 22:1 25:1 29:1 32:1 43:1 45:1 48:1 75:1 105:1 113:1 122:1 153:1 157:1 159:1 162:1 164:1 168:1 170:1 175:1 178:1 182:1 188:1 189:1 191:1 192:1 194:1 211:1 214:1 215:1 216:1 217:1 244:1 245:1 248:1 250:1 251:1 255:1 # bacteria ( organismo )
2:1 14:1 29:1 31:1 32:1 40:2 43:1 45:1 48:1 75:1 105:1 108:1 111:1 113:1 123:2 136:1 150:2 157:1 159:1 162:1 164:1 168:1 170:1 175:1 178:1 182:1 188:1 189:1 191:1 192:1 194:1 211:1 214:1 215:1 216:1 217:1 224:1 244:1 248:1 250:1 251:1 255:1 290:2 # bifidobacterium bifidum (organismo)
1:1 7:1 21:1 28:1 29:1 30:1 40:1 41:1 45:1 50:1 51:1 63:1 65:1 79:1 82:1 106:1 122:1 162:1 255:1 # bacteroides cellulosolvens
5:1 7:1 12:1 21:2 23:1 30:1 38:1 47:1 53:1 54:1 63:1 73:1 115:1 120:1 122:1 132:1 147:1 154:1 257:1 # prevotella intermedio
1:1 2:1 3:1 7:1 14:1 21:1 28:1 29:1 32:1 36:1 40:1 42:1 43:1 45:1 48:1 65:1 73:1 75:1 105:1 113:1 122:1 157:1 159:1 162:1 164:1 168:1 170:1 175:1 178:1 182:1 185:1 188:1 189:1 191:1 192:1 194:1 211:1 214:1 215:1 216:1 217:1 244:1 248:1 250:1 251:1 255:1 # bacteroides polypragmatus (organismo)
1:2 2:1 7:1 8:1 14:1 16:1 21:1 28:1 29:1 32:1 40:1 43:1 45:1 48:1 72:1 75:1 80:1 81:1 105:1 113:1 122:1 133:1 157:1 159:1 162:1 164:1 168:1 170:1 175:1 178:1 182:1 188:1 189:1 191:1 192:1 194:1 211:1 214:1 215:1 216:1 217:1 244:1 248:1 250:1 251:1 255:1 # especie de bacteroides ( organismo )
2:1 14:1 32:1 43:1 48:1 56:1 75:1 77:1 105:1 113:1 157:1 159:1 162:1 164:1 168:1 170:1 175:1 178:1 182:1 188:1 189:1 191:1 192:1 194:1 211:1 214:1 215:1 216:1 217:1 244:1 248:1 250:1 251:1 # baileya (organismo)
2:1 4:1 5:1 17:1 24:1 29:1 52:1 59:1 139:1 151:1 162:1 # bacalao hornear
1:1 2:1 4:1 5:1 6:1 10:1 14:1 18:1 28:1 36:1 41:3 51:1 101:1 107:1 162:1 # balanopostitis de los toros
2:1 14:1 22:1 27:1 50:1 51:1 52:1 63:1 70:1 136:1 231:1 287:1 # aegyptianella pullorum
1:1 4:1 5:1 6:1 7:1 8:1 11:2 15:1 21:1 24:1 26:1 29:1 33:2 34:1 35:1 39:1 54:1 62:2 68:1 77:1 84:1 86:1 98:1 99:1 111:1 122:1 131:1 143:1 162:1 177:1 184:1 # catéter de dilatación con balón ( objeto físico )
4:1 7:1 20:1 28:1 34:1 43:1 52:2 110:1 162:1 223:1 # género balneimonas
4:1 12:1 20:1 29:1 55:1 60:1 76:1 109:1 162:1 # balsaminaceae
1:1 7:1 12:1 20:1 30:1 54:1 76:1 81:1 91:1 109:1 152:1 162:1 234:1 239:1 264:1 282:1 # perdiz del bambú china
1:1 6:1 8:1 10:1 14:1 22:1 26:1 50:1 53:1 62:1 67:1 71:1 74:2 76:1 84:1 141:1 144:1 155:1 162:1 166:1 196:1 219:1 281:1 288:1 # sulfato de bametán (sustancia)
7:2 25:1 38:1 47:1 57:1 153:1 195:1 259:1 264:1 # wuchereriosis
2:1 6:1 9:2 17:1 23:1 24:1 30:1 31:1 37:1 42:1 53:1 56:1 89:1 104:1 132:1 171:1 174:1 220:1 # elemento formar en cayado
14:1 49:1 100:1 162:1 # banda
2:1 14:2 15:1 17:1 20:1 23:1 24:1 26:1 32:1 34:1 43:2 48:2 59:1 75:1 83:1 105:1 113:1 157:1 159:1 164:1 168:1 170:1 175:1 178:1 182:1 188:1 189:1 191:1 192:1 194:1 211:1 214:1 215:1 216:1 217:1 244:1 248:1 250:1 251:1 288:1 # arnica montana ( organismo )
1:2 2:1 4:1 8:2 9:2 11:1 12:3 14:1 15:1 16:2 17:2 18:1 20:2 21:1 22:2 24:1 25:2 26:1 28:2 32:1 34:2 35:1 37:1 38:1 42:1 43:1 44:1 47:2 48:1 49:1 50:1 54:1 62:1 73:2 74:2 80:1 84:1 93:1 96:1 110:1 113:1 119:2 123:1 131:1 157:1 159:1 167:2 168:1 170:1 173:1 178:1 186:1 188:1 189:1 206:1 211:1 212:1 214:1 223:1 226:1 227:2 244:1 258:1 259:1 296:1 299:1 # enanismo de cabeza de pájaro con ataxia progresivo , diabetes insulinorresistente , bocio y insuficiencia gonadal primario
14:1 94:1 162:1 # banha
1:1 11:1 14:1 67:1 162:1 281:1 # banco de ojo
11:1 14:1 67:1 162:1 281:1 # banco
11:1 14:1 15:1 23:1 36:1 48:1 70:1 143:1 158:1 162:1 176:1 186:1 # bantú ( grupo étnico )
5:1 9:1 13:1 14:1 17:1 28:1 44:1 48:2 64:1 77:2 105:1 159:1 227:1 228:1 # benzoilarginina - nitroanilida
1:1 3:1 10:1 13:1 16:1 17:1 30:1 45:1 57:1 61:1 69:1 70:1 102:1 129:1 134:1 146:1 162:2 165:1 180:1 183:1 197:1 202:1 203:1 207:1 209:1 225:1 233:1 237:1 240:1 252:1 256:1 260:1 262:1 263:1 271:1 273:1 275:1 276:1 277:1 283:1 284:1 285:1 286:1 293:1 294:1 295:1 301:1# estructura de el barba
4:1 22:1 29:1 42:1 95:1 152:1 179:1 247:1 # malpighiaceae
7:1 8:1 14:1 17:1 18:1 28:1 70:1 149:1 162:1 227:1 # cirujano barbero
2:1 14:1 17:1 31:1 32:1 43:1 48:1 75:1 105:1 113:1 157:1 159:1 162:1 164:1 168:1 170:1 175:1 178:1 182:1 188:1 189:1 191:1 192:1 194:1 211:1 214:1 215:1 216:1 217:1 244:1 248:1 250:1 251:1 # barbudo ( organismo )
5:1 14:1 33:1 67:1 264:1 281:1 # lanchón
5:1 7:1 14:1 28:1 67:1 195:1 264:1 281:1 # lanchero/remolcador
2:1 7:1 12:1 14:2 15:1 32:1 43:1 48:1 54:1 58:1 71:1 75:1 85:1 100:1 105:1 113:1 157:1 159:1 164:1 167:1 168:1 170:1 175:1 178:1 182:1 188:1 189:1 191:1 192:1 194:1 211:1 214:1 215:1 216:1 217:1 244:1 248:1 250:1 251:1 # anser indicus ( organismo )
1:1 2:1 5:1 6:1 11:1 12:1 19:1 20:2 21:1 28:1 29:1 30:1 31:1 37:1 38:1 60:1 72:1 73:1 79:1 91:1 101:1 107:1 109:1 124:1 128:1 147:1 171:1 172:1 193:1 206:1 208:1 # quinasa 3 del receptor acoplado a proteína-g
3:1 5:1 7:1 9:1 17:1 23:1 27:1 37:2 40:1 49:1 56:1 85:1 89:1 111:1 112:1 119:1 181:1 199:1 210:1 261:1 # ladrar (entidad observable)
1:1 17:1 27:1 35:1 36:1 41:1 51:1 64:1 70:1 73:1 92:1 112:1 162:2 173:1 222:1 300:1 # prueba de barlow positiva
7:1 8:1 12:1 14:1 23:1 24:1 27:1 28:1 29:1 33:1 39:1 41:1 52:1 58:1 66:1 68:1 86:1 96:1 98:1 99:1 158:1 176:1 177:1 184:1 # cantineros/cantineras (ocupación)
1:1 2:1 3:1 4:1 11:1 55:1 232:1 258:1 # mijo de corral
1:2 5:2 10:1 12:1 17:1 21:1 32:1 44:1 50:1 65:1 90:1 100:1 108:1 128:1 162:1 172:1 198:1 235:1 # quiste de la glándula de bartholin
4:1 14:1 16:1 19:1 41:1 44:1 47:1 56:1 60:1 75:1 121:1 162:1 164:1 235:1 # ganglios basales
3:1 6:1 9:1 17:1 19:1 23:1 41:1 66:1 85:1 89:1 92:1 97:1 121:1 162:1 200:1 220:1 249:1 298:1 # base para unguentos
1:3 2:2 3:2 4:1 5:1 7:1 10:2 11:1 13:2 16:2 19:1 30:1 33:1 36:1 38:1 45:2 50:1 57:2 61:2 69:2 70:2 72:1 85:1 91:1 102:2 126:1 129:1 130:1 134:2 146:2 162:1 165:2 180:2 183:1 197:2 202:2 203:1 207:2 209:2 225:2 231:1 232:1 233:2 237:2 240:2 252:2 256:2 260:2 262:2 263:2 264:1 271:2 273:2 275:2 276:1 277:2 283:2 284:2 285:2 286:1 293:2 294:2 295:1 301:1# estructura de la base del pulmón derecho (estructura corporal)
4:2 6:1 8:1 9:1 10:1 14:1 22:1 23:1 24:1 26:1 29:1 44:1 53:1 67:1 71:1 74:1 89:1 94:1 110:1 144:1 155:1 162:1 166:1 219:1 220:1 281:1 288:1 # albahaca - alimento (sustancia)
6:1 11:1 12:1 15:1 20:1 35:1 84:1 109:1 111:1 141:1 143:1 # jofaina (objeto físico)
9:1 19:1 23:1 26:1 31:1 37:1 51:1 53:1 77:1 85:1 89:1 123:1 162:1 171:1 287:1 # basófilo, segmentado
26:1 38:1 62:1 80:1 123:1 137:1 162:1 300:1 # fiebre batai
1:1 5:1 6:1 9:1 11:1 14:1 21:1 23:2 26:1 30:1 31:1 34:1 37:1 48:1 52:1 53:1 64:1 75:1 80:1 89:1 95:2 120:1 121:1 131:1 140:1 158:1 164:1 171:1 179:2 # nevo pigmentado gigante congénito de la piel
16:1 27:1 36:1 62:1 80:1 111:1 152:1 162:1 169:1 # hipobatiestesia
12:1 22:1 48:1 152:1 162:1 267:1 # bauhinia
7:1 9:1 11:1 21:2 29:1 31:1 32:1 37:1 45:1 62:1 103:1 111:1 122:1 162:1 171:1 255:1 # mycobacterium bovis atenuado
1:2 2:1 5:1 6:1 8:1 9:1 23:1 29:1 38:1 45:1 50:1 55:1 72:1 80:1 89:1 101:1 106:1 110:1 141:1 187:1 198:1 255:1 274:1 # factor 2 de crecimiento de célula t
12:1 14:1 18:2 20:1 21:1 44:1 65:1 109:1 160:1 # nolina texano
4:1 5:1 8:1 9:1 20:1 21:1 29:1 31:1 40:1 42:1 62:1 98:1 104:1 200:1 224:1 247:1 # nacido en guatemala
5:1 27:1 28:1 31:1 38:1 40:1 41:2 42:1 61:1 62:2 69:1 73:1 104:1 165:1 224:1 # latidos prematuros
5:1 7:1 27:1 31:2 40:2 54:1 62:1 81:1 224:2 234:1 239:1 # latido perdido
1:1 17:1 20:1 26:1 115:1 227:1 # afta de bednar
1:1 3:1 6:1 7:1 16:1 30:1 33:1 35:1 37:1 39:1 44:1 49:1 56:1 65:1 68:1 91:1 227:1 253:1 267:1 278:1 # autolesión deliberada
4:1 15:1 27:1 64:1 69:1 94:1 119:1 135:1 150:1 # tic habitual
2:1 7:1 12:1 14:1 22:1 25:1 32:1 43:1 44:1 48:1 55:1 67:1 75:1 76:1 77:1 105:1 113:1 141:1 153:1 157:1 159:1 164:1 168:1 170:1 175:1 178:1 182:1 188:1 189:1 191:1 192:1 194:1 211:1 214:1 215:1 216:1 217:1 227:1 244:1 248:1 250:1 251:1 # familia beijerinckiaceae ( organismo )
1:1 5:1 18:1 34:1 35:1 43:1 49:1 52:1 115:1 179:1 # signo de la moneda
3:1 6:2 8:1 10:1 11:1 12:1 15:1 17:1 23:1 33:1 35:1 41:1 46:1 61:1 66:1 69:1 84:1 111:1 125:1 143:1 165:1 221:1 249:1 257:1 298:1 # cinturón para ostomía ( objeto físico )
1:1 2:1 3:1 8:1 9:1 10:2 14:1 22:1 26:1 27:1 40:1 49:1 51:1 62:1 67:1 71:2 74:1 76:1 100:1 144:1 152:1 155:1 166:1 205:1 210:1 219:1 227:1 279:1 281:1 288:1 # clorhidrato de bendamustina ( sustancia )
1:1 7:1 8:1 9:2 10:1 15:1 16:1 23:1 26:1 27:1 31:1 37:2 40:1 47:1 49:1 52:1 56:1 85:1 89:1 102:1 111:1 112:1 119:1 123:1 166:1 171:1 181:1 199:1 227:1 261:1 # estado de beneficio ( entidad observable )
1:1 5:1 9:1 18:1 19:1 22:1 35:1 46:1 48:1 52:2 75:1 107:1 116:1 124:1 127:2 179:2 227:1 280:1 # neoplasia benigno de vejiga neom
4:2 9:1 11:1 18:1 26:1 48:1 56:1 64:1 79:1 141:1 151:1 179:1 227:1 # cefalea coital benigno
1:1 5:1 9:2 18:1 19:1 22:1 35:1 48:1 52:1 67:1 107:1 124:1 127:1 179:1 221:1 227:1 280:1 # neoplasia benigno de encía
1:1 2:2 4:1 8:1 9:1 14:1 15:1 18:2 28:1 42:1 43:3 46:2 48:1 51:1 65:2 96:2 97:1 114:1 127:1 140:1 174:2 179:1 187:1 221:2 227:1 230:1 247:1 299:1 # morfología de un feocromocitoma benigno (anomalía morfológica)
1:1 8:1 9:1 10:1 13:1 16:1 18:1 25:1 32:2 35:1 38:1 48:1 53:1 72:1 102:1 104:1 110:1 134:1 179:1 187:1 190:1 207:1 227:1 # crisis de estremecimiento benigno
1:1 5:1 9:1 13:1 19:1 20:1 22:1 35:1 48:1 52:1 92:1 107:1 124:1 127:1 128:1 151:1 179:1 227:1 280:1 # neoplasia benigna de tráquea
1:1 2:1 4:1 6:1 9:1 14:1 15:1 18:2 27:1 37:1 42:2 43:1 46:2 62:1 65:1 66:1 96:1 140:1 174:1 193:1 195:1 196:1 221:1 230:2 247:1 289:1 # adenoma hepatocítico (anomalía morfológica)
1:1 4:1 8:1 16:1 19:1 20:1 22:1 29:1 33:1 39:1 60:1 68:1 86:1 98:1 99:1 103:1 177:1 184:1 # desviación nasal
8:1 9:1 10:1 14:1 17:1 20:1 22:1 26:1 28:1 34:1 67:1 71:1 74:1 144:1 155:1 166:1 219:1 223:1 227:1 258:1 281:1 288:1 296:1 # benzarrona ( sustancia )
1:1 7:1 8:1 9:2 10:1 14:4 15:1 18:1 22:1 23:2 26:1 27:2 36:1 48:1 58:1 63:1 67:2 71:1 74:1 77:1 79:1 92:1 126:1 135:1 144:1 155:1 158:2 159:1 166:1 219:1 227:1 281:1 288:1 289:1 # anticuerpo anti-anillo de benceno (sustancia)
1:2 6:1 11:1 13:1 15:1 20:1 26:1 30:1 45:1 56:1 72:1 81:1 84:1 114:1 127:1 143:1 212:1 274:1 # efecto tóxico de el nafta de petróleo
5:1 9:1 20:1 26:1 34:1 50:1 62:2 74:1 198:1 223:1 227:1 # benzonatato, 100 mg, cápsula
8:1 9:2 10:1 14:1 18:1 22:1 26:1 34:1 67:1 71:1 74:1 114:1 144:1 155:1 166:1 219:1 227:1 281:1 288:1 289:1 # benzofenona (sustancia)
3:1 8:1 9:1 10:1 14:1 18:1 22:1 26:1 67:1 71:1 74:1 95:1 107:1 144:1 149:1 155:1 166:1 219:1 227:1 281:1 288:1 289:1 # benozopirano (sustancia)
9:2 38:1 95:1 107:1 149:1 227:1 # benzopirenos
8:1 9:1 10:1 14:1 22:1 26:1 56:1 67:1 71:1 72:1 74:1 77:1 144:1 155:1 166:1 219:1 227:1 281:1 288:1 # benzoilecgonina ( sustancia )
1:1 5:1 7:1 8:1 9:1 11:1 34:2 36:1 43:1 46:1 52:1 67:1 76:1 77:1 155:1 156:1 201:1 227:1 # componer de bencilamonio
2:1 6:1 53:1 82:1 84:1 169:1 212:1 254:1 # 5 - metoxipsoraleno
1:1 4:1 7:1 11:1 15:1 24:2 29:1 31:1 34:1 37:1 44:1 49:1 51:1 83:1 96:1 100:1 123:1 127:1 131:1 145:1 171:1 186:1 227:1 296:1 299:1 # condado de berks (localización geográfica)
7:1 24:1 26:1 53:1 76:1 84:1 204:1 213:1 227:1 # betamercaptopropionato
8:2 10:2 12:1 14:1 19:1 22:1 23:1 26:4 27:1 32:1 34:1 35:1 47:1 48:1 60:1 62:1 67:1 71:1 74:1 84:1 144:1 155:1 166:2 219:1 227:1 257:1 281:1 288:1 # cistationina beta - sintasa ( sustancia )
7:2 8:1 10:1 12:1 14:1 21:1 22:1 23:1 26:2 33:1 67:1 71:1 74:1 84:1 114:1 120:1 122:1 144:1 155:1 166:1 219:1 227:1 257:1 281:1 288:1 # beta interferón ( sustancia )
1:2 9:1 21:1 28:1 35:1 36:1 37:1 40:1 44:1 49:1 73:1 107:1 147:1 162:1 167:1 169:1 181:1 206:1 # lipoproteínas de bajo densidad
1:1 9:1 26:1 84:1 114:1 227:1 # beta-defensinas
13:1 19:2 25:1 26:2 60:1 84:1 169:1 227:1 # beta - triptasas
2:1 6:1 29:1 45:1 101:1 141:1 255:1 274:1 # factor h
6:1 20:1 26:1 84:1 227:1 # beta-naftoflavona
7:1 56:1 81:1 84:1 95:1 169:1 227:1 239:1 # piper betle
17:1 227:1 # bezoar
14:1 92:1 121:1 162:1 200:1 # bangue
1:3 2:2 3:4 4:2 7:1 9:1 10:2 11:1 13:2 16:2 21:1 22:1 28:1 30:3 33:1 36:1 41:1 45:2 57:2 60:2 61:2 65:1 69:2 70:2 79:1 85:1 91:2 100:1 102:2 126:1 128:1 129:2 130:1 134:2 137:1 146:2 165:2 172:1 180:2 183:2 193:1 197:2 202:2 203:2 207:2 209:2 225:2 232:1 233:2 237:2 240:2 252:2 256:2 260:2 262:2 263:2 271:2 273:2 275:2 276:2 277:2 283:2 284:2 285:2 286:2 293:2 294:2 295:2 301:2# estructura de el bolsa serosa del tendón del bíceps braquial ( estructura corporal )
8:1 16:1 29:1 31:1 32:1 34:1 40:1 45:1 51:1 72:1 74:2 80:1 81:1 111:1 121:1 123:1 133:1 136:1 150:1 162:1 172:1 200:1 224:1 227:1 255:1 290:1 # bifidobacterium longum subespecie suis
1:2 2:2 3:1 4:1 6:1 7:1 8:1 12:1 14:1 15:1 17:1 23:1 24:1 25:1 29:1 30:1 36:1 40:1 48:1 49:1 83:1 98:1 112:1 130:1 150:1 153:1 159:1 173:1 179:1 181:1 200:1 212:1 220:1 232:1 254:1 257:1 # intoxicación por derivar de el biguanida oral
1:1 3:1 4:1 5:1 7:1 21:1 28:1 29:1 30:1 33:1 39:1 56:1 60:1 62:1 68:1 77:1 91:1 122:1 150:1 160:1 187:1 212:1 232:1 278:1 # flexión bilateral del sacro
1:1 7:1 8:2 9:1 16:1 17:1 22:1 23:1 27:1 31:1 33:1 37:1 38:2 39:1 40:2 44:1 49:1 56:1 68:1 72:2 77:1 85:2 86:1 89:1 99:1 111:1 112:1 119:1 150:1 181:1 187:1 199:1 224:1 261:1 # secreción de ácido biliares ( entidad observable )
1:1 6:1 8:1 10:1 11:1 13:1 17:1 22:1 34:1 39:1 44:1 45:1 57:2 70:1 77:1 86:1 100:1 108:1 111:1 131:1 134:1 146:1 150:1 161:1 202:1 209:1 225:1 233:1 237:1 238:1 274:1 # obstrucción de conducto biliar
1:2 6:1 8:1 9:1 10:1 14:1 17:1 19:1 20:1 22:1 32:1 35:1 41:1 43:1 44:1 46:1 67:1 77:1 79:1 117:1 125:1 150:1 152:1 155:1 163:1 222:1 229:1 # dehiscencia de anastomosis biliar
17:1 22:1 28:1 32:1 35:1 41:1 44:1 77:1 123:1 137:1 150:1 190:1 222:1 # fibrosis biliar
11:1 12:1 17:1 18:1 34:1 44:1 70:1 75:1 77:1 131:1 149:1 150:2 258:1 # bilirrubina no conjugar
3:1 4:1 5:1 22:2 29:1 35:1 54:1 58:1 61:1 71:1 124:1 129:1 150:1 169:1 232:1 267:1 # diplacusia biaural
6:1 11:1 15:1 27:1 32:1 35:2 36:1 41:1 54:1 64:1 84:1 111:1 133:1 141:1 143:1 173:1 222:1 # faja, dispositivo (objeto físico)
4:1 6:1 11:1 12:1 15:1 20:1 31:1 35:1 46:1 55:1 84:1 109:1 111:1 119:1 141:1 143:1 # faja abdominal ( objeto físico )
3:1 4:2 5:1 6:2 11:3 12:2 15:1 17:2 18:1 26:2 35:1 38:1 41:2 43:2 45:1 50:1 54:1 58:1 66:1 72:1 84:1 96:1 100:1 111:1 143:1 149:1 150:1 163:2 198:1 218:1 228:1 249:1 274:1 298:1 # oftalmoscopio para oftalmoscopia indirecto binocular ( objeto físico )
3:1 4:1 9:1 11:1 15:1 20:1 25:1 61:1 62:1 69:1 129:1 143:1 145:1 152:1 165:1 183:1 232:1 # hijo natural (genérico)
2:1 11:1 15:1 26:1 41:1 43:1 47:1 53:1 65:1 76:1 84:1 140:1 143:1 150:1 174:1 # metamorfosis biológico
7:1 11:1 14:1 17:1 20:1 22:1 34:2 44:1 55:1 60:1 76:1 77:1 81:1 82:1 121:1 131:1 141:1 167:1 200:1 208:1 223:1 239:1 # familiar consanguíneo ( persona )
3:1 4:1 7:2 14:1 18:1 20:2 34:1 42:1 61:1 62:1 69:1 81:1 82:1 129:1 132:1 165:1 183:1 195:1 223:1 232:1 239:1 # hermano natural ( persona )
2:1 7:1 9:1 23:1 25:1 27:1 37:1 40:1 43:1 47:1 49:1 56:1 64:1 85:1 89:1 111:1 112:1 119:1 150:1 181:1 199:1 258:1 261:1 # biorritmo (entidad observable)
6:1 11:2 15:1 34:1 35:1 41:2 47:1 67:1 79:1 131:1 143:1 150:1 193:1 # conceptos biofísicos
2:1 3:1 4:2 7:1 18:1 22:1 35:1 38:1 42:1 47:1 79:1 107:1 132:1 137:1 150:1 232:1 247:1 300:1 # biopsia cerebral normal
1:1 2:1 4:1 14:1 18:1 22:1 28:1 34:1 35:1 42:1 47:2 107:1 128:1 132:1 137:1 150:1 172:1 247:1 # biopsia anormal de bronquio
2:1 4:1 5:1 10:1 15:1 16:1 17:1 18:1 21:1 22:1 27:1 35:1 42:1 47:1 50:1 58:1 102:1 107:1 132:1 135:1 150:1 198:1 218:1 228:1 247:1 # biopsia testicular normal
2:2 4:1 14:1 18:1 25:1 42:1 43:1 47:1 64:1 132:1 150:1 247:1 258:1 # biorritmo anormal
1:1 7:1 8:1 9:1 10:1 14:1 18:1 22:1 25:1 26:1 40:1 67:1 71:1 74:1 81:1 144:1 150:1 153:1 155:1 166:1 169:1 219:1 239:1 281:1 288:1 289:1 # biperideno (sustancia)
1:1 2:1 7:1 11:1 15:1 28:1 34:1 36:2 44:1 46:1 51:1 52:1 65:1 111:1 156:1 201:1 205:1 # componer de policlorobifenilo
3:1 29:1 38:1 149:1 150:1 161:1 258:1 297:1 # birrefracción
3:1 6:1 8:1 11:1 13:1 15:2 16:1 17:1 18:1 24:1 27:1 66:1 72:1 78:1 81:1 83:1 90:1 123:1 133:1 135:1 136:1 143:1 249:1 267:1 290:1 # parto traumático no especificado
1:1 6:1 7:1 8:1 9:2 16:1 20:1 23:2 26:1 27:1 29:1 30:1 31:1 37:2 38:1 40:1 41:1 49:1 50:1 55:1 56:1 74:1 80:1 85:1 89:2 91:1 98:1 110:1 111:1 112:1 119:1 171:1 181:1 199:1 220:1 261:1 # resultados del nacimiento (entidad observable)
4:1 7:1 16:1 20:1 29:1 79:1 81:1 82:1 # peso al nacer
1:1 7:1 8:1 16:1 20:1 29:1 38:1 72:1 79:1 81:1 82:1 162:1 # recién nacer de bajo peso
1:1 7:1 8:1 12:1 18:1 20:1 29:1 38:1 55:1 72:1 79:1 132:1 # recién nacer de término
1:1 4:1 6:2 8:1 10:1 12:1 14:1 20:1 22:1 26:1 32:1 55:1 62:1 67:1 71:1 74:1 106:1 109:1 113:1 136:1 144:1 150:1 155:1 157:1 166:1 196:1 219:1 253:1 279:1 281:1 288:1 # aluminato de bismuto ( sustancia )
2:1 6:2 8:1 12:1 15:1 23:1 24:1 29:1 32:1 36:1 83:1 98:1 113:1 130:1 150:1 157:1 212:1 220:1 253:1 254:1 257:1 279:1 # intoxicación por bismuto
2:1 6:1 28:4 32:1 40:1 45:1 51:2 57:1 65:2 73:2 82:1 87:1 96:1 107:1 108:1 146:1 150:1 152:1 205:1 206:2 210:1 274:1 # bisoprolol + hidroclorotiazida ( producto )
1:1 3:1 6:1 12:2 15:1 24:1 26:1 37:2 45:2 49:1 61:1 72:2 83:1 85:1 95:1 108:1 114:1 129:1 148:1 167:1 274:1 # picadura de insecto infectada
1:2 2:1 3:1 6:1 7:1 9:4 18:1 21:1 23:2 41:1 43:1 52:1 60:1 61:1 80:1 85:1 89:2 95:1 108:1 115:1 116:2 120:1 126:1 129:1 220:1 234:1 289:1 # mordedura de serpiente venenosa ( evento )
1:2 2:1 3:1 6:1 41:1 43:2 61:1 64:1 108:1 115:1 128:1 129:1 172:1 234:1 # mordedura de mosquito
1:2 2:1 3:1 9:1 30:1 43:1 56:1 61:1 108:1 115:1 121:1 129:1 200:1 234:1 # mordedura de el lengua
6:1 22:1 34:1 48:1 62:1 75:1 116:1 179:1 196:1 # vejiga , atonia
1:1 7:1 13:1 28:1 30:1 75:1 81:1 90:1 116:1 123:1 152:1 169:1 179:1 239:1 # hipertrofia de el vejiga
1:1 3:1 4:1 6:1 15:1 16:2 23:2 24:1 29:1 35:1 56:1 58:1 61:1 69:1 83:1 97:2 116:1 129:1 165:1 176:1 183:1 220:1 231:2 # punto de acupuntura vesicales
4:1 7:1 8:1 9:1 15:1 16:1 23:1 24:1 27:1 33:1 35:1 37:1 39:1 40:1 49:1 56:1 67:1 68:1 83:1 85:1 86:1 89:1 97:1 99:1 111:1 112:1 116:1 119:1 155:1 181:1 199:1 261:1 # función vesical (entidad observable)
3:1 11:1 14:1 15:2 16:2 17:1 19:1 24:1 25:1 31:1 34:1 37:1 60:1 79:1 82:1 83:1 112:1 121:1 131:1 140:1 171:1 186:1 226:1 # varices esofágicas con sangrado
2:1 3:1 4:1 12:1 22:1 43:1 104:1 112:1 121:1 140:3 173:1 185:1 195:1 258:1 # hemorragia gingival
2:1 3:1 4:1 22:1 26:1 38:1 43:1 45:1 72:1 104:1 140:1 185:1 195:1 258:1 # hemorragia rectal
9:1 14:1 17:1 22:1 23:1 25:1 26:1 27:1 36:1 53:1 60:1 80:1 89:1 104:1 121:1 136:1 156:1 186:1 245:1 267:1 # tiempo sangria aumentar
2:1 3:2 4:1 7:2 22:1 43:1 81:1 92:1 104:1 126:1 140:1 185:1 195:1 231:1 232:1 239:1 258:1 278:1 # hemorragia puerperal
1:1 2:1 3:2 17:1 22:1 30:1 43:1 88:1 91:1 104:2 140:1 162:1 185:1 195:1 258:1 282:1 298:1 # hemorragia del embarazo
4:1 5:1 11:1 22:1 23:1 27:1 34:1 40:1 54:1 55:1 76:1 97:1 103:1 131:1 173:1 205:1 # conjuntivitis clamidial
8:1 15:1 16:1 17:1 18:1 24:1 25:1 27:1 32:1 56:1 64:1 72:1 81:1 83:1 123:1 133:1 141:1 199:1 226:1 290:1 # blefaritis no especificada
8:1 11:1 15:1 16:1 17:1 18:1 24:1 28:1 34:1 56:1 72:1 81:1 83:1 96:1 123:1 131:1 133:1 141:1 199:1 290:1 # blefaroconjuntivitis no especificada
3:1 7:1 10:1 11:1 15:1 25:1 32:1 79:1 92:1 143:1 152:1 200:1 278:1 287:1 # ceguera histérico
5:1 7:1 11:2 17:1 34:1 41:1 50:1 58:1 67:1 79:1 96:2 198:1 213:1 218:1 228:1 # oncocercosis ocular
3:1 6:1 7:1 38:1 62:1 73:1 92:1 128:1 196:1 278:1 # prequeratocitos
5:1 9:2 30:1 36:1 63:1 65:1 67:1 76:1 154:1 156:1 221:1 # ampolla en el encía
1:1 5:2 36:1 47:1 63:1 65:1 76:1 119:1 150:1 154:1 156:1 # ampolla de labio
1:1 3:1 5:1 9:1 13:1 15:1 24:1 27:1 30:1 36:1 52:1 63:1 65:1 76:1 78:1 81:1 83:1 91:1 135:1 136:1 154:1 156:1 267:1 # ampolla traumática del pene
11:1 17:1 22:1 24:1 29:1 51:1 54:1 92:1 127:1 128:1 199:1 234:1 292:1 # bloqueo cardiaco
1:1 6:1 9:1 11:1 12:1 29:1 46:1 51:1 56:1 67:2 84:1 92:1 124:1 127:1 128:1 156:1 162:1 199:1 201:1 264:1 300:1 # bloqueo av incompleto de wenckebach
12:1 15:1 18:1 25:1 35:1 51:1 58:1 61:1 92:1 127:1 128:1 199:1 267:1 # bloqueo sinoauricular
2:1 4:1 9:1 14:1 18:1 19:1 38:1 41:1 42:1 51:1 60:1 77:1 121:1 123:1 132:1 162:1 186:1 247:1 # basófilos normal en sangre
6:1 8:1 11:1 41:1 56:1 57:1 64:1 96:1 # leucocitos
2:2 4:1 9:1 14:1 18:1 28:1 38:1 42:1 51:1 60:1 61:1 70:1 121:1 132:1 186:1 205:1 247:1 # cloruro normal en sangre
7:1 9:1 10:1 11:1 12:2 14:1 16:1 21:1 31:1 32:1 38:1 40:1 44:1 52:1 54:1 55:1 60:1 65:1 102:1 113:1 121:1 122:1 157:1 172:1 186:1 224:1 # colinesterasa disminuido en sangre
2:1 4:1 11:1 14:2 15:1 18:1 42:1 43:1 46:1 50:1 51:1 52:1 60:1 65:1 121:1 127:1 140:1 174:1 200:2 208:1 221:1 230:1 247:1 # coágulo sanguíneo (anomalía morfológica)
9:1 11:1 12:1 14:1 31:1 32:1 38:2 40:1 54:1 55:1 60:1 111:1 113:1 121:1 137:1 157:1 172:1 186:1 224:1 # cobre disminuido en sangre
1:1 5:1 14:1 30:1 38:1 50:1 60:1 106:1 121:1 186:1 198:1 # célula de el sangre
2:1 4:1 9:2 12:1 14:2 18:1 25:1 38:1 42:1 46:1 52:1 60:1 121:1 123:1 127:1 132:1 137:1 145:1 186:1 247:1 # fibrinógeno anormal en sangre neom
9:2 10:1 12:1 13:1 14:1 16:1 18:1 31:1 32:1 38:1 40:1 54:1 55:1 60:1 102:1 113:1 121:1 134:1 145:1 157:1 172:1 186:1 207:1 224:1 289:1 # estrógeno disminuido en sangre
1:1 6:2 11:1 15:1 35:1 36:1 46:1 56:1 84:1 111:1 128:1 143:1 147:1 169:1 172:1 221:1 300:1 # equipo de flebotomía (objeto físico)
1:2 2:1 3:1 6:2 10:1 11:1 14:1 16:2 27:1 29:1 34:1 38:1 45:1 47:1 60:1 72:1 81:1 101:1 102:1 116:1 121:1 131:1 133:1 140:1 160:1 179:1 186:1 231:1 253:1 274:1 297:1 # expectoración de esputo con vestigio de sangre
1:1 14:2 19:1 38:1 42:1 60:1 67:1 94:1 121:1 186:1 264:1 281:1 # manchas de sangre
8:1 14:1 25:1 29:1 33:1 39:1 52:1 60:1 68:1 75:1 86:1 98:1 99:1 121:1 149:1 151:1 177:1 179:1 184:1 200:1 208:1 258:1 # irrigación sanguínea
8:1 9:1 12:1 14:1 30:1 31:1 37:1 38:1 56:1 60:1 67:1 112:1 121:1 171:1 186:1 # cinc elevado en sangre
4:1 7:1 9:1 14:1 17:1 21:1 22:1 24:1 25:1 26:1 27:1 35:1 36:1 38:1 41:1 42:1 50:1 58:1 60:1 62:1 64:1 72:1 96:1 114:1 121:1 122:1 153:1 173:1 186:1 218:1 222:1 245:1 # sangre ocultar en materia fecal  positivo
14:1 24:1 38:1 50:1 88:1 121:1 186:1 # cangrejo azul
2:1 6:1 13:1 14:1 15:1 25:1 32:1 41:1 42:1 43:1 48:1 51:1 62:1 71:1 75:1 87:1 94:1 104:1 105:1 108:1 113:1 157:1 159:1 164:1 168:1 170:1 175:1 178:1 182:1 188:1 189:1 191:1 192:1 194:1 196:1 211:1 214:1 215:1 216:1 217:1 235:1 244:1 248:1 250:1 251:1 264:1 299:1 # trichoglossus haematodus (organismo)
1:1 9:1 18:1 28:1 43:1 46:1 50:1 65:1 88:1 114:1 137:1 289:1 # azul de bromofenol
7:1 28:1 36:1 52:1 # género poa
1:1 5:1 17:1 21:1 24:2 37:1 49:1 50:1 62:1 66:1 88:1 119:1 124:1 126:1 151:1 227:1 292:1 296:1 # carpa plateada de cabeza azul
2:1 7:1 9:1 13:1 14:2 22:1 23:1 24:1 25:1 29:1 32:1 38:1 43:1 48:1 52:1 71:1 75:1 84:1 105:1 113:1 157:1 158:1 159:1 164:1 168:1 170:1 175:1 178:1 182:1 188:1 189:1 191:1 192:1 194:1 211:1 214:1 215:1 216:1 217:1 244:1 245:1 248:1 250:1 251:1 279:1 # xeneretmus triacanthus ( organismo )
1:1 2:1 4:1 7:1 14:1 15:1 18:1 36:1 42:1 43:1 46:1 56:1 58:1 65:1 92:1 126:1 140:1 174:1 221:1 230:1 247:1 # cuerpo de döhle ( anomalía morfológica )
1:1 2:2 3:1 4:1 11:2 16:1 17:1 27:1 31:1 36:1 40:1 41:1 46:1 55:1 56:1 66:1 90:1 106:1 110:1 126:1 130:1 156:1 172:1 201:1 224:1 232:1 249:1 # compartimientos de fluidos corporales
1:1 2:2 3:1 4:1 8:1 9:2 11:1 16:1 21:1 31:2 36:1 40:2 48:1 53:1 110:1 111:1 126:1 128:1 130:1 133:1 172:1 224:2 232:1 # espécimen obtenido de líquido corporal
1:1 2:2 3:1 4:1 8:1 9:1 11:1 23:1 28:1 36:1 38:1 42:1 55:1 56:1 72:1 73:1 80:1 89:1 104:1 110:1 111:1 126:1 130:1 187:1 199:1 206:1 232:1 # problema de crecimiento corporal
2:2 3:1 4:1 5:1 7:1 8:1 9:1 11:4 15:1 17:1 20:1 23:1 26:1 27:1 29:1 30:2 34:3 36:1 37:1 38:1 40:1 45:1 47:1 48:1 49:1 53:1 56:1 57:1 72:1 85:1 89:1 98:1 100:1 108:1 111:1 112:1 119:1 126:1 130:1 131:2 143:1 146:1 181:1 199:1 223:1 232:1 261:1 # conducta relacionar con el mecánico corporal ( entidad observable )
1:1 2:2 3:1 4:1 8:3 9:2 11:1 16:2 33:1 36:1 38:1 39:1 53:2 68:1 72:2 85:1 86:1 99:1 110:2 126:1 130:1 133:2 187:1 232:1 # espécimen de secreción corporal ( espécimen )
1:1 7:1 30:1 36:1 58:1 91:1 92:1 126:1 185:1 200:1 # agua del cuerpo
7:1 8:1 17:1 22:1 36:1 44:1 58:1 77:1 92:1 126:1 # cuerpo ciliar
2:1 14:1 32:1 41:1 42:1 43:1 46:1 48:1 65:1 75:1 82:1 105:1 113:1 157:1 159:1 164:1 168:1 170:1 175:1 178:1 182:1 188:1 189:1 191:1 192:1 194:1 211:1 214:1 215:1 216:1 217:1 230:1 244:1 248:1 250:1 251:1 # bolbosoma (organismo)
31:1 65:1 # boldo
1:1 3:1 34:1 88:1 100:1 116:1 296:1 # raza de oveja bond
1:1 8:1 11:2 16:1 33:2 34:1 35:1 38:1 39:2 46:1 57:1 68:2 73:1 85:1 86:1 99:1 100:1 108:1 131:1 151:1 156:1 161:1 201:1 238:1 # compresión de conducción ósea
1:1 16:1 17:1 28:1 51:1 60:1 63:1 65:1 85:1 127:1 258:1 # desarrollo óseo
3:1 4:2 8:1 14:1 16:2 22:1 29:1 52:1 56:1 82:1 92:1 98:1 141:1 144:1 151:1 163:1 187:1 # hueso craneales y facial , sc
1:2 3:1 8:1 10:1 16:2 26:1 29:1 30:1 31:1 33:1 37:1 39:1 58:1 61:1 68:1 82:1 86:1 91:1 92:1 98:1 99:1 102:1 129:1 166:1 171:1 177:1 184:1 297:1 # estado de curación del hueso
16:1 33:1 35:1 39:1 56:1 68:1 85:1 151:1 # lesión ósea
1:1 5:3 19:1 50:2 85:1 106:1 108:1 151:1 198:2 280:1 # células de la médula ósea
1:1 2:2 3:1 30:1 31:1 51:1 55:1 65:1 76:1 80:1 81:1 85:1 91:1 104:1 127:2 156:1 # empeoramiento del dolor óseo
2:1 7:1 8:1 9:1 16:1 23:1 27:1 33:1 37:1 38:1 39:1 40:1 49:1 56:1 68:1 82:1 85:2 86:1 89:1 99:1 111:1 112:1 119:1 151:1 181:1 199:1 213:1 261:1 # resorción ósea (entidad observable)
10:1 17:1 21:1 25:1 26:1 32:1 44:1 47:1 64:1 65:1 82:1 128:1 172:1 226:1 259:1 # quiste solitario
5:1 16:1 17:1 82:1 92:1 93:1 105:1 228:1 # hueso largo
3:1 22:1 24:2 26:1 29:2 37:1 42:1 54:1 62:1 # macaca radiata
2:1 14:1 17:1 28:1 32:1 43:1 48:1 75:1 105:1 111:1 113:1 157:1 159:1 164:1 168:1 170:1 175:1 178:1 182:1 188:1 189:1 191:1 192:1 194:1 211:1 214:1 215:1 216:1 217:1 244:1 248:1 250:1 251:1 # pájaro bobo (organismo)
7:1 9:1 13:1 21:1 28:1 35:1 44:1 81:1 90:1 110:1 114:1 152:1 167:1 169:1 239:1 # hipertensión limítrofe
8:1 9:1 20:1 29:1 31:1 40:1 42:1 61:1 98:1 132:1 224:1 # nacido en burma
2:1 4:1 8:1 9:1 20:1 29:1 31:1 36:1 40:1 69:1 75:1 90:1 98:1 130:1 224:1 # nacido en portugal
6:1 8:1 9:1 20:1 29:1 31:1 40:1 93:1 98:1 224:1 299:1 # nacido en togo
2:2 14:1 22:1 30:2 32:1 38:1 43:1 44:2 48:1 75:1 105:1 113:1 157:1 159:1 164:1 168:1 170:1 175:1 178:1 182:1 188:1 189:1 191:1 192:1 194:1 211:1 214:1 215:1 216:1 217:1 244:1 248:1 250:1 251:1 258:1 # borrelia afzelii (organismo)
11:1 14:1 20:1 # coana
1:1 2:1 3:1 5:1 11:1 19:1 30:1 33:1 50:1 58:1 61:1 76:1 88:1 91:1 198:1 218:1 267:1 280:1 282:1 # ambo aurículas del corazón
2:2 3:2 4:1 10:1 11:1 13:1 16:1 36:1 40:1 41:1 43:1 45:1 54:1 57:1 61:1 69:1 70:1 76:1 95:1 102:1 110:1 126:1 129:1 130:1 134:1 146:1 165:1 180:1 183:1 193:1 197:1 202:1 203:1 207:1 209:1 225:1 232:1 233:1 237:1 240:1 252:1 256:1 260:1 262:1 263:1 271:1 273:1 275:1 276:1 277:1 282:1 283:1 284:1 285:1 286:1 293:1 294:1 295:1 301:1# ambo epidídimos ( estructura corporal )
2:2 3:2 4:1 10:1 11:1 13:1 14:1 16:1 18:1 36:1 42:1 45:1 57:1 61:1 69:1 70:1 76:1 102:1 126:1 129:1 130:1 134:1 146:1 165:1 180:1 183:1 197:1 202:1 203:1 207:1 209:1 225:1 232:1 233:1 237:1 240:1 252:1 256:1 260:1 262:1 263:1 271:1 273:1 275:1 276:1 277:1 282:1 283:1 284:1 285:1 286:1 293:1 294:1 295:1 301:1# ambo mano ( estructura corporal )
2:1 12:2 14:1 26:1 27:1 28:1 32:1 43:1 48:2 64:1 75:1 81:1 84:1 105:1 107:1 113:1 147:1 157:1 159:1 164:1 168:1 170:1 175:1 178:1 182:1 188:1 189:1 191:1 192:1 194:1 204:1 211:1 214:1 215:1 216:1 217:1 244:1 248:1 250:1 251:1 # bothrops itapetiningae (organismo)
4:1 9:1 17:1 23:1 25:1 26:1 32:1 43:1 44:2 50:1 53:1 69:1 89:1 110:1 113:1 147:1 157:1 168:1 178:1 226:1 # botulismo alimentario
2:1 3:1 4:1 5:1 13:1 26:1 31:1 37:1 38:1 54:1 61:1 62:1 77:1 78:1 84:1 171:1 232:1 # dilatador uretral
2:1 11:1 12:2 15:1 18:2 27:2 29:2 32:1 36:1 45:2 46:2 55:1 79:1 103:1 130:1 143:1 255:2 # actinomicosis por actinomyces bovis
9:1 17:1 28:1 112:1 145:1 # genu varo
1:1 3:1 7:1 10:1 12:2 16:1 17:1 18:1 21:1 22:1 23:1 25:2 27:1 42:1 73:1 79:1 102:1 110:1 120:1 226:1 245:1 257:1 278:1 # úlcera primaria de intestino
1:1 3:1 5:1 10:2 12:2 13:1 14:1 16:2 18:1 21:1 23:1 27:1 50:1 78:1 102:2 120:1 121:1 134:1 198:1 200:1 207:1 257:1 # estrangulación de intestino
3:1 4:2 6:1 7:1 10:1 12:2 16:1 17:1 20:1 21:2 23:1 27:1 64:1 102:1 109:1 120:1 122:1 150:1 257:1 278:1 # hábito intestinal alterar
1:2 7:1 9:1 10:1 12:2 16:1 18:1 21:1 23:1 27:1 30:2 31:1 37:2 49:1 53:1 75:1 91:2 102:1 114:1 115:1 120:1 132:1 148:1 171:1 257:1 # enfermedad del intestino delgado
1:1 2:1 3:1 6:1 10:2 12:2 13:1 16:1 18:2 19:1 21:1 23:1 27:1 30:1 59:1 78:1 91:1 101:1 102:1 117:1 118:1 120:1 125:1 138:1 139:1 229:1 236:1 241:1 242:1 243:1 246:1 257:1 265:1 266:1 268:1 269:1 270:1 # trastorno del intestino
1:1 2:1 4:1 8:1 18:1 24:1 29:1 33:1 39:1 42:1 68:1 72:1 86:1 98:1 99:1 114:1 132:1 177:1 184:1 247:1 # defecación normal
2:1 3:1 4:1 7:1 8:1 10:1 12:2 16:1 20:1 21:1 23:1 27:1 29:1 39:1 81:1 86:1 98:1 102:1 109:1 120:1 174:1 177:1 239:1 257:1 297:1 # perforación intestinal
3:2 4:1 15:1 22:1 27:1 37:1 44:1 50:1 54:1 58:1 64:1 128:1 137:1 172:1 218:1 # radiculitis braquial
3:1 4:1 15:1 17:1 24:1 26:1 37:1 54:2 83:1 84:1 114:1 137:1 234:1 292:1 # bradicardia fetal
2:1 3:2 14:1 20:1 29:1 32:1 42:1 43:1 48:1 58:1 75:1 88:1 97:1 105:1 112:1 113:1 137:1 157:1 159:1 164:1 168:1 170:1 175:1 178:1 182:1 188:1 189:1 191:1 192:1 194:1 211:1 214:1 215:1 216:1 217:1 244:1 248:1 250:1 251:1 296:1 # raza vacuna brahma ( organismo )
3:1 4:2 7:1 8:1 15:1 24:2 29:1 38:1 79:1 83:1 123:1 137:1 232:1 290:1 300:1 # calcificación cerebral
9:1 11:1 15:1 23:1 24:1 33:1 34:1 35:1 39:1 44:1 67:1 68:1 69:1 71:1 79:1 83:1 131:1 # contusión encefálica
3:1 4:1 7:1 33:1 38:2 39:1 68:1 79:1 137:1 140:1 232:1 287:1 300:1 # región cerebral
1:1 2:1 3:1 9:1 11:2 13:1 15:1 22:1 28:1 30:1 34:1 43:1 44:1 67:2 79:1 91:1 104:1 140:1 143:1 185:1 195:1 258:1 # hemorragia del tronco encefálico
1:1 9:1 11:2 13:1 15:1 17:1 21:1 28:1 30:1 34:1 44:1 66:1 67:2 79:1 90:1 91:1 143:1 249:1 # parte del tronco encefálico
1:1 7:1 11:1 16:1 28:1 30:1 33:1 35:1 38:2 39:1 46:1 68:1 73:1 79:1 91:1 137:1 156:1 201:1 300:1 # compresión del cerebro
1:2 3:1 6:1 8:1 9:1 15:1 20:1 24:2 29:1 37:2 40:1 49:1 55:1 61:1 76:1 79:1 83:1 84:1 98:1 108:1 123:1 290:1 # cetoaciduria de cadena ramificada
2:1 3:2 5:1 14:1 15:1 30:2 43:1 44:1 48:1 50:1 53:1 58:2 63:2 76:1 94:1 97:1 137:1 154:1 218:1 # moraxella ( branhamella ) cuniculi
2:1 3:1 7:1 14:2 23:1 26:1 28:1 32:1 43:1 48:1 52:1 75:1 105:1 113:1 137:1 157:1 158:1 159:1 164:1 168:1 170:1 175:1 178:1 182:1 188:1 189:1 191:1 192:1 194:1 211:1 214:1 215:1 216:1 217:1 244:1 248:1 250:1 251:1 # género branta ( organismo )
3:1 9:1 19:1 35:1 44:1 77:1 80:1 116:1 118:1 137:1 151:1 167:1 195:1 # hevea brasiliensis
2:1 3:2 10:1 13:1 14:3 32:2 43:1 48:2 71:1 75:1 94:2 105:1 113:1 134:1 157:1 159:2 164:1 168:1 170:2 175:1 178:1 182:1 188:2 189:1 191:1 192:1 194:1 204:2 211:1 214:1 215:1 216:1 217:1 244:1 248:1 250:1 251:1 # raphanus raphanistrum ( organismo )
44:1 50:1 58:1 137:1 218:1 # bróculi
1:1 9:1 12:1 16:1 17:1 18:1 27:1 28:1 38:1 41:2 75:1 84:1 128:1 172:1 258:1 # desgarros en retinosquisis
10:1 28:1 42:2 76:1 123:1 128:1 137:1 # mama fibroquística
1:3 4:1 5:1 7:2 9:2 10:1 14:1 16:3 17:2 23:1 24:1 25:1 26:2 27:1 28:1 30:1 37:2 40:1 42:2 47:2 48:1 49:1 51:1 52:1 54:1 56:1 60:1 63:1 65:1 76:1 85:2 89:1 102:1 111:1 112:1 119:1 163:1 166:1 181:1 199:1 226:1 258:1 259:1 261:1 287:1 288:1 # estadio de desarrollo mamario en el niño según escala de tanner ( entidad observable )
1:1 3:1 6:1 9:1 10:2 13:1 14:1 16:1 19:1 21:3 22:1 23:1 40:1 42:3 45:1 46:1 48:1 49:1 53:1 54:1 72:1 76:1 78:1 92:1 102:1 111:1 115:1 117:1 120:1 134:1 158:1 181:1 207:1 274:1 279:1 # muestra obtenida de mama mediante mastectomía
1:1 14:1 42:4 46:1 47:1 76:1 104:1 121:1 140:1 195:1 230:1 # hemangioma de mama
2:1 4:1 8:1 17:1 25:1 29:1 30:1 31:1 33:1 39:1 42:2 47:1 51:1 65:1 66:2 68:1 76:1 86:1 98:1 99:1 177:1 184:1 226:1 259:1 # dolor mamario a el palpación
1:1 2:1 8:1 17:1 22:1 25:1 29:1 39:1 42:3 76:1 86:1 98:1 132:1 174:1 177:1 226:1 245:1 # deformación mamaria
17:1 22:1 25:1 28:1 32:1 35:1 41:1 42:2 46:1 52:2 72:1 76:1 127:1 187:1 190:1 222:1 226:1 245:1 # necrosis mamaria neom
2:1 17:1 19:1 25:1 31:1 37:1 40:1 42:2 49:1 51:1 65:1 76:1 171:1 181:1 # mamar adoloridas
6:1 9:1 11:1 14:1 23:2 26:1 34:1 42:2 53:1 55:1 56:1 74:1 76:3 89:1 104:1 124:1 131:1 158:1 176:1 220:1 # amamantamiento con suplemento
1:1 2:1 3:1 4:1 16:1 17:1 31:1 38:1 51:1 65:1 72:1 81:1 95:1 133:1 149:1 264:1 # dolor de pecho al respirar
1:1 6:1 31:1 37:1 44:1 64:1 75:1 171:1 # hálito de hígado
3:1 4:1 15:1 16:1 17:1 26:1 37:1 38:1 50:1 54:1 58:1 95:1 123:1 133:1 149:1 218:1 290:1 # dificultad al respirar
2:1 14:1 19:1 21:1 24:1 29:1 32:1 38:1 43:1 45:1 48:1 75:1 85:1 103:1 105:1 113:1 137:1 157:1 159:1 162:1 164:1 168:1 170:1 175:1 178:1 182:1 188:1 189:1 191:1 192:1 194:1 211:1 214:1 215:1 216:1 217:1 244:1 248:1 250:1 251:1 255:1 # brevibacterium casei ( organismo )
1:2 11:1 15:1 21:1 29:1 30:1 65:1 66:1 91:1 123:1 143:1 # árbol de tejo del pacífico
12:1 38:1 42:1 52:1 103:1 104:1 137:1 # brevinema
4:1 8:1 10:1 11:1 13:1 34:1 57:1 70:1 77:1 131:1 134:1 161:1 162:1 167:1 202:1 209:1 225:1 233:1 237:1 238:1 # albañil ( construcción )
2:1 6:2 10:1 11:1 14:2 22:1 24:1 32:1 41:1 43:1 46:1 48:1 62:1 65:1 71:1 75:1 105:1 106:1 113:1 125:1 136:1 150:1 157:1 159:1 164:1 168:1 170:1 175:1 178:1 182:1 188:1 189:1 191:1 192:1 194:1 196:1 211:1 214:1 215:1 216:1 217:1 244:1 248:1 250:1 251:1 279:1 282:1 # catostomus columbianus (organismo)
1:1 2:1 4:2 9:1 12:1 14:2 21:1 23:1 24:2 32:1 38:1 43:1 44:1 48:1 51:1 60:1 63:1 75:1 80:1 89:1 105:1 113:1 119:1 120:1 121:2 157:1 159:1 162:1 164:1 168:1 170:1 175:1 178:1 182:1 186:1 188:1 189:1 191:1 192:1 194:1 211:1 214:1 215:1 216:1 217:1 235:1 244:1 248:1 250:1 251:1 272:1 # caballo de sangre caliente inglés (organismo)
2:1 14:2 26:1 30:1 32:1 38:1 43:1 48:2 66:1 75:1 80:1 84:1 105:1 113:1 133:1 137:1 157:1 159:2 164:1 168:1 170:1 175:1 178:1 182:1 188:1 189:1 191:1 192:1 194:1 211:1 214:1 215:1 216:1 217:1 244:1 248:1 250:1 251:1 # bretaña spaniel (organismo)
2:1 6:1 8:2 12:1 15:2 17:1 22:1 23:1 24:1 29:1 36:1 83:1 98:1 103:1 119:1 130:1 141:1 144:1 162:1 212:1 220:1 254:1 257:1 # intoxicación por viciar faba
5:2 14:1 50:1 58:1 67:1 94:1 198:1 205:1 218:1 264:1 281:1 # clavícula ancha
10:1 13:1 16:1 24:1 25:2 28:1 32:1 76:1 81:1 96:1 102:1 134:1 137:1 147:1 156:1 207:1 264:1 # brochothrix campestris
6:1 11:1 25:1 28:2 31:1 40:1 42:1 45:1 46:2 55:1 57:1 66:1 73:2 76:1 87:1 88:1 108:1 110:1 137:1 146:1 156:1 193:1 201:1 206:1 224:1 230:1 274:1 # bromazepam, 3 mg, comprimido (producto)
1:1 8:2 10:1 12:1 14:1 20:1 22:1 26:1 27:1 28:1 41:1 42:1 46:1 47:1 67:1 71:1 74:1 77:1 109:1 137:1 144:1 152:1 155:1 163:1 166:1 219:1 230:1 253:1 281:1 288:1 # butilbromato de hioscina ( sustancia )
8:1 10:1 13:1 14:1 22:1 26:1 37:1 53:1 54:1 67:1 71:1 74:1 84:1 110:1 144:1 155:1 160:1 166:1 195:1 219:1 281:1 288:1 # hexadimetrina (sustancia)
3:1 5:1 17:1 28:1 46:1 54:1 55:1 66:1 76:1 77:1 137:1 249:1 298:1 # para - bromdilamina
4:1 5:1 11:1 28:1 34:1 42:1 46:1 67:1 137:1 201:1 230:1 247:1 # broncomalacia
1:2 4:1 6:1 10:1 14:1 19:1 20:1 22:1 28:1 34:1 35:1 41:1 42:1 43:1 46:1 104:1 115:1 117:1 125:1 128:1 137:1 172:1 222:1 229:1 # edema de anastomosis bronquial
4:2 15:1 22:1 24:2 28:1 31:1 34:1 37:1 44:1 83:1 123:1 128:1 137:1 171:1 172:1 290:1 # bronquial ( calificador )
5:1 7:1 9:1 28:1 34:1 37:1 47:1 49:1 53:1 65:1 114:1 115:1 128:1 132:1 137:1 148:1 172:1 # enfermedad bronquiolar
1:1 3:1 5:1 10:1 13:1 16:1 17:1 28:1 34:1 44:1 45:1 50:1 51:2 57:1 61:1 63:1 65:1 69:1 70:1 77:1 102:1 111:1 128:1 129:1 134:1 137:1 146:1 154:1 165:1 180:1 183:1 197:1 202:1 203:1 207:1 209:1 225:1 228:1 233:1 237:1 240:1 252:1 256:1 260:1 262:1 263:1 271:1 273:1 275:1 276:1 277:1 283:1 284:1 285:1 286:1 293:1 294:1 295:1 301:1# estructura de bronquíolo lobulillar
11:1 16:1 28:1 34:1 66:1 67:1 133:1 137:1 # broncoespasmo
5:1 10:1 11:1 15:1 24:1 28:1 34:1 48:1 50:1 56:1 67:1 69:1 74:1 83:1 107:1 124:1 137:1 198:1 # fístula subfrénica broncopleural
1:1 2:2 3:3 4:2 5:1 10:2 11:1 13:2 16:2 17:1 22:1 24:1 28:1 30:1 34:1 36:1 45:2 57:2 61:2 69:2 70:2 90:1 91:1 93:1 102:2 126:1 128:1 129:2 130:1 134:2 137:1 146:2 165:2 172:1 180:2 183:2 185:1 197:2 202:2 203:2 207:2 209:2 225:2 232:1 233:2 237:2 240:2 252:2 256:2 260:2 262:2 263:2 271:2 273:2 275:2 276:2 277:2 283:2 284:2 285:2 286:2 292:1 293:2 294:2 295:2 301:2# estructura del cartílago bronquial ( estructura corporal )
1:1 9:1 16:1 22:1 28:1 34:1 35:1 47:1 52:1 128:1 137:1 145:1 172:1 185:1 # agenesia de bronquio
2:1 3:1 12:1 14:1 17:2 24:1 29:1 32:1 43:1 48:1 61:1 70:1 71:1 75:1 94:1 105:1 113:1 137:1 152:1 157:1 159:1 164:1 168:1 170:1 175:1 178:1 182:1 188:1 189:1 191:1 192:1 194:1 211:1 213:1 214:1 215:1 216:1 217:1 244:1 248:1 250:1 251:1 264:2 292:1 297:1 # carcharhinus brachyurus ( organismo )
2:1 14:1 28:1 30:1 32:1 43:1 48:1 52:1 75:1 105:1 113:1 137:1 157:1 159:1 164:1 168:1 170:1 175:1 178:1 182:1 188:1 189:1 191:1 192:1 194:1 211:1 214:1 215:1 216:1 217:1 244:1 248:1 250:1 251:1 # brooklynella ( organismo )
17:1 25:1 29:1 32:1 94:1 161:1 162:1 226:1 264:1 # baccharis
1:1 4:1 8:1 9:2 16:1 21:1 23:2 26:2 29:1 38:2 73:1 84:1 85:1 89:2 98:1 114:1 120:1 # presentación fetal de frente
79:1 94:1 107:1 127:1 # phaeophyceae
1:1 3:1 17:1 47:1 65:1 103:1 208:1 298:1 # araña de violín
8:2 10:1 12:1 14:1 20:1 22:1 26:1 57:1 67:1 70:1 71:1 74:1 109:1 137:1 144:1 155:1 166:1 209:1 219:1 281:1 288:1 # brucina ( sustancia )
14:1 22:1 66:1 70:1 94:1 121:1 137:1 140:2 # brugia pahangi
1:1 2:1 4:1 14:1 15:1 18:1 26:1 42:1 43:1 46:1 50:1 51:1 58:1 64:1 65:1 70:1 71:1 137:1 140:1 152:1 174:1 218:1 221:1 230:1 247:1 # cálculo de brushita ( anomalía morfológica )
18:2 32:1 43:1 45:1 59:1 61:1 69:1 70:1 96:1 113:1 137:1 138:1 157:1 165:1 168:1 178:1 180:1 197:1 212:1 # bruxismo nocturno
28:1 52:1 92:1 186:1 287:1 296:1 # nueza negro
2:1 7:1 14:1 31:1 32:1 35:1 43:1 48:1 75:1 79:1 105:1 113:1 157:1 159:1 164:1 168:1 170:1 175:1 178:1 182:1 188:1 189:1 191:1 192:1 194:1 211:1 214:1 215:1 216:1 217:1 234:1 244:1 248:1 250:1 251:1 # cerdo bsi (organismo)
4:1 5:1 9:1 10:1 12:1 16:1 17:2 20:1 27:1 42:1 50:1 67:1 102:1 105:1 109:1 116:1 140:1 198:1 221:1 228:1 # encía marginal vestibulares
5:1 8:1 10:1 16:2 17:1 27:1 29:1 47:1 50:1 66:1 98:1 102:1 116:1 133:1 198:1 228:1 # espacio vestibular
1:1 3:2 5:1 6:1 8:2 9:2 10:1 11:1 14:1 15:1 16:1 21:1 23:2 24:1 27:1 29:1 30:2 33:1 38:2 39:2 41:1 43:1 44:1 54:1 55:1 61:1 63:1 68:1 72:1 77:1 79:1 80:1 83:1 86:2 89:1 95:1 98:1 99:1 103:1 108:1 110:1 120:1 129:1 133:1 149:2 154:1 158:1 161:1 177:1 220:1 238:1 297:1 # movimiento de el costilla en dirección cefálica durante el respiración
2:1 6:1 8:1 9:1 12:1 15:1 16:1 23:2 24:1 29:1 36:1 50:1 56:1 58:1 69:1 70:1 83:1 89:1 93:1 98:1 107:1 130:1 136:2 141:1 163:1 185:1 212:1 218:1 220:1 254:1 257:1 # intoxicación por fagopyrum esculentum
7:1 9:1 18:1 38:1 41:1 50:1 56:1 289:1 # fulerenos
1:1 4:1 5:1 7:1 16:1 22:1 34:1 40:1 48:1 49:1 56:1 82:1 105:1 140:1 181:1 # alergia a la budesonida
2:1 5:1 14:1 26:1 30:1 32:1 35:1 43:1 48:1 50:1 51:1 53:1 62:1 64:1 69:1 71:1 75:1 97:1 100:1 105:1 107:1 108:1 113:1 157:1 159:1 164:1 168:1 170:1 175:1 178:1 182:1 188:1 189:1 191:1 192:1 194:1 198:1 211:1 214:1 215:1 216:1 217:1 244:1 248:1 250:1 251:1 # melopsittacus undulatus (organismo)
5:1 17:1 50:1 63:1 70:1 154:1 186:1 296:1 # grulla zarzo
1:2 8:1 9:1 14:1 15:1 21:1 23:1 42:1 47:1 48:1 54:1 55:1 80:1 110:1 114:1 115:1 120:1 123:1 158:1 290:1 # jefe de mantenimiento de edificio
8:1 10:1 14:1 22:1 26:1 50:1 67:1 71:1 74:1 144:1 155:1 166:1 219:1 281:1 288:1 # bulbo ( sustancia )
2:1 4:1 7:1 9:1 13:1 14:1 15:1 18:1 23:1 28:1 42:1 43:1 46:1 50:1 65:1 89:1 116:1 140:1 174:1 185:1 200:1 221:1 230:1 247:1 # agujero bulboventricular (anomalía morfológica)
31:1 35:1 36:1 40:1 41:2 51:2 52:1 55:1 58:1 60:1 63:1 65:1 76:2 77:1 151:1 156:1 222:1 224:1 253:1 # amiloidosis cutánea ampollosa
1:1 9:1 15:1 27:1 32:1 35:2 41:2 45:1 47:1 50:1 51:1 53:1 60:1 63:1 80:1 104:1 167:1 190:1 222:1 # ictiosis bullosa de siemens
20:1 47:1 54:1 55:1 76:1 77:1 87:1 97:1 # bunamiodilo
8:1 10:1 12:1 14:1 20:1 22:1 25:1 26:1 40:1 44:1 48:1 67:1 71:1 74:1 77:1 109:1 144:1 155:1 166:1 210:1 219:1 281:1 288:1 # nilidrina ( sustancia )
8:1 10:1 14:1 22:1 24:1 26:1 29:1 67:1 71:1 74:1 95:1 112:1 144:1 155:1 166:1 173:1 176:1 208:1 219:1 281:1 288:1 # bupivacaína (sustancia)
1:1 3:1 14:2 17:1 20:1 49:1 100:1 162:1 186:1 234:1 # bardana grande
25:1 40:1 42:1 49:1 55:1 61:1 76:1 110:1 181:1 # burimamida
9:1 12:1 20:2 31:1 34:1 43:1 46:1 48:1 85:1 88:1 195:1 223:1 # pseudomonas phenazinium
1:1 3:1 15:1 16:1 24:1 30:1 37:1 42:1 55:1 61:1 83:1 91:1 92:1 93:1 104:1 108:1 128:1 129:1 132:1 141:1 185:1 # quemadura térmica del esófago
1:1 31:1 37:2 40:1 41:1 42:1 48:1 49:1 92:1 97:1 104:1 128:1 171:1 181:1 # unidad de quemados
1:1 3:1 5:1 12:1 17:1 25:1 30:1 37:1 42:1 61:1 92:1 104:1 108:1 121:1 128:1 129:1 145:1 226:1 228:1 # quemadura de el laringe
1:1 7:1 10:1 21:1 28:1 32:1 41:1 60:2 65:1 85:1 128:1 172:1 # quiste de bolsa serosa
1:1 2:2 3:3 4:1 7:1 10:2 11:1 13:2 16:2 28:1 36:1 41:1 45:2 57:2 60:2 61:2 65:1 69:2 70:2 85:1 102:2 126:1 129:2 130:1 134:2 146:2 165:2 180:2 183:2 197:2 202:2 203:2 207:2 209:2 225:2 232:1 233:2 237:2 240:2 252:2 256:2 260:2 262:2 263:2 271:2 273:2 275:2 276:2 277:2 283:2 284:2 285:2 286:2 293:2 294:2 295:2 301:2# estructura de bolsa serosa ( estructura corporal )
1:1 19:1 27:1 29:1 30:1 32:1 35:2 61:1 64:1 77:1 82:1 91:1 221:1 # bursitis del psoasilíaco
1:1 3:1 4:1 5:1 7:2 11:1 15:1 21:1 28:1 30:1 34:1 44:1 53:1 54:1 62:1 77:1 91:1 95:1 100:1 122:1 131:1 143:1 193:1 232:1 278:1 # epicondilitis lateral del húmero
4:1 7:2 12:1 20:1 22:1 30:2 38:1 44:1 56:1 71:1 85:1 105:1 109:1 140:1 # alergia a el buserelina
11:1 14:1 18:1 25:1 46:1 50:1 55:1 71:1 73:1 74:1 110:1 141:1 149:1 156:1 201:1 # busulfano , 2 mg , comprimir
1:1 14:1 18:1 31:1 32:1 35:1 38:1 41:1 50:1 71:1 74:1 82:1 111:1 115:1 137:1 141:1 190:1 222:1 # sobredosis de busulfano
2:1 6:1 8:1 12:1 14:1 15:1 18:1 23:1 24:1 29:1 36:1 50:1 71:1 74:1 83:1 98:1 130:1 141:1 212:1 220:1 254:1 257:1 # intoxicación por busulfano
2:1 14:3 20:2 26:1 31:1 32:1 37:1 43:1 48:1 75:2 105:1 113:1 157:1 159:1 164:2 168:1 170:1 171:1 175:1 178:1 182:1 188:1 189:1 191:1 192:1 194:1 211:1 214:1 215:1 216:1 217:1 244:1 248:1 250:1 251:1 253:1 288:1 # ganado butana ( organismo )
29:1 58:1 71:1 94:1 253:1 # buthacus
6:1 11:1 15:1 17:1 25:1 27:1 35:1 36:2 41:1 42:1 60:1 84:1 111:1 143:1 169:2 185:1 200:1 226:1 # aguja tipo mariposa (objeto físico)
7:1 12:1 14:1 18:1 23:1 25:1 27:1 47:1 81:1 110:1 150:1 153:1 156:1 158:1 239:1 259:1 296:1 # imperio bizantino
1:1 4:1 10:1 12:2 14:1 18:1 21:1 22:1 25:1 42:1 46:1 54:1 137:1 221:1 230:1 247:1 264:1 # anomalía de chédiak - steinbrink
1:2 3:1 5:2 15:1 16:1 17:1 27:1 28:1 30:1 40:1 44:1 50:2 58:1 65:1 66:1 100:1 106:1 108:1 149:1 174:1 198:2 235:1 249:1 298:1 # célula parafolicular de el glándula tiroides
1:2 3:2 4:1 7:1 14:1 15:1 21:1 24:1 30:1 31:1 44:1 47:1 75:1 79:1 83:1 85:1 90:1 97:1 100:1 103:1 121:1 127:1 128:1 137:1 164:1 200:1 235:1 261:1 287:1 300:1 # ganglio raquídeo de el segundo vértebra cervical
1:2 3:2 4:1 7:5 10:1 11:1 12:1 13:1 15:1 16:1 21:4 23:1 24:1 28:1 30:2 32:1 45:1 54:1 57:1 61:1 69:1 70:1 79:2 83:1 90:2 91:1 102:1 103:1 116:1 120:1 122:2 129:1 134:1 137:1 146:1 163:1 165:1 180:1 183:1 197:1 202:1 203:1 207:1 209:1 213:1 225:1 233:1 237:1 240:1 252:1 256:1 257:1 260:1 261:2 262:1 263:1 271:1 273:1 275:1 276:1 277:1 283:1 284:1 285:1 286:1 293:1 294:1 295:1 300:1 301:1# estructura del disco intervertebral de el tercero vértebra cervical
1:2 2:2 3:2 4:2 6:2 7:3 10:1 11:1 13:1 15:1 16:1 17:1 24:1 30:1 36:1 42:2 45:1 46:1 47:1 52:1 57:1 58:1 61:1 62:1 69:1 70:1 79:1 83:1 90:1 91:1 102:1 103:2 126:1 129:1 130:1 132:1 134:1 146:1 165:1 180:1 183:1 196:1 197:1 202:1 203:1 207:1 209:1 225:1 230:1 232:1 233:1 237:1 240:1 252:1 256:1 260:1 261:2 262:1 263:1 271:1 273:1 275:1 276:1 277:1 283:1 284:1 285:1 286:1 293:1 294:1 295:1 301:1# dermatoma del cuarto nervio cervical ( estructura corporal )
1:2 2:2 3:4 4:2 6:1 7:1 10:1 11:1 12:1 13:1 14:1 15:1 16:1 21:1 23:1 24:1 30:1 36:1 44:1 45:1 47:1 57:1 61:1 69:1 70:1 75:1 79:1 83:1 90:1 102:1 103:1 121:1 126:1 127:1 128:2 129:1 130:1 134:1 137:1 146:1 164:1 165:1 172:1 180:1 183:1 197:1 202:1 203:1 207:1 209:1 220:1 225:1 232:1 233:1 235:1 237:1 240:1 252:1 256:1 257:1 260:1 261:1 262:1 263:1 271:1 273:1 275:1 276:1 277:1 283:1 284:1 285:1 286:1 293:1 294:1 295:1 300:1 301:1# ganglio raquídeo de el quinto vértebra cervical ( estructura corporal )
1:1 2:1 3:1 13:1 14:1 19:1 24:1 26:1 36:1 60:1 62:1 66:1 78:1 90:1 130:1 133:1 167:1 # atpasa transportadora de ca(2+)
5:1 6:1 11:1 15:2 17:1 35:1 48:1 50:1 58:1 84:1 97:1 111:1 143:1 198:1 218:1 228:1 # funicular (objeto físico)
2:1 7:1 14:2 24:1 28:1 32:1 42:1 43:1 48:1 52:1 75:1 105:1 110:1 113:1 157:1 159:1 164:1 168:1 170:1 175:1 178:1 182:1 188:1 189:1 191:1 192:1 194:1 211:1 214:1 215:1 216:1 217:1 244:1 248:1 250:1 251:1 # género caiman ( organismo )
2:1 6:1 14:1 24:1 32:1 43:1 48:1 55:1 64:1 70:1 71:1 75:1 103:1 105:1 110:1 113:1 149:1 157:1 159:1 164:1 168:1 170:1 175:1 178:1 182:1 188:1 189:1 191:1 192:1 194:1 211:1 214:1 215:1 216:1 217:1 244:1 248:1 250:1 251:1 # virus caimito (organismo)
1:1 17:1 32:2 35:1 41:2 44:1 51:1 66:1 190:1 249:1 # parálisis de los buzos
2:2 3:1 4:2 6:1 10:1 11:2 13:1 16:1 24:1 31:1 36:1 43:1 45:1 46:1 52:1 57:1 61:1 69:1 70:1 87:1 97:1 102:1 126:1 127:1 130:1 134:1 146:1 165:1 180:1 197:1 201:1 202:1 207:1 209:1 225:1 232:1 233:1 237:1 240:1 252:1 256:1 260:1 262:1 263:1 271:1 273:1 275:1 277:1 283:1 284:1 285:1 293:1 294:1 # calcáneo [como un todo] (estructura corporal)
1:1 2:2 3:2 4:2 10:2 11:1 13:2 16:2 24:1 30:1 36:1 45:2 50:1 51:1 52:1 57:2 58:1 61:2 69:3 70:2 91:1 102:2 126:1 127:1 129:1 130:1 134:2 146:2 165:2 180:2 183:1 197:2 202:2 203:1 207:2 209:2 213:1 218:1 225:2 232:1 233:2 237:2 240:2 252:2 256:2 260:2 262:2 263:2 271:2 273:2 275:2 276:1 277:2 283:2 284:2 285:2 286:1 293:2 294:2 295:1 301:1# estructura del tubérculo calcáneo (estructura corporal)
3:1 4:1 8:1 10:1 12:1 13:1 18:1 24:1 32:1 35:1 36:1 41:2 78:1 134:1 136:1 190:1 222:1 267:1 # calcinosis postraumática
1:1 4:1 8:1 9:2 12:1 13:1 19:1 20:1 21:1 23:1 24:1 28:2 47:1 52:1 54:1 60:1 73:1 80:1 81:1 89:1 100:1 109:1 147:1 193:1 206:1 253:1 # proteinasa neutro calcio - dependiente
1:1 4:1 8:2 10:1 12:1 14:1 22:1 24:1 26:1 44:1 47:1 67:1 70:1 71:1 74:1 77:1 144:1 149:1 150:2 155:1 166:1 219:1 258:1 281:1 288:1 # bilirrubinato de calcio (sustancia)
1:1 4:2 8:1 19:1 20:1 21:1 24:1 28:1 33:1 39:1 47:1 48:1 68:1 73:1 97:1 147:1 206:1 208:1 # proteínas de unión al calcio
4:1 5:1 8:2 10:1 11:1 14:1 15:1 17:1 19:1 22:1 24:1 26:1 60:1 62:1 67:1 71:1 74:1 143:1 144:1 155:1 162:1 166:1 219:1 281:1 288:1 292:1 # carbasalato cálcico ( sustancia )
1:2 4:1 8:3 9:1 15:1 24:1 47:1 67:1 80:1 123:1 155:1 # deficiencia de calcio
4:1 7:1 8:1 9:1 11:1 15:1 17:1 23:1 24:1 25:1 26:1 47:1 53:1 85:1 89:1 136:1 143:1 153:1 267:1 # calcio serico aumentar
1:1 4:1 6:1 8:2 9:1 10:1 14:2 20:1 21:1 22:1 23:1 24:1 26:1 47:1 62:1 66:1 67:1 71:1 74:1 144:1 147:1 155:1 158:1 166:1 219:1 220:1 281:1 288:1 # pantotenato de calcio (sustancia)
1:1 3:1 4:1 8:2 10:1 14:1 17:1 22:1 24:1 26:1 47:1 50:1 61:1 67:1 71:1 74:2 129:1 144:1 155:1 166:1 219:1 281:1 288:1 # sulfurar de calcio ( sustancia )
1:1 2:1 4:1 8:1 10:1 12:1 14:1 15:1 18:1 20:1 27:1 32:1 42:1 43:1 46:1 50:1 51:1 58:1 65:1 109:1 140:1 174:1 218:1 221:1 230:1 247:1 # cálculo de cistina ( anomalía morfológica )
2:1 3:1 4:1 11:1 15:1 24:1 44:1 107:1 143:1 # calicophoron raja
4:1 15:1 17:1 24:2 44:1 63:1 66:1 83:1 126:1 272:1 292:1 # callicarpa
2:1 4:1 14:1 22:1 24:1 25:1 32:1 43:1 48:1 51:1 62:1 63:1 69:1 75:1 79:1 94:1 96:1 105:1 110:1 113:1 123:1 136:1 137:1 157:1 159:1 164:1 168:1 170:1 175:1 178:1 182:1 188:1 189:1 191:1 192:1 193:1 194:1 211:1 214:1 215:1 216:1 217:1 244:1 245:1 248:1 250:1 251:1 272:1 282:1 # callocephalon fimbriatum (organismo)
2:1 3:1 5:1 29:2 31:2 37:1 58:1 77:1 152:1 171:1 264:1 # tlacuachillo dorado
2:1 14:1 22:1 24:1 32:1 43:1 44:1 48:1 55:1 75:1 76:2 77:1 81:1 94:1 105:1 113:1 140:1 141:1 156:1 157:1 159:1 164:1 168:1 170:1 175:1 178:1 182:1 185:1 188:1 189:1 191:1 192:1 193:1 194:1 211:1 214:1 215:1 216:1 217:1 244:1 248:1 250:1 251:1 # familia campephagidae ( organismo )
5:1 8:1 10:1 12:1 16:2 21:1 23:1 24:1 27:1 29:1 34:1 48:1 51:1 72:1 74:1 76:1 80:1 81:1 82:1 102:1 111:1 120:1 133:1 156:1 162:1 227:1 257:1 # campylobacter hyointestinalis subespecie lawsonii
7:1 8:1 11:1 17:1 29:1 33:1 34:1 35:1 39:1 42:1 64:1 67:1 68:1 69:1 79:1 86:1 98:1 99:1 123:1 131:1 132:1 148:1 149:1 177:1 184:1 # cáncer confirmar ( situación )
1:1 4:1 5:1 8:1 9:1 10:1 14:1 15:1 16:2 18:3 24:1 26:1 30:2 37:1 42:2 44:1 46:1 47:1 53:1 54:1 72:1 80:1 81:1 83:1 95:1 102:1 123:1 133:1 166:1 179:1 230:1 247:1 290:1 # melanoma maligno de piel en estadio no especificar
1:1 8:1 9:1 12:1 17:2 18:1 20:1 24:1 42:1 46:2 52:1 81:1 127:1 213:1 230:1 292:1 # carcinoma de penar neom
1:1 8:1 9:1 10:1 12:1 17:1 18:1 21:1 23:1 24:1 26:2 38:2 42:1 46:1 58:1 61:1 62:1 72:1 73:1 89:1 120:1 166:1 213:1 230:1 258:1 292:1 # carcinoma de próstata recurrente
7:1 10:1 13:1 28:1 67:1 79:1 111:1 174:1 199:1 # cáncer trofoblástico
3:1 4:1 7:1 13:1 38:1 61:1 67:1 78:1 79:1 84:1 232:1 # cáncer uretral
7:1 17:1 27:1 31:1 40:1 66:1 67:1 79:1 224:1 249:1 # cáncer parótido
4:2 5:1 12:1 16:1 18:1 19:2 20:1 22:1 35:1 42:1 44:1 52:1 56:1 107:1 109:1 112:1 124:1 127:1 140:1 179:1 185:1 247:1 280:1 # neoplasias maligno vaginales
1:1 4:1 8:1 9:1 10:1 14:4 15:1 18:1 22:1 23:1 24:2 26:1 40:1 49:1 54:1 67:1 71:1 74:1 83:1 100:1 144:1 145:1 150:1 155:1 158:1 166:1 167:1 181:1 219:1 281:1 288:1 289:1 # antígeno de candida albicans ( sustancia )
2:1 14:1 24:1 34:1 36:1 40:1 43:1 49:1 52:1 54:1 100:1 130:1 136:1 181:1 221:1 # neumonía por candida
4:1 14:1 24:2 48:1 51:1 63:1 119:1 159:1 162:1 272:1 # caballo canik
1:1 2:2 6:1 8:1 12:1 14:1 15:1 20:1 23:1 24:2 25:1 29:1 30:1 32:1 36:2 44:1 47:1 83:1 91:1 98:1 119:1 130:2 149:1 150:1 212:1 220:1 254:1 257:1 259:1 # delirio por intoxicación por cannabis
1:2 3:1 6:1 10:1 13:1 14:1 16:1 23:1 24:1 30:2 45:1 57:1 61:1 69:1 70:1 91:2 102:1 129:1 134:1 146:1 158:1 165:1 180:1 183:1 197:1 202:1 203:1 207:1 209:1 220:1 225:1 233:1 237:1 240:1 252:1 256:1 260:1 262:1 263:1 271:1 273:1 275:1 276:1 277:1 283:1 284:1 285:1 286:1 293:1 294:1 295:1 301:1# estructura del canto del ojo
4:1 8:1 9:1 10:1 12:2 15:1 18:1 20:1 25:1 26:1 32:1 44:2 48:1 77:1 81:1 109:1 166:1 187:1 # penicilina cristalino
2:1 5:2 14:2 17:1 22:1 24:1 25:1 26:1 32:1 43:1 48:1 50:1 62:1 63:1 75:1 77:1 95:1 105:1 113:1 154:1 157:1 159:1 164:1 168:1 170:1 175:1 178:1 182:1 188:1 189:1 191:1 192:1 194:1 198:1 204:1 211:1 214:1 215:1 216:1 217:1 226:1 228:1 244:1 245:1 248:1 250:1 251:1 # capillaria annulata ( organismo )
2:1 5:1 14:2 17:1 22:1 24:1 25:1 32:1 41:1 43:1 48:1 50:1 51:1 60:1 63:1 75:1 77:1 95:1 105:1 113:1 154:1 157:1 159:1 164:1 168:1 170:1 175:1 178:1 182:1 188:1 189:1 191:1 192:1 194:1 204:1 211:1 214:1 215:1 216:1 217:1 226:1 228:1 244:1 245:1 248:1 250:1 251:1 # capillaria annulosa (organismo)
5:1 11:1 12:1 15:1 16:1 17:1 24:1 27:1 38:1 41:1 44:1 77:1 95:1 135:1 143:1 148:1 204:1 228:1 # capilares linfáticos
2:1 14:1 17:1 24:1 25:1 32:2 43:1 48:1 66:1 75:1 105:1 113:1 157:1 159:1 164:1 168:1 170:1 175:1 178:1 182:1 188:1 189:1 191:1 192:1 194:1 204:1 211:1 214:1 215:1 216:1 217:1 226:1 244:1 248:1 249:1 250:1 251:1 # capparis (organismo)
1:1 9:1 24:1 27:1 28:1 40:1 42:1 46:1 49:1 73:1 81:1 84:1 100:1 119:1 181:1 204:1 206:1 230:1 # capromab pendetida
24:1 27:1 32:1 44:1 50:1 64:1 74:1 204:1 # capsulitis
3:1 4:1 17:1 24:1 116:1 151:1 292:1 298:1 # alcaravea
11:1 17:1 24:1 29:1 65:1 162:1 292:1 # carbacol
4:1 5:1 7:1 8:1 9:1 15:1 17:1 22:1 24:1 48:1 56:1 77:1 105:1 140:1 227:1 292:1 # alergia a la carbenicilina
1:1 17:1 24:1 31:1 32:1 35:1 38:1 41:1 42:1 65:1 82:1 88:1 110:1 111:1 115:1 137:1 150:1 190:1 222:1 292:1 # sobredosis de carbimazol
17:1 20:1 28:1 34:1 43:1 46:1 187:1 223:1 # cromonar
8:2 10:2 14:1 17:1 21:1 22:1 24:1 26:1 32:1 67:1 71:1 74:1 96:1 144:1 155:1 166:1 219:1 281:1 288:1 292:1 # carbocisteína (sustancia)
1:1 12:1 17:1 18:1 24:1 31:2 32:1 34:1 39:1 40:2 54:2 55:1 113:1 157:1 172:1 212:1 224:2 292:1 # dióxido de carbono disminuido
1:1 8:1 10:1 14:1 16:1 17:1 22:1 24:1 26:1 67:1 71:1 74:1 144:1 155:1 163:1 166:1 212:1 219:1 254:1 281:1 288:1 292:1 # descarboxilasa ( sustancia )
17:1 24:1 51:1 77:1 147:1 212:1 254:1 292:1 # carboxilotransferasa
2:1 8:1 10:1 12:1 14:1 17:2 22:1 24:2 25:1 26:1 41:2 46:1 51:1 67:1 71:1 74:1 77:1 103:1 144:1 155:1 166:1 173:1 174:3 212:2 219:1 254:2 281:1 288:1 290:1 292:2 # carboxivinilo - carboxifosfonato fosforilomutasa (sustancia)
2:1 4:1 5:1 8:2 9:1 11:1 12:2 14:1 15:2 17:2 18:3 19:1 24:2 27:1 35:2 36:1 42:2 43:2 46:3 64:1 65:1 69:1 74:1 80:1 83:1 123:1 140:1 169:1 174:1 201:1 205:1 213:1 221:1 230:2 247:1 280:1 290:1 292:2 # carcinoma in situ , no clasificar como subtipo en cie - o ( anomalía morfológica )
1:1 2:1 4:1 5:2 8:2 9:1 11:1 12:1 14:1 15:2 16:1 17:2 18:3 19:2 24:3 27:1 35:1 36:1 41:1 42:2 43:3 46:3 50:1 60:1 65:1 74:1 76:1 80:1 83:1 106:1 123:1 140:1 163:1 169:1 174:1 198:1 201:1 205:1 213:1 221:1 230:2 247:1 280:1 290:1 292:2 # carcinoma de célula escamosas , no clasificar como subtipo en cie - o ( anomalía morfológica )
1:1 8:1 12:1 17:1 18:1 24:1 30:1 42:1 46:1 80:1 95:1 213:1 230:1 292:1 # carcinoma de piel
1:1 4:2 5:1 8:1 12:1 17:1 18:1 24:1 42:1 44:1 46:1 50:1 60:1 100:1 108:1 112:1 173:1 198:1 213:1 230:1 235:1 292:1 # carcinoma de glándula salival
4:1 8:1 10:1 12:3 16:1 17:1 18:1 20:1 21:1 23:1 24:1 27:1 42:1 46:1 102:1 109:1 120:1 213:1 230:1 257:1 292:1 # carcinoma intestinal
1:1 3:1 8:2 12:1 13:1 14:1 15:1 17:1 18:1 24:1 34:1 35:1 42:1 46:1 47:1 78:1 167:1 213:1 230:1 292:1 # carcinoma de transicional
8:1 11:2 15:1 17:1 24:2 29:2 44:1 46:1 83:1 98:1 124:1 156:1 201:1 221:1 234:1 292:1 # complicación cardíaco
5:1 8:1 11:1 17:1 24:1 26:1 29:2 33:1 39:1 54:1 62:1 68:1 77:1 86:1 98:1 99:1 177:1 184:1 221:1 234:1 292:1 # dilatación cardíaco
9:1 17:1 19:1 22:1 24:2 29:1 30:1 31:1 37:1 42:1 46:1 52:1 54:1 56:1 110:1 112:1 127:1 171:1 234:1 292:1 # enzima cardiacas neom elevado
3:1 7:2 9:1 11:1 17:2 21:1 23:1 24:2 27:1 29:2 37:1 40:1 45:1 49:1 56:1 85:1 89:1 111:1 112:1 119:1 122:1 181:1 199:1 221:1 234:1 255:1 261:1 292:2 297:1 298:1 # característico cardíaco ( entidad observable )
5:1 8:1 25:1 29:1 39:1 77:1 86:1 98:1 123:1 137:1 177:1 # fibrilación
17:3 22:2 24:1 25:2 42:1 44:1 47:2 54:1 55:2 73:1 76:1 77:1 96:1 107:1 110:1 141:1 226:1 234:1 245:1 292:1 # miocardiopatía familiar primaria
3:2 9:1 11:1 12:1 13:1 17:2 23:1 24:1 33:1 34:1 35:1 37:1 39:1 47:1 54:1 66:1 67:1 68:1 71:1 78:1 79:1 89:1 107:1 124:1 131:1 148:1 234:1 249:1 292:1 298:1 # concentrado para infusión cardiopléjica
5:1 17:1 19:1 50:1 58:1 96:1 112:1 163:1 198:1 218:1 228:1 # shock vascular
1:1 2:1 16:1 22:1 31:1 37:1 38:1 40:1 44:1 49:1 55:1 58:1 76:1 77:1 141:1 171:1 172:1 181:1 # cuidadores de familia
1:1 3:1 6:2 13:1 15:1 17:1 24:2 25:1 28:1 29:1 45:2 57:1 66:2 73:1 78:1 83:1 87:1 108:1 146:1 160:1 204:1 206:1 226:1 255:1 274:2 292:1 297:1 # extracto de carica papaya (producto)
3:1 8:1 10:1 12:1 13:1 14:2 17:1 20:1 22:1 24:1 26:1 27:2 29:1 48:1 59:1 64:1 67:1 71:1 74:1 77:1 78:1 79:1 84:1 109:1 144:1 155:1 166:1 219:1 281:1 288:1 292:1 # carnitina acetiltransferasa ( sustancia )
4:1 6:1 12:1 17:1 20:1 24:1 27:1 48:1 55:1 59:1 64:2 66:1 109:1 292:1 # carnitina o-palmitoiltransferasa
1:2 8:2 9:1 10:1 12:1 15:2 17:1 20:1 24:2 27:1 32:1 35:1 48:1 55:1 59:1 64:1 67:1 80:1 83:1 109:1 123:1 155:1 190:1 292:1 # deficiencia sistémica de carnitina
9:1 12:1 17:1 18:1 21:1 24:1 29:1 45:1 59:1 111:1 138:1 152:1 162:1 167:1 227:1 255:1 292:1 # carnobacterium inhibens
1:1 17:1 22:1 24:1 28:1 44:1 65:1 104:1 147:1 151:1 282:1 292:1 # embolia carotídea
7:1 17:2 19:1 21:1 22:1 24:1 25:1 27:1 40:1 49:1 90:1 122:1 153:1 181:1 245:1 292:1 # arteria carótidas
1:1 6:1 9:1 10:1 11:1 15:1 17:1 21:1 23:1 24:1 28:1 35:1 84:1 89:1 111:1 127:1 143:1 147:1 292:1 # stent carotídeo ( objeto físico )
5:1 10:1 11:1 15:1 17:1 24:1 27:1 30:1 90:1 93:1 135:1 143:1 185:1 292:1 # cartílago elástico
5:2 9:1 12:1 17:1 19:3 20:1 22:1 24:1 27:1 35:1 48:1 52:1 77:1 90:1 107:1 124:1 127:1 140:1 179:1 185:1 227:1 280:1 292:1 # neoplasias cartilaginosas benignas
1:2 3:1 5:1 10:1 13:1 16:1 17:2 20:1 24:1 25:1 30:2 45:1 57:1 61:1 69:1 70:1 90:1 91:1 93:1 102:1 129:1 134:1 146:1 165:1 180:1 183:1 185:1 197:1 202:1 203:1 207:1 209:1 225:1 226:1 233:1 237:1 240:1 252:1 256:1 260:1 262:1 263:1 271:1 273:1 275:1 276:1 277:1 283:1 284:1 285:1 286:1 292:1 293:1 294:1 295:1 301:1# estructura del cartílago de el nariz
5:2 15:1 17:2 24:1 25:1 50:1 58:1 61:1 90:1 93:1 185:1 198:1 218:1 228:1 267:1 292:1 # cartílago auricular
1:1 2:1 5:2 17:1 24:1 38:1 90:1 93:1 185:1 292:1 # cartílago de la oreja
1:1 7:1 9:1 28:1 53:1 100:1 210:1 # dendrímeros
1:1 2:1 8:1 14:1 16:1 19:1 22:1 24:1 32:1 43:1 48:1 72:1 75:1 80:1 81:1 105:1 113:1 133:1 152:1 157:1 159:1 164:1 168:1 170:1 175:1 178:1 182:1 188:1 189:1 191:1 192:1 194:1 211:1 214:1 215:1 216:1 217:1 244:1 248:1 250:1 251:1 # especie de cashia ( organismo )
2:1 5:1 8:1 9:1 12:2 16:1 17:1 20:1 25:1 28:1 30:1 38:1 41:1 44:1 50:1 77:1 79:1 100:1 106:1 109:1 198:1 210:1 228:1 # cilindros celulares en orina
2:2 3:1 4:1 9:1 10:1 11:1 13:1 16:1 18:1 24:1 30:1 36:1 45:1 51:1 57:1 61:1 62:1 69:1 70:1 81:1 102:1 126:1 130:1 134:1 145:1 146:1 165:1 180:1 197:1 202:1 207:1 209:1 225:1 232:1 233:1 237:1 240:1 252:1 256:1 260:1 262:1 263:1 271:1 273:1 275:1 277:1 283:1 284:1 285:1 289:1 293:1 294:1 # pelo catágeno (estructura corporal)
1:1 21:1 24:2 44:1 47:1 51:1 62:1 72:1 93:1 147:1 150:1 199:1 299:1 # catálogo de biblioteca
4:1 7:1 8:1 11:1 22:1 24:1 46:1 51:1 53:1 62:1 93:1 144:1 201:1 213:1 299:1 # catálogo comercial
1:1 2:1 3:2 17:1 24:1 26:2 30:1 46:1 52:1 55:1 62:2 76:1 80:1 81:1 104:1 127:2 156:1 298:1 # empeoramiento de el catarata neom
12:1 25:1 27:1 32:1 46:1 48:1 52:1 64:1 127:1 # rinitis neom
13:1 24:1 26:1 28:1 47:1 62:2 95:1 107:1 # catatropiosis
2:1 13:1 14:1 24:1 26:1 28:1 32:2 43:1 48:1 62:2 75:1 95:1 105:1 107:1 113:1 157:1 159:1 164:1 168:1 170:1 175:1 178:1 182:1 188:1 189:1 191:1 192:1 194:1 211:1 214:1 215:1 216:1 217:1 244:1 248:1 250:1 251:1 # catatropis (organismo)
2:1 7:1 14:1 21:1 24:1 28:1 29:1 30:1 32:1 43:1 44:1 48:1 52:1 62:1 63:1 75:1 105:1 113:1 157:1 159:1 162:1 164:1 168:1 170:1 175:1 178:1 182:1 188:1 189:1 191:1 192:1 194:1 211:1 214:1 215:1 216:1 217:1 244:1 248:1 250:1 251:1 # género catellibacterium ( organismo )
4:1 9:1 12:1 20:1 21:1 24:1 48:1 62:1 109:1 141:1 # catenina alfa
2:1 9:1 12:1 14:1 15:1 21:1 24:1 32:1 43:1 48:1 50:1 51:1 54:1 58:1 62:1 71:1 75:1 100:1 105:1 107:1 113:1 124:1 157:1 159:1 164:1 168:1 170:1 175:1 178:1 182:1 188:1 189:1 191:1 192:1 194:1 211:1 214:1 215:1 216:1 217:1 244:1 248:1 250:1 251:1 # catenuloplanes indicus ( organismo )
2:1 3:1 14:3 16:1 20:1 21:1 22:1 24:1 32:1 43:1 48:1 62:1 75:1 105:1 113:1 157:1 159:1 164:1 168:1 170:1 175:1 178:1 182:1 188:1 189:1 191:1 192:1 194:1 211:1 214:1 215:1 216:1 217:1 227:1 244:1 248:1 250:1 251:1 # rana catesbeiana (organismo)
7:1 27:1 32:1 35:1 38:1 43:1 77:1 104:1 106:1 107:1 152:1 253:1 279:1 # eremophilus mutisii
7:1 16:1 17:1 21:1 24:1 28:1 52:1 62:1 90:1 94:1 # género cathartes
11:1 15:1 24:1 27:1 41:1 62:1 90:1 135:1 143:1 # catárticos
12:1 20:1 21:1 24:1 35:1 62:1 109:1 193:1 # catepsina b
3:1 4:1 6:1 7:1 11:1 15:1 21:1 24:1 35:1 40:1 61:1 62:1 84:1 95:1 108:1 111:1 122:1 129:1 143:1 193:1 232:1 # catéter epidural ( objeto físico )
1:1 6:1 7:1 9:1 11:1 15:1 21:2 24:1 35:1 62:1 67:1 84:1 111:1 122:1 143:1 # catéter de tenckhoff (objeto físico)
7:1 9:1 18:1 21:1 24:1 41:1 62:1 82:1 116:1 122:1 289:1 # catéter venoso
1:3 3:1 7:1 9:2 13:1 17:1 21:1 23:1 24:1 30:1 37:1 42:1 49:1 62:1 75:1 78:1 89:1 97:1 104:1 106:1 115:1 122:1 # edema en el lugar de entrada de un catéter
6:1 7:1 11:1 15:1 21:1 24:1 35:1 62:1 84:1 111:1 122:1 143:1 # catéter (objeto físico)
3:1 6:1 7:1 11:1 15:2 21:1 24:1 35:1 62:1 73:1 74:1 84:1 111:1 122:1 143:1 150:1 176:1 204:1 # catéter suprapúbico (objeto físico)
2:1 7:1 9:1 24:1 30:1 36:1 37:1 49:1 53:1 62:1 69:1 70:1 71:1 103:1 114:1 115:1 130:1 132:1 148:1 149:1 # enfermedad por el virus catu
3:1 8:1 17:1 24:1 49:1 53:1 62:1 66:1 69:1 72:1 76:1 136:2 249:1 267:1 298:1 # paramecium caudatum
1:1 2:2 3:2 4:1 5:1 9:1 10:2 11:1 13:3 16:2 22:1 24:1 25:1 31:1 36:1 37:1 40:1 45:2 46:1 49:1 53:1 57:2 61:2 69:2 70:2 84:1 100:1 102:2 103:1 126:1 129:1 130:1 134:2 146:2 165:2 180:2 181:1 183:1 197:2 202:2 203:1 207:2 209:2 225:2 232:1 233:2 237:2 240:2 245:1 252:2 256:2 260:2 262:2 263:2 271:2 273:2 275:2 276:1 277:2 283:2 284:2 285:2 286:1 293:2 294:2 295:1 301:1# estructura de la cavidad endometrial (estructura corporal)
6:1 11:1 24:1 34:1 48:1 64:1 80:1 95:1 121:1 131:1 # pie cavo congénito
9:1 14:1 18:1 23:1 41:1 145:1 158:1 289:1 # antígenos cd11a
8:2 9:1 10:1 12:1 14:2 17:1 18:1 22:1 23:1 26:2 44:1 64:1 67:1 71:1 74:1 96:1 144:1 145:1 148:1 155:1 158:1 166:1 174:1 219:1 281:1 288:1 289:1 # antígeno linfocitario cd18 (sustancia)
6:1 8:1 12:1 44:1 64:1 96:1 148:1 174:1 # linfocito cd11c +
1:2 2:1 5:1 6:1 7:1 8:1 12:1 16:1 21:1 23:1 26:1 37:1 38:2 40:1 41:1 48:1 49:1 51:1 56:1 57:1 72:1 74:1 79:1 84:1 97:1 101:1 120:1 122:1 181:1 193:1 227:1 257:1 # subunidad beta de los receptores de la interleucina-5
9:1 14:1 18:1 23:1 41:1 145:1 158:1 289:1 # antígenos cd142
19:1 27:2 40:2 49:1 54:2 60:1 77:1 81:2 169:1 173:1 181:1 193:2 # dipeptidilo peptidasa iv
8:2 9:1 10:1 12:1 14:2 17:1 18:1 22:1 23:1 26:2 44:1 64:1 67:1 71:1 74:1 96:1 144:1 145:1 148:1 155:1 158:1 166:1 174:1 219:1 281:1 288:1 289:1 # antígeno linfocitario cd30 ( sustancia )
1:1 2:1 3:1 4:1 5:2 6:3 8:1 14:1 20:1 21:1 23:1 27:1 38:1 40:1 49:1 61:1 62:2 63:1 64:1 69:1 72:1 75:1 77:1 79:1 101:1 120:1 129:1 147:1 154:1 158:1 165:1 181:1 183:1 193:1 212:1 232:1 254:1 # receptor 3 gatillante de la citotoxidad natural
8:2 9:1 10:1 12:1 14:2 17:1 18:1 22:1 23:1 26:2 44:1 64:1 67:1 71:1 74:1 96:1 144:1 145:1 148:1 155:1 158:1 166:1 174:1 219:1 281:1 288:1 289:1 # antígeno linfocitario cd36 ( sustancia )
1:2 6:1 8:2 12:1 33:1 39:1 44:1 56:1 64:1 68:1 72:1 86:1 96:1 99:1 124:1 148:1 174:1 193:1 # depleción de linfocito cd4 +
5:1 43:1 50:1 58:1 65:1 198:1 218:1 # molécula cd4
3:1 5:1 6:1 8:1 9:1 12:1 14:1 17:1 18:1 23:1 27:1 35:1 36:1 41:1 44:1 50:1 64:2 66:1 96:1 106:1 145:1 148:1 158:1 173:1 174:1 198:1 222:1 249:1 289:1 298:1 # linfocito positivo para antígeno cd42b ( célula )
1:1 3:1 4:1 14:1 18:1 20:1 21:1 22:1 28:1 33:1 39:1 48:1 61:1 68:1 73:1 97:1 106:1 129:1 147:1 152:1 206:1 208:1 # proteína de unión a hialurano
3:1 6:1 8:1 9:1 12:1 14:1 17:1 18:1 23:1 27:1 35:1 36:1 41:1 44:1 64:2 66:1 96:1 145:1 148:1 158:1 173:1 174:1 222:1 249:1 289:1 298:1 # linfocito positivo para antígeno cd45rb
9:1 14:1 18:1 23:1 145:1 158:1 289:1 # antígeno cd51
6:1 8:1 12:1 44:1 64:1 96:1 148:1 174:1 # linfocito cd8
3:1 5:1 6:1 8:1 9:1 12:1 14:1 17:1 18:1 23:1 27:1 35:1 36:1 41:1 44:1 50:1 64:2 66:1 96:1 106:1 145:1 148:1 158:1 173:1 174:1 198:1 222:1 249:1 289:1 298:1 # linfocito positivo para antígeno cd82 ( célula )
8:1 12:2 21:1 28:1 67:1 73:1 147:1 155:1 206:1 # proteincinasa cdk1
8:2 9:1 10:1 12:1 14:2 17:1 18:1 22:1 23:1 26:2 44:1 64:1 67:1 71:1 74:1 96:1 144:1 145:1 148:1 155:1 158:1 166:1 174:1 219:1 281:1 288:1 289:1 # antígeno linfocitario cdw65 ( sustancia )
1:1 2:1 3:1 6:2 13:1 28:1 29:2 45:2 51:1 57:1 73:1 78:1 79:1 87:1 108:1 141:1 146:1 160:1 205:1 206:1 255:1 274:2 297:1 # extracto de cefaclor (producto)
6:1 28:1 42:1 45:1 57:1 73:1 79:1 87:1 95:1 108:1 110:1 114:1 146:1 193:1 206:1 274:1 # cefepima ( producto )
8:1 10:1 11:1 14:1 15:1 22:1 26:2 53:1 54:1 65:1 67:1 71:1 74:1 79:1 84:1 88:1 143:1 144:1 155:1 166:1 219:1 281:1 288:1 # cefmetazol sódico ( sustancia )
1:1 2:1 3:1 8:1 10:1 14:1 22:1 26:1 27:1 40:1 47:1 51:1 61:1 62:1 67:1 71:1 74:1 79:1 144:1 152:1 155:1 166:1 205:1 210:1 219:1 281:1 288:1 # clorhidrato de ceftiofur ( sustancia )
2:1 6:1 8:1 12:1 15:1 23:1 24:1 27:1 29:1 36:1 79:1 83:1 98:1 110:1 130:1 212:2 220:1 254:2 257:1 # intoxicación por ceftizoxima
6:1 28:2 42:1 45:1 57:1 61:1 73:1 79:1 87:1 108:1 110:1 146:1 206:1 212:1 254:1 274:1 # cefuroxima (producto)
2:1 3:1 4:1 7:1 9:1 17:2 21:1 23:1 27:1 28:1 29:1 38:1 42:3 61:1 66:1 79:1 89:1 110:1 120:1 122:1 132:2 141:1 174:1 212:1 232:1 249:1 253:1 254:1 278:1 # cefuroxima , forma farmacéutico parenteral
11:1 12:1 14:1 23:1 27:1 29:1 30:1 32:1 44:1 77:1 79:1 141:1 148:1 158:1 221:1 # infantilismo celíaco
2:1 4:1 5:1 8:1 15:1 19:1 24:1 44:1 50:1 106:1 132:1 174:1 198:1 280:1 290:1 # células caliciformes
5:1 7:1 8:1 9:1 17:1 22:1 30:1 38:1 50:1 54:1 67:1 79:1 106:1 114:1 144:1 155:1 198:1 219:1 228:1 290:1 # diferenciación celular
1:1 5:1 7:1 8:1 9:2 23:1 28:1 30:1 38:1 50:1 53:1 55:1 72:1 80:1 89:1 106:1 110:1 187:1 198:1 # crecimiento de el célula en número
1:1 3:1 5:1 10:1 13:1 16:1 17:1 30:2 45:1 50:1 56:1 57:1 61:1 69:1 70:1 79:1 91:1 102:1 106:1 127:1 129:1 134:1 146:1 165:1 180:1 183:1 197:1 198:1 202:1 203:1 205:1 207:1 209:1 225:1 228:1 233:1 237:1 240:1 252:1 256:1 260:1 262:1 263:1 271:1 273:1 275:1 276:1 277:1 283:1 284:1 285:1 286:1 293:1 294:1 295:1 301:1# estructura del núcleo celular
1:1 5:3 30:1 32:2 35:1 50:3 100:1 106:2 108:1 123:1 152:1 169:1 190:1 198:3 235:1 # célula de el glándula hipófisis ( célula )
3:1 5:1 8:1 17:1 29:1 30:1 33:1 39:1 50:1 55:1 68:1 79:1 86:1 98:1 99:1 106:1 177:1 179:1 184:1 186:1 198:1 228:1 297:1 # migración celular
5:1 21:1 30:1 40:1 44:1 47:1 50:1 64:1 95:1 106:1 193:1 198:1 # célula epitelioides
5:1 15:1 17:1 24:1 25:1 36:1 44:1 47:1 50:1 65:1 83:1 96:1 106:1 198:1 226:1 259:1 292:1 # policariocito (célula)
1:1 6:1 16:1 27:1 28:1 30:2 32:1 44:1 50:1 64:1 79:1 91:1 106:1 147:1 163:1 187:1 # celulitis del escroto
17:1 22:1 25:1 27:1 30:1 32:1 42:2 44:1 50:1 64:1 76:1 79:1 106:1 226:1 245:1 # celulitis mamaria
1:1 27:1 30:1 32:1 44:1 50:1 64:1 79:1 80:1 95:1 106:1 # celulitis de pie
1:1 12:1 27:1 30:2 32:1 44:1 50:1 56:1 64:1 79:1 106:1 121:1 235:1 # celulitis de el ingle
1:1 5:1 24:1 27:1 30:1 32:1 44:1 50:1 64:1 79:1 106:1 119:1 227:1 296:1 # celulitis de la cabeza
1:1 4:1 26:1 27:1 30:2 32:1 33:1 44:1 50:1 64:1 79:1 91:1 106:1 # celulitis del talón
17:1 27:1 30:1 32:1 44:1 50:1 64:1 79:1 106:1 121:1 141:1 145:1 151:1 208:1 # celulitis faríngea
1:1 27:1 28:1 30:2 32:1 44:1 46:1 50:1 64:1 79:1 91:1 106:1 137:1 282:1 # celulitis del hombro
3:1 16:1 17:1 19:1 41:1 42:1 46:1 66:1 82:1 92:1 93:1 230:1 249:1 298:1 # gomas para huesos
2:1 4:1 5:1 6:1 9:2 14:1 15:1 18:2 23:1 42:1 43:1 46:1 48:1 53:1 65:1 79:1 89:1 104:1 111:1 140:1 174:1 179:1 199:1 220:1 221:1 227:1 230:1 247:1 # cementoblastoma benigno ( anomalía morfológica )
3:1 4:1 7:1 9:2 13:1 18:1 21:1 23:1 24:1 27:1 32:1 35:1 36:1 41:2 54:1 62:1 64:1 78:1 79:1 82:1 89:1 116:1 122:1 133:1 173:1 222:1 232:1 289:1 # catéter venoso central , dispositivo
4:2 15:1 22:1 24:2 29:1 34:1 44:1 48:1 51:2 79:1 83:1 96:1 123:1 127:1 141:1 145:1 186:1 296:1 299:1 # cefalonia (localización geográfica)
4:1 31:1 36:1 79:1 87:1 141:1 # cefalópodo
1:2 2:1 4:1 30:2 31:1 32:1 35:1 36:2 38:1 41:2 51:1 70:1 79:1 82:1 91:1 111:1 115:1 130:1 133:1 137:1 141:1 176:1 186:1 190:1 222:1 # sobredosis del grupo de el cefalosporina
3:1 12:2 20:1 26:1 37:1 45:1 54:1 56:1 72:1 79:1 109:1 119:1 199:1 # cefradina, 250 mg, inyectable
1:1 2:1 3:1 4:2 7:2 8:1 9:1 10:1 11:2 14:1 15:1 17:1 20:1 21:1 22:2 23:1 25:1 26:2 28:1 34:1 42:1 55:1 62:1 66:1 67:1 71:1 74:1 79:1 89:1 122:1 143:1 144:1 153:1 155:1 166:1 219:1 223:1 245:1 249:1 281:1 288:1 298:1 # material cerámico para corona dental (sustancia)
1:1 2:2 3:1 19:1 24:1 31:1 41:1 43:2 115:1 118:1 163:1 234:1 # mosca mordedoras
2:2 3:1 7:1 11:1 14:1 32:1 36:1 41:1 43:1 48:1 75:1 79:1 105:1 113:1 130:1 133:1 157:1 159:1 164:1 168:1 170:1 175:1 178:1 182:1 188:1 189:1 191:1 192:1 194:1 211:1 213:1 214:1 215:1 216:1 217:1 244:1 248:1 250:1 251:1 # cercospora ( organismo )
2:1 7:1 14:1 31:1 32:1 34:1 43:1 48:1 71:1 75:1 79:1 96:1 105:1 113:1 157:1 159:1 164:1 168:1 170:1 175:1 178:1 182:1 188:1 189:1 191:1 192:1 194:1 211:1 214:1 215:1 216:1 217:1 234:1 244:1 248:1 250:1 251:1 # cerdocyon thous (organismo)
1:1 2:2 3:3 4:2 7:1 9:1 10:2 11:1 13:3 16:2 23:1 30:2 36:1 38:1 41:1 45:2 50:1 51:2 57:2 61:2 69:2 70:2 78:1 79:1 82:1 89:1 91:1 102:2 116:1 126:1 129:1 130:1 134:2 146:2 150:1 165:2 173:1 180:2 183:1 197:2 202:2 203:1 207:2 209:2 225:2 227:1 232:2 233:2 237:2 240:2 252:2 256:2 260:2 262:2 263:2 271:2 273:2 275:2 276:1 277:2 283:2 284:2 285:2 286:1 293:2 294:2 295:1 300:1 301:1# estructura del lóbulo biventral cerebeloso (estructura corporal)
5:1 7:1 8:1 17:1 30:1 32:1 33:1 38:1 39:1 54:1 67:1 68:1 79:1 86:1 97:1 99:1 155:1 227:1 228:1 300:1 # disfunción cerebelar
6:1 7:1 30:1 38:1 41:1 42:2 46:2 51:1 52:1 62:1 79:1 82:1 104:1 127:1 195:1 196:1 227:1 230:1 300:1 # hematoma cerebeloso neom
1:1 7:1 16:1 28:1 38:1 79:2 82:1 119:1 137:1 163:1 300:1 # absceso de cerebro
2:1 4:1 5:1 11:1 15:1 19:1 22:1 24:1 27:1 32:1 35:1 54:1 83:1 90:1 124:1 133:1 135:1 280:1 # displasia cortical
11:1 26:1 34:1 48:1 55:1 56:1 64:1 104:1 121:1 124:1 131:1 169:1 195:1 221:1 # hemiplejía congénita
1:1 3:2 4:1 7:2 17:1 38:1 42:1 76:1 79:1 137:1 232:1 258:1 300:1 # derramar cerebral
1:2 3:1 4:1 7:3 9:1 10:1 16:1 21:1 23:1 26:1 27:1 30:1 31:2 33:1 35:1 37:2 38:1 39:1 40:2 49:1 56:1 68:1 71:1 79:1 81:1 85:1 89:1 91:1 102:1 111:1 112:1 119:1 137:1 166:1 171:1 181:1 199:1 224:1 232:1 239:1 261:1 300:1 # estado de perfusión del tejido cerebral ( entidad observable )
1:1 3:2 4:1 5:1 7:1 9:1 10:1 13:1 16:1 20:1 38:1 45:1 57:1 61:1 69:1 70:1 79:1 102:1 116:1 129:1 134:1 137:1 146:1 165:1 180:1 183:1 197:1 202:1 203:1 207:1 209:1 225:1 232:1 233:1 237:1 240:1 252:1 256:1 260:1 262:1 263:1 271:1 273:1 275:1 276:1 277:1 283:1 284:1 285:1 286:1 293:1 294:1 295:1 300:1 301:1# estructura de la vena cerebral
1:1 3:1 4:1 5:1 7:1 9:1 13:1 19:1 22:1 23:1 35:1 38:1 50:1 51:1 52:1 58:1 79:1 89:1 107:1 116:1 124:1 127:1 137:1 218:1 232:1 280:1 300:1 # neoplasia de ventrículo cerebral
2:1 7:2 10:1 21:1 22:1 25:2 27:1 32:2 36:1 38:1 44:1 64:1 79:1 122:1 130:1 137:1 153:1 245:1 300:1 # cerebritis por listeria
1:1 2:2 3:1 4:1 6:1 31:1 38:1 40:1 51:1 79:1 101:1 128:1 141:1 147:1 151:1 172:1 224:1 258:2 # otorrea de líquido cefalorraquídeo
2:1 3:1 6:1 7:1 10:1 13:1 18:1 19:2 28:1 38:1 59:1 78:1 79:1 101:1 112:1 117:1 118:1 125:1 137:1 138:1 139:1 229:1 236:1 241:1 242:1 243:1 246:1 265:1 266:1 268:1 269:1 270:1 300:1 # cerebrovascular , trastorno
2:1 7:1 14:1 17:1 22:1 28:1 29:1 32:2 35:1 38:1 43:1 46:1 48:1 60:1 75:1 79:1 94:1 103:1 105:1 113:1 157:1 159:1 161:1 164:1 168:1 170:1 175:1 178:1 182:1 188:1 189:1 191:1 192:1 194:1 211:1 214:1 215:1 216:1 217:1 244:1 248:1 250:1 251:1 264:1 # saccharomyces cerevisiae (organismo)
3:1 11:1 17:1 24:1 26:3 34:1 48:1 50:1 62:2 64:1 88:1 121:1 131:1 298:1 # catarata azul congénita
7:1 9:1 26:1 29:1 31:1 37:1 45:1 53:1 66:1 70:1 79:1 110:1 136:1 156:1 171:1 255:1 # cerumen impactado
4:1 5:1 7:2 8:1 9:1 15:1 23:1 24:1 26:1 27:1 29:1 33:1 37:1 39:1 40:1 49:1 54:1 56:1 62:1 68:1 77:1 79:1 83:1 85:1 86:1 89:1 98:1 99:1 103:1 111:1 112:1 119:1 177:1 181:1 184:1 199:1 261:2 # dilatación cervical (entidad observable)
4:1 7:1 11:1 14:1 15:2 24:1 27:1 35:1 44:1 47:1 75:1 79:1 83:1 103:1 110:1 121:1 135:1 143:1 156:1 164:1 235:1 261:1 # ganglio simpático cervical
2:2 3:1 4:2 6:1 7:2 9:1 10:1 11:1 12:2 13:1 15:1 16:2 21:1 23:2 24:1 30:1 36:1 38:1 44:1 45:1 48:1 53:1 57:1 61:1 69:1 70:1 75:1 76:1 79:1 83:1 89:1 95:1 102:1 103:1 116:1 120:1 122:1 126:1 130:1 133:1 134:1 146:1 165:1 173:1 179:1 180:1 197:1 202:1 207:1 209:1 220:1 225:1 232:1 233:1 237:1 240:1 252:1 256:1 257:1 260:1 261:1 262:1 263:1 271:1 273:1 275:1 277:1 283:1 284:1 285:1 293:1 294:1 # ligamento interespinoso a nivel cervical (estructura corporal)
4:2 6:1 7:1 11:1 15:1 20:1 24:1 26:1 27:1 29:1 45:1 47:1 65:1 79:1 83:1 103:1 106:1 136:1 150:1 255:1 261:1 274:1 # columna cervical tibio al tacto
1:2 2:2 3:3 4:2 7:1 10:2 11:2 13:2 15:1 16:2 17:1 21:1 24:1 30:1 36:1 45:2 57:2 61:2 69:2 70:2 79:1 83:1 90:1 91:1 102:2 103:1 126:1 129:1 130:1 134:2 137:1 146:2 165:2 180:2 183:1 197:2 202:2 203:1 207:2 209:2 213:1 225:2 232:1 233:2 237:2 240:2 252:2 256:2 260:2 261:1 262:2 263:2 271:2 273:2 275:2 276:1 277:2 283:2 284:2 285:2 286:1 293:2 294:2 295:1 300:1 301:1# estructura del arco de vértebra cervical (estructura corporal)
1:1 3:1 4:1 7:2 15:1 21:1 24:1 36:1 58:1 79:1 83:1 90:1 92:1 103:1 126:1 137:1 261:1 300:1 # cuerpo de vértebra cervical
1:1 5:1 7:2 12:1 18:1 19:1 21:1 25:1 30:1 35:1 51:1 58:1 63:1 81:1 92:1 122:1 124:1 126:1 152:1 153:1 169:1 239:1 253:1 280:1 # hiperplasia de cuello uterino
6:1 10:1 16:1 49:1 79:1 87:1 102:1 125:1 # cestoda
6:1 10:1 16:1 19:1 22:1 35:1 54:1 79:1 87:1 102:1 125:1 # cestodiasis
1:1 2:2 9:1 14:1 26:1 29:1 32:1 43:1 48:1 75:1 79:2 84:1 105:1 113:1 151:1 157:1 159:1 164:1 168:1 170:1 175:1 178:1 182:1 188:1 189:1 191:1 192:1 194:1 211:1 214:1 215:1 216:1 217:1 234:1 244:1 248:1 250:1 251:1 # orden cetacea (organismo)
4:1 6:1 11:2 15:1 28:1 44:1 45:1 57:1 65:1 73:1 79:1 84:1 87:1 108:1 143:1 146:1 206:1 274:1 # alcohol cetílico (producto)
8:1 10:1 12:1 14:1 20:1 22:1 25:1 26:1 27:1 67:1 71:1 74:1 79:1 84:1 109:1 144:1 149:1 155:1 166:1 219:1 281:1 288:1 # cetirizina ( sustancia )
6:1 9:1 16:1 25:1 27:1 28:1 35:1 40:1 45:1 52:1 57:1 73:1 77:1 79:1 84:1 87:1 95:1 108:1 114:1 146:1 149:1 200:1 206:1 274:1 290:1 # cetilpiridinio + guaifenesina ( producto )
14:1 19:1 20:1 79:1 112:1 # cevanas
2:1 6:1 14:1 32:1 38:1 43:1 46:1 48:1 55:1 61:1 75:1 84:1 94:1 105:1 113:1 136:2 157:1 159:1 164:1 168:1 170:1 175:1 178:1 182:1 188:1 189:1 191:1 192:1 194:1 211:1 214:1 215:1 216:1 217:1 244:1 248:1 250:1 251:1 264:1 267:1 # chaetomium aureum (organismo)
1:1 7:1 9:2 19:1 21:1 23:1 37:1 38:2 49:1 53:1 58:1 61:1 72:1 75:1 89:1 94:1 114:1 115:1 120:1 132:1 148:1 185:1 258:1 264:1 # enfermedad de chagas recurrente
2:1 4:2 9:1 10:1 11:1 13:1 21:1 22:2 28:1 30:1 31:1 32:1 44:1 52:1 54:1 59:1 100:1 123:1 134:1 139:1 147:1 151:1 # distrofia corneal endotelial
1:2 2:1 11:1 24:1 30:2 47:1 51:2 65:1 76:1 81:1 91:1 150:1 282:1 # cambio de color del pelo
1:1 7:1 16:1 33:1 35:1 39:1 46:1 50:1 51:2 53:1 56:1 68:1 70:1 81:1 92:1 107:1 128:1 235:1 # glomerulopatía de lesión pequeño
2:1 5:1 6:1 11:3 13:1 15:2 17:2 24:1 25:1 27:1 29:1 30:1 32:1 35:2 36:2 41:1 45:1 54:1 64:1 75:1 84:1 105:1 107:1 111:1 124:1 130:1 133:1 143:2 173:1 175:1 222:1 228:1 292:1 # dispositivo acoplar por carga eléctrico ( objeto físico )
1:1 2:1 8:1 9:1 11:1 12:1 15:1 16:1 17:1 20:1 21:1 23:1 31:1 34:1 36:1 40:1 41:1 42:1 43:1 50:1 55:1 57:1 89:1 100:1 104:1 108:1 115:1 120:1 128:1 130:1 143:1 145:1 185:1 223:1 224:1 231:1 # edema pulmonar inducido por agentes químicos
2:1 7:1 8:2 10:1 11:1 12:1 14:1 15:1 22:1 26:1 36:1 40:1 44:1 55:1 57:1 67:1 71:1 74:1 81:1 95:1 100:1 108:1 128:1 130:1 143:1 144:1 149:1 152:1 155:1 166:1 169:2 219:1 239:1 281:1 288:1 # hiperlipidemia inducir por sustancia químico
15:1 24:1 27:1 32:1 34:1 43:1 48:1 52:1 64:1 83:1 136:1 212:1 # neumonitis tóxica
1:1 3:1 5:1 6:1 7:1 21:1 41:1 45:1 47:1 55:1 72:1 110:1 114:1 122:1 128:1 147:1 172:1 274:1 278:1 # efectos de la quimioterapia
3:1 8:1 10:1 11:2 12:1 13:1 14:1 15:1 16:1 18:1 22:1 23:1 26:1 34:1 51:1 67:1 70:1 71:2 72:1 73:1 74:1 78:1 81:1 97:2 103:1 111:1 123:1 131:1 133:1 136:1 143:1 144:1 155:1 166:1 219:1 235:1 279:1 281:1 288:1 299:1 # inmunoglobulina y específico contra prunus avium ( sustancia )
1:2 2:2 3:4 4:1 10:2 11:1 13:2 16:2 17:1 30:2 36:1 38:1 45:2 57:2 61:2 66:1 69:2 70:2 91:1 102:2 115:1 126:1 129:2 130:1 134:2 146:2 165:2 180:2 183:2 197:2 202:2 203:2 207:2 209:2 225:2 232:1 233:2 237:2 240:2 249:1 252:2 256:2 260:2 262:2 263:2 271:2 273:2 275:2 276:2 277:2 283:2 284:2 285:2 286:2 293:2 294:2 295:2 301:2# estructura de el pared del tórax ( estructura corporal )
10:1 11:1 15:1 19:1 24:1 25:1 27:1 42:1 46:1 55:1 56:1 73:1 83:1 110:1 117:1 119:1 135:1 149:1 156:1 199:1 201:1 # comprimir masticable
27:1 30:1 56:1 77:1 80:1 84:1 92:1 128:1 # queiletielosis
2:1 14:1 32:1 43:1 48:1 75:1 105:1 113:1 152:1 157:1 159:1 164:1 168:1 170:1 175:1 178:1 182:1 188:1 189:1 191:1 192:1 194:1 211:1 214:1 215:1 216:1 217:1 244:1 248:1 250:1 251:1 264:1 # chihuahua ( organismo )
6:1 9:1 11:2 12:1 20:1 23:1 34:2 48:1 58:1 62:1 67:1 89:1 97:1 109:1 116:1 131:2 150:1 220:1 # concubinato con un niño ( evento )
6:2 12:1 18:1 28:1 35:1 41:1 45:1 57:1 64:1 65:1 73:1 87:1 108:1 146:1 206:1 222:1 274:1 # inositol ( producto )
1:1 17:1 32:1 42:1 66:1 103:1 133:1 # avispa de mar
2:1 7:1 9:1 12:1 14:1 20:1 22:1 32:1 40:1 43:1 44:1 48:2 53:1 54:1 63:1 75:1 105:1 109:1 113:1 157:1 159:1 164:1 168:1 170:1 175:1 178:1 182:1 188:1 189:1 191:1 192:1 194:1 211:1 214:1 215:1 216:1 217:1 227:1 244:1 248:1 250:1 251:1 # menidia beryllina (organismo)
8:1 12:1 30:1 67:1 79:1 # cincel
7:1 8:2 10:1 14:1 22:1 26:1 32:1 67:1 71:1 74:1 80:1 144:1 155:1 166:1 212:1 219:1 261:1 281:1 288:1 # ciervo axis (sustancia)
1:1 3:1 17:2 24:1 29:1 42:1 57:1 58:1 94:1 264:1 292:1 297:1 298:1 # cucaracha de mar
12:1 18:1 44:1 63:1 65:1 79:1 300:1 # cebollino
5:1 7:1 22:1 28:1 52:1 54:1 76:1 264:1 # género chlamydia
8:1 9:1 10:1 14:1 18:1 22:1 26:1 46:1 51:1 55:1 67:1 71:1 74:1 114:1 144:1 155:1 166:1 205:1 219:1 281:1 288:1 289:1 290:1 # clomifeno (sustancia)
1:2 2:1 8:2 9:1 15:1 28:1 51:1 67:1 80:1 123:1 155:1 205:1 # deficiencia de cloro
1:1 2:1 6:1 9:1 18:1 34:1 47:1 48:1 51:1 70:1 114:1 205:1 212:1 253:1 254:1 289:1 290:1 # cloruto de oxifenonio
2:1 28:1 34:1 51:1 107:1 264:1 # chlorophonia
1:3 2:1 3:1 5:1 10:1 13:1 14:1 19:3 24:1 28:2 29:1 33:1 51:2 60:1 62:1 66:1 73:1 78:1 96:1 107:1 117:1 124:1 147:1 167:1 205:1 206:1 280:1 # atpasas de translocación de protón de cloroplastos
2:1 3:1 6:1 9:2 28:2 45:1 48:2 51:1 57:1 66:1 73:2 77:1 87:1 107:1 108:1 114:2 146:1 149:1 205:1 206:2 274:1 # clorfeniramina + fenilpropanolamina (producto)
2:1 3:1 9:1 48:1 51:1 114:1 149:1 205:1 # clorfeniramina
2:1 4:2 7:1 22:1 26:1 30:1 31:1 40:1 44:1 51:1 56:1 90:1 105:1 140:1 205:1 224:1 # alergia a el clortalidona
7:1 8:1 15:3 17:1 18:1 21:1 22:2 24:1 25:1 27:1 43:1 44:1 45:1 55:1 65:1 76:1 77:1 83:1 104:1 122:1 135:1 141:1 144:1 153:1 195:1 # ictericia no hemolítica familiar
3:1 4:1 12:1 13:1 17:1 22:1 23:1 44:1 50:1 51:1 77:1 78:1 111:1 150:1 221:1 232:1 257:1 # vía biliar intralobulillar
1:1 5:1 11:2 14:1 17:1 22:1 27:1 32:1 34:1 44:1 50:1 51:1 58:1 64:1 65:1 77:1 121:1 131:1 140:1 150:1 218:1 221:1 # cálculo de vía biliar con colangitis
8:1 17:1 22:1 28:1 32:1 35:1 41:1 44:1 77:1 149:1 150:1 190:1 222:1 258:1 # cirrosis biliar
1:2 7:1 30:1 31:1 35:1 40:1 41:1 43:1 47:1 53:1 54:1 91:1 95:1 115:1 132:1 193:1 222:1 # epidermosis del oído medio
5:1 7:1 9:1 10:1 11:1 16:1 21:1 26:1 28:1 54:1 56:1 65:2 80:1 84:1 102:1 122:1 # colesterol en la dieta
1:2 3:1 5:1 7:2 10:1 11:1 12:1 16:1 17:1 20:1 21:2 28:1 29:1 30:1 55:1 56:1 64:1 65:2 66:1 84:1 91:1 102:1 109:1 122:2 132:1 249:1 298:1 # kit para la determinación del colesterol
1:1 7:2 9:1 14:1 26:1 37:1 49:1 53:1 80:1 114:1 115:1 121:1 132:1 140:1 148:1 288:1 # enfermedad de tangier
8:1 9:1 10:1 11:1 12:1 14:2 15:1 21:1 22:1 23:2 26:1 27:1 44:1 65:1 67:1 71:1 74:1 89:1 120:1 135:1 143:1 144:1 145:1 155:1 158:1 166:1 185:1 219:1 281:1 288:1 # agente anticolinérgico (sustancia)
10:1 11:1 12:1 15:2 17:1 19:1 24:1 26:1 32:1 34:1 44:1 48:2 65:1 71:1 93:1 105:1 140:1 163:1 166:1 170:1 185:1 208:1 279:1 292:1 # agonistas colinérgicos muscarínicos
14:1 42:1 48:1 51:1 65:1 71:1 193:1 231:1 264:1 # choloepus hoffmanni
4:1 5:1 11:1 15:1 17:2 24:1 27:1 28:1 34:1 50:1 58:1 90:1 96:1 100:1 131:1 135:1 198:1 210:1 218:1 228:1 # condrocalcinosis articular
9:1 11:1 14:1 18:1 20:1 28:1 29:1 34:1 100:1 107:1 124:1 131:1 210:1 # enano acondroplásico
11:1 12:1 27:1 28:1 34:1 64:1 100:1 131:1 210:1 # condroitinsulfatasas
4:1 5:1 11:1 28:1 34:1 42:1 46:2 52:1 100:1 127:1 131:1 210:1 230:1 247:1 # condromalacia neom
1:3 3:1 5:2 7:1 8:2 9:1 14:1 15:1 17:2 20:1 22:1 24:1 27:1 28:1 29:2 30:2 44:1 50:2 52:1 58:1 69:1 90:2 91:1 93:1 98:2 135:1 145:1 147:1 185:1 198:1 218:1 278:1 287:1 292:1 297:1 # degeneración del cartílago de el articulación rotuliana
5:1 8:1 9:1 11:2 15:1 17:1 18:1 19:1 24:1 27:1 28:1 34:1 35:1 36:1 37:1 41:1 43:1 46:1 60:1 74:1 80:1 83:1 100:1 123:1 131:1 169:1 201:1 205:1 210:1 213:1 280:1 290:1 # condrosarcoma, no clasificado como subtipo en cie-o
10:1 11:1 12:1 16:2 21:1 28:1 34:1 67:1 79:1 100:1 102:1 131:1 172:1 200:1 210:1 # esguince condroesternal
3:1 14:1 27:1 48:1 53:1 64:1 104:1 137:1 159:1 282:1 # membranitis
2:1 8:1 10:1 11:1 15:1 17:1 19:1 24:1 25:1 26:1 35:1 47:1 53:1 84:1 96:1 117:1 213:1 259:1 292:1 # coriocarcinoma metastásico
1:1 5:3 7:1 9:1 17:1 19:1 23:1 24:1 26:1 29:1 30:2 35:1 41:1 51:1 60:1 63:1 77:1 79:1 81:1 89:1 95:1 116:1 124:2 126:1 152:1 169:1 204:1 228:1 239:1 280:1 # hiperplasia vellosa capilar de el placenta
2:2 8:1 11:1 15:1 16:1 18:1 24:1 25:1 27:1 38:1 47:1 72:1 81:1 83:1 84:1 123:1 133:1 258:1 259:1 290:1 # coriorretinitis no especificada
1:1 2:1 11:1 13:1 22:1 28:2 40:1 62:1 123:1 151:1 # atrofia coroidea
2:1 11:1 27:1 28:1 32:1 40:1 54:1 64:1 # coroiditis
1:1 3:1 4:1 7:1 8:1 21:1 29:1 30:1 33:1 39:1 51:1 57:1 65:1 68:1 86:1 91:1 98:1 99:1 122:1 177:1 184:1 205:1 278:1 297:1 # alteración del nucléolo
3:1 7:1 8:1 15:1 28:1 29:1 34:1 41:1 43:1 46:1 47:1 55:1 98:1 119:1 187:1 227:1 258:1 297:1 # aberraciones cromosómicas
1:1 8:1 15:1 28:1 30:1 33:1 39:1 41:1 43:1 46:1 55:1 56:1 68:1 72:1 86:1 91:1 99:1 187:1 # deleción cromosómica
8:1 15:2 24:1 28:1 29:1 39:1 41:1 43:1 44:1 46:1 55:1 83:1 86:1 98:1 108:1 124:1 176:1 177:1 187:1 # duplicación cromosómico
7:1 14:1 18:1 19:1 21:1 22:1 25:1 28:1 29:1 41:1 42:1 43:1 45:1 46:2 82:1 122:1 153:1 162:1 187:1 230:1 245:1 255:1 # cromosomas bacterianos
28:1 41:1 42:1 43:1 46:2 82:1 187:1 230:1 # cromosoma ph1
3:1 4:1 5:1 10:1 13:1 16:1 17:1 28:1 30:1 41:1 42:1 43:1 45:1 46:2 50:1 57:1 61:1 69:1 70:1 79:1 82:1 85:1 102:1 106:1 129:1 134:1 146:1 160:1 165:1 180:1 183:1 187:1 197:1 198:1 202:1 203:1 207:1 209:1 225:1 228:1 230:1 233:1 237:1 240:1 252:1 256:1 260:1 262:1 263:1 271:1 273:1 275:1 276:1 277:1 283:1 284:1 285:1 286:1 293:1 294:1 295:1 301:1# cromosoma sexual ( estructura celular )
9:1 11:1 12:1 15:1 27:1 32:1 33:1 48:2 53:1 64:1 121:1 140:1 143:1 187:1 # meningitis crónico
8:1 15:1 24:1 29:1 31:1 32:1 33:1 35:1 40:1 41:1 48:1 83:1 98:1 187:1 190:1 222:1 224:1 # acidosis crónica
5:1 8:1 11:1 12:1 15:1 29:1 33:1 39:1 42:1 48:1 54:1 71:1 76:1 82:1 86:1 98:1 143:1 148:1 177:1 187:1 290:1 # inflamación crónico difuso
1:2 4:2 9:1 15:1 16:2 17:1 21:1 23:1 24:2 25:1 26:1 30:1 33:1 42:1 48:1 80:1 83:1 89:1 91:1 113:1 187:1 226:1 247:1 292:1 # caries crónica del esmalte dental
7:1 12:1 27:1 32:1 35:1 64:1 81:1 103:1 121:1 124:1 126:1 140:2 152:1 169:1 173:1 239:1 # gingivitis hiperplásica
3:1 10:1 11:1 14:1 15:3 17:1 22:1 27:1 28:1 33:1 48:2 55:1 66:1 104:1 135:1 143:1 159:1 187:2 195:1 249:1 254:1 # hemicrania paroxística crónico
10:1 11:2 15:1 16:1 17:1 20:1 27:1 33:2 34:2 39:1 43:1 48:1 50:1 68:1 102:1 121:1 131:1 143:1 145:1 187:1 223:1 231:1 # congestión pulmonar crónico
11:1 15:1 33:1 38:1 48:1 80:1 123:1 137:1 143:1 187:1 300:1 # fiebre q crónico
1:1 2:1 7:1 15:2 24:2 27:2 32:1 33:1 38:1 42:1 48:1 62:1 64:1 83:2 85:1 132:1 187:1 258:1 300:1 # dermatitis seborreica crónica
1:1 7:1 9:2 30:1 37:1 49:1 53:1 74:1 75:1 76:1 80:1 85:1 91:1 92:1 114:1 115:1 132:1 148:1 150:1 167:1 282:1 # enfermedad del sueño gambiense
1:1 11:1 13:1 15:1 17:1 22:1 25:1 28:1 30:1 31:1 33:1 37:1 42:1 48:1 51:1 62:1 63:1 75:1 76:1 77:1 91:1 123:1 143:1 171:1 187:1 226:1 # atrofia amarillo crónico del hígado
2:1 14:1 29:1 32:1 43:1 48:1 56:1 75:1 85:1 105:1 111:1 113:1 127:1 136:1 157:1 159:1 162:1 164:1 168:1 170:1 175:1 178:1 182:1 188:1 189:1 191:1 192:1 194:1 211:1 214:1 215:1 216:1 217:1 235:1 244:1 248:1 250:1 251:1 264:1 # chryseobacterium gleum (organismo)
1:1 30:1 36:1 70:1 91:1 116:1 176:1 186:1 # grupo ve - 1 del cdc
7:1 11:1 28:1 52:1 82:1 96:2 161:1 264:1 # género chrysococcyx
2:1 4:1 7:1 14:1 28:1 32:1 41:1 43:1 48:1 52:1 66:1 75:1 82:1 105:1 113:1 133:1 157:1 159:1 164:1 168:1 170:1 175:1 178:1 182:1 188:1 189:1 191:1 192:1 194:1 211:1 214:1 215:1 216:1 217:1 244:1 248:1 250:1 251:1 264:1 # género chrysospalax ( organismo )
1:1 3:1 4:1 7:1 8:1 15:1 21:1 28:1 29:1 30:1 33:1 39:1 46:1 51:1 55:1 68:1 77:1 86:1 98:1 99:1 122:1 128:1 172:1 177:1 184:1 187:1 278:1 297:1 # alteración de el quilomicrones
1:1 8:1 15:1 24:1 31:1 37:1 40:1 83:1 151:1 171:1 # cicadoidea
2:1 8:1 11:1 13:1 14:1 15:1 20:1 24:1 25:1 52:1 59:1 62:1 83:1 139:1 151:1 # cicatriz corneana
2:1 8:1 15:1 26:1 42:1 58:1 253:1 # cicuta major
1:1 8:1 9:1 10:1 11:1 16:1 22:1 26:2 34:1 48:1 64:1 67:1 71:1 81:1 85:1 102:1 121:1 131:1 144:1 155:1 166:1 219:1 267:1 # ausencia congénita de pestaña
1:1 2:1 3:1 4:2 7:1 8:2 9:1 13:1 14:1 15:1 17:1 18:1 21:1 22:1 23:1 29:1 30:1 33:1 39:1 42:1 43:1 44:1 46:1 51:1 65:2 68:1 77:1 79:1 86:1 89:1 91:1 98:1 99:1 122:1 140:1 174:1 177:1 184:1 221:1 230:1 247:1 278:1 297:1 # alteración del centríolo ciliar (anomalía morfológica)
1:1 2:1 3:1 5:1 6:1 11:1 17:1 30:1 31:3 37:1 43:1 46:1 50:1 66:2 74:1 87:1 91:1 97:1 100:1 108:1 126:1 171:1 198:1 201:1 235:1 249:1 298:1 # glándula sudorípara del párpado [como un todo]
2:1 7:1 14:1 21:1 25:1 29:1 30:1 32:1 41:1 43:1 45:1 48:1 50:1 51:1 63:1 65:1 75:1 79:1 82:1 105:1 106:1 113:1 122:1 153:1 157:1 159:1 162:1 164:1 168:1 170:1 175:1 178:1 182:1 188:1 189:1 191:1 192:1 194:1 211:1 214:1 215:1 216:1 217:1 244:1 248:1 250:1 251:1 255:1 # eubacterium cellulosolvens (organismo)
4:1 8:1 11:1 12:1 20:1 24:1 25:1 29:1 46:1 55:1 73:1 79:1 84:1 109:1 110:1 149:1 156:1 201:1 # cinacalcet , 90 mg , comprimir
8:1 11:1 12:2 17:1 20:2 25:2 46:1 55:1 73:1 109:2 110:1 149:1 156:1 201:1 226:1 # cinarizina , 15 mg , comprimir
5:1 8:2 12:2 18:2 29:1 50:1 74:1 98:1 198:1 254:1 # cinoxacino, 250 mg, cápsula
1:1 8:1 19:1 26:1 28:1 51:1 53:1 73:1 76:1 82:1 84:1 160:1 169:1 206:1 254:1 # ciprofloxacina + dexametasona
8:1 10:1 11:1 12:1 14:1 18:1 22:1 26:1 46:1 67:1 71:1 74:1 96:1 97:1 144:1 155:1 156:1 166:1 201:1 219:1 279:1 281:1 288:1 # inmunocomplejo ( sustancia )
11:1 14:1 15:1 23:1 25:1 27:1 37:1 50:1 128:1 135:1 143:1 149:2 158:1 172:1 185:1 200:1 # anticoagulantes adquirir
6:1 7:1 23:1 28:1 34:2 145:1 220:1 254:1 # gerontoxon
8:1 25:1 28:2 52:1 58:1 61:1 97:1 123:1 137:1 149:1 163:1 167:1 187:1 213:1 # neurofibroma circunscripto
4:1 8:1 11:1 15:2 24:2 27:1 28:1 32:1 35:1 41:1 44:1 83:2 135:1 149:1 190:1 193:1 195:1 222:1 258:1 # cirrosis hepática alcohólica
1:1 5:1 8:1 9:1 28:1 32:1 35:1 41:1 52:1 72:1 149:1 190:1 222:1 258:1 # cirrosis de laennec
1:1 19:1 28:1 30:1 32:1 35:1 38:1 41:1 67:1 91:1 123:1 137:1 151:1 187:1 190:1 222:1 # fibrosis del páncreas
9:1 14:1 17:2 20:1 24:2 37:1 49:1 54:1 80:1 85:1 167:1 234:1 292:1 # cardar canadiense
1:1 8:1 9:2 13:1 21:1 23:2 28:1 37:1 47:1 49:1 53:1 54:1 76:1 79:1 80:1 89:2 115:1 120:1 150:1 282:1 # centro de ciudad ( medio ambiente )
1:1 3:1 6:2 8:1 9:1 13:1 18:1 28:1 45:1 46:1 51:1 55:1 57:1 62:1 64:1 73:1 78:1 87:1 108:1 114:1 146:1 196:1 205:1 206:1 274:1 289:1 290:1 # citrato de clomifeno (producto)
1:1 3:1 4:1 6:1 8:3 10:1 13:1 14:1 22:1 24:1 26:1 47:1 62:1 64:1 67:1 71:1 74:1 78:1 144:1 155:1 166:1 196:1 219:1 281:1 288:1 # citrato de calcio (sustancia)
1:1 2:1 8:2 13:1 14:1 16:1 21:1 28:1 29:1 32:1 43:1 45:1 48:1 64:1 72:1 75:1 80:1 81:1 105:1 111:1 113:1 133:1 157:1 159:1 162:1 164:1 168:1 170:1 175:1 178:1 182:1 188:1 189:1 191:1 192:1 194:1 211:1 214:1 215:1 216:1 217:1 244:1 248:1 250:1 251:1 255:1 # especie de citrobacter (organismo)
1:1 5:1 8:2 10:1 13:1 14:1 21:1 22:1 26:1 28:1 29:1 30:1 34:1 52:1 64:2 67:1 71:1 74:1 79:1 144:1 155:1 166:1 219:1 281:1 288:1 # aceite de citronela ( sustancia )
11:1 13:1 15:1 25:1 41:1 143:1 # cítricos
3:1 14:1 17:2 20:1 42:1 76:1 93:1 105:1 298:1 # naranja amargo
6:1 8:1 9:1 26:1 48:1 64:1 147:1 # cittotaenia
3:1 6:1 11:2 12:1 15:1 16:1 17:1 27:1 32:1 35:2 36:1 38:1 41:1 46:1 54:1 60:1 64:1 66:1 73:1 84:1 95:1 111:1 133:1 143:1 156:1 173:1 201:1 222:1 249:1 296:1 298:1 # pinza para compresa, dispositivo (objeto físico)
2:1 5:2 7:1 14:1 19:2 32:1 43:2 48:1 75:1 85:1 105:1 107:1 113:1 124:1 132:1 157:1 159:1 164:1 168:1 170:1 175:1 178:1 182:1 188:1 189:1 191:1 192:1 194:1 195:1 205:1 211:1 214:1 215:1 216:1 217:1 244:1 248:1 250:1 251:1 280:2 # clase thermoplasmata ( organismo )
1:2 3:1 8:2 9:1 11:1 13:1 14:1 15:1 25:1 40:1 41:1 54:1 57:1 60:1 61:1 67:1 77:1 78:1 80:1 106:1 123:1 155:1 235:1 # deficiencia de udpglucosa-hexosa-1-fosfato uridiltransferasa
1:2 5:2 9:1 12:1 13:1 17:1 20:2 21:1 25:1 28:1 60:1 62:1 73:1 76:1 109:1 147:1 167:1 199:1 205:1 206:1 208:1 228:1 282:1 # proteína de ensamblar de clatrina
1:2 3:2 5:4 6:1 10:1 13:1 15:1 16:1 17:2 24:1 30:1 45:1 46:1 50:1 57:1 58:1 61:1 62:1 69:1 70:1 91:1 102:1 103:1 124:1 129:1 134:1 146:1 165:1 180:1 183:1 196:1 197:1 198:1 202:1 203:1 205:1 207:1 209:1 218:1 225:1 228:1 233:1 237:1 240:1 252:1 256:1 260:1 262:1 263:1 271:1 273:1 275:1 276:1 277:1 283:1 284:1 285:1 286:1 292:1 293:1 294:1 295:1 298:1 301:1# estructura de la cara clavicular del omóplato
1:3 2:1 3:1 6:1 8:1 22:1 29:2 30:1 33:1 39:1 44:1 45:1 55:1 61:1 68:1 81:1 86:1 98:1 99:1 101:1 104:1 129:1 141:1 169:1 177:1 184:1 193:1 231:1 255:1 274:1 297:1 # factor de depuración de el lipemia
1:1 7:1 9:1 28:1 56:1 87:1 100:1 205:1 210:1 # clerodendrum
2:1 3:2 13:1 17:1 24:1 31:1 37:1 38:1 42:1 50:1 66:1 76:1 108:1 171:1 193:1 298:1 # dulcamara trepadora
11:2 15:2 47:1 48:1 55:1 128:1 143:2 150:1 205:1 208:1 # bioquímico clínico
1:1 14:1 17:1 30:1 42:1 121:1 145:1 # angel de mar
4:1 7:1 8:1 12:1 18:1 29:1 33:1 37:1 38:1 39:1 44:1 47:1 60:1 65:1 68:1 86:1 99:1 116:1 128:1 151:1 161:1 172:1 205:1 238:1 # reacción adversa al clioquinol
1:1 5:1 14:1 16:1 17:1 21:1 22:1 23:1 25:1 63:1 112:1 120:1 158:1 226:1 245:1 # variantes de la llc
4:1 7:1 19:1 22:1 26:1 30:1 34:1 51:1 56:1 82:1 84:1 105:1 111:1 140:1 205:1 227:1 # alergia a el clobetasona
18:1 32:1 34:1 51:1 107:1 152:1 205:1 # clonophis
8:1 12:1 15:1 18:1 24:1 29:1 31:2 33:1 35:1 37:1 38:1 39:1 40:1 51:1 54:1 64:1 68:1 69:1 83:1 86:1 95:1 98:1 99:1 100:1 107:1 171:1 177:1 184:1 186:1 205:1 224:1 299:1 # clopidogrel no indicado (situación)
2:1 10:1 13:1 14:1 17:1 24:1 25:1 32:2 40:1 41:1 43:1 48:2 51:1 54:1 59:1 75:1 105:1 113:1 134:1 157:1 159:1 164:1 168:1 170:2 175:1 178:1 182:1 188:1 189:1 191:1 192:1 194:1 205:1 211:1 214:1 215:1 216:1 217:1 244:1 248:1 250:1 251:1 292:1 # clostridium carnis ( organismo )
2:1 8:1 10:1 13:1 15:1 25:1 32:1 35:1 36:1 40:1 41:1 51:1 54:2 56:1 77:1 85:1 123:1 130:1 134:1 190:1 193:1 205:1 290:1 # sepsis por clostridium difficile
2:1 10:1 13:1 14:1 17:1 25:2 26:1 32:1 40:1 41:1 43:1 48:1 51:1 53:1 54:1 75:1 84:1 105:1 110:1 113:1 123:1 134:1 136:1 157:1 159:1 164:1 168:1 170:1 175:1 178:1 182:1 188:1 189:1 191:1 192:1 194:1 205:1 211:1 214:1 215:1 216:1 217:1 226:1 244:1 248:1 250:1 251:1 # clostridium fimetarium (organismo)
2:1 4:1 10:1 13:1 14:1 25:1 32:1 40:1 41:1 43:1 48:1 51:2 54:1 75:1 77:1 94:1 105:1 106:1 107:1 113:1 134:1 136:1 152:1 157:1 159:1 164:1 168:1 170:1 175:1 178:1 182:1 188:1 189:1 191:1 192:1 194:1 205:1 211:1 214:1 215:1 216:1 217:1 244:1 248:1 250:1 251:1 291:1 # clostridium halophilum ( organismo )
2:1 9:1 10:1 13:1 14:2 18:1 25:1 27:1 32:1 40:1 41:1 42:1 43:1 48:1 51:1 54:1 75:1 105:1 113:1 121:1 134:1 145:1 147:1 157:1 159:1 164:1 168:1 170:1 175:1 178:1 182:1 188:1 189:1 191:1 192:1 194:1 205:1 211:1 214:1 215:1 216:1 217:1 244:1 248:1 250:1 251:1 289:1 # clostridium mangenotii ( organismo )
2:1 6:1 9:1 10:1 13:1 14:1 24:1 25:1 32:1 40:1 41:1 43:1 48:1 51:2 54:1 62:1 65:1 75:1 105:1 113:1 134:1 145:1 157:1 159:1 163:1 164:1 168:1 170:1 175:1 178:1 182:1 188:1 189:1 191:1 192:1 194:1 196:1 205:1 211:1 214:1 215:1 216:1 217:1 244:1 248:1 250:1 251:1 299:1 # clostridium scatologenes (organismo)
3:1 5:1 11:1 31:1 37:1 43:1 50:1 104:1 147:1 171:1 185:1 195:1 198:1 200:1 # hemotórax coagulado
2:1 6:1 11:1 27:1 28:2 40:1 45:1 57:1 73:1 87:1 90:1 96:1 108:1 146:1 152:1 206:1 210:1 274:1 # hidrocortisona+clotrimazol (producto)
1:1 5:1 13:1 17:1 22:1 24:1 25:1 37:1 62:1 67:1 69:1 70:1 71:1 97:1 112:1 202:1 205:1 226:1 245:1 # clavariadelphus truncatus
2:1 7:2 14:2 28:1 30:1 32:1 43:1 48:2 66:1 75:1 80:1 81:1 105:1 106:1 113:1 133:1 136:1 157:1 159:2 164:1 168:1 170:1 175:1 178:1 182:1 188:1 189:1 191:1 192:1 194:1 205:1 211:1 214:1 215:1 216:1 217:1 227:1 239:1 244:1 248:1 250:1 251:1 258:1 282:1 # perro clumber spaniel ( organismo )
1:1 5:1 26:1 29:1 41:1 50:1 51:1 84:1 92:1 124:1 128:1 279:1 # acúmulos de plaqueta
2:1 4:1 5:1 9:1 14:1 17:1 19:1 32:1 35:1 38:1 43:1 48:1 63:1 66:1 71:1 75:1 81:1 94:1 105:1 106:1 113:1 121:1 151:1 154:1 157:1 159:1 164:1 168:1 170:1 175:1 176:1 178:1 182:1 188:1 189:1 191:1 192:1 194:1 200:1 205:1 211:1 214:1 215:1 216:1 217:1 244:1 248:1 250:1 251:1 272:1 280:1 # clupea harengus pallasi (organismo)
9:1 17:1 22:1 38:1 40:1 44:1 49:1 55:1 76:1 77:1 81:1 92:1 106:1 128:1 141:1 176:1 181:1 205:1 # familia clupeidae - arenque
6:1 8:1 9:2 15:1 18:1 23:1 27:1 28:1 38:1 45:1 51:2 57:1 65:2 73:2 81:1 87:1 89:1 107:1 108:1 146:1 205:1 206:1 254:1 274:1 289:1 # oxprenolol + ciclopentiazida ( producto )
1:2 2:1 5:1 6:1 8:2 11:1 15:1 29:2 30:2 39:1 45:1 50:1 64:1 86:1 98:1 101:1 123:1 141:1 177:1 185:1 198:1 200:1 255:1 274:1 # déficit de el factor de el coagulación
1:1 2:1 5:1 8:1 11:2 17:1 26:1 27:1 29:2 36:1 39:1 46:1 50:1 52:1 80:1 86:1 90:1 98:1 104:1 127:1 156:1 177:1 185:1 198:1 200:1 # tiempo de coagulación neom acortar
8:1 10:1 14:1 17:1 22:1 24:1 26:1 33:1 67:1 71:1 74:1 144:1 155:1 166:1 219:1 281:1 288:1 292:1 # carbón (sustancia)
1:1 4:1 5:1 7:1 9:1 11:1 12:1 20:1 37:1 49:1 53:1 55:1 76:1 109:1 111:1 114:1 115:1 132:1 148:1 162:1 # enfermedad de cobalamina a
8:1 11:1 12:1 17:1 20:1 32:1 40:2 47:1 54:2 55:1 85:1 96:1 104:1 109:1 161:1 238:1 # coccidioidomicosis diseminar
1:1 2:1 3:1 6:1 8:1 10:1 13:1 18:1 19:1 30:1 59:1 78:1 91:1 101:1 117:1 118:1 125:1 138:1 139:1 161:1 229:1 236:1 238:1 241:1 242:1 243:1 246:1 265:1 266:1 268:1 269:1 270:1 # trastorno del cóccix
1:1 5:1 8:1 9:1 15:1 27:1 33:1 35:1 39:1 40:1 49:1 54:2 64:1 68:1 85:1 86:1 99:1 112:1 167:1 173:1 181:1 234:1 267:1 # pérdida de la audición sensitiva
2:1 11:1 14:1 32:1 41:1 42:1 43:1 46:1 48:1 51:1 75:1 82:1 96:1 105:1 113:1 157:1 159:1 164:1 168:1 170:1 175:1 178:1 182:1 188:1 189:1 191:1 192:1 194:1 211:1 214:1 215:1 216:1 217:1 230:1 244:1 248:1 250:1 251:1 264:1 # cochlosoma ( organismo )
3:1 17:1 19:1 24:1 29:1 57:1 58:1 94:1 264:1 292:1 297:1 298:1 # cucarachas
1:1 6:1 11:1 20:1 28:1 45:1 57:1 73:1 87:2 108:1 146:1 206:1 208:1 274:1 # codeína ( producto )
1:2 8:1 10:1 11:1 14:1 17:1 20:1 22:1 26:2 50:1 62:1 67:1 71:1 74:2 87:1 141:1 144:1 155:1 166:1 208:1 219:1 281:1 288:1 # sulfatar de codeína ( sustancia )
5:1 17:2 22:1 25:1 40:1 48:1 49:1 77:1 123:1 181:1 226:1 228:1 245:1 # filar cnidaria
1:1 5:1 7:1 9:1 10:1 16:1 17:1 18:1 21:2 22:1 24:1 25:1 29:1 30:1 32:1 35:1 41:1 79:1 90:1 102:1 122:1 153:1 190:1 221:1 222:1 245:1 289:1 # estenosis de la arteria celíaca
11:1 14:1 29:1 30:1 41:2 44:1 47:1 75:1 79:1 121:1 164:1 221:1 235:1 # ganglios celíacos
9:2 11:1 19:2 42:2 110:2 # enzimas y coenzimas
2:1 6:1 11:1 28:1 31:1 41:1 51:1 64:1 65:1 82:1 # coito doloroso
1:1 27:1 28:1 40:1 50:1 51:1 108:1 127:1 149:1 # nódulo tiroideo frío
6:1 25:1 27:1 29:1 38:1 45:1 47:1 112:1 151:1 173:1 185:1 187:1 253:1 255:1 259:1 267:1 # crioautoaglutinina reactiva
2:1 11:1 12:2 14:2 22:1 32:1 43:1 44:1 48:2 65:1 71:1 75:1 103:1 105:2 113:1 140:1 149:1 157:1 159:1 164:1 168:1 170:1 175:1 178:1 182:1 188:1 189:1 191:1 192:1 194:1 211:1 214:1 215:1 216:1 217:1 244:1 248:1 250:1 251:1 # colinus virginianus ( organismo )
1:1 11:1 27:1 28:1 32:1 44:1 64:1 65:1 187:1 # colitis de crohn
1:1 2:1 4:1 6:1 9:1 11:3 15:1 16:1 18:1 31:1 35:1 52:1 58:1 59:1 65:1 84:1 111:1 139:1 143:1 145:1 151:1 163:1 289:1 # escudo corneal de colágeno (objeto físico)
2:2 4:1 11:1 24:1 36:1 51:1 67:1 81:1 107:1 130:1 208:1 # síncope por calor
16:1 34:1 36:1 46:1 51:1 54:1 77:1 100:1 133:1 # espondilomalacia
1:1 6:2 10:1 13:1 24:1 30:1 38:1 45:1 72:1 81:1 96:1 107:1 134:1 193:1 274:1 # streptopelia decaocto
6:1 11:1 13:1 25:1 56:1 63:1 65:1 84:1 147:1 # colletotrichum
2:1 7:1 12:1 25:2 37:1 47:1 50:1 51:1 55:1 58:2 69:1 114:1 148:1 153:1 179:1 210:1 213:1 218:1 259:1 # tubérculo cuadrigémino inferior
2:1 9:1 11:1 14:2 32:2 35:1 43:1 48:1 51:1 56:1 65:2 71:1 75:1 93:1 105:1 111:1 113:1 121:1 157:1 159:1 164:1 167:1 168:1 170:1 175:1 178:1 182:1 188:1 189:1 190:1 191:1 192:1 194:1 211:1 214:1 215:1 216:1 217:1 244:1 248:1 250:1 251:1 # colobus angolensis (organismo)
1:1 5:1 11:1 19:1 22:1 34:1 35:1 46:1 51:1 52:2 65:1 107:1 124:1 127:2 280:1 # neoplasia de colon neom
11:1 29:1 34:1 46:1 51:1 52:1 53:1 65:1 75:1 127:1 287:1 # megacolon neom
1:1 7:1 11:1 34:1 50:1 51:1 54:1 58:1 65:1 90:1 116:1 173:1 218:1 # divertículos de colon
1:1 2:1 3:1 7:1 9:1 11:1 17:1 23:1 24:1 27:1 30:1 37:1 40:1 49:1 51:1 56:1 65:1 85:1 89:1 111:1 112:1 119:1 181:1 199:1 261:1 292:1 298:1 # color de el cara ( entidad observable )
1:2 2:1 3:1 7:3 9:1 11:1 17:1 21:1 23:1 24:1 27:1 29:1 30:2 32:1 33:1 35:1 37:1 39:1 40:1 45:1 49:1 51:1 56:2 65:1 68:1 85:2 89:1 103:1 111:2 112:2 119:2 122:1 181:1 199:2 255:1 261:2 292:1 297:1 298:1 # característico observable de el visión de el color ( entidad observable )
5:1 6:1 19:1 65:1 90:1 280:1 # tórtolas
6:1 11:1 41:1 42:1 46:1 62:1 82:1 196:1 201:1 230:1 # comatoso
3:3 7:2 12:1 13:2 17:1 21:2 23:1 25:2 35:1 50:1 52:1 78:2 88:1 104:1 110:1 122:2 127:1 153:2 160:1 162:1 253:2 257:1 267:2 279:1 282:1 298:1 # embarazo intrauterino y extrauterino simultáneo
1:3 3:1 5:1 11:1 16:1 30:2 32:1 33:1 35:1 38:1 39:1 46:1 47:1 55:1 61:1 68:1 73:1 74:1 119:1 129:1 150:1 193:1 201:1 # depresión de el comisura de el labio
16:1 22:1 25:1 31:1 37:1 38:1 171:1 245:1 # i.r.a. (resfriado)
1:1 2:1 6:1 11:2 27:1 41:2 51:1 55:1 63:1 64:1 65:1 77:1 90:1 # tití de colmillos cortos
4:1 7:1 8:1 11:1 15:1 18:1 24:1 29:1 46:1 48:1 83:1 97:1 98:1 116:1 162:1 201:1 279:1 # comunicación no verbal
7:2 9:1 11:1 17:1 25:1 26:1 28:1 46:1 48:1 53:1 64:1 97:1 114:1 132:1 148:1 201:1 226:1 279:1 # enfermero comunitario
1:2 4:1 5:1 8:1 9:1 10:1 11:1 16:1 22:1 26:1 31:1 37:2 40:1 46:1 47:1 48:1 49:1 56:1 60:1 65:1 67:1 97:1 102:1 103:1 106:1 144:1 155:1 166:1 171:1 181:1 201:1 219:1 279:1 # estado de salud de la comunidad violencia
1:2 8:2 9:2 11:1 15:1 23:1 30:1 46:1 53:1 56:1 67:1 80:1 89:1 91:1 104:1 123:1 124:1 155:1 156:1 201:1 # deficiencia del complemento 9
1:1 8:1 9:1 11:1 23:1 29:1 30:1 33:1 39:1 46:1 53:1 56:1 68:1 86:1 89:1 91:1 98:1 99:1 104:1 123:1 124:1 156:1 177:1 184:1 201:1 # fijación del complemento
1:1 9:1 11:1 20:1 21:1 23:1 28:1 46:1 53:1 56:1 73:1 89:1 104:1 124:1 147:1 156:1 201:1 206:1 208:1 # proteína de complemento
1:2 7:1 9:1 11:1 12:1 14:1 16:1 20:1 21:1 23:1 34:1 38:1 46:1 47:1 52:1 53:1 55:1 56:1 84:1 89:1 104:1 109:1 122:1 124:1 132:1 140:1 156:1 201:1 287:1 # regiones determinantes de complementariedad
1:2 8:2 11:1 12:1 15:1 24:1 28:1 29:1 33:1 39:1 44:1 46:1 54:1 55:1 68:1 72:1 73:1 79:1 80:1 83:1 86:1 96:1 98:1 99:1 110:1 115:1 124:1 156:1 161:1 201:1 206:1 238:1 # complicación de procedimiento de inyección
8:1 11:1 15:1 24:1 29:1 44:1 46:1 54:1 83:1 98:1 124:1 156:1 201:1 # diu, complicacion
1:1 5:1 8:1 11:1 14:1 15:1 21:1 23:1 24:1 29:1 44:1 46:1 83:1 97:1 98:1 110:1 120:1 124:2 156:2 158:1 201:1 # complicación de un implante
1:1 3:1 8:2 11:1 15:2 16:1 17:1 18:1 24:2 29:1 30:1 44:1 46:1 72:1 81:1 83:2 88:1 91:1 98:1 104:1 123:1 124:1 133:1 156:1 162:1 201:1 282:1 290:1 298:1 # complicación no especificar del embarazo
1:1 4:1 6:1 8:1 10:2 11:1 12:2 15:1 16:2 20:1 21:1 23:1 24:1 27:1 29:1 42:1 44:1 46:2 83:1 98:1 102:2 109:1 120:1 124:1 125:1 156:1 201:1 230:1 257:1 # complicación de estoma intestinal
2:2 3:1 4:1 5:1 6:1 8:1 10:2 11:3 13:1 15:1 16:2 17:1 26:1 27:1 29:1 31:1 36:1 43:1 45:1 46:2 50:1 57:1 58:1 61:1 69:1 70:1 87:1 90:1 92:1 97:1 98:1 102:2 126:1 130:1 134:1 135:1 146:1 156:1 165:1 166:1 180:1 197:1 198:1 201:2 202:1 207:1 209:1 218:1 225:1 231:1 232:1 233:1 237:1 240:1 252:1 256:1 260:1 262:1 263:1 271:1 273:1 275:1 277:1 283:1 284:1 285:1 293:1 294:1 # articulación compuesta [como un todo] (estructura corporal)
12:1 13:2 25:1 28:1 48:1 64:1 111:1 227:1 # trinitrobencenos
3:2 7:1 8:1 11:2 13:1 15:1 17:2 21:1 29:1 34:2 36:1 38:1 44:1 46:1 52:1 66:1 73:1 78:1 84:1 98:1 131:1 156:1 193:1 201:1 205:1 249:1 297:1 298:1 # preparar componer con tetraciclina
1:1 2:1 6:1 10:1 11:1 16:1 28:1 41:1 46:1 92:1 102:1 125:1 156:1 174:1 201:1 231:1 # compuestos de fósforo
1:1 5:1 6:1 10:1 11:1 12:1 16:1 18:1 27:1 41:1 46:1 62:1 92:1 102:1 124:1 125:1 156:1 201:1 231:1 # compuestos de platino
7:1 8:1 10:1 11:1 14:1 15:2 22:1 26:1 34:1 36:2 44:2 46:1 52:1 65:1 67:1 71:1 74:1 144:1 155:1 156:1 166:1 201:1 205:1 219:1 281:1 288:1 # componer policíclico ( sustancia )
4:1 25:1 64:1 69:1 # ritual
1:1 8:1 10:1 11:1 19:1 21:1 26:1 29:1 32:1 35:1 39:1 42:1 46:1 86:1 98:1 104:1 156:1 177:1 190:1 201:1 231:1 253:1 # sistemas de computación
9:2 15:1 18:1 28:1 41:1 47:1 53:1 55:1 65:1 111:1 114:1 150:1 187:1 289:1 # fenómenos microbiológicos
1:1 2:1 3:1 7:1 9:1 11:2 14:1 26:1 34:1 37:1 46:1 49:1 53:1 55:2 64:1 67:1 76:1 80:1 81:1 104:1 114:1 115:1 127:1 131:1 132:1 148:1 156:1 201:1 288:1 # empeoramiento de enfermedad concomitante
8:1 10:1 11:2 15:2 20:1 27:1 28:1 34:3 47:1 54:1 73:1 100:1 131:1 135:1 143:1 206:1 223:1 # pronóstico condicional
7:1 8:1 11:1 33:1 34:1 39:1 41:1 47:1 52:1 57:1 68:1 82:1 86:1 99:1 100:1 103:1 108:1 131:1 161:1 238:1 261:1 # conducción nervioso
1:1 7:2 8:2 9:1 11:1 23:1 27:1 30:1 33:1 34:1 37:2 39:1 40:2 41:1 47:1 49:2 51:1 52:1 56:1 57:1 68:1 82:1 85:1 86:1 89:1 96:1 99:1 100:1 103:1 108:1 111:1 112:1 116:1 119:1 131:1 161:1 181:2 199:1 238:1 261:2 # velocidad de conducción nervioso ( entidad observable )
1:1 2:1 11:1 26:1 34:1 37:1 40:1 48:1 49:1 55:1 64:1 121:1 131:1 132:1 174:1 181:1 # deformidad congénita
1:1 3:1 5:3 7:1 9:1 11:1 17:1 19:3 20:1 26:1 34:1 35:1 38:1 48:1 50:1 64:1 73:1 74:1 81:1 100:1 108:1 121:1 124:1 126:1 131:1 152:1 169:1 176:1 198:1 235:1 239:1 258:1 280:3 # hiperplasia congénita de las glándulas suprarrenales
11:1 13:1 22:1 25:1 26:1 34:1 48:1 62:1 64:1 121:1 128:1 131:1 172:1 # atriquia congénita
4:1 11:1 22:1 26:1 34:1 47:1 48:1 55:1 64:1 107:1 121:1 131:1 212:1 221:1 # miopía axial congénita
3:1 4:1 6:1 7:1 10:1 11:1 21:1 32:1 34:1 38:1 48:1 64:1 79:1 121:1 128:1 131:1 137:1 172:1 232:1 300:1 # quiste cerebral congénito
2:2 11:1 25:1 26:1 31:1 34:1 38:1 40:1 48:1 51:1 64:1 121:1 131:1 205:1 224:1 258:1 # cloridorrea congénita
3:1 6:1 9:1 11:1 17:1 34:1 48:1 64:1 75:1 80:1 95:1 121:1 131:1 258:1 # pie en garra congénito
3:1 11:2 17:1 26:1 34:1 48:1 64:1 112:1 121:1 131:1 254:1 298:1 # coxa vara congénita
1:1 2:1 4:1 8:1 11:1 14:1 18:1 26:1 29:1 30:1 34:1 42:3 46:1 48:1 52:1 64:1 98:1 121:1 127:1 131:1 132:1 174:1 247:1 # malformación congénita de el mano neom
3:1 4:1 5:1 7:1 8:1 11:1 17:1 21:1 26:1 29:1 33:1 34:1 39:1 48:1 50:1 58:1 64:1 68:1 86:1 96:1 98:1 99:1 121:1 122:1 131:1 177:1 184:1 198:1 218:1 228:1 278:1 297:1 # alteración ocular congénita
6:1 10:1 11:1 26:1 32:1 34:1 35:1 41:2 48:1 64:1 121:1 125:1 131:1 160:1 190:1 222:1 # exostosis congénita
4:1 5:2 6:1 9:2 11:2 14:1 23:1 26:1 34:1 41:1 42:1 48:2 53:1 64:1 65:1 76:1 77:1 89:1 97:1 110:1 121:1 123:1 131:1 159:1 220:1 247:1 # cola filamentosa congénita en un animal
1:1 2:1 4:1 8:1 29:1 30:1 42:2 46:1 52:1 80:1 91:1 95:1 98:1 127:1 132:1 174:1 247:1 # malformación del pie neom
4:1 6:1 7:1 9:1 11:1 14:1 21:1 23:1 34:1 48:1 56:1 64:1 95:1 112:1 120:1 121:1 131:1 158:1 193:1 # antepié en valer congénito
2:1 4:1 11:1 14:2 15:1 18:1 26:1 34:1 42:2 43:1 46:1 47:1 48:1 64:1 65:1 104:1 111:1 121:2 131:1 140:2 174:1 195:1 199:1 221:1 230:1 247:1 # hemangioblastomatosis congénita ( anomalía morfológica )
6:2 11:1 17:1 34:1 42:2 46:1 48:1 64:1 76:1 90:1 94:1 121:1 131:1 230:1 # hamartoma congénito
5:1 9:1 11:1 12:1 17:1 25:1 26:1 34:1 40:1 48:1 49:1 54:1 64:1 100:1 121:2 131:1 145:1 181:1 195:1 226:1 228:1 # laringe hendida congénita
11:1 26:1 32:1 34:1 35:1 41:1 47:1 48:1 55:1 64:1 121:1 131:1 190:1 222:1 # miosis congénita
5:1 15:1 16:1 19:1 22:1 24:1 35:1 36:1 48:1 83:1 107:1 124:2 133:1 152:1 169:1 280:1 # hipoplasia esplénica
7:1 11:1 16:1 26:1 28:1 34:1 48:1 64:1 114:1 121:1 128:1 131:1 141:1 # esferofaquia congénita
4:1 9:1 12:2 16:1 20:1 30:1 48:1 53:1 79:1 93:1 95:1 96:1 109:1 121:1 133:1 # meningocele espinal
3:2 4:1 11:1 17:1 24:1 26:3 34:1 48:1 61:1 62:2 64:1 69:1 74:1 121:1 129:1 131:1 165:1 183:1 232:1 253:1 298:1 # catarata sutural congénita
1:2 5:2 9:1 10:1 11:1 13:1 15:1 16:1 18:1 21:1 25:1 26:1 32:1 34:1 35:1 40:1 41:1 48:1 50:1 64:1 95:1 102:1 121:1 131:1 133:1 190:1 198:1 222:1 289:1 # estenosis congénita de la válvula tricúspide
1:1 3:1 11:1 14:1 16:1 20:1 26:1 34:1 48:1 53:1 64:1 93:1 104:1 121:1 131:1 137:1 141:1 185:1 282:1 # membrana congénita de esófago
2:1 11:2 14:1 22:1 25:1 26:1 32:1 34:1 48:2 64:1 82:1 96:1 121:1 131:1 159:1 170:1 188:1 245:1 # anisocoria congénita
4:1 11:2 16:1 26:1 34:2 48:1 49:1 64:1 66:1 116:1 121:1 131:2 133:1 160:1 # espalda convexa congénita
6:1 7:1 11:1 21:1 34:1 48:1 53:1 61:1 64:1 75:1 121:1 122:1 131:1 267:1 287:1 # megauréter congénito
1:1 10:1 11:1 16:1 27:1 33:2 34:1 39:1 50:1 68:1 102:1 121:1 131:1 145:1 231:1 # congestión de pulmón
2:1 11:1 14:1 32:1 34:1 40:1 43:1 48:2 54:1 75:1 105:1 113:1 131:1 136:1 157:1 159:1 164:1 168:1 170:1 175:1 178:1 182:1 188:1 189:1 191:1 192:1 194:1 211:1 214:1 215:1 216:1 217:1 244:1 248:1 250:1 251:1 # conidium (organismo)
16:2 22:1 30:1 35:1 44:1 53:2 63:1 76:1 85:1 # mellizo siameses
9:1 10:1 11:1 12:1 14:1 16:1 18:2 23:1 27:1 31:1 34:1 37:1 75:1 97:1 102:1 131:1 145:1 158:1 171:1 279:1 289:1 # antígeno conjugado inmunoestimulante
1:2 5:1 6:1 12:1 15:2 16:1 19:1 23:1 24:1 26:1 35:1 44:1 53:1 83:1 84:1 85:1 119:1 141:1 212:1 220:1 254:1 257:1 # fase ii de la desintoxicación metabólica
1:2 5:1 11:1 23:1 27:1 34:1 42:1 97:1 104:1 112:1 115:1 131:1 173:1 # edema de la conjuntiva
8:1 11:1 12:1 23:1 27:1 33:1 34:1 39:1 68:1 72:1 86:1 97:1 99:1 112:1 131:1 161:1 173:1 238:1 # inyección conjuntival
3:1 8:1 11:2 13:1 23:2 27:1 29:1 34:2 39:1 78:1 86:1 97:1 112:1 131:2 161:1 173:1 238:1 297:1 # contracción conjuntival
5:1 11:1 15:1 17:1 23:1 27:1 34:1 44:1 50:1 58:1 65:1 97:1 103:1 131:1 173:1 174:1 198:1 218:1 228:1 # conjuntivitis folicular
11:1 23:1 27:1 31:1 34:1 97:1 103:1 131:1 173:1 185:1 200:1 # conjuntivitis agudo
7:1 11:1 14:1 20:1 21:1 22:1 23:1 25:1 27:1 29:1 34:1 45:1 46:1 52:1 97:1 103:1 122:1 127:1 131:1 153:1 162:1 173:1 245:1 255:1 # conjuntivitis bacteriana neom
11:1 15:1 23:1 24:1 25:1 27:1 34:1 46:1 52:1 83:1 97:1 103:1 127:1 131:1 173:1 # conjuntivitis vírica neom
1:1 5:1 8:1 11:1 12:1 21:1 27:1 29:1 30:1 31:1 34:1 39:1 40:1 42:1 45:1 52:1 72:1 76:1 86:1 91:1 98:1 131:1 148:1 173:1 177:1 224:1 # inflamación del tejido conectivo
1:1 9:1 11:1 18:1 30:1 52:1 65:1 80:1 95:1 145:1 289:1 # nevo colágeno de piel
1:1 7:1 9:1 11:1 34:1 37:1 49:1 53:1 114:1 115:1 131:1 132:1 148:1 # enfermedad de conn
11:1 18:1 34:1 96:1 131:1 227:1 # conocybe
11:1 28:1 34:1 67:1 # ronco
8:1 10:1 11:1 16:1 27:1 34:1 35:1 37:1 40:1 49:1 57:1 64:1 69:1 111:1 131:1 167:1 181:1 227:1 # obesidad constitucional
2:1 17:1 22:1 25:1 26:1 36:1 52:1 58:1 123:1 130:1 149:1 151:1 234:1 245:1 253:1 # porfiria cutánea tardío
3:1 5:1 7:1 11:1 13:1 23:1 34:1 77:1 78:1 95:1 131:1 176:1 231:1 # pupila contraer
1:1 11:1 12:1 20:1 23:1 26:1 29:1 30:2 34:1 51:1 55:1 74:1 76:1 91:1 92:1 109:1 131:1 # contaminación del suelo
4:1 11:1 12:1 15:1 20:1 23:1 24:2 26:1 34:1 36:1 37:2 44:1 55:1 76:1 83:1 109:1 123:1 128:1 131:1 169:1 172:1 290:1 # equipo contaminado (calificador)
2:1 3:4 4:1 9:1 11:2 13:1 14:2 15:1 17:1 21:1 23:3 26:1 27:1 34:2 55:1 61:1 62:1 67:1 76:1 78:1 79:1 80:1 88:1 89:1 104:1 108:1 120:1 129:1 131:2 135:1 143:1 158:2 162:1 193:1 232:1 282:1 298:1 # embarazo durante tratamiento con anticonceptivo oral
3:1 7:2 11:1 13:1 21:1 23:1 28:1 34:1 78:1 122:1 131:1 # útero contraer
3:1 5:1 7:1 8:1 9:1 11:1 13:1 17:1 23:2 27:1 29:1 34:1 37:1 39:1 40:1 49:1 50:1 56:1 58:1 71:1 78:1 85:1 86:1 89:1 111:1 112:1 119:1 131:1 161:1 163:1 181:1 198:1 199:1 218:1 228:1 238:1 261:1 279:1 297:1 # contracción muscular ( entidad observable )
1:1 3:1 5:1 8:1 11:1 13:1 15:1 17:1 23:1 27:1 29:2 34:1 45:1 50:1 58:1 61:1 69:1 78:1 90:1 98:1 131:1 135:1 165:1 180:1 197:1 198:1 218:1 255:1 297:1 # contractura de articulación
1:1 11:1 23:1 25:1 30:1 33:2 34:1 35:1 39:1 68:1 69:1 71:1 91:1 131:1 # contusión del riñón
1:1 4:1 9:2 17:1 20:1 24:1 30:1 80:1 95:1 234:1 292:1 # cardenal en el pie
11:1 17:1 20:1 23:1 33:1 34:2 35:1 39:1 43:1 50:1 68:1 69:1 71:1 131:1 223:1 231:1 # contusión pulmonar
15:1 19:1 24:1 25:1 27:1 32:2 35:1 83:1 95:1 135:1 149:1 187:1 190:1 # crisis piréticas
1:2 2:1 5:2 11:2 15:1 25:1 32:1 36:1 42:1 48:1 70:1 143:1 176:1 186:1 # maori de la isla de cook (grupo étnico)
2:1 7:1 11:1 12:1 14:1 20:1 22:1 25:1 26:1 27:1 32:1 43:1 45:1 48:1 62:1 72:1 75:1 81:2 105:1 107:1 109:1 113:1 153:1 157:1 159:1 164:1 168:1 170:1 175:1 178:1 182:1 188:1 189:1 191:1 192:1 194:1 211:1 214:1 215:1 216:1 217:1 239:1 244:1 245:1 248:1 250:1 251:1 # cooperia pectinata ( organismo )
1:1 2:1 8:1 11:2 12:1 20:1 29:1 41:1 46:1 54:1 56:1 98:1 109:1 124:1 156:1 201:1 234:1 # complejos de coordinación
1:1 7:1 28:1 52:1 85:1 104:1 # género pseudemys
36:1 38:1 58:1 73:1 96:1 104:1 152:1 169:1 176:1 # hipocupremia
10:1 11:1 14:1 18:1 26:1 28:1 41:1 73:1 107:1 166:1 206:1 288:1 # coprostanol
6:1 11:1 28:1 44:1 64:1 65:1 73:1 107:1 206:1 # coprolito
2:2 3:2 4:1 5:1 10:1 11:1 13:1 16:1 36:1 45:1 50:1 57:1 61:1 69:1 70:1 102:1 126:1 129:1 130:1 134:1 146:1 165:1 180:1 183:1 197:1 198:1 202:1 203:1 207:1 209:1 225:1 231:1 232:1 233:1 237:1 240:1 252:1 256:1 260:1 262:1 263:1 271:1 273:1 275:1 276:1 277:1 283:1 284:1 285:1 286:1 293:1 294:1 295:1 301:1# cópula ( estructura corporal )
2:2 3:1 7:1 8:1 11:1 14:1 19:1 22:1 28:1 29:1 32:1 43:1 48:1 52:1 75:1 98:1 105:1 113:1 144:1 157:1 159:1 164:1 168:1 170:1 175:1 178:1 182:1 188:1 189:1 191:1 192:1 194:1 211:1 214:1 215:1 216:1 217:1 244:1 248:1 250:1 251:1 297:1 # género coracias (organismo)
2:1 3:1 8:1 11:1 12:1 20:1 29:1 98:1 109:1 297:1 # coracina
2:1 3:2 11:2 29:1 32:1 35:1 48:1 107:1 179:1 186:1 190:1 297:1 # coracopsis nigra
5:1 14:1 20:1 52:1 59:1 124:1 151:1 # córnea plana
2:1 4:1 11:1 12:1 13:1 28:1 31:1 32:1 40:1 52:1 53:1 54:2 55:1 59:1 84:1 113:1 139:1 151:1 157:1 172:1 224:1 # diámetro corneal disminuido
2:1 4:1 7:1 11:1 27:1 28:1 33:1 35:1 39:1 41:1 52:1 56:1 59:1 68:1 124:1 139:1 151:1 169:1 222:1 # erosión corneal múltiple
2:1 4:1 11:1 17:2 26:1 38:1 52:1 56:1 59:1 139:1 151:1 234:1 # reflejar corneal tardío
1:1 2:1 4:1 8:1 11:1 12:1 30:1 32:1 38:1 39:1 52:1 54:1 55:1 56:1 57:1 59:1 86:1 91:1 113:1 139:1 151:1 157:1 # disminución del reflejo corneal
2:2 4:1 7:1 9:1 11:1 16:2 23:1 27:1 37:1 40:1 49:1 52:1 56:1 59:1 81:1 82:1 85:1 89:1 111:1 112:1 119:1 133:1 139:1 151:1 181:1 199:1 261:1 # espesor corneal (entidad observable)
2:1 7:2 11:1 17:1 20:1 21:1 22:1 25:1 28:2 34:1 41:1 56:1 62:1 122:1 163:1 205:1 223:1 226:1 245:1 # aterosclerosis coronaria
1:2 2:1 3:1 5:2 9:1 10:1 11:1 13:1 16:1 17:1 18:1 20:1 25:1 28:1 34:1 45:1 47:1 50:1 57:1 61:1 69:1 70:1 85:1 102:1 129:1 134:1 146:1 165:1 180:1 183:1 197:1 198:1 202:1 203:1 207:1 209:1 223:1 225:1 226:1 233:1 237:1 240:1 252:1 256:1 259:1 260:1 262:1 263:1 271:1 273:1 275:1 276:1 277:1 283:1 284:1 285:1 286:1 289:1 293:1 294:1 295:1 301:1# estructura de la válvula de seno coronario
1:2 3:1 10:1 13:1 16:1 30:2 32:2 35:1 45:1 54:1 57:1 61:2 69:1 70:1 85:1 91:1 102:1 123:1 127:1 129:1 134:1 146:1 165:1 180:1 183:1 190:1 197:1 202:1 203:1 207:1 209:1 225:1 233:1 237:1 240:1 252:1 256:1 260:1 262:1 263:1 271:1 273:1 275:1 276:1 277:1 279:1 283:1 284:1 285:1 286:1 293:1 294:1 295:1 301:1# estructura óseo de el diáfisis del fémur
1:2 2:2 3:3 4:1 10:2 11:1 13:2 16:2 17:1 22:1 24:1 26:1 29:1 32:2 35:1 36:1 45:2 53:1 54:1 57:2 61:2 69:2 70:2 84:1 85:1 95:1 102:2 123:1 126:2 127:1 129:2 130:1 134:2 146:2 165:2 180:2 183:2 190:1 197:2 202:2 203:2 207:2 209:2 225:2 232:1 233:2 237:2 240:2 252:2 256:2 260:2 262:2 263:2 271:2 273:2 275:2 276:2 277:2 283:2 284:2 285:2 286:2 292:1 293:2 294:2 295:2 301:2# estructura óseo de diáfisis de metacarpiano ( estructura corporal )
1:1 7:1 9:1 16:1 30:1 34:1 36:2 41:1 52:1 58:1 81:1 82:1 91:1 92:1 126:1 133:1 # cuerpo esponjoso del pene
1:2 3:1 10:1 13:1 16:1 27:1 30:2 32:2 35:1 45:1 47:1 54:1 57:1 61:1 69:1 70:1 85:1 102:1 123:1 127:1 129:1 134:1 146:1 150:1 165:1 180:1 183:1 190:1 197:1 202:1 203:1 207:1 209:1 225:1 233:1 237:1 240:1 252:1 256:1 260:1 262:1 263:1 271:1 273:1 275:1 276:1 277:1 283:1 284:1 285:1 286:1 293:1 294:1 295:1 301:1# estructura óseo de el diáfisis de el tibio
1:1 2:1 3:1 9:1 11:1 14:1 20:1 21:1 23:1 25:1 31:1 37:1 75:1 80:1 88:1 89:1 120:1 164:1 171:1 258:1 296:1 # corriente - raza de ganado
1:2 2:3 3:2 4:1 5:1 10:2 11:2 13:2 16:2 21:1 25:1 30:1 33:1 36:1 45:2 57:2 61:2 69:2 70:2 90:1 91:1 102:2 126:1 129:1 130:1 134:2 146:2 165:2 180:2 183:1 197:2 202:2 203:1 207:2 209:2 225:2 232:1 233:2 237:2 240:2 252:2 256:2 260:2 262:2 263:2 271:2 273:2 275:2 276:1 277:2 283:2 284:2 285:2 286:1 293:2 294:2 295:1 296:1 301:1# estructura de la corteza del riñón (estructura corporal)
2:1 6:1 11:1 20:1 27:1 28:1 32:1 34:1 45:1 57:1 73:1 82:1 87:1 90:1 108:1 146:1 206:1 223:1 274:1 # cortisona ( producto )
2:2 7:1 11:1 14:1 20:1 32:1 34:1 43:1 48:1 62:1 69:1 71:1 75:1 81:1 82:1 94:1 105:1 113:1 157:1 159:1 164:1 168:1 170:1 175:1 178:1 182:1 188:1 189:1 191:1 192:1 194:1 211:1 214:1 215:1 216:1 217:1 223:1 239:1 244:1 248:1 250:1 251:1 # corythaixoides personatus ( organismo )
2:1 7:1 9:1 11:1 12:1 14:1 20:1 23:1 27:1 31:1 32:1 41:1 43:1 48:1 75:1 79:1 85:1 89:1 105:1 109:1 113:1 157:1 159:1 164:1 168:1 170:1 175:1 178:1 182:1 188:1 189:1 191:1 192:1 194:1 211:1 214:1 215:1 216:1 217:1 234:1 244:1 248:1 250:1 251:1 # cerdo cosentina ( organismo )
1:1 2:1 4:1 6:1 7:1 8:1 10:1 11:1 21:1 29:1 30:2 31:1 33:1 39:1 41:1 50:1 51:2 65:1 66:2 68:1 86:1 90:1 91:1 98:1 99:1 116:1 121:1 125:1 177:1 184:1 200:1 # dolor a el palpación del ángulo costovertebral
1:1 3:1 4:1 8:1 10:1 14:1 22:1 26:1 33:1 67:1 71:1 74:1 87:1 93:1 123:1 137:1 144:1 155:1 166:1 219:1 281:1 288:1 # fibra de algodón ( sustancia )
4:1 17:2 24:1 33:1 49:1 87:1 93:1 234:1 292:1 # cardar algodón
2:1 14:1 31:2 32:1 40:2 43:1 48:1 55:2 56:2 75:1 77:2 95:2 104:2 105:1 113:1 157:1 159:1 164:1 168:1 170:1 175:1 178:1 182:1 188:1 189:1 191:1 192:1 193:2 194:1 195:2 211:1 214:1 215:1 216:1 217:1 224:2 244:1 248:1 250:1 251:1 # hemilepidotus hemilepidotus ( organismo )
1:1 6:1 16:1 29:1 41:2 79:1 82:1 161:1 # accesos de tos
2:1 6:1 8:1 11:1 12:1 15:1 23:1 24:1 29:1 36:1 41:1 42:1 83:1 98:1 130:1 136:1 174:1 212:1 220:1 254:1 257:1 # intoxicación por coumafos
1:1 6:2 8:1 9:1 12:1 23:1 38:1 44:1 58:1 64:1 72:1 89:1 92:1 96:1 148:1 162:1 174:1 220:1 # recuento bajo de linfocito
4:1 8:1 9:2 15:1 19:1 21:1 22:1 23:1 24:1 54:2 80:1 81:1 82:1 89:1 100:1 120:1 144:1 # caso judicial pendiente
2:1 7:1 14:1 15:1 22:1 28:1 32:1 43:1 44:1 48:1 52:1 75:1 105:1 113:1 152:1 157:1 159:1 164:1 168:1 170:1 175:1 178:1 182:1 188:1 189:1 191:1 192:1 194:1 211:1 214:1 215:1 216:1 217:1 244:1 248:1 250:1 251:1 264:1 # género ehrlichia (organismo)
1:1 8:1 10:1 14:1 22:1 24:1 26:1 29:1 56:1 67:1 71:1 72:1 74:1 112:1 144:1 155:1 166:1 195:1 219:1 264:1 281:1 288:1 # leche de vaca (sustancia)
1:1 2:1 5:1 8:1 11:1 14:1 16:1 30:1 32:1 43:1 48:1 63:1 72:1 75:1 80:2 81:1 105:1 113:1 133:1 154:1 157:1 159:1 164:1 168:1 170:1 175:1 178:1 182:1 188:1 189:1 191:1 192:1 194:1 211:1 212:1 214:1 215:1 216:1 217:1 244:1 248:1 250:1 251:1 254:1 # especie de coxiella (organismo)
1:1 5:1 32:1 # isla de cpg
3:2 12:1 13:1 14:2 23:1 25:1 29:1 32:1 42:1 52:2 61:1 78:1 113:1 157:1 187:1 257:1 297:1 # aneurisma intracraneal
3:2 12:1 13:1 14:1 19:1 23:1 29:1 52:1 75:1 78:1 187:1 257:1 297:1 # gas intracraneal
2:1 4:1 12:1 14:1 18:1 20:1 27:1 38:1 42:1 62:1 109:1 132:1 151:1 187:1 247:1 # creatina anormal
8:1 10:1 14:1 22:1 26:1 38:1 41:1 62:1 67:1 71:1 74:1 96:1 144:1 151:1 155:1 166:1 174:2 187:1 219:1 281:1 288:1 # fosfocreatina (sustancia)
2:1 4:1 9:1 12:1 14:2 18:1 27:1 38:2 41:1 42:1 60:1 62:1 121:1 132:1 148:1 151:1 174:1 186:1 187:1 247:1 # creatinfosfoquinasa anormal en sangre
12:1 32:1 40:1 49:1 54:1 55:1 113:1 157:1 172:1 181:1 # cpk disminuida
2:2 4:1 9:1 12:2 14:1 18:1 20:2 25:1 27:1 38:1 42:1 62:1 109:2 132:1 151:1 187:1 247:1 # creatina anormal en orina
1:1 2:1 3:2 4:1 5:2 7:1 8:1 9:1 12:2 13:1 17:2 18:1 20:1 27:1 29:2 33:1 38:1 39:1 42:1 46:1 48:1 50:1 51:1 53:1 55:1 62:1 68:1 70:1 76:1 77:1 78:1 80:1 86:1 98:1 99:1 109:1 123:1 132:1 151:1 177:1 184:1 187:1 198:1 205:1 228:2 235:1 247:1 297:1 298:1 # aclaramiento de creatinina - filtración glomerular normal
4:1 5:1 10:1 17:1 19:1 25:1 38:2 42:1 56:1 63:1 88:1 93:1 94:1 104:1 117:1 142:1 154:1 187:1 272:1 291:1 # reflejar cremastérico - hallazgo
2:1 9:1 14:1 18:1 32:1 38:1 41:1 42:1 43:1 46:1 48:1 75:1 82:1 105:1 113:1 157:1 159:1 164:1 168:1 170:1 175:1 178:1 182:1 187:1 188:1 189:1 191:1 192:1 194:1 211:1 214:1 215:1 216:1 217:1 230:1 244:1 248:1 250:1 251:1 289:1 # crenosoma ( organismo )
7:1 25:1 31:1 47:1 51:1 63:1 65:1 79:1 187:1 234:1 259:1 # cerdo criollo
8:1 26:1 29:1 38:1 39:1 52:1 58:1 64:1 74:1 86:1 95:1 98:1 151:1 177:1 187:1 193:1 253:1 # crepitación subcutánea
2:1 12:1 14:1 25:1 32:1 43:1 48:1 75:1 105:1 113:1 136:1 157:1 159:1 164:1 168:1 170:1 175:1 178:1 182:1 187:1 188:1 189:1 191:1 192:1 194:1 211:1 214:1 215:1 216:1 217:1 244:1 248:1 250:1 251:1 # crinum ( organismo )
1:2 2:1 6:1 8:1 9:1 11:1 12:1 15:1 21:1 23:1 27:1 29:1 30:1 40:1 45:1 67:1 89:1 91:1 101:1 120:1 135:1 141:1 143:1 155:1 187:1 255:1 274:1 # factor del incidente crítico
2:1 11:2 14:1 25:1 32:1 43:1 48:1 51:1 75:1 77:1 87:1 96:1 105:1 113:1 157:1 159:1 164:1 168:1 170:1 175:1 178:1 182:1 188:1 189:1 191:1 192:1 194:1 210:1 211:1 214:1 215:1 216:1 217:1 244:1 248:1 250:1 251:1 # cocodrilo ( organismo )
4:1 6:1 9:1 20:1 22:1 37:1 38:1 45:1 49:1 70:1 72:1 95:1 107:1 187:1 274:1 296:1 # ectopia renal cruzada
3:1 11:1 15:1 17:1 32:1 37:1 43:1 44:1 65:1 66:1 104:1 113:1 143:1 157:1 168:1 178:1 249:1 282:1 298:1 # embolismo paradójico
2:1 14:1 25:1 27:1 28:1 32:1 41:1 43:1 48:1 61:1 64:1 69:1 75:1 77:1 82:1 105:1 107:1 113:1 136:1 157:1 159:1 164:1 168:1 170:1 175:1 178:1 182:1 187:1 188:1 189:1 191:1 192:1 194:1 211:1 214:1 215:1 216:1 217:1 244:1 248:1 250:1 251:1 267:1 # crossoptilon auritum ( organismo )
1:1 2:1 9:1 11:1 20:1 21:1 23:1 28:1 30:1 34:1 54:1 80:1 89:1 91:1 120:1 223:1 # corona del diente
1:1 5:2 11:1 30:1 31:1 37:1 50:1 51:1 53:1 58:1 65:1 70:1 106:1 136:1 163:1 171:1 187:1 218:1 296:1 # músculo cruzado de la columela
1:1 2:2 11:1 16:1 31:1 33:1 35:1 36:1 38:1 39:1 46:1 51:1 65:1 68:1 72:1 73:1 81:1 130:1 156:1 201:1 264:1 # dolor de pecho por compresión
1:1 5:1 10:1 17:1 19:1 25:1 26:1 47:1 55:1 76:1 80:1 112:1 117:1 124:1 166:1 204:1 226:1 259:1 280:1 # aplastamiento de ovario
12:1 17:1 22:1 25:3 47:1 49:1 58:1 72:1 85:1 97:1 100:1 123:1 137:1 187:1 226:1 245:1 259:1 # criofibrinogenemia secundaria
8:1 10:1 14:1 22:1 25:1 26:1 27:1 36:1 47:1 50:1 51:1 67:1 71:1 74:1 111:1 144:1 155:1 166:1 169:1 187:1 219:1 235:1 259:1 281:1 288:1 299:1 # crioglobulina tipo i (sustancia)
8:1 10:1 14:1 22:1 25:1 26:1 27:1 36:1 47:1 50:1 51:1 67:1 71:1 74:1 111:1 144:1 155:1 166:1 169:1 187:1 219:1 235:1 259:1 281:1 288:1 299:1 # crioglobulina tipo ii ( sustancia )
8:1 10:1 14:1 22:1 25:1 26:1 27:1 36:1 47:1 50:1 51:1 67:1 71:1 74:1 111:1 144:1 155:1 166:1 169:1 187:1 219:1 235:1 259:1 281:1 288:1 299:1 # crioglobulina tipo iii (sustancia)
12:1 18:1 25:1 47:1 97:1 187:1 259:1 279:1 # crioinmunoglobulinemia
2:2 6:1 11:1 14:2 17:1 25:1 27:1 32:1 37:1 42:1 43:1 48:1 49:1 52:1 62:1 75:2 80:1 96:2 105:1 112:1 113:1 115:1 127:1 132:1 157:1 159:1 161:1 164:1 167:1 168:1 170:1 174:1 175:1 178:1 182:1 187:1 188:1 189:1 191:1 192:1 194:1 211:1 214:1 215:1 216:1 217:1 226:1 244:1 248:1 250:1 251:1 # cryptococcus neoformans, variedad gattii (organismo)
1:1 6:1 11:1 27:1 35:1 36:1 41:1 64:1 70:1 73:1 92:1 96:2 161:1 162:1 173:1 187:1 222:1 300:1 # prueba de cryptococcus positivo
6:1 56:1 65:1 95:1 187:1 193:1 # cryptolepis
2:2 6:1 14:1 17:1 32:1 36:1 41:1 43:1 48:1 75:1 105:1 113:1 130:1 133:1 136:1 157:1 159:1 164:1 168:1 170:1 175:1 178:1 182:1 187:1 188:1 189:1 191:1 192:1 194:1 211:1 214:1 215:1 216:1 217:1 244:1 248:1 250:1 251:1 261:1 # cryptosporangium arvum ( organismo )
10:1 25:1 26:2 32:1 166:1 187:1 267:1 # tau-cristalina
1:1 2:1 3:1 4:3 7:1 8:1 10:1 12:1 14:1 15:1 18:1 20:1 21:1 25:1 26:1 28:1 29:2 32:1 33:1 39:1 42:2 43:2 44:1 46:2 65:2 68:1 86:1 98:1 99:1 109:1 122:1 140:1 166:1 174:1 177:1 184:1 187:2 221:1 230:1 247:1 278:1 297:1 # alteración de macromoléculas cristalinas (anomalía morfológica)
1:1 2:1 4:2 8:1 9:1 10:1 12:1 17:1 20:1 24:1 25:2 26:1 32:1 47:1 109:1 166:1 187:1 # cristal de calcio en orinar
4:1 10:1 16:1 25:1 26:1 31:1 32:1 40:1 41:1 56:1 128:1 166:1 172:1 187:1 224:1 # cristales líquidos
9:1 11:1 12:1 31:1 32:1 40:1 41:1 54:1 55:1 57:1 60:1 106:1 113:1 157:1 172:1 187:1 224:1 235:1 # glucosa disminuido en lcr
9:1 11:1 17:1 23:1 26:1 41:1 53:1 57:1 60:1 89:1 106:1 136:1 187:1 235:1 267:1 # lcr  glucosa aumentar
2:1 9:1 14:1 18:1 21:1 32:1 43:1 45:1 48:1 75:1 79:1 94:1 96:1 105:1 113:1 157:1 159:1 164:1 168:1 170:1 175:1 178:1 182:1 188:1 189:1 191:1 192:1 193:1 194:1 211:1 214:1 215:1 216:1 217:1 244:1 248:1 250:1 251:1 289:1 # ctenocephalides (organismo)
2:1 9:1 10:1 13:1 14:1 18:1 21:1 28:1 30:1 32:2 34:1 43:1 44:1 45:1 48:1 71:1 75:1 79:1 94:1 96:1 105:1 106:1 113:1 114:1 121:1 134:1 157:1 159:1 164:1 168:1 170:1 175:1 178:1 182:1 188:1 189:1 191:1 192:1 193:1 194:1 211:1 214:1 215:1 216:1 217:1 244:1 248:1 250:1 251:1 289:1 # ctenocephalides felis strongylus ( organismo )
4:1 5:1 6:1 11:1 17:1 24:1 47:1 54:1 63:1 88:1 93:1 94:1 96:1 142:1 147:1 154:1 234:1 272:1 291:1 292:1 # cardiotocografía - hallazgo
6:1 17:1 24:1 25:1 31:1 147:1 226:1 254:1 292:1 # caribdotoxina
6:1 11:1 14:1 15:1 35:1 42:1 84:1 93:1 111:1 121:1 143:1 # mango ( objeto físico )
2:1 9:1 14:1 32:1 43:1 48:1 50:1 56:1 58:1 75:1 80:1 95:2 105:1 113:1 157:1 159:1 160:1 164:1 167:1 168:1 169:1 170:1 175:1 178:1 182:1 188:1 189:1 191:1 192:1 194:1 211:1 214:1 215:1 216:1 217:1 218:1 244:1 248:1 250:1 251:1 # culex pipiens ( organismo )
27:2 50:1 52:1 58:1 62:1 75:1 173:2 218:1 287:1 # cultivo negativo
2:1 5:1 17:1 24:1 52:1 55:1 58:1 90:1 93:1 97:1 132:1 174:1 185:1 290:1 292:1 # cartílago cuneiformis
2:1 11:1 14:1 29:1 32:1 43:1 48:1 75:1 105:1 113:1 157:1 159:1 164:1 168:1 170:1 175:1 178:1 182:1 188:1 189:1 191:1 192:1 194:1 200:1 211:1 214:1 215:1 216:1 217:1 244:1 248:1 250:1 251:1 # guaco ( organismo )
1:1 5:1 6:1 11:2 12:1 15:1 17:1 25:1 35:1 41:1 58:1 61:1 84:1 93:1 111:1 112:1 121:1 143:1 163:1 226:1 228:1 261:1 # hoja curva de laringoscopio ( objeto físico )
2:1 5:1 7:1 14:1 17:1 22:1 25:1 32:1 41:1 43:1 48:1 50:2 51:1 57:1 58:2 61:1 70:1 75:1 105:1 113:1 116:1 157:1 159:1 164:1 168:1 170:1 175:1 178:1 182:1 188:1 189:1 191:1 192:1 194:1 198:1 209:1 211:1 214:1 215:1 216:1 217:1 218:1 226:1 228:1 244:1 245:1 248:1 250:1 251:1 258:1 261:1 # curvularia verruculosa (organismo)
34:1 36:1 40:1 49:1 58:1 62:1 65:1 69:1 71:1 93:1 95:1 133:1 136:2 181:1 # polygonum cuspidatum
1:1 2:2 3:1 4:2 5:2 6:1 10:2 11:1 13:1 16:1 32:1 36:1 40:1 45:1 54:1 57:1 61:1 69:1 70:1 95:1 102:1 107:1 124:1 125:1 126:1 130:1 133:1 134:1 146:1 165:1 180:1 197:1 202:1 207:1 209:1 225:1 232:1 233:1 237:1 240:1 252:1 256:1 260:1 262:1 263:1 271:1 273:1 275:1 277:1 283:1 284:1 285:1 293:1 294:1 # cúspide distoplalatina (estructura corporal)
2:1 5:1 9:1 11:1 14:1 18:1 21:1 42:1 90:1 # corte en la mano
2:1 5:1 9:1 11:1 21:1 24:1 90:1 119:1 227:1 296:1 # corte en la cabeza
1:1 2:1 6:1 11:1 30:2 80:1 85:1 90:1 95:1 # se corto el uña de el pie
2:1 4:1 6:1 9:1 11:1 23:1 26:1 41:1 44:1 53:1 89:1 90:1 110:1 220:1 # corta alimentos
1:1 4:1 9:1 12:1 19:1 20:1 55:1 60:1 70:1 71:1 85:1 109:1 162:1 210:1 # drusen de lámina basal
2:1 3:1 6:1 7:1 11:2 27:1 34:1 90:1 131:1 278:1 # corto con tijera
2:1 9:1 11:1 21:1 24:1 30:1 72:1 90:1 279:1 # corte en el muñeca
8:1 14:2 18:1 22:1 26:1 46:1 53:1 84:1 144:1 288:1 # cianometanos
7:1 8:1 9:1 14:1 18:1 21:1 22:1 23:1 28:1 32:1 35:1 41:1 48:1 89:1 120:1 122:1 144:1 190:1 222:1 299:1 # cianosis enterogénica
24:1 31:1 32:1 33:1 35:1 37:1 39:1 54:1 68:1 103:1 107:1 171:1 173:1 # división cycadophyta
5:1 8:1 9:1 15:1 53:1 76:1 205:1 # ciclamen
6:1 8:1 10:1 14:1 22:1 26:1 29:1 67:1 71:1 74:1 76:1 79:1 84:1 144:1 155:1 160:1 166:1 195:1 219:1 281:1 288:1 # acetohexamida ( sustancia )
1:1 3:1 4:1 7:1 8:1 11:1 15:1 17:1 21:1 29:1 30:1 33:1 39:1 42:2 44:1 68:1 76:1 86:1 98:1 99:1 122:1 143:1 177:1 184:1 205:1 278:1 297:1 # alteración cíclico de el mamar
3:1 6:1 8:1 11:2 15:2 17:1 19:1 24:1 32:1 35:1 43:1 44:1 66:1 84:1 111:1 113:1 143:1 157:1 163:1 168:1 178:1 205:1 249:1 298:1 # casco para ciclismo (objeto físico)
6:1 8:1 15:1 17:1 28:1 45:1 51:1 57:1 73:1 87:1 108:1 111:1 146:1 150:1 162:1 205:1 206:1 274:1 # ciclobarbital (producto)
8:1 15:1 51:2 55:1 76:1 77:1 205:1 # cicloamilosa
8:1 15:1 51:1 77:1 160:1 195:1 205:1 212:1 # ciclohexilaminas
8:2 9:1 10:1 12:1 14:1 15:2 17:1 21:1 22:1 23:1 25:1 26:1 28:1 41:1 51:1 52:1 60:1 61:1 67:1 71:1 74:1 89:1 120:1 144:1 145:1 147:1 155:1 166:1 185:1 205:1 212:1 219:1 226:1 281:1 288:1 # ciclosarin - agente neurotóxico ( sustancia )
8:1 15:2 27:1 46:1 51:1 53:1 84:1 135:1 205:1 # ciclometicaína
8:2 9:2 10:1 14:1 15:1 18:1 22:1 23:1 26:2 34:1 43:1 51:1 67:1 71:1 74:1 81:1 89:1 107:1 144:1 145:1 155:1 166:1 179:1 205:1 212:1 219:1 254:1 281:1 288:1 # ciclopentanona monooxigenasa ( sustancia )
6:2 8:1 9:1 15:1 23:1 28:1 45:1 51:1 57:1 73:1 81:1 87:1 89:1 107:1 108:1 146:1 205:1 206:1 220:1 274:1 # ciclopentolato ( producto )
6:2 8:1 9:1 15:1 23:1 28:1 45:1 51:1 57:1 73:1 81:1 87:1 89:1 107:1 108:1 146:1 205:1 206:1 220:1 274:1 # ciclopentolato+fenilefrina (producto)
1:1 2:1 3:1 6:1 8:2 9:1 10:1 14:1 15:1 22:1 23:1 26:1 40:1 51:2 62:1 67:1 71:1 74:1 81:1 89:1 107:1 144:1 152:1 155:1 166:1 205:2 210:1 219:1 220:1 281:1 288:1 # clorhidrato de ciclopentolato (sustancia)
1:1 6:1 8:2 11:1 12:1 15:2 28:2 35:1 44:1 51:1 66:1 73:1 77:1 84:1 100:1 107:2 111:1 143:1 205:1 206:1 210:1 # cilindro de ciclopropano ( objeto físico )
2:1 5:1 8:1 15:1 25:1 36:1 41:1 50:1 51:1 74:1 130:1 133:1 198:1 205:1 # ciclosporina, 25 mg, cápsula
7:1 28:1 52:1 71:1 # género cygnus
2:1 4:1 5:1 8:2 11:1 14:1 15:2 18:1 25:1 26:1 29:1 33:1 39:1 42:1 43:1 46:1 54:1 62:1 65:1 68:1 77:2 86:1 98:1 99:1 100:1 140:1 143:1 174:1 177:1 184:1 208:1 210:1 221:1 230:1 247:1 # dilatación cilíndrico ( anomalía morfológica )
2:1 14:2 20:1 32:1 43:1 48:1 67:1 75:1 105:1 113:1 136:1 157:1 159:1 164:1 168:1 170:1 175:1 178:1 182:1 188:1 189:1 191:1 192:1 194:1 211:1 214:1 215:1 216:1 217:1 244:1 248:1 250:1 251:1 264:1 281:1 # cynanchum ( organismo )
2:1 18:1 25:1 43:1 46:1 136:1 # cynomorium
2:1 12:1 14:1 18:1 22:1 25:1 31:1 32:2 34:1 43:1 44:1 48:1 54:1 65:1 73:1 75:1 87:1 105:1 113:1 119:1 157:1 159:1 164:1 168:1 170:1 175:1 178:1 182:1 188:1 189:1 191:1 192:1 194:1 211:1 214:1 215:1 216:1 217:1 244:1 248:1 250:1 251:1 # cyprinodon diabolis ( organismo )
1:1 8:1 10:1 15:1 16:1 17:1 20:1 21:1 23:1 24:1 32:1 59:1 72:1 81:1 83:1 123:1 133:1 208:1 # arnt de cisteína específica
12:1 30:1 44:1 56:1 79:1 96:1 148:1 174:1 # linfocele
10:2 11:1 13:1 15:1 21:1 25:1 32:1 128:1 134:1 143:1 172:1 # quiste gástrico
1:1 3:1 10:1 11:1 15:1 21:1 25:1 32:1 61:1 69:1 70:1 128:1 129:1 143:1 165:1 172:1 176:1 183:1 # ruptura de quiste ovárico
14:1 33:1 39:1 44:1 68:1 75:1 121:1 164:1 235:1 # ganglión
3:1 5:1 10:1 15:1 17:1 21:1 32:1 37:1 50:1 54:1 58:1 128:1 172:1 198:1 218:1 228:1 # quiste radicular
3:1 8:2 10:2 12:1 13:1 14:2 18:1 20:1 21:1 22:1 26:1 32:1 55:1 67:1 71:1 74:1 76:1 78:1 144:1 147:1 155:1 166:1 167:1 208:1 219:1 281:1 288:1 # cisteína aminotransferasa (sustancia)
1:1 2:1 8:2 9:2 10:1 12:1 16:1 17:1 20:2 21:1 22:1 25:1 30:1 32:1 38:1 67:1 73:1 85:1 109:1 144:1 155:1 208:1 219:1 # presencia de cisteína en el orinar
10:1 11:1 13:1 15:1 22:1 27:1 28:1 62:1 123:1 128:1 135:1 143:1 # atrofia quístico
10:1 15:1 24:1 27:1 28:1 32:1 35:1 41:1 46:1 52:1 83:1 123:1 127:1 128:1 135:1 137:1 190:1 222:1 # fibrosis quística neom
1:1 2:2 10:1 11:1 15:1 26:1 27:1 28:1 31:1 32:1 35:1 36:1 37:1 41:1 90:1 123:1 128:1 130:1 135:1 137:1 143:1 171:1 190:1 222:1 # portador de fibrosis quístico
1:1 7:1 9:1 10:1 14:1 19:1 28:1 37:1 38:1 49:1 53:1 66:1 67:1 114:1 115:1 123:1 128:1 132:1 137:1 148:1 151:1 187:1 281:1 # enfermedad fibroquística de pancreas
2:1 4:1 7:1 8:1 10:1 11:1 12:1 14:1 15:2 17:1 18:2 24:1 27:1 38:1 42:2 43:1 46:2 65:1 72:1 81:1 85:1 128:1 135:1 140:1 143:1 152:1 169:1 174:1 187:1 213:1 221:1 230:2 239:1 247:1 292:1 # carcinoma quístico hipersecretor ( anomalía morfológica )
2:1 7:1 8:1 10:1 11:1 15:1 27:2 32:2 35:1 36:1 41:1 47:1 55:1 64:1 79:1 130:1 135:1 213:1 222:1 # miositis por cisticercosis
1:1 2:1 3:1 5:1 8:1 10:1 27:2 32:2 55:1 64:1 76:1 80:1 81:1 104:1 127:1 156:1 # empeoramiento de la cistitis
1:1 3:1 8:1 10:1 17:1 27:2 30:1 32:2 64:1 88:1 91:1 104:1 162:1 282:1 298:1 # cistitis del embarazo
2:1 6:1 10:1 14:1 21:1 22:1 29:1 32:1 43:1 44:1 45:1 48:1 55:1 75:1 76:1 77:1 105:1 111:1 113:1 125:1 141:1 157:1 159:1 162:1 164:1 168:1 170:1 175:1 178:1 182:1 188:1 189:1 191:1 192:1 194:1 211:1 214:1 215:1 216:1 217:1 244:1 248:1 250:1 251:1 255:1 # familia cystobacteraceae ( organismo )
1:1 5:1 10:1 11:1 15:1 17:1 27:1 29:1 42:2 50:1 58:1 104:1 115:1 128:1 135:1 143:1 198:1 218:1 228:1 # edema macular quístico
2:1 6:1 10:1 14:1 28:1 32:2 35:1 41:1 43:1 48:1 61:1 75:1 82:1 105:1 113:1 125:1 133:1 157:1 159:1 164:1 168:1 170:1 175:1 178:1 182:1 188:1 189:1 191:1 192:1 194:1 211:1 214:1 215:1 216:1 217:1 244:1 248:1 250:1 251:1 258:1 # cystoisospora burrowsi ( organismo )
5:1 9:1 50:1 51:1 58:1 75:1 116:1 179:1 218:1 # cálculo en la vejiga
2:1 4:1 6:1 8:1 10:1 13:1 18:1 32:1 42:1 46:1 53:1 84:1 125:1 132:1 247:1 # cistometría normal
9:1 10:1 21:1 32:1 53:1 121:1 127:1 128:1 145:1 172:1 208:1 # quiste meníngeo
2:1 4:1 5:1 10:1 14:1 15:2 17:1 18:1 21:1 32:1 42:1 43:1 44:1 46:1 50:1 58:1 65:2 128:1 140:1 172:1 174:2 198:1 218:1 221:1 228:1 230:1 247:1 # quiste folicular (anomalía morfológica)
3:1 10:1 17:1 21:1 25:1 32:1 62:1 66:1 69:1 128:1 172:1 249:1 298:1 # quiste paratubárico
11:1 12:1 15:1 19:1 23:1 26:1 35:1 44:1 60:1 143:1 156:1 205:1 257:1 # 3 ' 5 ' - cmp - cíclico sintasa
1:2 6:1 8:3 9:1 15:1 19:1 28:1 40:1 43:1 46:1 49:1 60:1 64:1 67:1 80:1 96:1 123:1 155:1 181:1 187:1 212:1 254:1 # deficiencia de citocromo - c oxidasa
1:1 2:1 4:1 6:1 7:1 8:1 14:1 15:1 18:1 36:1 40:1 42:1 43:1 46:1 58:1 64:1 65:1 92:1 126:1 140:1 174:1 221:1 230:1 247:1 # cuerpo citoide ( anomalía morfológica )
3:1 7:1 12:1 20:1 27:1 62:1 92:1 109:1 128:1 278:1 # queratina-13
3:1 7:1 12:1 20:1 27:1 62:1 92:1 109:1 128:1 278:1 # queratina 14
3:1 7:1 12:1 20:1 27:1 62:1 92:1 109:1 128:1 278:1 # queratina-15
3:1 7:1 12:1 20:1 27:1 62:1 92:1 109:1 128:1 278:1 # queratina 16
3:1 7:1 12:1 20:1 27:1 62:1 92:1 109:1 128:1 278:1 # queratina - 17
3:1 6:1 7:2 8:1 14:2 15:1 23:2 27:2 36:1 58:1 62:1 64:1 92:2 126:1 128:1 135:1 158:2 278:1 # anticuerpo anti - citoqueratina
3:1 6:1 7:1 8:2 10:1 14:1 22:1 26:1 62:1 64:1 67:1 71:1 74:1 92:1 128:1 144:1 155:1 166:1 219:1 278:1 281:1 288:1 # citoqueratina ( sustancia )
8:1 15:1 41:1 51:1 141:1 174:1 205:1 # ciclofosfamida
6:1 7:1 8:2 9:1 12:1 16:1 23:1 27:1 35:1 37:1 40:1 49:1 52:1 56:1 64:1 85:1 89:1 96:1 111:1 112:1 119:1 181:1 199:1 261:1 # citocinesis (entidad observable)
1:1 3:2 4:1 5:1 6:1 7:1 8:2 19:1 21:1 29:1 30:1 33:1 39:1 64:1 68:1 86:1 98:1 99:1 107:1 113:1 122:1 123:1 124:1 137:1 177:1 184:1 278:1 280:1 297:1 # alteración de el fibra citoplasmáticas
5:2 6:1 8:1 16:1 19:2 50:1 58:1 64:1 107:1 113:1 116:1 124:1 198:1 218:1 280:2 # vesículas citoplasmáticas
6:2 8:2 10:1 12:1 14:1 20:1 22:1 26:1 64:1 67:1 71:1 74:1 109:1 144:1 147:1 155:1 166:1 212:1 219:1 254:1 281:1 288:1 # citotoxina ( sustancia )
8:1 10:1 14:1 22:1 26:1 27:1 40:1 49:1 56:1 57:1 67:1 71:1 74:1 127:1 144:1 147:1 155:1 166:1 181:1 205:1 219:1 281:1 288:1 # nucleotidasa ( sustancia )
1:1 6:2 7:1 11:1 12:1 15:1 29:1 33:1 35:1 49:1 84:1 90:1 111:1 143:1 187:1 # injerto de dacrón ( objeto físico )
9:1 10:1 21:1 25:2 29:1 37:1 41:1 47:1 49:1 128:1 149:2 172:1 187:1 259:1 # dacriostenosis adquirir
2:1 3:1 17:1 94:1 186:1 213:1 234:1 264:1 # orchardgrass
1:1 6:1 8:1 10:1 19:1 21:2 25:1 28:1 29:1 33:1 39:1 41:2 45:2 57:1 58:1 61:1 66:2 68:1 73:1 86:1 87:1 96:1 98:1 99:1 108:1 117:1 127:1 146:1 176:1 177:1 184:1 206:1 274:1 296:1 # pasteurizador de productos lácteos (ocupación)
6:1 10:1 12:1 25:1 28:1 32:1 45:1 57:1 73:2 87:1 108:1 128:1 146:1 172:1 176:1 206:1 274:1 # quinupristina+dalfopristina (producto)
1:1 16:1 30:1 33:1 35:1 37:1 39:1 56:1 68:1 91:1 # lesión del adn
5:1 6:1 14:1 20:1 28:1 45:1 49:1 50:1 57:1 65:1 73:1 74:1 87:1 88:1 108:1 146:1 198:1 206:1 274:1 # danazol , 50 mg , cápsula ( producto )
5:1 14:1 17:1 49:1 50:1 52:1 58:1 66:1 90:1 198:1 218:1 249:1 # partícula dane
7:1 13:1 14:1 23:1 28:1 33:1 36:1 49:1 51:1 53:1 65:1 158:1 254:1 # dantrón + poloxámero
12:1 14:1 75:1 121:1 152:1 # anhinga
1:1 2:1 4:1 17:1 24:1 34:1 36:1 43:1 48:1 49:1 51:1 63:1 90:1 119:1 162:1 272:1 # caballo poni de dartmoor
4:1 6:1 8:1 9:1 10:1 14:1 16:1 22:1 23:1 26:1 27:1 44:1 53:1 56:1 67:1 71:1 74:1 77:1 89:1 110:1 144:1 155:1 166:1 219:1 220:1 281:1 288:1 # dátiles - alimento (sustancia)
2:1 5:1 9:1 14:1 29:1 32:1 42:1 43:1 48:1 50:1 58:1 62:1 69:1 71:2 75:1 81:1 105:1 106:1 113:1 136:1 156:1 157:1 159:1 164:1 168:1 170:1 175:1 178:1 182:1 188:1 189:1 191:1 192:1 194:1 198:1 211:1 214:1 215:1 216:1 217:1 218:1 244:1 248:1 250:1 251:1 # lumpenus maculatus ( organismo )
9:1 16:1 18:1 32:1 35:2 38:1 54:1 59:1 61:2 71:1 106:1 138:1 160:1 173:1 190:1 205:1 # enuresis exclusivo diurno
1:1 12:1 16:1 19:1 20:1 55:1 60:2 76:1 109:1 156:1 # dcmp desaminasa
1:1 5:1 8:1 11:1 15:1 27:1 33:1 34:1 39:1 40:1 45:1 49:1 54:2 57:1 68:1 86:1 99:1 100:1 108:1 112:1 131:1 146:1 173:1 181:1 234:1 267:1 # pérdida de la audición conductiva
1:2 2:1 3:1 7:1 31:2 41:3 51:1 82:1 234:1 278:1 # sordera de los dos oídos
1:3 2:2 6:1 9:2 11:1 14:1 15:2 20:1 24:1 27:2 28:1 30:1 34:1 40:1 43:1 45:1 48:1 72:1 75:1 83:1 105:1 114:1 123:1 132:1 135:1 143:1 145:1 149:1 151:1 159:1 164:1 175:1 182:1 191:1 192:1 194:1 215:1 216:1 223:1 248:1 274:1 290:1 # defecto genético en el organificación de hormona tiroidea iib
11:1 12:1 15:1 20:1 27:1 48:1 55:1 76:1 109:1 143:1 147:1 # nicotinamidasa
4:2 7:1 8:1 12:1 20:1 25:1 26:1 55:1 56:1 62:1 63:1 72:1 80:1 81:1 109:1 110:1 141:1 153:1 160:1 239:1 272:1 # fallecimiento (ex perinatal)
4:1 6:1 7:1 9:1 21:1 23:1 26:1 84:1 89:1 90:1 92:1 114:1 116:1 220:1 279:1 # muerte fetal ( evento )
1:1 7:1 21:1 30:1 37:1 38:1 42:1 90:1 92:1 210:1 279:1 # muerte de el madre
1:1 7:1 8:1 10:1 14:2 15:1 16:1 22:1 23:1 26:1 27:1 36:1 51:1 58:1 67:1 71:1 74:1 92:2 126:1 128:1 135:1 144:1 151:1 155:1 158:1 166:1 199:1 219:1 281:1 288:1 # anticuerpo desbloqueante ( sustancia )
1:1 6:1 11:1 25:2 28:1 32:1 45:1 46:1 55:1 57:1 73:2 82:1 87:1 108:1 110:1 128:1 137:1 146:1 149:1 156:1 172:1 201:1 206:1 274:1 300:1 # debrisoquina , 10 mg , comprimir ( producto )
1:3 8:1 9:1 17:1 22:1 24:1 30:1 37:1 59:1 67:1 72:1 91:1 144:1 155:1 219:1 # decadencia del arn
1:3 3:1 7:1 16:1 25:1 38:1 40:1 79:1 137:1 140:1 163:1 179:1 300:1 # rigidez de descerebración
1:1 2:2 14:1 26:2 28:1 32:1 43:2 46:1 48:1 51:1 62:1 64:1 72:1 75:1 105:1 113:1 140:1 157:1 159:1 164:1 168:1 170:1 175:1 178:1 182:1 185:1 188:1 189:1 191:1 192:1 194:1 211:1 214:1 215:1 216:1 217:1 244:1 248:1 250:1 251:1 264:1 # dechloromonas agitata (organismo)
1:1 8:1 40:1 72:1 108:1 # decidua
1:1 9:1 12:2 18:2 20:1 32:1 34:1 35:1 37:1 40:1 41:2 43:1 49:1 54:1 55:1 62:1 109:1 113:1 141:1 157:1 172:1 174:1 181:1 222:1 289:1 # adenosina monofosfato disminuida
12:1 26:1 32:1 40:1 49:1 50:1 51:1 54:1 55:1 84:1 111:1 113:1 157:1 172:1 181:1 185:1 227:1 235:1 # betaglobulina disminuida
11:1 12:2 20:1 32:1 40:1 44:1 49:1 54:1 55:1 65:1 109:1 113:1 157:1 172:1 181:1 # colina disminuida
1:1 4:1 9:1 12:2 20:2 30:1 31:1 32:1 37:1 38:1 40:1 44:1 48:1 54:1 55:1 109:1 113:1 116:1 157:1 172:1 173:1 210:1 224:1 # nivel de adrenalina disminuido
6:1 12:1 27:1 31:1 32:1 40:1 54:1 55:1 64:1 81:1 84:1 113:1 157:1 172:1 204:1 224:1 # apetito disminuido
6:1 7:2 9:1 10:2 12:1 16:1 21:2 28:2 31:1 32:1 40:1 41:1 54:1 55:1 74:1 92:1 102:1 113:1 122:1 125:1 157:1 172:1 224:1 # testosterona disminuido en suero
1:2 8:1 9:1 12:1 16:1 30:1 32:1 39:1 53:1 54:1 55:1 57:1 65:1 72:1 79:1 86:1 91:1 106:1 113:1 136:1 157:1 195:1 # disminución del volumen de heces
1:1 12:1 32:1 40:2 49:1 54:1 55:1 61:1 69:1 113:1 150:1 157:1 165:1 172:1 181:1 # turbidez disminuida
1:1 13:1 17:1 24:1 26:1 28:1 30:1 45:1 56:1 65:1 72:1 96:1 162:1 292:1 # electrocardiograma de bajo voltaje
5:1 11:1 12:1 15:1 19:1 27:1 31:1 32:1 40:1 42:1 47:1 54:2 55:1 62:1 82:1 87:1 113:2 124:1 135:1 143:1 157:1 172:1 224:1 280:1 # sodio plasmatico disminuido
50:1 81:1 82:1 92:1 128:1 231:1 # pulso pequeño
1:2 3:2 4:2 8:1 9:2 10:1 13:2 16:1 21:1 23:2 26:1 29:1 30:1 33:1 39:1 45:1 53:1 57:1 58:1 60:1 61:1 68:1 69:1 70:1 71:1 72:1 78:1 86:1 89:2 98:1 99:1 102:1 116:1 129:1 134:1 146:1 165:1 177:1 180:1 183:1 184:1 197:1 202:1 203:1 207:1 209:1 225:1 232:1 233:1 237:1 240:1 252:1 256:1 260:1 262:1 263:1 271:1 273:1 275:1 276:1 277:1 283:1 284:1 285:1 286:1 287:1 293:1 294:1 295:1 301:1# estructura de el decusación tegmental ventral
15:1 19:1 22:1 27:1 42:1 58:1 107:1 113:1 135:1 136:1 152:1 264:1 # chiasma opticum
4:1 12:2 14:1 20:1 28:1 31:1 48:1 51:1 63:1 73:1 77:1 97:1 100:1 109:1 121:1 159:1 172:1 200:1 206:1 # anillo inguinal profundo
1:1 3:1 7:2 16:1 21:1 28:1 37:1 38:1 40:1 42:1 95:1 122:1 132:1 133:1 147:1 149:1 152:1 210:1 # respiraderos hidrotermales
7:1 8:1 80:1 261:1 # ciervo
1:1 84:1 # deet
1:1 2:1 3:1 5:1 6:1 10:1 13:1 18:1 19:1 30:1 41:1 59:1 78:1 91:1 94:1 101:1 117:1 118:1 119:1 125:1 138:1 139:1 199:1 229:1 236:1 241:1 242:1 243:1 246:1 265:1 266:1 268:1 269:1 270:1 # trastornos del habla
27:1 45:1 51:1 55:1 72:1 76:1 77:1 81:1 107:1 # amilopectinosis
1:1 2:1 4:1 7:1 9:3 18:1 20:1 27:1 29:1 36:2 37:1 42:1 49:1 53:1 55:1 57:1 76:1 79:1 106:1 114:1 115:1 130:1 132:1 145:1 148:1 169:1 235:1 289:1 # enfermedad por almacenamiento de glucógeno tipo i
1:2 8:2 9:1 12:1 15:1 17:1 20:1 24:1 27:1 48:1 59:1 64:1 67:1 80:1 109:1 123:1 155:1 292:1 # deficiencia de carnitina
8:3 13:1 15:3 16:1 18:1 20:1 24:1 25:1 34:1 47:1 64:1 72:1 81:1 83:1 123:2 133:1 223:1 253:1 290:1 # déficit nutricional no especificar
1:2 3:2 7:2 8:2 9:1 13:1 14:1 15:2 19:1 20:1 28:1 34:1 44:1 67:1 78:1 79:1 80:1 114:1 118:1 123:1 155:1 167:1 223:1 235:1 278:1 # deficiencia de glicerona - transferasa
1:2 8:2 9:1 15:1 28:1 41:1 67:1 80:1 95:1 123:1 147:1 149:1 155:1 174:2 # deficiencia de pirofosfotransferasa
1:2 3:1 8:2 9:1 13:1 14:1 15:1 55:1 67:1 78:1 80:1 82:1 110:1 123:1 155:1 167:1 212:1 254:1 # deficiencia de transoximinasa
1:3 8:1 28:1 33:1 38:1 39:1 44:1 46:1 53:1 56:1 68:1 72:1 86:1 99:1 100:1 124:1 137:1 185:1 193:1 200:1 208:1 210:1 # síndrome de depleción de agua libre
1:1 8:1 9:1 11:1 13:1 16:1 17:1 22:1 28:1 34:1 38:1 42:1 46:1 67:1 73:1 85:1 123:1 131:1 132:1 144:1 148:1 149:1 155:1 219:1 282:1 # presencia confirmar de trombo
4:1 14:1 18:1 19:2 42:1 46:1 52:1 58:1 151:1 221:1 230:1 247:1 253:1 # anomalías cutáneas
1:1 2:1 4:1 8:1 14:1 17:1 23:1 26:1 29:1 42:2 75:2 98:1 105:1 132:1 158:1 164:1 174:1 175:1 191:1 247:1 # malformación de garganta
1:2 3:1 4:1 7:3 8:3 9:1 11:1 12:1 15:1 16:1 18:1 21:2 23:1 24:2 29:2 32:1 44:1 51:1 52:1 54:1 72:1 81:1 83:1 90:1 96:1 98:2 116:1 120:1 122:1 123:1 133:1 145:1 163:1 257:1 261:1 278:1 287:1 290:1 296:1 297:1 # degeneración de disco intervertebral , localización no especificar
1:1 10:2 11:1 13:1 18:1 19:1 22:1 28:1 32:1 33:1 34:1 54:1 117:1 123:1 131:1 134:1 162:1 # distrofia de bastón y cono
1:2 3:1 7:1 8:1 9:1 29:1 40:1 51:1 52:1 55:1 76:1 77:1 98:1 145:1 278:1 287:1 297:1 # degeneración amiloide
1:2 3:1 7:1 8:1 9:1 12:1 20:1 27:1 29:1 30:1 38:1 52:1 84:1 98:1 109:1 145:1 278:1 287:1 297:1 # degeneración de el retina
1:2 3:2 4:1 7:2 9:1 11:1 13:1 17:1 20:1 21:1 25:1 27:2 30:1 32:1 52:1 62:1 64:1 65:1 90:2 106:1 116:1 136:1 137:1 145:1 232:1 278:1 287:1 300:1 # artritis degenerativa de el columna vertebral
13:1 17:1 28:1 32:1 35:1 41:1 90:1 190:1 222:1 # artrosis
4:1 13:1 15:1 18:1 24:1 32:1 35:1 41:1 42:1 44:1 50:1 51:1 62:1 66:1 83:1 123:1 179:1 190:1 204:1 222:1 231:1 247:1 # papulosis maligno atrófica
1:1 8:1 10:1 14:1 22:1 26:1 28:1 40:1 67:1 71:1 74:1 95:1 144:1 152:1 155:1 166:1 193:1 210:1 219:1 281:1 288:1 # dehidroepiandrosterona ( sustancia )
1:1 8:1 10:1 11:1 14:1 16:1 22:1 26:1 28:1 40:1 41:1 57:1 67:1 71:1 74:1 106:1 144:1 145:1 152:1 155:1 166:1 174:2 210:1 219:1 235:1 281:1 288:1 299:2 # fosfogluconato deshidrogenasa ( sustancia )
1:1 2:1 11:1 12:1 16:1 18:1 19:1 28:1 40:1 145:1 150:1 152:1 163:1 210:1 299:1 # ascorbino deshidrogenasa
7:1 9:2 12:1 13:1 16:1 17:1 20:1 21:1 22:1 23:2 25:1 26:1 38:1 55:1 76:1 80:1 89:1 120:1 122:1 123:1 153:1 234:1 245:1 257:1 # entrenamiento esfinteriano tardío
7:2 9:1 35:1 50:1 58:1 69:1 81:1 85:1 152:1 167:1 169:1 208:1 213:1 218:1 227:1 239:1 # hipersensibilidad tuberculínica
3:1 8:1 11:1 13:1 19:1 21:1 23:1 29:1 31:1 34:1 37:1 38:1 55:1 60:1 72:1 78:1 84:1 110:1 118:1 120:1 131:1 171:1 236:1 # acontecimiento retrasado
2:1 4:1 12:2 14:1 16:1 17:1 18:1 20:1 30:1 35:1 38:1 40:1 42:1 43:1 44:1 51:1 55:1 104:1 108:1 109:1 110:1 111:1 132:1 150:1 195:1 235:1 247:1 299:1 # hemoglobina anormal , residuo eliminar
4:1 8:1 15:1 19:1 20:1 24:1 29:1 34:1 43:1 46:1 51:1 66:1 83:1 94:1 98:1 123:1 223:1 290:1 291:1 # halomonas pacifica
1:1 2:1 9:1 17:1 23:1 25:1 26:1 33:1 80:1 89:1 147:1 # botón de orientar
1:1 3:1 30:1 44:1 91:1 149:1 # delira
1:1 25:1 26:1 30:1 32:1 91:1 187:1 # delta-cristalinas
1:1 2:1 6:1 8:1 9:1 12:1 16:1 17:1 22:1 27:1 36:1 41:1 53:1 56:1 67:1 90:1 104:1 124:1 130:1 141:1 144:1 148:1 155:1 169:1 219:1 # demencia por múltiples infartos
1:2 11:1 35:1 41:1 43:1 72:1 87:1 104:1 222:1 # demodecosis
1:2 2:1 14:1 15:1 32:1 43:2 44:1 48:2 50:1 58:2 75:1 87:1 97:1 104:1 105:1 113:1 157:1 159:1 160:1 164:1 168:1 170:1 175:1 178:1 182:1 188:1 189:1 191:1 192:1 194:1 211:1 214:1 215:1 216:1 217:1 218:1 244:1 248:1 250:1 251:1 # demodex cuniculi (organismo)
1:1 9:1 12:1 22:1 25:1 44:1 55:1 74:1 76:1 77:1 82:1 103:1 141:1 149:1 167:1 # subfamilia densovirinae
1:2 4:1 9:1 16:1 17:1 21:1 23:1 25:1 26:1 30:1 40:1 42:1 44:1 47:1 49:1 65:1 77:1 82:1 89:1 91:1 106:1 113:1 150:1 181:1 226:1 247:1 259:1 # solubilidad del esmalte dentario
1:1 7:1 8:1 9:2 14:1 15:1 21:1 23:2 27:1 33:1 39:1 42:1 52:1 68:1 81:1 86:1 89:2 99:1 120:1 132:1 135:1 239:1 # dentición permanente
1:1 3:1 6:1 9:1 23:1 26:1 37:1 55:1 61:1 89:1 108:1 129:1 # dentadura mixto
1:2 2:1 3:1 9:1 22:1 23:1 26:1 31:1 37:2 44:1 61:1 89:1 95:1 108:1 110:1 129:1 156:1 171:1 # limpiador de dentadura
1:2 6:1 8:1 9:1 10:1 14:1 16:1 22:2 26:1 37:1 41:1 54:1 62:1 67:1 71:1 74:1 82:1 141:1 144:1 155:1 166:1 174:1 196:1 212:1 219:1 254:1 281:1 288:1 290:1 # desoxiadenosina difosfato (sustancia)
12:2 18:1 19:1 23:1 26:1 27:1 35:1 55:1 60:1 76:1 111:1 149:1 253:1 257:1 # (4 - aminobutirilo)lisina sintasa
1:1 2:1 8:1 12:1 16:1 25:1 36:1 57:1 74:2 82:1 93:1 100:1 108:1 130:1 141:1 149:2 173:1 185:1 212:1 254:1 258:1 # desoxirribonucleasa iv ( inducir por fago t < sub > 4 < / sub > )
1:2 8:1 9:2 15:1 17:1 25:1 64:1 67:1 81:1 100:1 150:1 155:1 162:1 193:1 # dependencia a barbitúricos
4:1 11:1 12:1 15:1 27:1 31:1 34:1 100:1 135:1 143:1 150:1 174:1 # fondo albinótico
1:4 3:1 5:1 8:1 9:1 13:1 19:1 29:1 30:2 31:1 33:1 39:1 40:1 42:1 50:1 53:1 56:1 65:1 68:1 72:1 78:1 79:1 86:1 91:1 99:1 106:2 113:1 124:2 128:1 136:1 160:1 172:1 193:1 224:1 280:1 297:1 # depleción del volumen de plasma y/o de líquido extracelular
1:1 7:1 16:1 36:1 44:1 53:1 65:1 110:1 133:1 # despolimerización
1:2 2:1 4:1 6:1 12:1 14:1 15:1 18:2 35:1 42:1 43:1 46:1 51:1 64:1 65:1 97:1 111:1 140:1 174:1 193:1 221:1 230:1 235:1 247:1 279:1 299:1 # depósito de inmunoglobulinas ( anomalía morfológica )
1:1 6:1 9:2 16:1 21:1 23:1 35:1 41:2 51:1 54:1 64:1 80:1 89:1 120:1 193:1 # depósitos en los dientes
1:2 2:1 4:1 6:1 14:1 15:1 17:1 18:2 24:1 34:1 35:1 42:1 43:1 46:1 64:1 65:1 140:1 174:1 193:1 221:1 230:1 247:1 292:1 # depósito de carbono (anomalía morfológica)
1:1 2:1 11:1 15:1 16:2 38:2 47:1 54:1 55:1 73:1 82:1 96:1 143:1 193:1 234:1 # depresores miocárdicos
1:1 5:1 14:1 23:1 25:1 26:1 30:1 34:1 52:1 55:1 73:1 110:1 149:1 174:1 193:1 288:1 # fontanela deprimir
1:1 3:2 25:1 29:1 40:1 45:1 49:1 55:1 61:1 69:1 73:1 110:1 129:1 165:1 180:1 181:1 183:1 193:1 197:1 203:1 255:1 297:1 # fractura deprimida
1:1 16:1 33:1 35:1 38:1 39:1 68:1 73:1 193:1 # depresión
1:1 9:1 11:1 16:1 26:1 30:1 33:1 34:1 35:1 38:1 39:1 48:1 52:1 64:1 68:1 73:1 121:1 127:1 131:1 187:1 193:1 # depresión congénita en el cráneo
2:1 28:1 31:1 32:1 35:1 36:1 37:1 41:2 51:1 54:1 65:1 82:1 169:1 190:1 222:1 # adiposis doloroso
1:1 2:1 6:1 7:2 27:1 32:1 35:1 41:1 42:1 62:1 81:1 84:1 126:1 132:1 174:1 190:1 195:1 196:1 222:1 290:1 # dermatosis herpetiforme
1:1 2:1 7:1 14:1 17:1 21:1 23:1 25:3 26:1 27:2 32:1 36:1 42:2 47:1 62:1 64:2 73:1 110:1 120:1 130:1 132:1 149:1 158:1 226:1 258:1 259:1 288:1 # dermatitis por irritante primario
1:1 4:1 7:1 13:1 15:1 24:2 27:2 32:1 42:1 62:1 64:1 72:1 83:1 85:1 105:1 132:1 140:1 160:1 167:1 208:1 # dermatitis extrínseca alérgica
1:2 6:1 7:2 30:1 36:1 42:1 58:1 62:1 64:1 91:1 92:1 123:1 126:1 132:1 196:1 # dermatofitosis del cuerpo
1:1 7:1 27:2 32:1 41:1 42:1 50:1 51:1 60:1 62:1 63:1 64:1 132:1 # dermatitis bullosa
1:2 6:1 7:2 24:1 28:1 30:2 31:1 32:1 35:1 41:1 42:1 58:1 62:1 63:1 91:1 92:1 106:1 119:1 132:1 190:1 196:1 222:1 227:1 # dermatosis del cuero cabelludo
1:3 2:1 3:1 5:1 9:2 10:1 13:1 16:2 23:1 26:1 45:1 57:1 61:1 69:1 70:1 79:1 89:1 90:1 100:1 102:1 129:1 134:1 146:1 163:1 165:1 180:1 183:1 197:1 202:1 203:1 207:1 209:1 225:1 233:1 237:1 240:1 252:1 256:1 260:1 262:1 263:1 271:1 273:1 275:1 276:1 277:1 283:1 284:1 285:1 286:1 293:1 294:1 295:1 301:1# estructura de la aorta descendente
2:1 10:1 13:1 14:1 15:1 25:1 26:1 29:1 30:1 32:1 41:1 43:1 48:1 53:1 56:1 75:1 95:1 105:1 110:1 113:1 151:1 157:1 159:1 164:1 166:1 168:1 170:1 175:1 178:1 182:1 188:1 189:1 191:1 192:1 194:1 211:1 214:1 215:1 216:1 217:1 244:1 248:1 250:1 251:1 264:1 # pimelea trichostachya ( organismo )
1:2 3:1 14:1 16:1 18:1 31:1 32:1 35:1 38:1 41:1 61:1 82:1 106:1 111:1 115:1 129:1 137:1 190:1 222:1 # sobredosis de desflurano
1:1 16:1 27:1 28:1 40:1 71:1 133:1 149:1 # tiroides ( usp )
1:1 10:1 16:2 24:1 26:1 27:1 31:1 37:1 42:1 62:1 76:1 102:1 163:1 166:1 171:1 173:1 # estado descamativo
1:1 2:1 7:1 14:1 16:1 27:1 28:1 32:1 43:1 48:1 50:1 52:1 62:1 74:1 75:1 105:1 113:1 141:1 157:1 159:1 164:1 168:1 170:1 175:1 178:1 182:1 188:1 189:1 191:1 192:1 194:1 211:1 214:1 215:1 216:1 217:1 244:1 248:1 250:1 251:1 # género desulfatibacillum ( organismo )
1:1 2:1 3:1 4:1 6:1 7:1 14:1 16:1 29:1 32:1 43:1 48:1 50:1 51:1 56:1 65:1 74:1 75:1 94:1 105:1 111:1 113:1 147:1 157:1 159:1 162:1 164:1 168:1 170:1 174:1 175:1 178:1 182:1 188:1 189:1 191:1 192:1 194:1 211:1 214:1 215:1 216:1 217:1 244:1 248:1 250:1 251:1 278:1 291:1 # desulfobacter halotolerans (organismo)
1:1 9:1 15:1 16:1 18:1 24:1 29:1 44:1 50:1 65:1 74:1 83:1 111:1 162:1 174:1 195:1 289:1 # desulfobacula phenolica
1:1 2:1 14:1 15:1 16:1 28:1 32:1 34:1 43:1 47:1 48:2 50:2 58:1 73:1 74:1 75:1 95:1 105:1 107:1 111:1 113:1 157:1 159:1 164:1 168:1 170:1 174:1 175:1 178:1 182:1 188:1 189:1 191:1 192:1 194:1 206:1 211:1 214:1 215:1 216:1 217:1 244:1 248:1 250:1 251:1 # desulfobulbus propionicus (organismo)
1:1 9:1 15:1 16:2 24:1 46:1 50:1 55:1 74:1 76:1 80:1 150:1 163:1 167:1 174:1 282:1 # desulfomicrobium escambiense
1:1 2:1 4:1 14:1 15:1 16:1 17:1 24:1 26:1 27:1 32:1 43:1 45:1 48:1 50:1 74:1 75:1 83:1 105:1 113:1 135:1 147:1 157:1 159:1 164:1 168:1 170:1 174:1 175:1 178:1 182:1 188:1 189:1 191:1 192:1 194:1 211:1 213:1 214:1 215:1 216:1 217:1 244:1 248:1 250:1 251:1 # desulfotalea arctica ( organismo )
1:1 2:1 6:1 14:1 16:1 21:1 32:1 43:1 46:1 48:1 50:1 74:1 75:1 105:1 113:1 147:1 157:1 159:1 164:1 168:1 170:1 174:1 175:1 178:1 182:1 188:1 189:1 191:1 192:1 194:1 211:1 214:1 215:1 216:1 217:1 231:1 244:1 248:1 250:1 251:1 253:1 # desulfotomaculum putei (organismo)
1:1 2:1 4:1 5:1 9:1 14:1 16:1 19:1 32:2 35:1 43:1 48:1 50:1 74:1 75:1 103:1 105:1 113:1 157:1 159:1 164:1 167:1 168:1 170:1 174:1 175:1 178:1 182:1 188:1 189:1 190:1 191:1 192:1 194:1 211:1 214:1 215:1 216:1 217:1 244:1 248:1 250:1 251:1 280:1 # desulfovibrio alaskensis ( organismo )
1:1 16:1 22:1 28:1 44:1 50:1 55:1 61:1 74:1 76:1 77:1 111:1 141:1 # familia desulfurobacteriaceae
25:1 47:1 52:1 104:1 137:1 259:1 282:1 299:1 # embriogénesis
2:4 3:3 4:2 10:2 11:3 13:2 16:2 26:1 34:1 36:2 45:2 48:1 57:2 61:2 64:1 69:2 70:2 102:2 121:1 126:2 129:1 130:2 131:1 134:2 146:2 165:2 180:2 183:1 197:2 202:2 203:1 207:2 209:2 225:2 232:2 233:2 237:2 240:2 252:2 256:2 260:2 262:2 263:2 271:2 273:2 275:2 276:1 277:2 283:2 284:2 285:2 286:1 293:2 294:2 295:1 301:1# estructura corporal congénita (estructura corporal)
1:4 3:1 5:2 8:1 9:1 13:1 15:1 16:1 17:3 19:1 27:1 28:1 29:1 30:3 38:1 50:1 51:1 56:1 58:1 60:2 63:1 65:1 78:1 84:1 90:1 91:2 94:1 98:1 118:1 119:1 121:1 135:1 198:1 199:1 200:1 218:1 236:1 258:1 # desarrollo retrasar del lenguaje y de el articulación del habla
1:2 16:1 17:1 22:1 28:1 30:1 32:1 51:1 54:1 56:1 60:1 63:1 65:1 91:1 160:1 212:1 258:1 # dislexia del desarrollo
11:1 14:1 15:1 23:1 27:2 32:1 34:1 35:1 36:1 41:1 54:1 64:1 67:1 79:1 131:1 133:1 135:1 143:1 158:1 173:1 193:1 222:1 # dispositivos anticonceptivos
1:1 11:1 13:1 15:1 27:1 28:1 32:1 33:1 35:2 36:1 39:1 41:1 54:2 64:1 68:1 70:1 71:1 73:1 97:1 133:1 143:1 147:1 173:1 202:1 206:1 222:1 # protrusión de un dispositivo médico
3:1 7:1 12:1 13:1 21:1 23:1 25:1 27:1 32:1 35:1 36:1 41:1 54:1 64:1 78:1 122:1 133:1 153:1 173:1 222:1 253:1 257:1 267:1 # dispositivo intrauterinos
3:1 6:1 9:1 12:1 13:1 17:1 25:1 27:1 28:1 32:1 35:1 36:1 41:1 54:2 55:1 57:1 62:1 64:1 65:1 73:1 79:1 80:1 96:1 106:1 110:1 115:1 133:1 173:1 187:1 206:1 222:1 253:1 # dispositivo involucrar en procedimiento ( atributo )
1:1 3:1 6:2 8:1 12:1 15:1 19:1 26:1 28:1 45:1 53:1 55:1 57:1 73:1 76:2 82:1 84:1 87:1 108:1 111:1 137:1 146:1 160:1 206:1 274:1 # dexametasona + tobramicina ( producto )
1:1 2:2 3:1 4:1 17:1 19:1 26:1 27:1 29:1 42:2 53:1 76:1 82:1 84:1 132:2 141:1 160:1 174:1 232:1 253:1 # dexametasona , forma farmacéutico oral
1:1 8:1 9:1 10:1 14:2 18:1 21:1 22:1 23:1 26:1 66:1 67:1 71:1 74:1 120:1 144:1 155:1 158:1 160:1 166:1 219:1 281:1 288:1 289:1 # dexpantenol (sustancia)
1:1 4:2 7:1 13:1 22:1 28:2 56:1 73:1 105:1 107:2 140:1 160:1 206:1 # alergia al dextropropoxifeno
7:1 10:1 16:1 19:1 21:1 25:1 26:1 50:1 60:1 62:1 74:1 77:1 102:1 122:1 141:1 153:1 # esteril - sulfatasa
1:1 5:1 9:2 11:1 16:1 21:1 22:1 26:1 30:1 37:2 44:1 46:1 49:1 50:1 53:1 54:1 55:1 63:1 64:1 69:1 71:1 80:1 84:1 108:1 115:1 119:1 201:1 227:1 # diabetes mellitus de comienzo en la edad adulta
4:1 9:1 20:1 22:1 25:1 38:1 41:1 61:1 62:1 69:1 141:1 165:1 174:1 245:1 # fosfaturia renal
8:1 11:1 15:3 19:2 22:1 24:3 27:1 29:1 44:1 46:1 54:1 55:1 83:3 98:1 119:1 124:1 135:1 156:1 201:1 # complicaciones diabéticas oftálmicas
1:1 7:1 15:1 22:1 24:1 27:1 43:1 54:1 62:1 66:1 83:1 107:1 119:1 132:1 135:1 221:1 # dermopatía diabética
15:1 22:1 24:1 27:1 28:1 52:1 54:1 61:1 62:1 66:1 83:1 107:1 119:1 135:1 221:1 # neuropatía diabética
1:2 3:2 8:1 22:1 29:1 30:1 33:1 37:2 38:1 39:2 47:1 51:1 54:3 58:1 66:1 68:1 86:1 87:1 91:1 93:1 96:1 98:1 99:1 151:1 176:1 177:1 184:1 185:1 299:1 # radiólogo del área de radiodiagnóstico ( ocupación )
3:1 4:1 5:1 6:1 8:1 9:1 11:1 17:1 20:2 29:1 33:1 34:1 39:1 63:1 66:1 67:1 68:1 70:1 73:1 75:1 79:1 86:1 88:1 92:1 93:1 94:1 97:1 98:1 99:1 116:1 131:1 142:1 154:1 162:1 177:1 184:1 193:1 249:1 272:1 287:1 291:1 298:1 300:1 # hallazgo en una prueba (concepto para navegación)
2:1 4:1 14:2 20:1 22:1 31:1 32:1 37:1 43:1 44:1 48:1 54:1 75:2 105:1 113:1 157:1 159:1 164:2 168:1 170:1 171:1 175:1 178:1 182:1 188:1 189:1 191:1 192:1 194:1 211:1 214:1 215:1 216:1 217:1 244:1 248:1 250:1 251:1 # ganado diali ( organismo )
2:1 14:2 22:1 32:1 42:1 43:1 48:1 54:1 71:1 75:1 76:1 105:1 113:1 157:1 159:1 164:1 168:1 170:1 175:1 178:1 182:1 188:1 189:1 191:1 192:1 194:1 211:1 214:1 215:1 216:1 217:1 244:1 248:1 250:1 251:1 # diamanus (organismo)
4:1 7:1 9:1 13:1 17:1 23:1 25:1 26:1 27:1 28:1 37:1 40:1 49:1 53:1 54:1 56:1 66:1 80:1 84:2 85:1 89:1 111:1 112:1 119:1 150:1 169:1 181:1 199:1 226:1 249:1 261:1 # diámetro biparietal (entidad observable)
2:1 9:1 12:1 14:1 15:1 22:1 24:1 32:1 37:1 43:1 48:3 54:1 75:1 83:1 105:1 113:1 157:1 159:1 164:1 168:1 170:1 175:1 178:1 182:1 188:1 189:1 191:1 192:1 194:1 211:1 214:1 215:1 216:1 217:1 244:1 248:1 250:1 251:1 # adinia xenica ( organismo )
1:1 3:1 4:1 11:1 14:1 18:1 22:1 26:1 30:1 34:1 42:2 46:2 48:1 52:1 54:1 64:1 91:1 121:1 127:1 131:1 185:1 221:1 230:1 247:1 # anomalía congénita del diafragma neom
2:1 3:2 6:2 9:1 12:1 14:1 16:1 20:1 22:1 23:1 31:1 38:2 43:1 46:1 54:1 55:2 62:1 73:1 80:1 89:1 95:1 101:1 103:1 109:1 110:1 115:1 133:1 149:1 185:1 196:1 220:1 # movimientos respiratorios predominantemente diafragmáticos
3:1 7:1 22:2 48:1 54:1 59:1 185:1 195:1 # hernia diafragmáticas
4:1 5:1 6:1 8:1 11:1 12:1 15:1 17:1 18:1 22:1 27:1 29:1 31:1 35:1 43:1 46:1 50:1 58:1 87:1 90:1 97:1 98:1 103:1 135:1 198:1 201:1 218:1 # articulación sinovial [como un todo]
6:1 10:1 19:1 21:1 22:1 42:1 54:1 62:1 104:1 117:1 196:1 # diastematomielia
1:1 3:1 8:1 10:1 15:1 16:1 17:1 19:1 22:1 24:1 29:1 30:1 33:1 35:1 38:1 39:1 44:1 54:1 66:1 68:1 73:1 83:1 98:1 117:1 128:1 169:1 172:1 249:1 297:1 298:1 # equiparación de el presión diastólica
8:1 10:1 14:2 22:2 26:2 46:1 53:1 54:1 67:1 71:1 74:1 84:1 88:1 144:1 155:1 166:1 219:1 281:1 288:2 # diazometano ( sustancia )
8:1 9:1 10:1 14:1 22:1 26:1 27:1 54:1 67:1 71:1 74:1 80:1 144:1 147:1 155:1 166:1 219:1 227:1 281:1 288:1 # dibenzotiepina ( sustancia )
4:1 6:1 28:2 41:1 43:1 45:1 46:1 54:1 57:1 60:1 73:1 87:1 108:1 137:1 146:1 206:1 274:1 # dibromosalicilanilida (producto)
8:1 9:1 10:1 14:1 15:1 22:1 26:1 48:1 51:1 54:1 67:1 71:1 74:1 77:1 111:1 144:1 155:1 166:1 205:1 219:1 227:1 281:1 288:1 # diclobenilo (sustancia)
2:1 9:1 15:1 25:1 28:1 31:1 35:1 40:1 51:1 54:1 111:1 205:1 224:1 227:1 # diclorobenzoimidazol ribósido
2:1 7:1 8:1 10:1 14:1 15:1 21:1 22:1 26:1 27:1 28:1 51:1 54:1 67:1 71:1 74:1 84:1 122:1 144:1 155:1 166:1 205:1 219:1 281:1 288:1 # dicloroetil éter (sustancia)
2:1 6:1 9:1 15:1 28:1 50:1 51:1 54:1 62:1 74:1 114:1 141:1 196:1 205:1 # diclorofenoxietilo sulfato
2:1 14:2 15:1 23:1 28:1 32:1 43:1 48:1 54:1 60:1 75:1 79:1 96:1 105:1 113:1 157:1 158:1 159:1 164:1 168:1 170:1 175:1 178:1 182:1 188:1 189:1 191:1 192:1 193:1 194:1 195:1 211:1 214:1 215:1 216:1 217:1 244:1 248:1 250:1 251:1 264:2 # dichrocephala chrysanthemifolia ( organismo )
2:1 14:1 15:1 27:1 32:1 36:1 43:1 45:1 46:1 48:1 51:1 54:1 75:1 105:1 113:1 157:1 159:1 164:1 168:1 169:1 170:1 175:1 178:1 182:1 188:1 189:1 191:1 192:1 194:1 211:1 214:1 215:1 216:1 217:1 235:1 244:1 248:1 250:1 251:1 299:1 # tipo dictyoglomi ( organismo )
26:1 27:1 28:1 29:1 39:1 42:1 54:1 80:1 84:1 111:1 150:1 187:1 # dieta macrobiótica
3:1 9:1 17:1 24:1 26:1 30:1 40:1 54:1 80:1 84:1 152:1 210:1 292:1 # carbohidratos en el dieta
1:1 7:2 9:1 10:2 11:1 12:1 16:2 17:1 21:1 22:2 23:1 25:1 26:1 27:1 28:1 37:1 40:1 49:1 54:1 56:2 65:2 85:1 89:1 102:2 111:1 112:1 119:1 121:1 122:1 145:1 166:1 181:1 199:1 226:1 245:1 261:1 # ingesta diaria de colesterol (entidad observable)
1:1 20:1 21:1 28:1 73:1 82:1 147:1 206:1 208:1 # proteína de soja
9:1 11:1 42:1 110:1 # coenzima q
5:1 8:1 10:1 14:2 18:1 22:1 26:2 54:1 65:1 67:1 71:1 74:1 76:1 80:1 84:1 144:1 155:1 166:1 219:1 281:1 288:2 # dietanolamina ( sustancia )
1:1 6:1 8:1 10:2 14:1 16:1 22:1 26:1 27:2 41:1 54:2 56:1 62:1 67:1 71:1 74:1 77:1 80:1 84:1 102:1 141:1 144:1 155:1 166:1 174:1 196:1 219:1 281:1 288:1 290:1 # difosfato de dietilestilbestrol (sustancia)
2:1 4:1 14:2 18:1 23:1 26:1 42:3 55:1 76:3 132:1 158:1 247:1 # amamantamiento anormal
3:1 5:2 11:1 13:1 15:1 16:1 17:2 23:1 26:1 28:1 33:1 34:1 35:1 37:1 38:1 39:1 50:1 54:1 58:1 65:1 66:1 68:1 123:1 131:1 185:1 186:1 218:1 228:1 249:1 290:1 298:1 # dificultad para controlar la agresión
1:1 2:1 3:1 7:1 8:1 21:1 25:1 26:1 29:1 33:1 37:2 39:1 47:1 49:1 68:1 84:1 86:1 98:1 99:1 122:1 153:1 177:1 184:1 204:1 259:1 # adaptación deteriorada
3:1 5:3 15:1 17:2 26:1 28:1 31:1 37:2 49:1 50:1 54:1 58:1 66:2 107:1 111:1 112:1 123:1 199:1 218:1 228:1 249:1 290:1 298:1 # dificultad para doblar la ropa lavada
1:1 3:2 4:1 5:2 8:1 12:1 15:2 17:2 19:1 22:1 26:1 32:1 33:1 35:1 37:1 39:1 48:1 50:1 54:1 55:1 58:1 66:2 68:1 104:1 118:1 119:1 123:1 137:1 144:1 218:1 249:1 290:1 298:1 # dificultad para iniciar la emisión de palabras
1:1 3:1 4:1 15:1 17:1 26:1 27:1 37:1 44:1 50:1 54:1 58:1 60:1 66:1 106:1 112:1 123:1 149:1 173:1 218:1 235:1 249:1 253:1 287:1 290:1 298:1 # dificultad para deglutir saliva
3:2 15:1 17:2 26:1 37:1 50:1 54:1 58:1 66:1 123:1 140:1 149:1 218:1 249:1 290:1 298:1 # dificultad para girar
3:2 5:1 15:1 17:2 24:1 26:1 37:1 50:1 54:1 58:1 66:1 119:1 123:1 140:1 149:1 218:1 227:1 249:1 290:1 296:1 298:1 # dificultad para girar la cabeza
1:1 7:1 28:1 42:1 52:1 54:1 61:1 71:1 82:1 87:1 132:1 290:1 # neurodermatitis - difuso
2:1 4:1 6:1 8:1 10:1 13:1 14:1 15:1 18:1 19:1 28:1 42:1 43:1 46:2 54:1 64:1 65:1 71:1 82:1 96:1 117:1 134:1 140:1 174:1 221:1 230:1 247:1 290:1 # astrocitoma difuso (anomalía morfológica)
1:1 6:1 10:1 11:1 16:1 21:1 30:1 31:1 47:1 53:1 54:2 56:1 60:1 62:1 65:1 71:1 91:1 102:1 115:1 151:1 196:1 290:1 # colesteatosis difusa del oído medio
1:1 2:2 3:1 4:1 9:1 10:2 11:2 13:2 15:1 16:1 21:1 25:1 33:1 36:1 45:1 50:1 51:1 54:1 57:1 58:1 61:1 69:1 70:1 100:1 102:1 126:1 130:1 134:2 143:1 146:1 163:1 165:1 179:1 180:1 197:1 202:1 207:1 209:1 218:1 225:1 232:1 233:1 237:1 240:1 252:1 256:1 260:1 262:1 263:1 271:1 273:1 275:1 277:1 283:1 284:1 285:1 293:1 294:1 # tendón de músculo digástrico (estructura corporal)
1:1 9:2 10:2 15:1 16:1 18:1 21:1 27:1 30:1 32:2 35:2 41:1 42:1 47:1 53:1 54:1 65:1 91:1 102:1 104:1 114:1 123:1 140:1 145:1 173:1 179:1 190:1 289:1 # fenómenos fisiológicos del sistema digestivo
4:1 10:1 11:1 21:1 26:1 32:1 41:1 54:1 57:1 64:1 82:1 128:1 140:1 172:1 179:1 279:1 # quiste digital mucoso
1:1 4:1 5:1 9:1 17:1 18:3 28:1 37:1 40:1 42:1 44:1 50:1 87:1 108:1 152:1 179:1 198:1 210:1 228:1 247:1 289:1 # hidroadenoma nodular maligno
1:1 2:1 4:1 6:1 8:2 12:1 15:1 16:1 23:1 24:1 26:1 29:1 32:1 36:1 44:1 54:1 64:1 72:1 80:1 81:1 83:1 98:1 130:1 133:1 140:1 179:1 212:1 220:1 254:1 257:1 # intoxicación por especie de digitalis
2:1 28:2 40:1 54:1 152:1 210:1 # dihidroorotasa
1:1 2:1 15:1 17:1 24:1 31:1 40:2 51:1 54:1 55:1 96:1 110:1 152:1 205:1 210:1 224:1 292:1 # diclorhidrato de imidocarb
8:1 10:1 12:1 14:1 19:1 22:1 23:1 26:2 28:1 35:1 40:1 54:1 60:1 65:1 67:1 71:1 74:1 144:1 152:1 155:1 166:1 174:1 210:1 219:1 257:1 281:1 288:1 # dihidrofolato sintasa ( sustancia )
4:1 12:1 17:1 20:1 42:1 44:1 94:1 109:1 132:1 247:1 # harmalina
9:1 18:1 28:1 38:1 41:1 95:1 133:1 149:1 210:1 289:1 # drospirenona
6:1 22:1 28:1 40:1 41:1 54:1 62:1 141:1 152:1 174:1 196:1 210:1 212:1 254:1 # dihidroxiacetona fosfato
1:1 3:2 4:2 7:1 8:1 9:1 10:1 11:2 16:1 17:1 21:2 22:1 23:1 25:1 26:2 29:1 34:1 35:1 36:1 38:1 41:1 42:1 46:1 61:1 62:1 64:1 66:1 89:1 98:1 102:1 122:1 129:1 131:1 153:1 156:1 166:1 201:1 222:1 245:1 249:1 267:1 297:1 298:1 # material para restauración dental con composite-dimetacrilato
2:1 14:1 32:1 34:1 43:1 47:1 48:1 54:1 75:1 105:1 113:1 157:1 159:1 164:1 168:1 170:1 175:1 178:1 182:1 188:1 189:1 191:1 192:1 194:1 211:1 214:1 215:1 216:1 217:1 244:1 248:1 250:1 251:1 # dioon (organismo)
1:1 27:1 31:1 39:1 40:1 54:2 77:1 80:1 84:1 212:1 224:1 # dióxido de 1,4-dietileno
8:1 10:1 12:1 14:1 20:1 22:1 26:1 47:1 54:1 67:1 71:1 74:1 109:1 144:1 155:1 166:1 212:1 219:1 254:1 281:1 288:1 # dioxina (sustancia)
8:1 10:1 14:1 22:1 26:1 47:1 54:1 65:1 67:1 71:1 74:1 144:1 155:1 166:1 219:1 254:1 281:1 288:1 # dioxol ( sustancia )
19:1 27:1 40:1 49:1 54:1 81:1 169:1 181:1 193:1 # dipeptidasas
7:1 8:1 10:1 14:1 20:1 22:1 26:1 28:1 31:1 34:1 54:1 67:1 71:1 74:1 81:1 87:1 144:1 155:1 166:1 169:1 219:1 223:1 239:1 281:1 288:1 # diperodona ( sustancia )
6:1 7:1 15:1 24:1 25:2 27:1 34:1 48:1 54:1 64:2 81:1 83:1 153:1 239:1 290:1 # peritonitis diftérica
3:1 17:1 25:1 26:1 29:1 38:1 45:1 51:1 54:1 107:1 124:1 169:1 221:1 226:1 255:1 297:1 # diplopía refractaria
2:1 14:1 32:1 40:1 43:1 44:1 48:1 51:1 54:1 75:1 105:1 107:1 113:1 124:1 157:1 159:1 164:1 168:1 169:1 170:1 175:1 178:1 182:1 188:1 189:1 191:1 192:1 194:1 211:1 214:1 215:1 216:1 217:1 244:1 248:1 250:1 251:1 # diplopylidium ( organismo )
2:1 3:1 6:1 11:1 15:1 28:1 35:1 36:1 45:1 51:1 54:1 57:1 62:1 66:1 73:1 87:1 88:1 108:1 143:1 146:1 147:1 169:1 193:1 205:1 206:1 274:1 # clorazepato dipotásico ( producto )
2:1 8:1 12:1 14:1 22:1 32:1 40:1 43:1 44:2 48:1 49:1 55:1 67:1 75:1 76:1 77:1 105:1 113:1 141:1 157:1 159:1 164:1 168:1 170:1 175:1 178:1 181:1 182:1 188:1 189:1 191:1 192:1 194:1 205:1 211:1 214:1 215:1 216:1 217:1 244:1 248:1 250:1 251:1 # familia cinclidae ( organismo )
12:1 15:1 16:1 21:1 22:1 31:1 40:1 48:1 54:2 82:1 84:1 95:1 119:1 167:1 169:1 224:1 227:1 299:1 # diabetes insípido dipsogénica
7:1 17:1 21:1 24:1 28:1 54:1 96:1 122:1 169:1 292:1 # dipterocarpáceas
3:1 6:1 7:1 11:1 12:1 14:1 17:1 23:1 24:1 26:1 28:1 29:1 30:1 34:1 41:1 48:1 56:1 60:2 64:1 65:1 67:1 121:1 131:1 220:1 257:1 278:1 281:1 292:1 # intolerancia congénita a el sacarosa
1:2 5:1 10:1 16:2 17:1 38:1 42:1 60:1 93:1 102:1 185:1 235:1 258:1 287:1 # desarreglar de estómago
1:1 7:1 9:2 11:2 16:1 28:1 30:1 34:2 52:1 60:1 67:1 85:1 116:1 131:2 167:1 # desavenencia con el consejero
3:1 4:1 6:1 7:2 9:1 10:1 14:2 21:1 28:1 41:3 48:1 51:1 60:1 77:2 81:1 85:1 90:1 116:1 125:1 128:1 137:1 152:1 169:1 172:1 232:1 239:1 300:1 # hiperostosis vertebral anquilosante senil
1:1 2:1 5:1 8:1 9:1 11:1 12:2 15:1 18:1 19:1 24:1 27:1 35:1 36:1 37:1 42:1 43:2 44:1 46:2 51:1 65:1 74:1 80:1 83:1 87:1 123:1 148:1 169:1 174:2 201:1 205:1 221:1 230:1 280:1 290:1 299:1 # morfología linfoma de hodgkin, no clasificado como subtipo en cie - o
1:1 3:1 7:1 9:1 37:1 49:1 53:1 61:1 110:1 114:1 115:1 129:1 132:1 148:1 279:1 # enfermedad de kimura
2:1 5:1 6:1 7:1 9:1 12:1 18:1 25:1 37:1 49:1 53:1 65:1 101:1 114:1 115:1 132:1 147:1 148:1 258:1 # enfermedad otorrinolaringológicas
2:1 5:1 8:1 12:1 30:1 34:2 36:1 43:1 47:2 52:3 56:1 63:1 72:1 77:1 107:1 114:1 130:1 136:1 140:1 148:1 152:1 154:1 161:1 238:1 287:1 # infecciones por legionella pneumophila
1:1 5:1 7:1 9:1 37:1 49:1 52:1 53:1 59:1 114:1 115:1 132:1 148:1 151:1 # enfermedades de la córnea
1:1 7:2 8:1 9:1 15:1 20:1 24:1 27:1 29:1 30:1 37:1 38:1 43:1 49:1 53:1 65:1 72:1 79:1 83:1 91:1 104:1 114:1 115:1 132:1 135:1 148:1 195:1 # enfermedad hemolítica del recién nacer
2:2 3:2 4:3 5:2 7:1 8:1 9:1 10:1 11:2 16:1 20:1 26:1 29:1 30:2 31:1 34:2 36:1 37:2 38:1 47:1 52:1 63:1 88:1 93:1 94:1 98:1 102:1 126:1 130:1 131:1 142:1 145:1 154:1 166:1 171:1 223:1 232:2 272:1 278:1 291:1 # hallazgo relacionado con el estado corporal general
1:1 2:1 4:1 5:1 7:1 8:1 9:1 19:1 37:1 46:1 49:1 50:1 52:1 53:2 106:1 114:1 115:1 127:1 132:2 141:1 148:1 174:1 198:1 280:1 290:1 # enfermedad de células falciformes neom
1:1 2:1 6:1 7:1 9:1 16:1 37:1 38:1 45:1 49:1 53:1 72:1 101:1 114:1 115:1 116:1 132:1 148:1 274:1 # vectores de enfermedades
1:1 6:2 9:1 16:1 21:1 23:1 40:1 43:1 55:1 62:1 80:1 84:1 89:1 103:1 110:1 220:1 # movimiento atetoides
1:1 9:1 10:1 12:1 14:1 21:1 23:1 27:2 28:1 32:1 37:1 41:1 44:1 47:1 48:1 52:1 60:1 64:1 72:1 96:1 120:1 141:1 148:1 152:1 158:1 187:1 # linfadenitis histiocítica necrosante
6:1 7:1 9:1 11:1 25:1 34:1 37:1 49:1 53:1 55:1 64:1 96:1 100:1 114:1 115:1 131:1 132:1 148:1 210:1 # enfermedad mitocondrial
1:1 7:1 9:2 16:1 21:1 37:1 40:1 49:1 53:1 54:1 60:1 62:1 100:1 114:1 115:1 132:1 148:1 # enfermedades desatendidas
1:1 7:1 9:1 17:1 20:1 25:1 30:1 37:1 49:1 53:1 114:1 115:1 132:1 148:1 226:1 # enfermedad de el nariz
1:1 7:3 12:1 16:1 21:1 28:2 35:1 38:1 46:1 53:1 56:1 64:1 80:1 100:1 121:1 122:1 123:1 145:1 208:1 210:1 # síndrome de fiessinger - leroy - reiter
2:1 6:2 11:2 12:1 14:1 15:1 20:1 21:1 23:1 26:1 31:1 34:2 41:1 42:1 46:1 47:1 48:1 55:3 64:1 109:1 120:1 121:1 131:1 132:1 143:1 147:1 158:1 174:1 221:1 253:1 267:1 # miotonía congénita , forma autosómico dominante
2:1 3:1 6:1 9:1 10:1 13:1 18:1 19:1 56:1 59:1 78:1 101:1 117:1 118:1 121:1 125:1 138:1 139:1 200:1 229:1 236:1 241:1 242:1 243:1 246:1 265:1 266:1 268:1 269:1 270:1 # lengua , trastorno
4:1 7:1 9:1 12:1 16:1 37:1 49:1 53:1 56:1 112:1 114:1 115:1 121:1 132:1 140:2 148:1 173:1 # enfermedad gingivales
2:1 3:1 6:1 10:1 13:1 18:1 19:1 31:1 40:1 59:1 78:1 85:1 101:1 117:1 118:1 125:1 138:1 139:1 224:1 229:1 236:1 241:1 242:1 243:1 246:1 265:1 266:1 268:1 269:1 270:1 # oido , trastorno se
7:1 9:1 15:1 24:1 27:1 37:1 40:1 47:1 49:1 53:1 54:1 83:1 107:1 114:1 115:1 132:1 135:1 148:1 # enfermedad idiopática
1:1 2:1 3:1 4:1 6:1 8:1 10:1 13:2 16:1 18:1 19:2 20:1 28:1 29:1 30:1 34:1 38:1 47:1 59:1 60:1 66:1 78:1 84:1 91:1 98:1 101:1 117:1 118:1 125:1 133:1 138:1 139:1 223:1 229:1 236:1 241:1 242:1 243:1 246:1 265:1 266:1 268:1 269:1 270:1 # trastorno del espacio retronasal
1:1 2:1 7:1 9:1 28:1 30:1 31:1 37:1 49:1 53:1 114:1 115:2 132:1 148:1 # enfermedad de el roedor
2:1 3:2 4:1 6:1 10:1 13:2 18:1 19:1 38:1 59:1 61:1 78:2 84:1 101:1 117:1 118:1 125:1 138:1 139:1 229:1 232:1 236:1 241:1 242:1 243:1 246:1 265:1 266:1 268:1 269:1 270:1 # trastorno uretral
1:1 5:1 8:1 10:1 11:1 24:1 27:1 29:1 32:1 39:1 41:1 51:1 54:1 63:1 77:1 86:1 96:1 98:1 154:1 177:1 # dislocación de costilla
1:1 8:1 24:1 29:1 33:1 39:1 68:1 72:1 86:1 98:1 99:1 106:1 177:1 184:1 279:1 # luxación de muñeca
1:1 2:1 3:1 5:2 8:2 13:1 14:1 15:2 17:1 21:1 24:1 27:2 28:1 29:2 33:1 36:1 39:1 42:1 46:1 50:1 58:1 68:1 78:1 83:1 86:1 90:1 98:2 99:1 104:1 106:1 130:1 135:2 136:1 156:1 177:1 184:1 198:1 218:1 230:1 267:1 # luxación traumática de la articulación temporomandibular
1:2 3:1 7:1 16:1 24:1 37:1 53:1 76:1 104:1 113:1 116:1 137:1 282:1 # desmembramiento de cadáver
1:1 6:1 11:1 15:1 26:1 32:1 54:2 62:1 84:1 115:1 143:1 196:1 # edetato disódico
8:1 11:1 15:2 16:1 18:1 24:1 32:1 35:2 41:1 72:1 81:1 83:1 123:1 133:1 143:1 190:1 222:1 290:1 # psicosis no especificar
9:1 12:1 18:1 25:1 31:1 96:1 100:1 107:1 187:1 # endocrinopatías
4:1 5:1 25:1 27:1 28:1 30:1 38:1 42:1 44:1 47:1 56:1 62:1 73:1 77:1 104:1 111:1 128:1 137:1 172:1 173:1 199:1 206:1 259:1 # problema relativo al equilibrio
1:1 2:1 3:1 5:1 6:1 10:1 13:1 18:1 19:1 36:1 43:1 59:1 76:1 78:1 101:1 117:1 118:1 125:1 138:1 139:1 147:1 152:1 169:1 229:1 236:1 241:1 242:1 243:1 246:1 265:1 266:1 268:1 269:1 270:1 # trastorno de hipotálamo
1:1 3:1 4:1 7:2 9:1 14:1 16:1 30:1 37:1 47:1 49:1 52:2 53:1 56:1 91:1 103:1 114:1 115:1 132:1 148:1 151:1 187:1 261:1 # enfermedad craneales del ii nervio
2:1 3:1 6:1 7:1 10:1 13:1 15:2 18:1 19:1 25:1 54:1 59:1 78:1 81:1 101:1 117:1 118:1 125:1 138:1 139:1 153:1 229:1 234:1 236:1 239:1 241:1 242:1 243:1 246:1 265:1 266:1 268:1 269:1 270:1 # trastorno pericárdico
1:1 2:1 3:1 6:2 10:2 13:1 16:1 18:1 19:1 42:1 46:1 59:1 78:1 97:1 101:1 102:1 117:1 118:1 125:2 138:1 139:1 229:1 230:1 236:1 241:1 242:1 243:1 246:1 265:1 266:1 268:1 269:1 270:1 # trastorno de un estoma
2:1 3:1 4:1 6:1 9:1 10:1 13:1 17:1 18:1 19:1 23:1 26:1 38:1 44:1 53:1 59:1 78:1 89:1 101:1 110:1 117:1 118:1 125:1 138:1 139:1 229:1 236:1 241:1 242:1 243:1 246:1 265:1 266:1 268:1 269:1 270:1 # trastorno alimentares
1:1 2:1 3:1 6:2 10:1 13:1 18:1 19:1 30:1 59:1 62:1 65:1 78:1 91:1 101:1 117:1 118:1 125:1 138:1 139:1 141:1 196:1 229:1 236:1 241:1 242:1 243:1 246:1 265:1 266:1 268:1 269:1 270:1 # trastorno del olfato
1:1 2:1 3:1 5:1 6:1 10:1 13:1 18:1 19:1 41:1 59:1 78:1 101:1 117:1 118:1 125:1 138:1 139:1 229:1 236:1 241:1 242:1 243:1 246:1 265:1 266:1 268:1 269:1 270:1 # trastornos de la voz
2:1 3:1 6:1 10:1 13:1 18:1 19:1 28:1 41:1 46:1 52:1 58:1 59:1 61:1 71:1 78:1 101:1 117:1 118:1 125:1 138:1 139:1 163:1 229:1 236:1 241:1 242:1 243:1 246:1 265:1 266:1 268:1 269:1 270:1 279:1 # trastornos neuromusculares
2:1 3:1 6:1 10:1 11:1 13:1 15:1 18:1 19:1 25:1 46:1 52:1 59:1 78:1 101:1 117:1 118:1 125:1 127:1 138:1 139:1 143:1 229:1 236:1 241:1 242:1 243:1 246:1 265:1 266:1 268:1 269:1 270:1 # trastorno ovárico neom
1:1 2:1 3:1 5:1 6:1 10:1 12:1 13:1 18:1 19:1 20:1 26:1 55:1 59:1 64:1 76:1 78:1 101:1 103:1 109:1 117:1 118:1 125:1 138:1 139:1 229:1 236:1 241:1 242:1 243:1 246:1 265:1 266:1 268:1 269:1 270:1 # trastorno de la vitamina a
1:1 6:1 7:1 8:2 9:1 11:1 15:1 16:1 18:1 24:1 30:1 37:1 41:1 49:1 53:1 56:1 57:1 64:1 72:1 81:1 83:1 96:1 114:1 115:1 123:1 132:1 133:1 148:1 290:1 # enfermedad de el leucocitos no especificar
1:1 5:1 7:1 19:1 32:1 33:1 35:1 39:1 54:1 55:1 63:1 68:1 77:1 81:1 85:1 104:1 133:1 154:1 239:1 280:1 # dispersión de semillas
3:1 4:2 5:1 7:1 9:1 10:1 15:1 19:2 20:1 22:1 26:1 35:2 42:1 44:2 52:2 53:1 84:1 107:1 117:1 124:1 127:1 145:1 179:1 232:1 247:1 278:1 280:1 296:1 # neoplasia maligna generalizada metastásica
8:1 10:1 14:1 16:2 17:1 21:1 22:2 32:1 35:1 37:1 49:1 52:1 54:1 82:1 96:1 102:1 144:1 # anestesiar disociada
8:2 22:1 29:1 32:1 47:1 54:1 82:1 96:1 98:1 144:1 # disociacion a-v
4:1 10:1 16:1 19:1 22:1 26:1 27:1 32:1 47:1 54:1 55:1 56:1 62:1 66:1 107:1 166:1 # miopatias distales
1:1 2:2 3:2 4:3 9:1 10:2 11:1 13:1 16:1 23:1 26:2 32:1 36:1 45:1 54:1 57:1 61:1 69:1 70:1 89:1 102:1 126:1 130:1 134:1 146:1 165:1 166:1 180:1 197:1 202:1 207:1 209:1 225:1 232:1 233:1 237:1 240:1 252:1 256:1 260:1 262:1 263:1 271:1 273:1 275:1 277:1 283:1 284:1 285:1 293:1 294:1 # raíz dental distal (estructura corporal)
7:1 9:1 18:1 21:1 23:1 25:1 42:1 55:1 59:1 62:1 74:1 80:1 89:1 110:1 122:1 138:1 # sufrimiento materno
1:1 7:2 9:1 14:1 18:2 21:1 28:1 41:1 49:1 54:1 56:1 64:1 81:1 87:1 122:1 126:1 205:1 289:1 # diterpenos de clerodano
12:1 14:1 22:1 27:1 48:1 54:1 64:1 88:1 159:1 296:1 # ditiazanina
13:1 27:1 38:1 47:1 54:1 64:2 147:1 # ditiotreitol
15:1 16:1 24:1 27:1 32:1 35:1 38:1 41:1 54:1 61:1 83:1 113:1 135:1 190:1 # diuresis osmótica
6:1 11:1 15:1 27:1 45:1 54:1 61:1 72:1 114:1 135:1 143:1 274:1 # efecto diurético
3:1 7:1 9:1 21:1 23:1 24:1 37:1 49:1 54:1 55:1 89:1 105:1 116:1 120:1 145:1 149:1 150:1 173:1 # mirada bizca divergente
8:1 9:1 15:1 27:2 29:1 30:1 37:1 38:2 40:1 45:1 49:1 62:1 64:1 72:1 103:1 123:1 151:1 173:2 181:1 187:1 255:1 # déficit en el actividad recreativo
2:1 4:1 7:1 14:1 15:1 18:1 42:1 43:1 46:1 50:1 54:1 58:1 65:1 90:1 116:1 140:1 173:1 174:1 218:1 221:1 230:1 247:1 # divertículo (anomalía morfológica)
4:1 7:1 10:1 12:2 15:1 16:1 20:1 21:1 23:1 27:2 50:1 54:1 58:1 90:1 102:1 109:1 116:1 120:1 135:1 173:1 218:1 257:1 # diverticulitis intestinal
1:1 7:1 8:1 15:1 27:1 50:1 54:1 58:1 80:1 90:1 93:1 116:1 135:1 173:1 218:1 287:1 # diverticulosis de ciego
1:1 4:1 7:1 17:1 34:1 36:1 38:1 42:1 52:1 80:1 85:1 95:1 127:1 # mareo al ponerse de pie
31:1 40:1 54:1 61:1 62:1 69:1 165:1 224:1 234:1 # aturdido
4:1 7:1 24:1 42:1 51:1 63:1 119:1 132:1 162:1 272:1 # caballo djerma
4:1 11:1 15:1 24:1 26:1 27:1 37:1 62:1 135:1 143:1 # adn catalítico
1:1 9:1 14:1 18:1 20:1 21:1 24:1 37:1 41:1 62:1 # catenanos de adn
1:2 3:1 8:1 13:1 14:1 15:1 24:1 27:1 29:1 30:1 37:1 43:1 53:1 54:1 77:1 78:1 83:1 84:1 87:1 91:1 98:1 123:1 167:1 290:1 # metiltransferasas de modificación del adn
15:1 19:2 20:1 24:1 30:1 44:1 60:1 83:1 195:1 # dna - helicasas
2:1 10:1 21:1 41:1 50:1 51:1 58:1 82:1 90:1 111:1 151:1 218:1 # sortea obstáculos
1:1 2:1 4:1 7:2 9:1 11:1 21:1 38:1 52:1 84:1 85:1 258:1 # se detener al correr
12:1 20:1 30:1 31:1 44:1 63:1 109:1 111:1 227:1 # dobellina
2:1 3:1 5:1 10:1 16:2 17:1 30:1 38:1 73:1 74:1 92:1 97:1 102:1 119:1 176:1 231:1 # elaborar un presupuestar
4:1 14:1 17:1 18:1 24:1 296:1 # no alcanzar
4:1 7:2 22:1 28:1 30:1 56:1 81:1 105:1 140:1 239:1 258:1 # alergia a el perro
1:2 2:2 7:1 28:1 30:1 31:1 43:1 47:1 81:1 91:1 95:1 115:1 234:1 239:1 258:1 # piojo mordedor del perro
2:1 4:1 14:1 22:1 32:1 40:1 43:1 44:2 48:1 49:1 55:1 75:1 76:1 77:1 105:1 113:1 128:1 141:1 157:1 159:1 164:1 168:1 170:1 175:1 178:1 181:1 182:1 188:1 189:1 191:1 192:1 194:1 211:1 214:1 215:1 216:1 217:1 244:1 248:1 250:1 251:1 # familia squalidae (organismo)
2:1 14:1 19:1 25:1 27:1 30:1 32:1 43:1 48:1 56:1 61:1 75:1 80:1 84:1 105:1 113:1 157:1 159:1 164:1 168:1 170:1 175:1 178:1 182:1 188:1 189:1 191:1 192:1 194:1 195:1 200:1 211:1 214:1 215:1 216:1 217:1 244:1 248:1 250:1 251:1 264:1 # cheyletiella yasguri ( organismo )
1:1 5:1 7:1 14:1 17:1 20:1 25:1 31:1 37:1 42:1 124:1 153:1 171:1 204:1 # erizo de mar aplanado
1:1 7:1 8:2 15:2 16:1 17:1 22:1 31:1 35:1 37:1 40:1 44:1 46:1 47:1 49:1 52:1 55:1 72:1 77:1 79:1 85:1 103:1 181:1 261:1 # necesidad de servicio domiciliario
8:2 11:1 15:1 17:1 22:1 26:1 31:1 34:1 38:1 44:1 46:1 50:1 55:1 72:1 74:1 77:1 131:1 149:1 150:1 167:1 # consulta domiciliario recibir
2:2 5:1 14:1 19:1 24:1 30:1 31:1 32:1 43:1 48:1 63:1 75:2 88:1 105:1 113:1 154:1 157:1 159:1 164:1 168:1 170:1 175:1 178:1 182:1 188:1 189:1 191:1 192:1 194:1 211:1 213:1 214:1 215:1 216:1 217:1 244:1 248:1 250:1 251:1 # gazella dorcas (organismo)
1:1 2:1 4:1 5:2 7:1 10:1 11:1 12:1 16:1 20:2 21:1 25:2 32:1 36:1 41:1 47:1 50:1 65:1 95:1 106:1 108:1 109:1 122:1 133:1 136:1 153:1 186:1 198:1 259:1 # columna gris posterior de la médula espinal
1:1 2:1 3:1 4:2 5:1 10:1 12:1 13:1 16:2 20:1 30:1 31:1 45:1 50:1 57:1 60:1 61:1 69:1 70:1 95:1 102:1 108:1 109:1 129:1 133:1 134:1 146:1 165:1 180:1 183:1 197:1 198:1 202:1 203:1 207:1 209:1 225:1 233:1 237:1 240:1 252:1 256:1 260:1 262:1 263:1 271:1 273:1 275:1 276:1 277:1 283:1 284:1 285:1 286:1 293:1 294:1 295:1 301:1# estructura de el médula espinal dorsal
1:1 3:2 6:1 9:2 11:1 13:3 23:2 29:1 31:1 34:1 37:1 45:1 49:1 50:1 51:1 56:1 58:1 78:2 89:2 111:1 116:1 131:1 199:1 218:1 255:1 274:1 297:1 # ventrículo con doble tracto de entrada
10:1 16:1 27:1 102:1 116:1 149:1 # vestir
6:1 35:2 41:2 64:1 71:1 96:1 106:1 173:1 204:1 205:1 # apósitos oclusivos
1:1 8:1 10:1 11:1 14:1 16:1 19:1 22:1 24:1 26:1 31:1 37:1 42:1 49:1 67:1 71:1 72:1 74:1 76:1 85:1 144:1 155:1 163:1 166:1 171:1 219:1 281:1 288:1 # damasco desecado (sustancia)
3:1 24:1 37:1 56:1 61:1 72:1 85:1 108:1 112:1 129:1 # levadura seca
4:1 8:1 11:2 34:1 44:1 57:1 65:1 100:1 108:1 131:1 149:1 296:1 # conducir alcoholizado
6:1 8:1 11:1 34:1 57:1 97:1 100:1 108:1 131:1 149:1 253:1 267:1 # conducir un auto
3:1 6:1 7:1 11:1 15:1 27:1 44:1 62:2 66:1 92:1 107:1 110:1 128:1 135:1 143:1 196:1 205:1 278:1 # queratopatía climático
1:1 7:1 24:1 31:1 115:1 # dedo caer
1:1 7:1 9:1 23:1 27:1 37:1 40:1 42:1 49:1 56:1 85:1 89:1 104:1 111:1 112:1 115:1 119:1 181:1 199:1 261:1 # edema ( entidad observable )
1:1 4:1 8:1 9:2 21:1 22:1 67:1 74:1 92:1 100:1 144:1 155:1 219:1 # tendencia al sueño
1:1 10:1 12:1 15:1 16:1 18:1 22:1 24:2 27:2 36:1 38:1 47:1 54:2 62:1 66:1 69:1 76:1 83:1 84:1 102:1 107:1 119:1 135:1 156:1 # estudio de retinopatía diabética, campo 2
1:1 10:1 12:1 15:1 16:1 18:1 22:1 24:2 27:2 36:1 38:1 47:1 54:2 62:1 66:1 69:1 76:1 83:1 84:1 102:1 107:1 119:1 135:1 156:1 # estudio de retinopatía diabética, campo 3
1:1 2:2 3:1 4:1 10:2 11:1 12:1 13:1 15:1 16:2 18:1 22:1 24:2 27:2 36:2 38:1 45:1 47:1 54:2 57:1 61:1 62:1 66:1 69:2 70:1 76:1 83:1 84:1 102:2 107:1 119:1 126:1 130:1 134:1 135:1 146:1 156:1 165:1 180:1 197:1 202:1 207:1 209:1 225:1 232:1 233:1 237:1 240:1 252:1 256:1 260:1 262:1 263:1 271:1 273:1 275:1 277:1 283:1 284:1 285:1 293:1 294:1 # estudio de retinopatía diabética, campo 4 (estructura corporal)
1:1 10:1 12:1 15:1 16:1 18:1 22:1 24:2 27:2 36:1 38:1 47:1 54:2 62:1 66:1 69:1 76:1 83:1 84:1 102:1 107:1 119:1 135:1 156:1 # estudio de retinopatía diabética, campo 5
1:1 10:1 12:1 15:1 16:1 18:1 22:1 24:2 27:2 36:1 38:1 47:1 54:2 62:1 66:1 69:1 76:1 83:1 84:1 102:1 107:1 119:1 135:1 156:1 # estudio de retinopatía diabética, campo 6
1:1 10:1 12:1 15:1 16:1 18:1 22:1 24:2 27:2 36:1 38:1 47:1 54:2 62:1 66:1 69:1 76:1 83:1 84:1 102:1 107:1 119:1 135:1 156:1 # estudio de retinopatía diabética, campo 7
1:1 6:1 8:1 17:1 28:1 38:1 45:1 57:1 72:1 75:1 97:1 108:1 114:1 115:1 149:1 210:1 274:1 299:1 # efecto reducir de un drogar
1:1 17:1 28:1 32:1 34:1 43:1 48:1 75:1 93:1 113:1 157:1 168:1 170:1 178:1 185:1 189:1 210:1 211:1 299:1 # agonismo de drogar
6:1 10:1 11:1 26:1 28:1 29:1 32:1 34:1 42:1 45:1 48:1 57:1 73:1 87:1 93:1 108:1 132:1 146:1 166:1 170:1 185:1 206:1 274:1 # fármaco agonista (producto)
1:1 3:1 6:1 9:2 10:1 11:1 12:1 13:1 15:1 16:1 17:1 18:1 23:2 24:1 25:1 29:1 32:1 37:1 42:1 47:1 48:1 52:1 53:2 54:1 55:1 60:1 72:1 76:1 78:1 79:1 83:1 89:2 115:1 116:1 132:1 134:1 170:1 220:1 226:1 259:1 # no administración de fármaco o medicamento necesario (evento)
1:1 11:2 17:1 26:1 29:1 42:1 46:1 56:1 58:1 61:1 82:1 84:1 124:1 132:1 156:1 201:1 # curso de fármaco completar
1:1 2:1 5:1 8:1 9:1 15:1 22:1 23:1 24:1 28:1 29:1 30:1 31:1 37:1 39:1 50:1 53:2 54:1 73:1 76:1 83:1 86:1 89:1 91:1 95:1 98:1 107:1 115:1 132:1 171:1 174:1 177:1 198:1 204:1 206:1 279:1 # formulación del medicamento apropiado
1:1 3:1 11:1 16:1 17:1 29:1 40:1 41:1 42:1 49:1 54:1 66:1 81:1 82:1 132:1 181:1 234:1 249:1 298:1 # fármacos para pérdida de peso
9:1 10:1 19:1 26:1 28:1 66:1 75:1 117:1 166:1 210:1 299:1 # droga en pasta
3:1 6:1 7:1 8:1 9:1 11:1 14:1 17:2 22:1 23:1 26:1 29:1 42:1 53:1 56:1 65:2 67:1 89:1 132:1 136:1 141:1 144:1 155:1 219:1 267:1 278:1 281:1 # tolerancia farmacológica aumentar
1:1 6:1 11:1 28:1 29:1 42:1 45:1 50:1 51:1 57:1 58:1 73:1 87:1 97:1 108:1 116:1 132:1 146:1 206:1 218:1 274:1 # vehículo de un fármaco (producto)
3:1 4:1 6:1 7:1 8:1 9:1 12:1 21:1 23:2 29:1 44:1 47:1 53:1 89:1 110:1 120:1 122:1 161:1 220:1 238:1 257:1 278:1 297:1 # interacciones alimento-droga
4:1 8:2 9:2 10:1 12:1 14:1 21:1 22:1 23:1 26:1 57:1 67:1 71:1 74:1 89:1 106:1 120:1 144:1 145:2 155:1 166:1 185:1 219:1 281:1 288:1 # agente alucinógeno ( sustancia )
8:1 9:1 10:1 12:1 14:2 17:1 21:1 22:1 23:2 26:1 27:1 66:1 67:1 71:1 74:1 89:1 120:1 144:1 145:1 155:1 158:1 166:1 169:1 185:1 219:1 249:1 281:1 288:1 # agente antiparkinsoniano ( sustancia )
4:1 8:1 9:2 15:1 16:2 22:1 23:1 24:1 53:2 54:1 56:1 67:1 76:1 83:1 85:1 89:1 115:1 144:1 155:1 219:1 # medicamentos esenciales
9:1 10:1 12:1 16:1 19:2 27:1 28:1 29:1 75:2 92:1 102:1 112:1 116:1 179:1 210:1 299:1 # nuevas drogas en investigación
19:1 24:1 162:1 163:1 # basca
2:1 7:1 14:1 19:1 21:1 25:1 32:2 42:1 43:1 44:1 48:1 75:1 77:1 105:1 107:1 113:1 122:1 123:1 153:1 157:1 159:1 164:1 168:1 170:1 175:1 178:1 182:1 188:1 189:1 191:1 192:1 194:1 210:1 211:1 214:1 215:1 216:1 217:1 244:1 248:1 250:1 251:1 # dryopteris filix - mas (organismo)
1:1 2:1 11:1 12:1 20:1 25:1 72:1 109:1 # decorina
2:1 4:1 16:1 26:1 31:1 60:1 119:1 227:1 # tabes dorsal
1:1 3:1 6:1 10:1 11:1 13:1 15:1 16:2 25:1 30:1 34:2 45:2 53:1 57:2 61:1 69:1 70:1 82:1 91:1 100:1 102:1 108:1 129:1 131:1 134:1 146:2 165:1 180:1 183:1 197:1 202:1 203:1 207:1 209:1 225:1 233:1 237:1 240:1 252:1 256:1 260:1 262:1 263:1 271:1 273:1 274:1 275:1 276:1 277:1 283:1 284:1 285:1 286:1 293:1 294:1 295:1 301:1# estructura del conducto mesonéfrico
3:1 12:1 13:1 23:1 26:1 37:1 42:1 45:1 46:1 51:1 57:1 66:1 77:1 78:1 95:1 108:1 146:1 204:1 230:1 257:1 # papiloma intraductal
2:1 4:2 14:1 15:1 18:1 19:1 22:1 26:2 35:1 42:1 43:1 45:2 46:1 57:1 65:1 72:1 108:1 140:1 146:1 174:1 221:1 230:1 247:1 # ectasia ductal ( anomalía morfológica )
1:1 3:1 6:1 9:1 10:1 11:1 12:1 13:1 16:1 30:1 31:1 34:1 44:1 45:2 57:2 61:1 65:1 69:1 70:1 91:1 100:2 102:1 108:1 129:1 131:1 134:1 146:2 148:1 165:1 180:1 183:1 197:1 202:1 203:1 207:1 209:1 225:1 233:1 237:1 240:1 252:1 256:1 260:1 262:1 263:1 271:1 273:1 274:1 275:1 276:1 277:1 283:1 284:1 285:1 286:1 293:1 294:1 295:1 301:1# estructura del conducto endolinfático
1:1 4:1 7:1 9:1 20:1 50:1 54:1 58:1 87:1 90:1 108:1 116:1 173:1 218:1 # divertículo duodenal
1:1 3:1 7:1 9:2 13:1 18:1 30:1 36:1 58:1 78:1 87:1 92:1 108:1 126:1 160:1 289:1 # cuerpo extraño en el duodeno
1:2 4:1 8:1 9:3 16:1 20:1 21:1 31:1 40:1 48:1 51:1 53:1 77:1 87:1 108:1 110:1 111:1 133:1 152:1 224:1 # espécimen obtenido de hilo duodenal
1:1 4:1 5:1 7:1 9:1 10:1 20:2 21:1 50:1 59:1 69:1 87:1 108:1 122:1 160:1 198:1 # fístula duodenal externa
11:1 13:1 15:1 16:2 22:1 25:1 35:2 53:1 76:1 85:1 110:1 143:1 # siameses simétrico
7:1 10:1 12:1 16:1 21:2 23:1 30:1 36:1 38:1 65:1 102:1 120:1 122:1 257:1 # polvo interestelar
3:1 8:1 10:2 11:1 16:1 26:1 27:1 34:1 57:1 61:1 62:1 64:1 69:2 102:1 129:1 131:1 162:1 165:1 166:1 167:1 183:1 # estatura baja constitucional
12:2 20:2 54:1 55:1 76:1 109:2 # dinamina ii
4:1 12:1 16:1 19:1 20:1 34:1 42:1 52:2 54:1 56:1 104:1 208:1 247:1 # dineínas axonemales
4:1 6:1 7:1 28:1 32:1 42:1 46:1 48:1 54:1 60:1 62:1 97:1 116:1 163:1 173:1 187:1 196:1 230:1 # discromatosis universal
2:1 7:1 9:2 19:1 21:2 23:2 32:1 36:1 38:2 53:1 54:1 58:1 61:1 72:1 76:1 85:1 89:2 120:2 122:1 130:1 162:1 221:1 258:1 300:1 # disentería por amebas recurrente
2:1 13:1 21:1 32:1 36:1 38:1 53:1 54:1 84:1 113:1 130:1 147:1 157:1 221:1 300:1 # dismetría por rebote
22:1 32:1 41:1 54:1 55:1 82:1 113:1 # disosmia
6:1 10:1 14:1 32:2 35:1 41:2 42:1 46:1 50:1 51:1 54:2 58:1 82:1 96:1 100:1 125:1 190:1 218:1 222:1 230:1 # disostosis oculomandibular
2:1 4:2 5:1 14:1 15:1 18:1 19:1 21:1 22:2 30:1 32:1 35:1 42:1 43:1 44:1 46:1 54:1 64:1 65:1 95:1 124:1 133:1 140:1 174:1 193:1 221:1 230:1 247:1 280:1 # displasia epitelial ( anomalía morfológica )
4:1 5:1 12:1 19:1 20:1 22:1 32:1 35:1 54:1 109:1 112:1 124:1 133:1 140:1 185:1 280:1 # displasia vaginal
3:1 11:1 30:1 31:1 32:1 34:1 37:1 52:1 54:1 56:1 88:1 112:1 131:1 137:1 151:1 171:1 # disnea con brazo elevado
12:1 16:1 20:1 40:1 49:1 95:1 109:1 123:1 133:1 150:1 181:1 290:1 # espina bifida
6:1 10:1 17:1 22:1 32:1 34:1 44:1 54:1 55:1 76:1 77:1 125:1 141:1 221:1 # distonía familiar
10:1 13:1 19:2 22:1 28:1 32:1 52:1 54:1 58:1 123:1 134:1 151:1 253:1 # distrofias cutáneas
11:1 44:1 65:1 # e coli k12
12:1 43:1 51:1 104:1 111:1 150:1 195:1 235:1 299:1 # hemoglobina y
7:1 8:2 12:1 15:1 16:1 18:2 21:1 24:1 27:2 32:1 41:1 47:1 59:1 64:1 72:2 81:1 82:1 83:1 114:1 122:1 123:1 133:1 138:1 147:1 148:1 160:1 161:1 238:1 290:1 # otitis externo infeccioso no especificar
5:1 65:1 # ola
1:1 8:1 9:1 11:1 13:1 16:1 19:1 21:1 23:1 24:1 28:1 30:1 33:1 34:1 39:1 62:1 65:1 67:1 68:1 82:1 86:1 99:1 131:1 155:1 163:1 # escaso control de el atención
1:1 2:1 9:1 14:1 17:1 18:1 23:1 25:1 26:1 30:1 56:1 66:1 80:1 89:1 91:1 # país del lejano orientar
1:1 10:1 11:1 12:1 16:1 26:1 40:1 46:1 49:1 55:1 102:1 121:1 145:1 166:1 181:1 201:1 # ingesta de comida
1:1 5:1 7:1 8:1 10:1 14:3 15:1 22:1 23:2 26:1 27:2 30:1 36:1 58:1 65:1 67:1 70:1 71:2 74:1 91:1 92:1 103:1 126:1 135:1 144:1 149:1 155:1 158:2 166:1 219:1 281:1 288:1 # anticuerpo anti-virus del ébola (sustancia)
5:1 9:1 13:2 15:2 17:2 23:1 24:2 25:1 26:1 28:1 30:1 45:1 50:1 54:1 56:1 58:1 72:1 83:1 89:1 96:1 116:1 128:1 172:1 198:1 218:1 234:1 292:2 # electrocardiograma taquicardia ventricular
2:1 4:1 5:1 6:1 10:1 12:1 14:2 18:1 32:1 41:1 42:1 43:1 46:1 48:1 72:1 75:1 105:1 113:1 125:1 136:1 152:1 157:1 159:1 164:1 168:1 170:1 175:1 178:1 182:1 188:1 189:1 191:1 192:1 194:1 211:1 214:1 215:1 216:1 217:1 244:1 247:1 248:1 250:1 251:1 264:1 # echinostoma malayanum (organismo)
3:2 5:1 14:1 17:1 21:1 22:1 23:1 30:1 35:1 61:1 72:1 76:1 88:1 104:1 108:1 120:1 129:1 156:1 158:1 162:1 205:1 282:1 298:1 # eclampsia durante el embarazo
2:1 9:1 11:1 25:1 31:1 34:1 56:1 57:1 72:1 100:1 151:1 205:1 # endonucleasa ecori
1:2 9:2 11:2 12:1 15:1 34:1 55:1 72:1 81:1 100:2 131:1 143:1 193:1 # independencia económico
1:1 7:1 9:1 11:1 18:1 34:2 37:1 43:1 46:1 49:1 53:1 72:1 114:1 115:1 131:1 132:1 148:1 # enfermedad de von economo
11:1 27:1 36:1 72:1 147:1 169:1 # ecotipo
19:1 26:1 32:1 35:1 190:1 # éxtasis
2:1 4:1 11:1 14:1 15:2 18:1 21:1 31:1 40:1 42:1 43:1 45:1 46:1 65:1 72:1 85:1 95:1 127:1 140:1 143:1 174:1 221:1 224:1 230:1 247:1 # tejido óseo ectópico (anomalía morfológica)
13:3 22:1 28:2 30:1 37:1 38:1 40:1 44:1 45:1 46:1 49:1 53:1 55:1 58:1 62:1 72:1 104:1 160:1 181:1 # ectromelia cuatro extremidades
1:1 6:1 7:1 15:1 16:1 27:2 32:1 35:1 41:2 42:2 50:1 51:1 58:1 60:2 62:2 64:1 72:1 79:1 104:1 116:1 132:1 161:1 196:1 218:1 # dermatitis eccematosa vesiculosa
6:1 7:1 8:1 9:1 15:1 23:1 24:1 33:1 39:1 41:1 42:1 53:2 54:1 60:1 62:1 68:1 70:1 72:1 76:1 83:1 86:1 89:1 99:1 104:1 115:1 176:1 196:1 # erupción eczematosa medicamentosa
1:1 28:1 29:1 42:1 60:1 104:1 115:1 187:1 # edema sacro
1:1 4:1 24:1 42:1 57:1 104:1 115:1 # edema bucal
1:1 17:1 42:1 50:1 104:1 112:1 115:1 # edema vulvar
1:1 3:1 7:1 11:1 15:1 17:1 25:2 42:1 81:1 104:1 112:1 115:1 143:1 153:1 185:1 186:1 239:1 290:1 # edema periférico agravar
1:1 2:1 4:1 8:1 11:1 15:1 16:1 18:1 24:1 42:1 52:1 59:1 72:1 81:1 83:1 104:1 115:1 123:1 133:1 139:1 151:1 290:1 # edema corneal no especificado
1:1 8:1 26:1 29:1 39:1 53:1 64:1 69:1 86:1 136:1 141:1 150:1 161:1 238:1 # tumefacción de órbita
1:1 3:1 17:1 19:1 28:1 29:1 46:1 53:1 60:1 100:1 119:1 162:2 208:1 210:1 298:1 # síndrome de sack - barabas
2:1 8:1 14:1 17:1 24:1 25:1 26:1 29:1 31:1 33:1 37:1 39:1 47:1 48:1 57:1 58:1 60:1 64:1 66:1 68:1 86:1 96:1 98:1 99:1 108:1 115:1 159:1 171:1 176:1 177:1 184:1 226:1 259:1 # educador sanitario ( ocupación )
17:1 30:1 35:1 80:1 115:1 234:1 # edwardsiella
2:1 6:1 31:1 37:1 45:1 49:1 72:1 97:1 100:1 114:1 171:1 274:1 # efecto fundador
6:1 15:1 17:1 24:1 45:1 48:1 71:1 72:1 114:1 163:1 208:1 274:1 279:1 292:1 # efecto muscarínicos
1:1 3:1 4:1 6:1 7:2 17:1 25:1 34:1 42:1 52:1 64:1 76:1 81:1 151:1 153:1 239:1 258:1 # derramar peritoneal
1:1 2:1 3:1 4:1 7:2 14:2 15:1 18:1 28:1 41:1 42:1 43:1 46:1 53:1 60:1 65:1 76:1 85:1 121:1 140:1 172:1 174:1 200:1 221:1 230:1 247:1 258:1 # derrame serosanguinolento (anomalía morfológica)
1:1 3:1 7:2 15:2 17:1 25:1 42:1 54:1 76:1 81:1 153:1 234:1 239:1 258:1 # derramar pericárdico
1:1 2:1 3:1 6:1 7:1 8:1 10:1 14:1 17:1 21:1 22:1 26:1 28:1 42:1 43:1 62:1 65:1 67:1 71:1 74:1 122:1 132:1 136:1 144:1 147:1 155:1 166:1 174:1 196:1 219:1 281:1 288:1 298:1 # fumarato de formoterol ( sustancia )
1:1 6:1 7:1 8:1 14:2 18:1 20:2 21:1 23:1 31:1 34:2 41:2 42:1 64:1 81:1 82:1 96:1 120:1 136:1 158:1 223:2 239:1 # donante de oocitos humanos (persona)
1:2 8:1 10:1 14:1 22:1 26:1 40:1 41:2 67:1 71:1 74:1 92:1 123:1 127:1 144:1 155:1 166:1 219:1 281:1 288:1 # fideos de huevos (sustancia)
15:1 41:1 44:1 47:1 152:1 264:1 # ehrlichiosis
2:1 6:1 11:1 14:1 15:1 18:1 38:1 40:1 41:1 60:1 72:1 79:1 101:1 143:1 193:1 # receptor eicosanoides
2:1 7:1 14:1 22:1 25:1 32:1 43:1 48:1 53:1 70:1 75:1 77:1 105:1 110:1 113:1 140:1 152:1 153:1 157:1 159:1 164:1 168:1 170:1 175:1 178:1 182:1 188:1 189:1 191:1 192:1 194:1 211:1 214:1 215:1 216:1 217:1 244:1 245:1 248:1 250:1 251:1 253:1 # eimeria gilruthi (organismo)
2:1 7:1 9:1 14:2 22:1 25:1 29:1 32:1 42:1 43:1 48:2 53:1 58:1 60:1 71:1 75:1 80:1 105:1 110:1 113:1 153:1 157:1 159:2 164:1 168:1 170:1 175:1 178:1 182:1 188:1 189:1 191:1 192:1 194:1 211:1 214:1 215:1 216:1 217:1 244:1 245:1 248:1 250:1 251:1 # eimeria macusaniensis (organismo)
7:1 22:1 25:1 32:1 34:1 48:1 53:1 66:1 110:1 153:1 170:1 245:1 # eimeria pavonis
1:1 5:1 22:1 30:2 40:2 44:1 49:1 55:1 76:1 77:1 95:2 141:1 181:1 204:1 # familia elapidae - elápide
2:1 3:1 5:1 6:1 7:2 10:1 12:1 14:1 18:1 19:1 21:1 23:1 30:1 32:1 35:1 41:2 81:1 85:1 95:1 117:1 120:1 125:1 126:1 140:1 158:1 174:1 179:1 190:1 222:1 229:1 239:1 280:1 # elastosis perforante serpiginosa
1:1 2:2 8:1 11:2 13:1 15:1 23:1 25:1 26:1 29:1 30:1 31:2 33:1 34:1 37:2 39:1 45:1 58:1 66:1 68:1 86:1 96:1 98:1 99:1 123:1 131:1 143:1 171:2 176:1 177:1 184:1 # fijador de contador eléctrico ( ocupación )
1:1 7:1 9:2 16:1 21:1 23:1 52:1 89:1 92:1 105:1 120:1 221:1 # fuentes de energía
1:1 6:1 7:1 8:1 11:1 13:1 15:1 17:1 24:1 25:1 28:1 29:1 30:1 33:1 35:1 39:1 45:1 56:1 68:1 72:1 84:1 86:1 96:1 98:1 99:1 111:1 112:1 143:1 153:1 173:1 177:1 184:1 292:1 # derivación electrocardiográfica ( objeto físico )
9:1 13:1 17:2 20:1 24:1 28:1 30:2 34:1 43:1 45:1 50:1 56:1 72:1 96:1 223:1 231:1 292:1 # p pulmonar en el electrocardiograma
7:2 9:1 12:1 13:1 21:1 23:1 28:1 30:1 38:1 42:1 45:1 46:1 56:1 72:1 114:1 120:1 122:1 185:1 230:1 257:1 # interferencia electromagnético
1:1 3:1 8:1 15:1 19:1 22:1 28:1 29:1 33:1 34:1 37:1 39:1 49:1 54:1 55:1 68:1 86:1 98:1 99:1 100:1 177:1 184:1 187:1 # radiación de microondas
2:2 4:1 13:1 18:1 28:1 30:1 38:1 42:1 45:1 56:1 72:1 84:1 132:1 247:1 # electroretinograma normal
7:1 9:2 19:1 23:1 26:2 28:1 31:1 35:1 36:1 37:1 47:1 53:1 74:1 89:1 92:1 136:1 147:1 171:1 267:1 # potasio aumentado en suero
9:1 12:1 17:1 23:1 26:1 43:1 51:1 53:1 89:1 104:1 111:1 136:1 150:1 195:1 235:1 267:1 299:1 # hemoglobina f aumentar
9:1 12:1 20:1 23:1 26:1 37:1 44:1 49:1 50:1 51:1 53:1 89:1 109:1 111:1 136:1 235:1 267:1 # globulina aumentada
2:1 3:1 4:1 7:1 9:1 11:1 15:1 16:1 19:1 24:1 48:1 53:1 56:1 72:1 79:1 82:1 143:1 163:2 167:1 278:1 # ascensor y escalera mecánico
1:3 5:1 6:1 7:1 9:1 10:1 11:1 16:1 20:1 21:1 22:1 23:1 26:1 30:1 34:1 35:1 41:1 44:1 56:1 72:1 81:2 82:1 89:1 110:1 120:1 147:1 166:1 179:1 223:1 235:1 239:1 # devoto de la iglesia pentecostal de elim (persona)
6:2 8:1 30:1 44:1 64:1 96:1 169:1 # eliptocito
1:1 2:1 4:1 6:1 8:1 29:2 30:1 33:1 34:1 39:1 45:1 51:1 68:1 75:1 86:1 98:1 99:1 101:1 121:1 141:2 177:1 184:1 255:1 274:1 # factor 1alfa de elongación
2:1 3:1 6:1 9:1 10:1 13:1 14:1 19:1 32:1 35:1 38:1 43:1 44:1 46:1 48:1 75:1 77:1 80:1 105:1 113:1 118:1 134:1 137:1 157:1 159:1 164:1 167:1 168:1 170:1 175:1 178:1 182:1 188:1 189:1 191:1 192:1 193:1 194:1 211:1 214:1 215:1 216:1 217:1 244:1 248:1 250:1 251:1 # streptomyces brasiliensis ( organismo )
8:2 22:1 29:2 33:1 39:1 42:1 68:1 86:1 98:2 99:1 104:1 144:1 177:1 184:1 # emaciación
15:1 19:1 35:1 62:1 71:1 104:1 150:1 162:2 264:1 282:1 # embassichthys bathybius
1:2 7:1 9:1 53:1 104:1 221:1 282:1 # vía de embden - meyerhof
4:1 8:1 12:1 15:2 20:1 24:1 44:2 83:1 104:1 109:1 123:1 199:1 282:1 # emblica officinalis
1:1 9:1 17:1 20:1 22:1 30:1 44:1 65:1 81:1 91:1 104:1 282:1 # embolia del penar
1:1 2:2 3:3 4:1 10:3 11:1 13:2 16:3 17:1 20:1 25:2 26:1 30:1 34:1 36:1 37:1 45:2 47:2 54:1 57:2 61:2 69:2 70:2 91:1 102:3 104:1 126:1 129:2 130:1 134:2 137:1 146:2 165:2 166:1 180:2 183:2 197:2 202:2 203:2 207:2 209:2 223:1 225:2 226:1 232:1 233:2 237:2 240:2 252:2 256:2 259:1 260:2 262:2 263:2 271:2 273:2 275:2 276:2 277:2 282:1 283:2 284:2 285:2 286:2 293:2 294:2 295:2 301:2# estructura del estadio embrionario 3 ( estructura corporal )
6:1 10:1 11:1 16:1 17:1 20:1 25:2 26:1 31:1 34:1 37:1 43:1 46:1 47:2 54:1 87:1 97:1 102:1 104:1 137:1 166:1 201:1 223:1 226:1 259:1 282:1 # estadio embrionario 4 [ como un todo ]
1:1 3:1 10:2 13:1 16:2 17:1 20:1 25:2 26:1 30:1 34:1 37:1 45:1 47:2 54:1 57:1 61:1 69:1 70:1 91:1 102:2 104:1 129:1 134:1 137:1 146:1 165:1 166:1 180:1 183:1 197:1 202:1 203:1 207:1 209:1 223:1 225:1 226:1 233:1 237:1 240:1 252:1 256:1 259:1 260:1 262:1 263:1 271:1 273:1 275:1 276:1 277:1 282:1 283:1 284:1 285:1 286:1 293:1 294:1 295:1 301:1# estructura del estadio embrionario 5
2:2 3:2 4:1 6:1 10:2 11:2 13:1 16:2 17:1 20:1 25:2 26:1 31:1 34:1 36:1 37:1 43:1 45:1 46:1 47:2 54:1 57:1 61:1 69:1 70:1 87:1 97:1 102:2 104:1 126:1 129:1 130:1 134:1 137:1 146:1 165:1 166:1 180:1 183:1 197:1 201:1 202:1 203:1 207:1 209:1 223:1 225:1 226:1 232:1 233:1 237:1 240:1 252:1 256:1 259:1 260:1 262:1 263:1 271:1 273:1 275:1 276:1 277:1 282:1 283:1 284:1 285:1 286:1 293:1 294:1 295:1 301:1# estadio embrionario 7 [ como un todo ] ( estructura corporal )
3:1 4:1 9:1 10:1 13:1 16:1 17:1 20:1 25:2 26:1 34:1 45:1 47:1 48:1 57:1 61:1 64:1 69:1 70:1 102:1 104:1 129:1 134:1 137:1 145:1 146:1 165:1 180:1 183:1 197:1 202:1 203:1 207:1 209:1 223:1 225:1 226:1 233:1 237:1 240:1 252:1 256:1 259:1 260:1 262:1 263:1 271:1 273:1 275:1 276:1 277:1 282:1 283:1 284:1 285:1 286:1 293:1 294:1 295:1 301:1# estructura genital embrionario
1:1 4:2 7:1 22:1 28:3 34:1 46:1 47:1 48:1 53:1 56:1 61:1 73:1 104:1 105:1 137:1 140:1 193:1 206:1 279:1 # alergia al bromuro de emepronio
7:2 8:1 9:2 12:1 16:1 21:1 23:1 37:1 41:1 47:1 49:1 53:2 60:1 72:1 89:1 104:1 105:1 114:2 115:1 120:1 132:1 145:1 148:2 161:1 238:1 # enfermedades infecciosas emergentes
2:1 6:1 8:1 9:1 11:1 12:1 15:2 21:1 23:2 24:2 27:1 29:1 36:1 43:1 44:1 62:1 65:1 80:1 83:1 89:1 90:1 98:1 104:1 120:1 130:1 135:1 143:1 212:1 220:1 254:1 257:1 # intoxicación por emoliente catártico
6:1 9:1 21:1 23:1 28:1 43:1 44:1 45:1 57:1 65:1 73:1 80:1 87:1 89:1 104:1 108:1 120:1 146:1 206:1 274:1 # emoliente ( producto )
4:1 8:1 9:1 20:1 23:1 25:1 34:1 43:1 47:1 55:1 74:1 80:1 89:1 96:1 104:1 110:1 223:1 # sufrimiento emocional
2:1 3:1 7:1 14:1 31:1 37:1 75:1 81:1 82:1 104:1 156:1 164:1 167:1 171:1 239:1 278:1 # ganso emperador
8:1 9:1 12:1 14:1 17:1 20:2 29:1 32:1 42:1 66:1 85:1 98:1 104:1 109:1 123:1 148:1 # enfisema panacinar
4:1 5:1 26:1 29:1 36:1 38:1 45:1 63:1 65:1 72:1 76:1 112:1 154:1 156:1 221:1 # ampolla rectal vacía
1:1 4:1 9:1 16:1 17:1 21:1 23:1 25:1 26:1 42:1 47:1 89:1 113:1 226:1 247:1 259:1 # esmalte dentario
2:1 4:1 9:1 27:1 34:1 36:1 41:1 44:1 64:1 67:1 79:1 93:1 121:1 130:1 141:1 # encefalitis por hongos
4:1 9:2 12:1 27:1 44:1 48:1 53:1 64:1 67:1 79:1 93:1 96:1 121:1 141:1 # encefalitis meningocócica
4:1 8:1 9:1 11:1 12:1 15:1 18:1 25:1 27:1 41:1 44:1 47:1 64:1 67:1 72:1 79:1 82:1 114:1 141:1 143:1 148:1 161:1 238:1 # encefalitis infeccioso no vírico
1:1 4:1 7:1 9:1 15:1 48:1 51:1 59:1 66:1 67:1 79:1 107:1 141:1 # encefalopatía de wernicke
1:2 2:1 4:1 9:1 12:1 14:1 18:2 30:1 36:1 42:1 51:1 66:1 67:1 70:1 71:1 79:1 87:1 97:1 103:1 107:1 123:1 130:1 136:1 141:1 149:1 279:1 # encefalopatía por virus de el inmunodeficiencia humano
4:1 9:1 15:1 24:1 33:1 47:1 48:1 51:1 55:1 66:1 67:1 79:1 83:1 96:1 107:1 141:1 205:1 # encefalopatía mioclónica
9:1 11:1 27:1 28:1 34:1 35:1 41:1 56:1 67:1 100:1 124:1 131:1 169:1 210:1 222:1 # encondrosis múltiple
8:1 35:1 47:1 56:1 96:1 110:1 124:1 156:1 # bocio simple
5:1 7:1 9:1 15:1 16:1 19:1 22:1 24:1 26:1 31:1 35:1 41:1 43:1 53:1 60:1 76:1 79:1 84:1 96:1 100:1 103:1 124:1 163:1 204:1 261:1 280:1 # metaplasia endocervical escamosa
5:1 9:1 12:1 19:1 20:1 22:1 25:1 31:1 35:1 52:1 96:1 100:1 107:1 109:1 124:1 127:1 187:1 280:1 # neoplasia endocrina
1:1 2:1 3:1 6:1 9:1 10:1 12:1 13:1 18:2 19:2 25:1 30:1 31:1 38:1 59:1 67:1 78:1 91:1 96:1 100:1 101:1 117:1 118:1 125:1 138:1 139:1 151:1 187:2 229:1 236:1 241:1 242:1 243:1 246:1 265:1 266:1 268:1 269:1 270:1 # trastorno del páncreas endocrino
1:1 9:2 16:1 20:1 31:1 34:1 35:1 38:1 47:1 73:1 100:1 145:1 193:1 299:1 # depresion endogena
1:1 3:1 9:2 10:1 13:2 14:1 16:1 21:2 22:2 23:1 25:1 31:1 35:1 40:1 46:1 47:2 48:1 49:1 53:2 54:1 78:1 84:1 92:1 100:1 102:1 107:1 111:1 115:1 120:1 134:1 150:1 158:1 181:1 207:1 259:1 279:1 # muestra obtenida de endometrio mediante biopsia
1:1 9:1 11:1 13:1 25:1 30:1 31:1 34:1 46:1 47:1 51:1 53:1 65:1 84:1 91:1 100:1 259:1 # endometriosis del colon
2:1 9:1 14:1 22:1 26:1 31:1 32:1 43:1 44:1 46:1 48:1 55:1 75:1 76:1 77:1 79:1 84:1 100:1 105:1 113:1 141:1 157:1 159:1 164:1 168:1 170:1 175:1 178:1 182:1 188:1 189:1 191:1 192:1 194:1 211:1 214:1 215:1 216:1 217:1 244:1 248:1 250:1 251:1 # familia endomycetaceae ( organismo )
6:1 9:1 11:1 31:2 43:1 46:1 56:1 67:1 81:1 87:1 97:2 100:1 107:1 108:1 115:1 127:1 201:1 205:1 # núcleo endopeduncular [como un todo]
3:1 4:1 5:1 6:1 11:1 12:1 13:1 14:1 15:1 17:1 23:2 24:1 26:1 35:1 57:1 78:1 84:1 85:1 110:1 111:1 124:1 127:1 143:1 156:1 158:1 257:1 # implantar bucal intraóseo ( objeto físico )
4:1 8:1 9:1 10:1 14:1 22:1 26:2 31:1 67:1 71:1 74:1 100:1 144:1 147:1 155:1 166:1 219:1 281:1 288:1 # endotal (sustancia)
9:1 12:1 20:1 21:1 30:1 31:1 44:1 100:1 109:1 147:1 # endotelina - 1
9:1 12:1 20:1 21:1 30:1 31:1 44:1 100:1 109:1 147:1 # endotelina - 2
9:1 12:1 20:1 21:1 30:1 31:1 44:1 100:1 109:1 147:1 # endotelina - 3
2:2 3:1 4:1 9:1 10:1 11:1 13:1 16:1 21:1 30:1 31:1 36:1 44:1 45:1 47:1 57:1 61:1 69:1 70:1 100:1 102:1 126:1 130:1 134:1 146:1 147:1 165:1 180:1 197:1 202:1 207:1 209:1 225:1 232:1 233:1 237:1 240:1 252:1 256:1 260:1 262:1 263:1 271:1 273:1 275:1 277:1 283:1 284:1 285:1 293:1 294:1 # endotelio (estructura corporal)
6:1 7:1 9:1 12:1 14:1 18:1 20:1 21:1 22:1 25:1 29:1 31:1 45:1 100:1 109:1 122:1 147:1 153:1 162:1 212:1 245:1 254:1 255:1 # endotoxina bacteriano
5:1 12:1 16:1 19:2 32:1 56:1 60:1 121:1 235:1 280:1 # islas inglesas
1:1 5:1 6:1 8:1 9:1 14:1 16:1 22:1 28:1 45:1 49:1 57:1 67:1 73:1 85:1 87:1 100:1 108:1 112:1 144:1 146:1 155:1 206:1 219:1 274:1 # esencia de lavanda ( producto )
7:1 9:1 28:2 46:1 52:1 186:1 # género enhygromyxa
4:1 8:1 9:1 10:1 12:1 14:1 20:1 22:1 26:1 44:1 67:2 71:1 74:1 79:1 109:1 141:1 144:1 155:1 166:1 219:1 281:1 288:1 # encefalina (sustancia)
2:1 8:1 9:1 12:1 18:1 33:1 36:1 39:1 40:1 44:1 49:1 68:1 72:1 86:1 99:1 107:1 114:1 124:1 130:1 148:1 161:1 181:1 238:1 289:1 # infección por enoplida
9:1 11:1 23:1 26:1 43:1 44:1 65:1 76:1 89:1 162:1 300:1 # entamoeba coli
1:1 6:2 14:1 28:2 40:1 45:1 48:1 49:1 51:1 54:1 57:1 61:1 62:1 73:1 77:1 87:1 108:1 146:1 159:1 181:1 196:1 206:1 254:1 274:1 # furoato de diloxanida ( producto )
5:2 7:1 9:1 17:1 21:1 23:1 28:2 30:1 35:1 46:1 50:1 55:1 77:1 89:1 96:1 106:1 110:1 120:1 122:1 187:1 198:1 228:1 # célula similar a el enterocromafines
1:1 4:1 8:2 9:1 15:1 16:2 18:1 21:1 23:1 24:2 29:1 44:1 51:1 62:1 66:1 72:1 81:1 82:1 83:1 89:1 96:1 98:1 107:1 120:1 123:1 133:1 290:1 296:1 # entesopatía de localización no especificada
7:1 9:1 11:1 15:1 16:1 21:1 23:1 25:2 62:1 66:1 81:1 82:1 89:1 107:1 120:1 143:1 153:1 239:1 290:1 # entesopatía periférico
1:1 9:2 11:1 19:1 21:1 23:1 34:1 51:1 65:1 79:1 89:1 100:1 120:1 163:1 # colon ascendente
6:1 11:1 15:1 25:1 31:1 43:1 46:1 50:2 51:2 58:1 61:1 87:1 97:1 108:1 116:1 201:1 218:1 267:1 # nódulo auriculoventricular [ como un todo ]
1:1 3:1 6:1 11:1 14:1 16:1 31:1 43:1 46:1 82:1 87:1 92:1 97:1 100:1 186:1 201:1 # hueso grande [ como un todo ]
1:1 6:2 11:2 17:1 24:1 28:1 31:1 34:1 43:1 45:1 46:1 57:1 87:1 97:1 100:1 108:1 127:1 131:1 146:1 147:1 201:1 274:1 292:1 # conducto carotídeo [ como un todo ]
3:1 4:1 6:1 7:1 11:1 15:1 24:1 31:1 43:1 46:1 56:1 61:1 79:1 83:1 87:1 97:1 103:1 124:1 129:1 201:1 261:1 # pleura cervical [ como un todo ]
7:1 8:1 17:2 21:1 22:2 25:1 44:1 77:1 90:1 122:1 153:1 245:1 # arteria ciliar
2:2 3:2 4:1 6:1 8:1 10:1 11:2 13:1 16:3 17:1 22:1 31:1 36:1 38:1 43:1 44:2 45:1 46:1 57:1 61:1 69:1 70:1 77:1 80:1 87:1 92:1 97:1 102:1 124:1 126:1 129:1 130:1 134:1 146:1 165:1 180:1 183:1 197:1 200:1 201:1 202:1 203:1 207:1 209:1 225:1 232:1 233:1 237:1 240:1 252:1 256:1 260:1 262:1 263:1 271:1 273:1 275:1 276:1 277:1 283:1 284:1 285:1 286:1 287:1 293:1 294:1 295:1 301:1# pliegues ciliares [ como un todo ] ( estructura corporal )
2:3 3:2 4:1 6:2 10:1 11:2 13:1 16:1 25:1 31:1 32:1 36:1 43:1 45:1 46:1 57:1 61:1 69:1 70:1 87:1 97:1 101:1 102:1 126:1 129:1 130:1 134:1 146:1 165:1 180:1 183:1 197:1 201:1 202:1 203:1 205:1 207:1 209:1 225:1 232:1 233:1 237:1 240:1 252:1 256:1 260:1 262:1 263:1 271:1 273:1 275:1 276:1 277:1 283:1 284:1 285:1 286:1 293:1 294:1 295:1 301:1# clítoris [ como un todo ] ( estructura corporal )
2:2 3:2 4:1 6:1 9:1 10:1 11:2 13:1 15:1 16:1 20:1 24:1 31:1 36:1 43:1 44:1 45:1 46:1 57:1 61:1 69:1 70:1 83:1 87:1 97:1 102:1 116:1 126:1 129:1 130:1 134:1 146:1 165:1 180:1 183:1 197:1 201:1 202:1 203:1 207:1 209:1 225:1 232:1 233:1 237:1 240:1 252:1 256:1 260:1 262:1 263:1 271:1 273:1 275:1 276:1 277:1 283:1 284:1 285:1 286:1 293:1 294:1 295:1 301:1# vena cólica [ como un todo ] ( estructura corporal )
9:1 11:1 15:1 16:1 21:1 25:1 33:1 82:1 100:1 143:1 187:1 # tendón cricoesofágico
46:1 51:1 71:1 235:1 279:1 # glomus
6:1 7:1 8:1 9:2 11:1 12:1 14:1 21:2 23:2 31:1 32:1 35:1 42:1 43:1 46:1 52:1 54:1 67:1 80:1 81:1 87:1 89:2 97:1 120:2 132:1 155:1 173:1 201:1 239:1 # diente incisivo permanente [ como un todo ]
4:1 6:1 7:1 11:1 12:2 17:1 20:1 21:1 22:1 25:1 31:1 43:1 46:1 87:1 90:1 97:1 109:1 121:1 122:1 153:1 172:1 200:1 201:1 245:1 # arteria inguinal [ como un todo ]
5:2 17:1 50:1 100:1 108:1 121:1 145:1 151:1 198:1 208:1 228:1 235:1 # glándula laríngea
2:2 3:2 4:2 5:1 6:1 7:1 10:1 11:2 13:1 16:1 17:1 21:1 24:1 31:1 36:1 43:1 45:1 46:1 47:2 54:1 55:1 57:1 61:1 62:1 69:1 70:1 87:1 96:1 97:1 102:1 122:1 126:1 130:1 134:1 146:1 165:1 180:1 197:1 201:1 202:1 207:1 209:1 225:1 232:2 233:1 234:1 237:1 240:1 252:1 256:1 260:1 262:1 263:1 271:1 273:1 275:1 277:1 278:1 283:1 284:1 285:1 292:1 293:1 294:1 # miocardio lateral [como un todo] (estructura corporal)
6:1 7:1 11:1 24:1 31:1 43:1 46:1 49:1 72:1 80:1 87:1 97:1 128:1 172:1 201:1 234:1 279:1 # muñeca izquierda [como un todo]
6:1 7:1 11:1 14:1 18:1 31:2 42:1 43:1 46:1 80:1 87:1 97:1 128:1 172:1 201:1 234:1 # mano izquierdo [ como un todo ]
6:1 11:1 17:1 22:1 25:1 31:1 33:1 38:1 39:1 42:2 43:1 46:1 68:1 76:1 87:1 97:1 140:1 201:1 226:1 245:1 287:1 # región mamaria [ como un todo ]
2:2 3:2 4:1 6:1 7:1 10:1 11:2 13:1 14:1 16:1 17:1 20:1 21:1 22:2 25:1 31:1 36:1 43:1 45:1 46:1 53:1 54:1 57:1 61:1 69:1 70:1 87:1 90:1 97:1 102:1 115:1 122:1 126:1 129:1 130:1 134:1 146:1 153:1 165:1 180:1 183:1 197:1 201:1 202:1 203:1 207:1 209:1 225:1 232:1 233:1 237:1 240:1 245:1 252:1 256:1 260:1 262:1 263:1 271:1 273:1 275:1 276:1 277:1 283:1 284:1 285:1 286:1 293:1 294:1 295:1 301:1# arteria mediana [ como un todo ] ( estructura corporal )
2:2 3:2 4:1 5:1 6:1 8:1 10:1 11:2 13:1 15:1 16:1 17:2 22:1 26:2 27:1 29:1 31:1 35:1 36:1 43:1 45:1 46:1 50:1 53:1 57:1 58:1 61:1 62:1 69:1 70:1 84:1 87:1 90:1 97:1 98:1 102:1 126:1 129:1 130:1 134:1 135:1 146:1 165:1 180:1 183:1 197:1 198:1 201:1 202:1 203:1 207:1 209:1 218:1 225:1 232:1 233:1 237:1 240:1 252:1 256:1 260:1 262:1 263:1 271:1 273:1 275:1 276:1 277:1 283:1 284:1 285:1 286:1 293:1 294:1 295:1 301:1# articulación metatarsiana [ como un todo ] ( estructura corporal )
2:2 3:1 4:1 5:1 6:1 9:1 10:1 11:2 13:1 16:1 17:1 21:1 23:1 31:1 36:1 43:2 45:1 46:1 54:1 57:1 61:1 65:1 69:1 70:1 80:1 87:1 89:1 97:1 102:1 120:1 126:1 130:1 134:1 146:1 165:1 180:1 197:1 201:1 202:1 207:1 209:1 225:1 228:1 232:1 233:1 237:1 240:1 252:1 256:1 260:1 262:1 263:1 271:1 273:1 275:1 277:1 283:1 284:1 285:1 293:1 294:1 # diente molar [como un todo] (estructura corporal)
2:2 3:1 4:1 6:1 10:1 11:2 13:1 16:1 20:1 28:1 31:1 34:1 36:1 43:1 45:1 46:1 52:1 57:1 61:1 69:1 70:1 87:1 97:1 102:1 126:1 130:1 134:1 146:1 165:1 180:1 197:1 201:1 202:1 207:1 209:1 223:1 225:1 232:1 233:1 237:1 240:1 252:1 256:1 260:1 262:1 263:1 271:1 273:1 275:1 277:1 283:1 284:1 285:1 293:1 294:1 # nefrona [como un todo] (estructura corporal)
1:1 2:1 3:1 4:1 6:1 9:1 11:1 24:1 30:1 31:1 37:1 38:1 40:1 43:1 46:1 48:1 49:1 51:1 63:1 77:1 87:1 97:1 103:1 181:1 201:1 232:1 # frenillo de el cavidad oral [ como un todo ]
2:2 3:1 4:1 6:1 10:1 11:2 13:1 16:1 31:1 36:1 38:1 43:1 45:1 46:1 57:1 58:1 61:1 69:1 70:1 72:1 73:1 87:1 97:1 102:1 126:1 130:1 134:1 146:1 165:1 180:1 197:1 201:1 202:1 207:1 209:1 225:1 232:1 233:1 237:1 240:1 252:1 256:1 260:1 262:1 263:1 271:1 273:1 275:1 277:1 283:1 284:1 285:1 293:1 294:1 # precuña [como un todo] (estructura corporal)
6:1 11:2 31:1 43:1 46:1 50:1 51:1 58:1 87:1 96:2 97:1 161:1 163:1 201:1 218:1 231:1 # músculo pubococcígeo [como un todo]
2:2 3:1 4:1 6:2 10:1 11:2 13:1 16:2 28:1 31:1 36:1 43:1 45:1 46:1 57:1 61:1 69:1 70:1 87:1 97:1 102:1 126:1 130:1 134:1 146:1 147:1 163:1 165:1 180:1 187:1 197:1 201:1 202:1 207:1 209:1 225:1 232:1 233:1 237:1 240:1 252:1 256:1 260:1 262:1 263:1 271:1 273:1 275:1 277:1 283:1 284:1 285:1 293:1 294:1 # escroto [como un todo] (estructura corporal)
4:1 7:1 10:1 11:1 17:1 21:1 22:1 25:1 26:1 41:1 74:1 90:1 122:1 153:1 166:1 245:1 # arteria subcostal
2:2 3:3 4:2 6:1 7:1 10:1 11:2 13:1 16:1 21:1 31:1 36:1 38:1 43:1 45:1 46:1 57:1 61:2 69:1 70:1 84:1 87:1 97:1 102:1 106:1 122:1 126:1 129:1 130:1 134:1 146:1 165:1 180:1 183:1 197:1 201:1 202:1 203:1 207:1 209:1 225:1 232:2 233:1 237:1 240:1 252:1 256:1 260:1 262:1 263:1 271:1 273:1 275:1 276:1 277:1 278:1 283:1 284:1 285:1 286:1 293:1 294:1 295:1 301:1# luz ureteral [ como un todo ] ( estructura corporal )
6:1 9:1 23:1 46:1 51:1 89:1 93:1 220:1 299:1 # entomólogo
1:1 2:1 3:1 5:1 9:1 13:2 14:1 23:1 25:1 26:2 32:1 40:1 43:1 48:1 62:1 75:1 76:1 78:1 81:1 84:1 89:1 105:1 113:1 156:1 157:1 159:1 164:1 168:1 170:1 175:1 178:1 182:1 188:1 189:1 191:1 192:1 194:1 211:1 214:1 215:1 216:1 217:1 244:1 248:1 250:1 251:1 # lampetra tridentata (organismo)
1:1 8:2 22:1 29:1 30:1 33:1 36:1 38:1 39:2 53:1 54:1 57:1 65:1 68:1 86:2 98:1 99:1 104:1 106:1 115:1 177:1 # remediación de el polución
1:1 3:1 9:1 15:1 24:1 27:1 31:1 37:1 42:1 45:1 51:1 55:2 72:1 76:2 77:1 81:1 83:1 107:1 110:1 123:1 171:1 290:1 # enzima ramificadora de amilopectina
5:1 7:1 12:1 15:1 17:1 25:1 35:2 38:1 41:1 77:1 81:1 123:1 127:1 152:1 169:1 222:1 226:1 228:1 239:1 # hipereosinofilia filariásica
3:1 12:1 14:1 18:1 35:1 41:1 42:1 46:1 50:1 51:2 77:1 123:1 127:1 186:1 222:1 230:1 # granuloma eosinofilo
13:1 15:1 17:1 22:1 24:1 25:1 36:1 40:1 44:1 55:1 64:1 65:1 83:1 90:1 95:1 193:1 # poliartritis epidémica
3:1 7:1 10:1 12:1 21:1 27:1 32:1 48:1 62:1 92:1 128:2 172:1 278:1 # quiste queratinizante
1:1 7:1 40:1 43:1 95:1 123:1 132:1 193:1 # epidermofitides
1:1 7:1 40:1 43:1 95:1 107:1 132:1 193:1 # epidermophyton
1:1 2:1 7:1 14:1 32:1 40:1 43:2 48:1 75:1 95:1 105:1 107:1 113:1 132:1 157:1 159:1 164:1 168:1 170:1 175:1 178:1 182:1 188:1 189:1 191:1 192:1 193:1 194:1 211:1 214:1 215:1 216:1 217:1 244:1 248:1 250:1 251:1 # epidermoptes ( organismo )
3:3 4:1 6:1 12:1 13:1 14:1 23:1 29:1 40:1 42:2 46:1 52:1 61:1 62:1 78:1 95:1 104:1 108:1 129:1 187:1 193:1 195:1 196:1 230:1 232:1 257:1 297:1 # hematoma intracraneal epidural
15:1 22:1 24:1 27:1 35:1 56:1 77:1 83:1 95:1 135:1 193:2 # epilepsia fótica
1:1 2:2 3:1 6:1 11:1 21:1 22:1 30:1 35:1 43:1 56:1 77:1 90:1 95:1 101:1 147:1 193:2 296:1 # epilepsia de el corteza motora
4:1 9:1 22:1 23:1 35:1 56:2 77:1 89:1 95:1 112:1 128:1 172:1 173:1 193:2 # epilepsia, equivalente
1:1 2:1 3:1 10:1 12:2 19:1 20:2 27:1 40:1 51:1 62:1 95:1 109:2 117:1 152:1 193:1 205:1 210:1 # clorhidrato de epinastina
1:1 8:1 16:1 25:1 28:1 33:1 35:1 39:1 42:1 57:1 68:1 73:1 79:1 86:1 87:1 99:1 108:1 110:1 160:1 161:1 173:1 186:1 206:1 238:1 # producción excesivo de lágrima
2:1 3:1 6:1 10:1 13:1 17:1 18:1 19:1 25:1 32:1 41:1 47:1 59:1 60:1 78:1 95:1 101:1 117:1 118:1 123:1 125:1 138:1 139:1 193:1 226:1 229:1 236:1 241:1 242:1 243:1 246:1 259:1 265:1 266:1 268:1 269:1 270:1 290:1 # trastornos epifisarios
1:1 9:1 16:1 32:2 35:1 38:1 40:1 54:1 73:1 100:1 123:1 133:1 190:1 193:1 # epífisis desprendida
7:1 16:1 25:1 56:1 80:1 95:1 153:1 163:1 193:1 205:1 # epiescleritis
5:1 11:1 15:1 19:1 29:1 32:1 41:1 54:1 95:1 143:1 162:1 193:1 280:1 # flashbacks episódicos
7:1 9:1 15:1 17:1 20:1 21:1 24:1 32:1 34:1 35:1 43:1 50:1 54:1 81:1 83:1 90:1 95:1 152:1 167:1 169:1 193:1 223:1 231:1 239:1 # hipertensión pulmonar episódica
1:1 7:1 8:1 12:1 21:1 30:1 33:1 39:1 44:1 47:1 64:1 68:1 85:1 86:1 95:1 99:1 167:1 193:1 213:1 # epitelio de inserción
6:1 8:1 10:1 14:1 22:1 26:1 67:1 71:1 74:1 81:1 107:1 144:1 155:1 166:1 193:1 219:1 281:1 288:1 # epítope ( sustancia )
31:1 40:1 41:1 193:1 212:1 224:1 # epóxidos
12:1 19:1 20:1 34:1 35:1 51:2 77:1 109:1 111:1 150:1 235:1 # épsilon - globinas
34:1 35:1 51:1 77:1 187:1 193:1 # epsilon-cristalinas
1:2 8:1 9:1 10:1 12:1 14:1 20:1 22:1 24:1 26:1 34:1 35:1 37:1 43:1 51:2 67:1 71:1 74:1 77:1 104:1 111:1 144:1 150:1 155:1 166:1 195:1 219:1 235:1 281:1 288:1 299:1 # hemoglobina de cadena épsilon (sustancia)
1:1 2:1 5:1 7:1 9:1 14:1 16:1 20:1 30:1 36:1 37:1 42:1 49:1 52:1 53:1 91:1 97:1 106:1 114:1 115:1 130:1 132:1 148:1 # enfermedad del lunes por la mañana
3:1 4:1 5:2 6:2 8:2 11:2 16:1 17:2 20:2 26:1 29:2 30:1 31:2 33:1 34:3 37:1 38:2 39:1 41:1 42:1 47:1 50:1 62:1 63:1 65:1 66:1 67:1 68:1 74:1 75:1 79:1 82:1 86:1 88:1 93:1 94:1 98:2 99:1 104:1 108:1 116:1 131:2 140:1 142:1 154:1 171:1 177:1 184:1 193:1 195:1 196:1 223:1 249:1 272:1 287:1 291:1 298:1 # hallazgo relacionar con resultado hematológico dudoso ( concepto para navegación )
1:1 7:2 8:2 9:2 22:1 23:1 27:1 33:1 37:1 38:2 39:1 40:1 49:1 56:1 58:1 67:1 68:1 72:2 85:1 86:1 89:1 92:1 99:1 111:1 112:1 119:1 144:1 155:1 161:1 181:1 199:1 219:1 238:1 261:1 # frecuencia de erección (entidad observable)
1:1 7:1 9:1 15:1 18:1 25:1 35:1 85:1 153:1 179:1 264:1 # signo de erichsen
2:1 7:2 14:1 20:1 25:1 28:1 32:1 43:1 48:1 52:1 62:1 71:1 75:1 105:1 113:1 153:1 157:1 159:1 164:1 168:1 170:1 175:1 178:1 179:1 182:1 188:1 189:1 191:1 192:1 194:1 211:1 214:1 215:1 216:1 217:1 244:1 248:1 250:1 251:1 # género erignathus ( organismo )
4:1 7:2 17:1 21:1 22:1 25:1 28:1 33:1 35:1 39:1 41:1 68:1 90:1 122:1 153:1 222:1 245:1 # erosión arterial
7:1 10:1 13:1 19:1 28:2 35:1 41:1 62:1 66:1 75:1 107:1 112:1 117:1 134:1 173:1 222:1 # gastropatía erosiva
7:1 15:1 16:1 24:1 27:1 32:1 35:1 53:1 83:1 104:1 135:1 190:1 # emesis erótica
7:1 9:1 12:1 23:1 26:1 37:1 49:1 53:1 114:1 115:1 128:1 132:1 148:1 172:1 257:1 # quinta enfermedad
4:1 5:2 7:1 8:1 9:1 14:1 17:1 18:1 33:1 35:1 39:1 44:1 55:1 68:1 70:1 77:1 86:1 92:1 99:1 110:1 124:1 128:1 176:1 228:1 # erupción similar al liquen plano
5:1 7:2 9:1 19:1 25:1 30:1 31:1 32:1 35:1 41:2 51:1 79:1 81:1 153:1 169:1 234:1 280:1 # erisipelas en los cerdos
7:1 21:1 25:1 42:1 52:1 64:1 104:1 119:1 153:1 179:1 # eritema ab igne
7:1 21:1 25:1 27:1 42:1 49:1 62:1 64:1 104:1 153:1 160:1 173:1 # eritema exudativo
7:1 9:1 28:1 37:1 41:1 49:1 53:1 82:1 114:1 115:1 132:1 148:1 # enfermedad roso
1:1 5:2 14:1 19:1 23:1 26:1 28:1 42:1 50:1 106:1 113:1 141:1 158:1 198:1 # fantasma de la célula roja
1:1 6:1 7:2 8:2 9:1 13:1 23:1 25:1 27:1 28:2 33:1 37:1 39:1 40:1 49:1 56:1 57:1 64:2 68:1 73:1 85:1 86:1 87:1 89:1 96:1 99:1 108:1 111:1 112:1 119:1 153:1 161:1 181:1 199:1 206:1 238:1 261:1 # producción de eritrocitos ( entidad observable )
6:1 7:1 8:1 13:1 25:1 28:1 64:2 96:1 153:1 # eritrocitopenia
2:1 7:1 9:1 14:1 16:1 21:1 23:1 25:1 32:1 40:1 43:1 48:1 50:1 54:1 56:1 58:1 69:1 75:1 89:1 105:1 113:1 122:1 136:2 153:1 157:1 159:1 163:1 164:1 168:1 170:1 175:1 178:1 182:1 188:1 189:1 191:1 192:1 194:1 211:1 214:1 215:1 216:1 217:1 218:1 244:1 248:1 250:1 251:1 # pteridium esculentum (organismo)
12:1 47:1 55:1 110:1 128:2 161:1 172:2 205:1 # quimioquina ccl27
1:1 2:1 3:1 11:1 15:1 16:1 30:1 38:1 55:1 76:1 80:1 81:1 82:1 91:1 104:1 106:1 127:1 140:1 143:1 156:1 # empeoramiento del reflujo esofágico
8:1 13:1 15:2 16:1 24:2 25:1 29:1 62:1 82:1 83:2 140:1 296:1 # cicatrización esofágica
15:1 16:1 24:1 82:1 83:1 140:1 # voz esofágica
16:1 62:1 66:1 82:1 93:1 107:1 141:1 185:1 # esofagopatías
1:1 5:1 10:1 11:1 16:1 65:1 75:1 102:1 119:1 227:1 # colgajo de abbe-estlander
2:1 3:1 6:1 10:1 12:1 13:1 16:1 18:1 27:1 28:2 37:1 38:1 45:1 47:1 54:1 57:1 65:1 73:1 78:1 84:1 87:1 100:1 102:1 108:1 134:1 146:1 206:1 207:1 210:1 274:1 # estradiol + noretindrona ( producto )
3:1 6:1 10:1 13:1 15:1 16:1 17:2 28:2 38:1 45:1 48:1 57:1 66:1 73:2 87:1 102:1 108:1 134:1 146:1 193:1 206:1 207:1 249:1 274:1 298:1 299:1 # preparar estrogénico ( producto )
1:1 2:1 3:1 9:1 10:1 13:1 16:1 18:1 20:1 21:1 28:1 31:1 37:1 73:1 102:1 123:1 134:1 145:1 147:1 171:1 206:1 207:1 208:1 289:1 # proteína fijadora de estrógeno
1:2 5:1 8:2 9:1 12:2 14:1 15:1 18:1 19:1 20:1 26:1 55:1 60:1 65:1 67:1 76:1 80:1 84:1 109:1 123:1 128:1 155:1 172:1 288:1 # deficiencia de etanolamina quinasa
7:1 17:1 24:1 31:1 66:1 81:1 213:1 234:1 239:1 249:1 # perca pardo
2:1 6:1 10:1 14:1 22:1 32:1 41:1 42:1 43:1 46:1 48:1 58:1 69:1 71:1 75:1 84:1 105:1 113:1 125:1 127:1 136:1 150:1 157:1 159:1 163:1 164:1 168:1 170:1 175:1 178:1 182:1 188:1 189:1 191:1 192:1 194:1 195:1 211:1 214:1 215:1 216:1 217:1 230:1 244:1 248:1 250:1 251:1 282:1 # etheostoma tuscumbia ( organismo )
1:1 3:1 7:1 10:1 21:1 36:1 44:1 61:1 65:1 69:1 74:1 122:1 129:1 165:1 183:1 253:1 # sutura de poliéster
14:1 28:1 40:2 48:1 152:1 159:1 210:2 # anidrohidroxiprogesterona
1:2 2:2 3:2 4:1 10:2 11:1 13:2 16:4 30:1 36:1 40:1 43:1 45:2 57:2 61:2 69:2 70:2 82:1 84:1 91:1 92:1 102:2 126:1 129:1 130:1 134:2 146:2 165:2 180:2 183:1 197:2 202:2 203:1 207:2 209:2 225:2 232:1 233:2 237:2 240:2 252:2 256:2 260:2 262:2 263:2 271:2 273:2 275:2 276:1 277:2 283:2 284:2 285:2 286:1 293:2 294:2 295:1 301:1# estructura del hueso etmoides (estructura corporal)
11:2 15:2 36:2 48:2 70:2 143:2 176:2 186:2 # grupo étnico ( grupo étnico )
5:1 6:1 40:1 41:1 50:1 55:1 74:2 84:1 110:1 198:1 212:1 # etosuximida , 250 mg , cápsula
8:1 9:1 10:1 14:1 22:2 26:1 27:1 54:1 56:1 67:1 71:1 74:1 76:1 77:1 84:1 100:1 144:1 155:1 166:1 219:1 281:1 288:1 # etilendiamina ( sustancia )
1:1 4:1 26:1 29:1 79:1 84:1 # acetaldehído
3:1 13:1 21:1 29:1 42:1 62:1 78:1 79:1 84:1 104:1 297:1 # tetracemato
1:1 8:1 15:1 22:1 24:1 25:1 27:1 29:1 36:1 40:1 55:1 83:1 98:1 104:1 106:1 169:1 235:1 253:1 # acidemia glutárica, tipo 2
1:1 7:1 8:1 9:1 10:1 13:1 21:1 27:1 28:1 30:1 31:1 40:1 41:1 48:2 64:1 77:2 84:1 91:1 114:1 122:1 174:2 224:1 # 2-etil 2-(4-nitrofenil) éster del ácido fenilfosfonotioico
5:2 6:1 29:1 31:1 50:1 65:1 74:1 84:1 87:1 198:1 # etodolac , 200 mg , cápsula
4:2 6:2 7:1 22:1 40:1 46:1 49:1 55:1 56:1 62:1 84:1 105:1 140:1 181:1 196:1 # alergia al etomidato
5:1 6:2 10:1 11:1 13:1 14:1 15:1 16:1 18:1 21:1 23:1 28:1 34:1 45:1 55:1 57:1 73:1 74:1 84:1 87:1 102:1 108:1 110:1 120:1 124:1 132:1 134:1 143:1 145:1 146:1 156:1 158:1 206:1 207:1 274:1 299:1 # etonogestrel, 68 mg, implante subdérmico (producto)
2:2 7:1 14:1 21:1 25:1 29:1 32:1 43:1 45:1 48:1 53:1 75:1 105:1 113:1 122:1 132:1 150:1 153:1 157:1 159:1 162:1 164:1 168:1 170:1 174:1 175:1 178:1 182:1 188:1 189:1 191:1 192:1 194:1 211:1 214:1 215:1 216:1 217:1 244:1 248:1 250:1 251:1 255:1 290:1 # eubacterium biforme ( organismo )
7:1 9:1 13:1 16:1 21:1 25:1 28:1 29:1 45:1 48:1 52:1 64:1 122:1 145:1 153:1 162:1 255:1 299:1 # eubacterium nitrogenes
3:1 4:1 6:2 8:1 11:1 17:1 24:1 28:1 29:1 34:1 38:1 39:1 44:1 45:1 57:2 66:1 73:2 86:1 87:1 98:1 108:1 131:1 146:1 169:1 177:1 193:1 206:1 249:1 274:1 297:1 298:1 # preparación con eucalipto ( producto )
34:1 108:1 121:1 # du-zhong
5:1 8:1 9:1 10:1 12:1 15:2 16:1 17:1 21:1 27:1 50:1 58:1 74:1 80:1 102:1 123:1 135:1 167:1 198:1 218:1 228:1 # insuficiencia testicular
2:1 13:1 14:1 28:1 32:1 34:1 43:1 48:1 61:2 62:1 71:1 75:1 105:1 107:1 113:1 126:1 157:1 159:1 164:1 168:1 170:1 175:1 178:1 182:1 188:1 189:1 191:1 192:1 194:1 211:1 214:1 215:1 216:1 217:1 231:2 244:1 248:1 250:1 251:1 279:1 # euonymus atropurpureus ( organismo )
13:1 28:1 32:1 34:1 38:1 42:1 48:1 61:1 73:1 96:1 104:1 170:1 206:1 # eurytrema procyonis
1:2 2:3 3:2 4:1 8:1 10:2 11:1 13:2 15:1 16:1 25:1 26:1 28:1 36:1 45:1 46:1 47:2 57:1 61:1 66:1 69:1 70:1 71:1 102:1 123:1 126:1 128:1 129:1 130:1 134:1 146:1 156:1 165:1 166:1 172:1 180:1 183:1 197:1 202:1 203:1 207:1 209:1 225:1 232:1 233:1 237:1 240:1 252:1 256:1 260:1 262:1 263:1 271:1 273:1 275:1 276:1 277:1 283:1 284:1 285:1 286:1 290:1 293:1 294:1 295:1 301:1# orificio de trompa de eustaquio ( estructura corporal )
1:1 2:1 3:2 7:1 11:1 15:1 27:1 28:1 29:2 44:1 51:1 58:1 65:1 73:1 114:1 135:1 143:1 206:1 278:1 290:1 297:1 # proliferación de flora acuático
2:1 11:1 15:1 16:1 18:1 21:1 70:1 82:1 90:1 92:1 95:1 143:1 186:1 299:1 # picogrueso norteño
1:1 2:1 5:2 7:1 14:1 19:1 30:1 32:1 37:1 42:1 43:1 46:1 48:1 75:1 82:1 105:2 113:1 116:1 157:1 159:1 164:1 168:1 170:1 175:1 178:1 182:1 188:1 189:1 191:1 192:1 194:1 211:1 214:1 215:1 216:1 217:1 230:1 235:1 244:1 248:1 250:1 251:1 280:1 # elassoma evergladei ( organismo )
1:1 2:1 3:1 12:1 14:2 18:1 20:1 31:1 32:1 37:1 43:1 48:1 52:1 65:1 75:2 88:1 103:1 105:1 113:1 157:1 159:1 164:2 168:1 170:1 171:1 175:1 178:1 182:1 188:1 189:1 191:1 192:1 194:1 211:1 214:1 215:1 216:1 217:1 244:1 248:1 250:1 251:1 296:1 # raza de ganado bovino evolène ( organismo )
7:1 8:1 9:1 14:1 15:1 21:1 23:2 24:1 27:1 33:1 39:1 53:2 54:1 68:1 70:1 76:1 83:1 86:1 89:1 99:1 104:1 115:1 120:1 158:1 160:1 176:1 # erupción exantemática medicamentosa
1:1 8:1 9:1 12:1 15:1 16:1 20:1 23:1 27:1 33:1 35:1 38:1 39:1 44:1 68:1 72:2 79:2 85:1 86:1 89:1 99:1 109:1 160:1 173:1 187:1 235:1 # secreción excesivo de glicentina
2:1 16:1 19:1 35:1 43:1 75:1 79:1 105:1 113:1 160:1 168:1 173:1 175:1 182:1 192:1 # orgasmo excesivo
2:1 3:1 8:1 9:1 12:1 23:1 26:1 29:1 31:1 33:1 38:1 39:1 53:1 67:1 68:1 74:1 86:1 89:1 98:1 99:1 104:1 177:1 184:1 187:1 297:1 # sudoración incrementar
1:1 2:1 3:1 7:2 12:1 19:1 21:2 23:1 24:1 25:1 37:1 41:1 47:1 75:1 76:1 82:1 84:1 85:1 120:1 122:2 127:1 150:1 153:1 213:1 257:1 259:1 282:1 # intercambio gaseoso deteriorado
1:1 8:2 9:3 14:1 16:2 21:3 22:1 23:1 31:1 33:2 38:1 39:1 40:1 48:1 53:2 54:1 68:1 72:1 85:1 86:1 99:1 100:1 110:1 111:1 115:1 120:1 133:1 158:1 161:1 224:1 238:1 # espécimen obtenido de tendón mediante resección
2:1 11:1 22:1 25:1 31:1 37:1 42:1 72:1 79:1 104:1 160:1 161:1 171:1 245:1 # eccema excoriado
2:1 3:1 6:2 11:2 13:1 15:1 17:1 23:1 25:1 27:1 28:1 32:1 34:1 35:2 36:1 38:1 41:1 47:1 54:1 64:1 65:1 66:1 84:2 101:1 111:1 131:1 133:1 143:1 160:1 173:1 187:1 222:1 249:1 259:1 298:1 # dispositivo para control excretorio ( objeto físico )
1:1 3:2 8:1 9:1 10:1 14:1 16:1 17:3 21:1 22:1 23:1 24:2 26:1 30:1 38:1 66:2 67:1 71:1 74:1 81:1 89:1 120:1 144:1 145:1 155:1 163:1 166:1 185:1 193:1 204:1 219:1 249:2 281:1 288:1 298:2 # agente para reparar el caño de escape ( sustancia )
8:1 11:1 15:1 34:1 35:1 46:1 47:1 50:1 150:1 152:1 156:1 160:1 173:1 201:1 231:1 # exhibicionismo compulsivo
6:1 8:1 12:1 15:2 23:1 27:1 34:1 35:1 46:1 47:1 135:1 150:1 152:1 160:1 220:1 257:1 # exhibicionismo sintomático
4:2 6:1 14:1 18:1 24:1 42:1 57:1 106:1 141:1 160:1 195:1 235:1 247:1 # glucano 1, 4 - alfa - maltohexaosidasa
13:1 17:1 25:1 28:1 47:1 49:1 58:1 72:1 85:1 97:1 100:1 107:1 147:1 160:1 221:1 226:1 259:1 # exotropía secundario
7:1 9:1 12:1 13:1 21:2 23:1 28:1 55:1 64:1 107:1 120:1 122:1 132:1 147:1 160:1 221:1 257:1 # exotropía intermitente
5:1 7:1 9:1 11:1 15:1 19:2 22:1 23:1 25:1 27:1 35:1 52:1 53:1 81:1 89:1 107:1 110:1 124:1 127:1 135:1 143:1 153:1 160:1 193:1 195:1 239:1 280:1 # neoplasias hepático experimental
5:1 35:1 41:1 51:1 94:1 119:1 124:1 160:1 173:1 199:1 222:1 # habla explosivo
7:1 8:1 15:1 20:1 21:1 33:1 35:1 36:1 39:1 41:1 42:1 59:1 62:1 68:1 86:1 99:1 122:1 160:1 222:1 # exposición materna
3:1 6:1 8:2 9:1 15:1 22:1 23:1 29:1 33:2 35:1 36:1 37:1 39:2 41:1 54:1 68:2 86:2 89:1 98:1 99:2 116:1 160:1 177:1 184:1 220:1 222:1 # exposición a radiación ( evento )
19:1 20:1 21:1 160:1 208:1 # exteínas
1:1 3:1 7:2 8:1 9:1 10:1 11:1 21:1 25:1 29:1 33:1 39:1 41:1 44:1 46:1 52:1 55:1 68:1 73:1 82:1 86:1 98:1 99:1 110:1 149:1 156:1 177:1 184:1 201:1 227:1 278:1 297:1 # comprimir de liberación sostener
6:1 7:2 10:1 20:1 21:1 28:1 41:2 59:1 81:1 122:1 125:1 152:1 160:1 169:1 239:1 # hiperostosis externa
5:1 7:1 10:1 20:1 21:1 50:1 59:1 69:1 122:1 160:1 198:1 # fístula externa
2:1 7:1 18:1 21:1 30:1 51:1 59:1 92:1 122:1 138:1 160:1 # orzuelo externo
1:1 2:2 3:2 4:2 6:1 7:2 10:1 11:2 13:1 14:1 16:2 18:1 20:1 21:2 23:1 30:1 31:1 36:1 43:1 45:1 46:1 50:1 51:1 57:1 58:1 59:1 61:1 69:1 70:1 87:1 91:1 97:1 102:1 120:1 122:2 126:1 129:1 130:1 134:1 138:1 146:1 160:1 163:1 165:1 180:1 183:1 197:1 201:1 202:1 203:1 207:1 208:1 209:1 218:1 225:1 232:1 233:1 237:1 240:1 252:1 256:1 260:1 262:1 263:1 271:1 273:1 275:1 276:1 277:1 283:1 284:1 285:1 286:1 293:1 294:1 295:1 301:1# músculo del esfínter anal externo [ como un todo ] ( estructura corporal )
1:1 2:1 7:1 13:1 18:1 21:1 28:2 37:1 40:1 41:1 43:1 46:1 49:1 59:1 60:1 104:1 122:1 138:1 160:1 195:1 258:1 282:1 # hemorroides externo trombosadas
2:1 7:2 38:1 53:1 59:1 74:1 81:1 136:1 176:1 239:1 # oreja supernumeraria
3:1 5:1 6:1 13:1 17:1 29:1 30:1 45:1 50:1 78:1 79:1 106:1 160:1 198:1 228:1 255:1 274:1 297:1 # extracto celular
3:1 14:1 17:1 60:1 121:1 186:1 # sangrar
7:1 15:1 17:1 24:1 25:1 27:1 49:1 54:1 62:1 64:1 81:1 83:1 112:1 153:1 160:1 173:1 234:1 239:1 292:1 # pericarditis exudativa
1:1 4:1 5:1 8:1 15:1 16:1 17:1 18:2 19:1 21:1 22:1 24:1 30:1 35:1 42:1 44:1 52:1 66:1 72:1 81:1 83:1 90:1 91:1 107:1 123:1 124:1 127:1 133:1 179:1 247:1 249:1 280:1 290:1 # neoplasia maligno del ojo , parte no especificar
1:1 5:1 6:1 11:1 15:2 17:1 24:1 26:1 31:2 35:2 37:1 41:1 50:1 58:1 83:1 84:1 93:1 96:1 111:1 123:1 143:1 147:1 171:1 198:1 218:1 222:1 228:1 290:1 # dosificador de gota ocular ( objeto físico )
5:2 8:1 12:1 17:1 29:1 42:1 47:1 50:1 58:1 76:1 96:1 98:1 148:1 198:1 218:1 228:1 # inflamacion ocular
1:1 2:1 5:1 6:3 9:1 11:1 15:1 17:1 23:1 34:1 35:1 43:2 48:1 50:1 55:1 58:1 64:1 80:1 84:1 89:1 96:1 101:1 103:1 110:1 111:1 143:1 198:1 218:1 220:1 228:1 # monitor de movimiento ocular (objeto físico)
54:1 97:1 100:1 149:1 # ojo hundir
1:1 18:1 30:1 35:1 38:1 50:1 51:1 58:1 91:1 163:1 179:1 187:1 193:1 218:1 # signo del crepúsculo
27:1 32:2 35:1 50:1 150:1 190:1 # ptisis bulbi
1:1 2:1 5:1 17:1 30:1 31:1 37:1 50:1 51:1 58:2 72:1 91:1 96:1 111:1 171:1 198:1 218:1 228:1 235:1 # ecuador del globo ocular
3:1 4:2 7:1 8:1 9:1 22:1 37:1 38:1 56:1 66:1 67:1 81:1 137:1 144:1 155:1 195:1 219:1 232:1 300:1 # adherencia palpebrales
7:1 24:1 31:1 37:1 66:1 126:1 171:1 # párpado caer
1:1 7:1 31:1 37:1 41:2 51:1 66:1 67:1 79:1 126:1 171:1 # cáncer de los párpados
2:1 4:1 13:1 14:1 15:1 18:1 28:1 33:1 39:1 42:1 43:1 45:1 46:1 65:1 68:1 72:1 95:1 107:1 140:1 174:1 221:1 230:1 247:1 # ectropión ( anomalía morfológica )
17:1 28:1 41:1 56:1 66:1 133:1 141:1 199:1 # blefarospasmo
1:1 20:1 21:1 28:1 30:1 73:1 91:1 147:1 206:1 208:1 # proteína del ojo
5:1 6:1 17:1 23:1 42:1 46:1 50:1 58:1 96:1 198:1 208:1 218:1 220:1 228:1 230:1 # síntoma ocular
5:2 17:1 19:1 22:1 35:1 46:1 50:1 52:2 58:1 96:1 107:1 124:1 127:2 198:1 218:1 228:1 280:1 # neoplasia ocular neom
1:1 2:2 3:3 4:1 5:1 8:2 10:2 11:1 13:2 15:1 16:2 17:1 27:1 29:1 30:1 32:1 36:2 45:2 50:1 57:2 58:1 60:1 61:2 69:2 70:2 75:1 90:1 98:1 102:2 123:1 126:1 129:2 130:1 134:2 135:1 146:2 165:2 179:1 180:2 183:2 197:2 198:1 202:2 203:2 204:1 207:2 209:2 218:1 225:2 232:1 233:2 237:2 240:2 252:2 256:2 260:2 262:2 263:2 271:2 273:2 275:2 276:2 277:2 283:2 284:2 285:2 286:2 293:2 294:2 295:2 301:2# estructura de el articulación cigapofisaria ( estructura corporal )
1:1 3:1 10:1 13:1 28:2 37:1 41:1 42:1 61:1 92:1 104:1 108:1 128:1 129:1 134:1 # quemadura de rostro
3:1 4:1 7:2 8:1 9:1 17:1 21:1 22:1 23:1 24:1 27:1 29:2 37:1 40:1 45:1 49:1 56:1 85:1 89:1 98:1 111:1 112:1 119:1 122:1 141:1 144:1 181:1 199:1 255:1 261:1 292:1 297:1 298:1 # característico facial ( entidad observable )
4:1 7:1 8:1 21:1 22:1 25:1 29:1 42:1 64:1 98:1 104:1 141:1 144:1 153:1 # eritema facial
3:1 4:1 5:1 7:1 8:2 22:1 29:3 33:1 39:1 68:1 79:1 86:1 98:2 99:1 141:1 144:1 177:1 184:1 278:1 297:1 # laceración facial
1:2 2:1 3:2 7:1 9:1 10:1 12:1 13:1 16:1 17:1 24:1 25:1 30:2 45:1 47:1 56:1 57:1 61:1 69:1 70:1 102:1 114:1 121:1 129:1 134:1 146:1 148:1 153:1 165:1 180:1 183:1 197:1 200:1 202:1 203:1 207:1 209:1 225:1 233:1 237:1 240:1 252:1 256:1 259:1 260:1 262:1 263:1 271:1 273:1 275:1 276:1 277:1 283:1 284:1 285:1 286:1 292:1 293:1 294:1 295:1 298:1 301:1# estructura de el cara inferior de el lengua
3:1 7:1 10:1 17:1 21:1 24:1 28:1 36:1 41:2 74:1 122:1 176:1 292:1 298:1 # cara posterosuperior
6:1 8:1 11:1 15:3 27:2 28:1 45:1 47:1 123:1 135:1 143:1 147:1 149:1 212:1 254:1 # tirotoxicosis ficticio
2:1 6:1 29:1 45:1 101:1 141:1 255:1 274:1 # factor b
1:1 2:1 5:1 6:1 8:2 10:1 11:1 14:1 22:1 26:1 29:2 39:1 44:1 45:1 50:2 67:1 71:2 74:1 86:1 98:1 101:1 106:1 110:1 141:1 144:1 155:1 166:1 177:1 185:1 198:1 200:1 219:1 255:1 274:1 279:1 281:1 288:1 # factor de coagulación limulus c (sustancia)
1:1 2:1 5:1 6:1 8:1 11:1 29:2 39:1 45:1 50:1 86:1 98:1 101:1 141:1 177:1 185:1 198:1 200:1 255:1 274:1 # factor i de coagulación
7:1 8:1 10:1 12:1 14:1 20:1 22:1 26:1 28:1 54:1 67:1 71:1 73:1 74:1 81:1 107:1 109:1 144:1 155:1 166:1 206:1 219:1 234:1 239:1 281:1 288:1 # properdina ( sustancia )
1:1 2:1 6:1 8:1 9:1 10:1 16:2 21:1 29:1 32:1 35:1 38:2 45:1 67:1 101:1 141:1 155:1 190:1 255:1 274:1 # factores de resistencia
1:1 2:1 5:1 6:1 8:1 11:1 29:2 39:1 45:1 50:1 86:1 98:1 101:1 141:1 177:1 185:1 198:1 200:1 255:1 274:1 # factor v de coagulación
2:1 6:1 29:1 45:1 101:1 141:1 255:1 274:1 # factor x
2:1 6:1 11:1 15:1 29:1 45:1 47:1 65:1 101:1 140:1 141:1 143:1 150:1 255:1 274:1 # factor biológico
1:1 8:1 9:1 15:2 21:1 23:1 24:1 25:1 47:2 53:1 54:2 76:1 80:1 83:1 89:1 115:2 120:1 123:1 137:1 150:1 282:1 290:1 # edificio de fábrica (medio ambiente)
3:1 17:1 75:1 141:1 185:1 298:1 # fagara
4:1 8:1 10:1 14:1 17:1 22:1 24:1 26:1 33:1 52:1 54:1 59:1 67:1 71:1 74:1 75:1 100:1 144:1 155:1 166:1 179:1 219:1 281:1 288:1 292:1 # albóndiga - carne ( sustancia )
3:1 6:1 9:2 19:1 23:1 24:1 29:1 30:1 31:1 41:1 60:1 82:1 89:1 116:1 220:1 297:1 # fracaso en el dosaje ( evento )
1:1 4:1 8:1 17:1 22:1 24:2 29:1 30:1 33:1 39:1 51:1 54:1 63:1 67:1 68:1 86:1 97:1 99:1 141:1 155:1 234:1 272:1 292:1 # fallo de el función cardiaca
2:1 4:1 5:1 8:1 14:1 17:1 19:1 32:1 43:2 48:1 54:1 66:1 70:1 75:1 87:1 105:1 113:2 124:1 136:2 141:1 157:1 159:1 164:1 168:2 169:1 170:1 175:1 178:1 182:1 188:1 189:1 191:1 192:1 194:1 211:1 214:1 215:1 216:1 217:1 244:1 248:1 249:1 250:1 251:1 280:1 # plasmodium falciparum (organismo)
4:1 6:1 7:1 9:2 17:2 20:1 23:1 24:2 28:1 34:1 49:1 89:1 104:1 116:2 162:1 213:1 220:1 223:1 282:1 292:1 # caída al embarcar en aeronave ( evento )
6:2 9:1 11:1 23:1 24:1 34:1 38:2 49:1 67:1 82:1 84:1 89:1 111:1 116:1 131:1 137:1 187:1 220:1 # caída sobre concreto (evento)
1:1 2:2 3:2 4:2 5:2 10:3 11:2 13:2 16:2 27:1 36:1 41:1 45:2 57:2 60:1 61:2 63:1 69:2 70:2 77:1 102:2 126:1 129:1 130:1 134:2 141:1 146:2 154:1 165:2 180:2 183:1 197:2 202:2 203:1 207:2 209:2 225:2 232:1 233:2 237:2 240:2 252:2 256:2 260:2 262:2 263:2 271:2 273:2 275:2 276:1 277:2 283:2 284:2 285:2 286:1 293:2 294:2 295:1 301:1# estructura de la costilla falsa (estructura corporal)
10:1 12:1 17:1 22:1 27:1 32:1 43:1 44:2 55:1 76:1 77:1 93:1 96:1 104:1 141:2 148:1 152:1 174:1 185:1 195:1 # linfohistiocitosis hemofagocítica familiar
8:1 12:1 17:1 22:1 27:1 28:1 42:1 44:2 46:1 55:1 56:1 76:1 77:2 100:1 124:1 141:1 169:1 210:1 230:1 # cilindroma familiar múltiple
2:1 9:1 14:1 22:1 30:1 32:1 40:1 43:1 44:1 48:2 49:1 55:1 56:1 75:1 76:1 77:1 105:1 113:1 141:1 145:1 157:1 159:1 164:1 168:1 170:1 175:1 178:1 181:1 182:1 185:1 188:1 189:1 191:1 192:1 194:1 211:1 214:1 215:1 216:1 217:1 244:1 248:1 250:1 251:1 # familia agelenidae (organismo)
2:1 4:1 6:1 22:1 25:1 44:2 55:1 62:1 63:1 75:1 76:1 77:1 101:1 141:1 179:1 196:1 272:1 # familia alligatoridae
2:1 3:1 7:1 14:3 20:1 22:1 27:1 32:1 43:1 44:1 48:1 55:1 62:1 75:1 76:1 77:1 85:1 105:1 113:1 141:1 157:1 159:1 164:1 167:1 168:1 170:1 175:1 178:1 182:1 188:1 189:1 191:1 192:1 194:1 211:1 214:1 215:1 216:1 217:1 244:1 248:1 250:1 251:1 278:1 # familia anseranatidae ( organismo )
7:1 21:1 22:1 28:1 29:1 40:1 44:1 45:1 49:1 55:1 76:1 77:1 122:1 141:1 162:1 181:1 255:1 # familia bacteroidaceae
2:1 14:1 22:1 24:1 25:1 32:1 43:1 44:1 48:1 50:1 55:1 73:1 75:1 76:1 77:1 105:1 110:1 113:1 140:1 141:1 157:1 159:1 164:1 168:1 170:1 175:1 178:1 182:1 188:1 189:1 191:1 192:1 194:1 204:1 211:1 214:1 215:1 216:1 217:1 244:1 248:1 250:1 251:1 279:1 # familia caprimulgidae ( organismo )
11:1 22:1 40:1 44:2 49:1 55:1 65:1 76:1 77:1 141:1 181:1 # familia coliidae
2:1 3:1 11:1 14:1 17:1 20:1 22:1 29:1 32:1 34:1 43:1 44:1 48:1 55:1 75:1 76:1 77:1 79:1 105:1 113:1 131:1 141:1 151:1 157:1 159:1 164:1 168:1 170:1 175:1 178:1 182:1 188:1 189:1 191:1 192:1 194:1 211:1 214:1 215:1 216:1 217:1 244:1 248:1 250:1 251:1 297:1 298:1 # familia connaraceae ( organismo )
22:1 29:1 44:1 45:1 49:1 51:1 55:1 76:1 77:1 141:1 255:1 299:1 # familia dactylogyridae
22:1 40:1 44:1 49:1 54:1 55:1 76:1 77:1 104:1 141:1 181:1 # familia emydidae
7:1 8:1 38:1 43:1 72:1 104:1 147:1 195:1 # eremotheciaceae
29:1 75:1 79:1 141:1 151:1 185:1 # fagaceae
2:1 4:1 14:2 22:3 29:1 32:1 43:1 44:2 48:1 55:1 75:1 76:1 77:1 94:1 105:1 113:1 121:1 140:1 141:1 157:1 159:1 164:1 168:1 170:1 175:1 178:1 182:1 188:1 189:1 191:1 192:1 194:1 211:1 214:1 215:1 216:1 217:1 244:1 248:1 250:1 251:1 291:1 # familia haliangiaceae ( organismo )
2:1 8:1 14:1 15:1 22:1 30:1 32:1 40:1 43:1 44:2 48:1 49:1 55:1 75:1 76:1 77:1 105:1 113:1 141:1 157:1 159:1 164:1 168:1 170:1 175:1 178:1 181:1 182:1 188:1 189:1 191:1 192:1 194:1 195:1 211:1 214:1 215:1 216:1 217:1 244:1 248:1 250:1 251:1 # familia helicidae (organismo)
21:1 25:1 40:1 103:1 106:1 127:1 149:1 253:1 # luteoviridae
2:1 14:2 18:1 22:1 32:1 41:1 43:1 44:1 48:1 53:1 55:1 60:1 75:1 76:1 77:1 84:1 94:1 105:1 113:1 141:1 157:1 159:1 164:1 168:1 170:1 175:1 178:1 182:1 188:1 189:1 191:1 192:1 194:1 211:1 214:1 215:1 216:1 217:1 244:1 248:1 250:1 251:1 # familia methanosaetaceae ( organismo )
2:1 14:1 22:1 32:1 40:1 41:1 43:2 44:1 48:1 49:1 55:1 75:1 76:1 77:1 105:1 113:1 141:1 152:1 157:1 159:1 163:1 164:1 168:1 170:1 175:1 178:1 181:1 182:1 188:1 189:1 191:1 192:1 194:1 211:1 214:1 215:1 216:1 217:1 244:1 248:1 250:1 251:1 264:1 # familia moschidae (organismo)
2:1 27:1 31:1 40:1 82:1 224:1 # psoróptidos
2:1 14:1 22:1 32:1 40:1 43:1 44:1 48:1 49:1 54:1 55:1 75:1 76:1 77:1 87:1 105:1 113:1 141:1 157:1 159:1 164:1 168:1 170:1 175:1 178:1 181:1 182:1 188:1 189:1 191:1 192:1 194:1 211:1 214:1 215:1 216:1 217:1 244:1 248:1 250:1 251:1 264:1 # familia psychodidae ( organismo )
2:1 6:1 10:1 13:1 14:1 22:1 32:1 36:1 38:1 41:1 43:1 44:1 48:1 55:1 75:1 76:1 77:1 105:1 113:1 133:1 134:1 141:1 157:1 159:1 164:1 168:1 170:1 175:1 178:1 182:1 188:1 189:1 191:1 192:1 193:1 194:1 211:1 214:1 215:1 216:1 217:1 244:1 248:1 250:1 251:1 # familia streptosporangiaceae ( organismo )
22:1 40:1 44:1 49:1 51:1 55:1 76:1 77:1 95:1 107:1 141:1 181:1 # familia typhlopidae
2:1 7:1 14:1 16:1 22:1 27:1 32:1 43:1 44:2 48:1 55:1 75:1 76:1 77:2 81:1 90:1 105:1 113:1 116:1 133:1 141:1 157:1 159:1 164:1 168:1 170:1 175:1 178:1 182:1 188:1 189:1 191:1 192:1 194:1 211:1 214:1 215:1 216:1 217:1 239:1 244:1 248:1 250:1 251:1 # familia vespertilionidae ( organismo )
11:1 12:1 20:1 25:1 27:1 40:1 43:1 46:1 54:1 55:1 73:1 76:1 109:1 110:1 141:1 147:1 149:1 156:1 201:1 # famotidina , 20 mg , comprimir
1:2 6:1 11:1 14:1 28:1 34:1 46:1 48:1 53:1 67:1 100:1 141:1 208:1 210:1 281:1 # síndrome de de toni-fanconi
2:1 6:1 10:1 12:1 14:2 18:1 24:1 32:1 41:1 43:1 46:1 48:1 51:1 72:1 75:1 77:1 96:1 105:1 113:1 125:1 136:1 152:1 157:1 159:1 164:1 168:1 170:1 175:1 178:1 182:1 188:1 189:1 191:1 192:1 194:1 211:1 214:1 215:1 216:1 217:1 244:1 248:1 250:1 251:1 264:1 # echinostoma ilocanum (organismo)
27:1 62:1 75:1 141:1 179:1 # fatiga
27:1 28:1 46:1 52:1 58:1 61:1 62:1 71:1 75:1 141:1 163:1 179:1 279:1 # fatiga neuromuscular
2:1 3:1 4:1 8:1 19:1 26:1 28:1 32:1 35:1 36:1 41:1 60:1 90:1 118:1 130:1 149:1 186:1 190:1 222:1 258:1 # cirrosis portal grasa
1:1 28:1 34:1 46:1 47:1 51:1 53:1 88:1 100:2 141:1 208:1 210:1 # síndrome de fazio-londe
8:1 9:1 12:1 14:1 17:1 18:1 23:1 26:1 44:1 64:1 96:1 145:1 148:1 158:1 174:1 289:1 # antígeno linfocitario cd16b
10:1 14:1 22:1 27:1 31:1 55:1 71:1 80:1 115:1 121:1 200:1 # angustia y miedo
15:1 22:1 28:1 55:1 111:1 150:1 174:1 187:1 # microfobia
1:1 3:1 7:1 17:2 21:1 24:1 29:1 30:1 45:1 50:1 75:1 91:1 122:1 231:1 255:1 292:1 297:1 298:1 # característica del pulgar
17:1 28:1 38:1 66:1 80:1 107:1 116:1 123:1 127:1 137:1 147:1 249:1 300:1 # fiebre uveoparotídea
10:1 11:1 25:1 26:1 41:1 46:1 55:1 62:1 73:1 110:1 114:1 149:1 156:1 166:1 201:1 300:1 # febuxostat , 40 mg , comprimir
4:3 5:1 7:1 9:1 21:1 22:1 24:1 25:1 33:1 40:1 42:1 55:1 62:1 63:1 72:1 88:1 93:1 94:1 114:1 122:1 142:1 153:1 154:1 245:1 272:1 291:1 # almidón en materia fecal - hallazgo
4:1 5:1 10:1 24:1 50:1 69:1 72:1 114:1 198:1 # fístula fecal
1:1 4:1 5:1 14:1 16:1 23:1 24:1 27:1 37:1 40:1 49:1 63:1 72:1 79:1 88:1 93:1 94:1 142:1 154:1 158:1 181:1 195:1 272:1 291:1 # cantidad de heces - hallazgo
3:1 4:2 7:1 9:2 10:1 16:1 17:1 23:1 26:1 27:1 42:1 52:1 56:1 85:1 89:1 102:1 145:1 149:1 166:1 232:1 247:1 278:1 # sentir malestar general
1:2 42:1 80:1 95:1 104:1 115:1 # edema de pie
9:1 12:2 13:1 18:1 23:1 27:1 30:1 44:2 56:1 70:1 71:1 89:1 103:1 114:1 147:1 148:1 149:1 173:1 174:1 # lentivirus t-linfotrópico felino
8:1 12:2 14:1 20:1 22:1 30:1 41:1 44:1 47:1 52:1 55:1 60:1 72:1 104:1 109:1 114:2 148:1 161:1 238:1 # anemia infecciosa felina
2:1 3:1 17:1 26:1 30:1 32:1 42:1 43:1 44:1 62:1 114:1 132:1 # felis marmorata
1:1 2:1 4:2 9:2 12:1 14:1 16:1 18:3 26:1 41:3 42:1 43:1 44:1 48:2 51:1 53:1 56:1 64:1 69:1 75:1 104:1 105:1 114:1 136:1 145:1 164:1 175:1 179:1 191:1 247:1 # tumor maligno de los órganos genitales femeninos
1:1 4:1 8:2 9:1 10:1 12:1 13:1 18:1 22:1 25:1 32:1 48:1 51:1 53:1 54:1 57:1 72:1 81:1 104:1 107:1 114:1 134:1 144:1 # alopecia de distribución femenino
1:1 3:1 5:1 7:1 9:1 10:1 12:1 16:1 19:1 20:1 21:1 24:1 25:1 29:1 44:1 48:1 53:1 77:1 82:1 102:1 104:1 109:1 114:1 122:1 153:1 296:1 297:1 # fracaso de la esterilización femenina
1:1 3:3 11:1 29:2 30:1 34:1 45:1 61:2 69:1 73:1 74:1 91:1 100:1 129:1 131:1 165:1 176:1 180:1 183:1 197:1 203:1 255:1 279:1 297:2 # fractura supracondílea del fémur
5:1 6:1 9:1 28:1 45:1 50:1 57:1 73:1 74:1 87:1 108:1 114:1 146:1 198:1 206:1 274:1 # fenbufén , 200 mg , cápsula ( producto )
3:1 8:1 9:1 10:1 14:1 15:1 18:1 22:1 26:1 28:1 34:1 37:1 48:1 55:1 62:1 67:1 71:1 74:1 114:1 123:1 137:1 144:1 155:1 166:1 187:1 219:1 281:1 288:1 289:1 296:1 # fenofibrato micronizado ( sustancia )
6:1 7:1 9:1 14:1 23:1 25:1 26:1 28:2 31:1 40:1 45:1 48:1 51:1 57:1 65:1 73:1 77:1 81:1 87:1 89:1 107:1 108:1 114:1 146:1 153:1 159:1 206:1 210:1 224:1 239:1 274:1 288:1 # fentanilo + droperidol ( producto )
8:1 9:1 10:1 14:2 22:1 23:1 26:2 48:1 51:1 67:1 71:1 74:1 77:1 89:1 114:1 144:1 155:1 159:1 166:1 219:1 281:1 288:2 # fentanilo ( sustancia )
1:1 5:1 9:1 11:1 38:1 52:1 55:1 63:1 72:1 77:1 85:1 104:1 114:1 154:1 186:1 287:1 # semilla de fenegreco
4:1 65:1 112:1 # alholva
6:1 21:1 27:1 28:1 31:1 37:1 41:3 45:2 50:1 57:1 58:1 73:1 87:1 108:1 112:1 127:1 146:1 171:1 173:1 206:1 218:1 274:1 # productos lácteos cultivados
6:1 7:1 8:2 10:1 12:1 14:1 20:1 22:1 26:1 28:1 41:1 57:1 62:1 67:1 71:1 74:2 82:1 109:1 114:1 144:1 155:1 161:1 166:1 196:1 219:1 238:1 258:1 281:1 288:1 # succinato ferroso (sustancia)
7:1 9:1 12:1 23:1 26:1 27:1 37:1 38:1 40:1 44:1 49:1 53:1 67:1 77:1 89:1 90:1 104:1 114:1 181:1 187:1 # fertilidad incrementada
2:1 4:1 12:1 17:2 20:1 25:1 26:1 28:1 36:1 46:1 53:1 84:1 100:1 109:1 114:1 130:1 141:1 208:1 210:1 226:1 # síndrome fetal por warfarina
4:1 22:1 26:1 36:1 84:1 114:1 152:1 169:1 212:1 254:1 # hipoxia fetal
1:1 2:1 3:1 4:2 6:1 8:1 9:1 10:1 13:1 18:1 19:1 23:1 26:2 29:1 30:1 44:1 53:1 59:1 78:1 84:1 89:1 98:1 101:1 110:1 114:1 117:1 118:1 125:1 138:1 139:1 229:1 236:1 241:1 242:1 243:1 246:1 265:1 266:1 268:1 269:1 270:1 # trastorno de el alimentación fetal
1:1 3:1 6:1 7:2 17:1 21:1 24:1 29:1 30:1 45:1 56:1 84:1 85:1 91:1 111:1 112:1 114:1 119:1 122:1 199:1 255:1 261:1 292:1 297:1 298:1 # característica observable del feto
5:2 6:1 8:2 9:1 29:2 39:1 50:1 58:1 79:1 84:1 86:1 98:1 107:1 114:1 124:1 149:1 177:1 198:1 213:1 218:1 # circulación fetoplacentaria
2:1 15:1 38:1 43:1 80:1 104:1 123:1 137:1 140:1 195:1 258:1 300:1 # fiebre hemorrágica
1:3 2:1 3:1 7:1 9:1 13:1 17:1 24:1 28:1 31:1 36:1 37:2 41:3 49:1 51:2 53:1 76:1 78:1 114:1 115:1 119:1 132:1 148:1 156:1 162:1 171:1 258:1 # enfermedad de los trabajadores de los campos de arroz
1:1 3:1 7:1 12:1 13:1 25:1 30:1 38:1 67:1 80:1 123:1 137:1 195:1 264:1 278:1 300:1 # fiebre de el trinchera
3:1 8:1 15:1 16:1 17:1 18:1 24:1 27:1 38:1 40:1 62:1 66:1 72:1 80:1 81:1 83:1 123:2 133:1 137:1 174:1 249:1 290:2 298:1 300:1 # fiebre paratifoidea no especificar
4:1 22:1 27:1 38:2 73:1 80:1 84:1 123:1 137:1 150:1 300:1 # fiebre pretibial
1:1 6:1 30:1 38:1 43:1 46:1 56:1 80:1 91:1 123:1 137:1 300:2 # fiebre del flebótomo
1:1 2:2 3:2 4:1 5:1 7:1 10:1 11:1 13:1 14:1 16:1 21:1 23:1 26:1 28:1 30:1 36:1 45:1 57:1 61:1 62:1 66:1 69:1 70:1 91:1 102:1 120:1 122:1 126:1 129:1 130:1 134:1 146:1 158:1 165:1 180:1 183:1 197:1 202:1 203:1 207:1 209:1 225:1 232:1 233:1 237:1 240:1 252:1 256:1 260:1 262:1 263:1 271:1 273:1 275:1 276:1 277:1 283:1 284:1 285:1 286:1 293:1 294:1 295:1 301:1# pata delantero ( estructura corporal )
1:2 8:1 9:1 14:1 17:2 21:1 22:1 23:2 24:1 29:1 33:1 35:1 39:1 44:1 47:2 54:1 55:2 64:1 68:1 69:1 72:1 76:1 77:1 79:1 86:1 89:1 96:1 98:1 99:1 107:1 115:1 120:1 141:1 158:1 177:1 184:1 234:1 292:1 # antecedente familiar de miocardiopatía ( situación )
3:1 9:1 31:1 41:1 43:1 74:1 76:1 96:1 100:1 227:1 # ramos subendocárdicos
2:2 3:2 4:1 10:1 11:1 13:1 15:1 16:1 24:1 27:1 35:1 36:1 45:1 57:1 61:1 69:1 70:1 83:1 102:1 110:1 123:1 126:1 130:1 134:1 135:1 137:1 146:1 156:1 165:1 180:1 197:1 202:1 207:1 209:1 225:1 232:1 233:1 237:1 240:1 252:1 256:1 260:1 262:1 263:1 271:1 273:1 275:1 277:1 283:1 284:1 285:1 293:1 294:1 # fibra simpática (estructura corporal)
1:1 3:1 10:1 13:1 16:1 19:1 102:1 118:1 123:1 134:1 137:1 207:1 # fibras de estrés
2:1 8:1 9:1 12:1 14:1 18:1 21:1 28:1 29:1 32:1 43:1 45:1 48:1 57:1 74:1 75:1 105:1 111:1 113:1 123:1 137:1 145:1 157:1 159:1 161:1 162:1 164:1 168:1 170:1 175:1 178:1 182:1 188:1 189:1 191:1 192:1 194:1 211:1 214:1 215:1 216:1 217:1 238:1 244:1 248:1 250:1 251:1 255:1 299:1 # fibrobacter succinogenes (organismo)
1:2 2:1 4:1 6:1 12:1 14:1 15:1 18:1 20:1 25:1 35:1 42:1 43:1 46:1 64:1 65:1 109:1 123:1 137:1 140:1 174:1 193:1 221:1 230:1 247:1 # depósito de fibrina ( anomalía morfológica )
1:1 2:1 5:1 9:1 12:1 20:1 21:1 23:1 25:1 30:1 31:1 37:1 43:1 50:1 87:1 89:1 108:1 109:1 120:1 123:1 137:1 145:1 171:1 185:1 198:1 # agente modulador de el fibrina
5:1 9:1 12:1 14:1 25:1 30:1 56:1 100:1 116:1 123:1 137:1 145:1 205:1 # fibrinógeno cleveland ii
2:1 6:1 8:1 12:2 14:1 15:1 17:1 23:2 24:1 25:1 27:1 28:1 29:1 36:1 75:1 83:1 98:1 123:1 130:1 137:1 158:1 210:1 212:1 220:1 254:1 257:1 290:1 299:1 # intoxicación por drogar antifibrinolítica
1:2 9:1 17:1 18:1 28:1 37:1 42:2 76:1 123:1 137:1 289:1 # fibroadenoma de mamar
1:1 3:1 4:1 5:2 8:1 10:1 11:1 15:2 17:3 26:1 27:2 29:1 30:1 32:2 37:1 47:1 50:2 54:3 58:3 64:1 90:2 96:1 98:1 135:2 150:1 163:1 166:1 198:2 218:2 228:1 # disco articular de el articulación radiocubital distal
1:1 7:1 9:1 10:1 28:1 30:1 31:1 37:2 49:1 53:1 75:1 91:1 114:1 115:1 123:1 128:1 132:1 137:1 148:1 171:1 # enfermedad fibroquística del hígado
1:1 7:1 9:1 10:1 25:1 28:1 33:1 37:1 49:1 53:1 114:1 115:1 123:1 128:1 132:1 137:1 148:1 # enfermedad fibroquística de riñón
2:1 10:1 27:1 28:1 32:1 43:1 69:1 123:1 136:1 137:1 152:1 # tumor fibrohistiocítico
2:1 4:1 7:1 14:1 15:1 16:1 18:1 28:1 32:1 35:1 41:1 42:1 43:1 46:1 56:1 65:1 140:1 163:1 174:1 190:1 205:1 221:1 222:1 230:1 247:1 # esclerosis (anomalía morfológica)
1:1 28:1 30:1 31:1 32:1 35:1 37:1 41:1 75:1 91:1 123:1 137:1 171:1 190:1 222:1 # fibrosis del hígado
4:1 14:1 15:1 21:1 23:1 24:1 27:2 28:1 32:1 40:1 41:1 44:1 47:1 54:1 60:1 64:1 65:1 83:1 107:1 116:1 120:1 123:1 127:1 135:1 137:1 158:1 # alveolitis fibrosante ( idiopática )
7:1 8:1 10:1 12:1 15:1 17:1 20:1 21:1 23:1 27:1 28:1 32:1 34:1 35:1 41:1 43:1 50:1 120:1 122:1 123:1 135:1 137:1 190:1 222:1 223:1 231:1 257:1 # fibrosis pulmonar intersticial
9:1 28:1 31:1 32:1 35:1 41:1 46:1 47:1 55:1 96:1 100:1 123:1 137:1 190:1 222:1 # fibrosis endomiocárdica
15:1 16:1 24:1 28:1 32:1 35:1 41:1 48:1 83:1 123:1 124:1 133:1 137:1 190:1 222:1 # fibrosis esplénica
1:1 5:1 6:1 8:1 12:1 14:1 17:1 22:1 28:1 41:1 42:2 46:1 67:1 76:1 82:1 90:1 94:1 123:1 137:1 141:1 144:1 148:1 155:1 219:1 230:1 281:1 # hamartoma fibroso de la infancia
2:1 4:1 6:1 8:1 10:1 14:1 15:1 18:1 27:1 28:1 32:1 41:1 42:1 43:1 46:1 47:1 64:1 65:1 82:1 96:1 123:1 137:1 140:1 152:1 174:1 221:1 230:1 247:1 # histiocitoma fibroso (anomalía morfológica)
1:1 2:1 3:1 8:1 10:1 11:1 14:2 21:1 22:1 23:1 26:1 30:1 51:1 65:1 67:1 71:1 74:1 80:1 120:1 123:1 144:1 155:1 158:1 166:1 219:1 281:1 288:1 # colorante de field ( sustancia )
1:1 5:1 8:1 10:1 11:1 12:1 27:1 41:1 43:1 63:1 72:1 77:1 110:1 128:1 154:1 172:1 # decimoquinta costilla
3:1 4:2 7:1 10:1 19:1 22:1 27:1 56:1 77:1 105:1 110:1 117:1 118:1 123:1 140:1 186:1 241:1 # alergia al filgrastim
4:1 7:1 17:1 21:1 22:1 25:1 50:1 77:1 82:1 90:1 122:1 150:1 153:1 231:1 245:1 # pulso arterial débil
2:1 7:1 9:1 25:1 36:1 37:1 40:1 49:2 51:1 53:1 77:1 103:1 114:1 115:1 123:1 130:1 132:1 148:1 149:1 181:1 # enfermedad por filoviridae
1:1 6:1 11:1 15:1 35:1 44:1 77:1 80:1 84:1 111:1 123:1 143:1 152:1 169:1 205:1 # clip de filshie ( objeto físico )
5:1 19:1 36:1 63:1 65:1 76:1 154:1 156:1 280:1 # ampollas
17:1 22:1 25:2 47:1 110:1 123:1 137:1 226:1 245:1 259:1 282:1 # fimbriariosis
3:3 4:1 5:2 9:1 11:1 13:1 17:3 23:1 30:1 34:1 66:2 67:1 78:1 94:1 119:2 131:1 137:1 199:1 228:1 249:1 298:1 # encontrar el palabra para hablar
2:1 12:1 18:1 21:1 51:1 104:1 123:1 199:1 282:1 # temblor fino
2:1 6:1 10:1 14:1 32:1 41:2 42:1 43:1 46:1 48:2 59:1 61:1 75:1 84:1 105:1 113:1 125:1 127:1 157:1 159:1 164:1 168:1 170:1 175:1 178:1 182:1 188:1 189:1 191:1 192:1 194:1 195:1 211:1 214:1 215:1 216:1 217:1 230:1 244:1 248:1 250:1 251:1 # etheostoma osburni (organismo)
1:4 5:3 8:1 14:1 15:1 17:1 18:1 27:1 29:1 31:1 42:1 50:1 51:1 58:1 90:1 92:1 98:1 115:1 127:1 128:1 135:1 198:1 199:1 218:1 # bloqueo de la articulación de dedo de la mano
1:1 4:1 16:1 26:1 33:1 35:1 38:1 39:1 47:1 54:1 55:1 62:1 64:1 66:1 68:1 73:1 107:1 110:1 140:1 156:1 179:1 221:1 # miopatía de impresión digital
1:2 6:1 9:1 23:1 31:1 44:1 53:1 75:1 76:1 89:1 115:1 179:1 220:1 # ligamento de dedo
3:1 8:1 10:1 11:2 12:1 13:1 14:1 15:1 16:1 17:1 18:1 22:3 23:1 24:1 25:1 26:1 34:1 51:1 66:1 67:1 71:1 72:1 74:1 78:1 81:1 83:1 96:1 97:1 107:1 111:1 123:1 131:1 133:1 144:1 152:1 155:1 163:1 166:1 219:1 226:1 235:1 245:1 249:1 264:1 279:1 281:1 288:1 299:1 # inmunoglobulina e específica contra kochia scoparia (sustancia)
1:1 3:3 7:1 10:1 13:1 16:1 21:1 25:1 28:1 29:1 30:1 45:1 53:1 57:1 60:1 61:1 69:1 70:1 73:1 90:1 102:1 110:1 129:1 134:1 137:1 146:1 165:1 180:1 183:1 187:1 197:1 202:1 203:1 207:1 209:1 225:1 233:1 237:1 240:1 252:1 256:1 260:1 262:1 263:1 271:1 273:1 275:1 276:1 277:1 283:1 284:1 285:1 286:1 293:1 294:1 295:1 300:1 301:1# estructura de el primero vértebra sacra
2:1 3:1 5:1 7:1 9:1 25:2 34:1 36:1 37:1 39:1 49:1 53:1 73:1 82:1 92:1 110:1 115:1 116:1 128:1 130:1 278:1 # edad en la que sonrió por primera vez
3:1 10:1 17:1 21:1 25:1 32:2 47:1 61:1 74:1 123:1 128:1 129:1 172:1 226:1 259:1 # quiste fisurario
1:1 2:2 3:3 4:1 8:1 10:1 11:1 13:1 16:1 30:1 32:1 33:1 36:1 45:1 50:1 57:1 61:2 69:1 70:1 74:1 91:1 102:1 126:1 129:2 130:1 134:1 146:1 165:1 180:1 183:1 197:1 202:1 203:1 207:1 209:1 225:1 231:1 232:1 233:1 237:1 240:1 252:1 256:1 260:1 262:1 263:1 271:1 273:1 275:1 276:1 277:1 283:1 284:1 285:1 286:1 293:1 294:1 295:1 301:1# cisura del pulmón ( estructura corporal )
1:1 3:1 5:1 14:1 20:1 22:1 32:1 47:1 53:1 54:1 61:1 74:1 115:1 119:1 123:1 129:1 150:1 # fisura mediana de labio
3:1 4:1 5:1 10:1 13:1 50:1 69:1 78:1 92:1 128:1 151:1 198:1 # fístula traqueal
5:1 10:1 12:1 17:1 20:1 22:1 25:2 50:1 61:1 69:1 109:1 198:1 226:1 245:1 # fístula urinaria
5:1 6:1 10:1 15:1 16:1 35:1 38:1 45:1 50:1 69:1 72:1 116:1 198:1 274:1 # fístula rectovesical
3:1 5:1 10:1 13:1 16:1 46:1 50:1 52:1 69:1 78:1 82:1 92:1 127:2 128:1 198:1 # fístula traqueoesofáginca neom
2:1 6:1 11:1 15:1 31:1 35:1 37:1 84:1 111:1 123:1 143:1 171:1 # fijador ( objeto físico )
1:1 5:1 8:1 29:1 40:1 98:1 # flacidez
1:3 2:1 4:1 5:2 9:1 16:1 19:2 23:1 24:1 25:1 26:1 34:1 38:1 54:1 66:1 73:1 100:1 110:1 133:1 204:1 280:1 # desprendimiento horizontal de las capas de la uña
1:1 4:1 5:1 14:1 16:1 18:1 28:1 30:1 46:1 49:1 53:1 66:1 100:1 124:1 133:1 208:1 210:1 # síndrome de el espalda plano
1:1 26:1 27:1 40:1 42:1 62:1 65:1 82:1 106:1 119:1 253:1 # matidez absoluta
2:1 5:1 9:1 14:1 21:1 29:1 32:1 43:1 45:1 48:1 56:1 75:1 85:1 105:1 111:1 113:1 116:1 157:1 159:1 162:1 164:1 167:1 168:1 170:1 175:1 178:1 182:1 188:1 189:1 191:1 192:1 194:1 211:1 214:1 215:1 216:1 217:1 244:1 248:1 250:1 251:1 255:1 # flavobacterium flevense ( organismo )
2:1 5:1 21:1 25:1 27:1 29:1 45:1 64:1 95:1 111:1 133:1 149:1 162:1 173:1 255:1 # flavobacterium spiritivorum
7:1 20:1 21:1 34:1 35:1 122:1 174:1 204:1 223:1 290:1 # sifonapterosis
7:1 21:1 29:1 45:1 56:1 70:1 160:1 162:1 212:1 227:1 255:1 # flexibacter ruber
2:3 3:2 4:2 6:1 7:1 10:1 11:2 13:1 14:1 16:1 21:1 23:1 25:1 26:1 31:1 36:1 43:1 45:1 46:1 47:1 50:1 51:1 57:1 58:2 61:1 64:1 69:1 70:1 87:1 97:1 102:1 120:1 122:1 126:1 129:1 130:1 134:1 146:1 150:1 153:1 158:1 163:1 165:1 180:1 183:1 197:1 201:1 202:1 203:1 207:1 209:1 218:1 225:1 232:1 233:1 237:1 240:1 252:1 256:1 259:1 260:1 262:1 263:1 271:1 273:1 275:1 276:1 277:1 283:1 284:1 285:1 286:1 293:1 294:1 295:1 301:1# músculo cubital anterior [ como un todo ] ( estructura corporal )
1:3 2:4 3:3 4:1 5:1 10:2 11:1 13:2 16:2 17:1 30:2 31:2 36:1 45:2 50:1 51:1 56:1 57:2 58:1 61:2 69:2 70:2 91:2 93:2 102:2 105:1 115:1 126:1 129:2 130:1 134:2 146:2 160:1 163:1 165:2 180:2 183:2 197:2 202:2 203:2 207:2 209:2 218:1 225:2 228:1 232:1 233:2 234:1 237:2 240:2 252:2 256:2 260:2 262:2 263:2 271:2 273:2 275:2 276:2 277:2 283:2 284:2 285:2 286:2 293:2 294:2 295:2 301:2# estructura del músculo flexor largo del dedo gordo ( estructura corporal )
1:1 2:1 3:1 9:1 10:1 13:1 16:1 21:1 33:1 45:1 56:1 57:1 61:1 69:1 70:1 100:1 102:1 129:1 134:1 146:1 160:1 165:1 180:1 183:1 197:1 202:1 203:1 207:1 209:1 225:1 233:1 237:1 240:1 252:1 256:1 260:1 262:1 263:1 271:1 273:1 275:1 276:1 277:1 283:1 284:1 285:1 286:1 293:1 294:1 295:1 301:1# estructura de tendón flexor
2:1 59:1 139:1 # horn fly
1:1 8:1 9:2 14:1 16:1 21:2 22:1 23:1 30:1 31:2 32:2 37:1 40:1 48:1 53:2 54:1 66:1 82:2 91:1 95:1 107:1 110:1 111:1 115:1 120:1 133:1 152:1 158:1 171:1 224:1 # espécimen obtenido del piso mediante hisopado
1:1 6:1 16:1 19:1 23:1 30:1 38:1 42:1 46:1 91:1 106:1 208:1 220:1 230:1 # síntomas del flu (resfrío)
4:1 6:1 7:1 8:1 12:1 22:1 30:1 35:1 41:1 56:1 57:1 64:1 105:1 106:1 140:1 222:1 # alergia a el flucitosina
1:2 3:1 14:1 20:1 30:1 40:1 53:1 104:1 106:1 137:1 172:1 282:1 # fluidez de el membrana
5:1 7:1 15:1 23:1 27:1 31:1 40:1 119:1 128:1 135:1 172:1 208:1 224:1 227:1 # líquido laberíntico
2:1 5:1 8:1 14:1 15:1 19:1 24:1 27:1 32:1 43:1 47:1 48:1 62:1 65:1 66:1 75:1 83:1 105:1 113:1 135:1 141:1 157:1 159:1 163:1 164:1 168:1 170:1 175:1 178:1 182:1 188:1 189:1 191:1 192:1 193:1 194:1 195:1 211:1 214:1 215:1 216:1 217:1 244:1 248:1 250:1 251:1 # fasciola hepatica (organismo)
8:1 10:1 14:1 22:2 26:1 27:1 53:1 67:1 71:1 74:1 84:1 88:1 106:1 136:1 144:1 155:1 166:1 219:1 281:1 288:1 # flumetiazida (sustancia)
1:1 2:1 4:1 8:1 24:1 28:1 47:1 61:1 70:1 106:1 # fluoruro de calcio
1:1 2:1 9:1 27:1 28:1 48:1 53:1 61:1 70:1 77:2 84:1 106:1 114:1 # fluoruro de fenilmetilsulfonilo
2:1 8:1 10:2 14:1 16:1 22:1 26:2 28:1 41:1 61:1 67:1 70:1 71:1 74:1 82:1 102:1 106:1 144:1 155:1 166:2 219:1 281:1 288:1 # fluoruro estañoso ( sustancia )
2:1 # flúor
3:1 9:1 14:1 38:1 61:1 100:1 106:1 129:1 210:1 # flurandrenolona
2:1 6:1 8:1 12:1 15:1 23:1 24:1 28:1 29:1 36:1 61:1 73:1 83:1 98:1 106:1 130:1 150:1 169:1 206:1 212:1 220:1 254:1 257:1 # intoxicación por flurbiprofeno
4:1 7:1 15:1 19:1 21:1 24:1 27:1 28:1 34:1 53:1 60:1 65:1 82:1 83:1 84:1 106:1 122:1 135:1 253:1 # fluticasona + salmeterol
4:1 8:1 9:1 15:1 24:1 27:1 54:1 64:1 81:1 96:1 100:1 174:1 204:1 # apendicitis focal
4:1 22:1 24:1 35:1 51:1 56:1 77:1 95:1 96:1 193:2 # epilepsia local
4:1 9:1 26:1 27:1 29:1 33:1 39:1 45:1 56:1 64:1 68:1 69:1 84:1 114:1 160:1 212:1 255:1 # actitud fetal en flexión
4:1 8:1 10:1 16:1 26:1 27:1 38:1 39:1 57:1 64:1 69:1 84:1 86:1 102:1 114:1 # restitución fetal
1:1 5:1 7:1 13:1 15:1 17:1 28:1 44:1 50:1 58:1 62:1 65:1 87:1 132:1 174:2 198:1 218:1 228:1 # atrofodermia folicular
15:1 27:1 44:2 50:1 58:1 64:1 65:1 174:1 218:1 # foliculitis
1:1 5:1 17:1 27:1 162:2 # tiña de la barba
10:1 15:1 27:1 41:1 44:2 50:2 51:1 58:1 60:1 64:1 65:1 69:1 71:1 174:1 218:1 231:1 # foliculitis pustulosa
1:1 6:1 46:1 50:1 53:1 62:1 65:1 74:1 95:1 141:1 174:1 193:1 196:1 # sulfato de fomepizol
2:1 3:1 7:1 8:1 9:1 12:1 13:1 14:1 16:1 21:1 27:1 36:1 37:1 41:1 46:1 47:1 49:1 53:1 55:2 64:2 72:1 78:1 82:1 113:1 114:2 115:1 130:1 132:1 148:2 149:1 161:1 167:1 174:1 238:1 # enfermedad infeccioso transmitir por fomites
1:1 4:1 5:1 6:1 9:1 17:1 23:1 44:1 50:1 53:1 58:1 66:1 89:1 90:1 110:1 198:1 218:1 220:1 249:1 # partícula de alimento
4:1 6:1 7:1 9:2 23:1 35:1 41:2 44:1 51:1 53:1 81:1 85:1 89:1 110:1 152:1 167:1 169:1 220:1 239:1 # hipersensibilidad a los alimentos
4:1 6:1 8:1 9:1 10:1 14:1 22:1 23:1 26:1 31:1 40:1 41:2 44:2 53:1 67:1 71:1 74:1 89:1 110:1 144:1 155:1 166:1 219:1 220:1 224:1 281:1 288:1 # alimentos sólidos (sustancia)
4:1 6:1 8:1 9:1 10:1 14:2 15:1 16:1 21:1 22:1 23:2 24:1 26:1 41:1 44:1 53:1 67:1 71:1 74:1 83:1 89:1 95:1 110:1 120:1 144:1 155:1 158:1 166:1 219:1 220:1 281:1 288:1 # alimentos picantes (sustancia)
3:1 4:1 6:1 8:1 9:1 10:1 14:2 17:2 22:2 23:1 25:1 26:2 41:1 44:1 53:1 66:1 67:1 71:1 74:1 84:1 89:1 110:1 116:1 144:1 145:1 155:1 166:1 219:1 220:1 226:1 245:1 249:1 281:1 287:1 288:1 298:1 # alimentos para vegetarianos (sustancia)
1:1 4:1 6:1 8:2 9:3 16:2 23:1 44:1 53:3 89:1 110:3 133:2 220:1 # espécimen de alimento (espécimen)
1:1 3:1 13:1 15:1 16:1 24:1 27:1 30:1 33:1 35:1 39:1 56:1 68:1 78:1 80:1 83:1 91:1 95:1 135:1 136:1 267:1 # lesión traumática del pie
1:1 8:1 10:1 11:1 14:1 22:1 26:1 65:1 67:1 71:1 74:1 75:1 80:1 95:1 144:1 155:1 166:1 219:1 281:1 288:1 # colgajo de pie (sustancia)
5:1 14:1 18:1 25:1 37:1 80:1 95:1 124:1 128:1 149:2 172:1 # pie plano adquirir
4:1 6:1 7:1 11:1 34:1 48:1 56:1 64:1 76:1 80:1 95:1 112:1 121:1 131:1 282:1 296:1 # pie zambo congénito - valer
7:1 31:1 80:2 95:1 128:1 172:1 234:1 # pie izquierdo
1:1 5:1 30:1 37:1 63:1 92:1 154:1 # huella de adn
1:1 2:3 3:3 4:1 7:2 10:2 11:1 13:2 14:1 16:2 19:1 21:1 23:1 25:1 28:1 30:1 31:1 36:1 37:1 45:2 47:1 57:2 61:2 69:2 70:2 75:1 91:1 102:2 118:1 120:1 122:1 126:1 129:1 130:1 134:2 146:2 153:1 158:1 165:2 171:1 180:2 183:1 185:1 197:2 200:1 202:2 203:1 207:2 209:2 225:2 232:1 233:2 237:2 240:2 252:2 256:2 259:1 260:2 262:2 263:2 271:2 273:2 275:2 276:1 277:2 283:2 284:2 285:2 286:1 293:2 294:2 295:1 301:1# estructura del agujero rasgado anterior (estructura corporal)
1:1 2:1 14:1 42:1 67:1 79:1 94:1 174:1 234:1 264:1 281:1 # mancha de fordyce
1:1 2:2 3:4 4:1 10:2 11:1 13:2 14:1 16:2 21:1 23:1 30:1 36:1 45:2 57:2 61:2 69:2 70:2 88:1 91:1 102:2 120:1 126:1 129:2 130:1 134:2 137:1 146:2 158:1 165:2 180:2 183:2 197:2 202:2 203:2 207:2 209:2 225:2 232:1 233:2 237:2 240:2 252:2 256:2 260:2 262:2 263:2 271:2 273:2 275:2 276:2 277:2 283:2 284:2 285:2 286:2 293:2 294:2 295:2 300:1 301:2# estructura del antebrazo ( estructura corporal )
2:1 7:1 10:1 12:2 14:1 16:1 18:1 21:2 23:2 25:1 27:1 47:1 102:1 120:2 122:1 153:1 158:1 257:1 259:1 # intestino anterior
2:1 3:1 4:1 7:1 13:1 14:1 15:1 18:1 36:1 42:1 43:1 46:1 58:1 65:1 78:1 92:1 126:1 140:1 160:1 174:1 221:1 230:1 247:1 # cuerpo extraño ( anomalía morfológica )
3:1 7:1 8:1 13:1 30:1 38:2 47:1 57:1 73:1 78:1 84:1 85:1 193:1 231:1 # el prepucio se retraer
1:1 3:1 7:1 8:2 9:1 13:1 23:1 27:1 29:1 30:1 33:1 37:1 38:2 39:1 40:1 47:1 49:1 56:1 57:1 68:1 73:1 78:1 84:1 85:1 86:1 89:1 91:1 99:1 111:1 112:1 119:1 161:1 181:1 193:1 199:1 231:1 238:1 261:1 297:1 # retracción del prepucio (entidad observable)
41:1 92:1 128:1 # bosque
1:1 2:1 7:1 9:1 13:1 23:1 27:1 30:1 37:2 38:1 40:2 42:1 49:2 55:1 56:1 85:1 89:1 104:1 111:1 112:1 119:1 132:1 160:1 174:1 181:2 199:1 261:1 # forma de el extremidad ( entidad observable )
1:1 2:1 4:1 6:1 28:1 42:1 45:1 57:1 73:1 87:1 108:1 132:1 146:1 174:1 206:1 247:1 274:1 # formaldehído (producto)
2:1 8:1 9:1 23:1 26:1 29:1 33:1 37:1 39:1 42:1 49:1 53:1 68:1 85:1 86:1 89:1 98:1 99:1 132:1 136:1 151:1 174:1 177:1 184:1 267:1 # formación ósea aumentada
1:1 2:1 3:2 6:2 7:1 17:1 21:1 28:1 40:1 42:1 43:1 54:1 62:2 65:1 122:1 132:1 136:1 147:1 152:1 174:1 196:2 210:1 298:1 # fumarato de formoterol dihidrato
2:1 8:1 9:1 12:2 19:1 20:1 38:1 40:1 42:1 48:1 49:1 55:1 61:1 76:1 109:1 132:1 174:1 181:1 # cinurenina formamidasa
11:1 15:1 50:1 51:1 143:1 150:1 282:1 # lóbulo límbico
1:1 2:2 3:4 4:2 6:1 7:1 10:2 11:1 13:2 15:1 16:2 17:1 21:1 24:1 30:1 36:1 45:2 57:2 58:1 61:2 69:2 70:2 79:1 83:1 85:1 90:2 102:2 103:1 126:1 127:1 129:2 130:1 134:2 137:1 146:2 165:2 180:2 183:2 197:2 202:2 203:2 207:2 209:2 225:2 232:1 233:2 237:2 240:2 252:2 256:2 260:2 261:1 262:2 263:2 271:2 273:2 275:2 276:2 277:2 283:2 284:2 285:2 286:2 293:2 294:2 295:2 300:1 301:2# estructura óseo de el cuarto vértebra cervical ( c4 ) ( estructura corporal )
1:1 2:2 3:3 4:1 6:1 10:2 11:1 13:2 16:2 17:2 22:1 24:1 26:1 29:1 30:1 36:1 45:2 53:1 57:2 58:1 61:2 69:2 70:2 84:1 85:1 90:1 91:1 95:1 102:2 126:2 127:1 129:2 130:1 134:2 146:2 165:2 180:2 183:2 197:2 202:2 203:2 207:2 209:2 225:2 232:1 233:2 237:2 240:2 252:2 256:2 260:2 262:2 263:2 271:2 273:2 275:2 276:2 277:2 283:2 284:2 285:2 286:2 292:1 293:2 294:2 295:2 301:2# estructura óseo del cuarto metacarpiano ( estructura corporal )
1:2 3:1 5:2 7:1 10:2 11:1 13:1 16:1 17:1 26:1 27:1 30:1 36:1 41:1 45:1 57:1 58:2 61:1 63:1 69:1 70:1 77:1 90:1 91:1 92:1 102:1 126:1 129:1 134:1 146:1 154:1 165:1 180:1 183:1 197:1 202:1 203:1 207:1 209:1 225:1 233:1 237:1 240:1 252:1 256:1 260:1 262:1 263:1 271:1 273:1 275:1 276:1 277:1 283:1 284:1 285:1 286:1 293:1 294:1 295:1 301:1# estructura del cuerpo de la cuarta costilla
2:1 3:1 4:1 5:1 6:1 9:2 11:1 13:1 20:1 23:1 27:1 28:2 29:1 34:1 41:2 44:1 45:1 51:1 57:1 58:1 64:1 67:1 73:1 78:1 79:1 87:1 97:1 108:1 112:1 131:1 141:1 146:1 206:1 258:1 274:1 # vacuna contra la encefalitis en los zorros (producto)
4:1 20:1 34:1 41:1 51:1 60:1 174:1 223:1 # fosalona
3:2 16:1 19:1 23:1 29:1 34:1 36:1 45:1 52:1 61:1 69:1 118:1 129:1 133:1 151:1 165:1 180:1 183:1 197:1 203:1 255:1 297:1 # fracturas espontáneas
1:2 3:2 14:1 16:1 18:1 29:1 30:1 42:1 45:1 61:1 69:1 82:1 92:1 97:1 129:1 165:1 180:1 183:1 197:1 203:1 255:1 297:1 # fractura de un hueso de el mano
2:1 3:2 4:1 9:1 11:1 14:1 15:1 18:1 29:2 34:1 40:1 42:1 43:1 44:1 45:1 46:1 49:1 61:1 65:2 69:1 82:1 129:1 131:1 140:1 165:1 167:1 174:1 180:1 181:1 183:1 197:1 203:1 221:1 230:1 247:1 255:1 297:1 # fractura en consolidación ( anomalía morfológica )
1:1 3:2 4:1 24:1 29:1 30:1 45:1 52:1 61:1 69:1 91:1 127:1 129:1 165:1 180:1 183:1 197:1 203:1 255:1 297:1 # fractura del calcáneo
1:3 3:3 5:1 13:1 16:1 24:1 29:1 30:1 40:1 45:1 61:1 69:1 72:1 78:1 81:1 82:1 91:1 92:1 129:1 165:1 180:1 183:1 197:1 203:1 204:1 255:1 279:1 297:1 # fractura del hueso trapezoide de la muñeca
3:2 16:1 17:1 19:1 20:1 29:1 38:1 45:1 50:1 61:1 69:1 118:1 129:1 165:1 180:1 183:1 197:1 203:1 255:1 297:1 # fracturas ulnares
1:1 3:3 4:1 7:1 11:1 20:1 21:1 29:1 30:1 45:1 61:1 65:1 69:1 90:1 106:1 116:1 129:1 136:1 137:1 165:1 180:1 183:1 197:1 203:1 232:1 255:1 297:1 300:1 # fractura de el columna vertebral
1:1 3:2 6:1 29:1 45:1 51:1 61:1 63:1 69:1 77:1 111:1 129:1 150:1 165:1 180:1 183:1 197:1 203:1 255:1 297:1 # fractura de tobillo
1:1 3:2 29:1 30:1 32:1 45:1 61:1 69:1 81:1 103:1 129:1 165:1 180:1 183:1 197:1 203:1 255:1 297:1 # fractura de pelvis
1:3 3:2 29:1 31:1 45:1 61:1 69:1 80:1 95:1 115:1 129:1 165:1 180:1 183:1 197:1 203:1 255:1 297:1 # fractura de dedo de pie
1:1 2:1 3:2 4:2 7:1 9:1 14:1 15:1 18:1 26:1 29:1 42:1 43:1 45:1 46:1 51:1 61:1 63:1 65:1 69:1 116:1 129:1 140:1 165:1 174:1 180:1 183:1 197:1 203:1 221:1 230:1 234:1 247:1 255:1 272:1 297:1 # fractura en tallo verde (anomalía morfológica)
1:1 3:2 6:2 13:1 16:1 17:1 22:1 24:1 25:1 28:1 29:1 45:2 57:1 73:1 75:1 78:1 87:1 108:1 116:1 146:1 160:1 163:1 185:1 206:1 226:1 245:1 255:1 274:2 297:1 # extracto de fragaria vesca ( producto )
3:1 37:1 40:1 44:1 49:1 77:1 140:1 181:1 185:1 # fragilidad
1:1 5:1 7:1 50:1 53:1 70:1 110:1 198:1 # férula de zimmer
5:1 6:1 28:1 45:1 50:1 57:1 73:1 87:1 108:1 121:1 146:1 198:1 200:1 206:1 274:1 # frángula ( producto )
18:2 45:1 59:1 61:2 69:2 70:1 71:2 96:1 147:1 165:2 180:1 197:1 # noturus nocturnus
1:1 4:1 7:1 24:1 25:1 38:1 51:1 63:1 115:1 119:1 153:1 162:1 272:1 # caballo frederiksborg
5:1 11:1 21:1 24:1 38:1 44:1 55:1 62:1 65:1 72:1 76:1 137:1 # catecolaminas libre
6:1 11:1 15:1 33:1 55:1 64:1 128:1 143:1 172:1 # frémito rónquico
2:1 14:2 17:1 23:1 24:1 29:1 32:1 36:1 42:1 43:1 46:1 48:1 66:1 70:1 75:1 105:1 113:1 157:1 158:1 159:1 164:1 168:1 170:1 175:1 178:1 182:1 188:1 189:1 191:1 192:1 194:1 211:1 214:1 215:1 216:1 217:1 230:1 244:1 248:1 249:1 250:1 251:1 # pomacanthus paru ( organismo )
1:1 2:1 3:1 4:1 9:1 14:2 17:1 20:1 24:1 32:2 43:1 48:1 51:1 63:1 67:1 75:1 105:1 113:1 119:1 157:1 159:1 162:1 164:1 168:1 170:1 175:1 178:1 182:1 188:1 189:1 191:1 192:1 194:1 211:1 214:1 215:1 216:1 217:1 234:1 244:1 248:1 250:1 251:1 272:1 281:1 # caballo ardennais francés ( organismo )
1:1 7:1 8:1 9:2 22:1 23:1 27:2 30:1 37:1 38:1 40:2 45:1 49:1 56:2 58:1 67:1 72:2 85:2 89:1 92:1 103:1 111:1 112:1 119:1 144:1 155:1 173:1 181:1 199:1 219:1 261:1 # selectividad de frecuencia (entidad observable)
6:1 25:1 36:1 51:1 63:1 64:1 65:1 # pollo frito
1:1 3:1 14:1 20:1 30:1 70:1 71:1 103:1 149:1 # virus 10 de el rana
1:1 2:1 3:1 14:2 20:1 30:1 32:1 43:1 48:1 70:1 71:1 75:1 103:1 105:1 113:1 149:1 157:1 159:1 164:1 168:1 170:1 175:1 178:1 182:1 188:1 189:1 191:1 192:1 194:1 211:1 214:1 215:1 216:1 217:1 244:1 248:1 250:1 251:1 # virus 17 de el rana ( organismo )
1:1 2:1 3:1 5:1 14:2 19:2 20:1 32:1 43:1 48:1 70:1 71:1 75:1 103:1 105:1 113:1 149:1 157:1 159:1 164:1 168:1 170:1 175:1 178:1 182:1 188:1 189:1 191:1 192:1 194:1 211:1 214:1 215:1 216:1 217:1 244:1 248:1 250:1 251:1 280:1 # virus l4 de las ranas (organismo)
5:1 9:1 15:1 17:1 19:1 22:1 23:1 27:1 35:1 50:1 56:1 58:1 89:1 135:1 141:1 198:1 218:1 228:1 # afasia lenticular
1:1 6:1 8:1 9:1 21:1 22:1 23:1 28:1 34:1 53:1 67:1 104:2 144:1 147:1 155:1 156:1 219:1 220:1 # demencia frontotemporal
2:1 3:1 14:1 16:1 18:1 19:1 28:1 36:1 57:1 73:1 75:1 79:1 87:1 92:1 105:1 108:1 118:1 128:1 130:1 133:1 164:1 175:1 191:1 206:1 # órgano que produce esporas
2:1 4:1 11:1 17:1 20:1 21:1 25:1 28:1 32:1 34:1 36:1 37:1 40:1 43:1 48:1 49:1 57:1 60:1 73:1 74:1 97:1 106:1 107:1 123:1 132:1 141:1 147:1 152:1 169:1 181:1 206:1 223:1 226:1 235:1 # hormona glucoproteica hipofisaria - subunidad alfa
1:2 4:1 5:1 8:2 9:1 12:1 13:1 15:2 20:1 25:1 30:1 34:1 40:1 47:1 50:1 67:1 74:1 80:1 95:1 97:1 123:1 133:1 155:1 167:1 198:1 223:1 # insuficiencia funcional de el válvula tricúspide
5:1 8:1 14:1 17:1 18:1 19:1 20:1 22:1 23:1 25:1 32:1 34:1 35:1 36:1 47:1 52:1 60:1 67:1 97:1 107:1 123:1 124:1 127:1 152:1 155:1 158:1 169:1 223:1 226:1 280:1 # neoplasia hipofisaria no funcionante
1:1 4:2 5:1 8:1 33:1 39:1 44:1 50:1 60:1 67:1 68:1 86:1 97:1 99:1 100:1 108:1 112:1 155:1 173:1 198:1 235:1 # función de glándula salival
2:1 3:1 4:1 8:1 12:1 15:1 24:1 33:1 39:1 68:1 72:1 83:1 86:1 99:1 114:1 121:1 140:1 148:1 161:1 232:1 238:1 # infección fúngica oral
1:1 3:1 4:1 61:2 129:1 232:1 # furfuraldehído
2:1 6:1 8:1 12:1 15:1 23:1 24:1 28:1 29:1 36:1 40:1 41:1 49:1 55:1 61:1 83:1 85:1 98:1 104:1 130:1 181:1 212:1 220:1 254:1 257:1 # intoxicación por furosemida
1:1 3:1 16:1 17:1 24:1 30:1 54:1 80:1 82:1 103:1 173:1 292:1 298:1 # divieso de el cara
1:4 11:1 12:1 14:1 16:1 18:1 27:1 29:1 30:3 31:1 33:1 34:1 35:2 39:1 42:1 44:1 45:1 49:1 68:1 71:1 77:1 82:1 92:1 100:1 115:1 131:1 255:1 # sindactilia de el dedo de el mano con fusión de el hueso
11:1 15:1 75:1 105:1 119:1 140:1 143:1 162:1 # gabaérgicos
2:1 4:1 5:1 14:1 24:1 29:1 32:1 43:1 48:1 75:1 105:1 113:1 157:1 159:1 162:1 164:1 168:1 170:1 175:1 178:1 182:1 188:1 189:1 191:1 192:1 194:1 211:1 214:1 215:1 216:1 217:1 244:1 248:1 250:1 251:1 # bacalao ( organismo )
7:1 11:1 14:1 25:1 28:1 40:1 49:1 58:1 71:1 96:2 103:1 149:1 161:1 167:1 181:1 # aerococcus viridans
2:1 3:1 4:1 17:1 24:1 31:1 37:1 57:1 66:1 85:1 171:1 193:1 249:1 298:1 # separador bucal
4:1 5:1 14:1 75:2 121:1 # galanga
1:1 5:2 16:1 19:1 22:1 35:1 50:1 58:1 116:1 124:1 198:1 204:1 218:1 280:1 # aplasia de vesícula
2:1 4:1 5:1 12:1 28:1 44:1 50:1 51:1 63:1 71:1 75:1 107:1 198:1 231:1 264:1 272:1 # gallinula chloropus
14:1 31:1 42:1 46:1 106:1 221:1 230:1 # ludomanía
6:1 8:1 10:1 14:1 21:1 22:1 26:1 28:1 42:1 67:1 71:1 73:1 74:1 75:1 76:1 84:1 107:1 114:1 144:1 147:1 155:1 166:1 206:1 219:1 281:1 288:1 # fetoproteína gamma ( sustancia )
12:1 32:1 40:1 42:1 49:1 51:1 54:1 55:1 75:1 76:1 111:1 113:1 157:1 172:1 181:1 185:1 235:1 # gammaglobulinas disminuidas
6:1 15:1 24:1 25:1 28:1 42:1 45:1 51:1 57:1 73:1 75:1 76:1 83:1 87:1 108:1 111:1 146:1 185:1 206:1 235:1 274:1 # gammaglobulina sérica ( producto )
42:1 48:1 75:1 76:1 114:1 290:1 # gamma knife
2:1 6:1 8:1 11:2 14:1 15:2 27:1 35:1 44:1 47:1 75:1 101:1 110:1 121:1 135:1 143:2 156:1 164:1 235:1 # ganglio simpático torácico
8:1 14:1 44:1 47:1 64:1 75:1 96:1 121:1 164:1 235:1 # gangliocito
11:1 14:2 15:1 20:1 35:1 44:2 47:1 75:1 121:1 124:1 143:1 164:1 204:1 235:2 299:1 # ganglioglioma anaplásico
2:1 9:1 14:1 16:1 17:1 20:1 21:1 23:1 31:1 34:1 37:1 44:1 47:1 51:1 75:1 89:1 92:1 120:1 121:1 128:1 145:1 151:1 164:1 171:1 185:1 199:1 223:1 235:1 # agentes bloqueadores ganglionares
9:1 11:1 14:1 15:1 20:1 22:1 27:1 38:1 54:1 75:1 119:1 121:1 135:1 143:1 164:1 186:1 # gangrena diabético
3:2 5:1 7:1 10:1 13:2 14:1 16:1 20:1 34:1 50:1 78:2 81:1 82:1 102:1 121:1 134:1 147:1 198:1 200:1 207:1 223:1 239:1 # estrangular a otra persona
1:2 4:1 5:2 14:1 16:1 17:1 24:1 41:2 42:1 43:1 48:1 51:1 56:1 63:1 77:1 110:1 150:1 154:1 159:1 162:1 163:1 247:1 # mosca de la barbilla de los animales
10:1 13:1 16:1 19:1 28:1 38:1 75:1 82:1 106:1 117:1 134:1 # reflujo gastroesofágico
1:1 2:1 3:1 6:1 10:2 13:1 14:1 15:1 19:1 20:1 22:1 24:1 25:1 35:1 41:1 43:2 46:1 83:1 104:1 117:1 125:1 134:1 140:1 185:1 195:1 222:1 229:1 258:1 # hemorragia de anastomosis gástrica
1:2 2:2 3:3 4:1 7:1 10:3 11:1 13:2 16:3 30:2 36:2 42:1 45:2 57:2 58:1 61:2 69:2 70:2 91:2 92:1 93:1 102:3 126:2 129:2 130:1 134:2 146:2 165:2 180:2 183:2 185:1 197:2 202:2 203:2 207:2 209:2 225:2 232:1 233:2 237:2 240:2 252:2 256:2 260:2 262:2 263:2 271:2 273:2 275:2 276:2 277:2 283:2 284:2 285:2 286:2 293:2 294:2 295:2 301:2# estructura del cuerpo del estómago ( estructura corporal )
10:1 11:1 13:1 15:1 25:1 33:1 134:1 143:1 279:1 # muñón gástrico
8:1 10:2 12:1 13:1 14:1 19:1 20:1 22:1 25:1 26:1 67:1 71:1 74:1 75:1 109:1 117:1 134:1 144:1 155:1 166:1 219:1 281:1 288:1 # gastrina ( sustancia )
2:1 8:1 10:1 12:1 13:1 19:1 25:1 27:1 32:2 36:1 44:1 57:1 64:1 75:1 77:1 100:1 108:1 117:1 130:1 134:1 149:1 150:1 # gastritis inducir por bilis
1:1 2:1 9:1 10:1 12:1 13:1 15:2 19:1 21:1 23:1 25:1 27:1 32:1 35:1 43:1 64:1 75:1 104:1 117:1 120:1 123:1 134:1 140:1 167:1 195:1 257:1 258:1 290:1 # intensificación de gastritis hemorrágica
5:1 10:2 13:1 19:1 28:1 44:1 50:1 69:1 75:1 96:1 117:1 134:1 198:1 # fístula gastrocólica
2:1 3:1 10:1 13:1 19:1 22:1 28:1 43:1 75:1 87:2 104:1 108:1 117:1 134:1 140:1 185:1 195:1 258:1 # hemorragia gastroduodenal
7:1 10:1 13:1 16:1 19:1 28:2 33:1 35:1 39:1 41:1 68:1 75:1 82:1 117:1 134:1 222:1 # erosión gastroesofágica
10:1 13:1 16:1 19:1 28:1 75:1 82:1 117:1 134:1 # gastroesofagitis
8:1 10:1 11:1 12:1 13:1 15:1 19:1 21:1 23:1 24:1 28:1 29:1 44:1 46:1 75:1 83:1 98:1 117:1 120:1 124:1 134:1 156:1 201:1 257:1 # complicación gastrointestinal
2:1 3:1 7:1 8:1 10:1 12:1 13:1 19:1 21:1 23:1 28:1 29:1 39:1 46:1 52:1 75:1 81:1 86:1 98:1 117:1 120:1 127:1 134:1 174:1 177:1 239:1 257:1 297:1 # perforación gastrointestinal ( neom )
1:1 6:1 9:2 10:1 13:1 16:1 17:1 18:1 41:2 52:1 56:1 65:1 71:1 82:1 116:1 125:1 289:1 # arbusto de tréboles venenosos
1:1 7:1 8:1 15:1 26:1 30:1 47:1 54:1 90:1 91:1 92:1 115:1 123:1 231:1 290:1 # puerta del edificio
2:2 3:1 4:1 17:1 27:2 29:2 42:2 51:1 62:1 75:1 132:2 141:1 174:1 232:1 253:1 254:1 290:1 # gatifloxacina , forma farmacéutico oral
1:1 2:2 3:1 6:1 7:1 12:1 14:1 20:1 27:1 29:1 31:2 37:1 40:1 44:1 45:1 48:1 56:1 57:1 101:1 109:1 141:1 159:1 171:1 200:1 205:1 224:1 227:1 255:1 274:1 278:1 # factor liberador de guanina nucleótido
2:1 6:1 7:1 8:1 10:1 12:1 13:2 15:1 16:1 21:1 23:1 24:1 25:2 29:1 32:1 36:1 38:1 50:1 71:1 83:1 98:1 102:1 106:1 122:1 130:1 134:1 207:1 212:1 220:1 254:1 257:1 258:1 # intoxicación por tribulus terrestris
1:1 11:1 15:1 16:1 20:1 30:1 34:1 35:1 44:1 56:1 77:1 131:1 143:1 145:1 223:1 # geles de silicona
4:1 15:1 24:2 30:1 31:1 37:1 44:1 83:1 123:1 145:1 171:1 290:1 # gel ( calificador )
2:1 12:1 14:1 22:1 25:1 32:1 43:1 44:1 48:2 55:2 75:1 76:1 77:1 103:1 104:1 105:1 113:1 141:1 145:1 149:1 157:1 159:1 164:1 168:1 170:1 173:1 175:1 178:1 182:1 188:1 189:1 191:1 192:1 194:1 211:1 214:1 215:1 216:1 217:1 244:1 248:1 250:1 251:1 # familia geminiviridae ( organismo )
7:1 8:1 12:1 15:1 24:1 33:1 39:1 48:1 68:1 83:1 85:1 86:1 99:1 167:1 213:1 # inserción génica
2:3 3:1 4:2 8:1 11:1 14:1 18:1 20:1 34:1 36:1 42:1 47:1 55:1 67:1 76:1 97:1 126:1 130:1 132:1 155:1 223:1 232:1 247:1 # funcionamiento corporal anormal
3:1 4:1 7:2 8:1 9:1 15:1 16:2 18:1 21:1 24:1 28:1 44:1 52:1 56:1 62:1 72:1 81:1 83:1 122:1 123:1 133:1 145:1 163:1 205:1 232:1 278:1 290:1 296:1 # ateroesclerosis generalizado y no especificar
3:1 4:1 7:1 8:1 9:1 28:1 29:1 31:1 34:1 42:1 44:1 52:1 67:1 87:1 145:1 155:1 187:1 232:1 278:1 296:1 # macrodoncia generalizado
1:1 3:1 4:1 7:2 9:1 15:1 24:1 27:2 32:1 42:1 44:1 52:1 62:2 64:1 83:1 95:1 132:1 145:1 232:1 278:1 296:1 # dermatitis atópica generalizada
3:1 4:2 7:2 8:1 9:1 15:1 17:1 22:1 24:1 25:1 27:1 33:1 39:1 44:1 52:1 61:1 68:1 70:1 83:1 86:1 90:1 99:1 135:1 145:1 176:1 226:1 232:1 245:1 278:1 292:1 296:1 # erupción urticarial generalizada
3:1 4:1 6:1 7:1 9:1 32:1 35:1 41:1 44:1 52:1 145:1 190:1 222:1 232:1 278:1 296:1 # aftosis generalizada
4:1 5:2 8:1 9:1 11:1 20:1 29:1 30:1 34:2 37:1 38:1 47:1 63:1 88:1 93:1 94:1 97:1 98:1 131:1 142:1 145:1 154:1 223:1 272:1 291:1 # hallazgo relacionado con un gen
5:1 9:1 14:1 15:1 34:1 37:1 44:1 47:1 48:2 49:1 50:1 58:1 64:1 75:1 121:1 145:1 164:1 198:1 218:1 235:1 # ganglionitis geniculada
4:1 9:1 14:1 26:1 28:1 48:1 64:1 67:1 94:1 145:1 187:1 264:1 281:1 # chancro genital
1:1 8:1 10:1 12:1 21:1 27:1 28:1 30:1 32:1 34:1 35:1 38:1 42:1 45:1 47:1 52:1 57:1 72:1 73:1 87:1 91:1 104:1 108:1 114:1 146:1 148:1 161:1 190:1 193:1 206:1 238:1 # infecciones del sistema reproductivo
2:1 4:1 9:1 11:1 15:1 26:1 48:1 64:1 95:1 143:1 145:1 # picor genital
4:1 7:1 8:1 9:1 26:1 33:1 39:1 48:1 64:1 68:1 70:1 86:1 99:1 145:1 176:1 # erupción genital
1:1 3:1 6:2 7:1 9:1 12:1 17:1 25:1 30:1 41:1 48:1 50:1 51:1 58:1 61:1 62:1 64:1 66:1 69:1 91:1 145:1 196:1 204:1 213:1 218:1 227:1 249:1 298:1 # tuberculosis del aparato genitourinario
8:1 28:1 31:1 40:2 54:1 152:1 210:1 212:1 224:1 254:1 # ácido 2,5 - dihidroxibenzoicos
3:1 11:1 13:1 23:1 24:1 29:1 34:1 72:1 78:1 131:1 297:1 # contracaecum
2:1 7:1 10:1 14:1 28:1 32:1 43:1 48:1 51:1 52:1 70:1 71:1 75:1 79:1 105:1 107:1 113:1 127:1 157:1 159:1 164:1 168:1 170:1 175:1 178:1 182:1 187:1 188:1 189:1 191:1 192:1 194:1 205:1 211:1 214:1 215:1 216:1 217:1 244:1 248:1 250:1 251:1 # género cyclops (crustáceo) (organismo)
106:1 145:1 151:1 235:1 # glugea
28:1 65:1 71:1 95:1 106:1 111:1 133:1 149:1 # spirobolus
7:1 27:1 28:2 29:1 42:1 46:1 52:1 62:1 230:1 264:1 # género achromatium
2:1 3:1 7:2 14:3 20:1 28:2 32:1 43:1 48:1 52:1 75:1 105:1 111:1 113:1 137:1 157:1 159:1 164:1 168:1 170:1 175:1 178:1 182:1 188:1 189:1 191:1 192:1 194:1 211:1 214:1 215:1 216:1 217:1 244:1 248:1 250:1 251:1 # género anaerobranca (organismo)
2:1 3:1 7:1 10:1 13:1 14:1 28:1 29:1 32:1 41:1 43:1 48:1 52:1 62:1 75:1 78:1 105:1 113:1 157:1 159:1 162:1 164:1 168:1 170:1 175:1 178:1 182:1 188:1 189:1 191:1 192:1 194:1 211:1 214:1 215:1 216:1 217:1 244:1 248:1 250:1 251:1 264:1 297:1 # género batrachostomus ( organismo )
2:1 5:1 7:1 14:1 22:1 27:1 28:1 32:1 43:1 48:1 52:1 75:1 105:1 113:1 157:1 159:1 164:1 168:1 170:1 175:1 178:1 182:1 188:1 189:1 191:1 192:1 194:1 199:1 211:1 214:1 215:1 216:1 217:1 244:1 248:1 250:1 251:1 253:1 267:1 # género blautia ( organismo )
4:1 5:1 7:1 28:1 52:1 57:1 79:1 94:1 193:1 291:1 # género bucephala
2:2 3:1 4:1 7:2 14:2 20:1 24:1 28:1 32:1 43:1 48:1 51:1 52:1 75:1 105:1 113:1 157:1 159:1 164:1 168:1 170:1 175:1 178:1 182:1 188:1 189:1 191:1 192:1 194:1 211:1 214:1 215:1 216:1 217:1 244:1 248:1 250:1 251:1 # género caloranaerobacter (organismo)
2:1 7:1 14:1 17:1 20:1 28:1 32:1 41:1 43:2 48:1 52:1 75:1 94:1 105:1 113:1 132:1 157:1 159:1 164:1 168:1 170:1 175:1 178:1 182:1 188:1 189:1 191:1 192:1 194:1 211:1 214:1 215:1 216:1 217:1 244:1 248:1 250:1 251:1 264:1 # género charmosyna ( organismo )
2:2 7:1 11:1 14:1 28:1 29:1 32:1 43:1 45:1 48:1 52:2 75:1 105:1 113:1 157:1 159:1 162:1 164:1 168:1 170:1 175:1 178:1 182:1 188:1 189:1 191:1 192:1 194:1 211:1 214:1 215:1 216:1 217:1 244:1 248:1 250:1 251:1 255:1 300:1 # género corynebacterium ( organismo )
2:1 7:1 11:1 14:1 15:1 28:1 32:1 43:1 44:1 48:1 52:1 75:1 96:1 105:1 113:1 143:1 157:1 159:1 164:1 168:1 170:1 175:1 178:1 182:1 188:1 189:1 191:1 192:1 194:1 205:1 211:1 214:1 215:1 216:1 217:1 244:1 248:1 250:1 251:1 # género cylicocyclus (organismo)
2:1 7:1 14:1 22:1 28:1 32:1 43:1 48:1 52:1 54:1 71:1 75:1 104:1 105:1 113:1 157:1 159:1 164:1 168:1 170:1 175:1 178:1 182:1 188:1 189:1 191:1 192:1 194:1 211:1 214:1 215:1 216:1 217:1 244:1 248:1 250:1 251:1 279:1 # género diaemus (organismo)
4:1 7:2 10:1 21:1 22:1 28:1 32:1 44:1 52:1 54:1 122:1 # género dialister
2:1 13:1 14:1 15:1 25:1 32:1 34:1 43:1 48:1 75:1 93:1 105:1 113:1 157:1 159:1 164:1 168:1 170:1 175:1 178:1 182:1 188:1 189:1 191:1 192:1 194:1 211:1 214:1 215:1 216:1 217:1 244:1 248:1 250:1 251:1 264:1 # gonytrichum (organismo)
2:1 4:1 7:2 14:1 21:1 28:1 29:1 32:1 43:1 45:1 48:1 51:1 52:1 75:1 94:1 105:1 111:1 113:1 122:1 157:1 159:1 162:1 164:1 168:1 170:1 175:1 178:1 182:1 188:1 189:1 191:1 192:1 194:1 211:1 214:1 215:1 216:1 217:1 244:1 248:1 250:1 251:1 255:1 291:1 # género halobacterium (organismo)
2:1 4:1 7:2 14:1 21:1 28:1 29:1 32:1 43:1 45:1 48:1 51:1 52:1 75:1 94:1 105:1 111:1 113:1 122:1 157:1 159:1 162:1 164:1 168:1 170:1 175:1 178:1 182:1 188:1 189:1 191:1 192:1 194:1 211:1 214:1 215:1 216:1 217:1 244:1 248:1 250:1 251:1 255:1 291:1 # género halobacteroides (organismo)
7:1 11:1 21:1 28:1 29:1 45:1 52:1 56:1 57:1 111:1 162:1 255:1 # género leucobacter
14:1 18:1 51:1 53:1 65:1 84:1 94:1 111:1 # methanolobus
7:1 28:1 30:1 51:1 52:1 53:1 79:1 84:1 96:1 # género methylocella
2:1 7:1 18:1 25:1 28:1 34:1 36:1 41:1 43:1 52:1 130:1 133:1 # género monosporium
2:2 7:1 14:1 15:1 25:1 28:1 32:1 43:1 48:1 52:2 75:1 84:1 105:1 113:1 127:1 157:1 159:1 164:1 168:1 170:1 175:1 178:1 182:1 188:1 189:1 191:1 192:1 194:1 211:1 214:1 215:1 216:1 217:1 244:1 248:1 250:1 251:1 # género neorickettsia ( organismo )
7:1 15:1 27:1 28:1 45:1 52:1 71:1 79:1 135:1 # género nycticeius
21:1 66:1 76:1 84:1 111:1 156:1 227:1 # pamphobeteus
2:1 5:1 7:1 14:2 23:1 24:1 26:1 28:1 29:1 32:1 43:1 48:1 52:1 62:1 75:1 105:1 113:1 124:1 157:1 158:1 159:1 164:1 168:1 170:1 175:1 178:1 182:1 188:1 189:1 191:1 192:1 194:1 211:1 214:1 215:1 216:1 217:1 244:1 248:1 250:1 251:1 # género platacanthomys ( organismo )
1:1 2:1 7:1 14:1 28:1 32:1 41:1 43:1 48:1 52:1 75:1 85:1 105:1 113:1 127:1 157:1 159:1 164:1 168:1 170:1 175:1 178:1 182:1 188:1 189:1 191:1 192:1 194:1 211:1 214:1 215:1 216:1 217:1 244:1 248:1 250:1 251:1 # género pseudeos (organismo)
28:1 29:1 111:1 162:1 264:1 # psychrobacter
2:1 3:1 7:2 14:1 21:1 28:2 32:1 34:1 43:1 48:1 52:1 61:1 75:1 105:1 113:1 122:1 129:1 157:1 159:1 164:1 168:1 170:1 175:1 178:1 182:1 188:1 189:1 191:1 192:1 194:1 211:1 214:1 215:1 216:1 217:1 244:1 248:1 250:1 251:1 # género pteronura ( organismo )
8:1 12:1 17:1 18:1 46:1 60:1 213:1 # sarcinomyces
2:2 7:1 14:1 28:1 32:2 43:1 48:2 52:1 59:1 60:1 75:1 105:1 113:1 139:1 157:1 159:1 164:1 168:1 170:2 175:1 178:1 182:1 188:1 189:1 191:1 192:1 194:1 211:1 214:1 215:1 216:1 217:1 244:1 248:1 250:1 251:1 # género sayornis ( organismo )
7:1 9:1 23:1 27:1 28:1 52:1 53:1 54:1 85:1 89:1 110:1 115:1 # género sedimentibacter
7:1 28:1 52:1 58:1 67:1 71:1 74:1 97:1 # género suncus
2:1 7:2 11:1 14:1 21:1 28:1 32:1 34:1 43:1 45:1 48:1 52:1 75:1 105:1 113:1 122:1 131:1 157:1 159:1 164:1 168:1 170:1 175:1 178:1 182:1 188:1 189:1 191:1 192:1 194:1 211:1 214:1 215:1 216:1 217:1 244:1 248:1 250:1 251:1 # género syconycteris ( organismo )
16:1 21:1 26:1 84:1 145:1 185:1 # tagetes
2:2 5:1 7:1 14:1 26:1 28:1 30:1 32:1 38:1 43:1 48:1 51:1 52:1 63:1 75:1 105:1 113:1 154:1 157:1 159:1 164:1 168:1 170:1 175:1 178:1 182:1 188:1 189:1 191:1 192:1 194:1 211:1 214:1 215:1 216:1 217:1 244:1 248:1 250:1 251:1 # género taylorella ( organismo )
2:1 27:1 36:1 46:1 90:1 169:1 # orthomyxovirus tipo d
3:1 29:1 50:1 58:2 67:1 97:1 106:1 210:1 218:1 297:1 # dracunculus
2:1 14:1 32:1 42:1 43:1 48:1 60:1 75:1 94:1 104:1 105:1 113:1 157:1 159:1 164:1 168:1 170:1 175:1 178:1 182:1 188:1 189:1 191:1 192:1 194:1 204:1 211:1 214:1 215:1 216:1 217:1 244:1 248:1 250:1 251:1 # haemaphysalis (organismo)
5:1 9:1 18:1 63:1 107:1 154:1 289:1 # xenopsylla
2:1 7:1 14:1 21:1 29:1 32:1 38:1 43:1 45:1 48:1 50:1 61:1 74:1 75:1 105:1 108:1 111:1 113:1 115:1 122:1 127:1 145:1 157:1 159:1 162:1 164:1 168:1 170:1 175:1 178:1 182:1 188:1 189:1 191:1 192:1 194:1 211:1 214:1 215:1 216:1 217:1 244:1 248:1 250:1 251:1 255:1 258:1 # geobacter sulfurreducens ( organismo )
5:1 7:1 10:1 13:1 16:2 17:1 19:1 21:1 38:2 54:1 63:1 77:1 102:1 122:1 134:1 154:1 207:1 234:1 258:1 280:1 # ardillas terrestres
1:1 2:1 8:1 9:1 11:1 13:1 14:1 15:1 23:1 25:1 29:1 30:1 31:1 34:1 38:1 41:1 48:1 50:1 51:1 55:1 58:1 67:1 70:1 75:1 82:1 84:1 91:1 93:1 98:1 100:1 105:1 107:1 113:1 124:1 131:1 159:1 164:1 175:1 182:1 191:1 192:1 194:1 215:1 216:1 218:1 248:1 296:1 # organización concéntrica del retículo endoplásmico rugoso
3:1 7:1 14:1 48:1 136:1 145:1 159:1 278:1 # geranium
1:1 2:1 3:1 7:1 14:4 20:1 31:1 32:1 37:1 42:1 43:1 48:1 71:1 75:2 88:1 105:1 113:1 121:1 132:1 145:1 157:1 159:1 164:2 168:1 170:1 171:1 175:1 178:1 182:1 188:1 189:1 191:1 192:1 194:1 200:1 211:1 214:1 215:1 216:1 217:1 244:1 248:1 250:1 251:1 296:1 # german angus - raza de ganado ( organismo )
10:1 13:1 16:1 28:1 33:1 35:1 39:1 56:1 68:1 111:1 174:1 199:1 # lesión trofoblástica
8:1 9:1 10:1 13:1 14:1 15:1 21:1 22:1 23:1 26:1 36:1 44:1 67:1 71:1 74:1 89:1 120:1 123:1 144:1 145:1 147:1 155:1 166:1 169:1 185:1 219:1 281:1 288:1 # agente lipotrófico (sustancia)
6:1 10:1 11:1 12:1 13:1 15:1 19:1 21:1 23:1 28:1 34:1 35:1 49:1 75:1 82:1 84:1 100:1 111:1 117:1 120:1 134:1 143:1 257:1 # sonda gastrointestinal ( objeto físico )
4:1 14:1 20:2 21:1 23:1 28:1 34:1 52:1 61:1 62:1 66:1 75:1 107:1 120:1 140:1 158:1 164:1 179:1 185:1 221:1 223:1 # neuropatía axonal gigante ( nag1 )
1:1 5:1 14:1 16:1 17:1 19:1 21:1 23:1 24:1 27:1 47:1 50:1 54:1 55:1 64:1 75:1 96:1 106:1 120:1 140:1 158:1 164:1 179:1 198:1 234:1 280:1 292:1 # miocarditis de células gigantes
17:1 22:1 31:1 32:1 35:1 41:1 140:1 190:1 222:1 234:1 # giardosis
4:1 12:1 15:1 54:1 79:1 100:1 112:1 121:1 140:2 173:1 208:1 # índice gingival
5:1 9:2 17:1 30:1 63:1 67:1 75:1 154:1 185:1 221:1 # llagar en el encía
2:1 3:1 8:1 10:1 12:1 14:1 32:1 41:1 43:2 48:1 62:1 69:1 75:1 105:1 113:1 121:1 136:1 140:1 149:1 157:1 159:1 164:1 168:1 170:1 175:1 178:1 182:1 188:1 189:1 191:1 192:1 194:1 211:1 214:1 215:1 216:1 217:1 235:1 244:1 248:1 250:1 251:1 258:1 # ginglymostoma cirratum (organismo)
6:1 9:1 12:1 28:1 45:1 57:1 73:1 85:1 87:1 108:1 121:1 140:1 146:1 167:1 206:1 274:1 # ginseng (producto)
8:2 10:1 11:1 14:1 15:1 22:1 26:1 27:1 29:1 31:1 40:1 67:1 71:1 74:1 135:1 143:1 144:1 155:1 166:1 219:1 224:1 281:1 288:1 # ácido acético ( sustancia )
1:1 2:2 3:3 4:1 5:1 10:2 11:1 12:1 13:2 16:2 20:1 25:1 36:2 45:2 50:1 57:2 61:2 69:2 70:2 96:1 100:1 102:2 108:1 109:1 126:1 129:2 130:1 134:2 146:2 165:2 180:2 183:2 187:1 197:2 198:1 202:2 203:2 204:1 207:2 209:2 225:2 232:1 233:2 235:1 237:2 240:2 252:2 256:2 260:2 262:2 263:2 271:2 273:2 275:2 276:2 277:2 283:2 284:2 285:2 286:2 293:2 294:2 295:2 301:2# estructura de glándula apocrina ( estructura corporal )
1:1 4:2 5:1 8:1 10:1 13:1 39:1 44:1 50:1 57:1 60:1 70:1 86:1 100:1 108:1 111:1 112:1 134:1 161:1 173:1 198:1 202:1 209:1 225:1 233:1 235:1 237:1 238:1 # obstrucción de glándula salival
1:1 2:2 3:1 4:1 5:1 10:2 11:2 13:2 15:1 16:1 17:1 19:1 22:1 24:1 25:1 30:1 36:1 45:1 50:1 54:1 57:1 61:1 69:1 70:1 91:1 100:1 102:1 108:1 126:1 130:1 134:2 143:1 146:1 165:1 180:1 197:1 198:1 202:1 207:1 209:1 225:1 232:1 233:1 234:1 235:1 237:1 240:1 252:1 256:1 260:1 262:1 263:1 271:1 273:1 275:1 277:1 283:1 284:1 285:1 292:1 293:1 294:1 # glándula del cardias gástrico (estructura corporal)
1:2 3:1 5:1 6:1 10:1 12:1 13:1 16:1 17:1 18:1 30:1 44:1 45:1 50:1 57:1 61:1 65:1 69:1 70:1 90:1 100:1 102:1 108:1 129:1 134:1 146:1 162:1 165:1 180:1 183:1 197:1 198:1 202:1 203:1 207:1 209:1 225:1 233:1 235:1 237:1 240:1 252:1 256:1 260:1 262:1 263:1 271:1 273:1 275:1 276:1 277:1 283:1 284:1 285:1 286:1 293:1 294:1 295:1 301:1# estructura de el glándula de bartolino
1:1 4:1 5:3 8:1 9:1 11:1 14:2 17:1 18:1 20:1 22:1 29:1 30:2 34:2 38:1 47:1 48:1 63:1 81:1 88:1 93:1 94:1 98:1 100:1 131:1 142:1 154:1 223:1 235:1 272:1 291:1 # hallazgo relacionar con el glande peniano
4:1 7:1 10:1 25:1 26:1 32:1 56:1 166:1 187:1 # cristalería
5:1 11:1 42:1 46:1 57:1 201:1 230:1 235:1 267:1 # glaucoma
1:1 7:1 14:1 28:1 36:1 41:2 42:1 46:1 51:1 52:1 53:1 100:1 113:1 163:1 208:1 210:1 264:1 # síndrome de posner - schlossman
2:1 5:1 7:1 11:1 14:1 28:1 32:1 43:1 46:1 48:1 52:1 57:1 75:1 105:1 113:1 157:1 159:1 164:1 168:1 170:1 175:1 178:1 182:1 188:1 189:1 191:1 192:1 194:1 201:1 211:1 214:1 215:1 216:1 217:1 235:1 244:1 248:1 250:1 251:1 267:1 # género glaucomys (organismo)
2:1 14:1 32:1 42:1 43:1 46:1 48:1 56:1 72:1 75:1 105:1 113:1 157:1 159:1 164:1 168:1 170:1 175:1 178:1 182:1 188:1 189:1 191:1 192:1 194:1 211:1 214:1 215:1 216:1 217:1 230:1 235:1 244:1 248:1 250:1 251:1 264:1 # glechoma ( organismo )
1:1 8:1 28:1 29:1 30:1 33:1 39:1 46:1 68:1 86:1 91:1 98:1 99:1 106:1 137:1 177:1 184:1 282:1 # luxación del hombro
6:1 25:1 26:1 28:2 35:1 40:1 41:1 44:2 45:1 53:1 57:1 64:1 73:1 87:1 88:1 95:1 108:1 110:1 146:1 149:1 179:1 193:1 206:1 222:1 235:2 274:1 # rosiglitazona + glimepirida (producto)
6:1 11:1 25:1 28:1 31:1 40:2 44:1 45:1 46:1 49:1 55:1 57:1 73:2 87:1 95:1 108:1 110:1 146:1 156:1 169:1 181:1 201:1 206:1 224:1 235:1 274:1 # glipizida, 5 mg, comprimido (producto)
3:1 6:1 7:1 8:1 18:1 19:2 20:1 26:1 29:1 33:1 34:1 35:1 37:1 39:1 44:1 49:1 56:1 64:2 65:1 68:1 69:1 86:1 88:1 98:1 99:1 177:1 184:1 223:1 235:1 278:1 # glitazonas, no toleradas (situación)
2:1 12:1 14:2 15:1 21:1 24:1 30:1 32:2 43:1 48:2 51:1 60:1 62:1 75:1 83:1 105:1 111:1 113:1 121:1 150:1 157:1 159:1 164:1 168:1 170:2 172:1 175:1 178:1 182:1 188:1 189:1 191:1 192:1 194:1 200:1 211:1 214:1 215:1 216:1 217:1 235:1 244:1 248:1 250:1 251:1 # globicatella sanguinis (organismo)
5:1 17:1 22:1 25:1 50:1 51:1 111:1 198:1 226:1 228:1 235:1 245:1 # globularia
2:1 4:1 7:1 14:1 15:1 18:1 42:1 43:1 46:2 50:1 51:2 53:1 65:1 70:1 140:1 174:1 221:1 230:1 235:1 247:1 # glomeruloesclerosis (anomalía morfológica)
3:1 7:1 14:1 18:1 34:1 41:1 46:1 50:1 51:2 53:2 60:1 70:1 104:1 137:1 235:1 282:1 # glomerulonefritis membranosa
2:1 25:1 35:1 41:1 47:1 51:1 56:1 60:1 110:1 124:1 156:1 160:1 235:1 259:1 # gloriosa simplex
13:1 15:1 24:1 27:1 32:1 35:1 41:1 51:1 62:1 64:1 83:1 123:1 222:1 235:1 # glositis atrófica
1:2 6:1 11:1 14:1 15:1 21:2 23:1 35:1 42:1 46:1 84:1 93:1 111:1 120:1 143:1 158:1 160:1 200:1 230:1 # guante de látex de goma ( objeto físico )
11:1 14:1 15:1 21:1 23:1 105:1 120:1 128:1 140:1 143:1 149:1 158:1 172:1 200:1 # guante quirúrgico
2:1 8:1 10:1 11:2 14:1 22:1 26:1 27:1 57:1 67:1 71:1 74:1 90:1 96:1 106:1 144:1 155:1 166:1 219:1 235:1 281:1 288:1 # glucocorticoide ( sustancia )
1:1 3:1 9:1 17:1 18:1 20:1 24:1 56:1 63:1 97:1 106:1 289:1 292:1 298:1 # cara de luna lleno
8:2 10:1 11:1 12:1 14:1 19:1 20:1 22:1 26:1 57:1 67:1 71:1 74:1 96:1 106:1 109:1 144:1 155:1 166:1 219:1 235:1 281:1 288:1 # glucocinasa ( sustancia )
8:1 9:2 11:1 16:1 41:1 53:1 57:1 60:1 106:1 110:1 133:1 235:1 # glucosa en espécimen
2:1 9:2 11:1 12:1 17:2 20:1 23:1 25:1 26:1 41:1 53:1 57:1 60:1 89:1 106:1 109:1 136:1 235:1 267:1 # glucosa aumentar en orinar
8:1 10:1 12:1 14:1 19:1 22:1 23:1 26:3 27:1 33:1 35:1 39:1 60:1 62:1 67:1 68:1 71:1 74:1 106:1 144:1 155:1 166:1 219:1 235:1 253:1 257:1 281:1 288:1 # glutatión sintasa (sustancia)
1:1 2:1 3:1 9:1 10:1 13:1 16:1 18:1 21:1 30:1 45:1 50:1 51:1 53:1 57:1 58:1 61:1 69:1 70:1 91:1 102:1 127:1 129:1 134:1 146:1 163:1 165:1 180:1 183:1 197:1 202:1 203:1 207:1 209:1 218:1 225:1 233:1 235:1 237:1 240:1 252:1 256:1 260:1 262:1 263:1 271:1 273:1 275:1 276:1 277:1 283:1 284:1 285:1 286:1 289:1 293:1 294:1 295:1 301:1# estructura del músculo glúteo menor
3:1 8:2 9:1 10:1 12:1 13:1 14:1 15:1 20:1 22:1 26:1 44:1 67:1 71:1 74:1 77:1 78:1 109:1 144:1 155:1 166:1 219:1 227:1 235:1 281:1 288:1 # glicina benzoiltransferasa (sustancia)
8:1 9:1 10:1 12:1 14:1 18:1 19:2 22:1 23:1 26:3 35:1 41:1 57:1 60:2 62:1 67:1 71:1 74:1 106:1 141:1 144:1 145:1 155:1 166:1 174:1 219:1 235:1 257:1 281:1 288:1 289:1 # glucógeno - sintasa - d fosfatasa ( sustancia )
9:1 11:1 18:1 41:1 57:1 106:1 145:1 235:1 289:1 299:1 # glucogenosis
1:1 7:1 9:1 14:1 18:1 34:1 37:1 49:2 53:1 114:1 115:1 132:1 148:1 # enfermedad de danon
1:2 4:1 8:2 9:1 15:2 24:1 32:1 41:1 44:1 55:1 67:1 80:1 82:1 83:1 123:1 141:1 155:1 # deficiencia de alfa-1,4-glucosidasa lisosómica
9:1 11:1 18:1 27:1 36:1 52:1 57:1 103:1 106:1 169:1 235:1 289:1 299:1 # glucognenosis tipo vi
1:1 5:1 6:1 25:1 26:1 28:2 29:1 40:1 45:1 53:1 57:1 62:1 73:1 77:1 80:1 84:1 87:1 108:1 146:1 152:1 187:1 206:1 210:1 212:1 254:1 274:1 # metacrilato de 2-hidroxietilo (producto)
8:1 10:1 11:1 14:1 19:1 21:1 22:1 26:1 28:1 41:1 44:1 57:1 65:1 66:1 67:1 71:1 73:1 74:1 106:1 107:1 144:1 147:1 155:1 166:1 169:1 174:2 206:1 219:1 235:1 281:1 288:1 # glucoproteína fosfolipasa d ( sustancia )
6:1 26:1 32:1 33:1 35:1 39:1 52:1 54:1 68:1 84:1 103:1 107:1 173:1 # división gnetophyta
7:1 35:1 50:1 71:1 93:1 106:1 111:1 # gobulus myersi
2:1 7:1 14:1 28:1 32:1 41:1 43:2 44:1 48:1 52:1 60:1 75:1 105:1 110:1 113:1 157:1 159:1 164:1 168:1 170:1 175:1 178:1 182:1 188:1 189:1 191:1 192:1 194:1 211:1 214:1 215:1 216:1 217:1 244:1 248:1 250:1 251:1 # género limosa (organismo)
2:1 5:1 7:1 8:1 12:1 13:1 14:1 25:2 30:1 32:1 43:1 48:1 52:1 63:1 64:1 75:1 104:1 105:1 113:1 153:1 154:1 157:1 159:1 164:1 168:1 170:1 175:1 178:1 182:1 188:1 189:1 191:1 192:1 194:1 211:1 214:1 215:1 216:1 217:1 227:1 244:1 248:1 250:1 251:1 282:1 296:1 # emberiza citrinella ( organismo )
1:1 5:1 12:1 30:1 47:1 54:1 59:1 61:1 100:1 119:1 136:1 # laburnum de el indio
1:1 3:1 5:1 10:1 13:1 16:1 17:1 30:1 45:1 50:2 51:1 57:1 58:1 61:1 65:1 69:1 70:1 79:1 93:1 102:1 106:1 129:1 134:1 140:1 146:1 165:1 180:1 183:1 197:1 198:1 202:1 203:1 207:1 209:1 218:1 225:1 228:1 233:1 237:1 240:1 252:1 256:1 260:1 262:1 263:1 271:1 273:1 275:1 276:1 277:1 283:1 284:1 285:1 286:1 293:1 294:1 295:1 301:1# sáculo de golgi ( estructura celular )
1:1 2:2 5:1 6:1 19:1 20:2 28:1 30:1 31:1 33:1 34:1 37:2 38:1 43:1 45:1 49:1 50:1 57:1 73:1 87:1 108:1 132:1 146:1 171:1 198:1 200:1 206:1 223:1 274:1 287:1 # hormona regulador de el gónadas ( producto )
9:1 12:1 18:1 20:1 31:1 34:1 37:1 46:1 48:1 52:1 53:1 62:1 66:1 93:1 104:1 107:1 114:1 127:1 171:1 223:1 # gonadopatía neom femenino
5:1 7:1 13:1 19:1 20:1 31:1 34:1 35:1 37:1 81:1 93:1 124:1 126:1 147:1 152:1 169:1 171:1 223:1 239:1 280:1 # hiperplasia gonadotrófica
2:1 9:1 11:1 13:1 15:1 19:2 20:1 23:1 24:1 25:1 26:1 28:1 31:1 33:1 34:1 37:2 39:1 48:1 49:1 53:1 68:1 83:1 89:1 93:1 107:1 136:1 147:1 171:1 223:1 267:1 # gonadotropinas coriónicas aumentadas
1:1 2:1 6:1 13:1 16:1 17:1 20:1 22:1 25:1 26:1 28:1 31:1 34:1 37:1 38:2 64:2 69:1 72:1 79:1 93:1 95:1 101:1 107:1 147:1 171:1 172:1 193:1 223:1 226:1 245:1 # receptores de gonadotropina pituitaria
2:1 9:1 12:1 14:1 20:1 21:1 23:1 26:1 34:1 37:1 43:1 48:1 49:1 53:1 89:1 106:1 132:1 136:1 223:1 253:1 267:1 296:1 # hormona luteinizante aumentada
2:1 4:1 13:1 16:1 18:1 20:1 28:1 31:1 34:1 37:1 42:1 46:1 52:1 56:1 93:1 107:1 127:1 132:1 147:1 171:1 223:1 247:1 # gonadotropinas neom normales
3:1 4:1 5:1 7:2 9:1 14:1 17:1 19:1 23:1 27:1 37:1 46:1 49:1 50:1 51:1 53:3 60:1 70:1 104:1 110:1 114:1 115:1 132:1 137:1 148:1 158:1 162:1 198:1 228:1 235:1 282:1 # enfermedad antimembrana basal glomerular
1:2 3:1 6:1 13:1 14:1 29:1 42:1 45:1 75:1 78:1 82:1 106:1 124:1 136:1 160:1 164:1 167:1 255:1 274:1 297:1 # extracto de pluma de ganso
3:1 7:1 11:1 21:1 31:1 58:1 87:1 96:2 122:1 161:1 258:1 # rhodococcus terrae
2:2 5:2 25:2 63:2 77:2 93:2 154:2 # gorilla gorilla
1:1 5:1 6:1 7:2 11:1 12:2 14:1 17:1 20:1 21:1 23:1 24:1 25:1 26:1 29:1 30:1 34:1 37:1 38:2 41:1 44:1 49:1 62:1 72:1 73:1 75:2 79:1 84:1 85:1 93:1 105:1 109:1 110:1 120:1 121:1 124:1 131:1 153:1 156:1 158:1 175:1 196:1 292:1 # acetato de goserelina, 10,8 mg, jeringa precargada con implante
3:1 4:1 5:1 24:1 80:1 88:1 115:1 119:1 152:1 162:1 210:1 296:1 # calabaza hiedra
2:1 14:1 22:1 32:1 35:1 43:1 48:1 71:1 75:1 93:1 105:1 113:1 157:1 159:1 164:1 168:1 170:1 175:1 178:1 182:1 188:1 189:1 191:1 192:1 194:1 211:1 214:1 215:1 216:1 217:1 244:1 248:1 250:1 251:1 # goussia ( organismo )
1:1 3:1 7:1 8:1 10:1 12:1 13:1 18:1 29:1 32:1 33:1 37:1 39:1 48:1 55:1 58:1 59:1 66:1 68:1 78:1 80:1 86:1 93:1 96:1 98:1 99:1 111:1 134:1 138:1 150:1 170:1 176:1 177:1 184:1 # administrador de gobierno ( ocupación )
9:1 14:1 18:1 23:1 145:1 158:1 289:1 # antígeno cd34
11:1 12:1 20:1 23:1 26:1 27:1 29:1 34:1 45:1 109:1 131:1 255:1 # contactina 1
1:2 7:1 8:1 9:1 10:1 15:1 19:1 27:2 28:1 30:1 31:1 40:1 42:1 46:1 73:1 74:1 80:1 81:2 91:1 93:1 100:1 107:1 117:1 123:1 176:1 179:1 193:1 206:1 230:1 239:1 # endopeptidasa de superficie del promastigoto
1:1 4:1 6:2 7:2 12:1 13:1 21:1 22:1 25:2 42:1 62:2 90:1 122:1 153:1 245:1 253:1 # material de injerto (atributo)
3:1 11:2 27:1 52:1 62:1 75:1 76:1 96:1 186:1 287:1 # coco gramnegativo
1:1 2:1 3:2 8:2 10:1 11:1 14:1 22:1 26:1 29:1 33:1 39:1 51:1 65:1 67:1 68:1 71:1 74:1 76:1 86:1 98:1 99:1 144:1 155:1 166:1 177:1 184:1 186:1 219:1 281:1 288:1 297:1 # coloración de gram (sustancia)
3:1 6:1 8:1 12:1 15:1 28:1 40:1 45:1 54:1 55:1 57:1 73:1 76:1 87:1 108:1 146:1 186:1 206:1 274:1 # gramicidina d (producto)
1:1 2:1 3:2 8:1 10:1 13:1 14:2 22:1 26:1 32:1 40:1 48:1 51:1 62:1 67:1 71:1 74:1 84:1 85:1 144:1 152:1 155:1 159:1 166:1 170:1 186:1 188:1 205:1 210:1 219:1 281:1 288:1 # clorhidrato de granisetrón ( sustancia )
1:1 2:1 3:1 5:2 14:1 16:1 17:1 38:1 43:1 50:2 69:1 106:1 136:1 186:1 198:2 228:1 # tumor de célula granulares
2:1 6:1 10:1 13:1 14:1 25:1 29:1 32:1 40:1 41:1 43:1 48:1 51:1 54:1 75:1 79:1 84:1 105:1 111:1 113:1 134:1 157:1 159:1 164:1 168:1 170:1 175:1 178:1 182:1 188:1 189:1 191:1 192:1 194:1 205:1 211:1 214:1 215:1 216:1 217:1 244:1 248:1 250:1 251:1 253:1 # clostridium acetobutylicum (organismo)
5:2 14:1 17:2 24:1 42:2 46:1 47:1 50:1 51:1 77:1 95:1 104:1 111:1 121:1 140:1 195:1 198:1 204:1 228:2 230:1 # hemangioma capilar lobular
3:1 11:1 13:1 14:1 15:2 25:1 27:1 42:1 46:1 50:1 51:1 135:1 143:1 186:1 230:1 # granuloma tricofítico
6:1 9:1 19:1 23:1 35:1 55:1 80:1 89:1 110:1 220:1 # asimiento
3:1 21:1 50:1 53:1 62:1 115:1 186:1 # grateful med
2:1 3:1 11:1 17:2 38:1 40:1 49:1 70:1 103:1 136:1 151:1 181:1 186:1 # corear gravidarum
3:1 13:1 28:1 64:1 95:1 103:1 107:1 186:1 # gravitropismo
3:2 4:1 7:1 17:1 21:1 37:1 49:1 115:1 116:1 122:1 186:1 278:1 # gravedad alterar
3:1 4:1 26:1 37:1 49:1 115:1 116:1 186:1 # gravedad alta
1:2 3:2 13:1 14:2 15:1 19:1 30:1 35:1 36:1 41:1 78:1 82:1 100:1 112:1 133:1 167:1 186:1 222:1 # transposición de el grande vaso
2:2 4:1 11:1 14:1 22:1 24:1 32:1 43:1 44:1 48:2 59:1 75:1 96:2 105:1 113:1 127:1 139:1 145:1 157:1 159:1 161:1 164:1 168:1 170:1 174:1 175:1 178:1 182:1 188:1 189:1 191:1 192:1 194:1 211:1 214:1 215:1 216:1 217:1 244:1 248:1 250:1 251:1 290:1 # geococcyx californianus ( organismo )
1:1 5:1 16:1 17:2 25:2 40:1 42:2 51:1 77:2 226:2 # aythya marila mariloides
1:1 7:1 25:1 32:1 116:1 149:1 234:1 # iris verde
1:2 7:3 15:1 24:1 35:1 83:1 85:1 92:1 106:1 116:1 234:1 296:1 # láser de luz verde (fuerza física)
2:1 3:1 7:1 12:1 13:1 14:1 16:1 25:1 32:1 38:1 43:1 48:1 52:1 53:1 55:1 61:1 71:1 74:1 75:1 76:1 105:1 110:1 113:1 157:1 159:1 164:1 168:1 170:1 175:1 178:1 182:1 186:1 188:1 189:1 191:1 192:1 194:1 211:1 214:1 215:1 216:1 217:1 244:1 248:1 250:1 251:1 # trimeresurus gramineus ( organismo )
5:1 9:1 10:1 16:1 19:1 21:1 28:1 41:1 62:1 85:2 117:1 162:1 199:1 300:1 # sebastes rosenblatti
1:1 3:1 8:1 9:1 22:1 29:1 33:1 37:1 38:1 39:1 54:1 68:1 86:1 98:1 99:1 177:1 184:1 186:1 # radiación de grenz
1:2 3:1 5:1 7:1 14:1 19:1 24:2 37:1 100:1 112:1 163:1 278:1 # lavandera cascadeña
6:1 15:1 25:1 28:2 32:1 34:1 37:1 45:1 48:1 50:1 55:1 57:1 73:1 85:1 87:1 108:1 127:1 146:1 186:1 187:1 206:1 274:1 296:1 # griseofulvina micronizada ( producto )
3:1 8:1 10:1 13:1 14:1 15:1 22:1 25:1 26:1 28:1 32:1 50:2 55:1 67:1 71:1 74:1 76:1 78:1 85:1 127:1 144:1 155:1 166:1 186:1 187:1 219:1 281:1 288:1 # griseofulvina ultramicronizada ( sustancia )
1:1 2:2 3:1 4:1 10:1 11:1 13:1 16:1 30:1 36:2 41:1 45:1 51:1 57:1 61:1 69:1 70:2 81:1 102:1 126:1 130:1 134:1 146:1 165:1 176:1 180:1 186:1 197:1 202:1 207:1 209:1 225:1 232:1 233:1 237:1 240:1 252:1 256:1 260:1 262:1 263:1 271:1 273:1 275:1 277:1 283:1 284:1 285:1 293:1 294:1 # grupo de pelos (estructura corporal)
8:1 10:1 14:2 22:1 26:1 35:1 39:1 40:1 44:1 67:1 71:1 74:1 75:1 121:1 144:1 155:1 164:1 166:1 219:1 235:1 281:1 288:1 # gt3 - gangliósido ( sustancia )
14:1 22:1 48:1 55:1 159:1 # mikania
5:1 7:1 11:1 15:1 25:1 29:1 44:1 62:1 65:1 77:1 79:1 153:1 200:1 235:1 # gliceril guayacolato
6:1 9:1 11:1 16:1 28:2 31:1 34:1 35:1 40:1 45:1 52:1 57:1 73:1 87:2 96:1 108:1 114:1 146:1 152:1 200:1 206:1 210:1 274:1 290:1 # hidrocodona + guaifenesina ( producto )
1:1 6:1 9:1 11:1 16:1 20:1 28:1 35:1 45:1 52:1 57:1 73:1 87:2 108:1 114:1 146:1 200:1 206:1 208:1 274:1 290:1 # codeína + guaifenesina (producto)
1:1 6:1 8:1 9:1 10:1 14:2 20:1 22:1 26:2 29:1 62:1 67:1 71:1 74:1 79:1 84:1 119:1 144:1 155:1 166:1 196:1 200:1 219:1 227:1 281:1 288:1 # acetato de guanabenz (sustancia)
1:1 2:1 3:1 12:1 14:1 20:1 40:2 48:1 51:1 54:1 62:1 109:1 152:1 159:1 200:1 205:1 210:1 # clorhidrato de guanidina
12:2 14:1 18:1 19:1 20:2 35:1 41:1 55:1 60:1 76:1 109:2 200:1 222:1 # guanosina aminasa
3:1 12:1 13:1 14:1 18:1 20:1 21:1 35:1 41:2 78:1 84:1 109:1 141:1 174:1 200:1 222:1 # guanosina tetrafosfato
1:1 8:1 17:1 22:1 25:1 29:1 33:1 37:1 39:1 40:1 49:1 54:1 58:1 61:1 66:1 68:1 85:1 86:1 96:1 98:1 99:1 176:1 177:1 181:1 184:1 200:2 234:1 287:1 # guardia de seguridad (ocupación)
17:1 38:1 151:1 200:1 # guarea
2:1 4:1 12:2 14:1 32:1 43:1 47:1 48:2 71:1 75:1 92:1 95:2 105:1 107:1 113:1 157:1 159:1 164:1 168:1 170:1 175:1 178:1 182:1 188:1 189:1 191:1 192:1 193:1 194:1 200:1 211:1 214:1 215:1 216:1 217:1 244:1 248:1 250:1 251:1 # guepiniopsis alpinus (organismo)
3:1 11:1 19:1 22:1 23:1 27:1 29:1 34:1 131:1 210:1 297:1 # dracontiasis
1:1 5:1 14:1 23:1 26:1 42:1 46:1 93:1 124:1 158:1 230:1 # goma de planta
3:1 5:1 16:1 17:2 18:1 22:1 26:1 35:1 50:1 76:1 87:1 108:1 198:1 227:1 228:1 234:1 282:1 # frambesia nodular tardío
1:1 9:1 18:1 19:1 22:1 25:1 27:1 32:1 35:1 40:1 44:1 64:1 92:1 95:1 128:1 149:1 190:1 245:1 289:1 # pitiriasis liquenoide
42:1 52:1 104:1 # gymnema
18:1 71:1 77:1 95:1 106:1 107:1 # gymnopilus
8:2 9:1 10:1 11:1 16:1 17:1 20:1 22:1 25:1 27:1 29:1 30:1 31:1 33:1 34:1 38:1 39:1 40:1 42:2 68:1 72:1 76:1 98:1 102:1 121:1 131:1 145:1 224:1 226:1 245:1 # congestión mamaria en el recién nacido
10:1 18:1 21:1 41:1 42:1 104:1 # gynostemma
1:1 2:2 3:3 4:3 5:2 7:1 8:2 10:2 11:1 13:2 16:2 21:1 26:1 36:1 45:2 57:2 58:1 61:2 62:1 64:1 65:1 69:2 70:2 95:1 96:1 97:1 102:2 106:1 122:1 126:1 129:1 130:1 134:2 146:2 149:1 161:1 165:2 169:1 180:2 183:1 197:2 202:2 203:1 207:2 209:2 213:1 225:2 232:2 233:2 237:2 238:1 240:2 252:2 256:2 260:2 262:2 263:2 271:2 273:2 275:2 276:1 277:2 278:1 283:2 284:2 285:2 286:1 293:2 294:2 295:1 301:1# estructura de la circunvolución occipital lateral (estructura corporal)
1:1 3:2 4:1 5:1 6:1 7:1 8:2 10:1 13:1 16:1 21:2 30:1 45:1 57:1 58:1 61:1 62:1 64:1 65:1 69:1 70:1 95:1 96:1 97:1 102:1 106:1 122:1 129:1 134:1 146:1 147:1 149:1 161:1 165:1 169:1 180:1 183:1 197:1 202:1 203:1 207:1 209:1 213:1 225:1 232:1 233:1 237:1 238:1 240:1 252:1 256:1 260:1 262:1 263:1 271:1 273:1 275:1 276:1 277:1 278:1 283:1 284:1 285:1 286:1 293:1 294:1 295:1 301:1# estructura de el circunvolución occipitotemporal lateral
1:2 2:1 6:1 10:2 12:1 14:1 20:1 23:1 26:2 30:1 32:2 34:1 38:1 48:1 55:1 72:1 76:1 79:1 91:1 93:1 101:1 109:1 152:1 158:1 166:1 170:1 185:1 193:1 # antagonistas del receptor h1 de histamina
1:4 2:1 5:1 6:1 7:1 14:1 18:1 31:1 41:2 42:1 43:1 51:1 64:1 85:1 115:1 150:1 234:1 # hábito de morderse los dedos de la mano
2:1 4:1 9:1 14:2 15:1 18:2 42:3 43:1 46:2 47:1 48:1 65:1 104:1 121:1 140:2 174:1 179:1 195:1 221:1 227:1 230:2 247:1 # hemangioma benigno ( anomalía morfológica )
1:1 14:1 30:1 42:2 46:1 47:1 51:1 58:1 63:1 92:1 104:1 121:1 140:1 195:1 230:1 # hemangioma de cuello
1:1 14:1 17:1 20:1 25:1 42:2 46:1 47:1 104:1 121:1 140:1 195:1 226:1 230:1 # hemangioma de nariz
1:1 6:1 13:1 17:1 28:1 30:1 35:1 41:1 42:1 51:1 63:1 77:1 90:1 91:1 104:1 111:1 150:1 195:1 222:1 # hemartrosis del tobillo
6:1 7:1 12:1 21:1 23:1 42:2 46:1 58:1 62:1 71:1 104:1 120:1 122:1 132:1 163:1 195:1 196:1 230:1 257:1 279:1 # hematoma intermuscular
1:1 6:1 7:1 12:1 18:1 21:1 25:1 30:2 42:2 46:1 51:1 58:1 62:1 63:1 91:1 92:1 104:1 122:1 153:1 195:1 196:1 230:1 253:1 # hematoma del cuello uterino
6:1 17:1 34:1 43:1 90:1 104:1 111:1 162:1 195:1 # hemobartonelosis
5:1 12:1 14:1 23:1 26:1 43:1 51:1 62:1 104:1 111:1 150:1 158:1 195:1 235:1 299:1 # hemoglobina atlanta
2:1 12:1 43:1 51:2 104:1 111:1 150:1 162:1 195:1 235:1 299:1 # hemoglobina baylor
32:1 56:1 152:1 # hb 146 ( hc3 ) , his - leu
1:2 3:1 8:1 10:1 12:1 14:1 16:1 22:1 26:1 30:1 35:1 37:1 43:1 51:1 67:1 71:1 74:1 104:1 111:1 144:1 149:1 150:1 155:1 166:1 195:1 219:1 235:1 281:1 288:1 299:1 # hemoglobina el desirade ( sustancia )
32:2 35:1 44:1 104:1 190:1 195:1 # hemólisis
13:1 15:1 17:1 24:1 25:1 27:1 32:1 43:1 44:1 64:1 83:1 90:1 104:1 195:1 # artritis hemofílica
1:1 3:1 14:1 17:2 42:2 60:1 76:1 121:1 186:1 # sangrar de mamar
2:1 3:1 9:1 22:1 30:1 43:1 104:1 140:1 185:1 195:1 258:1 # hemorragia en el ojo
1:1 2:1 3:1 22:1 33:1 43:1 50:1 104:1 140:1 185:1 195:1 231:1 258:1 # hemorragia de pulmón
1:1 7:1 28:1 35:1 40:1 41:1 43:1 104:1 195:1 222:1 # hemosiderosis
5:1 12:2 18:1 22:1 27:1 38:1 40:1 41:1 44:1 48:1 49:1 55:1 60:1 73:1 76:2 77:1 106:1 141:1 151:1 156:1 181:1 212:1 235:1 253:1 # familia myxinidae - lamprea glutinosa
1:1 7:1 9:1 30:2 37:1 49:1 51:1 53:1 81:1 91:1 114:1 115:1 132:1 148:1 # enfermedad del pelo
1:2 2:2 3:3 4:1 10:2 11:1 12:1 13:2 16:2 30:2 36:1 41:1 45:2 50:2 51:2 57:2 58:1 61:2 65:1 69:2 70:2 77:1 82:1 91:2 95:1 97:1 100:1 102:2 126:1 129:2 130:1 134:2 146:2 148:1 165:2 174:1 180:2 183:2 197:2 202:2 203:2 207:2 209:2 218:1 225:2 232:1 233:2 237:2 240:2 252:2 256:2 260:2 262:2 263:2 271:2 273:2 275:2 276:2 277:2 283:2 284:2 285:2 286:2 293:2 294:2 295:2 301:2# estructura del infundíbulo del folículo piloso ( estructura corporal )
1:1 30:1 41:1 50:1 51:2 52:1 58:1 65:1 77:1 82:1 91:1 95:1 174:1 218:1 # nevo del folículo piloso
1:1 3:1 9:2 17:1 30:3 42:1 51:1 55:2 66:1 76:2 80:1 81:1 91:1 114:1 298:1 # afelpamiento y/o enmarañamiento del pelo
1:2 2:2 3:3 4:1 7:1 10:2 11:1 12:1 13:2 16:2 25:1 30:3 36:1 45:2 51:1 52:1 57:2 61:2 63:1 69:2 70:2 81:1 91:2 102:2 116:1 126:1 127:1 129:2 130:1 134:2 146:2 153:1 165:2 180:2 183:2 197:2 202:2 203:2 207:2 209:2 225:2 232:1 233:2 237:2 239:1 240:2 252:2 256:2 260:2 262:2 263:2 271:2 273:2 275:2 276:2 277:2 283:2 284:2 285:2 286:2 293:2 294:2 295:2 301:2# estructura del vello del perineo ( estructura corporal )
5:1 14:1 30:1 31:1 37:1 48:1 51:1 63:1 77:1 81:1 154:1 159:1 171:1 # pelo anillado
5:1 11:1 14:1 30:1 51:1 67:1 81:1 199:1 281:1 # pelo blanco
1:1 4:1 5:1 10:1 12:2 16:1 20:1 21:1 23:1 27:1 30:1 51:1 65:1 81:1 102:1 109:1 120:1 257:1 # bola de pelo intestinal
3:1 12:1 26:1 30:1 35:1 51:1 62:1 81:1 # rata sin pelo
1:1 9:1 28:1 46:1 52:1 53:1 94:1 100:1 108:1 195:1 208:1 210:1 264:1 # síndrome de hajdu - cheney
2:1 4:2 12:1 14:2 20:1 31:1 32:1 37:1 43:1 44:1 48:1 49:1 63:1 75:2 94:1 105:1 113:1 121:1 157:1 159:1 164:2 168:1 170:1 171:1 175:1 178:1 182:1 188:1 189:1 191:1 192:1 194:1 211:1 214:1 215:1 216:1 217:1 244:1 248:1 250:1 251:1 272:1 291:1 # ganado hallingdal ( organismo )
15:1 22:1 28:1 35:1 55:1 107:1 187:1 # micropsia
1:3 2:1 25:2 30:1 31:2 37:1 40:2 49:1 91:1 93:1 115:1 128:1 140:1 149:1 172:1 179:1 181:1 234:1 # rigidez del dedo gordo adquirida
2:1 4:2 9:1 14:1 15:1 18:1 42:1 43:1 46:1 51:1 52:1 65:1 94:1 140:1 174:1 221:1 230:1 247:1 291:1 # nevo en halo ( anomalía morfológica )
1:1 2:1 3:1 4:1 8:1 10:1 13:1 14:2 22:1 23:1 25:1 26:1 40:1 51:2 62:1 67:1 71:1 74:1 94:1 141:1 144:1 152:1 155:1 158:1 166:1 205:1 210:1 219:1 281:1 288:1 291:1 # clorhidrato de halofantrina (sustancia)
4:1 5:1 27:1 29:1 45:1 51:1 65:1 94:1 255:1 291:1 # halolactibacillus
2:1 4:1 14:1 20:1 22:1 32:1 34:1 37:1 43:2 44:1 46:1 48:1 49:1 51:1 55:1 75:1 76:1 77:1 94:1 105:1 113:1 141:1 157:1 159:1 164:1 168:1 170:1 175:1 178:1 182:1 188:1 189:1 191:1 192:1 194:1 211:1 214:1 215:1 216:1 217:1 223:1 244:1 248:1 250:1 251:1 291:1 # familia halomonadaceae ( organismo )
4:1 19:1 20:1 34:1 43:1 46:1 51:1 94:1 223:1 291:1 # halomonas
4:2 12:1 18:1 19:1 20:1 34:1 43:1 44:1 46:1 51:1 60:1 94:1 223:1 291:1 # halomonas salino
5:1 6:1 12:1 17:2 24:1 27:1 42:2 46:1 76:1 77:1 90:2 94:1 140:1 185:1 230:1 292:1 # hamartoma cartilaginoso
1:2 3:2 14:1 16:1 24:1 29:1 30:2 41:1 45:1 61:1 67:1 69:1 72:1 75:1 82:2 91:1 92:1 129:1 164:1 165:1 180:1 183:1 197:1 203:1 255:1 264:1 279:1 281:1 297:1 # fractura del hueso ganchoso de el muñeca
1:1 17:1 27:1 38:1 42:1 51:1 56:1 63:1 77:1 90:1 # martillo de reflejo
7:1 10:1 21:1 76:1 94:1 122:1 # hamsters
1:2 2:2 3:3 4:1 10:2 11:1 13:2 14:2 16:3 30:2 36:1 41:1 45:2 57:2 61:2 67:2 69:2 70:2 75:2 82:2 91:2 92:1 102:2 126:1 129:2 130:1 134:2 146:2 164:2 165:2 180:2 183:2 197:2 202:2 203:2 207:2 209:2 225:2 232:1 233:2 237:2 240:2 252:2 256:2 260:2 262:2 263:2 264:2 271:2 273:2 275:2 276:2 277:2 281:2 283:2 284:2 285:2 286:2 293:2 294:2 295:2 301:2# estructura del gancho del hueso ganchoso ( estructura corporal )
1:1 5:1 14:1 18:1 27:1 32:1 35:1 42:1 61:1 64:1 # bursitis de la mano
1:2 2:2 3:3 4:1 10:2 11:1 13:2 16:4 24:1 30:1 36:1 40:1 45:2 57:2 61:2 69:2 70:2 85:1 91:1 102:2 126:1 127:1 129:2 130:1 134:2 146:2 163:1 165:2 174:1 180:2 183:2 197:2 202:2 203:2 207:2 209:2 225:2 232:1 233:2 237:2 240:2 252:2 256:2 260:2 262:2 263:2 271:2 273:2 275:2 276:2 277:2 283:2 284:2 285:2 286:2 293:2 294:2 295:2 301:2# estructura óseo del escafoides ( estructura corporal )
1:1 3:1 5:1 6:1 28:1 30:1 31:1 37:1 60:1 65:1 73:1 84:1 88:1 91:1 114:1 137:1 171:1 204:1 206:1 # brazo prolapsado del feto
1:1 3:1 9:1 14:1 18:1 21:1 33:1 42:1 61:1 69:1 70:1 100:1 129:1 165:1 176:1 183:1 # ruptura de tendón - mano
1:1 6:1 45:1 72:1 114:1 274:1 # defecto
1:1 8:1 14:1 18:1 28:1 32:1 35:1 41:1 94:1 147:1 149:1 190:1 222:1 258:1 # cirrosis de hanot
7:1 14:4 15:1 23:3 26:1 27:2 36:1 58:1 70:1 71:1 92:1 94:1 103:1 126:1 135:1 149:1 158:3 # anticuerpo anti-virus hantaan
[truncated: 453,956 more chars]
