# Supplementary material for: A Cross-Lingual Similarity Measure for Detecting Biomedical Term Translations
Source: PLoS One. 2015 Jun 1;10(6):e0126196. doi: 10.1371/journal.pone.0126196 (PMC4452086; doi:10.1371/journal.pone.0126196)
Supplement: S1 dataset — (TGZ) [file pone.0126196.s001.tgz › dataset/en-fr/context_300.shuffled]

5-fluorouracil	fluorouracile	YES
5-fluorouracil	brûlure	NO
5-htp	5-hydroxytryptophane	YES
5-htp	tornade	NO
abelmoschus	abelmoschus	YES
abelmoschus	igf-1	NO
ability	capacité	YES
ability	sénégal	NO
abrasion	abrasion	YES
abrasion	plaisir	NO
absinthe	absinthe	YES
absinthe	acromion	NO
acacia	acacia	YES
acacia	muridae	NO
acaricide	acaricide	YES
acaricide	cd25	NO
acceleration	accélération	YES
acceleration	bronchodilatateurs	NO
acer	acer	YES
acer	casque	NO
acetabularia	acetabularia	YES
acetabularia	élastine	NO
acetaldehyde	acétaldéhyde	YES
acetaldehyde	pennsylvanie	NO
acetate	acétate	YES
acetate	hémolymphe	NO
acetazolamide	acétazolamide	YES
acetazolamide	slovaquie	NO
acetone	acétone	YES
acetone	pollinisation	NO
acetyl-coa	acétyl-coa	YES
acetyl-coa	cuboïde	NO
acetylation	acétylation	YES
acetylation	délire	NO
acetylcysteine	acétylcystéine	YES
acetylcysteine	mammifère	NO
acetylene	acétylène	YES
acetylene	plie	NO
achalasia	achalasie	YES
achalasia	haptophyta	NO
achondroplasia	achondroplasie	YES
achondroplasia	dépendance	NO
aciclovir	aciclovir	YES
aciclovir	cyp2d6	NO
acidity	acide	YES
acidity	xérostomie	NO
acinetobacter	acinetobacter	YES
acinetobacter	salpinx	NO
acoustics	acoustique	YES
acoustics	bois	NO
acrolein	acroléine	YES
acrolein	radon	NO
acromion	acromion	YES
acromion	côte	NO
acrylonitrile	acrylonitrile	YES
acrylonitrile	ascomycota	NO
actin	actine	YES
actin	maine	NO
actinide	actinide	YES
actinide	pansement	NO
actinobacteria	actinomycète	YES
actinobacteria	détachement	NO
acylation	acylation	YES
acylation	crète	NO
adaption	acclimatation	YES
adaption	bosnie-herzégovine	NO
addiction	dépendance	YES
addiction	gdnf	NO
adenine	adénine	YES
adenine	basilic	NO
adenocarcinoma	adénocarcinome	YES
adenocarcinoma	mélanésie	NO
adhesive	adhésif	YES
adhesive	sacrum	NO
adipocyte	adipocyte	YES
adipocyte	rifampicine	NO
adiposity	obésité	YES
adiposity	fluorouracile	NO
administrator	gestionnaire	YES
administrator	plastifiant	NO
adolescence	adolescence	YES
adolescence	gypse	NO
adventitia	adventice	YES
adventitia	asystolie	NO
aedes	aedes	YES
aedes	marmota	NO
aeromonas	aeromonas	YES
aeromonas	microfilaments	NO
afghanistan	afghanistan	YES
afghanistan	interleukines	NO
aflatoxin	aflatoxine	YES
aflatoxin	mahonia	NO
africa	afrique	YES
africa	anti-arythmiques	NO
agaricales	agaricales	YES
agaricales	laxatif	NO
agaricus	agaricus	YES
agaricus	glycogénolyse	NO
agarose	agarose	YES
agarose	pétrole	NO
agave	agave	YES
agave	tabebuia	NO
aggression	agressivité	YES
aggression	astrocytome	NO
agitation	agitation	YES
agitation	fluorescéine	NO
agnosia	agnosie	YES
agnosia	clone	NO
agoraphobia	agoraphobie	YES
agoraphobia	sumatra	NO
agranulocytosis	agranulocytose	YES
agranulocytosis	bombe	NO
agraphia	agraphie	YES
agraphia	épice	NO
agrobacterium	agrobacterium	YES
agrobacterium	gypse	NO
aircraft	aéronef	YES
aircraft	inhalateur	NO
akathisia	akathisie	YES
akathisia	radionucléide	NO
akinesia	akinésie	YES
akinesia	pronation	NO
alabama	alabama	YES
alabama	clathrine	NO
alanine	alanine	YES
alanine	bangladesh	NO
alaska	alaska	YES
alaska	patient	NO
albania	albanie	YES
albania	bêta-bloquants	NO
albendazole	albendazole	YES
albendazole	azerbaïdjan	NO
alberta	alberta	YES
alberta	hérédité	NO
alcohol	alcool	YES
alcohol	archives	NO
aldehyde	aldéhyde	YES
aldehyde	beurre	NO
alder	aulne	YES
alder	autophagie	NO
aldolase	aldolase	YES
aldolase	psittacula	NO
algeria	algérie	YES
algeria	bombyx	NO
alkali	alcali	YES
alkali	métabolisme	NO
alkaloid	alcaloïde	YES
alkaloid	ostéosarcome	NO
alkalosis	alcalose	YES
alkalosis	peroxyde	NO
alkane	alcane	YES
alkane	baleine	NO
alkaptonuria	alcaptonurie	YES
alkaptonuria	méthylation	NO
alkene	alcène	YES
alkene	ichtyose	NO
alkylation	alkylation	YES
alkylation	oro-pharynx	NO
alkyne	alcyne	YES
alkyne	brachyura	NO
alligator	alligator	YES
alligator	vaporisation	NO
allium	allium	YES
allium	atpases	NO
allopurinol	allopurinol	YES
allopurinol	nori	NO
alloy	alliage	YES
alloy	parasomnies	NO
aloe	aloès	YES
aloe	chinchilla	NO
alopecia	calvitie	YES
alopecia	columbidés	NO
alouatta	alouatta	YES
alouatta	caenorhabditis	NO
alpha-glucosidase	maltase	YES
alpha-glucosidase	cyprès	NO
alphavirus	alphavirus	YES
alphavirus	ribavirine	NO
alternaria	alternaria	YES
alternaria	myoclonie	NO
alternation	alternance	YES
alternation	triton	NO
aluminium	aluminium	YES
aluminium	prothèse	NO
amanita	amanita	YES
amanita	acclimatation	NO
amantadine	amantadine	YES
amantadine	achondroplasie	NO
amaryllidaceae	amaryllidaceae	YES
amaryllidaceae	météorites	NO
amaurosis	amaurose	YES
amaurosis	israël	NO
amazon	amazona	YES
amazon	chocolat	NO
amber	ambre	YES
amber	anis	NO
ambrosia	ambroisie	YES
ambrosia	baltimore	NO
ambulance	ambulance	YES
ambulance	arnt	NO
amenorrhea	aménorrhée	YES
amenorrhea	aedes	NO
america	amérique	YES
america	picornavirus	NO
amide	amide	YES
amide	dyslexie	NO
amination	amination	YES
amination	phoque	NO
amine	amine	YES
amine	chromatophore	NO
amiodarone	amiodarone	YES
amiodarone	phencyclidine	NO
amitriptyline	amitriptyline	YES
amitriptyline	parfum	NO
ammi	ammi	YES
ammi	nickel	NO
ammonia	ammoniac	YES
ammonia	anthelminthique	NO
ammonium	ammonium	YES
ammonium	psittacula	NO
amnesia	amnésie	YES
amnesia	malnutrition	NO
amoeba	amibe	YES
amoeba	nématocyste	NO
ampa	ampa	YES
ampa	hémangiome	NO
amphetamine	méthamphétamine	YES
amphetamine	diméthylsulfoxyde	NO
amphibian	batracien	YES
amphibian	clone	NO
amphipod	amphipodes	YES
amphipod	neuroblastome	NO
ampicillin	ampicilline	YES
ampicillin	scille	NO
amplifier	amplificateur	YES
amplifier	marsouin	NO
amputee	amputer	YES
amputee	abrasion	NO
amygdalin	amygdaline	YES
amygdalin	camphre	NO
amyloidosis	amylose	YES
amyloidosis	réticulocyte	NO
amylopectin	amylopectine	YES
amylopectin	butane	NO
anabolism	anabolisme	YES
anabolism	lutéine	NO
anaconda	anaconda	YES
anaconda	bijou	NO
anaesthetics	anesthésique	YES
anaesthetics	hallucinogène	NO
analgesia	analgésie	YES
analgesia	vérapamil	NO
anaphase	anaphase	YES
anaphase	micronésie	NO
anas	canard	YES
anas	hibiscus	NO
anatomist	anatomiste	YES
anatomist	végétal	NO
anca	anca	YES
anca	estérification	NO
andorra	andorre	YES
andorra	quinone	NO
androgen	androgène	YES
androgen	ericaceae	NO
androstenedione	androstènedione	YES
androstenedione	récompenser	NO
anemia	anémier	YES
anemia	bêta-lactamases	NO
anemone	anémone	YES
anemone	culex	NO
anencephaly	anencéphalie	YES
anencephaly	manganèse	NO
aneuploidy	aneuploïdie	YES
aneuploidy	bornéo	NO
angelica	angelica	YES
angelica	régénération	NO
anger	colère	YES
anger	volaille	NO
angiosperm	angiospermes	YES
angiosperm	éclair	NO
angola	angola	YES
angola	pica	NO
anhedonia	anhédonie	YES
anhedonia	entérocolite	NO
anhydride	anhydride	YES
anhydride	dystocie	NO
animalia	animaux	YES
animalia	entérocoque	NO
anion	anion	YES
anion	composer	NO
anise	anis	YES
anise	lumière	NO
anisotropy	anisotropie	YES
anisotropy	acétylcystéine	NO
annelid	annélides	YES
annelid	amibe	NO
annona	annona	YES
annona	thymocytes	NO
anode	anode	YES
anode	perroquet	NO
anopheles	anopheles	YES
anopheles	sequoia	NO
anorgasmia	anorgasmie	YES
anorgasmia	anopheles	NO
anosmia	anosmie	YES
anosmia	saccule	NO
anoxia	anoxie	YES
anoxia	cornu	NO
antabuse	antabuse	YES
antabuse	peroxydase	NO
antarctica	antarctique	YES
antarctica	mars	NO
antelope	antilope	YES
antelope	mali	NO
anthelmintic	anthelminthique	YES
anthelmintic	choléra	NO
anthocyanin	anthocyane	YES
anthocyanin	kérosène	NO
anthracene	anthracène	YES
anthracene	maroc	NO
anthracyclines	anthracyclines	YES
anthracyclines	purine	NO
anthraquinone	anthraquinone	YES
anthraquinone	cavia	NO
anthrax	charbon	YES
anthrax	articulation	NO
antiarrhythmic	anti-arythmiques	YES
antiarrhythmic	renne	NO
antibacterial	antibactérien	YES
antibacterial	bosnie-herzégovine	NO
antibiotic	antibiotique	YES
antibiotic	blastomère	NO
antibody	anticorps	YES
antibody	barbiturique	NO
anticholinesterase	anticholinestérasiques	YES
anticholinesterase	lipolyse	NO
anticodon	anticodon	YES
anticodon	plaisir	NO
antidote	antidote	YES
antidote	orthèse	NO
antiemetics	antiémétique	YES
antiemetics	cactaceae	NO
antiepileptics	antiépileptiques	YES
antiepileptics	parthénogenèse	NO
antifungals	antifongique	YES
antifungals	luxembourg	NO
antigen	antigène	YES
antigen	pont	NO
antihypertensive	anti-hypertenseurs	YES
antihypertensive	xérostomie	NO
antimalarials	antipaludéen	YES
antimalarials	verveine	NO
antimicrobials	antimicrobien	YES
antimicrobials	catéchine	NO
antimony	antimoine	YES
antimony	rein	NO
antitoxin	antitoxine	YES
antitoxin	entropie	NO
anuria	anurie	YES
anuria	zéolithe	NO
anxiolytic	anxiolytique	YES
anxiolytic	massachusetts	NO
aorta	aorte	YES
aorta	lactobacillus	NO
apap	paracétamol	YES
apap	dépendance	NO
apathy	indifférence	YES
apathy	quinoa	NO
apatite	apatite	YES
apatite	protéasome	NO
aphrodisiac	aphrodisiaque	YES
aphrodisiac	sumatriptan	NO
apiaceae	ombellifères	YES
apiaceae	sagittaire	NO
apis	api|apis	YES
apis	sucre	NO
apnoea	apnée	YES
apnoea	mali	NO
apocynaceae	apocynaceae	YES
apocynaceae	handicap	NO
apodemus	apodemus	YES
apodemus	polyploïdie	NO
apolipoprotein	apolipoprotéine	YES
apolipoprotein	dermatomyosite	NO
apomorphine	apomorphine	YES
apomorphine	sulfate	NO
appendicitis	appendicite	YES
appendicitis	myrte	NO
appendix	appendice	YES
appendix	berlin	NO
apprehension	appréhension	YES
apprehension	excitabilité	NO
apricot	abricot	YES
apricot	écholocation	NO
aptitude	aptitude	YES
aptitude	sage-femme	NO
aquaporins	aquaporines	YES
aquaporins	sporange	NO
aquila	aquila	YES
aquila	défibrillateur	NO
arabia	arabie	YES
arabia	odeur	NO
arabidopsis	arabidopsis	YES
arabidopsis	élastine	NO
arachnid	arachnides	YES
arachnid	genoux	NO
arachnoid	arachnoïde	YES
arachnoid	fille	NO
aragonite	aragonite	YES
aragonite	expiration	NO
arbovirus	arbovirus	YES
arbovirus	sikkim	NO
archaea	archéobactéries	YES
archaea	sabah	NO
archive	archives	YES
archive	thiourée	NO
arctic	arctique	YES
arctic	asphyxie	NO
areca	arec	YES
areca	panama	NO
arenavirus	arenavirus	YES
arenavirus	xylène	NO
argasidae	argasidae	YES
argasidae	thiourée	NO
argentina	argentin	YES
argentina	interleukines	NO
arginine	arginine	YES
arginine	bétalaïnes	NO
argon	argon	YES
argon	caesalpinia	NO
arkansas	arkansas	YES
arkansas	corée	NO
armenia	arménie	YES
armenia	allopurinol	NO
armpit	aisselle	YES
armpit	neurotoxicité	NO
aromatase	aromatase	YES
aromatase	acétazolamide	NO
aronia	aronia	YES
aronia	anaphase	NO
arrowhead	sagittaire	YES
arrowhead	synovial	NO
arsenic	arsenic	YES
arsenic	semiconducteurs	NO
artefact	artéfacts	YES
artefact	hémocyanine	NO
artemisia	armoise	YES
artemisia	cyclisation	NO
arteriosclerosis	artériosclérose	YES
arteriosclerosis	anthracène	NO
artery	artère	YES
artery	furet	NO
arthritis	arthrite	YES
arthritis	paramédical	NO
arthropod	arthropodes	YES
arthropod	automatisme	NO
artichoke	artichaut	YES
artichoke	inquiétude	NO
articulation	articulation	YES
articulation	bermudes	NO
asbestos	amiante	YES
asbestos	lemur	NO
ascomycete	ascomycota	YES
ascomycete	paraffine	NO
asians	asiatique	YES
asians	tronc	NO
asparagaceae	asparagaceae	YES
asparagaceae	grenade	NO
asparagine	asparagine	YES
asparagine	appréhension	NO
aspartame	aspartame	YES
aspartame	amitriptyline	NO
aspergillus	aspergillus	YES
aspergillus	mercenaria	NO
asphyxia	asphyxie	YES
asphyxia	anthraquinone	NO
assault	assaut	YES
assault	lactoferrine	NO
association	association	YES
association	chinchilla	NO
aster	aster	YES
aster	cellophane	NO
asteraceae	composer	YES
asteraceae	ostéosarcome	NO
asteroid	astéroïde	YES
asteroid	croton	NO
asthenia	asthénie	YES
asthenia	solanum	NO
asthmatic	asthmatique	YES
asthmatic	odorat	NO
astigmatism	astigmatisme	YES
astigmatism	mollicutes	NO
astragalus	astragale	YES
astragalus	myrica	NO
astringent	astringent	YES
astringent	indiana	NO
astrocyte	astrocyte	YES
astrocyte	chlorate	NO
astrocytoma	astrocytome	YES
astrocytoma	parent	NO
astronaut	astronaute	YES
astronaut	acétyl-coa	NO
asystole	asystolie	YES
asystole	agitation	NO
atelectasis	atélectasie	YES
atelectasis	charme	NO
atheroma	athérome	YES
atheroma	vitamine	NO
atmosphere	atmosphère	YES
atmosphere	immunodéficiences	NO
atopy	atopie	YES
atopy	herbivore	NO
atpase	atpases	YES
atpase	lactone	NO
atra	trétinoïne	YES
atra	laine	NO
atropa	atropa	YES
atropa	virginie	NO
atropine	atropine	YES
atropine	cardia	NO
attitude	attitude	YES
attitude	saturne	NO
attorney	avocat	YES
attorney	trapèze	NO
aubergine	aubergine	YES
aubergine	hymen	NO
australasia	australasie	YES
australasia	pronation	NO
austria	autriche	YES
austria	bombe	NO
austria-hungary	autriche-hongrie	YES
austria-hungary	delaware	NO
autoantigen	auto-antigènes	YES
autoantigen	vulpes	NO
automatism	automatisme	YES
automatism	rosa	NO
automobile	automobile	YES
automobile	gleditsia	NO
autophagy	autophagie	YES
autophagy	champignon	NO
autoreceptors	autorécepteurs	YES
autoreceptors	pluie	NO
auxin	auxine	YES
auxin	stérol	NO
aversion	aversion	YES
aversion	calcanéus	NO
axoneme	axonème	YES
axoneme	trichotillomanie	NO
azerbaijan	azerbaïdjan	YES
azerbaijan	grenade	NO
azide	azoture	YES
azide	phéochromocytome	NO
aziridines	aziridines	YES
aziridines	babesia	NO
azoospermia	azoospermie	YES
azoospermia	dinoflagellés	NO
azore	açores	YES
azore	vanuatu	NO
babesia	babesia	YES
babesia	ilion	NO
bacteremia	bactériémie	YES
bacteremia	théophylline	NO
bacteria	bactérie	YES
bacteria	nigéria	NO
bacteriophage	phage	YES
bacteriophage	sensibilisation	NO
bacteriuria	bactériurie	YES
bacteriuria	arachnoïde	NO
bacteroides	bacteroides	YES
bacteroides	matelas	NO
bactris	bactris	YES
bactris	rubiaceae	NO
badger	blaireau	YES
badger	thiopental	NO
bahamas	bahamas	YES
bahamas	myoclonie	NO
bahrain	bahreïn	YES
bahrain	métaphase	NO
balantidium	balantidium	YES
balantidium	paraphrénie	NO
balsam	oléorésine	YES
balsam	lactose	NO
baltimore	baltimore	YES
baltimore	salmonidés	NO
bandage	bandage	YES
bandage	homozygote	NO
bangladesh	bangladesh	YES
bangladesh	médiastin	NO
baobab	baobab	YES
baobab	bradycardie	NO
barbados	barbade	YES
barbados	glutamine	NO
barbel	barbeau	YES
barbel	microclimat	NO
barberry	berberis	YES
barberry	actinomycète	NO
barbiturate	barbiturique	YES
barbiturate	phosphorylation	NO
baroreceptors	barorécepteur	YES
baroreceptors	fabacées	NO
bashkortostan	bachkirie	YES
bashkortostan	infarctus	NO
basidiomycete	basidiomycota	YES
basidiomycete	thymocytes	NO
basil	basilic	YES
basil	électrode	NO
basophil	basophile	YES
basophil	fluvoxamine	NO
bauhinia	bauhinia	YES
bauhinia	excrément	NO
bauxite	bauxite	YES
bauxite	polypeptide	NO
beard	neurasthénie	YES
beard	gabon	NO
beaver	castor	YES
beaver	nadp	NO
bedding	literie	YES
bedding	nigéria	NO
beer	bière	YES
beer	hyperpigmentation	NO
beet	betterave	YES
beet	israël	NO
belarus	biélorussie	YES
belarus	arabidopsis	NO
belgium	belgique	YES
belgium	phoque	NO
belize	belize	YES
belize	taupe	NO
benin	bénin	YES
benin	phosphorylation	NO
bent	agrostis	YES
bent	bufonidae	NO
bentonite	bentonite	YES
bentonite	clathrine	NO
benzaldehyde	benzaldéhyde	YES
benzaldehyde	aziridines	NO
benzene	benzène	YES
benzene	spermatogenèse	NO
benzoate	benzoate	YES
benzoate	tégument	NO
benzocaine	benzocaïne	YES
benzocaine	télomère	NO
benzoin	benjoin	YES
benzoin	zirconium	NO
bereavement	deuil	YES
bereavement	chlorose	NO
berlin	berlin	YES
berlin	lépidoptères	NO
bermuda	bermudes	YES
bermuda	barbeau	NO
beryllium	béryllium	YES
beryllium	méningite	NO
beta-blocker	bêta-bloquants	YES
beta-blocker	cumin	NO
beta-carotene	bêta-carotène	YES
beta-carotene	sculpture	NO
beta-lactamase	bêta-lactamases	YES
beta-lactamase	cinétique	NO
betalains	bétalaïnes	YES
betalains	désherbant	NO
bettongs	bettongia	YES
bettongs	mébendazole	NO
betula	bouleau	YES
betula	tropisme	NO
bezoar	bézoard	YES
bezoar	bibliographie	NO
bhutan	bhoutan	YES
bhutan	orangs-outans	NO
bible	bible	YES
bible	microvillosité	NO
bibliography	bibliographie	YES
bibliography	saccharopolyspora	NO
bile	bile	YES
bile	pennisetum	NO
biofilms	biofilm	YES
biofilms	osmolalité	NO
biofuel	biocarburants	YES
biofuel	pays-bas	NO
biomarker	biomarqueurs	YES
biomarker	paratuberculose	NO
biota	biocénose	YES
biota	astronaute	NO
biotin	biotine	YES
biotin	mozambique	NO
biotransformation	biotransformation	YES
biotransformation	périodique	NO
birth	naissance	YES
birth	quinidine	NO
bismuth	bismuth	YES
bismuth	camélia	NO
bison	bison	YES
bison	catatonique	NO
bivalve	lamellibranches	YES
bivalve	chlorpromazine	NO
blastocyst	blastocyste	YES
blastocyst	incapacité	NO
blastomere	blastomère	YES
blastomere	mycobacterium	NO
blastomycosis	blastomycose	YES
blastomycosis	guam	NO
blastopore	blastopore	YES
blastopore	fluorescence	NO
bleb	cloque	YES
bleb	phencyclidine	NO
blindness	cécité	YES
blindness	incapacité	NO
blink	clignement	YES
blink	hydrolase	NO
block	obstruction	YES
block	craie	NO
blossom	fleur	YES
blossom	forêt	NO
blow	cocaïne	YES
blow	plantago	NO
blush	rougissement	YES
blush	millet	NO
boar	cocher	YES
boar	malaisie	NO
bolivia	bolivie	YES
bolivia	antiémétique	NO
bomb	bombe	YES
bomb	stéthoscope	NO
bombax	bombax	YES
bombax	rciu	NO
bombina	bombina	YES
bombina	vibrio	NO
bombyx	bombyx	YES
bombyx	clonazépam	NO
booklet	brochure	YES
booklet	erbium	NO
borage	bourrache	YES
borage	luciole	NO
borate	borate	YES
borate	afghanistan	NO
boredom	ennui	YES
boredom	cholestérol	NO
borneo	bornéo	YES
borneo	queensland	NO
boron	bore	YES
boron	céphalosporines	NO
bosnia	bosnie-herzégovine	YES
bosnia	sagittaire	NO
bothrops	bothrops	YES
bothrops	détachement	NO
botswana	botswana	YES
botswana	aronia	NO
botulism	botulisme	YES
botulism	chlorphénamine	NO
bougainvillea	bougainvillea	YES
bougainvillea	panique	NO
bovid	bovin	YES
bovid	séneçon	NO
bowel	intestin	YES
bowel	inspiration	NO
bradycardia	bradycardie	YES
bradycardia	mucilage	NO
bradykinin	bradykinine	YES
bradykinin	hygroma	NO
brassica	brassica	YES
brassica	lynx	NO
brassicaceae	crucifères	YES
brassicaceae	cobra	NO
brazilwood	pernambouc	YES
brazilwood	ceiba	NO
breastfeeding	allaitement	YES
breastfeeding	hétérozygote	NO
brettanomyces	brettanomyces	YES
brettanomyces	cation	NO
broccoli	brocoli	YES
broccoli	pissenlit	NO
bromazepam	bromazépam	YES
bromazepam	attaque	NO
brome	bromus	YES
brome	bismuth	NO
bromide	bromure	YES
bromide	botswana	NO
bromination	bromation	YES
bromination	chlorure	NO
bromine	brome	YES
bromine	acylation	NO
bromocriptine	bromocriptine	YES
bromocriptine	ramipril	NO
bronchiole	bronchiole	YES
bronchiole	appréhension	NO
bronchoconstriction	bronchoconstriction	YES
bronchoconstriction	dyscalculie	NO
bronchodilator	bronchodilatateurs	YES
bronchodilator	synovial	NO
bronchospasm	bronchospasme	YES
bronchospasm	méningocèle	NO
broom	cytisus	YES
broom	véronique	NO
brother	frère	YES
brother	eupleridae	NO
bruce	brucellose	YES
bruce	trichomonas	NO
brugmansia	brugmansia	YES
brugmansia	stress	NO
brunei	brunei	YES
brunei	métabolisme	NO
bryophyte	bryophytes	YES
bryophyte	méiose	NO
bubalus	bubalus	YES
bubalus	ampicilline	NO
buffalo	buffle	YES
buffalo	glacier	NO
bufo	bufo	YES
bufo	muscariniques	NO
bufonidae	bufonidae	YES
bufonidae	sumatriptan	NO
bufotenin	bufoténine	YES
bufotenin	nicotine	NO
bulb	bulbe	YES
bulb	bible	NO
bulgaria	bulgarie	YES
bulgaria	bore	NO
bulimia	boulimie	YES
bulimia	laboratoire	NO
bunion	oignon	YES
bunion	antiépileptiques	NO
bunyaviridae	bunyaviridae	YES
bunyaviridae	couronne	NO
buprenorphine	buprénorphine	YES
buprenorphine	imine	NO
burglar	cambrioleur	YES
burglar	ostéopathie	NO
burkholderia	burkholderia	YES
burkholderia	désinfectant	NO
burns	brûlure	YES
burns	neutron	NO
bursitis	hygroma	YES
bursitis	libye	NO
burundi	burundi	YES
burundi	catalase	NO
butadiene	butadiène	YES
butadiene	excitabilité	NO
butane	butane	YES
butane	bovin	NO
butanol	butanol	YES
butanol	aquila	NO
butorphanol	butorphanol	YES
butorphanol	cyclosporine	NO
butter	beurre	YES
butter	étrier	NO
butterflies	papillon	YES
butterflies	peiner	NO
byzantium	byzance	YES
byzantium	bettongia	NO
cabbage	chou	YES
cabbage	périodique	NO
cachexia	cachexie	YES
cachexia	iobenguane	NO
caco3	caco3	YES
caco3	bromation	NO
cactus	cactaceae	YES
cactus	charbon	NO
cadaver	cadavre	YES
cadaver	pérou	NO
cade	cade	YES
cade	recyclage	NO
cadmium	cadmium	YES
cadmium	mésothéliome	NO
caenorhabditis	caenorhabditis	YES
caenorhabditis	lolium	NO
caesalpinia	caesalpinia	YES
caesalpinia	cnidaires	NO
caesium	césium	YES
caesium	lunette|lunettes	NO
caffeine	caféine	YES
caffeine	kétamine	NO
caiman	caïman	YES
caiman	nicéthamide	NO
calcaneus	calcanéus	YES
calcaneus	lotus	NO
calcineurin	calcineurine	YES
calcineurin	gtpases	NO
calcite	calcite	YES
calcite	oléorésine	NO
calcitonin	calcitonine	YES
calcitonin	halogénation	NO
calcium	calcium	YES
calcium	jupiter	NO
calendula	souci	YES
calendula	agranulocytose	NO
californium	californium	YES
californium	connecticut	NO
cambium	cambium	YES
cambium	sorgho	NO
cambodia	cambodge	YES
cambodia	veine	NO
camel	camelus	YES
camel	cirrhose	NO
camellia	camélia	YES
camellia	hépatite	NO
cameroon	cameroun	YES
cameroon	embryogenèse	NO
campanula	campanule	YES
campanula	méthamphétamine	NO
camphor	camphre	YES
camphor	ouganda	NO
campylobacter	campylobacter	YES
campylobacter	rétinoblastome	NO
cananga	cananga	YES
cananga	phimosis	NO
canary	canari	YES
canary	cryptophyte	NO
canid	canidés	YES
canid	bronchoconstriction	NO
canine	chien	YES
canine	haptophyta	NO
cannula	canule	YES
cannula	lion	NO
capra	chèvre	YES
capra	anticorps	NO
capsaicin	capsaïcine	YES
capsaicin	oxydant	NO
capsicum	capsicum	YES
capsicum	utah	NO
captopril	captopril	YES
captopril	stéarate	NO
capuchin	cebus	YES
capuchin	sénégal	NO
carbamazepine	carbamazépine	YES
carbamazepine	anti-arythmiques	NO
carbapenem	carbapénèmes	YES
carbapenem	recombinaison	NO
carbonate	carbonater	YES
carbonate	nicotinamide	NO
carboplatin	carboplatine	YES
carboplatin	achalasie	NO
carcinogen	carcinogène	YES
carcinogen	guarana	NO
carcinogenicity	carcinogénicité	YES
carcinogenicity	sibérie	NO
cardamom	cardamome	YES
cardamom	baume	NO
cardia	cardia	YES
cardia	micronésie	NO
cardoon	cardon	YES
cardoon	pro-opiomélanocortine	NO
carers	soignant	YES
carers	roténone	NO
carex	carex	YES
carex	baume	NO
caribbean	caraïbe	YES
caribbean	dominique	NO
caries	carie	YES
caries	lipofuscine	NO
carnitine	carnitine	YES
carnitine	cor|cors	NO
carnivora	carnivore	YES
carnivora	érysipèle	NO
carotene	carotène	YES
carotene	montana	NO
carotenoid	caroténoïde	YES
carotenoid	azote	NO
carpet	tapir	YES
carpet	chicanos	NO
carrot	carotte	YES
carrot	masse	NO
carya	caryer	YES
carya	immunodéficiences	NO
casein	caséine	YES
casein	captopril	NO
caspase	caspases	YES
caspase	daphne	NO
caspase-8	caspase-8	YES
caspase-8	urss	NO
cassia	cassia	YES
cassia	dextrométhorphane	NO
catabolism	catabolisme	YES
catabolism	obsession	NO
catalase	catalase	YES
catalase	oxacilline	NO
catalepsy	catalepsie	YES
catalepsy	yougoslavie	NO
catatonia	catatonique	YES
catatonia	cafard	NO
catechin	catéchine	YES
catechin	pentane	NO
catechol	catéchol	YES
catechol	hostilité	NO
catecholamine	catécholamines	YES
catecholamine	adnc	NO
cathode	cathode	YES
cathode	agave	NO
cation	cation	YES
cation	pseudopode	NO
caulerpa	caulerpa	YES
caulerpa	thiopental	NO
cavern	grotte	YES
cavern	fusobacterium	NO
cavia	cavia	YES
cavia	inspiration	NO
cd20	cd20	YES
cd20	créatine	NO
cd25	cd25	YES
cd25	stérol	NO
cd28	cd28	YES
cd28	nucléosomes	NO
cdna	adnc	YES
cdna	hypocalcémie	NO
cecropia	cecropia	YES
cecropia	mégacaryocyte	NO
cefalexin	céfalexine	YES
cefalexin	amylose	NO
ceiba	ceiba	YES
ceiba	neurasthénie	NO
celebrity	célébrité	YES
celebrity	familiarité	NO
celery	céleri	YES
celery	fomites	NO
cellophane	cellophane	YES
cellophane	indiana	NO
cellulose	cellulose	YES
cellulose	crâne	NO
celtis	celtis	YES
celtis	synovial	NO
cemetery	cimetière	YES
cemetery	amis	NO
centenarian	centenaire	YES
centenarian	israël	NO
centriole	centriole	YES
centriole	azoture	NO
centromere	centromère	YES
centromere	hamamelidaceae	NO
centrosome	centrosome	YES
centrosome	corner	NO
cephalopod	cephalopoda	YES
cephalopod	annona	NO
cephalosporin	céphalosporines	YES
cephalosporin	samoa	NO
cerastes	cerastes	YES
cerastes	triméthoprime	NO
cercaria	cercaire	YES
cercaria	urine	NO
cereal	grain	YES
cereal	scandinavie	NO
cerebroside	cérébrosides	YES
cerebroside	stridor	NO
cerebrum	télencéphale	YES
cerebrum	moisissure	NO
cerium	cérium	YES
cerium	cryptophyte	NO
cerumen	cérumen	YES
cerumen	ureaplasma	NO
cestode	cestodes	YES
cestode	microvillosité	NO
cetirizine	cétirizine	YES
cetirizine	naja	NO
ceylon	ceylan	YES
ceylon	morphogenèse	NO
chad	tchad	YES
chad	giardia	NO
chalk	craie	YES
chalk	amiodarone	NO
chamois	chamois	YES
chamois	rciu	NO
chamomile	camomille	YES
chamomile	météorites	NO
cheetah	guépard	YES
cheetah	kétamine	NO
chemokine	chimiokines	YES
chemokine	grevillea	NO
chemotherapeutics	anticancéreux	YES
chemotherapeutics	cambium	NO
chenopodium	chenopodium	YES
chenopodium	antitoxine	NO
cherry	cerise	YES
cherry	volvox	NO
chicano	chicanos	YES
chicano	iguane	NO
chile	chili	YES
chile	frelon	NO
chimera	chimère	YES
chimera	fille	NO
chimpanzee	chimpanzé	YES
chimpanzee	halogène	NO
chin	menton	YES
chin	cocaïne	NO
chinchilla	chinchilla	YES
chinchilla	cicatrice	NO
chitin	chitine	YES
chitin	scandinavie	NO
chlamydiae	chlamydia	YES
chlamydiae	bahamas	NO
chlamydomonas	chlamydomonas	YES
chlamydomonas	automutilation	NO
chlorambucil	chlorambucil	YES
chlorambucil	nunavut	NO
chloramine	chloramine	YES
chloramine	pennisetum	NO
chloramphenicol	chloramphénicol	YES
chloramphenicol	moisissure	NO
chlorate	chlorate	YES
chlorate	cytosquelette	NO
chlordane	chlordane	YES
chlordane	clonidine	NO
chlorella	chlorelle	YES
chlorella	furosémide	NO
chlorhexidine	chlorhexidine	YES
chlorhexidine	attitude	NO
chloride	chlorure	YES
chloride	pologne	NO
chlorination	chloration	YES
chlorination	aronia	NO
chloroform	chloroforme	YES
chloroform	lézard	NO
chlorophyll	chlorophylle	YES
chlorophyll	membrane	NO
chloroplast	chloroplaste	YES
chloroplast	panique	NO
chlorosis	chlorose	YES
chlorosis	frelon	NO
chlorphenamine	chlorphénamine	YES
chlorphenamine	edta	NO
chlorpromazine	chlorpromazine	YES
chlorpromazine	thymocytes	NO
choanoflagellates	choanoflagellés	YES
choanoflagellates	valine	NO
chocolate	chocolat	YES
chocolate	trichinella	NO
cholangiocarcinoma	cholangiocarcinome	YES
cholangiocarcinoma	endothélines	NO
cholecystokinin	cholécystokinine	YES
cholecystokinin	arménie	NO
cholera	choléra	YES
cholera	cyclo-oxygénase	NO
cholestasis	cholestase	YES
cholestasis	brome	NO
cholesterol	cholestérol	YES
cholesterol	ornithorynque	NO
choline	choline	YES
choline	adipocyte	NO
chondrocalcinosis	chondrocalcinose	YES
chondrocalcinosis	fil|fils	NO
chondrocytes	chondrocytes	YES
chondrocytes	citalopram	NO
chondroitin	chondroïtine	YES
chondroitin	drosophile	NO
chorion	chorion	YES
chorion	pentane	NO
choroid	choroïde	YES
choroid	matelas	NO
chromate	chromate	YES
chromate	sélénocystéine	NO
chromatid	chromatide	YES
chromatid	néologisme	NO
chromatin	chromatine	YES
chromatin	polymère	NO
chromatophore	chromatophore	YES
chromatophore	indifférence	NO
chromium	chrome	YES
chromium	cellulose	NO
chromosome	chromosome	YES
chromosome	solanacées	NO
chrysanthemum	chrysanthème	YES
chrysanthemum	neutron	NO
chyle	chyle	YES
chyle	tabebuia	NO
chymotrypsin	chymotrypsine	YES
chymotrypsin	gossypium	NO
cicada	cigale	YES
cicada	symbiose	NO
cicer	cicer	YES
cicer	malaisie	NO
cichlid	cichlidés	YES
cichlid	philippin	NO
ciclosporin	cyclosporine	YES
ciclosporin	mangabey	NO
ciguatera	ciguatera	YES
ciguatera	phosphore	NO
cilantro	cilantro	YES
cilantro	mérozoïtes	NO
ciliate	cilié	YES
ciliate	tilapia	NO
cimetidine	cimétidine	YES
cimetidine	prise	NO
cinchona	quinquina	YES
cinchona	nymphe	NO
cinnamon	cannelle	YES
cinnamon	hypophyse	NO
cirrhosis	cirrhose	YES
cirrhosis	ostéopathie	NO
cisplatin	cisplatine	YES
cisplatin	étrier	NO
citalopram	citalopram	YES
citalopram	cicatrice	NO
cities	cité	YES
cities	luciole	NO
citrate	citrate	YES
citrate	cyclisation	NO
civet	viverridae	YES
civet	polypeptide	NO
clam	palourde	YES
clam	chondrocytes	NO
clathrin	clathrine	YES
clathrin	palladium	NO
claustrophobia	claustrophobie	YES
claustrophobia	coupler	NO
clavicle	clavicule	YES
clavicle	antifongique	NO
claw	serre	YES
claw	saccade	NO
clergy	clergé	YES
clergy	polystyrène	NO
clindamycin	clindamycine	YES
clindamycin	prothrombinase	NO
clivia	clivia	YES
clivia	cité	NO
clonazepam	clonazépam	YES
clonazepam	fluorouracile	NO
clone	clone	YES
clone	lindane	NO
clonidine	clonidine	YES
clonidine	thrombophlébite	NO
clover	trifolium	YES
clover	uruguay	NO
clozapine	clozapine	YES
clozapine	carbamazépine	NO
club	hippocratisme	YES
club	tokyo	NO
cnidarian	cnidaires	YES
cnidarian	lentille	NO
cobalamin	cyanocobalamine	YES
cobalamin	fidji	NO
cobalt	cobalt	YES
cobalt	cuscuta	NO
cobra	cobra	YES
cobra	individualité	NO
coca	coca	YES
coca	cd25	NO
coccyx	coccyx	YES
coccyx	neuropeptide	NO
cochlea	cochlée	YES
cochlea	conidie	NO
cockatoo	cacatoès	YES
cockatoo	inflorescence	NO
cockroach	cafard	YES
cockroach	kérosène	NO
coco	coco	YES
coco	bpco	NO
cocoa	cacao	YES
cocoa	météore	NO
coenzyme	coenzymes	YES
coenzyme	nylon	NO
coffea	café	YES
coffea	leucopénie	NO
coinfection	co-infection	YES
coinfection	bronchiole	NO
coitus	coït	YES
coitus	haliaeetus	NO
coke	coke	YES
coke	acétate	NO
cola	kola	YES
cola	honte	NO
colchicine	colchicine	YES
colchicine	ribonucléoprotéine	NO
colchicum	colchicum	YES
colchicum	psoralène	NO
colic	colique	YES
colic	glaucome	NO
colobus	colobe	YES
colobus	rapamycine	NO
colon	côlon	YES
colon	vision	NO
color	couleur	YES
color	libye	NO
colorado	colorado	YES
colorado	toluidine	NO
colostrum	colostrum	YES
colostrum	missionnaire	NO
columbidae	columbidés	YES
columbidae	hypophyse	NO
comedones	comédon	YES
comedones	trypsine	NO
comfrey	consoude	YES
comfrey	neurogenèse	NO
comoros	comores	YES
comoros	béryllium	NO
companion	compagnon	YES
companion	cécité	NO
complication	complication	YES
complication	ergostérol	NO
compost	compost	YES
compost	charbon	NO
comprehension	compréhension	YES
comprehension	barbiturique	NO
concentration	concentration	YES
concentration	catéchol	NO
condiment	condiment	YES
condiment	protéinase	NO
confection	confiserie	YES
confection	eutrophisation	NO
congo	congo	YES
congo	iowa	NO
conidium	conidie	YES
conidium	culpabilité	NO
conifer	conifère	YES
conifer	fidji	NO
connecticut	connecticut	YES
connecticut	utah	NO
consanguinity	consanguinité	YES
consanguinity	parésie	NO
consultant	expert	YES
consultant	akathisie	NO
contusion	contusion	YES
contusion	mélasse	NO
conus	cône	YES
conus	gambie	NO
convection	convection	YES
convection	rhodopsine	NO
convention	conférence	YES
convention	mangouste	NO
copd	bpco	YES
copd	télencéphale	NO
copepod	copépodes	YES
copepod	épichlorohydrine	NO
coral	corail	YES
coral	phoque	NO
coriander	coriandre	YES
coriander	amputer	NO
corium	derme	YES
corium	varroa	NO
corn	cor|cors	YES
corn	bile	NO
cornu	cornu	YES
cornu	sibérie	NO
coronavirus	coronavirus	YES
coronavirus	arthrite	NO
corrosion	corrosion	YES
corrosion	émulsifiant	NO
corsica	corse	YES
corsica	excrément	NO
corticosteroid	corticostéroïde	YES
corticosteroid	sadisme	NO
cortisone	cortisone	YES
cortisone	plastifiant	NO
corundum	corindon	YES
corundum	neurasthénie	NO
corvus	corvus	YES
corvus	phénolphtaléine	NO
cosmetic	cosmétique	YES
cosmetic	agaricus	NO
costa	côte	YES
costa	asparagaceae	NO
cotoneaster	cotoneaster	YES
cotoneaster	radiopharmaceutiques	NO
cotton	gossypium	YES
cotton	luciole	NO
cotyledon	cotylédon	YES
cotyledon	ursus	NO
coumarin	coumarine	YES
coumarin	cornu	NO
counselor	conseiller	YES
counselor	utricule	NO
counties	comté	YES
counties	laryngite	NO
couple	coupler	YES
couple	figuier	NO
coxa	hanche	YES
coxa	chauffage	NO
coxibs	coxibs	YES
coxibs	ureaplasma	NO
coyote	coyote	YES
coyote	rattus	NO
crab	brachyura	YES
crab	propranolol	NO
crackle	râle	YES
crackle	microfilaments	NO
cramp	crampe	YES
cramp	bulgarie	NO
cranberry	canneberge	YES
cranberry	embryogenèse	NO
cranium	crâne	YES
cranium	peptidoglycane	NO
crayfish	écrevisse	YES
crayfish	crotalus	NO
creatine	créatine	YES
creatine	erbium	NO
creativity	créativité	YES
creativity	adénocarcinome	NO
cresol	crésol	YES
cresol	adhésif	NO
crete	crète	YES
crete	sympatholytique	NO
cricket	griller	YES
cricket	kératinocytes	NO
crime	crime	YES
crime	colchicine	NO
crocodile	crocodile	YES
crocodile	assaut	NO
crocus	crocus	YES
crocus	glycoprotéine	NO
crohn	crohn	YES
crohn	rciu	NO
crotalus	crotalus	YES
crotalus	zambie	NO
crow	corneille	YES
crow	arbovirus	NO
crown	couronne	YES
crown	ginkgo	NO
crustacea	crustacés	YES
crustacea	chloramine	NO
cryptochrome	cryptochromes	YES
cryptochrome	cassia	NO
cryptococcosis	cryptococcose	YES
cryptococcosis	obsession	NO
cryptococcus	cryptococcus	YES
cryptococcus	rimantadine	NO
cryptomonads	cryptophyte	YES
cryptomonads	cocaïne	NO
cryptorchidism	cryptorchidie	YES
cryptorchidism	rumen	NO
cryptosporidium	cryptosporidium	YES
cryptosporidium	agnosie	NO
crystallization	cristallisation	YES
crystallization	casque	NO
cuba	cuba	YES
cuba	consoude	NO
cuboid	cuboïde	YES
cuboid	toluidine	NO
cucurbita	cucurbita	YES
cucurbita	tétraéthylammonium	NO
cucurbitaceae	cucurbitacées	YES
cucurbitaceae	hypoxémie	NO
culex	culex	YES
culex	citrate	NO
cumin	cumin	YES
cumin	antabuse	NO
cupressaceae	cupressaceae	YES
cupressaceae	glucoside	NO
cupressus	cupressus	YES
cupressus	médecin	NO
curare	curare	YES
curare	amygdaline	NO
curcumin	curcumine	YES
curcumin	sporange	NO
curium	curium	YES
curium	corse	NO
cuscus	couscous	YES
cuscus	protéinase	NO
cuscuta	cuscuta	YES
cuscuta	norvège	NO
cyclins	cycline	YES
cyclins	laryngite	NO
cyclization	cyclisation	YES
cyclization	calvitie	NO
cyclohexane	cyclohexane	YES
cyclohexane	haliaeetus	NO
cyclone	cyclone	YES
cyclone	désorientation	NO
cyclooxygenase	cyclo-oxygénase	YES
cyclooxygenase	terpène	NO
cyclothymia	cyclothymie	YES
cyclothymia	chlorate	NO
cyp2d6	cyp2d6	YES
cyp2d6	tartre	NO
cyperus	cyperus	YES
cyperus	jaunisse	NO
cypress	cyprès	YES
cypress	gentiana	NO
cyprus	chypre	YES
cyprus	arginine	NO
cyst	kyste	YES
cyst	fécondation	NO
cysteamine	cystéamine	YES
cysteamine	mélasse	NO
cysteine	cystéine	YES
cysteine	argasidae	NO
cysticercus	cysticerque	YES
cysticercus	courrier	NO
cystine	cystine	YES
cystine	cisplatine	NO
cytokine	cytokines	YES
cytokine	hypocalcémie	NO
cytosine	cytosine	YES
cytosine	kalanchoe	NO
cytoskeleton	cytosquelette	YES
cytoskeleton	perruche	NO
czechoslovakia	tchécoslovaquie	YES
czechoslovakia	jamaïque	NO
d-glucose	dextrose	YES
d-glucose	ovocyte	NO
dandelion	pissenlit	YES
dandelion	autruche	NO
dandruff	pellicule	YES
dandruff	asthmatique	NO
daphne	daphne	YES
daphne	salvia	NO
daphnia	daphnie	YES
daphnia	nootropiques	NO
dapsone	dapsone	YES
dapsone	maldives	NO
datura	datura	YES
datura	fentanyl	NO
daughters	fille	YES
daughters	protéome	NO
deaf	malentendant	YES
deaf	gémissement	NO
decapitation	décapitation	YES
decapitation	bactérie	NO
deceleration	décélération	YES
deceleration	paralyser	NO
decidua	caduque	YES
decidua	phytophthora	NO
decompression	décompression	YES
decompression	minéralocorticoïde	NO
decongestants	décongestionnant	YES
decongestants	hémiptères	NO
deet	deet	YES
deet	chlorophylle	NO
defecation	défécation	YES
defecation	rhinovirus	NO
defibrillator	défibrillateur	YES
defibrillator	bactérie	NO
deficiency	malnutrition	YES
deficiency	malentendant	NO
deforestation	déforestation	YES
deforestation	anticholinestérasiques	NO
delaware	delaware	YES
delaware	noyer	NO
delphinus	delphinus	YES
delphinus	enzymes	NO
deltoid	deltoïde	YES
deltoid	phospholipases	NO
delusion	délire	YES
delusion	mannose	NO
demeclocycline	déméclocycline	YES
demeclocycline	melon	NO
demographer	démographe	YES
demographer	chicanos	NO
dendrite	dendrite	YES
dendrite	alouatta	NO
dengue	dengue	YES
dengue	cafard	NO
denial	dénégation	YES
denial	cd25	NO
denmark	danemark	YES
denmark	hétérozygote	NO
dentition	dentition	YES
dentition	calcite	NO
deodorant	déodorant	YES
deodorant	parthénogenèse	NO
deoxyribose	désoxyribose	YES
deoxyribose	rickettsia	NO
depersonalization	dépersonnalisation	YES
depersonalization	glycosylation	NO
depression	dépression	YES
depression	vascularite	NO
derealization	déréalisation	YES
derealization	thon	NO
dermatitis	dermatite	YES
dermatitis	dextrométhorphane	NO
dermatomyositis	dermatomyosite	YES
dermatomyositis	cellulose	NO
dermatophyte	dermatophyte	YES
dermatophyte	intron	NO
dermatosis	dermatose	YES
dermatosis	phosphore	NO
desertification	désertification	YES
desertification	mammifère	NO
desiccation	dessiccation	YES
desiccation	endorphine	NO
desmosomes	desmosome	YES
desmosomes	neuropeptide	NO
detachment	détachement	YES
detachment	ambre	NO
detergent	détergent	YES
detergent	endocytose	NO
deuterium	deutérium	YES
deuterium	narcissus	NO
dexmedetomidine	dexmédétomidine	YES
dexmedetomidine	médecin	NO
dextromethorphan	dextrométhorphane	YES
dextromethorphan	goyave	NO
dhea	dhea	YES
dhea	digitalis	NO
diacetyl	diacétyle	YES
diacetyl	psilocybe	NO
diacetylmorphine	héroïne	YES
diacetylmorphine	laboratoire	NO
diagnosis	diagnostic	YES
diagnosis	disaccharide	NO
diamine	diamine	YES
diamine	vision	NO
diaphysis	diaphyse	YES
diaphysis	bactériurie	NO
diastole	diastole	YES
diastole	menthol	NO
diathesis	diathèse	YES
diathesis	champignon	NO
diazepam	valium	YES
diazepam	guatemala	NO
dicots	magnoliopsida	YES
dicots	alternaria	NO
diet	alimentation	YES
diet	mannose	NO
diffusion	diffusion	YES
diffusion	libye	NO
digitalis	digitalis	YES
digitalis	cicatrice	NO
digoxin	digoxine	YES
digoxin	proline	NO
dihydrotestosterone	dihydrotestostérone	YES
dihydrotestosterone	exhibitionnisme	NO
dihydroxyacetone	dihydroxyacétone	YES
dihydroxyacetone	nucléosomes	NO
diltiazem	diltiazem	YES
diltiazem	hydroxyproline	NO
dimerization	dimérisation	YES
dimerization	cholestérol	NO
dinoflagellate	dinoflagellés	YES
dinoflagellate	canule	NO
diospyros	diospyros	YES
diospyros	corvus	NO
dioxin	dioxine	YES
dioxin	caraïbe	NO
dioxygen	dioxygène	YES
dioxygen	brettanomyces	NO
dipeptide	dipeptide	YES
dipeptide	cryptococcose	NO
diphenhydramine	diphénhydramine	YES
diphenhydramine	mucopolysaccharides	NO
diplopia	diplopie	YES
diplopia	hépatique	NO
diptera	diptère	YES
diptera	aragonite	NO
disabilities	incapacité	YES
disabilities	paraffine	NO
disaccharide	disaccharide	YES
disaccharide	phytoplancton	NO
disaster	sinistre	YES
disaster	médiastin	NO
disequilibrium	déséquilibre	YES
disequilibrium	photosynthèse	NO
disinfectant	désinfectant	YES
disinfectant	fluorose	NO
disinhibition	désinhibition	YES
disinhibition	cation	NO
disorientation	désorientation	YES
disorientation	coxibs	NO
dissociation	dissociation	YES
dissociation	5-hydroxytryptophane	NO
distension	distension	YES
distension	indométacine	NO
disulfide	disulfures	YES
disulfide	formaldéhyde	NO
disulfiram	disulfirame	YES
disulfiram	prise	NO
diuresis	diurèse	YES
diuresis	ivresse	NO
diverticulitis	diverticulite	YES
diverticulitis	proventricule	NO
diverticulosis	diverticulose	YES
diverticulosis	deutérium	NO
djibouti	djibouti	YES
djibouti	fougère	NO
dmso	diméthylsulfoxyde	YES
dmso	pakistan	NO
doctors	médecin	YES
doctors	catatonique	NO
dolphin	dauphin	YES
dolphin	protandrie	NO
dominica	dominique	YES
dominica	chondroïtine	NO
dopa	3,4-dihydroxyphénylalanine	YES
dopa	antipaludéen	NO
dormouse	lérot	YES
dormouse	mule	NO
doxorubicin	doxorubicine	YES
doxorubicin	entropie	NO
dracunculiasis	dracunculose	YES
dracunculiasis	thymocytes	NO
dress	pansement	YES
dress	interleukines	NO
drosera	drosera	YES
drosera	souci	NO
drosophila	drosophile	YES
drosophila	adénocarcinome	NO
drunkenness	ivresse	YES
drunkenness	varice	NO
dryopteris	dryopteris	YES
dryopteris	fluorescéine	NO
dung	excrément	YES
dung	urine	NO
dura	dure-mère	YES
dura	méthanol	NO
dwarfism	nanisme	YES
dwarfism	ombilic	NO
dynein	dynéines	YES
dynein	dexmédétomidine	NO
dysarthria	dysarthrie	YES
dysarthria	prométhazine	NO
dyscalculia	dyscalculie	YES
dyscalculia	macadamia	NO
dysgenesis	malformation	YES
dysgenesis	anémone	NO
dyskinesia	dyskinésie	YES
dyskinesia	polypropylène	NO
dyslexia	dyslexie	YES
dyslexia	helminthe	NO
dysmenorrhea	dysménorrhée	YES
dysmenorrhea	lanthanide	NO
dyspareunia	dyspareunie	YES
dyspareunia	neurotoxicité	NO
dyspepsia	indigestion	YES
dyspepsia	java	NO
dysphonia	dysphonie	YES
dysphonia	thréonine	NO
dysphoria	dysphorie	YES
dysphoria	mandchourie	NO
dyspraxia	dyspraxie	YES
dyspraxia	agave	NO
dysthymia	dysthymie	YES
dysthymia	mars	NO
dystocia	dystocie	YES
dystocia	lanugo	NO
dystonias	dystonie	YES
dystonias	corticostéroïde	NO
dysuria	dysurie	YES
dysuria	lentille	NO
ecchymosis	ecchymose	YES
ecchymosis	choroïde	NO
echinococcus	échinococcose	YES
echinococcus	belgique	NO
echolocation	écholocation	YES
echolocation	colorado	NO
ecstasy	ecstasy	YES
ecstasy	neuroblastome	NO
ectoderm	ectoderme	YES
ectoderm	adénine	NO
edema	œdème	YES
edema	tulipa	NO
edta	edta	YES
edta	caryer	NO
eimeria	eimeria	YES
eimeria	artéfacts	NO
ejaculation	éjaculation	YES
ejaculation	rhubarbe	NO
elaeagnus	elaeagnus	YES
elaeagnus	cimétidine	NO
elastin	élastine	YES
elastin	phosphore	NO
electrocardiography	électrocardiogramme	YES
electrocardiography	guépard	NO
electrode	électrode	YES
electrode	bactériémie	NO
elements	élément	YES
elements	rhinopharynx	NO
embryogenesis	embryogenèse	YES
embryogenesis	leucopénie	NO
emetic	vomitif	YES
emetic	amantadine	NO
emigrant	émigrant	YES
emigrant	micronésie	NO
emulsifier	émulsifiant	YES
emulsifier	sulfonylurées	NO
endo	endométriose	YES
endo	hallucinogène	NO
endocardium	endocarde	YES
endocardium	organite	NO
endocytosis	endocytose	YES
endocytosis	lamproie	NO
endoderm	endoderme	YES
endoderm	quinquina	NO
endometrium	endomètre	YES
endometrium	toxine	NO
endorphin	endorphine	YES
endorphin	diverticulose	NO
endoscope	fibroscope	YES
endoscope	épouser	NO
endosome	endosomes	YES
endosome	oncorhynchus	NO
endothelin	endothélines	YES
endothelin	université	NO
endotoxin	endotoxine	YES
endotoxin	rétinoïde	NO
enjoyment	bonheur	YES
enjoyment	animaux	NO
enkephalin	enképhaline	YES
enkephalin	sorbier	NO
entamoeba	entamoeba	YES
entamoeba	cumin	NO
enteritis	entérite	YES
enteritis	dysarthrie	NO
enterobacteriaceae	enterobacteriaceae	YES
enterobacteriaceae	hyène	NO
enterococcus	entérocoque	YES
enterococcus	gambie	NO
enterocolitis	entérocolite	YES
enterocolitis	amaryllidaceae	NO
entropy	entropie	YES
entropy	lymphocytopénie	NO
enuresis	énurésie	YES
enuresis	coyote	NO
enzyme	enzymes	YES
enzyme	interleukines	NO
ephedrine	éphédrine	YES
ephedrine	luciole	NO
epichlorohydrin	épichlorohydrine	YES
epichlorohydrin	anticorps	NO
epiphysis	épiphyse	YES
epiphysis	frustration	NO
epothilone	épothilones	YES
epothilone	tocophérol	NO
equina	morve	YES
equina	polymère	NO
erbium	erbium	YES
erbium	échinococcose	NO
erection	érection	YES
erection	vacciner	NO
ergosterol	ergostérol	YES
ergosterol	chlorhexidine	NO
ericaceae	ericaceae	YES
ericaceae	cyclo-oxygénase	NO
erysipelas	érysipèle	YES
erysipelas	mutation	NO
escitalopram	escitalopram	YES
escitalopram	thrombine	NO
ester	ester	YES
ester	amantadine	NO
esterification	estérification	YES
esterification	chili	NO
estinyl	estinyl	YES
estinyl	babesia	NO
estradiol	œstradiol	YES
estradiol	cholangiocarcinome	NO
estriol	estriol	YES
estriol	synovial	NO
estrone	estrone	YES
estrone	pétrole	NO
ethanolamine	2-aminoéthanol	YES
ethanolamine	apatite	NO
ethidium	éthidium	YES
ethidium	diltiazem	NO
eucalyptus	eucalyptus	YES
eucalyptus	fructose	NO
eukarya	eukaryotes	YES
eukarya	chorde	NO
eupleridae	eupleridae	YES
eupleridae	azoture	NO
europe	europe	YES
europe	protéinase	NO
eutrophication	eutrophisation	YES
eutrophication	anticholinestérasiques	NO
exanthem	efflorescence	YES
exanthem	curare	NO
excipient	excipient	YES
excipient	cyclosporine	NO
excitability	excitabilité	YES
excitability	cephalopoda	NO
exfoliation	desquamation	YES
exfoliation	clone	NO
exhalation	expiration	YES
exhalation	désinhibition	NO
exhibitionism	exhibitionnisme	YES
exhibitionism	centromère	NO
expectorant	expectorant	YES
expectorant	méningite	NO
explosion	exploser	YES
explosion	sédation	NO
extinction	extinction	YES
extinction	impétigo	NO
extravasation	extravasation	YES
extravasation	douve	NO
fabaceae	fabacées	YES
fabaceae	mannitol	NO
familiarity	familiarité	YES
familiarity	byzance	NO
famine	famine	YES
famine	thorium	NO
fantasy	fantasmer	YES
fantasy	corse	NO
farsightedness	hypermétropie	YES
farsightedness	intron	NO
fasciculation	fasciculation	YES
fasciculation	acaricide	NO
fasciitis	fasciite	YES
fasciitis	amour	NO
fasciola	fasciola	YES
fasciola	motoneurones	NO
fatigue	faiblesse	YES
fatigue	hydroxyzine	NO
felv	felv	YES
felv	psittacula	NO
femininity	féminité	YES
femininity	niger	NO
femoral	fémur	YES
femoral	barbade	NO
fennel	fenouil	YES
fennel	diastole	NO
fentanyl	fentanyl	YES
fentanyl	sorbier	NO
fermentation	fermentation	YES
fermentation	calcium	NO
fern	fougère	YES
fern	ipod	NO
ferret	furet	YES
ferret	myoglobine	NO
fertilisation	fécondation	YES
fertilisation	protactinium	NO
fertilizer	engrais	YES
fertilizer	avocat	NO
ferula	ferula	YES
ferula	varroa	NO
fescue	festuca	YES
fescue	amylose	NO
fetish	fétichisme	YES
fetish	fémur	NO
fetus	fœtus	YES
fetus	noyer	NO
fibromyalgia	fibromyalgie	YES
fibromyalgia	goyave	NO
fibula	fibula	YES
fibula	ammoniac	NO
ficus	figuier	YES
ficus	belize	NO
fiji	fidji	YES
fiji	macaque	NO
filariasis	filariose	YES
filariasis	lopéramide	NO
filipendula	filipendula	YES
filipendula	jaunisse	NO
finasteride	finastéride	YES
finasteride	neuraminidase	NO
finch	fringillidae	YES
finch	abrasion	NO
finland	finlande	YES
finland	oppositionnel	NO
firefly	luciole	YES
firefly	cuscuta	NO
fixative	fixateur	YES
fixative	orphelin	NO
flagellum	flagelle	YES
flagellum	cadeau	NO
flavin	flavine	YES
flavin	aziridines	NO
flaviviridae	flaviviridae	YES
flaviviridae	accélération	NO
flavone	flavones	YES
flavone	apocynaceae	NO
flavonoids	flavonoïdes	YES
flavonoids	hypocalcémie	NO
flavonol	flavonols	YES
flavonol	apnée	NO
flooding	inondation	YES
flooding	gaultheria	NO
flooring	plancher	YES
flooring	bêta-carotène	NO
florida	floride	YES
florida	anthraquinone	NO
fluke	douve	YES
fluke	maine	NO
flunitrazepam	flunitrazépam	YES
flunitrazepam	crocodile	NO
fluorescein	fluorescéine	YES
fluorescein	vendeur	NO
fluorescence	fluorescence	YES
fluorescence	guanidine	NO
fluorine	fluor	YES
fluorine	nazi	NO
fluoroquinolone	fluoroquinolones	YES
fluoroquinolone	co-infection	NO
fluorosis	fluorose	YES
fluorosis	ipod	NO
fluvoxamine	fluvoxamine	YES
fluvoxamine	édulcorant	NO
fomites	fomites	YES
fomites	attaque	NO
foods	nourriture	YES
foods	thiourée	NO
foot	pied	YES
foot	swaziland	NO
foraminifera	foraminifères	YES
foraminifera	guyana	NO
forceps	pince	YES
forceps	ceiba	NO
forest	forêt	YES
forest	vitis	NO
formaldehyde	formaldéhyde	YES
formaldehyde	baume	NO
formosa	taiwan	YES
formosa	cacatoès	NO
frailty	fragilité	YES
frailty	rimantadine	NO
fraxinus	frêne	YES
fraxinus	ammonium	NO
freckle	éphélides	YES
freckle	barbeau	NO
frenzy	frénésie	YES
frenzy	fibromyalgie	NO
friends	amis	YES
friends	citrate	NO
fright	peur	YES
fright	mimulus	NO
fructose	fructose	YES
fructose	névrose	NO
frustration	frustration	YES
frustration	aspergillus	NO
[truncated: 2,894 more rows]
