# Supplementary material for: A Cross-Lingual Similarity Measure for Detecting Biomedical Term Translations
Source: PLoS One. 2015 Jun 1;10(6):e0126196. doi: 10.1371/journal.pone.0126196 (PMC4452086; doi:10.1371/journal.pone.0126196)
Supplement: S1 dataset — (TGZ) [file pone.0126196.s001.tgz › dataset/en-fr/en_300_context_test.dat]

1:0.027423872815399142 2:13.935491950869151 3:8.27801621088857 4:3.5107023205297274E-4 5:11.933036207768966 8:0.046888906668080876 9:0.06073980820230234 11:0.1102826342833049 12:0.11382969849696896 13:15.79339464963976 14:0.18189869456299299 15:0.2073086311433288 16:0.23719298506773365 17:0.24182696955052477 19:0.2557882670300656 20:22.781000845367757 22:2.4482409776537426 23:0.37132326819016015 24:9.703582782359014 25:2.592489196220819 26:36.394171329262996 27:10.245007221162881 28:6.182543398573474 29:98.60032524970038 30:42.99262274398692 31:0.48255731760802895 32:0.5192966629229113 33:25.830640750911627 36:0.5702770164865333 37:0.5885999610379026 38:79.91714790330157 40:0.620916419252272 42:0.6554544660763824 43:7.043630262008074 44:7.096872977634526 49:7.494458388793785 51:35.16693655701249 52:3.711713998798499 54:3.7839700180205966 55:0.8610781711737199 56:0.8690009973489357 60:0.9171277711024458 61:0.9246174997564997 64:0.9669194429591476 68:13.430689413994584 70:1.0298878354927976 72:4.282140258941786 73:8.661954137713774 74:8.703541055894936 77:4.467553152360285 79:14.279108823392681 80:4.624716147139942 81:9.171938867645968 83:32.85204235297159 84:14.518055475910598 85:26.504659760503912 87:14.758821652868889 88:14.765444798451568 94:1.3179937817949585 99:48.58419423356653 100:5.144943638394657 105:10.09083641880829 108:162.27593020213095 112:10.338820832760085 113:16.023873786446647 116:5.475610552227309 118:5.540649338708196 119:1.5933956527773148 124:22.88187344943974 126:16.694881455325486 130:93.80461988251592 133:5.810516694939504 138:1.7239863923670657 139:23.346482626015483 140:44.85557682451643 142:1.7627023877074326 143:30.47190694432697 144:11.203386445364771 146:1.7884848221566856 147:6.068098567357091 148:1.8250199051841378 150:6.090877842120322 154:1.894661417973769 156:1.9120892672472922 166:6.432291324814986 168:11.971226977826616 170:98.9885532119803 171:6.483283117783974 173:72.90525895161583 176:2.084473135059225 182:6.7116992554237065 185:2.145163722321709 188:2.165969746865781 189:25.94636036452855 192:12.631153699065347 194:2.2138905465007324 195:2.2165990330318373 197:6.956428604617053 221:2.352753922079806 227:34.707918095589356 233:20.115992120016383 234:7.382536463525292 236:2.4571932216339394 237:2.460375250570557 241:2.4699608842294913 242:13.579239312076153 246:7.539231875851456 247:7.560192576723764 250:2.515495665273093 254:2.542127096654255 258:7.674126165402121 259:7.703190161502945 261:7.732493599132538 264:2.6002700487639503 268:2.6072539693347436 271:28.4326324396687 272:2.621315235601226 274:2.6355027247549634 281:2.6606406884740026 283:2.6715371164942034 290:53.890339169956434 300:14.520443569864907 301:21.639377725369418# ultrasound
1:2.118942925328693 2:2.1626600634602733 3:8.359999399953512 4:24.35761912347236 5:24.53496037296466 6:3.2961383199441845 7:26.82168088844195 9:49.9661734838728 10:19.219569189116857 11:90.85046079312106 12:4.206761066568892 13:4.4081222186928635 14:1.90776304398134 15:12.427461754478577 16:0.24554154593686173 19:5.131868535793677 20:0.2947721572780253 21:5.538022967766766 22:18.694624128711915 23:5.753090419595462 27:30.986459806915413 28:25.343813515138716 29:0.48360607826674995 30:0.4846465614425074 31:63.123297684473116 33:20.49682041585506 34:15.379464713306755 36:15.767452812267436 37:0.6004266796342874 38:0.6130095526858739 39:3.218325270105982 40:0.632967781008538 41:7.070131390378782 42:39.73543930381445 44:0.6864503018103043 45:0.691378863895737 46:28.11914560448606 48:0.7677353666828507 49:3.6359797927518684 51:0.8207140333928671 54:3.8175700014622564 55:3.869845675716655 56:78.74101519369793 58:3.9797142433033352 59:79.61007990651937 60:8.146415387373969 64:8.342008587627282 65:4.193337693352322 66:24.781484416346256 68:13.505930487016874 69:24.992065875587734 70:19.0859815014098 71:4.301288205842846 72:4.316674492455274 73:8.716932966799698 76:8.859938385683192 78:19.787176878962317 79:1.1947273613737244 81:61.55673719191835 84:1.2419866756953752 87:1.29002352910979 88:9.510992350087408 89:9.579516206703516 92:9.6489800601327 94:4.969377329690927 100:1.4249495331420383 101:5.184183932589464 105:65.15544634335907 106:1.4844800235552795 107:5.338402948403032 109:15.959799750610063 112:1.5372218266601607 113:1.5487039271671532 114:16.11670633967657 117:22.516644341120564 118:1.59913810918631 121:5.679145140182669 125:1.6860594409364595 129:10.981772101130002 132:1.7157511543459323 134:1.7195102666441016 138:5.893684050477788 142:1.779183118749627 143:5.993237919946707 144:1.785102194011586 146:6.037475014326667 147:1.8354659247893865 155:1.9114243844800178 156:6.311155847471815 158:6.354940281484553 159:6.3598405211590014 160:1.968998057192611 165:55.459700824236634 166:2.001007113774537 174:6.640892016942672 176:6.689174383408991 179:2.116560153982875 180:65.22770294558892 188:2.183235494755948 189:6.883676118898965 193:102.6185022195057 197:2.2421171426933544 201:2.272457962648926 204:12.915900611256122 216:104.47873324460657 217:2.3379559949570803 220:2.36734477050075 222:2.37329143062609 224:2.3792614256848745 229:2.4094670886524843 234:2.4402808800981655 236:13.57457300613241 238:2.4812839242329288 245:2.5038211614391326 247:7.5982233697358215 248:2.52998475219858 249:52.263951397013734 259:2.5905057752353065 260:13.96387793692492 261:7.770630262282562 262:2.6042777000954347 278:331.8362509327558 280:7.928646735397391 289:8.030081189282495 291:2.7490028485595612 294:8.102021821012846 # breathing
1:11.964775946315125 2:10.487649752360278 3:0.823345187316116 4:60.814470770062066 5:44.42833386327638 6:0.02548232066428057 7:3.3675280632189732 8:0.05102370444236464 9:3.749401375592163 10:23.934853345292307 11:11.196843468985099 13:4.4081222186928635 14:8.149863814479069 17:0.25024154327938436 19:0.2643964844003399 22:13.89916666138528 24:0.39792707396617255 27:268.96077505878907 29:0.48360607826674995 30:0.4846465614425074 31:15.052534481106367 32:2.969258208237879 33:0.5328524713417503 34:25.971623985118708 36:51.40672601714234 37:0.6004266796342874 38:0.6130095526858739 39:21.3553319347247 40:3.2477777033851907 41:46.22890102625007 42:3.340023184177454 46:28.11914560448606 48:17.169034486288172 51:0.8207140333928671 54:7.83949776907365 56:0.8824930184996256 58:3.9797142433033352 62:8.20575621170683 63:43.75481698988281 64:4.132379517990652 65:1.0058860265412364 66:24.781484416346256 68:1.0305148885536182 69:1.0420112466988878 72:1.0568368061369628 73:205.93995663735632 74:1.0893573332019173 78:45.97657256768642 79:1.1947273613737244 80:1.2008302028154851 81:9.2274334021485 82:4.721023532165622 83:1.2280958941911155 85:1.2483587426583012 86:20.465721968886392 88:14.841664398807698 89:33.73105391476832 92:40.86089569136928 93:1.3319028907672896 97:5.056816262075524 100:5.180765026552954 103:1.4369238760781755 104:10.048954046631874 105:5.277924223448757 107:10.241617241654629 109:28.665640303618787 113:1.5487039271671532 114:1.5520040072432226 120:1.6427527543927676 122:1.6534444606619787 132:1.7157511543459323 136:30.175698467161652 141:5.927971882022346 149:1.8437007109965502 150:1.8457672093744908 152:1.8687074297877737 155:1.9114243844800178 156:6.311155847471815 158:11.820450009829353 160:1.968998057192611 172:2.0648562403073027 174:18.575703902557557 176:64.96554902067439 183:18.89342120857373 186:6.843886374759753 189:2.1911278603419784 192:12.689068971196564 196:6.982259940689252 201:2.272457962648926 204:41.82734649677366 212:7.157180163248984 215:2.335048240344513 217:2.3379559949570803 218:2.352579172666472 222:13.240295064145725 223:7.283138544199744 231:2.4309716155594594 232:20.167179411630066 234:2.4402808800981655 235:20.33398881232333 247:20.5623128757514 250:2.5332863137339645 251:7.619322142561895 255:2.566691318467956 262:7.770630262282562 266:20.994634113482366 270:2.6321875253417946 271:2.635711151175454 289:2.7264395961046666 291:14.467695400560876 294:8.102021821012846 297:8.142619086286135 299:8.150793720471436 300:8.150793720471436 # sensation
1:73.12725809694011 2:0.012700825016321431 3:15.767815707143606 4:49.69928302422688 5:39.287614808691906 6:0.027039555097767325 7:0.032401522879040044 8:1.3118733759970846 10:51.08389350230767 11:40.77362829139808 12:11.292403224964698 13:30.722430518194084 14:116.64870802234839 15:16.946810283726965 16:27.440048274551934 17:0.2545254749025488 18:2.1643823162280262 19:5.156709857775261 20:5.325681900520575 21:13.738105031008624 22:5.678015427686641 23:14.12659884638158 24:5.861763758072331 25:30.07873933505011 26:14.788810825905754 27:0.48394753341862196 28:10.36675403341829 29:6.2746216440251565 30:10.39386173189487 31:10.451856176570148 32:0.536333816062865 33:0.538591428982151 34:10.707124416982838 35:3.0197805170736247 37:32.70026808934809 38:11.200217551133054 39:11.254390424226514 40:16.211429918315172 42:0.6739517483302013 44:3.4057281026988684 45:0.6976706123165889 46:22.381850486373903 47:11.976861931635398 48:0.7742540017461492 49:0.788413094530928 50:7.696885220615702 55:0.8813333651654816 56:0.8893156782309141 57:3.924521667898521 59:57.29681246165856 60:8.173815396516106 61:87.84927900090571 64:4.149637654179181 65:1.0129951284364267 66:8.505851331869781 68:8.561470351982818 72:1.0640538853163704 74:1.0966405238806773 77:1.1417533673730151 78:9.017516148003903 80:20.16078597176428 81:14.492967627320267 84:1.249554170449141 85:4.789284506729323 86:9.409461340367223 88:27.011891589663275 91:1.3313809084871078 93:40.969351672681675 94:21.0028740021157 98:5.111163307553848 100:10.023528599003098 105:5.296050727535867 106:10.236480802145017 107:5.35656692866368 111:10.418019230470568 112:35.79765684300533 113:10.464414899186462 114:22.3527521149269 117:22.56586249478256 118:10.642179419338861 121:10.801296066526941 122:10.83245762381789 123:5.721568042018268 126:5.798951850788551 128:5.815479171648558 129:5.832090268705054 130:23.3140611750991 131:5.85716568788631 133:11.06244826821864 134:5.865566892595076 136:11.088633966654402 139:1.7505676238461496 141:5.946466564663556 142:1.7875001359915776 146:53.482781644211755 147:6.1235390300870485 148:1.8500227113164665 150:46.03247854610431 151:6.178552914817804 153:1.9069147767804224 154:1.91988251958558 156:46.82035437182618 157:6.354101164985908 158:18.017749451491575 159:1.959526825534064 160:6.418020310026523 161:1.9843182805256816 162:6.452945527135099 165:55.55137397965479 170:12.089382034464569 171:12.105237876440768 177:2.120203272521157 179:6.740601436473423 184:40.993704760104755 186:12.603903187788719 189:6.902596385271337 190:2.205133595791759 194:6.989468392284627 195:2.242700011869593 197:12.835063820702558 210:2.3236646271320343 212:13.085935147432942 216:13.152894431422514 220:68.13294139125031 223:2.3851352006180493 227:2.406190167325373 233:7.439564706175403 234:7.439564706175403 238:2.4902206115529695 239:35.47514721245535 242:13.666992943416936 243:7.554820204284845 245:2.512773287801056 247:2.532367885674686 249:35.78019522919267 250:2.542258290670079 254:2.5689426568146585 257:2.5790675894940818 258:2.5858539858828404 260:2.6029491607147226 265:7.819425778233213 267:7.8268574985902495 269:2.6341952518329825 272:2.648282986212662 276:2.67324146493213 278:2.6804449888862036 279:21.26817435984476 289:21.493035455076466 297:2.7887123423702618 298:2.7887123423702618 301:14.621264225987359# asthma
1:6.384804392704164 2:14.116798114442096 3:5.304639446916778 5:15.97916304897284 7:3.389686502221425 8:27.79768234375849 9:23.424934536000755 10:3.9538935345921415 11:97.93118271982311 13:0.151289243763723 15:0.21923482941311156 16:0.24979247096147902 18:0.2628798896158986 19:17.593711058825743 21:9.392446284311148 22:5.678015427686641 24:0.4030737676886406 26:0.46210959242173816 27:0.48394753341862196 28:0.48602093591983186 29:6.2746216440251565 32:2.985192478542813 34:26.039385726936228 36:3.1265422529086675 37:3.176618080301245 39:0.6280185359661511 41:3.3564441650671264 43:46.42635995672982 44:3.4057281026988684 45:16.654247189289727 46:3.512909382507922 47:11.976861931635398 48:69.06904956901255 49:7.575050347344348 51:3.7515433392385913 54:3.8345240777535294 56:0.8893156782309141 58:0.9256643699823063 64:0.9879281850762305 65:4.210650917789841 67:24.949185617022913 68:8.561470351982818 71:1.057660018000763 76:32.02694359676562 78:9.017516148003903 79:26.264463968477408 80:4.677504630625682 81:1.2218971343778422 82:1.2343827696780612 83:9.306239117390644 85:4.789284506729323 86:9.409461340367223 89:9.607658891568699 90:9.652224667829254 93:4.984107196071026 97:1.378862780292845 98:1.394646447531594 99:1.396091847409916 104:1.4478189189069142 106:5.335076455916629 107:10.270037674424154 109:1.5273849965749415 110:5.425591968974075 116:5.530105162005491 118:5.595256385013747 119:10.67847128482128 121:16.597207618142562 126:5.798951850788551 129:1.7127688632882092 132:23.33635400920642 133:5.865566892595076 134:1.7277589329943235 136:5.882433996019943 137:1.742921044495569 138:11.13477381636288 141:1.7640558214544781 146:1.8133685619081656 147:6.1235390300870485 149:38.38996315369091 152:1.8771214645542804 154:1.91988251958558 155:6.291371178252975 158:6.373640026675313 159:18.028003070122804 164:146.48927286814387 171:2.03289092931929 172:40.205110646446656 177:6.729705680889375 179:2.1252123425406273 180:2.1327584629788103 181:12.440975437887053 184:18.991077331970253 185:2.1710860688728335 187:2.184088183955692 196:66.63401340176658 198:49.78296230028893 199:19.411776649769475 200:7.060568279695005 201:26.555739688499123 203:26.571486496139293 205:153.1622699873073 208:34.25224808240101 210:7.170019350986095 212:2.32653589425299 213:2.329412634253386 215:19.76628776929952 222:2.382150924320431 224:2.3881253301504946 225:13.29918646662842 231:2.4398730140870617 235:7.506905868299856 238:7.527361149585603 242:7.554820204284845 243:2.503067727056881 245:27.851830249599185 246:7.596412302775158 249:61.04362696738978 250:20.64564658034535 252:28.015522173016983 256:20.807697940701004 263:14.038350379926404 264:14.072341005355666 270:14.117987129792464 273:2.662496943793778 275:2.6660703922869726 280:21.284016585000572 284:7.986601030082627 287:45.299665039393176 289:2.735532885352392 291:8.097192024177865 295:8.153789040031526 301:8.178319639336229# secretion
1:30.44397553681262 2:0.011536388481159603 5:20.241390867824567 6:0.02864857870823678 7:37.15841192722644 9:3.7952775625182564 10:3.977215720767457 11:7.497885424618815 12:0.12628830463365773 13:41.90169014856972 14:95.20739454424373 16:22.313513499980502 19:2.1986751577587116 20:0.30397717474328356 21:2.440078424927058 22:9.589300050425473 24:67.88694083808558 25:5.945442662055063 26:10.246220602692912 30:20.127415272663956 31:10.488416890738513 33:10.740276524081288 34:37.9468357172984 35:10.804832718608125 36:3.142774435013082 37:0.6124584866146863 39:0.6341352170103628 40:6.973658543745015 42:0.6802204014121883 43:0.6864469929054912 44:0.6990547553816157 46:7.376836180798585 47:0.7576875346433944 48:0.7808244310437964 53:35.66855190205589 57:23.850020272773957 58:36.612500834144505 59:8.17928090825849 62:4.081277965240908 65:4.2280682662047315 66:4.252861003093914 67:1.0438476891946704 68:1.0448906595008987 69:8.633423768601238 71:8.66580244053269 74:83.13128648460831 75:1.1117457867162326 76:1.13086148873613 77:1.1491765050159288 83:4.759568620730322 86:1.2712890131972916 87:14.912085142081471 88:1.30670502464068 89:9.635958570241021 90:4.979852240039943 92:15.106987608367772 98:27.796978704800328 102:28.105510429564127 107:15.914370013058535 114:66.54922818934823 123:76.2625850598958 124:5.760245836870449 126:5.817473489826053 130:1.7285342352641604 131:5.8757181939599645 144:6.030397556524032 145:6.0347991882721885 148:6.155901325627863 151:6.19726637877393 153:79.80128785509675 156:1.9458908617262867 159:1.9680764479890187 160:1.9860807876281104 161:6.451774489322907 162:12.001075908541885 163:2.0066141737977277 171:25.19099973750714 173:12.271150263492723 175:2.104091792874214 178:18.81191190497514 179:18.82327037648236 188:2.200706343428998 190:6.933082866993516 194:2.2487859278832834 195:2.251503235863489 198:2.2651646013775406 206:2.321092284223446 208:2.321092284223446 213:2.33828422639928 219:7.295799723348142 221:13.289268091416531 225:13.328670149848266 230:2.4272908050436857 236:2.4928208179903986 237:2.4960116691835883 240:2.502413121247882 241:20.484231733895903 242:2.5120650333746593 243:2.5120650333746593 245:20.55553275462323 247:2.541385042319846 251:61.16967855832466 254:2.5779840752404235 256:2.588115625022894 267:14.113364397791466 272:2.6573751347663954 281:2.6967976386396866 287:2.7260927527797874 293:54.45059034884952 301:37.551404791728196# african
1:39.04717322925447 2:4.515129781751349 3:72.7566816837952 4:12.028999629819971 5:50.12536139084828 7:6.320067677259399 9:3.7952775625182564 10:3.977215720767457 12:30.08646175167793 13:30.809482445704177 14:1.9359103841333696 16:0.2540951879368172 17:27.600811761673743 20:5.350876072041735 22:47.28035624278279 23:2.569049120394964 25:19.339937053228706 27:0.48951588896089354 29:25.516833238918192 30:6.305654827373547 33:116.48160763855496 34:10.743845875031232 35:6.574866901226684 37:11.1605774084522 38:45.553749661509194 39:205.02385392297919 44:0.6990547553816157 46:16.970474727638113 47:7.448659652134901 48:0.7808244310437964 55:7.9778612154239354 56:8.009665075839758 60:8.20137239783742 61:112.37370079399548 63:8.35510401445584 64:24.610907085052567 65:8.494235290634812 76:45.741635488501885 80:221.0271751389311 82:1.2419756110495692 83:1.2432341896461867 85:9.409295113316457 87:20.779186834981815 94:9.720507060213269 103:1.452732255617103 104:73.03046593434011 105:65.38081670957442 113:1.5648253448237457 114:1.568134243213445 119:10.707203032932718 123:10.86750128447393 126:10.987818013485274 129:1.7210516873488184 137:11.143834093077297 145:11.32503858354306 158:31.86736755260733 160:11.94711337338397 161:11.970173928309057 165:25.04318514111688 175:12.344958868319079 181:2.1414690636989575 182:12.487178250514225 185:12.598503976307589 194:12.828223780818558 200:12.937598312996315 221:7.308563724595304 222:13.299092202572075 223:34.8068193241835 227:34.94899921491666 228:13.40832992903583 236:27.741230439128056 238:20.45589917521574 240:35.5359543810228 241:13.675462717344777 257:13.94507962549294 271:14.159113082143682 278:7.951925850434172 279:100.2703347970958 282:14.322255972386257 289:14.453869822436396 # regurgitation
1:0.7825464278031795 5:0.9025444583839269 6:9.693251425333544 8:3.696642135522165 10:10.907360053239492 12:30.261450261655 14:0.20496323137327363 15:12.609695490992705 16:0.2628581289563559 19:13.138098659413878 20:2.328715722099893 23:0.4018611172986341 24:2.6502842451456847 25:75.46850402670168 26:10.319664928494689 27:0.5008101123128634 32:0.5538371561428168 36:95.09395366807163 37:0.6246996012867169 38:3.2599050360219146 41:11.640430517480455 43:82.3249818869831 44:3.455798495137836 49:3.703658472296601 51:35.64352727685104 52:3.8133098904031244 53:0.8637348884727484 54:0.8809510137186096 55:64.09690973006558 56:8.065023004821184 57:0.9173044526758104 58:0.9467096443171752 62:0.9741759422384464 63:4.175526962205764 65:24.934944514538795 68:1.059475742487528 69:8.68950883773163 70:4.356190654944454 71:25.297263739043625 72:13.797331568293286 74:1.118802998432406 75:8.899901935944575 76:1.1457947594502675 79:20.268909671643026 81:14.609105527596716 85:1.278985707463181 88:4.943989586974996 90:9.737660696818569 92:5.032109698748619 97:1.4025129746982943 98:5.1658147565162045 101:15.66451460899481 103:15.715758258341639 106:65.84591408705359 107:5.411687918174949 111:1.5679717296867595 112:16.202102019443306 116:1.602878165631789 117:5.623767933685443 120:1.675689928921951 125:1.7192082710121703 128:5.871387221113786 129:1.7377748567140259 130:5.904746879483955 134:1.752817842156604 138:23.632393296429434 139:5.972496607170258 141:1.7892404065968905 147:11.549944143090315 149:1.8775639203380945 151:1.8942547238256748 153:6.319384954020902 159:18.14707744793815 161:2.0101974388201573 162:6.509779661209609 165:2.0331859716050413 166:72.75915561108958 168:2.0448209031818045 171:2.0589090117714743 176:2.1364664844452084 178:6.792340610050764 181:18.937368613602963 182:12.54621730810929 185:41.20810207713032 188:6.942850802677568 191:6.994513514685962 195:7.052833780200141 198:2.2829506262930113 205:2.327595491993866 213:59.184842720727616 215:2.3706844431349237 217:7.277529118995497 219:7.334438656080568 220:7.340819263532737 224:20.083516582347443 229:2.445323841075579 230:135.8945537508058 235:2.507757776175212 244:7.626721231287678 246:7.654529962095211 251:7.696655603981819 256:14.004784733884733 266:7.885186899438718 270:2.6686442017967806 273:36.787459656130345 278:2.707938512945421 281:45.287957957125904 287:8.06850241239386 296:2.8125338867492156 # larva
1:12.293423388214933 2:36.32520294177977 3:50.086871591590494 4:16.099010743246797 5:12.299110478277871 6:6.314196494016948 7:3.479906439144582 8:1.3623179815425446 9:0.07790302247830454 11:0.13234029420203597 13:11.848587755489394 14:4.8065165370505705 15:32.618999363398885 16:0.2673194411695581 17:8.848131715169263 18:0.2807677364071113 19:0.2868235242011271 20:2.3439194309164644 21:13.92466102465696 23:2.6157984946855457 24:2.6660580378984737 25:0.43617040377711486 27:15.162071884561389 28:0.5086456993693372 31:0.5219902206808247 33:10.851718660190194 34:26.314212293892325 35:6.655013634266307 37:0.6309000024888234 38:0.6437031112415763 40:0.6640027143435907 43:0.7056285383916289 44:16.80963783839693 45:11.817842065023992 46:17.11548532166449 52:7.8606948493419795 59:4.082469927331669 60:50.66827679289188 61:0.9736869351873301 64:13.434160143399707 65:4.280955846643999 66:4.3058146906745955 70:168.73729380143988 71:1.086998748512728 77:484.4113873005366 79:4.7349023805641774 80:4.74935220531469 83:20.533254414825613 85:4.861467095463963 90:1.3613444803507544 93:5.0568452332890335 94:1.3724008549325242 97:1.4105024730850948 98:5.18424521360063 100:1.4647761261801713 108:16.047769191994718 109:16.155750910511646 110:1.564759799025372 114:10.591664286308326 116:5.604227580659299 117:1.6281395430668186 119:16.588111498844796 120:5.768007485749405 122:1.6948142476434318 125:1.7276276555823442 128:60.66482164009479 130:11.152779862492103 131:1.7574957526664055 136:1.7688715405323021 137:45.295272683049504 140:30.62847947750163 142:17.389916608273627 143:6.086928742488647 145:17.426861727303137 146:1.84727459971065 147:11.579421264896085 148:6.212617726672492 150:6.221779039167701 153:6.338456976303713 162:12.089479611386276 163:2.0326916333174534 167:18.416660296990717 170:48.00155029644689 177:6.806165337826888 180:2.167916998119614 182:6.844514502178559 189:2.2352318892901746 192:33.839074175454876 193:2.2673629932869748 194:7.06633382766177 203:7.161601819339612 204:2.319692914893731 231:2.476001928279026 233:7.517065315361113 234:2.485344276097039 235:2.516898254391118 248:13.903747305590047 249:2.575356929677242 250:2.578669519068155 255:7.787614074543261 266:2.667333423423662 268:7.912299385610745 271:28.78571701169024 272:2.6849677160208656 273:2.6992169649109883 282:8.041484305932213 290:2.776178976213185 291:8.175486670944213 299:21.903298798158428 # emergency
1:6.608972208051851 3:8.612317162258837 4:5.502479299418964 5:0.9247500552206172 6:1.2043564139682241 7:6.45292835487146 9:23.806201018953512 10:15.132415491175774 11:1.7005537607437229 13:36.64624763593135 15:8.589458959924446 21:53.60121049213103 24:9.993492876078953 26:2.855658313669001 32:3.06644733321296 35:3.1012776001433866 36:11.19704137315198 38:11.387437416414775 40:3.3471999140698956 41:190.53941322489925 43:122.05576314602548 47:3.6422813077119907 49:3.7381377689660096 57:4.0113272296964295 60:96.49474245384128 62:43.99772039209024 63:24.760722856235176 66:25.138418183874286 72:13.875234483247334 75:14.085460601459388 83:4.8320375224104435 91:15.23666870581543 101:5.294169378771043 104:5.325226803370398 106:58.137484935512774 114:5.581440005375048 128:5.909194380014019 130:17.11446489449289 131:5.950991136763819 138:30.634961421114145 145:6.110398451253504 147:17.692759924593325 150:17.740674451502436 155:6.386266022161294 160:6.513201815249113 162:6.548204211684361 164:32.428835749321756 166:6.583570403643798 171:6.634738609770941 175:18.84867509512254 179:18.983948501279684 182:19.04104704095329 188:19.28576116815652 195:19.514309020082077 198:34.178332260659154 202:250.01432818055983 204:7.181121956736579 212:7.272894003334131 225:51.42492665783837 227:7.444387427761002 230:43.324030379094516 232:574.2658666858736 233:7.536708960183949 272:7.962055764795743 280:2.7337920026096474 281:173.37360148171766 287:29.234917327586665 290:91.81342412750013 # louse
1:15.725312634910493 2:0.006509875873467786 3:5.495255521915483 4:8.707880758305839 5:12.406644526921454 6:3.453617162314024 8:14.422420127061635 9:0.08328430958711497 10:4.096239012090756 11:7.671511469499598 12:35.93534927205903 13:1.8470218405511454 14:0.2172093225691099 17:2.225546910762889 18:2.2538785023080212 19:5.309112119590543 20:123.55793119524195 22:2.586630767017504 23:14.409422251924235 24:10.030705216786881 25:14.66390860157733 26:20.13050461896978 29:85.28889487357287 30:6.438869969942853 32:3.0830227370721675 34:0.5747105771380755 36:6.884644771210088 40:0.6767906329228479 43:47.03798798585608 45:0.7365276579816088 46:0.7734475958343355 47:12.204692494769034 48:3.719159361120959 49:23.219056069464326 50:42.34433431630673 51:0.8684688242488712 52:3.865543017817138 53:18.00285320799333 54:0.9019945423433757 55:0.9232569153667041 56:4.011117219838029 58:0.9682356877810544 60:4.131827543126684 62:13.324645432146278 63:1.0203859657077419 64:1.0313588395932842 65:1.056756313649033 67:1.080701391728368 70:13.847657961233288 72:8.831813247305096 76:1.168596679727778 78:1.2035318937197634 79:26.625477677924696 81:1.268117753290531 84:4.88319415068979 86:1.3103025013766199 88:4.999151343563346 89:1.3649775171683411 90:9.824554210926033 91:21.24117804536327 94:15.324193041641557 101:10.202175244870922 103:1.4931785118425915 104:28.49891465920815 106:10.410278449683364 107:1.5507285810602391 110:16.259015607783844 111:1.592816940539031 113:1.6060541996749995 114:1.609385143730946 117:1.6448938618787645 120:1.7009518184716494 121:5.809906598006742 122:30.06996541021379 123:11.013859088838776 124:11.045310490393415 126:5.911681627127276 127:5.919961320715042 129:1.7632616323621582 132:17.17244664531767 133:1.7783575335120507 134:11.23805814829875 138:6.025248050987676 139:1.8013249723701197 142:6.11195388501781 143:1.8444742183171765 147:11.638868096230857 150:31.44794853446812 151:11.724211015127903 152:1.928712276184617 155:6.405569432919185 158:2.0093749410932813 159:25.02084054751735 160:6.532562558219651 170:2.080683189031499 177:2.173196550668769 178:6.850498582876909 179:6.855964017459511 183:2.2113899623420776 185:2.2243439812071077 189:7.0183426892711305 192:7.052909661798977 193:12.950432044625995 195:2.2963151897398086 197:7.129004649771893 198:13.031950231168748 207:2.36617991430381 208:2.36617991430381 213:7.298763594853356 216:7.336236229937142 217:27.230149424594398 222:2.436414501233582 230:20.340081966542996 233:2.5037436012651333 237:7.637585912076509 240:7.651288774018194 244:2.564337505279396 245:2.567592662660059 255:2.6307561674724522 256:2.6341516394160447 259:2.6546787013953037 264:14.252621620938244 270:14.298320682028995 272:2.7036317168342583 274:2.717898611136065 281:21.52751965435512 283:8.088953546497 287:8.127957225563677 288:2.791199240199032 293:2.821478062185589 294:8.239467396439629 295:14.764624310931168 300:8.28833193868064 301:2.8523327050030884# mouse
1:0.31628730330945837 2:7.676400351911486 3:0.93270542960097 4:56.63600730072584 5:56.94708242787223 6:92.19110835411662 7:54.97180144027923 8:0.07486014246139994 9:1.5096085713287992 10:40.64476671385332 11:0.1497043275720085 12:11.703092057878061 13:42.792084560515974 14:2.0527966244817457 15:5.096004855160653 19:18.111841999935237 21:5.798278094948857 22:0.41346500479307724 23:36.22488237494227 26:6.387669697203354 27:15.404881586885502 28:0.5381454693568855 29:0.541388091847317 31:10.78874558956669 32:6.734780427075226 34:0.5932237277818088 36:3.276512374451095 38:3.3615226433195797 42:7.3441699943482055 43:7.370796986853598 44:7.424515471192002 46:12.222087893632526 49:3.8084215093447815 51:0.8897506180765956 52:8.00205102799837 53:0.9060535990009442 55:0.9449551074413539 56:64.99499364624256 58:96.90523766115037 60:1.0026439667703604 62:1.01810745301049 63:4.28311894730364 64:8.624418793825678 66:4.396256607018352 68:4.431572437572249 70:4.464747807699941 72:1.131403885880724 73:46.02682559478645 77:4.68296822568812 78:1.2270281999692036 85:4.95414591863322 86:9.669196529312035 88:9.799374971930487 89:1.3893135686783382 90:27.796473191894197 94:5.153432047226587 99:1.4687380953391411 100:10.285684061692452 101:5.369671461272907 102:15.912088009350375 103:5.393862654980814 104:1.521159546662191 105:1.5490112390391908 106:1.5663426450380749 107:1.5758978818417317 110:29.311582063488178 111:5.620212172512195 113:137.96522298771615 114:206.31261153086896 117:23.021061192224256 125:11.21148656261228 129:30.62644512829709 130:6.019599357231854 137:6.070439593990733 140:1.8332635552838807 142:1.8647496316455732 143:11.555596710405407 156:2.016041619615545 157:2.027178705217334 160:12.186029135040439 171:18.727665152456154 174:6.83394207823336 176:2.1903836732216106 180:6.931594280005002 182:2.218176329832989 199:42.39754485950762 201:13.206337479944434 203:2.365488503413712 207:7.321312076576831 210:7.346012660726743 212:7.3522150364246315 213:13.366238673747691 214:20.080667025538034 215:2.425752833613281 216:7.395940709578867 222:2.4642827369652367 225:27.635529510992317 231:7.596377941732977 234:7.616391697221637 238:2.5730471702481506 247:14.034997571600542 249:61.89501537037792 251:21.013060308646796 255:2.6590280250889986 256:7.8945967324586706 257:2.6624301137910074 260:14.265864928844838 265:2.7108385351862774 266:71.96121822205434 268:8.0122433441009 270:14.390720227974034 273:2.746335894907169 278:8.110754090009836 282:8.141615750276147 288:14.697408199029203 291:2.8424644668285937 293:8.291925345107138 297:2.873226253730407 300:2.8771125977314917 301:8.357131740652006# throat
2:0.00415069915974933 5:45.72602529422277 7:1.2943434400223224 10:0.11490272681047217 11:0.1497043275720085 13:1.8905378903096315 14:4.933584789363544 15:2.147953756582373 17:0.295477002104667 19:5.387545951104144 20:0.3429344414346774 21:0.390064884924405 22:2.6347147979764785 24:19.68080554541223 26:20.30936340082996 28:0.5381454693568855 29:0.541388091847317 34:0.5932237277818088 35:6.791887503086615 40:3.415659800580569 42:0.7322997211444826 43:11.907572973173538 47:0.811652382224809 53:0.9060535990009442 59:44.10877404660536 62:8.487373168257353 63:8.582134143533974 65:1.0793733276874382 68:4.431572437572249 69:1.1162698122080932 71:1.124891019532703 72:1.131403885880724 75:4.593228689575948 76:1.191894638137836 77:1.2104917466025817 81:1.2919644901709406 82:1.3046484888125454 83:9.56553789828063 85:1.3265401991475345 86:9.669196529312035 89:1.3893135686783382 90:80.37442061715198 97:1.4512709609140262 101:1.5074647309543106 104:1.521159546662191 112:22.717513818556906 123:11.10366528322348 126:1.774264532653762 129:6.002824337558916 136:1.8120319959371123 139:1.8274400855104942 142:6.170110316622024 143:1.8707348539153899 145:11.562437289108471 147:1.9216498194793978 148:17.884628775915928 153:6.435467786484818 156:2.016041619615545 159:2.038403613181456 160:2.0565490799450195 161:2.0634133747223657 162:18.546988873631005 163:6.6364633274939 179:6.915125973180792 181:2.2130840610078852 182:6.942616872195536 188:7.060521375661787 190:7.089193882976852 193:2.3129490688742482 195:13.078058684246384 197:2.3320939449540083 206:2.3938893556990117 208:34.81021174327859 212:2.4082905702308484 213:2.411187159287497 215:13.414165702131875 218:2.4434160945636534 219:7.452969343332179 220:7.459363183529525 221:20.289897719408373 222:2.4642827369652367 223:2.467286862735999 225:2.473312694944346 230:2.5007230567188863 232:2.525500853748496 251:14.06739849952042 258:2.6692562118649548 262:7.967672200998385 268:8.0122433441009 270:2.7249433091538533 273:21.541918900559214 274:2.746335894907169 281:14.541964747045107 # city
1:6.841543014357332 2:7.719089103693939 6:32.55399155740889 8:3.862835865302821 9:1.5233031632319345 10:29.883677595247498 11:30.790531898213676 12:7.854257832664603 13:21.26901226443591 15:0.2624387590564276 16:2.2708802184757837 17:5.3321197151330555 19:5.414033142336982 20:2.437460805838088 22:0.4189674414339064 23:0.4399285602510609 25:25.225226855940086 26:15.2693635820826 29:15.497906759218692 31:15.58138558315415 34:11.08417776195723 36:88.71135507883463 41:0.739059447573978 43:0.7454644496289711 44:41.00976823893867 45:3.5895261873690383 47:55.506243682900084 48:7.795610203122901 49:0.8569350993308286 51:64.03132283118369 52:79.1724907489969 53:12.882315838648813 58:8.408730747123593 63:8.611270391408372 64:19.205959166894758 66:25.445074867901955 69:4.478101501061498 70:4.483234057217985 73:1.16121318763118 74:1.1724115998535825 76:46.58293379407215 79:20.622634760659917 82:40.70610014102397 83:1.3140108314742025 84:1.3281683048392487 88:27.622002754750742 89:5.118220356881574 92:1.41693615710965 97:15.67309844853301 98:5.297147154350946 100:5.385386790174795 103:35.645314739495156 105:1.5574765055111408 113:1.6400260634942407 117:1.679068551235111 118:16.781814681016186 126:30.58277614616517 127:5.997333522720287 128:1.7904986733887718 130:11.332306452323307 136:23.91246516560638 141:277.04657817847567 142:11.565550967443516 149:17.935596682786358 150:1.940994023587955 155:2.0074031108759987 156:2.02506028686804 164:6.666413382031823 179:19.18980178434651 182:2.227382438498155 187:2.274056541324023 188:12.939445960565754 194:2.330416390742758 196:26.867250280875535 199:7.238297572388812 200:7.256275629749994 201:2.372002557470429 202:2.372002557470429 203:95.60071198655682 204:2.374815907204485 208:7.341414273256559 217:7.416069371802472 221:7.485921555031712 223:2.476691457707591 224:51.822657333159185 230:2.510151912855219 231:7.616574975301663 237:2.5793094777657144 239:2.5857506303317237 243:2.5954620933776114 244:7.766079740916683 245:14.001815088011426 249:2.6315915074533947 250:2.634917330595305 256:2.671969249832084 259:2.6925492479145032 263:7.995378516265244 285:14.632423691075063 286:2.8107205789274117 290:2.8331679026079213 291:2.852113889464534 293:2.859754463266665 295:8.352959186836847 296:2.8790140016175343 # mucosa
1:0.9242455468069871 2:0.6954578278584379 3:16.612854158452453 4:5.767922861448824 5:5.836359570548985 7:6.729444168303547 9:4.084337100401226 10:4.2699424680346905 11:1.815271149064411 12:7.96401886201304 13:0.20088434998485824 14:0.24774020777428937 15:0.27649424160876396 19:0.3306420402935252 22:36.256940324195895 23:0.4570937237102802 27:6.602944900379478 28:3.058542224515017 29:0.5660613303250968 31:38.442131078748844 32:0.6157408950843549 34:0.6187072908804261 36:7.0808836598016835 37:0.689201940890202 40:11.820100081885267 42:17.117060154735512 43:0.7661505809154914 44:3.629856263244716 47:3.783833467891046 49:12.693731704066707 51:8.101246604537074 52:3.991354879363232 54:0.9530528952160344 55:37.10019823786582 60:4.259490137467944 63:1.073403089967906 64:8.742114616051351 70:1.1496999851962368 73:9.119938976282896 74:1.1962372965854406 76:1.2237579698648915 77:4.758334830008915 79:14.91051877151101 81:9.634049383004168 83:4.982315392915155 85:5.030341224405978 88:1.4033835720564294 89:9.988415657029158 91:5.207702999957231 92:281.5575978620307 96:5.275655075427044 100:1.539914080665145 101:1.5414352084280125 104:1.5552093833974832 105:1.5832197974687 107:1.6102563466226867 108:1.6134752246767319 110:51.62711796391129 120:1.761853068070775 122:1.7727299719747849 124:11.25735968375799 133:1.839906990498984 137:6.1493860981619575 139:17.586188250013667 140:11.549873524440066 141:1.876748478228324 155:2.034753687316802 157:2.0636449731318067 160:2.093130014124321 165:2.123229818386906 166:6.7418730765166845 168:2.1349750083082166 169:6.782887217228843 170:2.144439864522892 176:6.962860048813058 179:2.2426062247771377 183:12.919858434581663 185:7.095780510822959 186:376.2942728304592 199:2.383514348353661 201:7.335279023640261 202:42.831853092503984 215:2.4635952056168047 216:2.4665338374038113 224:117.08471244318872 225:2.5112962195290147 227:2.5265084116697216 236:2.6048717950528157 239:2.614543499404344 242:28.474001877602824 245:2.6340663924117576 255:7.96922800549325 256:2.7009341586184212 273:2.785051686751559 285:8.247120586202941 288:8.31012755727194 289:2.858661120450741 293:2.889063466481364 294:103.20613681295649 298:2.912242029654514 # root
1:4.554050947591756 2:2.4685808257429676 5:57.74167823912424 6:106.92613212446864 7:18.635543512838726 8:7.118265630957874 9:1.579250335802713 10:4.29546250425278 12:0.17274830492377768 13:117.49646702074303 17:0.32019210968616646 19:5.5217447608821235 20:0.3691129738595232 21:2.6469723390613047 22:24.882077789757595 25:10.418396875178416 26:31.897542392312616 29:0.5723765284899095 30:15.707417712501288 34:3.2276884709413056 37:16.648133927721684 43:3.6143841100733956 44:0.7862870717214036 45:0.7914469137803977 46:0.8292479497335625 49:0.8859209797481798 52:4.009795624389634 53:8.195631199123868 57:0.9979265829452668 60:4.278195273913248 62:1.0562765265797902 65:8.869740798542335 74:1.2042971311799484 76:1.231870695886287 79:9.590870026405948 83:1.3469366154076765 85:1.3677284415025002 88:21.450583147021725 89:10.018913257572716 94:1.454765346079838 100:16.104020147947242 101:10.442665129084068 102:560.7789704919542 103:10.480499419645655 106:29.334992605029687 110:186.82642121498645 112:1.6632045351050595 114:36.94710815823906 117:1.7141634322181787 120:1.7707857919140788 125:1.814886191668431 126:1.8186271910591454 129:6.101626482548546 130:1.841292504547155 138:1.8701647780439057 142:1.9096304328288007 145:1.9176606447830686 147:39.348294399013355 150:1.9773059723639228 153:2.03083551687625 157:6.627218229375654 167:18.83082796133607 171:2.15854048183042 178:2.2494975104403725 182:7.0435799816064435 184:26.65831501935337 187:7.144592254901052 191:19.76857358496602 197:2.3791799087542365 199:2.3930600856982465 204:2.4127067925620924 207:2.441217917171706 213:7.46017439903178 214:20.292021054945927 215:2.473202696228372 216:2.4761435330997656 223:13.707223400086024 225:7.593484906398934 245:21.094840057164692 247:7.89720980949982 249:2.670223453739182 256:81.28165174809058 265:8.100107351951877 276:2.8057146943900113 283:2.8312868975271446 285:14.758915168037731 298:2.9221428720546414 300:2.9260402452880756 301:38.37496828622375# streptococcus
1:2.514817409065596 2:2.490362078099531 5:12.907791702595054 6:33.06829835108233 8:573.7461435654873 9:29.676042345478198 11:0.17242576807597124 12:8.038396274579908 17:5.46672554771932 19:9.373892694300865 23:19.862281120705255 24:10.3759904317757 26:6.555493740720947 29:15.749597434987395 34:11.281322102654743 36:3.3815892864034707 37:0.7027952483317467 41:17.220000601658857 43:12.14640773282179 44:17.36180733096623 45:7.618618704859858 47:7.845080044958385 48:7.941389737850501 51:30.230915452912026 52:18.37739220595196 53:4.0584347352811605 55:0.9899043895024927 56:0.9981841417631665 57:1.005603552234133 61:13.645239215112893 64:8.802035751689678 65:19.635061028742093 68:4.544077758727736 71:4.592942193978392 72:4.608540035061915 75:1.2204032604277664 76:1.2400434691366837 77:1.258852148017028 78:1.2755737286109197 79:1.3209958899205867 80:1.3272750510898343 82:1.3540271253161793 83:1.355316560845832 84:15.234038001740885 86:5.087379631314697 90:42.12884676471783 97:1.5020779172149719 100:10.468140955540672 102:1.5603016786478248 106:1.618154816596552 111:16.684949787866476 114:1.6871602588622991 117:11.048140629451463 121:23.683751258346398 124:11.319537879844905 126:6.088341000261083 127:23.976994090345684 132:6.147017848520439 133:1.858017689870304 136:11.539198825258772 139:6.206744989730313 151:2.001333167177003 158:25.482240253932957 164:2.137251013572576 171:2.167945584380111 179:2.26152398065665 187:7.165181657936266 192:2.3532393954190347 193:2.369537165217243 198:27.19695385061574 199:2.402665872057499 207:2.4508611960330224 208:2.4508611960330224 209:27.545015356805557 212:2.465328574620568 213:20.32211526310455 214:7.487118261911996 216:2.485813277879631 218:7.550107154213071 230:7.672963450083232 231:13.91986200086285 235:2.6211345571946403 237:7.820735197754237 239:7.834477760374648 243:71.18279710440845 244:2.650309025205571 246:28.690796182747125 249:2.6800299438443633 252:2.683366795377476 257:2.7205400257247336 260:2.744653192122663 261:2.755099282106061 264:2.7691337250188135 270:14.580228937195113 288:2.8784610918206686 291:2.901236098329862 293:38.237555717823646 # macrophage
1:9.920690308400339 2:15.07604572156778 3:12.72891223172424 5:3.1283138794474254 6:10.237274033847497 7:28.240237421037033 8:243.16888096400672 9:97.50193795936089 10:0.1352624860612548 11:1.845119663636964 12:21.068870580444617 14:17.455067326745734 15:2.241645844249899 16:2.3503723992521905 17:5.46672554771932 18:5.5152133758680275 19:13.71600399888184 20:18.852600709793762 21:2.663697285146544 23:0.46883307226179477 24:0.4868025191259664 25:6.324382198014793 28:26.471732506140643 29:44.82875353660861 30:3.1053206200837824 31:0.5893799178164925 32:3.237332649017146 33:0.6312042155548032 34:0.6318028953996357 35:0.6420572588080115 38:28.01433201649721 39:3.491755571744036 41:3.6158850603793975 43:0.7802372479433494 45:0.7985753369131602 46:7.7725472608426545 49:0.893315946792706 52:13.018469009543702 54:0.9681661213225684 59:1.0425972380840411 60:13.604340074793853 61:4.315851293196678 62:4.334803485771612 63:1.0890759674957255 64:25.471261195558522 66:1.136700102652858 67:8.991575620799631 68:4.544077758727736 70:14.211338934613625 73:4.6611248391866775 75:1.2204032604277664 76:14.588620264830706 79:4.941543208700532 82:1.3540271253161793 85:5.069150439782561 86:1.3840502425087071 87:34.71266326961528 88:5.170751399142817 91:5.2467634921439315 93:10.129622674018536 97:5.357674159641893 98:1.5182252985738693 101:5.486382083859073 105:1.6006779139690819 113:5.767868148999068 117:5.855740998132974 120:5.982043972720827 121:1.7815896484321492 123:1.792507789385054 124:30.719064030282766 129:6.121743995167538 132:1.8541880227329688 134:1.858017689870304 138:1.8792744051101153 140:1.8870864110107644 150:6.438386403165016 152:2.0098607623258404 154:2594.78589853337 155:2.053283330093689 156:6.623160719615525 157:18.592260002585142 158:12.303543135707713 163:6.757208722048674 165:2.141931461033514 170:18.958977899681724 179:7.0365726305227305 182:2.2742880715960037 183:2.294939880023884 184:2.3079931384753745 188:2.329116730359022 189:2.337114952681948 194:2.377752066994979 197:7.310565973042041 199:13.338901036018171 200:2.4110616067828565 210:2.4624242254612123 216:2.485813277879631 220:7.582027224180767 221:2.5185606427808898 223:43.81163426423832 227:2.5458760729171006 231:61.47847651100464 234:7.739373336684965 235:7.807045334793777 236:28.475217619490106 238:2.6307997691653973 240:14.096175733109531 243:7.855191258441008 246:7.896981862408737 250:2.683366795377476 253:7.982055761759954 254:7.996433119057759 259:2.7411861938127147 260:2.744653192122663 268:29.30994692924696 269:2.7761970509234453 270:8.150973434257475 271:2.786850353082367 274:8.196373931939743 283:2.8411948499361803 286:14.826897643494526 291:8.399978313725061 292:2.901236098329862 293:2.908898730236704 300:2.9360033423031435 # marrow
1:0.9701821518693009 2:32.82432760472158 3:3.077931136255901 4:57.75444275161705 5:26.02508013186219 9:7.404513067546686 10:25.275803554977212 11:8.035876300145034 12:26.16372509450826 13:1.9961380137934732 17:5.494191225680405 18:0.33976378571940646 19:0.34629489400688357 22:14.720661013419768 23:0.4747934766713004 26:0.5562855414801174 27:248.25594688641516 28:0.5818526229592185 29:3.119843375363075 31:21.120563784743016 33:6.943756548561534 34:3.263065768282853 35:3.2904345099577665 36:33.77772331838944 37:7.250354541514721 38:3.4853028564412325 41:54.90222076353321 42:433.03010803706144 45:7.648092239439591 46:0.8437857810622286 48:18.01703306627253 49:3.93587141710595 51:36.73234805972004 52:30.348511426901666 56:51.25332989769847 61:25.182130040173487 63:1.0970031397506406 64:19.51799846597027 68:1.1596946974763922 69:1.1716031379337402 72:4.627765679595941 73:9.210717357402466 78:1.2838733290395277 79:1.329377037317085 81:1.349627295158123 82:9.772138216752731 85:9.85223954052051 86:5.106979943224048 87:5.187281329273006 88:10.011408474796296 90:10.125340115381466 91:10.130351387774756 92:5.279333670461532 94:5.289011131619867 96:1.491911844753399 98:1.5269260527916113 99:1.528406722534242 100:16.18833017413 103:1.57828095956037 111:1.6793082306158749 114:1.6960968939388776 119:23.526180921570592 122:1.7997486369991758 130:6.158820362618304 132:1.8633296982276406 133:1.8671637748575232 137:6.209845807311911 140:1.8962655692093648 141:1.904130940371314 143:24.576296629241952 144:17.914784488509852 145:1.936046446115167 147:1.9853309540375639 148:1.991614824921452 156:18.584215090979587 157:2.091616171594127 160:2.121187212871852 168:2.1631512862501374 169:6.8442399669098375 170:19.001959723576316 173:6.943779590772388 175:2.2408521121032368 176:66.78439837020609 183:85.30833784724017 188:2.338723683139247 190:7.231779878088397 192:13.20781339179811 193:2.379177198834474 194:2.3873987166034776 197:7.331332610906181 199:20.074580473400456 202:2.4291833711299406 204:20.161891745217375 215:7.533018710626311 221:2.528315360366544 222:2.5313290910552406 223:7.622188548671268 224:2.537374073108586 225:2.5404053649357556 232:2.5928559842121697 235:28.512117547690355 236:2.634179441831435 240:2.643870996621113 241:14.138846142971037 244:7.890025780572656 247:14.256229989734983 263:21.640129343228914 266:2.7825882765628225 267:21.701401260029538 270:2.793224808992332 275:8.22505651302465 278:29.62004313096457 279:2.8364838431030375 282:2.8474811617393603 288:2.888451814406783 290:8.381028446250557 291:2.911240055441585 297:74.50006130763333 299:2.9460271520716224 # extremity
1:2.541549086882266 2:4.988402858265588 4:3.105224780470418 5:3.1519170245348285 6:10.284548451501296 7:1.3877699439153133 9:4.160528855298075 10:7.67169595650227 11:54.592452704983685 12:8.075954030191419 13:8.369137231705563 15:0.29108430401799945 17:0.33049396285744703 19:0.34629489400688357 21:9.992360525149103 22:6.107252549031724 25:0.505520012787643 26:0.5562855414801174 27:3.104754232465139 29:58.283369656378404 30:0.5863030692730304 31:72.59884625470158 34:0.6384414293207965 35:27.290128764271092 37:3.4506547035402964 39:0.7324825828083257 40:3.539917944545834 42:3.634110466573678 44:12.26147234902193 49:3.93587141710595 52:4.047040732357172 54:165.35972523415688 55:4.173894566638378 57:18.887933684395612 61:1.06407436278597 65:1.1341667634230093 68:14.180952544536895 69:39.241707280781434 76:20.423963218047437 78:4.855217556596786 82:48.496863535154965 83:5.040605898762429 86:27.73252497812048 87:1.4274834102476424 94:35.17769617167147 97:1.5107544234400552 100:10.49918342951425 102:16.2029761276855 103:5.530552733671059 105:1.6094977072806058 106:1.6269988596442055 110:16.67241623425094 111:16.727384794467582 114:1.6960968939388776 116:1.7148165251311096 120:6.002208622471591 122:1.7997486369991758 129:234.36178000387036 130:6.158820362618304 142:17.887013788611547 143:6.323140687300373 154:188.51928939042506 157:25.48475176120975 163:2.1420182931794143 167:83.21412430508123 174:33.72493658983703 179:2.2710735949690393 180:7.073748029456024 208:126.20400897559202 214:27.68046719405317 219:2.522305320875853 223:2.534348655242011 225:2.5404053649357556 232:44.34650346402674 236:7.834824576547501 250:7.960246884762991 263:37.314410223843126 266:45.8195702446529 267:21.701401260029538 268:8.157006207824656 272:8.187092478255305 274:8.217431706315317 294:8.44534637845977 295:38.43037159581066 296:2.938232811496809 # skull
1:13.201914136915235 3:1.0283799579551625 4:21.32091038923468 5:26.117644309327794 6:14.312523616521784 7:0.06964930081296221 8:1.5386498525298087 9:11.214136620117396 10:25.359022988886295 11:1.8754565773915512 12:21.212614226716656 13:96.35861314014412 14:2.1770101055494515 15:17.943266946177864 16:2.3830147253385765 17:2.399549032510243 19:5.604434325286498 20:2.55187516311521 22:0.4591299229868906 25:37.46829836305393 26:0.562666180804353 30:0.5928048076194451 31:0.6023968761807836 34:11.361889701375091 35:27.364861487361225 36:27.813196748925318 37:3.468776711074861 39:11.914659156187112 43:176.630404470816 48:3.917743573080907 51:0.9490513303935585 53:0.9656891863563194 57:1.0211402959161369 60:4.335040620108023 66:9.00033289170525 71:4.631490497857746 73:1.217486905858581 75:4.745291623953098 76:4.791486894027651 80:1.3441207707567377 81:5.02759276482312 85:5.108448073874168 86:1.40108992099244 88:1.4374581242543025 90:5.283103980913063 93:5.3056314370349815 94:15.77715912648699 98:1.535688192913486 101:29.096287451049747 102:5.529710726093535 103:58.836498598910644 105:10.6834535136749 106:5.660498041247433 107:5.682213374421166 109:111.2685667345228 111:29.90885340017169 113:5.808078392283252 114:1.7050949149737944 117:17.018705184796932 118:1.753340154739792 128:1.8534998858845375 131:1.8725327599094017 134:1.876371246438916 138:6.243129670181235 139:31.413391901446726 147:6.456306824690358 151:12.063802973397063 156:6.664252909056953 159:48.47646840182682 162:2.146853046607054 164:48.8817159854874 169:2.182165395568326 174:84.45984812322149 180:7.094538886850139 181:19.52217720120724 183:2.314157833374127 184:7.178340914984296 186:59.01694150597831 189:2.3564034769171354 195:2.399859347321327 197:2.4081469972569467 198:96.20355630821402 202:7.418201113011523 209:2.4761100639190725 213:43.524236547745836 215:13.666655234771566 222:20.644546303327637 223:13.803356067492722 224:7.64964046173332 225:2.550230291496161 230:7.714876023678163 231:2.5995818780128808 232:2.602718405174683 234:20.94300570949254 236:7.855888911424086 239:2.6537687070761664 246:7.9390400060072865 247:7.96013304424672 256:21.517800303088322 259:2.761061390202103 260:2.7645327992896114 263:8.140900604429138 265:2.7890442123923815 266:8.170685081153882 267:2.7925764195859597 272:8.208264891204164 280:2.8501647944976316 281:8.292343013130463 287:123.38110521805456 291:15.025326033772522 # bite
1:100.10092641831949 2:0.7494255606988068 3:0.014656542494934128 4:12.968315187185258 5:13.081439485426968 7:14.54530248962869 8:1.5530506539991487 9:0.12037102660090608 10:0.1462531742260408 11:8.111660177792727 12:37.18537099916605 13:4.890692347491311 15:0.30111681392399103 16:0.3357142285186494 17:13.71781123449133 19:2.4654247503697073 20:5.804868925449368 22:19.826254965933085 23:2.84739775812161 26:6.641865489542634 27:0.5926510048393451 28:21.11289156064295 29:6.771124314985516 30:0.5993686155025448 31:6.818390339795711 34:33.304626169489104 36:11.709088615599377 37:40.549720879974046 39:3.5463476227300617 40:0.7583174794421429 41:12.232188257943974 42:0.7952606920280676 44:3.7212874544256027 45:12.37280669597806 48:12.817757979154962 49:3.973376858073947 51:13.119114895108217 54:51.054521496432436 55:4.211889102988181 56:242.59486640175362 60:4.3542369165633295 61:8.725447469308238 63:19.550700109491565 64:25.66480707552749 65:1.1503646044203255 67:1.1749178808129652 70:4.635394376312251 73:54.233295459594174 74:1.2371436307105543 76:9.41659313100182 78:4.89441084964265 79:21.044599882297764 81:1.3666449604371178 82:15.283847343716147 83:5.080081304400834 86:5.146552329850683 87:1.4447611621238508 89:1.4654619927440626 90:1.4780541877690097 91:1.4794613883825771 92:90.21947301724862 94:1.4893574386373072 97:16.007775374362513 98:1.5445124044479477 99:5.4575757691742615 100:22.504150902061404 103:10.605116472608188 104:5.5776835063924235 105:5.641239335157276 111:52.252521535621725 118:45.17864287892679 121:1.808941557255161 126:6.149378686729729 131:1.881797893691875 141:17.863137380076473 142:6.350894489143721 143:11.83590866275603 146:1.9729966924935998 150:6.499953269668171 151:2.029425919823773 152:2.037979975523855 154:18.58992184071643 156:6.684985578034862 160:6.773884597705075 161:2.1471216725501097 171:2.1965278737906813 174:7.0174451313935675 182:26.68651681102617 183:7.1711203301161435 187:2.3501465092492873 189:2.366140505108713 193:2.3986421117868653 196:27.299374737533775 198:2.423480486232624 199:2.431850213618224 200:7.421116578241365 201:2.448727679583607 207:2.4801580153463934 215:2.5122398358802047 217:7.5813690577295585 219:20.648519523562992 221:2.54800964163747 225:7.677233398266246 228:7.7294389953301765 236:36.55744802380512 237:2.6572520483625977 238:14.182564573400377 240:36.62189784783388 245:2.6833175523344166 247:7.981355308016696 249:2.7098163981757417 250:2.7131598664533727 251:8.002579801995289 258:21.591637281400267 259:2.77109175445415 260:2.774565369638111 263:2.7885350878949398 270:2.8132764021088636 274:2.8347880971318298 280:2.860250302036114 282:2.867598927234029 286:2.8898453981776013 292:2.931432817594431 293:15.082650012402453 294:167.17831500851997 296:2.9584564549512473 299:38.61496535878304 300:22.497948844514465 # atrophy
1:72.07078784070873 2:2.5793494776116703 5:17.241387713406418 6:1.3885211086617004 7:23.671335664718757 10:114.31522367453566 11:1.9062928673992323 12:0.1932454075011765 13:27.057696990379245 14:8.884243991928892 17:2.432756753950501 19:23.871041539495206 20:0.3967931470762454 22:0.4711534792589542 23:2.864843869783083 25:0.5241949520649457 26:0.5756143634972839 29:0.6048666323892272 31:0.6156621229663928 32:0.6556956282217133 35:27.515680829305524 37:16.9082576694928 40:3.5949968694276757 41:0.802561155389427 42:0.802561155389427 43:3.7062344672515364 44:0.8224659896751642 46:7.892007738779719 47:12.726721554047854 53:13.250288279366869 59:4.359463291141951 61:8.756151336245763 62:25.43997099784962 63:38.70875227991314 65:9.022136938683254 68:26.137775704859806 70:1.1984177933795355 71:9.195409707379632 72:4.686188925888128 77:1.2922981971277618 79:1.354891546000821 80:5.034873898150275 82:1.3881520016907016 83:27.71162457161324 85:9.945646315342305 86:1.4183778969665053 89:10.174174494966877 90:42.4827596393598 100:43.53054637811666 101:1.5941864457979045 102:1.5957226579026955 104:1.6080796607216337 107:22.98488229698815 110:1.6947520787390327 112:16.864092810272382 114:23.340596505134716 121:1.8181834730421684 122:1.827319844809417 123:23.9655748474463 125:1.8607285431060698 126:1.8644915908011717 128:6.186670101209116 129:17.66469576650668 130:1.8872891939336145 134:6.237260523195846 136:1.9027000212917236 142:6.371594647300735 145:24.752031320198306 147:6.497704368665754 153:32.6581034455942 156:6.7058444982192675 159:2.131475080471706 161:12.52350957617502 162:6.830001711620899 163:6.840130656296625 164:2.1753706765454743 167:160.79616699674654 171:2.2061799172116165 174:2.262312347831885 175:26.49887675644715 178:7.114467972474374 179:2.300093512333467 183:2.3336240884114403 188:2.3679156168969007 197:2.427767628902615 201:2.4585936399213995 206:7.527691946999531 207:2.4900482361273055 208:2.4900482361273055 213:2.507478368401237 214:2.510402502877265 215:7.59628328860139 221:61.26279153568995 223:7.685545758089872 225:61.38525500723449 226:2.5731108626289037 239:28.749181254608448 240:2.6737510442593737 246:2.7032455536358557 254:2.75023512937577 258:2.767355996129722 260:2.7846607102065413 262:8.176169432918375 265:2.8092030031816697 267:37.607924362770845 276:2.8557911825510875 281:22.083506166361392 286:2.9000113225240214 295:30.360613099079394 # epidemic
1:13.349127818305027 2:15.347905990024994 3:46.67787195412462 4:58.248527463493225 5:6.046165903497456 6:87.70675268203097 7:23.671335664718757 10:41.81044989313283 11:1.9062928673992323 13:62.64346014323428 14:128.93096871991486 15:9.116040902826413 16:87.00160980399276 17:0.3464088500097852 19:0.3625002531431066 20:2.585668259166829 21:10.11163894739707 22:2.8026242201662805 24:20.297648175314947 25:63.901913502273686 26:15.72692512554349 29:0.6048666323892272 32:0.6556956282217133 35:104.79923990432897 36:22.18945191837558 37:11.864678299164426 38:17.007055632367866 39:17.076896559809345 42:41.62092261923417 44:12.38506429588171 45:3.7531701337202246 47:18.00672985304656 48:71.73298053914145 49:3.9923182482074457 52:13.184349989635136 53:18.672683376201103 55:24.836700462606633 59:150.61073420241166 60:1.0801312723657563 61:4.392460094240875 62:1.095947307155639 66:14.230400357369083 71:1.2050225890232746 72:1.211667677854594 75:1.2535584016857138 76:4.830799045734276 80:5.034873898150275 81:1.3752475975027645 84:21.40360202397182 85:34.64210129602797 86:1.4183778969665053 88:1.4548651246807978 91:10.224135080161963 94:5.348941914985383 98:1.5533993848708743 100:1.5926520912892237 101:5.566614155369003 103:83.74758597661229 105:1.6363281578337998 106:10.808022359204264 107:1.6635895673546115 108:16.669289164044184 109:23.141291285216703 111:111.96649103564192 112:10.996719880197057 114:1.7232778699456985 120:1.8163635694992493 124:1.8383652927110776 126:1.8644915908011717 127:1.8682650026657281 131:1.8911257970472064 134:31.38210408173639 137:11.692565688198359 139:38.95466784485276 140:6.301591243202131 141:6.318956151257292 142:11.847443733275467 151:18.396169688127575 156:48.446921403054645 157:2.120139916595122 158:18.806428001552025 160:18.89960561101476 161:111.03207186724332 164:33.329875208713176 170:6.906704000306738 171:2.2061799172116165 174:2.262312347831885 178:2.2975449179222913 182:2.312901709348272 183:26.85838199667432 184:13.154896087624438 185:13.154896087624438 187:50.74993964399904 188:19.87790665564918 194:7.370672695797943 195:7.376584275891997 199:7.424237812580815 203:27.57349158368059 205:2.478536053783593 206:2.4900482361273055 219:2.5519273166866303 220:13.838791218405376 221:13.848637526935466 227:2.585345418907791 233:2.628930822687219 236:2.6640396389664933 239:14.225784463033422 240:21.227233762401607 242:2.683522059219472 245:2.693353339944861 254:2.75023512937577 255:2.757061639221351 256:2.760485784809782 261:14.618969627227852 262:8.176169432918375 268:8.220872918167771 269:2.81628397459361 270:2.8233960055017406 271:2.8269637453885097 275:8.28898277816611 279:2.866734446537606 285:29.926677844545782 288:8.437120256426732 300:8.55849452480972 301:8.566731853707301# recurrence
1:24.366494674094888 2:8.116906417794997 3:0.015990200420694788 4:0.017590648662587745 5:6.046165903497456 6:6.839609415066502 7:6.946909073139379 8:19.670703021744 9:4.238396849679523 10:25.527018171032704 11:21.28218280104107 12:16.599084264883157 13:4.917876009270125 14:2.209284925353547 15:2.3065321410559427 16:0.3410487164115921 19:2.4821885582860594 22:19.889444998949134 25:10.617768015893299 27:0.5992511567783843 30:0.6059951897792333 31:0.6156621229663928 33:3.3154536747998535 34:74.0505113411266 35:0.6691321938183397 36:0.710939378771789 37:54.07233984303087 38:0.7441796712375797 41:3.689532990632716 44:0.8224659896751642 45:0.8277029259715231 46:7.892007738779719 47:12.726721554047854 48:8.06131722859678 49:3.9923182482074457 50:0.9549352626085376 51:147.19144849289913 52:0.9688560105538642 56:13.505840063692682 57:1.036925332964312 60:1.0801312723657563 61:59.74186261881548 63:1.1211557212132577 64:1.1324436979121573 65:9.022136938683254 69:4.649795905215192 70:1.1984177933795355 71:14.412803042991513 72:14.446485357299075 73:1.234113695507398 75:1.2535584016857138 76:26.8287379717129 78:4.914196167112058 81:1.3752475975027645 82:21.30622519830152 83:1.389450253717293 84:1.4038259314667298 85:1.4104184076996826 87:5.247000505386713 88:1.4548651246807978 90:10.21911719461952 93:1.4967398178755436 94:5.348941914985383 96:1.5182264641742824 97:5.43757116413393 98:5.474395696692314 99:1.5548866677035378 100:1.5926520912892237 103:5.5909596599276155 106:5.7010313162204005 113:52.50079837785232 117:77.60477536019255 120:1.8163635694992493 121:1.8181834730421684 124:45.906212530647345 127:1.8682650026657281 129:1.8796478986854375 136:1.9027000212917236 142:1.9560129780046533 143:1.9620643482129558 146:6.4295617421807965 148:6.51149872942125 150:2.0240523381226003 152:6.571929737146051 154:2.0910766327956503 155:32.749499123221874 156:2.108892575288031 157:6.7303194003964295 158:18.806428001552025 163:6.840130656296625 165:212.95435389186466 166:33.37825051844511 169:2.2013978918586132 171:2.2061799172116165 173:19.339507108306975 174:12.875326211293201 177:2.2950006419855744 179:7.119962075740348 182:19.63254415989679 183:26.85838199667432 184:2.346721453570937 185:13.154896087624438 196:7.382505806916774 199:7.424237812580815 200:2.4501251414239715 201:35.2524548766711 208:2.4900482361273055 210:2.5016465533247993 235:7.891546330920282 236:2.6640396389664933 237:7.905253838914871 238:7.912127331278906 244:2.690069509149205 245:2.693353339944861 254:8.081172324728346 255:21.590969927166235 259:2.7811848895264584 262:14.618969627227852 263:14.630295758396095 270:8.235897918946185 275:2.848536292262489 277:2.863078524335029 278:2.863078524335029 279:8.3273831290783 281:2.8703985802540783 284:2.88884360113874 288:2.918795060114875 291:2.9416230058224144 295:30.360613099079394 300:8.55849452480972 # fibrosis
2:48.82518590289034 3:0.01738732800866362 4:21.566520762818925 5:9.433183476015428 6:6.876600246863985 7:1.4438437818135141 8:1.5822324191196968 9:0.12739961818715 10:11.710435728507372 11:0.19302433585321022 12:68.11558790158315 13:2.059168247598907 15:2.323069359877115 16:0.3464466787788494 17:5.6059373206264524 19:18.784028206631437 20:24.395754246025717 21:14.716968165082987 22:10.315246310790183 23:2.8824176589784845 24:0.5176435515228425 25:10.658405636033745 26:26.55418549213943 27:15.965227879521436 28:95.284079740444 29:45.37894620356957 30:26.896835613680672 31:0.6223896056192023 37:40.74893762823503 39:12.038382969764266 40:17.2155695978761 41:17.482846240087536 44:7.746640235125208 45:3.771972657534692 46:12.668537786077312 48:18.22915169270697 49:0.9312150905087939 52:8.328561771195327 54:13.387788560774357 55:1.0290262709817635 57:4.288806810596235 58:4.362524430342918 60:19.38848282744066 62:8.817180029616745 63:1.1293325950416802 64:4.518197409627702 66:9.092968895787518 70:4.674669559033736 72:1.2200318594834743 73:9.334372607588632 78:33.820246002742984 79:5.040253317800491 81:1.383913712640117 83:9.901599046655084 84:5.153169271895748 86:15.517767774740108 88:5.27029907039123 90:15.851049836619652 92:28.55751666228953 94:1.5070273494912352 97:10.429425828502112 102:1.6047348403686585 103:16.418803669411744 104:10.67944635844353 105:5.681978041653736 107:16.697322342847972 116:1.751280846105375 118:37.8163629512742 119:1.7915050289025933 120:1.8256667591033535 122:6.108411257068851 128:1.8814181596612758 131:1.9005171790742674 132:1.9005171790742674 138:6.305099280222035 144:1.9715351069636153 146:1.991918830291929 147:12.074547936480274 148:2.029366768603832 149:2.0314764430699372 150:18.37216696380736 156:6.72683109948807 160:48.91601862457314 169:19.17641253371848 170:2.2111090042901425 174:12.907884782565308 177:7.130141127124542 178:2.307342035260378 179:2.309892835177016 180:2.3175712728815663 182:19.676641151688393 185:2.356560472275763 189:7.304399130468105 195:2.42936531046559 197:2.4376728093319184 199:2.4516191488947747 201:7.481698906508888 204:2.471358484439709 208:2.5000019366014836 219:2.5619273324511833 221:7.694023889860423 222:20.776654138871287 226:36.086871866040845 228:7.77210049274003 229:7.778684794435913 234:7.84520495956586 236:2.674119055615725 237:14.23760558080497 242:7.9612103584745695 245:2.7034526070075158 249:2.729986743340838 250:2.7333346229261215 251:14.419175935168075 252:2.7333346229261215 254:2.7603718925763334 255:8.117130027134245 259:8.168192206083472 260:2.794819530489828 261:2.8052987063605603 262:14.651927393271523 271:14.754715625316464 278:22.09626493772362 284:14.954159336478229 290:8.466693392801812 291:2.9518766736691284 292:2.9518766736691284 293:2.959561363800754 295:8.563708328464335 300:74.99890786425969 # deficit
1:16.880479740729783 2:0.7718866501841095 3:3.1735418554314623 4:0.019051463375783645 5:1.1059459954763764 7:0.0779941680681852 8:15.239027042591252 10:4.452479791240632 11:109.55751128746718 12:12.237295894030987 14:0.28118330091940485 15:2.323069359877115 17:9.45416336187057 19:5.6888189872353925 20:0.40251680426163244 21:2.7491810155314154 22:36.93674978751215 24:10.576338238372292 25:0.5305459413479211 26:3.1118615905793914 28:6.815038368812225 29:16.009051598487655 31:3.22036948694904 32:33.44168503848515 34:21.7772050898874 36:0.7180103911407439 37:16.961242138926274 41:3.708260623842302 43:3.72498192391683 45:7.767869782562341 46:0.8736036213836832 47:23.767277423410043 48:18.22915169270697 49:43.300037968073475 50:361.55635121150647 51:18.612772982109107 52:13.226458763789395 53:8.376656549493042 54:4.197002562285338 56:51.69992783171922 57:1.0449127130311593 58:1.0755165165717542 62:13.89587085812737 64:1.140644810359619 65:4.580312451652326 66:1.177463551724893 67:191.51122003188385 68:1.1925530139270146 70:4.674669559033736 73:4.758721980874223 76:26.89469652041789 78:9.610054969568905 79:9.776562582462658 82:56.45530558590016 83:15.37591953130758 84:1.4125405363924157 86:1.4271167472289255 87:1.4622900016942524 96:16.00276244820743 97:1.546081222876067 99:1.5638393308773264 106:1.66299580741945 107:29.79870927480754 111:1.7155873628345069 112:5.842974407094393 120:1.8256667591033535 124:11.478243040081798 127:1.8776299268184278 130:6.241062645633846 131:1.9005171790742674 132:24.38333293876431 133:1.904368894727336 138:1.9257468780808495 144:1.9715351069636153 151:2.0484671274854076 155:25.53853492085403 160:2.1594595561088084 164:2.1850575316517507 172:2.257216402262658 176:2.294652561173603 177:2.304795554024139 184:7.241567444183072 192:2.4019941857173355 196:7.403770272569215 199:2.4516191488947747 200:7.463561936438696 201:2.468523080326886 205:7.524384277719822 207:13.659228938816439 208:2.5000019366014836 209:52.06965992873748 217:2.5350863476806635 219:2.5619273324511833 222:2.570977568932569 224:20.80331768700382 225:2.5800803092028604 226:7.7263479565678574 227:2.595369695798614 230:14.011079787607972 232:2.6326809067430963 234:7.84520495956586 236:2.674119055615725 237:21.243243249542314 245:2.7034526070075158 246:2.7133514378130656 263:8.20511300706513 264:8.227448118294571 270:2.83357908883686 272:2.84072683757691 278:2.873285870614237 289:2.9290354931762184 290:2.93282039741958 292:2.9518766736691284 295:8.563708328464335 296:2.9789311923982993 300:8.580131741451062 # expression
1:20.57226570354493 2:8.162684468234884 3:3.1735418554314623 4:1.0808856342912998 5:3.2482129451662733 6:23.51520245618765 7:3.868137349665031 8:1.5822324191196968 9:35.518048405338526 10:1.773929080285572 11:0.19302433585321022 12:0.19753244593263455 15:0.3114003957811792 18:2.4786839939799328 19:2.4990800433706033 21:2.7491810155314154 22:2.820094548304711 24:6.409191896305765 25:20.489645841498504 26:15.779341460387295 27:0.6059147845888336 29:0.611552279009792 30:3.194326738681297 33:0.6650066255941374 34:16.42325467845949 35:60.06498395922071 37:0.7378529309144268 38:3.5587217762362346 39:0.7609524076780622 40:3.6136099691916774 41:3.708260623842302 43:17.529955895424475 44:3.7587339851112747 45:7.767869782562341 48:8.091775273999295 49:4.011387317714656 51:57.97948009390564 52:0.9766781488285103 55:1.0290262709817635 58:98.88885777492915 61:13.854639073372972 65:14.21859916728932 66:1.177463551724893 67:1.1914681746964042 68:14.349797253658288 70:1.206755530720625 72:26.417611739790022 74:4.7854723872035665 75:9.406143100597184 79:41.240679458780846 85:27.93537304855715 86:1.4271167472289255 88:1.4636634880766977 89:10.205796042956557 90:10.250758580975905 91:28.51563837791433 93:1.5056043083757789 94:10.2910565035297 100:1.6016598648873042 101:5.586987828225023 106:557.4845728109883 107:1.6726965430215406 110:1.7039009411152615 111:5.839226015302217 112:5.842974407094393 113:16.9630568201469 114:1.732464210647381 116:1.751280846105375 120:1.8256667591033535 122:6.108411257068851 124:1.8476949397767999 127:1.8776299268184278 131:54.450670245019296 132:1.9005171790742674 134:6.258020010139143 137:1.9198837821275678 138:17.877799364587457 139:6.309412094268379 141:6.339757531313924 144:1.9715351069636153 147:2.023056437893533 149:2.0314764430699372 151:64.3862755043595 155:2.1006818977086863 162:6.8510434415233314 166:12.641842960890896 167:6.886641176202686 178:2.307342035260378 179:2.309892835177016 181:2.3175712728815663 182:7.16873728501105 185:2.356560472275763 186:59.32300825214924 188:7.287151221223722 189:7.304399130468105 190:7.315945023660609 192:2.4019941857173355 194:7.39193275042796 196:2.432129488464046 197:2.4376728093319184 198:2.443236189143895 199:2.4516191488947747 209:2.505794668405836 213:2.5174453013609805 215:2.5321322776323467 219:2.5619273324511833 225:2.5800803092028604 230:52.98340543545753 232:2.6326809067430963 233:2.638985977743602 240:2.6838370777570124 242:2.693614709588906 246:28.9673515719072 247:8.024180020671775 249:2.729986743340838 251:2.7333346229261215 253:2.7535698298630313 256:2.7706291650501162 259:14.60684159369541 260:2.794819530489828 263:2.808806894578783 268:8.242415286208404 280:8.356687760140677 281:38.05490889004707 288:8.458724385976392 291:2.9518766736691284 293:2.959561363800754 301:8.588371276174152# worm
1:42.05726051813999 2:23.972176997268747 3:21.557079204638917 4:9.38955784089581 5:13.258575262429401 6:0.07258773740474345 7:3.89396933156533 9:11.411068165702938 10:20.7364109589527 11:4.736559380330924 12:12.287758776226422 13:4.972823370531145 14:5.256613467975954 15:9.195222468765813 16:29.15954461692494 17:2.466475207328603 18:0.36689087651738705 19:2.516100660373605 20:2.6199720886429962 21:10.1924446075992 22:14.97882576919957 23:92.30878226250029 24:6.438472782404527 25:6.497532192593604 26:38.63870276638789 28:21.30533944282638 29:11.201773640746632 30:0.6194394878025723 31:16.14585212339106 32:16.453269277459157 34:27.555270547635068 35:0.6830477225751012 36:3.491064051836191 37:11.947786989218715 38:0.7586061298116891 39:12.080142826559799 40:0.7800664209129432 42:23.131156772635933 44:23.30389849473471 46:12.710634648621898 47:0.8995342176151813 48:12.943618012785768 49:0.9389846649735939 54:1.0149848589313937 56:1.0454391232480815 57:4.3082870192143385 58:19.358806309600606 60:45.359560906111966 61:1.104281316555478 62:4.450582893142868 65:9.084428809249237 66:39.39959857983646 69:4.689319088459009 70:9.2333226052714 71:26.43208027922921 73:20.44392445154783 74:1.2624352360490785 77:27.106505849300504 80:1.3785627278735684 81:5.107459528519019 82:1.405592512980986 83:5.140244923313222 84:1.4213193412328584 86:1.4359197972309585 87:1.471150360287626 88:1.4725260508698452 89:5.334892742352819 91:5.366919766148723 92:5.3798213041173115 93:5.386291702285673 94:1.5159582437424677 97:5.478280111834308 98:1.5713645028543584 99:29.073816283104254 107:1.6818677186306918 108:10.917150777936222 109:1.708130594369291 111:11.055009215087864 116:1.7605556381206475 125:6.203227686892378 126:11.60009762083466 130:11.678058095990203 132:1.9099727615567648 134:6.278908634062271 136:1.921573444153103 138:1.9352311239033066 140:6.343305500750387 141:1.9510055162074058 144:1.9810700660583966 146:2.00147583894746 148:12.128368565347392 151:2.0580836713745416 152:2.0666641875106913 154:2.110351363315563 157:74.14223028832801 159:2.150829195058596 160:2.1691863549390926 161:2.1761300353701705 163:2.1901166679233395 166:19.135132997073903 168:2.2113488944509556 169:6.948982753017877 171:2.2256751633228333 172:7.048731874449087 173:2.267033614713584 177:123.54908759340746 179:2.3197563587244803 181:7.178964947394124 185:13.220353599934892 188:13.290364172670708 189:2.395731059524907 194:2.43656665965139 197:7.437045737485433 203:27.68537814902092 206:2.5100198377495446 211:7.59526232363682 212:7.6014911651965384 221:13.914425856939491 223:2.58407899426369 229:14.044100034858896 234:7.866752947611129 235:2.6810342612749642 240:7.96204264265112 241:7.96894704020071 242:2.7037715607869965 247:21.488711402431885 251:21.532448801260024 254:2.7705728572594492 257:2.7808367465779034 258:2.787715781249304 259:2.8015623197963855 260:2.8050425520778233 267:8.256593252070713 269:2.836705519290727 283:29.99881281878088 284:8.417309511143703 290:8.488428865651796 295:8.585470270801506 298:2.993168086979829 301:3.0010029842851083# diabetic
1:4.824738955011519 2:28.58149413263802 3:26.208773838248817 4:13.145128122146897 5:3.2727684934083867 7:1.4581814567898999 8:890.486551931497 9:20.225577370204533 12:1.9540982987703852 13:12.66922895746141 15:5.421541639946069 17:0.35733498506442984 18:0.36689087651738705 19:9.610486391656433 20:9.852812171510799 23:0.5055301334491737 25:6.497532192593604 26:0.5888164611176849 28:16.035578345266792 29:6.859560418992123 30:3.212509614586338 31:11.267434524230422 32:3.3456446556436488 33:0.671956850616449 34:0.6725687430131738 36:7.316014740492293 41:0.8173532334085905 43:12.394137267359762 44:0.837377011218861 45:12.497986052297323 47:3.933037210853293 48:0.9239928541291482 49:13.024604984736376 50:37.066589315224675 51:4.131607322427989 53:4.172601319430265 54:232.6469142622222 55:167.5358846920056 57:1.0529642918038256 59:1.0904735624827693 60:8.788172528653988 62:25.571561765683878 63:4.510940911082781 67:9.176461001749267 68:9.180501164026577 78:1.3263060027076665 79:5.060376998544389 81:1.3926440270293008 82:5.137250216233985 83:5.140244923313222 84:21.513054496303827 85:1.4279338584196493 87:10.163501958102021 88:1.4725260508698452 91:1.5060159040791312 92:22.068342491618335 97:1.5550716337248804 98:1.5713645028543584 103:16.46237697885005 104:1.6262034964435264 105:1.6545313549880951 106:44.31039019582929 111:1.7248158575833425 112:5.863633737623412 122:17.509450700389607 123:6.133289254231575 124:6.1537077771629 125:1.8795049528664423 126:6.211552771325963 127:1.887059050995108 129:1.8984684050175715 133:1.9138288867272968 142:1.975005466012944 150:2.0431903547250543 154:73.76895325864945 155:12.368471629101405 156:2.128202587420546 157:2.1394719798943322 158:2.148550670013014 159:12.504066267908437 164:2.1948085873381884 166:2.2018745984172368 168:2.2113488944509556 170:6.948982753017877 173:7.048731874449087 174:2.2819090350137063 179:2.3197563587244803 183:7.234696848656417 184:2.3664636917327884 192:7.360520697088591 195:2.439328075662134 200:7.4849775931003 202:13.588945053327523 208:2.5100198377495446 213:7.607730970594855 215:7.639095739033234 219:13.894741860437703 223:2.58407899426369 232:21.092219286013915 233:7.866752947611129 240:2.6939873120767284 242:2.7037715607869965 246:2.72352152303475 247:2.7334885819078845 251:2.7435179418555293 253:29.24433780125598 254:8.124302381328627 258:2.787715781249304 262:8.219356837674916 265:8.249115211933058 268:8.264086791688758 271:2.847398524648792 272:2.8509785335061752 273:2.865377771341277 275:2.8689975401764007 285:22.252707444718876 289:2.9393401274304214 293:8.544721682451465 294:65.4212918941972 296:2.9892645021630564 298:2.993168086979829 # stem
1:20.67107842581701 2:48.979103157851824 4:47.12041059515336 5:0.023687072968499805 7:19.13332586656017 8:1.5970162683929185 9:1.6818606487490058 10:4.4793185550221075 12:16.72300548985485 13:4.972823370531145 14:5.256613467975954 15:2.339735710418052 17:18.66431429627503 18:5.683186533912407 19:80.9632148757328 21:6.133559378209342 22:6.250795083505843 23:6.353566351788352 24:2.9518022196547746 25:2.9878066299843296 26:0.5888164611176849 27:3.1942595963780285 28:0.6149009666492347 30:3.212509614586338 31:11.267434524230422 32:3.3456446556436488 34:3.353694140608317 36:60.99032387286954 37:3.5425273407820868 40:3.632352202966263 42:3.7271173909864403 44:23.30389849473471 46:0.8812167886605563 60:4.412589048175389 64:4.537891351639863 70:32.89453896389667 71:4.7100966382444 76:1.2903790429688915 80:431.9184959876616 81:15.34925698879878 82:5.137250216233985 83:5.140244923313222 87:1.471150360287626 88:5.2905902637524935 89:5.334892742352819 92:5.3798213041173115 93:5.386291702285673 94:15.949261734641473 96:10.394226872794054 100:1.6107318383208231 102:5.610961760047526 103:5.631867003964763 104:5.638865500640892 109:5.8226109773028245 112:16.951260349675984 121:6.108950948826372 124:46.08727893483593 129:17.75228661535647 130:24.416514755713653 133:62.80119747915924 136:6.295960944811013 140:11.803867417270133 145:32.00124938139356 147:6.539612662415702 150:6.562656536047286 152:6.61390859216022 170:6.948982753017877 171:41.450624925539614 175:12.965485311910022 179:7.162417249577377 185:7.262899295474831 194:7.413321942186412 195:7.4192379328979206 200:7.4849775931003 202:7.503121179502052 208:20.50833328921281 212:20.572453986817575 217:7.645402099592772 220:61.43845953822925 224:7.734886941960032 228:36.29800479709211 231:7.846659791640791 238:21.302043305648247 239:14.291736006528229 241:7.96894704020071 245:8.00366979806829 254:8.124302381328627 258:8.160565913512666 259:8.1898416544637 264:29.604510255963337 265:21.90706447325295 282:8.393909168693495 283:8.401692532569685 284:38.24413077241868 289:2.9393401274304214 290:22.398751046531093 294:2.973741670160209 298:8.593674933648844 300:8.601898095436422 # porphyria
1:13.498456564561707 2:2.6249902892817474 3:9.336049948764659 4:21.64945250904017 5:0.023687072968499805 6:1.4167860392334066 7:14.72626757587119 8:52.17023179654873 9:265.9206892584724 11:8.227258769802253 12:8.267545426205167 13:2.0752450261781243 15:0.3166381194320662 17:2.466475207328603 19:0.37362003692920204 20:2.6199720886429962 22:25.40269269539188 24:2.9518022196547746 27:0.6126426096475645 29:0.6183021227036565 31:16.14585212339106 32:3.3456446556436488 33:97.05980690792592 34:11.526078427630594 36:3.491064051836191 40:0.7800664209129432 41:23.131156772635933 42:12.357142941529512 43:0.8239762953835107 45:0.8426447854520712 47:0.8995342176151813 49:18.386005549251152 51:24.503781072477512 54:4.21639243696108 56:13.590614102445995 58:1.0836386026885056 60:1.0963685340433853 61:4.431524935084295 62:1.1122550788103729 63:1.1375736675919024 64:45.99561872431019 65:4.60006148298044 68:1.2009263025278585 69:20.200591606761616 71:4.7100966382444 72:4.7257738132436495 81:5.107459528519019 82:1.405592512980986 85:1.4279338584196493 86:21.603289434751627 87:42.32899837224298 90:1.5046020902865567 97:5.478280111834308 101:16.410855570588737 105:5.702540371660502 108:1.6851218696795578 110:5.83374823649774 111:1.7248158575833425 113:5.890008423066627 116:17.111044877672267 117:1.7779179324266714 118:1.7902069143696404 120:1.8350341492696607 124:1.8570887872293171 127:11.61301227834738 137:6.313100186773161 138:6.32601215753968 146:6.471403886240904 149:2.0410753467648677 159:6.797116634603237 160:2.1691863549390926 161:2.1761300353701705 164:2.1948085873381884 165:224.3310271637148 168:12.706097388840718 173:7.048731874449087 174:34.0592070859158 177:19.640936637213237 182:2.332586608648677 183:2.353344273143936 184:2.3664636917327884 185:2.3664636917327884 187:19.93089357404364 192:2.411934896273464 196:2.442094458876382 199:13.53344235333156 202:2.4785167213798864 205:2.4984900114407056 212:35.6962244026827 215:2.542174439169584 217:2.545130714923307 221:2.5780236440866733 223:7.728419963390653 225:20.861246001202023 230:7.800210726542262 231:21.0784356122297 235:2.6810342612749642 236:14.260173257072639 244:7.99669831324397 245:8.00366979806829 246:14.387509148456125 249:2.7401678566131507 250:2.7435179418555293 255:2.777408189621924 258:2.787715781249304 262:37.62756932924772 263:14.696410521838429 266:8.256593252070713 267:2.833156754855557 268:21.937846369013567 269:8.264086791688758 286:2.9205343319855723 287:22.301078717764515 288:293.95892226046556 290:8.488428865651796 297:2.993168086979829 # circulation
1:7.488991740335822 2:0.8065504932831863 4:0.02382200476448182 5:3.322473017774294 7:0.0869168467898065 10:42.29698997374951 12:32.12927359073085 13:0.24580351480363435 14:0.29646497673988564 15:9.275461160347835 17:2.500716134762985 21:2.8020095477452345 22:0.4959681524185813 23:0.5182742597363983 25:3.023887603493572 26:0.6022782954021818 27:21.414289555660634 29:0.6319973497841826 30:0.6331435222043762 31:33.19998480251208 34:0.6866691374104809 36:22.450034698797946 39:3.639878982125287 40:0.794889171716386 41:0.8324050509821211 44:3.8158760514668812 48:30.296883210550277 51:8.404488541075265 52:4.181361932753601 55:4.309110267327829 56:1.061702571126757 58:4.421569929328843 61:4.471112261960913 63:14.155296590790911 64:4.577672586467214 69:4.729364758949215 72:20.410072618471904 73:26.79195572136615 75:9.501035142917724 78:15.108784231912766 82:21.526353502690252 83:1.4245998378208122 88:5.331566004257618 97:5.51951154939255 100:5.64541779685879 101:1.6306145044035387 103:1.641468924591382 105:5.744058385340176 107:10.970605662749172 116:17.199357746079205 117:45.514458846104574 121:1.8557931999319013 136:1.9407066161617719 138:6.368231268009094 139:11.849217507488124 140:1.9622777264364186 142:6.4556867699068645 143:55.516267191359105 144:18.221127748683266 156:25.80886635064331 160:12.631327558541939 164:12.716904149276411 166:26.228213065892838 169:41.572380466389056 176:42.23995857097274 185:2.3864656803567685 198:2.473353115403418 201:7.546359083209552 202:2.4986995534995367 203:7.5524321222447215 204:267.4732185036554 215:2.562454313021135 219:7.746047983707619 223:2.604420622583165 224:7.778288052973909 225:2.6105082100010346 227:2.62583067985778 228:2.635095955247758 231:2.660071530724665 232:2.6632212913721425 234:14.212625740610921 238:14.347930651194657 247:2.75403753705801 255:2.79801449242263 258:2.8083353179932606 266:14.808883606278432 274:8.368372179934857 275:2.889718540342816 278:22.23132657880151 288:2.9601449473822146 294:8.596734626516891 297:3.014034669708229 # finger
2:1.9100453361679123E-4 3:1.1053439704941075 4:0.02382200476448182 5:3.322473017774294 6:6.989152362813692 7:0.0869168467898065 8:29.904341029377804 9:25.277204118860222 11:1.96950936927347 12:8.346011127441074 13:5.028558983232353 15:0.32730910142726755 17:18.792127757224343 23:25.820127075752985 29:27.114592682692404 30:16.17744212456362 32:21.94461663538059 36:7.376724487084584 38:3.61513699614264 42:29.22912689326487 43:0.8390677608256454 44:17.786748826029935 46:0.8966386653547402 51:44.126260092367836 54:1.0311028920858296 56:1.061702571126757 60:19.552270697140838 61:1.1208135762844593 65:14.347807343204137 67:1.2167769735613987 75:4.864547266136137 82:5.178005541194888 85:28.136373340416064 87:5.328420680298446 88:1.490446722326944 89:1.5099327709586008 90:10.346860645849585 100:1.6290713323524275 101:1.6306145044035387 103:5.673296838499813 110:16.976506213154092 112:1.7451530067735606 113:1.7570054798869394 116:30.565884776478658 119:1.8196770766335668 120:1.8539644771398018 121:6.150940756170084 126:1.9023217974279327 127:6.26200747619867 138:6.368231268009094 141:18.08308037556815 143:6.469002242503226 155:40.68298019928463 159:2.1704430594532935 170:58.02679019795735 172:19.517245391753878 173:7.091616919546542 179:2.3396789552023467 182:2.3525312584871534 185:7.305956355282272 186:13.321510946117273 187:34.858855810006126 189:2.415781566426276 193:2.4484154969915783 196:7.46834443674078 208:2.5302511901399622 211:2.541884795259666 218:36.07012081585553 219:7.746047983707619 223:28.36866321168971 230:2.6381964708981323 231:14.18186213035909 245:2.734138562680097 258:37.58150884178812 259:14.706866338714322 260:2.825684146024691 276:22.199705375929213 286:15.090344703500575 292:2.9830258323197025 293:2.990723757324987 295:8.629387513716473 298:3.014034669708229 300:75.34784608602043 301:3.0218783903443707# stain
1:4.905013054523395 2:2.671419331536451 3:1.1053439704941075 4:9.485831786308195 5:36.79058347046853 6:33.92481371997091 7:10.76542963649346 8:0.11794496779537021 9:59.420392281075216 10:60.497611532595826 11:4.791617580908236 12:43.551095141980056 13:22.210555591238535 14:13.290348475070404 16:35.05033074462146 17:5.6917850678407556 22:37.23704155174463 23:10.58134596569327 24:10.699659027475665 25:6.556801885769982 26:0.6022782954021818 27:16.124747010156486 28:0.6285697710635949 30:6.924473352745806 31:0.6429601849591108 34:33.746453421879295 36:11.917198196117678 37:7.459891199779915 38:12.109576360928061 40:0.794889171716386 41:12.441762483257696 43:0.8390677608256454 44:7.838465335202188 45:3.8291609805209696 46:12.795624250872418 48:4.032319214087831 49:8.243381756596788 51:8.404488541075265 52:1.0005327028782622 54:74.01078608663452 56:1.061702571126757 57:1.069262992939286 58:13.876175291745717 61:4.471112261960913 63:14.155296590790911 65:1.1919702789312152 66:1.2026864083216533 68:9.243687077217059 70:1.2321568845780284 72:20.410072618471904 73:4.81881859232907 75:1.2877294300634057 76:9.573955976371758 78:1.3437285539067558 79:15.33594923114315 80:27.76545357620911 81:1.4103002024531748 82:1.4232927696612345 86:1.4537214435100039 87:10.227662015367052 90:10.346860645849585 97:5.51951154939255 98:16.303300680815536 99:1.591085467507961 100:5.64541779685879 103:5.673296838499813 104:5.680304152802952 105:1.6729942996136693 108:1.7036685865868317 112:1.7451530067735606 113:5.931751303572552 114:1.7604113812042979 116:1.7793007701898578 117:45.514458846104574 120:1.8539644771398018 124:1.8760720299604594 130:1.9252252331996749 134:1.9329444197784524 136:1.9407066161617719 138:1.954395164280995 140:1.9622777264364186 143:11.998209385193586 144:11.998209385193586 148:12.194001308424653 150:12.20826208749037 151:2.0775123081198035 154:2.12988584326727 156:2.1477723494653973 157:40.91810484180082 160:6.879669152164704 165:57.805238057274636 167:12.740478268279071 168:2.2310774281600096 169:6.991783999248425 171:12.81980235589805 173:2.2868635894464315 176:2.32439898577422 180:2.3473772409193283 183:7.2777318546078975 185:2.3864656803567685 188:2.4077304154364105 195:7.462414083851883 196:20.29762611874193 199:13.59984251864166 205:2.518703720229205 207:7.613742300255428 208:2.5302511901399622 212:2.54480678828981 221:13.981002462065632 227:2.62583067985778 229:14.110733984612358 232:2.6632212913721425 236:7.984946741206926 239:14.35847582550627 240:2.714483331850546 243:8.0263601668151 244:14.411502307821799 246:2.744057244073483 247:8.089389381514097 252:2.76408013116088 258:2.8083353179932606 263:8.270487795067233 266:2.8538336402602384 268:2.8573868163513407 270:2.8645164930831375 271:83.23045241243696 275:8.376012426826556 284:2.93012290310917 290:2.963936469014418 292:15.224204239644207 299:3.017951895550014 # hemorrhage
1:2.735823308605666 2:8.302004668280068 4:9.485831786308195 5:3.322473017774294 7:3.9462267270703903 8:24.802227129733293 9:1.7123316867514708 10:1.8203557851696774 11:0.2061482107304809 12:8.346011127441074 13:5.028558983232353 14:33.84599742306453 15:0.32730910142726755 16:0.36302868909613506 21:0.470873134914186 22:6.3095760689712375 24:0.5369129317683142 25:6.556801885769982 26:6.789657122018746 27:11.250700205806071 28:0.6285697710635949 29:3.246209123598957 31:3.275423758841984 32:3.382778093292833 34:3.390849599190445 36:0.7396115617030178 37:22.628015059738456 39:7.5559834938331765 40:0.794889171716386 41:23.26283620614763 42:0.8324050509821211 43:0.8390677608256454 45:56.18182891756572 46:0.8966386653547402 47:0.915057426172879 48:30.296883210550277 49:4.069375279738258 50:18.710550833957793 51:0.9961164839385181 52:13.354364741594514 53:13.420426408070039 54:8.539448092912892 55:1.05326418264297 58:13.876175291745717 61:4.471112261960913 62:1.1288225937541154 64:25.995194807884864 66:46.64275311298584 67:20.22622398631521 68:32.92167367216607 69:9.288394225744554 71:1.2388145691133012 72:4.765881187975427 73:47.41516985067296 74:14.78981994104275 75:4.864547266136137 76:20.80432955326371 77:1.326760135241202 78:9.705257759622482 79:5.101017712244231 80:1.3961704138507662 87:5.328420680298446 92:10.372043071589282 94:1.5340155789430288 98:1.589589367385165 99:5.559810641695435 100:1.6290713323524275 102:1.6321595342615696 104:1.6445870796642938 105:1.6729942996136693 106:1.6906651998518156 107:52.295937788068656 108:1.7036685865868317 112:1.7451530067735606 120:17.546943620655306 128:1.909914310139538 129:6.287196923123024 131:1.929079474956936 132:1.929079474956936 134:6.321079237058658 136:11.796047532492858 142:1.9942577032339965 144:2.0003355327422043 146:6.513768522255364 147:2.0520222373392354 155:2.12988584326727 156:33.14330077640517 159:2.1704430594532935 162:19.150332130188733 163:2.2098055077715344 164:6.935272429903391 169:6.991783999248425 172:2.2868635894464315 176:113.97434984139404 180:2.3473772409193283 183:7.2777318546078975 185:2.3864656803567685 191:2.432011867829216 192:7.403652739743326 193:13.490430014684216 196:7.46834443674078 212:7.644799643960291 214:13.82538078464071 215:2.562454313021135 216:2.56541499959057 217:2.56541499959057 218:2.580302836344322 221:7.758909027460775 222:2.601385619661927 230:2.6381964708981323 232:14.192097816055677 235:2.7015126358765618 237:2.7079848332141454 245:2.734138562680097 252:2.76408013116088 256:2.801447460956094 257:2.801447460956094 260:8.240894523088878 262:37.76485180437031 266:37.880929047280034 270:2.8645164930831375 272:8.337971191314022 273:2.886094360208987 278:2.904296064858847 279:14.983140072107199 283:2.9227022429414595 287:2.9413170938331716 290:15.162964796647769 294:8.596734626516891 296:3.0101266732337004 297:8.637596588418663 298:3.014034669708229 299:8.645824161864583 301:15.348713298049908# sense
1:78.78592390645251 3:3.2722702959534735 4:6.158463566806504 5:22.059459413972952 6:14.736620086908257 7:1.5019841868564738 8:1.6421575246944708 9:4.3720592949607955 10:36.71186408770564 12:2.002227589786521 13:2.124265079130828 15:5.507215095238781 16:0.36868788810995917 17:5.720801207249562 18:0.383940591321648 19:19.040051868785632 20:0.4260607962532829 21:0.4771199462066223 23:0.5247455974917736 24:3.005951674057056 25:10.823599074236503 26:0.6091084877461415 27:3.249518687546087 29:21.53351209390185 30:6.954748580858063 31:16.30657129268575 32:0.6907310994193633 34:3.4096270399100996 35:7.229379778090854 41:3.784477427789076 42:0.8400302366845797 43:35.6633166528459 46:3.945383310600118 47:0.9229183073616544 48:0.9475752075867969 49:4.088969871016126 50:0.9945190919084455 52:1.008616088874512 53:31.0862117466398 54:1.039261186263068 55:1.0614753549297364 57:1.0775116212564513 59:4.45795459526571 60:1.1212133188796198 61:14.026845233513292 62:8.9428072372249 68:4.721176479984461 69:1.2385411279376555 70:1.240755871717963 75:1.2964364013437375 79:21.374467664761806 80:9.927195047737737 81:1.4192275688336995 83:1.4335514492607622 84:5.234788756982013 85:1.4546959320994672 86:5.26834620650405 88:1.499506337347504 90:1.531734469631494 94:1.5431435256451358 98:5.577272755570026 100:1.6383403587009742 105:16.744088487579898 109:16.9975212723164 110:1.7411457917929205 111:5.922644265857271 114:23.619088254869787 118:1.8185363308646219 120:1.863528920999649 122:11.57074437807244 123:1.8763970471124964 130:39.096602621794894 134:17.95659999244424 138:6.389540538653218 139:11.882224953765453 140:6.406860340607671 145:6.49481457151864 148:2.0681461664813225 150:6.626535506410682 153:6.744315962740981 156:12.52733966968993 157:6.836613832297529 159:92.73421611567525 160:12.664575354407054 165:2.229174499713973 175:2.3193063431301293 176:2.33444633281755 178:26.936926900893425 183:7.29944907387138 185:7.327684601290388 187:2.4098327114223803 190:2.4313015517128775 193:2.4585664961780487 198:60.51717701830872 199:2.491933388583742 212:2.555032773136476 213:13.849349912399997 215:7.704297872559212 217:2.5756564227662833 218:2.590555287114448 219:2.6025768062677472 222:2.6116535093694244 223:2.6146907178364276 225:2.6207827163469335 228:2.645388105866018 229:2.648490827287613 230:14.14435228374911 231:2.6703813261730915 232:14.225733760206387 233:2.6798560083302174 234:21.255269304197704 236:2.7150861330416407 238:8.020671252653065 240:8.027568995888181 242:2.7346347220434657 243:8.04834204592984 245:2.744499087508237 248:2.771103804454084 249:14.54193813899975 256:8.211715081330189 257:2.8118520991551637 258:2.818744367785028 265:8.314906247201604 267:2.8642713643302646 272:2.8821262289796756 273:2.8965519359440854 278:8.428831926042054 281:8.444295880487838 287:2.9518077563132405 289:2.9706466388339092 290:8.554425037396319 293:22.650320198834088 299:3.0284866742753245 301:22.78461029360788# horse
1:57.338081876656666 3:0.023625155704053 4:3.300073436285367 5:22.059459413972952 6:102.47907386814013 7:0.09002293013113942 8:4.221558234381598 9:0.1422330859341162 10:1.8360966158521452 11:0.21065469552870328 12:16.911907241247587 13:22.28620479738172 15:13.642649872061867 18:0.383940591321648 19:24.249244396754847 20:9.975224724377007 22:25.63276861198617 23:2.9540190749526483 24:6.527506924131435 26:21.253190651603504 27:0.6332186696146699 29:16.22250676207752 30:6.954748580858063 31:46.00682365754949 34:0.6938186102417925 36:40.8816825189159 38:3.6342073390896443 39:0.7904496460319601 40:0.8023998233468645 41:7.78823637741762 42:0.8400302366845797 43:12.521530172774982 44:12.596257496738906 45:3.8484890253331256 46:3.945383310600118 47:12.938795875067886 49:8.274672317282263 50:0.9945190919084455 51:4.190308913659009 53:176.20153758833905 55:4.3289494083498035 60:4.472116868987723 61:19.659645293743093 62:1.1372056290979113 63:1.1626894802251149 68:1.2264387631995985 70:1.240755871717963 71:4.770417746451245 79:41.60435914643272 80:1.4050735356689785 84:5.234788756982013 85:1.4546959320994672 86:5.26834620650405 87:1.4981240341462134 88:50.071710703126435 91:16.033071212442263 97:5.540326982563573 100:22.83628023660719 103:1.650755586747418 104:1.6538781505463138 106:5.8046248239933815 107:1.709773845995133 108:1.7130412243455078 110:305.8085204218685 111:1.7528939427525183 112:17.084001497176637 122:11.57074437807244 124:1.885662931395364 126:1.9119435662423494 127:1.9157390265809344 129:1.9271880677125122 130:1.934873459943142 132:17.938801427178568 134:6.342364253826417 136:17.992326819350044 138:1.9640764643844155 139:1.966045156568791 144:2.0100675462853 147:2.0618093754251197 150:2.072386284239745 159:33.36777526208075 163:6.946667655779277 171:2.255406938275535 179:19.798364070327747 182:13.208038486835598 184:2.3965659554794887 187:13.363708777164016 190:2.4313015517128775 191:13.469987794532297 193:13.52390495612962 199:13.63334392556519 202:7.568177750812352 208:158.59037149828134 213:44.08153720422913 214:7.679157443742711 215:13.897442353186866 218:7.742344832127097 225:7.80667368842926 228:2.645388105866018 230:2.648490827287613 235:2.7118511043820788 237:21.42335931060255 240:8.027568995888181 242:2.7346347220434657 245:14.455852710359567 246:2.754424385643548 247:8.111391111638119 256:21.83068147936122 258:8.226277542703889 260:8.262942572537272 266:8.322390904309188 267:8.322390904309188 280:22.3086411755614 281:2.922106782911288 287:15.124159309101026 291:8.59457826154447 298:22.75081608639886 300:3.0284866742753245 # fungus
1:10.484539593749975 2:5.2632460440990805 3:3.2722702959534735 4:13.325551128447453 5:3.347626590149667 6:1.4601668330084503 7:3.972656737309726 8:0.12149722638357753 9:15.831388646917178 10:67.06522864644162 11:8.345236081514045 12:32.22879541091408 14:2.2922322163376703 15:13.642649872061867 18:2.5473977426137586 19:2.567952234623723 20:0.4260607962532829 21:2.8198843257041304 22:15.137682385356534 26:0.6091084877461415 27:52.401569119889956 29:3.2647839800437257 31:0.6499489103126652 32:7.171546004659749 34:7.184626023022458 36:61.40512998447963 37:0.7670506394690563 38:3.6342073390896443 40:7.63561742553583 42:55.897513597745196 45:3.8484890253331256 46:3.945383310600118 48:18.446527187530283 49:0.9626859796407284 51:51.25016911231155 52:13.397536835241858 54:24.988501041653468 55:1.0614753549297364 56:4.349304551607873 58:25.54342839450215 60:8.88258504276694 62:1.1372056290979113 63:1.1626894802251149 64:1.1740986516861744 65:20.122105418279475 67:1.2253451091057015 68:9.275581355322684 69:26.564474935413322 72:9.37782614281876 73:9.461145702099287 76:4.931339734559808 77:1.3355398341558522 78:1.352539108084149 79:9.904226056152869 80:5.136208009869397 81:1.4192275688336995 82:1.4322421768079832 83:1.4335514492607622 84:1.4480483530910382 85:5.249997991809351 88:5.352253588891734 90:5.4255179440825225 92:1.538852873959663 93:10.414600087955863 97:5.540326982563573 100:1.6383403587009742 101:5.669788809698715 103:1.650755586747418 105:16.744088487579898 111:1.7528939427525183 113:53.016685333240126 114:1.7698589756451164 116:17.243918304214183 120:1.863528920999649 124:17.694044371916632 127:6.283261624873638 130:1.934873459943142 136:1.9503724820589676 137:6.376608723702592 139:1.966045156568791 143:81.22087383146547 147:2.0618093754251197 148:2.0681461664813225 150:32.62405783766117 152:2.0959328833882185 154:2.1397523637661533 157:6.836613832297529 158:6.856364385342754 160:2.1987593558372143 165:6.967059389869343 166:2.2315402169713363 177:2.3446246106732143 179:2.3497395342853187 181:7.243651012561657 188:7.373338950084168 196:51.77423051362897 199:7.531943629638356 204:2.511734476451697 215:13.897442353186866 216:2.5756564227662833 224:2.617733780000418 227:2.6361162139810004 229:2.648490827287613 231:21.213822893729883 232:2.6735332924115074 238:8.020671252653065 242:8.04834204592984 244:2.7412042285207723 249:2.771103804454084 257:21.83068147936122 260:2.836104224134449 266:14.842645273585285 268:2.867826745749896 273:8.390457726963108 274:2.8965519359440854 275:2.9001783220298103 283:2.9331818761101296 289:2.9706466388339092 290:2.974440366066199 291:8.59457826154447 295:3.020657040288972 296:3.020657040288972 297:3.024567242596844 # swelling
2:97.8549412565212 3:13.319801513462776 5:6.265275981415778 7:1.5168534389977475 9:7.747448634874846 10:26.04389415979906 11:16.911401776048454 12:2.0185390322318324 14:2.3092211434222016 15:0.3382458367449313 16:5.721978588787467 17:2.5354916888476495 19:2.585504441002821 20:6.007255745322944 22:2.909413171142604 24:3.0242698423056273 31:0.6570048450852466 32:22.076964748140227 34:7.215303442662901 40:7.666656025188816 42:49.02125514449767 46:18.20479257617977 47:12.982019089898396 48:65.09645607610838 49:4.108699673598871 55:4.348923760342823 59:4.4780523352863355 60:14.029497561666252 64:1.1826282245745878 66:4.705700552722751 68:4.741510000111131 69:165.1598822985555 70:26.649451770140573 71:4.790793137169715 76:71.10253653313663 77:1.3443867448641924 78:5.035641176840918 80:1.4140438690170891 81:5.189416656513787 82:15.58839254123708 83:5.222299030568375 84:1.4570914208833659 86:5.289109490453746 87:50.16082822036983 94:1.5523386841242606 97:1.5916901409517248 98:5.598247649604272 99:1.609580511351093 107:11.036194015259955 108:5.854870239366778 111:45.18848762408539 112:5.947592411613411 116:1.798311673555935 117:45.69971177548259 120:1.8731605771165056 121:6.193465207018999 134:24.686987776542278 136:6.380872072229187 138:11.908756862724607 139:6.41530886039339 142:6.498528721129617 144:2.0198667722706998 146:18.40457490001914 149:2.0801278318819305 157:6.858272203033905 158:6.878031576622043 160:2.208750422403474 163:2.229760121600045 165:12.79936584306783 170:2.2606424413726938 176:7.215992465459046 180:2.367578843400353 184:13.353651836109469 188:13.423732980598773 189:7.412501042967472 191:7.447319428426485 192:7.447319428426485 197:7.523959150391587 201:7.590131632574333 216:79.76981253607111 227:7.861327171483195 236:2.7254940200815914 237:8.035892796485417 240:2.735245126780451 243:8.070459138576245 246:21.626513427124628 248:54.53588929882431 249:82.17804786025798 251:8.154798868059508 260:2.84659151544932 273:8.412678487642541 300:8.690284875669478 301:136.7365629434411# ventilation
1:73.49792563582075 2:85.063283909167 3:36.678047157187876 4:9.583466047666544 5:71.77234411717984 6:102.73010240226124 7:3.999290754147834 10:4.588667116821826 11:0.21522838722111307 12:0.2199454234530651 13:5.085101234955568 14:115.2209532619942 15:23.550962728732095 16:2.5186933232095132 17:5.7500213558794355 18:0.38975721992592316 20:0.4321128998363288 21:2.83789431286578 22:43.6729759614337 23:2.9722535889858204 25:15.632407201454354 27:3.268206735266948 34:11.694496524204329 37:12.117200504457783 42:12.527463892957536 43:23.45350740946767 44:12.639304486954678 45:23.614444054358557 46:23.943752858870337 47:0.9308463991306543 52:13.440982555602826 53:66.33994852142555 57:1.0858274601796778 59:32.05551745055204 60:60.38324881354352 62:1.1456558756000554 63:4.5909410636296615 64:1.1826282245745878 66:110.5896631113902 71:1.2561061989168343 73:14.820094945247305 74:4.88640935251962 75:27.077907329930873 77:9.707971732241155 81:15.524786678511528 86:10.16641460154293 90:22.248535769137746 91:1.5423346247374325 93:1.5509046215980569 96:1.572589655287507 98:43.69124982658215 100:1.6476765967824953 102:5.694303163800714 105:5.786111041489131 107:16.918270363144288 111:1.762386702840101 112:45.20471461044175 120:1.8731605771165056 121:6.193465207018999 122:38.68023978323879 127:80.020976283163 133:1.952325724942224 139:6.41530886039339 140:6.4283136436454535 141:18.1729293091281 142:6.498528721129617 145:99.42688111633079 150:2.0822516601323753 152:12.353872731982621 154:6.794825560448646 157:25.98715399289304 159:2.190322697461894 161:6.9379972479322864 164:2.2344696825030974 167:19.314772138726497 175:85.68126407892807 177:19.820981547240226 179:19.843786992510786 191:2.4523546140182337 194:2.4770657720995617 200:7.571961580373344 207:2.550748317907317 210:61.318109706906135 213:28.16962665799294 214:20.778997590390475 219:7.789961685342642 225:21.04216426543694 226:7.8352107568733835 227:2.6464689609563146 229:7.88763581741493 233:2.6902396336424963 235:37.01456073251079 240:2.735245126780451 247:2.7748522674813696 249:8.147694639645783 255:14.696439239488528 258:21.90639998739269 259:21.966658984597856 265:8.337104950690847 272:22.181401356947724 278:22.322714848541406 279:2.928969643726803 280:22.354476536826514 281:30.167539432078428 282:2.9400265181474423 285:22.43446386587973 287:22.482861608636753 298:8.682052890757133 # aids
1:17.4108316534013 2:34.00177943969523 3:3.3228492526876225 4:31.758363330034175 5:42.54781964171558 7:7.212423019966991 9:1.7590445665359342 10:31.416466092641762 11:0.21987007175487727 12:32.42974994969842 13:38.88827853399999 14:2.3263468649643713 15:5.565346914437719 16:9.658738222889955 17:2.5530838649533174 18:0.39564184272955577 19:0.40256905676343696 20:6.036974993580868 23:26.053421479313133 24:3.0427248058646597 25:3.0790154100846228 26:0.6229712863206783 27:27.286237430180265 29:11.411967472381196 31:16.4154311992433 32:7.233085234381944 33:75.17697200875668 34:16.746701583835886 35:0.7189861317741982 37:7.55267242388734 38:3.6727552431349118 39:0.8055984808762421 40:0.817623542939905 41:23.46344652093298 42:12.570728266371917 46:36.50969741961794 48:0.9636315634176084 52:13.484705132438034 54:1.0557801926884043 57:1.0942112962601425 59:8.924120916608702 60:1.1381112984209494 61:4.531499612579034 62:1.1541741190031396 63:19.989602734347834 68:4.761980318175118 69:1.2559327069281616 70:1.2581562655233733 72:14.750634828179866 74:1.3058968236645905 76:1.3341050914312425 77:1.3533016529093826 78:1.3703626368656807 82:1.45034341238989 84:1.4662024868364887 85:1.4728721075233824 86:1.480924170452975 90:5.467401732057566 91:1.5515823511679436 92:5.483575616670278 93:1.5601655739141522 94:1.561601840729031 100:1.6570808329432254 105:5.80734177464346 106:5.846997991248084 107:1.7287127259780768 111:1.7719474611828843 112:5.968920146227744 113:17.229462005958478 119:1.8484471604147996 120:11.599446399257907 123:1.8957592246568498 126:11.764837965920897 129:1.9466693059398594 130:6.368331230876142 134:6.385341512229734 137:6.4196212605820095 139:6.436892348294088 140:6.4499037462587445 143:12.09799169176051 144:2.0297339968467183 148:2.0879360966294644 150:2.0921850344890003 151:2.1071555274862828 155:2.159687828484928 156:2.1776272573665736 157:2.188951777565905 160:2.218809487770631 165:84.5779818641102 168:204.70045877805063 171:19.467553839057835 173:58.82082848123135 182:2.382948499729948 200:27.907918093422964 212:2.5756871677355178 219:2.623301777477648 221:7.824997219955844 222:2.6323917138324187 224:2.638480807058611 227:2.65688970753448 233:2.700691258391025 236:8.05125990418417 243:2.755544963184455 244:45.670707923144754 245:29.255680083655438 258:2.8397648926824703 266:2.8853492382823926 268:2.88890903117015 271:14.956752308037368 282:2.9506391584204517 284:2.961777463852155 290:2.995650586194728 294:371.4525049297308 295:3.0419202005180606 # stenosis
2:5.407137164621238 3:9.678585303658414 4:1.1882578763326976 5:32.18374627955649 7:0.10312724595681882 8:7.65020077063163 9:36.40886242415033 10:12.120180289955261 11:97.00033332071375 12:8.546964768079809 16:24.270193638095932 17:9.781569147684175 19:9.898591099155212 20:10.142287934173552 22:6.460099439308777 23:0.5513109681907014 24:15.690550091051593 29:16.441468453019752 30:7.077913818061628 31:0.6785838370965327 32:22.278651852908745 34:22.30678342151154 36:0.7769528735857432 37:7.615566845903115 39:12.380036833106509 40:3.767291226547021 41:7.914097198581996 42:102.31929390066963 43:3.8797380434264204 46:4.024504157615674 47:4.070427846380496 48:0.979963119739039 49:4.168716350897164 50:1.0273916731808739 55:8.784136685999286 56:4.430108550796423 60:25.91819215318422 64:4.679492360437988 67:4.800759350211213 68:1.2614001622336077 70:9.458244787448287 72:1.2893197493078299 73:78.95161538395071 74:1.323757537535762 76:1.3520715899309614 77:9.806142980165957 81:15.659330138577067 82:1.4687198527628411 91:5.513071869656174 92:1.5760182584503402 93:22.480514541409622 94:1.5803353615932754 96:29.282927048427823 99:5.665388198268742 100:16.71599007853266 101:59.976869923683665 105:5.850220123196976 107:1.7479268130041967 109:1.7744366016297202 120:6.254227396148341 129:6.394901944701504 136:18.174114000315384 141:2.0193795875707017 143:32.469996961483716 146:25.368337027753093 149:12.368790848350464 170:34.12760863872087 172:13.126108942019544 173:50.559865390430595 174:2.3525830290557113 182:2.403569345837533 185:7.415965722600869 186:13.490740499870855 189:43.37312229163485 191:7.513849565408017 192:2.4833807612488408 193:2.499850552738246 197:2.5192887487045494 216:2.6173021770841878 218:21.047954302102408 223:2.656451160170021 228:14.270791390616877 240:2.766899849054663 242:2.7767304159161923 245:2.7866212491425957 248:14.678810953412082 261:2.8889967129958305 263:2.8925225473736518 268:22.25850750908129 270:2.917418262685267 273:124.4250390774272 275:2.942697511400158 283:15.201617035745834 286:8.596660787534939 289:30.606632504425974 301:3.0752433774285124# sodium
1:43.206184714962184 2:5.407137164621238 3:9.678585303658414 4:3.402321536085175 5:27.175986504617235 6:89.7176234489417 7:29.49972355348882 9:7.866631676868906 10:16.518374418065196 12:4.961497119167204 13:17.639994165259356 15:2.460143486828592 18:5.888161685200881 19:9.898591099155212 21:0.5027872085744252 22:2.964633587370306 23:20.700986100492024 24:0.5703679095983201 25:15.796150862054558 27:3.325098140684219 33:0.7224692221699092 34:34.20213505082658 36:69.2437987052112 38:0.8111842336120768 39:7.712033553986032 41:17.920689492821655 42:3.8628581525023113 44:3.9138072908410892 46:24.147455240097067 49:0.995232507487341 51:1.0371583728306237 54:45.08399070365281 55:1.09500008210576 59:4.53917282733367 60:19.832106866618673 61:9.041426241132482 63:9.167507107693877 65:4.742048120710279 68:4.803337833632149 69:14.761389217542641 71:4.852746581731616 72:14.840007853490814 79:15.55862214800111 80:10.05816763975095 84:5.318572186642805 85:1.4913234881064765 87:1.5350337253503088 88:5.436372053444463 89:1.556065190283587 90:66.63552034835794 91:1.570285012035982 99:5.665388198268742 100:16.71599007853266 103:29.919951756337312 105:5.850220123196976 110:1.779466307241711 111:1.7912761873087015 113:38.025977486488614 116:1.8273400509415418 117:87.59656133183742 120:1.9024667503880717 121:1.904306497044825 124:205.49596436671035 125:6.352913694220343 136:24.9049684166563 141:2.0193795875707017 142:6.563821748615905 150:6.713608175726791 154:65.93560891642944 157:75.05319580776835 161:2.2461248179747133 167:26.5160840202237 171:7.111550465856134 174:2.3525830290557113 182:7.3429062070267666 186:27.50462494485512 191:2.4833807612488408 198:7.602528221225351 199:20.613141651271953 203:20.700638181462544 210:2.593683752227984 214:7.767959049601321 215:2.6143304629323394 232:14.362341896977155 235:8.089291066076521 238:2.763636271791177 244:14.58197798007702 247:14.657147494882425 252:14.689674145606539 260:8.352502911143048 268:2.91026652835823 269:2.91026652835823 270:2.917418262685267 272:2.9246013030709337 288:3.0133334681137054 294:8.708850343521515 # abscess
1:25.385220636852566 2:20.183229744492706 3:6.267470877259168 4:13.571954076945943 5:27.175986504617235 6:7.182191797533098 7:1.5622884329100568 8:0.1363862485132135 9:11.768645997777432 10:4.672837789211381 11:2.0515496934886728 13:2.1915257826805483 14:2.361015176333097 15:0.3551629290108568 16:0.3920046963213068 19:0.4146247207007528 20:19.684981918363068 21:37.35447174652198 22:0.5284875528385838 25:3.1164566883229647 27:7.04802023312629 28:66.95890523572477 30:11.504894579279174 31:3.369875325910049 35:0.7338375626321881 37:3.6766800891958566 38:17.496464913383413 39:0.8210225144095004 40:7.761020109738228 41:0.8712110108864376 42:0.8712110108864376 46:8.172285901307038 49:8.401898895133078 52:8.5806840128277 54:4.355864967250577 58:1.1423540376103334 60:19.832106866618673 62:1.1714178114045917 63:4.652372246800886 65:20.347349404148652 66:1.2460638898424135 70:94.81117715905792 72:1.2893197493078299 73:4.921674094959683 74:1.323757537535762 77:321.3438153378967 78:21.313175413745295 81:73.12186475229935 83:35.17513992353596 84:1.4846318262940417 86:5.352226618299065 88:10.396556245898639 89:5.480890547111072 93:10.546463166885793 97:5.62495684327761 101:1.6776507088814563 107:23.491624337254446 116:1.8273400509415418 118:11.512223275918151 120:24.39896536715019 121:1.904306497044825 122:88.66650392914599 128:24.72584710078079 133:1.9819097065572426 134:11.936628280851311 140:12.036427554049197 142:2.0435647522564144 143:6.577170295866437 146:12.23477605280507 147:2.1016379845770516 148:6.704341022774425 155:41.09126668705672 156:2.197873213411625 160:2.239134829196562 162:2.2554961845121144 166:2.2720391813460794 174:2.3525830290557113 176:2.375315780271125 180:13.326639514392866 182:7.3429062070267666 189:20.3206382079642 192:2.4833807612488408 193:13.659869081716375 195:2.5109283195662284 204:13.834329555818845 212:2.5966167729570793 215:7.793134766766705 216:7.799456565908868 217:14.043436860367118 223:2.656451160170021 227:2.6779384119741754 233:8.021332338482685 239:14.528896356459299 242:8.137637702062507 248:14.678810953412082 249:8.214945990159528 259:8.345131267986858 260:22.12082018564641 262:38.115328313496256 266:8.412021826464944 267:2.9067023237915164 269:14.991217855677405 271:2.9210058542144743 274:2.9390623022789115 278:38.562940842350635 287:30.504328045322037 292:3.0362805276187586 295:22.91922000711681 299:3.071305853220307 # attention
1:7.865739494750218 2:12.21301043166776 4:6.385188970417591 5:9.92605636478573 7:24.62341168889606 10:16.648950821520668 12:5.019546916392239 13:51.52889084360689 14:2.3962504134329246 15:60.19662521307693 19:194.8225076711042 25:95.07822192454921 28:11.564430787840012 30:21.94781239844566 36:320.3733509816561 38:3.751525331724139 39:35.55777408072735 40:3.8070962927687373 41:12.746620938291809 44:0.9077797969537135 48:4.172099722681884 60:14.252267608556664 61:118.35310305375437 62:4.633178461149873 63:54.12024797306498 64:14.524275494105986 65:14.658911702066199 66:14.71349813179446 68:4.845262289549861 69:14.851848177750187 72:70.84405251004613 79:15.64967615772201 80:15.681016929355184 88:16.141540029901375 89:5.523855280785556 90:5.5528436103462235 91:16.304139827552405 100:102.81631084268028 101:5.798079990414646 107:17.146142692672825 111:6.051861355093084 116:6.131952631013076 121:6.302199071697528 134:6.472970339611287 136:18.266715553244868 138:32.29070744199207 139:64.14301287172782 144:48.10148420832386 147:48.58462792267401 156:33.633183720487615 163:19.492510808886582 164:19.513692075876733 171:19.652852961860766 183:7.432648384230027 184:35.26077559565141 185:7.4609500725699105 201:20.78172760064447 204:20.794293817108134 207:20.92111936084794 215:21.063130123149676 220:2.6686169261822608 225:36.7640331673941 231:37.093828560139855 246:21.859380359768696 247:21.902926695432633 257:22.109502879131487 258:22.139476461183627 261:177.56889621695646 271:22.399124257622432 273:8.5258670124606 275:22.492915531879245 278:2.979015782563886 279:8.57204436796593 291:22.896596089772466 297:250.9890655357319 300:23.047296778191093 # hive
1:34.24713582065949 2:67.74212019791563 3:13.63071543612029 4:54.21852763427583 5:27.376765854305592 6:7.261392368715921 7:24.62341168889606 8:0.144250104670281 9:4.539216107848885 10:55.31783441156801 11:38.41858541033362 12:8.629331033882076 13:5.2301125362217675 14:18.410381861397646 15:5.684136985966315 16:19.190700441835403 17:35.864117025296544 18:0.41987649209501543 19:14.50213584440557 22:3.0021530864354475 24:3.117945337850734 25:15.90711028790108 26:3.298543301833444 27:207.88350524240667 29:0.6820649777116359 30:11.592066935006635 33:131.45847422659384 34:7.371836230511929 35:3.553080459745706 37:23.100497010168766 38:3.751525331724139 39:0.8367283194642742 40:3.8070962927687373 44:3.9539603709217994 46:0.952749597278917 47:8.310152416320278 48:0.9965764499844465 49:1.0119251454384233 55:4.450880205395634 56:1.120759018018012 57:1.1284428256196326 59:1.1667254803358758 60:14.252267608556664 61:1.1808108677802067 64:9.276130342000139 65:4.78386680069123 68:4.845262289549861 69:1.2915480482325015 71:47.809142752710954 74:1.3419000282970754 76:5.056470137152702 79:1.4534872528320657 80:49.638300389851686 82:10.222815638397964 85:1.5100566468812693 86:1.518161609369824 87:16.134844146059585 88:5.479275068250781 89:43.374640200676524 91:1.5892694512481709 97:5.668115556909667 98:5.705206819177436 100:52.25596087805158 102:1.698513039299942 104:5.82963341562527 105:1.739749021671008 114:1.8279840043021345 118:1.8770317466198387 130:1.9942022888756998 132:1.9980873989967665 134:6.472970339611287 136:6.490102026298811 150:12.444486638456153 151:6.790652887489279 153:2.187026301557088 155:6.905058792268865 156:6.944052583769066 157:6.968648768633924 168:94.5949674374171 170:7.14588236407633 182:2.424471974716167 190:13.639420562143243 194:2.529226115020167 197:2.540381041648738 199:13.83872219081319 201:2.571473912253185 220:44.95036787009678 221:7.915060612830575 228:2.7085804929472372 237:8.148507838074073 238:14.587983677079754 241:8.169240817617258 242:8.18312932112072 244:21.801703624563547 245:2.808101719615337 252:8.267601390544256 254:2.8653959696657316 257:8.346806740545155 259:14.947428877566693 262:2.9106095257255182 266:2.928337193687738 267:2.928337193687738 271:2.9426583700930826 289:3.0350962733449256 291:8.730331651548518 292:15.465446158100033 # angina
1:0.17036135151563778 2:5.518056415026901 3:1.2155109865030995 5:3.5295511997813165 7:24.71343862704721 8:121.73861295672569 9:31.252764909078078 10:1.9501590518105214 11:2.102461600127595 12:12.811323116738787 13:2.243453814389096 14:0.3401978289083557 15:2.513840251330965 16:9.869500026906536 19:10.026301884691001 22:6.552960295293106 23:10.921672722677991 24:11.04065501794311 26:3.3179822463058697 27:3.3832652586603538 29:7.167515785801102 30:3.4017795033008755 31:0.7007968656165908 32:11.937341326930058 33:7.401155237986854 34:28.34734846504692 38:3.7715764646886942 40:12.580357409077365 41:3.9231262323057607 43:18.138047472396472 44:0.9159519322259988 45:24.02510915212593 46:13.146662105062687 47:8.34281725237447 49:1.0203792485676548 51:13.684060153564976 52:8.678691442854175 53:1.0798462520269003 54:13.869741767392924 55:4.471700141956515 56:8.914926223084041 61:4.634936026963923 65:4.804993019404053 67:1.2872489832288516 68:9.504691111665101 70:1.302875708382473 71:4.915975756379492 72:4.931785155462593 73:1.339417850422624 78:15.467824853553486 79:15.69564223704568 80:15.726994028882501 84:1.512806287918689 86:50.40280438084008 88:1.5648505837937383 90:1.5974336005773804 97:10.791700406429934 99:5.73042250655174 100:5.8164705468571585 102:5.823453162410025 103:1.7176891693556444 106:1.7674321630489775 107:5.977282923276554 112:1.8225019816413377 113:70.2115504697504 116:6.1540332520496035 117:6.19288149782223 118:1.8870285638251751 120:6.32031329616711 121:24.585533940383243 124:24.70427729714983 125:6.419158341012005 126:1.9812229065943383 130:2.004338008444562 132:2.0082275285219 133:2.01212775113877 138:6.542582225187355 139:6.546919293323819 142:2.073987854890936 149:6.775751915172337 152:2.166616779985859 157:12.8034985342745 161:2.2771631372139356 166:2.3031502719206296 168:2.3127127764687 172:19.885915791806436 174:2.383912440544384 177:7.3717476358178216 179:2.4220905596728928 181:7.399393977585551 189:2.4987048150151545 192:13.71006961658977 194:7.634655179702912 195:2.542654697299408 196:28.04632527859539 199:13.873703632840579 201:20.828992289509355 205:7.767640428054056 206:2.6138978256740732 209:2.6197390784832884 210:89.73939664754863 215:7.861245003991635 217:14.14791845947425 220:2.6793679021812005 224:2.6915668647256212 227:2.7100419321963907 232:45.56404374928524 234:8.08967416107159 235:37.4410563477299 243:8.206092012310021 244:2.815639444203655 251:2.8490501192379583 255:2.8831609362582 256:2.8866115501926735 264:15.07338193836796 268:38.47033984654487 272:2.9571944824081355 274:8.548933372568033 281:2.997344880630319 282:8.618440541340517 284:15.33069637377726 286:3.0271693785564717 296:3.0962965963933344 # pancreas
1:5.240041154094261 2:8.688791391937203 3:9.830714852322227 5:27.478174639635476 6:1.5661972238531492 7:1.6089991021815675 9:0.17081069118013809 10:1.9501590518105214 11:0.24412689190794537 12:5.048899108494688 13:8.968590259231448 14:13.717406293871973 15:2.513840251330965 16:9.869500026906536 17:0.4159853422515957 18:0.4261133754065887 19:2.6937478891089346 20:6.188754438664435 21:15.30967946180823 22:10.777504813577773 23:0.5719718240722201 24:0.5912797275595687 25:11.123352044302857 26:0.6588467075122967 28:7.15252119455488 29:3.3986846834298654 30:0.6906807415618199 31:7.215325684420646 32:3.5367862481236 34:3.5449458386641752 35:3.572876124424352 38:0.8347582204056829 39:3.7965651260577635 40:0.8569012794900887 42:3.9231262323057607 44:0.9159519322259988 47:8.34281725237447 48:4.192635454040407 49:4.230008751281791 50:13.632580205902261 52:1.0671267024651088 55:4.471700141956515 57:4.510530312268107 59:4.601569046513414 60:14.297689360408786 63:1.2236832629937195 65:1.2620368163515492 66:1.2729292368130771 68:1.288358063280843 70:1.302875708382473 71:1.3096391718004432 72:4.931785155462593 73:4.985075163352079 77:198.91534744850438 78:1.4161399211440715 79:1.4628668412771948 81:10.209701517841044 83:1.4981396668926177 84:5.382892311082766 85:1.5195310118065086 86:5.416619480072574 89:10.567003733788102 90:1.5974336005773804 91:16.350326324360907 93:1.6075188086853167 94:5.6005683416746574 100:5.8164705468571585 102:10.999254005427723 105:30.36044968209107 107:5.977282923276554 111:30.86785761393413 112:1.8225019816413377 120:6.32031329616711 122:1.9435220056032587 123:24.65011613322194 125:1.977406942752732 126:6.427527522267618 128:11.960750736248643 129:11.986825369022124 130:2.004338008444562 133:2.01212775113877 134:2.01212775113877 137:6.529604107356903 138:12.112434143316655 140:2.0417256462566087 145:2.082168003606991 147:2.1322463071975197 150:2.1429003919889755 151:18.940170328792785 153:2.197367085705442 156:2.2287726068152076 160:7.0559605489800585 161:2.2771631372139356 162:2.286560966025002 163:7.101546155219612 164:2.2960181046618664 178:2.4195155014683474 179:7.382780120142077 182:13.447657178983333 189:7.546757666544133 191:2.515040976217285 192:27.877663153081063 195:28.030868547387435 197:35.88084539510515 198:2.5566468750471896 201:20.828992289509355 204:2.5850117706890603 207:2.6138978256740732 212:7.823508099136131 214:2.6344373546894624 216:7.867573419706238 217:21.123488800678622 219:7.9250387468477115 221:2.682408902126399 227:2.7100419321963907 237:14.612589792907938 241:8.192199097306466 246:8.248094358794031 248:8.28347308747407 256:2.8866115501926735 259:8.413777473589445 262:22.30806413035849 265:38.42364077989897 267:8.48072758720044 271:8.510883587567864 272:8.518461799460885 274:8.548933372568033 280:22.635419856253115 281:47.48343478336527 # community
1:0.1768390339638408 2:2.8906130378029005 3:27.293346781484754 4:72.83555573153926 5:92.73410573308033 7:0.11735880849418012 9:1.8562530055753497 10:0.20533904553231203 11:44.57179258954759 13:9.010806867558765 14:46.827313279873806 15:24.102197936163602 18:0.4324232731962142 20:0.4764272860170221 21:2.9678869420529077 22:32.08828101818219 24:38.80443346450265 26:3.3375681176375855 27:22.021443118073492 28:294.30496637152913 29:3.4183872522524354 31:0.708346078921315 32:3.5566803924217827 33:22.5762270360707 34:7.43596481692912 36:3.7042315327163755 37:35.46814429129995 39:0.8527227065627836 44:30.157032586238397 46:13.191843773893906 47:0.9882927578239539 48:18.89806570915798 49:8.532548358167322 53:13.81938208538481 54:8.830339746043284 56:4.513180787982788 59:4.622659299830911 60:20.062446611777066 61:4.656057129115766 64:1.244284970861832 65:4.826266166630753 68:4.887767431460818 69:4.916372184857872 71:4.937343662131041 73:27.41481116936099 74:5.033515230276503 75:1.3685796085071738 76:15.334431979180868 79:15.741905805178485 81:50.01764734364732 82:22.041944108619397 84:22.139664777470955 85:10.371244975317937 86:1.5372098073274723 88:16.234104707747747 89:1.594234487692648 91:5.5996701962796145 93:5.6191876155406435 94:16.44496600127642 98:1.6749822254790916 105:1.7594585243366045 109:1.8138580194950356 112:6.099851778247554 114:17.52194990073372 117:6.215131095565111 121:1.9443805060106771 132:2.0184406768223515 134:6.517648916510768 138:2.044014338198331 142:12.282643215377405 144:12.303264606293073 156:33.777088221801385 160:7.078640112587781 169:7.191191590264891 176:7.372589021403583 180:106.2647628588797 181:2.4404694833302 186:20.425574278975212 189:7.569637912191056 190:2.5148206022525685 191:7.604548925102785 197:2.561761928506643 204:13.973884219907443 210:7.840236694356278 212:7.846489796211691 216:2.6600753039916554 217:21.171101706828285 220:14.280985769988753 221:14.29086075071996 228:2.7302128094506672 234:8.112746286828346 240:2.810096449306206 241:2.8133754719615682 242:2.819953484159283 245:2.8298707854652663 257:2.897576706456793 262:8.466563295885972 265:30.24717694012965 267:2.950260659100389 271:2.964599481526638 278:22.651471788687743 280:3.008378415551892 282:3.0157888024357185 288:3.0571476743726245 292:3.0801476738357247 297:3.111315331680706 298:3.111315331680706 # anxiety
1:34.537661560796174 2:0.004405274812977947 3:9.88216700780813 5:6.533559695596044 6:1.5819183023416252 7:0.11735880849418012 8:100.27964017317744 10:1.967027570331757 11:0.24919384301153763 12:8.712872918292046 13:2.261054664597558 14:0.34598405517768455 15:14.0742505643324 16:2.6445726414971573 18:30.384610054701575 19:6.044525355301197 20:19.95540828512026 21:6.465786426957019 22:15.576748047392112 24:0.5983952030557182 25:11.16733571342694 26:0.6662373864102419 27:3.4029458090114413 29:3.4183872522524354 30:3.4214864761327513 34:0.75350176646065 37:0.8287246372467747 38:3.7917745247822596 39:0.8527227065627836 42:0.9035191115350223 45:50.2237337766741 47:30.781323703762478 48:1.0134783640722735 49:24.911932660892337 50:44.95608908537924 52:19.313319872897498 53:4.394370548309539 54:1.1070149514345047 55:4.492667006902475 57:4.531534633529739 60:9.143510362902981 61:4.656057129115766 62:46.71128038995516 63:1.2326818866318732 64:4.763490045782505 65:9.441633038441536 66:4.851742024225294 67:55.19535612517479 68:27.025273757115894 70:1.312035197862781 71:1.318811883456678 74:9.76700309597341 76:1.3888567290163465 78:10.002019791681475 79:1.472319447862288 80:5.305461239130215 81:1.4931339429432517 82:10.290544130973371 85:16.01622659354723 86:5.438375282255174 87:1.5730707680540283 89:5.567400702543889 90:1.6071044197207924 93:10.681749151027997 97:5.711854959255303 104:11.077177410176748 107:17.23932460548386 110:6.069772270544613 111:1.830785789861516 112:1.8324902438873418 122:1.953660188875738 123:6.371180672915758 124:6.391720460350763 126:1.9914051865652833 127:24.93914934452581 128:6.466714535697139 129:18.253616987157688 133:18.32469536394283 139:12.153836149938543 142:2.084273765662051 143:2.09041112922153 144:6.666246629670257 146:12.372575343329997 148:12.499612190886294 155:2.221172006891091 156:19.306508564520804 159:2.2620864549405146 160:2.2806376693383053 168:2.32323683787783 172:2.3794794855392585 174:7.323651688065294 182:7.433340920844627 188:2.501279168078509 189:7.569637912191056 191:7.604548925102785 192:27.937594839839228 195:20.702727769981884 196:2.556165677224018 198:13.881290386538433 200:28.2622630197371 204:2.59576518936249 205:2.613046431350615 207:2.6246732994577604 209:28.51725488164389 210:2.63638630232007 213:14.125318620840417 214:14.134921475456256 215:2.6570947675266328 216:7.890570555834489 217:7.890570555834489 220:2.69019189762809 222:2.696284122496497 229:8.045961449826722 230:37.093111184815996 236:2.8002990242016716 238:21.811136184503265 240:8.208375648185868 242:29.556926445103638 243:8.229201634035741 246:2.8398490196168256 252:8.313726639881397 255:14.939871506511347 257:2.897576706456793 258:38.22002032969117 264:2.9466953659463706 270:15.154771642744805 275:2.9863440772083947 278:22.651471788687743 279:3.004685606596395 280:8.626108339881407 295:8.833817121775665 296:3.10738748242086 298:3.111315331680706 299:8.85029347527134 301:3.1191987577517937# interaction
1:0.1677375462339253 2:12.337530160274248 3:85.46124941461127 4:32.43584070260749 5:18.198913801913502 6:70.73564998747318 7:7.4508966113519195 8:0.1524025256027068 9:0.1751784120474445 10:1.967027570331757 11:2.119723740972375 12:22.351024772508726 13:28.21304555078264 14:5.577608820269656 19:2.7122925887617657 20:2.818318532548753 21:15.365720141696356 23:79.57561395702383 25:11.16733571342694 26:3.3375681176375855 30:3.4214864761327513 31:0.708346078921315 34:0.75350176646065 36:23.060854773489055 37:3.7564215996789327 38:12.502485296199643 40:23.55003587630017 41:29.953041178521907 42:0.9035191115350223 43:12.873529113828749 47:4.152019589476592 48:8.473137024353884 49:4.250731064523917 51:1.0712552252989236 52:13.753042818894306 53:31.73560921571965 55:25.719529308879856 59:1.1844425822507139 60:14.343408600276469 62:9.204014601140859 63:1.2326818866318732 65:4.826266166630753 68:4.887767431460818 70:4.9216017036509205 72:71.13832639895827 75:27.565614812945494 77:1.4082648648767129 83:1.5076517835749426 84:5.404623867633901 86:1.5372098073274723 90:5.596428709383208 91:36.3751731800436 94:22.72268509416556 100:5.838495276241616 101:5.841986928954729 103:37.383464865478935 104:44.89510942761058 106:11.238406657209643 111:17.44234042846547 121:1.9443805060106771 126:11.969449406502742 127:1.9952359243939752 139:2.046000670047878 140:6.582409592151741 142:2.084273765662051 147:2.142593957898607 150:12.513912660835539 151:6.8356445716482455 156:6.9891853946747 160:7.078640112587781 161:19.523631413796434 164:2.3065267295476413 178:20.158260892919298 182:20.227083986783644 184:7.506515115075637 185:7.506515115075637 194:2.5505893583311328 198:20.764350356759174 201:2.5929033194772186 204:28.32537603886743 206:2.6246732994577604 207:2.6246732994577604 208:7.815333205134348 210:2.63638630232007 213:14.125318620840417 222:2.696284122496497 225:2.705466263038577 227:2.720887983533893 230:8.045961449826722 233:8.112746286828346 247:14.797425590819296 248:8.30660697174454 250:8.313726639881397 253:8.356741071068148 255:8.385703601724403 268:8.511438828651265 280:22.683264357967296 281:3.008378415551892 287:30.743239418073998 291:3.0801476738357247 293:3.0878853039250895 296:3.10738748242086 # wart
1:54.4323543553336 2:2.9676235004766642 3:3.5610896076893415 4:0.04910194619321635 5:10.186091115843297 6:29.948312161752142 7:20.20013329041534 8:145.71180516522426 9:0.18872863435956508 10:16.983300257867864 12:17.637588936671687 13:2.314756902762651 19:76.45735556725188 22:3.098523611618392 23:11.09886570175217 25:11.30110860052946 26:40.10569817198219 29:16.838718524605056 30:0.721174944350527 32:0.7738701085105332 34:0.7770787358329602 36:23.272500786951767 37:17.797680693870305 38:0.8672167734286096 41:18.32268770242581 43:0.9354238309302132 44:4.056914874306748 45:13.115020114370514 51:45.40642788699432 52:1.1021493253913233 58:1.2045239560758458 61:9.275202142466842 65:9.543620460807007 66:1.3097762862501707 68:1.3253285190394586 70:1.3399607572519254 71:41.09545285310985 72:9.743284058189255 73:1.3767849817480209 76:1.4172186431928722 79:1.5011243609118075 80:10.295707581090847 88:5.589104434271613 89:5.633838944871613 92:5.679199545102897 97:1.6881136350840231 100:17.042524839788317 103:23.552660891442336 104:11.181485721307586 108:6.074028543632611 110:11.486115406110187 111:11.526914309610019 112:11.532768309790288 113:38.61628090555823 114:6.201528968572661 117:38.94882455005324 118:46.77913923391966 119:6.334081000160316 120:1.9733539022944298 121:1.975209082461933 122:1.9845218373184552 124:18.204319606357792 127:6.52634471674049 131:2.0495272200422034 136:18.503426673038163 139:6.637575862171125 142:18.749879576967157 150:12.619742269321215 155:2.252900208274815 157:2.282422158656037 160:2.3125378734585738 165:13.145941395810098 171:2.3697676316483904 181:7.491585323773939 182:7.502722592863612 198:36.210956773053205 199:2.60850163876011 209:2.6633057199411208 213:2.6750886832958485 222:8.037394832204951 224:21.500922135015166 232:8.16939264862101 233:2.7979526967727484 235:8.25097551012182 237:8.264753598631941 238:29.667897136196636 243:2.853143864484427 244:2.859761895150984 245:2.863081016373861 249:2.8898798327676887 250:8.384034633637567 251:8.384034633637567 255:2.9274598427557748 258:2.9378600737993863 259:8.507371546219739 260:2.9553412452747208 267:2.9837024902940277 274:30.625596444546353 291:23.137552566629665 295:3.1411072460399887 296:3.1411072460399887 298:8.912810639829468 300:3.1489854086978517 301:3.1529383737048278# granuloma
2:56.942532843063105 3:13.952792088058622 4:79.87402036569866 5:55.35063366881277 6:119.74096322547197 7:46.98741449353582 8:1.8184269846156256 11:0.26484176124899844 13:34.10026757895948 14:9.5454007929463 15:9.780541893010094 16:2.700716934670483 17:0.4414431480524682 19:0.45908375152027026 20:2.875439925977001 21:0.5504507272608357 22:10.954283940990473 23:26.780937668469786 24:0.62018870840319 25:3.252057205309019 27:28.017835469952857 29:3.478394661331799 31:16.923243259616438 36:35.51460354255407 38:0.8672167734286096 39:23.657563372441953 42:18.32268770242581 43:13.010400382811651 44:88.15097788139026 51:4.416299984539969 52:1.1021493253913233 56:39.20480863940646 61:4.7203201453459664 62:1.234035030992289 63:26.741365530378495 65:33.66999037237892 66:4.916527287089103 69:149.3819482739072 70:1.3399607572519254 71:34.09895666465186 73:21.244846750136546 77:1.436732566971336 80:5.371337417527128 83:16.053713484747743 85:16.157123523782555 86:1.5663387250530043 88:5.589104434271613 89:1.6236345251173565 90:10.750086549997262 91:1.6380086463730312 93:5.685731663972611 97:5.77858417296174 98:5.815796676741782 100:23.478035790685205 101:1.7464853508162257 103:11.170532554604408 105:1.7895794022549791 110:1.8492731530509186 113:6.1938926089058555 114:289.94292967363646 126:18.326018250545836 129:6.551692913878971 130:6.568697238551602 139:2.0771798194834465 142:2.1155785973820382 143:18.77777595955163 156:12.906643732674828 157:19.501256428778348 158:2.2916243374104655 166:19.78373242058773 171:7.270703056235315 182:13.589404455559814 192:7.674129082698917 199:2.60850163876011 203:80.32557335786575 206:7.885144937368771 207:7.885144937368771 213:2.6750886832958485 214:7.928886977352845 215:7.95412444915766 216:7.960461687200957 217:2.692928226609419 223:2.732277915191443 225:8.056888442065812 230:21.636000950738286 231:29.38608171927014 234:8.1828623879806 237:21.94190638904947 238:29.667897136196636 249:2.8898798327676887 269:8.581925486813882 275:8.65035297566854 285:3.0605476079930307 289:3.0907814098229025 291:3.1138211142545753 293:8.863672097457926 297:228.9988416968459 # sore
1:5.416396070468907 2:62.78977932295331 3:0.046482499706979506 4:14.020143853462505 5:10.186091115843297 6:71.32779145583731 7:15.620660193568416 9:8.154933616512853 10:26.95151476212891 11:8.79958218200098 12:2.189453261460782 13:18.110046349380898 14:18.750295819582934 15:9.780541893010094 16:36.30154005680321 17:0.4414431480524682 19:10.20076560011256 21:3.025794091939439 22:3.098523611618392 23:11.09886570175217 25:0.6339496822083445 29:3.478394661331799 30:0.721174944350527 31:0.7314408003477718 34:12.135403977104492 37:35.756669200193336 39:3.8783804102160757 43:4.022568086481709 44:8.224583237788819 45:18.50314016041353 46:8.402175413492854 49:4.313797712390473 51:1.0976009175422246 53:350.72494643536385 54:199.31339248080172 58:4.67022254618193 59:1.211574850812241 60:4.701137471504705 61:14.523639904705917 62:1.234035030992289 65:9.543620460807007 70:1.3399607572519254 79:15.88251840456872 80:99.3436301831105 81:5.404122208721106 84:1.5513988301556576 88:5.589104434271613 89:1.6236345251173565 90:1.6365639728892365 92:1.6438036131871478 97:29.92304560530649 98:16.85370520953751 105:1.7895794022549791 106:30.777459667682457 109:24.062797375710694 111:1.861191059918138 113:54.20888637211403 114:17.66422900240785 116:1.8975790093496165 118:1.9277550040784197 120:6.4104936147773435 123:1.9863917972144243 125:2.018565522551859 127:6.52634471674049 128:2.0300974708172435 130:18.431951649632484 134:2.0534450819772085 139:2.0771798194834465 145:2.1237940256495205 153:6.989897299155432 156:2.270998406656138 157:50.06814601624295 158:19.54243740177054 159:7.107483244973633 164:7.203472887944397 167:331.7439606690389 169:7.260275546732405 175:2.4342977443871447 178:7.469415613513605 187:69.90110731285324 191:2.5582812075810746 206:21.16057597342289 207:44.86935155414874 209:21.186220581543818 214:2.678048106304555 220:21.44755653114943 221:2.7261608091252802 240:8.278584386394009 242:2.853143864484427 244:22.04187705585441 259:2.9518301329159553 265:38.7173262551087 266:2.9837024902940277 275:8.65035297566854 278:3.034535483159728 285:203.63281940342247 294:3.1254608867202696 301:3.1529383737048278# encephalitis
1:0.14561563468947408 2:2.993755696290117 3:6.580987198935414 4:14.086024018967699 5:23.121368091847547 6:0.12234795356585858 7:7.615855625837804 8:1.8353408924261463 10:32.457182426027636 11:5.170043937056718 13:58.84769629249293 14:0.3698771547571821 15:24.428865483208 16:0.4420756987092545 17:2.7368992621235266 19:6.170056813713002 20:0.5033569884320656 21:6.593149030273307 23:0.607879139663692 24:16.142949460901832 26:7.198291940569435 28:3.4893746284261073 29:3.498703247832686 30:7.33468249082164 31:7.377670401371992 34:3.645977334990427 36:23.34399127956146 37:3.838543369805763 40:8.02226370565661 44:0.957925913006431 46:13.375619596292937 47:1.0227264904505649 52:31.952840543835354 55:1.1654870582905266 56:39.303088306510915 62:4.761369645441934 63:14.743454814919769 65:4.912864491317324 69:1.3471537542810577 71:1.356250962686997 72:5.0401965348354345 73:15.323471131390788 78:1.463743447050759 81:1.5318336650890678 82:1.5451127649495264 83:1.5464484864692714 86:1.5762004752409566 88:5.611525777089855 89:1.6335866486700463 90:1.6465359350028965 91:5.688648812354753 92:29.6761351945247 94:1.6581566036080821 98:1.7148193414889124 103:45.258173097887045 104:17.164363133919394 105:17.299431538503903 107:45.832118732030146 109:17.55373733570167 113:11.609310886557314 114:1.8887078523578757 119:1.9489480248121223 120:1.9837800017748919 122:6.457926935613333 128:2.0405897152644745 129:2.048338718376353 130:32.521900572764764 132:2.0600415137004777 137:2.079760899262905 140:18.651134659299142 141:40.47158766026787 150:12.65548086820222 152:6.9462862385141895 163:7.21654895874538 166:7.24218975515861 174:135.96884301960037 176:20.2941104559533 177:2.4707764273501116 179:2.4759442788090547 181:7.5150142608407675 183:7.571076964727159 195:2.5970046307841193 196:7.762635666411097 203:14.117031405919557 204:7.847124746672327 209:14.23032498988727 210:2.680271735971652 215:2.7010419557495395 219:2.7311898967636896 224:81.7806916023477 231:21.78091459271644 233:8.206540546064824 238:2.85119471323908 241:2.857763780979931 242:8.323145877160679 243:2.8643594382552786 245:2.8743032075572743 246:14.908904234683932 247:2.894374224103101 257:2.9421855844892906 258:2.9491307901878363 262:8.56079869285936 263:2.9807515210724067 278:8.70501212885246 283:3.0644153099287985 286:3.083173537988961 293:3.1329529853763987 # tongue
1:49.54330610838402 2:0.008162760639347198 3:1.2890865220886627 5:18.511160625032016 7:1.6898134052932434 8:31.236939484627612 9:0.19339747484821201 10:8.470634563863925 11:2.190277996374887 12:33.47482039584714 13:2.3329637607975355 15:14.299000445638516 19:30.86736478243123 22:0.584228024805923 23:204.70786064351904 24:0.6276053154074235 26:0.6965483155997004 28:11.833013162232248 29:0.7277844363160685 30:3.5018200869795524 31:11.920097013214903 34:0.78508983235801 36:7.791886197136001 37:12.606593556787931 38:0.8755207761731808 41:18.38165053321955 44:0.957925913006431 45:4.091446616623769 46:8.435926033799888 47:4.235991600365039 48:4.297554478420028 50:31.816877274948805 51:151.86356179440304 52:8.846509535661134 62:1.2432797063341254 64:4.84986800911936 66:4.938428495231018 67:149.2858470675126 68:15.069041143603156 72:1.3631208327983944 79:10.307449889374068 81:5.42641130069549 83:1.5464484864692714 84:1.561236334580334 88:1.6136994274409784 90:5.685398508097265 93:5.708219134989202 96:85.01327871957515 97:1.6981627494198068 100:11.162154893654394 112:1.873191534476177 113:17.696266362624712 114:1.8887078523578757 117:1.9256055075815397 121:18.15825343796022 127:6.549332631095264 136:12.241546432301323 142:6.744301797618034 144:18.82610671794567 149:6.890015998547684 152:41.41701663236231 154:2.2636283883922923 163:19.779153568671166 164:2.349309477032515 168:2.3660813316250784 169:7.283609655697112 187:13.781563151970703 192:20.774058421862197 193:2.585856289709744 200:7.822780203271046 201:2.636656422674067 212:2.6832224006238254 213:14.26860695963496 216:2.704031314362362 228:37.367453855222244 233:8.206540546064824 235:8.274675724552052 236:21.97667085632762 242:14.844674822493259 244:2.8709818806619793 252:2.9045028398170514 259:8.53115116571305 263:38.72218806249807 264:15.252960847760022 265:2.9914277655730515 267:2.9950018815423927 270:8.620827159967991 274:8.66650558292029 288:3.1021447690947155 293:3.1329529853763987 296:107.01574487871511 # collagen
1:0.20425533892886436 2:35.25978690453289 5:1.331492535737077 7:0.1327731290255223 8:7.978868575748215 9:1.9240103289614907 10:12.553042391321318 11:0.2702098350521772 12:5.199041389196736 13:5.411388554930953 15:2.60629809872083 16:19.602599065686633 18:0.4584110652391363 19:0.465734388764495 20:0.5033569884320656 21:0.5575591503255537 22:3.11825317709833 23:11.143935730465946 24:21.438973898926804 26:0.6965483155997004 28:7.314590669934197 33:12.177505727709695 34:17.314447500306567 35:0.7961303585075414 36:17.709198576122642 39:0.8856057339792996 40:8.02226370565661 45:0.9634249728204644 50:4.413902066607582 51:52.690939170854115 52:45.5729902446041 53:1.1239681194939763 55:4.578040198667207 56:1.1741832335717155 60:1.2268643305997997 63:1.2694246120922714 64:9.479109661240798 67:15.063489729742463 68:4.9745773089864835 70:34.12390848810823 72:1.3631208327983944 75:1.4063977412518143 78:15.701784110433573 82:16.09484766420112 83:1.5464484864692714 85:1.5680161625757285 90:1.6465359350028965 92:5.701682607506504 93:5.708219134989202 96:1.6787470405739366 97:168.78888469901202 99:16.90869013531281 102:5.935104598634046 103:5.956208245214542 104:1.7708487318756614 111:24.223029568756044 112:1.873191534476177 113:6.216697526929086 120:11.94434720448168 124:2.0062315035416094 132:12.201840211865768 133:2.063963785223652 134:6.608805678783883 137:25.42764624544753 140:12.315107096225343 141:2.1017688137322876 143:6.757703264051893 146:2.1530659973122646 147:6.871461096446724 149:6.890015998547684 154:2.2636283883922923 155:49.8981089779148 157:12.98037575144328 160:2.3233233879479127 166:2.3564747227573632 168:2.3660813316250784 170:7.283609655697112 186:2.533957096342169 192:2.569280637338557 193:2.585856289709744 197:2.605417990656265 200:44.642104056816656 201:7.841023036118233 202:2.636656422674067 203:7.847124746672327 204:7.847124746672327 208:21.209389683485092 212:2.6832224006238254 215:7.977725411543637 230:2.7775009207996546 233:2.8091307745689913 237:8.288458224160117 244:2.8709818806619793 246:2.8843079099924416 248:2.9011196690145007 250:2.9045028398170514 252:55.63633965500917 253:2.9249497928681527 260:2.966622990328797 263:8.568248425074595 264:2.9914277655730515 266:15.264416749312216 268:30.53070688116709 269:15.275895946587756 270:3.005770758728911 272:3.0129890916755286 279:3.0495591756364857 281:3.0532608079641643 282:8.736112012789171 294:3.1368440987552195 298:8.936704961402105 # repair
1:1.3222142189165786 2:25.44954752825677 3:0.04900239820586605 4:32.90301029836205 5:14.201085385492865 6:11.301068617095327 7:7.615855625837804 8:1.8353408924261463 9:81.4750461673354 10:17.051571300294345 11:0.2702098350521772 12:22.67414628074959 13:13.47279311763634 14:9.589225217134874 15:2.60629809872083 16:6.057220090454623 17:24.990155112054225 20:2.89478650473944 21:3.045402590704425 24:16.142949460901832 27:16.852827024688878 28:3.4893746284261073 29:0.7277844363160685 32:3.63776269120515 33:12.177505727709695 34:62.15443346116563 36:3.7860890174283486 37:12.606593556787931 39:29.780938384240283 41:4.026536320008523 42:36.71714411253873 44:24.33423472213644 46:24.710231353365298 48:4.297554478420028 49:4.335126047397746 52:4.448630631199151 56:4.598633299485217 59:1.2207710500808187 62:4.761369645441934 64:4.84986800911936 65:20.81544867102232 66:1.319177415966952 67:15.063489729742463 69:63.57907662536389 71:5.024321022962326 73:21.30485392076731 75:5.139922640220227 80:22.112026226317393 81:5.42641130069549 83:1.5464484864692714 84:1.561236334580334 85:5.508397319137088 87:22.686935417186135 89:1.6335866486700463 90:5.685398508097265 93:1.6566982935698698 94:5.71149232679959 98:169.2418200440589 99:1.7163440987304255 100:1.7550464031605482 105:11.316369061424124 106:1.8177579560585044 111:6.186307688128495 113:1.8852446303439891 114:46.41200316252737 116:6.266676752170394 117:6.30563523367565 118:1.9381259844248642 120:18.14974416272696 124:2.0062315035416094 127:2.036730926882439 133:2.063963785223652 134:18.515858620678028 136:2.071840636191852 144:25.728149278829623 146:2.1530659973122646 156:2.2817442278809943 157:7.105912967207777 160:2.3233233879479127 162:7.206345036817761 163:2.34455140163805 165:13.181834355054777 167:19.832285895489353 169:2.375749067922135 171:7.294041575690503 173:2.422526863820647 174:2.4376007601020637 181:7.5150142608407675 182:2.4889399290244416 184:7.59944481483074 189:2.5528783138647806 192:2.569280637338557 193:2.585856289709744 194:2.5942101334651273 198:7.7865719019859485 206:7.908721638790105 212:2.6832224006238254 217:2.704031314362362 220:2.7342361304317264 228:2.7743717327480217 233:14.666581817460331 234:8.206540546064824 235:21.962520039267936 243:8.323145877160679 246:2.8843079099924416 247:2.894374224103101 252:8.40777675579692 257:22.398911303612167 258:22.428911354001098 265:8.59068941163836 267:8.598200537844775 268:8.605727163772078 275:3.0311735305394505 276:8.68956079900043 288:15.607161022808013 289:15.607161022808013 297:39.865713930401704 298:3.1564359537893796 300:3.1603818558832932 # shock
1:14.860639199018145 2:9.046813576011255 3:27.919915089670504 4:28.02633201883931 5:49.97250376715677 6:4.288376207357926 7:0.14094230882134112 9:0.202969030403298 10:44.237244899630504 11:13.146923597739972 12:5.260729218517078 13:40.30888383868844 14:47.63320392490691 15:9.913595704374313 16:10.17717153636465 17:2.7754777638245565 19:10.33488223227119 20:2.9339503938993934 22:0.5989208872429358 23:88.21784454030785 24:0.6426724142743209 25:0.6566051066148022 26:7.2645436921131195 27:98.9819289850254 28:68.56492195123566 29:3.5397911546366 30:7.40117644696795 31:12.0122253662453 32:0.7981042523295586 34:3.6874704159647966 35:3.715662758885903 36:0.857030110538219 37:7.943299873139585 38:49.70901531801369 40:3.972268565213874 42:0.9542175682823137 44:8.326169008871057 46:18.95406679047861 47:4.278907520660934 48:13.70435915812222 49:4.378253454592315 50:8.860247315594586 52:19.668706033480632 53:14.098753388606305 54:4.567318804122847 55:4.62165671201756 57:1.2004272239310336 58:4.735735843014979 59:1.239397337944092 60:1.2455170598765122 61:20.471769675775366 62:9.40927970914566 63:1.2882580294558887 65:1.327166890141189 66:1.338213566413534 68:21.103712933220006 71:9.822777836257977 74:21.4992803940855 75:10.004073680460182 76:5.23151281659699 77:1.465890491841643 78:5.316166171526422 79:1.530619497448858 81:10.452185739580235 82:1.5649687659775984 83:1.5663088959442848 84:1.5811452352744986 85:10.580133188141383 86:10.60899804184173 88:5.656839202906367 91:36.890601430895494 93:10.891470568075503 94:29.855774413722102 98:1.7351999590394929 100:23.66105543989664 101:11.238719777677296 104:1.7913880707426153 105:6.073398672209975 107:1.8483639863518884 108:6.142702396129336 109:1.8752265106368977 111:11.63372283893543 118:6.379390100174305 120:2.004866094732529 121:2.006727889299703 122:2.0160737162550997 123:2.017950290793193 129:2.069574740906879 130:6.638197870352967 131:2.0813039949031498 132:2.0813039949031498 133:12.28694878856422 134:12.28694878856422 137:2.1010674786409766 138:6.702829827355142 140:6.720273105415803 142:12.495962622903571 148:2.2126936980023144 150:12.727668662816619 151:2.232151274367707 153:2.271848140849634 156:26.699060814379898 158:7.172771605996465 160:7.217906050145852 167:19.930346358597173 168:7.309959810089179 171:7.341189358617464 186:13.845581566600739 188:7.6927409472557535 189:7.7101079484428015 190:13.925248876956488 193:2.608115510583115 194:7.7982370324074015 195:2.6192814952627597 197:2.6277080880957064 198:2.6333508639654175 200:2.6504008301581816 201:2.658995040395578 209:2.6967827136675897 216:14.399601210929752 220:72.49575381208678 232:8.240884633679185 237:14.864982749446694 239:38.04532268625693 241:8.357124136436118 242:14.917974125089593 244:2.8936557474991274 245:2.896981485948669 247:8.434374911223248 252:2.9272208205965726 255:8.527841050354716 260:2.9894203774647576 261:15.280813256642164 271:15.383958820463329 272:3.0358438283365126 275:3.054050325408358 279:15.512636452400521 291:3.148184794469307 292:3.148184794469307 294:8.943936949703083 298:15.854013734897013 299:3.1834086472593603 300:8.993225011598634 # migraine
1:11.441883136673974 2:0.9988069200115592 3:33.022109282088635 4:28.02633201883931 5:14.33450968977233 6:15.647709935901503 7:7.7002185538892745 8:0.1786631122647571 10:8.557011094433436 11:39.37536334711196 12:22.839067016921547 13:0.3259157912110701 14:5.7639299561905295 16:19.74368262794577 17:106.2319218724114 18:2.8056402024975022 19:2.8267492489709714 20:10.580537736393465 22:32.664921012782635 23:11.235029289483899 24:6.968386512638707 25:7.02841898866231 26:0.7121658242002402 27:16.97055157063426 28:7.381049395785553 29:0.7436353417722337 30:0.744847571463995 32:48.32816044315158 34:3.6874704159647966 35:0.8124613113905613 36:23.488421024173327 38:0.8923626684421104 40:0.9149836696661842 41:0.9542175682823137 42:43.63437585203196 43:8.271300724046473 45:0.980782275432732 46:1.0212266518691764 48:13.70435915812222 49:8.735314954737875 51:1.1246368251474292 52:4.491991568255581 54:1.1609121003304217 55:270.84814006767954 58:1.232300170480308 59:9.325983287667654 60:4.766736703072234 61:4.785972260265287 62:1.2620029471069731 63:4.866624403946637 70:5.052918330443723 71:9.822777836257977 72:1.3823288733833101 73:1.4056123247328192 75:15.517580319682775 77:1.465890491841643 78:5.316166171526422 79:5.423778189054862 80:183.84773896958944 81:1.5516455839297099 83:10.503933177457961 84:1.5811452352744986 85:1.5879471050383687 87:1.6323626851090745 88:5.656839202906367 89:10.81062972622578 90:16.675304977858282 91:1.6681650382982895 93:1.6769069705855184 94:5.756942418872176 97:5.8467024933089435 98:11.093890012883916 101:1.7771178912467023 102:5.980845672187135 108:1.8516930928891695 111:1.8922865591625548 112:1.8940042410457574 114:1.9095602430037728 117:1.9465504954637862 120:12.016067552119825 127:2.057940490915007 128:2.0618080985763627 129:6.621167087282791 136:18.64917401405382 137:32.83459057296552 138:6.702829827355142 146:2.1745313343491848 147:6.918229592272565 148:2.2126936980023144 157:2.3149265945376087 158:7.172771605996465 159:2.3264712482180077 160:7.217906050145852 161:2.3521844563760395 168:2.3879656432185934 170:7.330748617224935 171:2.4025168462011037 173:2.4445126181149806 174:7.463539507474331 184:201.7961722152276 185:2.545404828321024 188:7.6927409472557535 191:2.5915133927432414 192:2.5915133927432414 193:2.608115510583115 197:2.6277080880957064 201:2.658995040395578 210:71.89389729779562 217:2.7264713863073893 218:8.063630306203562 221:2.759776752641831 232:46.17185374634945 233:2.83172082664526 235:2.8640247111569983 238:2.873842112269138 239:8.35018224275197 242:2.8870244826060842 245:14.950010323750423 248:2.9238332388007544 254:2.9545757105204156 255:15.157253177969231 258:2.971906119955734 261:3.000018662397342 265:3.014256033027766 268:3.0214208228253794 270:8.668910082897058 271:3.03222632164312 272:3.0358438283365126 274:3.0503930583300276 275:3.054050325408358 286:3.106112095360946 288:3.125105384936583 290:8.879230791661273 301:3.1873682298735435# radiation
2:0.010503503679165149 3:3.644596149920364 4:143.69454640141555 5:101.09122525330045 7:11.553951698712648 9:4.77447025246216 10:32.673865400497014 11:39.37536334711196 12:0.2864401094920484 13:2.369848204338307 14:2.5431432690146702 15:2.6443617067876533 16:6.121129815813743 17:0.4613384624206189 18:2.8056402024975022 20:50.330575539919664 21:0.5720098792752328 22:6.777527829897439 25:0.6566051066148022 27:192.78503061884618 29:7.396136467331186 36:3.8279476717513288 37:56.561559630141865 39:0.902509295643018 41:8.244098839533994 44:4.120524706864731 45:8.347676100273722 46:18.95406679047861 48:13.70435915812222 49:45.21950274894527 52:8.915267716943921 53:1.1421537418254901 54:1.1609121003304217 56:14.356523852805156 61:1.2537295124020196 62:4.805329891054849 66:1.338213566413534 68:5.018912167692412 69:5.04766236674559 70:5.052918330443723 72:15.304663381274686 73:34.62423062700265 76:21.677427945750548 77:1.465890491841643 79:1.530619497448858 80:16.05737334580785 81:5.4714602255893245 82:1.5649687659775984 83:5.504657786607298 85:10.580133188141383 87:1.6323626851090745 88:5.656839202906367 89:5.701666292673579 91:16.68217142909498 93:1.6769069705855184 97:1.718494870027932 100:45.33745261847154 101:5.977337073406385 105:17.396244029547823 107:11.483563157083404 108:53.967056920675994 113:1.9060882021142307 114:71.22362848510743 118:1.9591018387297743 139:6.70718232993893 143:12.516623703696997 144:2.153750714183971 156:7.1282131730441405 160:7.217906050145852 169:7.330748617224935 171:2.4025168462011037 173:2.4445126181149806 174:43.32645569102942 180:2.5058201825418243 185:20.669685217339996 193:2.608115510583115 199:2.641852918941876 217:8.031741935666645 218:14.448353089887291 221:2.759776752641831 222:2.7628390054185226 229:2.8000468603459163 232:2.825336353603101 234:46.22101941648866 238:2.873842112269138 242:8.37104793066508 245:22.20409767240993 247:2.9170789709093343 257:15.168374745176203 261:8.608846323266711 266:8.646270226194295 278:15.500816779593414 279:48.0641507385415 283:3.087331808954123 286:8.831438576523682 292:3.148184794469307 299:3.1834086472593603 # nausea
1:3.2315486565609755 2:25.7639360758946 3:14.218967892093216 4:14.286574411481126 5:18.75125091606912 6:30.37710747111453 7:47.57732237109541 9:8.326472349386828 11:5.262811642062342 12:33.802278345360286 13:46.54293798451742 14:35.529842095254224 15:24.679771358894733 16:10.222391028680216 17:0.468128126163835 19:6.266672224986896 20:2.953771684896132 21:38.542130676828776 22:26.852300428811226 24:0.6503248771464681 25:27.490355103320343 26:0.7200934925994269 28:7.414640081210668 29:47.63315582463165 30:54.51890917439113 36:17.887617592596293 37:0.8865577382265731 39:3.962665520363093 40:3.9936156395157605 44:0.9840345248723363 45:0.9895798423784282 46:24.929046670100362 47:25.08469582047114 48:1.075012009439714 49:1.0907175936452682 52:14.079872780908845 57:1.2097733515327111 60:9.38356875080398 61:70.1924761516514 65:9.682879144359072 66:5.0050775787776995 67:5.038716224105915 71:1.3851422730765952 75:10.039437693335843 77:5.298995551428273 80:10.43650897210079 81:10.487770151123069 84:5.561014046992308 85:1.5980314937321727 88:22.879015632540213 89:1.6639127756029979 90:5.75376009433768 91:5.757017011491617 93:52.18696976796829 94:16.779108009884702 106:24.092814974028833 112:1.9045295128259365 114:6.2937117447129935 117:1.957141908109065 118:18.086384741426897 120:6.5031437962365874 121:12.058585186923162 130:2.0881293559589746 133:12.323262894005405 138:25.647300235254534 139:18.770642963636003 140:6.743799686050714 141:18.834437569671927 144:2.16458025193604 150:2.227891245362841 162:7.277193597182378 164:7.297657762142433 181:256.94563125792126 182:2.522209495830386 184:13.84729502678215 185:7.670776337555419 187:2.570034793607759 188:20.814120470390947 191:2.60274869021192 197:7.846113704498154 214:2.7228861110204843 222:2.774204427999485 227:8.185149101795192 228:400.5881713626254 233:21.971101050644176 234:2.8431347725449916 242:22.210905626639132 249:2.9353089433544435 252:2.938698731254351 253:2.9591853870428224 254:22.50303662252396 255:2.9729860047850494 256:8.559372310289564 259:2.997418055640879 260:3.0009379909665057 269:8.678077667558018 279:8.78520549385813 282:8.808575011973211 288:8.895560246333432 297:23.469890280417722 # allergy
1:0.2264516271096941 2:5.827208390886638 4:0.059905999763685075 5:3.750837244527305 6:4.317998578946033 7:11.609605119433175 8:1.887028041652857 9:0.20787371750002742 10:12.721803046163394 11:5.262811642062342 12:39.61126192964214 13:0.33185842566101476 14:9.722613600161306 15:5.964503078257802 17:0.468128126163835 18:2.825226014939991 19:6.266672224986896 20:2.953771684896132 22:0.6063862324039576 23:0.6303477365068775 24:0.6503248771464681 26:0.7200934925994269 28:0.7480407479598781 29:7.429740364405308 31:17.15895802136292 34:0.8095928661868527 35:0.820745702522531 38:0.900902529787489 39:3.962665520363093 40:3.9936156395157605 44:18.704182423593984 46:4.254123810058285 48:8.710249690104432 49:8.769938604780496 51:25.759534854577474 52:8.95000813218521 56:1.2019309037144257 58:184.12716720739746 59:1.248829398356341 62:9.444319779636293 63:14.88648048644739 64:4.916285711125758 65:1.3367818454772182 68:1.3635261982146982 69:27.628587871316245 71:5.091188274873516 73:1.415379338445563 75:1.4355733430808875 79:5.446506737515909 82:16.23940721727672 83:1.5763580184866657 85:1.5980314937321727 86:22.652600532110267 87:1.6425176087771338 88:1.6439329752021727 89:1.6639127756029979 90:1.6769215781445075 94:5.7799068166173075 97:11.071849847287275 103:17.295080157206506 104:1.8017766583397061 105:1.8308187772400204 107:1.858829733400986 110:1.8908299893636333 116:6.336122955694773 118:1.9697086843093972 121:2.017392059200596 122:2.026748910415705 127:2.0686641916512816 132:6.670234309735209 136:6.696018557082282 138:2.1178284629479474 139:2.1198302290779827 144:2.16458025193604 146:6.873049062440316 150:12.764123887863049 154:7.112781236815238 155:7.112781236815238 157:2.325919308044363 164:13.275165136031298 166:2.3893936467967567 171:7.365002603296743 179:2.509180765310266 182:2.522209495830386 183:7.642375406910138 184:2.5566026337453303 185:2.5566026337453303 188:2.5781496587511574 195:2.630538847004557 197:2.638972056428641 206:2.7022230728660213 218:29.193847113837826 219:14.524581276808648 223:2.7772747201090455 224:63.533936385328296 227:2.7989318017802094 229:63.8437814473596 235:2.875460713702671 236:46.58376975094029 240:2.888572570837031 250:2.938698731254351 251:2.938698731254351 256:2.9764542648799623 258:2.9834127047558763 263:22.714387526160877 264:3.0257890868138526 268:15.386464299250257 269:3.032958288343682 272:3.0473901169483075 273:15.479200628472295 274:8.73890902546629 276:3.0729507644193785 278:3.080326337183737 291:3.159797257722565 293:3.167565769660471 295:15.878648667161642 296:3.187145153476781 299:3.195040963068884 301:3.1990027517599176# cornea
1:8.442405674708613 3:0.059868155524889846 4:23.335799344853495 5:0.06796132567453815 6:4.347865943804852 7:4.425022140212559 9:16.893617034069607 10:44.51100262956701 11:0.29246832464824696 12:5.32338468079303 13:2.4073736180135072 16:2.7974037591087986 19:2.8661623776984486 20:0.531529214425739 21:0.5867790563297655 22:11.182322291858842 25:16.484840353104047 26:3.4997673192221166 27:99.428004286109 28:7.44847576468449 29:7.463589259333225 30:7.4686380470449585 31:0.7714787568861105 33:7.699032175745454 34:12.36735038379096 36:12.677909395088161 37:8.011655558711686 38:0.9095230140716855 42:58.04417289296948 43:0.978743258051328 44:18.764828185971638 46:4.275932737442928 48:1.0841170960436255 51:4.525052863390823 52:1.1476606695489346 58:14.653663641583446 59:4.7968936181632245 61:4.830538235543385 62:1.2810446451831574 63:27.109218219616572 64:1.3192069030669262 67:1.3721457528623686 68:1.3732746660051791 69:9.860495103728 70:5.097951472856868 72:9.918502140868576 77:1.485725531208782 79:1.5506793455498955 80:10.47231413874864 81:1.5717759626713934 82:5.547359605434509 85:10.651666035090557 86:16.437488819391668 88:1.6541707278313669 90:37.05466742386631 91:1.68866572393113 92:1.6945047768930122 94:1.698901235499619 97:1.7391454518888858 99:1.757432612845386 100:6.0202054393612165 103:6.048384289816281 105:17.494355053701263 108:17.63985903043434 112:6.282831771480985 113:1.9272502358609147 114:1.9307310954431023 116:55.02123791258664 117:6.398640214290793 120:6.526706984935216 124:6.576005661624935 129:2.091129226075563 130:2.0989557306964994 131:48.425490268161816 133:2.1068248495392115 139:2.130691882691645 143:2.1754904147475314 144:2.1754904147475314 147:12.765055075663525 151:19.375999819362796 157:7.20052315345062 168:2.410168419284529 170:13.399368616514158 174:27.698987777446558 179:2.5204194994583395 182:2.5334592567717484 183:2.5545521356519343 187:7.723516197184626 199:2.6644835356849894 200:2.673044680001923 202:14.254606856812018 204:28.819313965542918 210:2.725399767724201 219:8.137703987867845 222:2.7856504762277776 224:2.79180132535017 225:8.176652183196996 231:8.282616786163995 232:2.8482360489839205 234:2.8546293447507454 235:83.51028118567402 244:2.9166480807540114 246:2.9300094011991953 251:8.504327730462238 255:2.9845665987926573 260:3.0125362306856056 261:8.657534948996702 276:3.0845931196045133 280:8.817450564307379 287:3.129369119330899 290:3.1522134876054837 294:8.992815275259359 300:15.941222763833826 # abdomen
1:22.802779259997855 2:16.984720342408348 3:3.730280057244184 4:0.06578773534303965 6:72.54910100397308 7:4.455278308742509 8:1.9222941904010427 10:0.2508371053837773 11:2.28200250994749 12:23.090811922292367 13:9.404770635354698 14:19.173937296623194 16:0.475864050298974 18:0.4926505311351166 19:2.886114452529136 20:20.59120857493699 21:32.6111722121332 22:73.34623726811115 23:33.2689505013986 24:3.337135357372605 25:89.72603386457091 29:0.7680113432089065 30:17.20338554630436 32:23.199875144149704 34:12.414722010081423 35:3.7792216749831984 36:3.8919426374528814 37:12.84140770944124 39:24.09468987406843 40:36.77283121673658 41:0.9806284948640864 42:13.255300884076092 43:4.150992214578731 45:13.397641832097406 46:1.048192678036777 47:1.0675234340792548 48:45.36973282373315 49:13.929591756937825 52:1.1570038328942291 53:46.29639659211878 57:33.04513229554789 59:20.564247388739545 60:1.2740958088160699 62:1.2906874636865975 66:15.232235569245432 68:1.38310479147934 70:5.120713559067466 72:1.4117405915788073 73:15.564641309833375 74:5.233460119174576 75:1.4554252068546345 76:10.184499098165574 79:35.97912015565125 82:5.570472118433131 83:5.573510908029027 84:1.6116082463315045 85:16.44746619442669 88:1.6644901384812505 89:10.918610455856113 90:1.697580138018496 91:1.6990380373170868 96:1.7300337204080092 103:6.07183406457873 104:1.8227967417619708 106:11.55827797666375 107:1.880004135373946 110:1.9120881668517058 111:6.302627950568206 112:1.9258229648525569 113:6.333105976261544 116:1.9607644075940136 118:18.185514756312514 120:2.0370948991504725 121:6.554517795682965 123:2.0502253965063355 125:18.60263505285784 126:2.0864840768767854 127:82.42365747471308 129:2.102028440101305 131:18.74409306253146 134:18.761966594752376 139:2.141635195214549 141:18.933946821004056 142:26.00437308109644 147:2.239161194400666 148:12.823432341186868 153:2.3049434982088126 156:2.336657738867683 162:2.394997394049484 163:2.399762613456129 177:20.587714800172886 178:98.01650465176405 184:70.52093218758009 187:28.3136899841189 190:2.614464144435715 192:21.02257004458568 197:2.6617429040099303 198:28.725681070976137 200:2.684488577566541 207:2.7250909625262407 213:2.7428122219169953 217:21.613632422039174 219:2.7879889977271084 223:14.638770576962811 224:2.8033334447062717 230:29.641208953369873 235:2.8985756302767576 237:8.409365225492502 247:15.126465876416558 249:2.9585032646840266 250:2.961897463995478 252:8.528871240702681 262:47.7810222468356 270:15.484447181061897 273:3.0853013056455705 274:3.0853013056455705 281:15.636609298750226 285:23.20804323904479 289:3.1601459813311954 290:3.163977207557602 294:3.1949445741281703 301:9.075113582123684# immunity
1:60.97886488639421 3:10.362865611525033 4:6.828933182728667 5:50.460202297670506 6:4.377981463997671 7:1.7745357868412082 8:0.19285504361926703 9:0.21792598118125853 10:17.40026426895962 11:13.31933153113095 12:18.057165426619953 13:5.5689148632368095 14:0.4014982422562726 15:14.588937553020328 16:106.77661607238466 17:6.247387407440257 19:20.206403316234198 20:6.509304877809515 21:0.5942856105870553 22:21.38755800177802 23:3.2837806315473665 24:11.493933691100647 26:0.7361917296903646 27:22.66570334841699 29:7.497686313986098 30:0.7692367844494672 33:333.49167187953475 34:7.735986050879942 35:7.781376229674453 37:8.046204060587765 39:0.9284642863326004 44:4.185576895687111 47:4.3444883906012475 48:1.0933038398221193 51:4.547288322320477 54:9.139440520615553 55:1.212035485347261 56:20.26366582044907 60:4.833778296870085 61:4.853066737792298 64:4.961372255476379 65:21.120799539115286 66:1.3673674485935492 68:1.38310479147934 70:21.38035474528147 71:9.929323743097514 73:1.4351562710219639 74:5.233460119174576 76:10.184499098165574 77:10.25473829096335 80:146.1687702633195 81:1.5819631222061605 85:5.622524188199988 87:102.299881660413 88:10.848790513271036 90:5.8001425647448475 92:1.7048859077346945 93:1.7078196476683796 94:16.87747525108133 97:60.88994575858777 98:23.60894323884677 102:1.8100517513862786 104:11.396473344400166 105:1.8519182238406782 109:6.264914861407191 113:1.9379532236495003 114:6.340768792147213 118:1.9911652844104404 120:2.0370948991504725 124:2.059678690175618 129:6.692083635729151 130:2.109863764502585 136:6.743512155891064 139:2.141635195214549 141:2.15575620026193 142:6.862121339594796 146:2.207329006959425 147:2.239161194400666 148:7.003529234810921 150:2.2499255322251543 156:7.199863996779355 161:13.28642560556006 165:20.06921461886297 167:2.4117410654580165 168:20.12270522103333 169:13.43649121340825 173:20.373787820037993 182:2.5447906770472413 183:2.565901198942961 188:2.60082346660985 190:7.794118424836665 197:2.6617429040099303 212:2.7398450568304624 219:2.7879889977271084 220:265.77131051524174 224:2.8033334447062717 227:2.8219408476659944 239:2.9117051327328594 240:2.9117051327328594 246:2.941636363105916 252:22.48571118696982 255:2.996228852098701 257:2.9997015232549358 258:15.302620431163646 265:66.20120616074955 269:3.056276131204265 271:95.66491462062108 275:15.56587219256539 282:8.857691765550005 # infarction
1:120.08058807248337 4:0.06578773534303965 5:23.59067171594478 6:25.40569640739082 10:27.526396198490847 13:23.65190914045995 14:0.4014982422562726 15:2.702664088354197 16:0.475864050298974 19:0.5001719111435985 26:16.96234014105084 28:0.7643459592868715 29:3.6026299962855877 30:7.5027395055379875 31:3.632597693017258 41:0.9806284948640864 43:89.01624343481153 45:1.0074178790309973 48:4.406381714438428 49:1.109088733092659 50:8.965100968754287 52:14.176150855716243 62:14.851855656945515 63:4.933937030925194 65:21.120799539115286 68:1.38310479147934 73:1.4351562710219639 75:10.110903879744242 78:1.5132888336938424 84:22.68622219624607 88:1.6644901384812505 89:1.6845316583657017 90:5.8001425647448475 91:5.8034038907118175 93:1.7078196476683796 98:1.7663705479348757 102:1.8100517513862786 105:31.09798801528201 106:1.870025624402591 107:6.20544199446044 110:24.46308881624504 111:1.9240986688077024 114:31.727905861607713 117:1.9785676418864624 120:2.0370948991504725 123:18.45523845983787 133:2.117741702965908 134:2.117741702965908 136:18.797843355058543 146:2.207329006959425 147:2.239161194400666 148:7.003529234810921 150:7.012853719363474 153:34.23289651506891 155:2.3184536931412985 159:13.201379255106943 161:2.3855113566188586 163:2.399762613456129 171:2.4359826766237953 178:13.757924262814544 179:7.6178627956933465 182:13.809075371935823 188:2.60082346660985 190:2.614464144435715 191:2.6254621959742934 193:7.852887327574136 197:7.894608465118558 198:36.66426945376616 201:2.6931026372344906 206:2.7250909625262407 213:72.34946273824045 221:2.7941093148942704 225:29.48805174674385 228:73.33201271284537 230:29.641208953369873 242:2.921621720944585 247:15.126465876416558 249:15.148186682911522 251:8.528871240702681 253:8.572004780240679 256:2.9997015232549358 266:22.876849223907325 268:22.89229984840819 286:3.141119604262339 287:3.141119604262339 293:3.1910424314624133 298:3.21459157597666 # cattle
1:95.53661162746782 2:1.0559017726423234 4:81.49311664338207 5:33.832736063636965 6:260.51258224325517 11:28.43496027538169 13:165.4219226392468 14:9.858961534158054 15:55.43023256493629 17:10.399891845647728 19:85.1187180860794 23:39.62633648378409 25:46.66200199035477 26:0.7443643853944018 31:0.7880584309417931 34:0.8348216185702615 36:12.773355607381108 43:105.54012723602365 44:13.41633725105808 47:13.762047701130909 52:1.1664297070952174 59:14.786931102182475 60:14.817803572508467 61:1.2920690464241196 63:20.9374323464007 65:15.226483757452431 66:15.281334626944885 71:27.92327045194308 75:15.712639462588312 79:1.5710658453991642 85:75.78388511208594 87:1.6734702816860985 88:44.37410204888007 89:44.56878746616457 103:17.44361108483687 105:1.862591488837709 111:1.934866731815609 122:18.49679610263777 123:18.505377931019574 125:48.34311865695753 128:18.705556114001812 136:83.07737893788766 138:6.7978829788344255 141:359.74832222216264 152:2.2850494197973004 159:2.3709741140507576 160:19.982380651624116 162:20.05602383560873 171:20.23793724143955 185:20.87031769421292 191:21.073267418084136 201:53.880505286359465 206:91.27690495299566 222:21.823048813336115 235:2.9102566317231426 256:3.011448695910487 278:31.166007890799555 280:23.178912075517992 283:23.22691632570625 285:8.906038140075049 288:31.470184618638235 # candidiasis
1:27.105653232016333 3:3.7593398363227637 4:0.06885213185285807 5:0.07422264712073454 6:1.747622352558849 7:4.485785856010124 9:0.223075645601283 12:5.387032832379256 13:5.601161555981824 14:30.049305428833883 15:0.4428817873950233 18:0.4997423940348444 19:31.456329410454302 22:3.239982240420475 23:0.6535420451852793 24:11.541048206224296 25:3.395226340424804 26:3.54192033065671 28:0.7726221023805687 29:7.532034751405735 30:3.6270497126818877 31:0.7880584309417931 34:0.8348216185702615 36:12.773355607381108 38:24.083660717928836 42:4.155809375111366 43:13.340896249527901 44:4.207591133568397 45:1.0164604361540959 46:1.0573453763973322 47:1.0767267992540124 48:1.102573294286002 49:1.118397842056622 51:1.161804188273309 53:19.998266465452392 57:14.58949998779964 58:1.2704546134800485 60:1.283786082682004 62:1.3004129929707207 63:4.956704750051277 65:5.047491240428027 66:5.073187464347945 68:1.393017628748448 70:1.4078504061747739 71:9.965337537381096 74:35.08164021518421 75:10.14701243858649 76:1.4861264587610459 80:1.5776425530799887 85:1.6287725618626723 90:5.823582487655923 91:1.7094930628936422 92:1.7153497505824233 96:1.7405350370758261 98:11.23884777163635 100:1.817495726434753 101:11.383915618189993 103:23.98557360525305 106:6.207093821104464 107:1.890714878116252 111:1.934866731815609 113:1.9487389241938342 114:39.2625513671247 117:72.27961760263828 119:90.27278387578555 122:12.200363578120369 123:18.505377931019574 131:2.124792538414571 134:2.128741268986073 136:12.46024404100075 138:2.150652839414143 147:2.250290854685575 148:2.2567467180425806 150:2.261066217416528 155:2.329662737214362 156:2.3478844239641514 166:7.385440310583041 171:7.437424446577972 173:13.628169758774751 179:7.64225300481457 182:2.5562048101734374 194:2.661991081965782 202:71.92716207923282 203:7.991804384054567 206:2.7366484504104416 213:2.7543829432126743 218:37.458822570196304 222:2.808788605458307 223:8.212655603189972 225:2.818036913561825 227:2.8335689136801747 229:21.985042615444048 230:2.846102329842723 231:93.0347451379571 238:2.9201005008005207 239:2.9233949570545885 241:38.373830218685626 247:2.96345205497095 250:2.9736203734922317 261:8.706881112743067 270:3.075272091833832 281:8.866889371340337 285:23.259086898461632 287:3.152952802503984 291:3.195122558834689 293:184.2070364357574 295:9.075171671768837 301:3.2343942293192733# black
1:5.740354810565143 2:26.08520714664189 3:3.7593398363227637 4:10.473173828260498 5:10.56680364258099 6:121.8761740549052 7:7.872873662713657 9:38.08553940641637 10:8.733693422386542 11:9.108107943236224 12:18.12885172095587 13:13.818432096283333 14:9.858961534158054 15:30.555295253328854 16:31.11947327688794 17:10.399891845647728 19:0.5073033853903426 20:15.506103148456026 22:39.27895998502813 24:11.541048206224296 25:3.395226340424804 26:3.54192033065671 27:3.6082448157194613 29:3.623906450286555 31:0.7880584309417931 32:0.8315359162745947 33:12.458771383368859 34:23.30243741544585 35:7.81596469258175 36:0.8912369647705771 37:18.217374786174386 38:18.317185869242714 39:0.9372799720541721 41:0.9895961596895864 42:0.9895961596895864 44:4.207591133568397 45:8.486587195492449 46:168.64543987822285 47:8.71739029886312 48:4.428638268826946 49:1.118397842056622 51:1.161804188273309 53:1.1794885474509522 55:4.71082923747061 56:1.2304043031357814 59:1.277613477339368 60:9.490065899225012 61:1.2920690464241196 62:4.895189882894575 63:4.956704750051277 65:5.047491240428027 66:5.073187464347945 68:1.393017628748448 70:15.431585077604113 71:27.92327045194308 75:1.465474679104813 80:1.5776425530799887 84:10.700214990411094 85:1.6287725618626723 87:29.824612100349018 88:10.8852517230775 93:1.7182878989611097 98:45.35862125321449 99:5.98058195388793 100:1.817495726434753 103:6.095450340452362 105:38.5241056908611 110:24.526303649640337 111:11.779535961505252 112:1.9365932323174053 113:6.356878778488803 114:24.69684734375083 116:18.096167887506866 117:18.177857572316714 118:6.473755338679583 120:6.5743286104915235 121:40.05942445911988 125:32.78695572305169 126:2.0974483644068838 127:2.1013231995370742 128:18.705556114001812 130:12.407261149871708 136:2.1366710378238465 137:2.144644218997549 145:2.1996304260504878 146:19.21678806513313 154:2.329662737214362 156:2.3478844239641514 157:13.200449312885954 159:2.3709741140507576 165:27.358546178292467 167:13.410163194063294 169:2.442418514708168 173:2.4894477128015446 174:2.5046010001519288 175:2.5122334572981777 182:2.5562048101734374 190:7.818577001530364 194:2.661991081965782 198:7.931119209606879 199:2.6874408110528556 203:2.7075197892611635 206:8.053533607391747 207:8.053533607391747 214:21.59930852424771 228:2.8429599079437406 235:38.266148681206374 242:15.067500762418547 243:47.006333486477935 246:2.9533460383868206 247:8.532197950010726 248:30.38037432982781 249:2.9702239686747354 250:2.9736203734922317 252:2.9736203734922317 255:15.306973917825133 256:3.011448695910487 258:22.729748081587125 259:3.032452190424861 260:8.68458317128904 261:8.706881112743067 265:3.0608761600064662 271:3.0788905642888977 274:8.812773288659162 279:3.119219325959592 283:3.1341283996584814 286:8.929729238883182 288:23.38913530734846 289:3.171990208760898 291:9.017926143795425 301:16.029461260061616# sepsis
1:3.333384973044107 3:0.0657868682574501 4:6.871214629532995 6:1.747622352558849 10:8.733693422386542 12:9.149272101043874 13:9.450175310549826 16:180.91807852501046 20:3.014217641354116 23:33.36949643668284 30:34.88474551439315 36:12.773355607381108 42:13.303485618271802 44:13.41633725105808 48:67.62893739402067 49:38.72103169612362 53:68.87561334971387 63:40.90580013748559 74:15.671804172818534 76:73.64891512549497 90:16.87197751931021 91:76.97262210528494 93:16.920241651191773 94:16.927162781184006 104:30.96821258858646 107:11.629146997860083 111:116.57307846968375 128:18.705556114001812 131:201.15136037768775 132:25.689061027814905 148:49.84622316982809 151:153.0057572439531 164:125.56512394366716 166:20.130396628611322 184:20.87031769421292 190:21.02502219337028 192:171.5423128043007 198:21.256976338288666 203:21.381971627255716 233:14.889182779554542 250:15.19686054909258 258:22.729748081587125 280:76.54215903400852 285:23.259086898461632 287:3.152952802503984 # condom
1:0.25832864638208736 2:0.017766463011602247 4:0.07200030688340757 5:1.442319505218816 6:66.44550960060768 7:48.183882323475586 8:606.1828352379462 9:2.048680844637032 10:17.543285623936402 11:0.3100161063211971 12:46.19168374856794 17:0.49610342783496475 19:6.398938188345596 22:0.6370642649605487 23:3.325551084719349 24:3.3790731213911886 26:3.5632487534287907 27:3.6296679184546266 28:12.160832252930357 29:12.181720151106967 30:0.7859080856380812 34:0.8433973451565173 38:13.016169783341859 41:37.419527980597614 44:1.0199797835541724 45:31.15574283987822 47:4.389037990441862 51:4.592260909461742 52:19.97605116170693 54:1.2080077344290736 58:9.47712970140025 61:27.070120470547057 63:21.000105276618605 65:15.275902589171158 67:9.91920627305657 68:1.40301425124976 70:1.4178756774043366 72:1.4317602390651292 73:15.663441280568883 75:1.475607937136325 76:1.4962971828940728 78:28.807192825895445 79:1.5813842374908007 86:10.789765712404114 92:85.80335023784644 96:1.7511201400246306 97:30.5236286638306 98:1.787562778644703 103:17.493799145910494 104:1.8441476944618007 107:1.901509407168532 118:2.012952754956762 122:2.0702663751370642 131:12.457767360169752 138:2.1617604462739104 149:12.905247527632639 150:2.2722906901988424 158:19.939551991458256 160:7.3383515873887895 170:2.4538171958443473 171:13.527539343742285 174:2.516054813611435 176:2.539085283461905 196:14.247197520747294 198:21.30804860664575 199:7.9738928959385476 200:14.339420506170969 212:2.7630658751949078 217:91.91482533853915 219:8.211478879290082 225:14.734290223904551 232:14.906539338310704 233:14.927155487527186 236:2.9252983564774975 238:2.9318719068390546 271:3.090763433883211 274:15.630141170420368 285:8.931020495960272 287:3.164869788697467 291:15.942704315079334 293:15.967475661431198 294:23.5895454478469 295:9.10020035090551 296:23.656709828067182 301:9.125015503030854# ganglion
1:23.033870390186337 3:0.06887135476416638 4:1.4147840001368583 5:6.985503032833854 6:20.647681920084057 7:42.284766113545835 9:0.2283090906186568 10:8.778707562603707 11:5.389947309708144 12:0.3154852859627485 13:9.495921792936125 14:5.925825489390825 17:216.99241645086175 19:2.9265202633040337 20:6.576332391134676 21:21.276470443443596 23:11.46851837417656 24:7.136928373867055 25:0.6959702753367696 26:41.00644509425726 29:0.784673836676297 30:3.6484992384139567 34:0.8433973451565173 35:3.8224233016192004 37:0.9213576528288433 38:0.9358786403283094 39:4.0495479609884635 40:4.080647852517914 41:4.17793280861473 42:0.9986476086981214 43:8.445292789014527 44:4.2297740403390405 46:1.0665818591456115 47:1.0860139490839786 49:8.910915121759441 51:1.1713028318997418 53:271.3325686601925 54:9.210814929277106 57:1.247974536581398 58:4.8481576307335885 60:9.52606992944313 62:4.918071182874561 63:34.02162597929912 71:1.4247978104919408 72:1.4317602390651292 74:1.4671897380717989 80:1.587971965356994 81:5.586923226621458 83:5.620242014662534 84:1.6323287577881236 86:10.789765712404114 88:1.6853781696198988 89:16.860383265529517 90:1.7185695665757532 93:5.870119719358784 94:5.8734083414139855 96:1.7511201400246306 97:1.770736447117848 107:11.666171500461227 109:1.9285483003383523 113:18.04165237280743 114:11.875625393957757 122:2.0702663751370642 126:2.1084964387287584 134:2.1398246216345824 136:18.898636090995016 142:2.2025049647733557 145:2.2107909524101217 147:7.037991537723199 150:2.2722906901988424 151:2.287523585682623 153:2.327418911767515 158:2.3799795995756305 161:2.4081411324585296 162:7.37394056189887 167:7.409893336257139 171:2.45870507297524 175:2.5236938869418775 179:2.5546298930214806 180:2.56246049936208 185:2.602210549078594 187:2.6156868174628563 193:2.6651748558084547 194:7.919851400112903 195:2.676384949879751 198:2.69050945554645 201:14.367387093865386 206:54.26956512288804 213:2.7660374515662896 219:29.515849203877437 220:2.8143420667184404 222:2.8204828144119674 226:21.927842607711042 227:2.845280767418507 228:8.303113489166952 230:2.8578230060324117 231:2.8800068510859864 237:2.9285818439121787 238:8.465805356651348 240:2.9351685685658544 242:8.493643780442632 247:2.975252135173213 251:104.65670678311484 252:2.9854270708198016 255:3.019802573392275 256:3.023279656224424 258:3.030255742404419 259:8.702096829696714 260:8.709501558888059 265:3.072738000905478 267:8.769285165000523 281:15.712613256111203 282:3.142292447306014 290:9.002576602614461 293:23.57284566897776 294:3.2187565225617307 295:3.2344734695444526 296:3.2344734695444526 301:23.707471055404014# west
1:0.26671958845476135 2:17.22881753719244 4:1.4311750271747965 5:10.679368023650161 10:0.2674553710660042 11:0.3160336660778976 12:18.27379000693697 13:5.666422293994152 14:5.9589654397625145 15:10.188584196072146 18:2.925631666061102 19:2.946978381228 21:26.981965662114412 22:11.370724432187117 23:0.6694220788658566 24:3.4002972170032293 28:48.21947610797222 30:12.236896358246492 31:17.462952882234763 33:0.8513954098097418 34:7.840406488065544 37:4.010419269669594 39:0.9551637916724232 40:0.967862823707505 41:4.200227123369983 44:1.0291755860606797 45:1.0347979997282541 46:1.075903222402536 49:4.511548403219421 52:4.625987108966147 55:137.76627449761835 56:14.648290150404296 58:9.513363108429635 59:1.2972200345451663 64:15.19026026820173 66:15.380562688955608 68:9.959779533362303 69:1.425682936592868 70:1.4279858296018082 71:5.205908169231285 73:35.15787023210764 81:59.233715960312516 85:5.692981865717022 86:5.711594581061306 91:5.874238495586559 92:1.7365298900950672 94:1.740952800623056 100:6.114941721959165 105:1.8841904729383299 107:6.277043752439854 109:11.795570287388685 111:1.9566553130628224 112:18.036462033552237 120:6.622624962984221 121:12.243442894588657 122:2.0813552344737833 124:2.0927314041677314 128:2.1274071164145933 132:6.790156449603212 136:2.1589402648260596 141:2.1891330355802032 143:12.738697327809943 144:57.85932686579708 153:2.3387833942229626 156:7.273013586254183 157:2.3821132358925183 160:7.3629446237171345 162:2.4290952965674477 171:7.486545487026735 174:2.5275935100174656 176:28.082967589149217 181:7.708241516460848 182:7.719418482228341 183:7.76448065101524 189:36.50951621875858 194:7.944678203267266 201:8.035238327520652 212:2.774803061169312 216:14.624731359172157 217:8.17868596412103 221:8.249363019915647 222:14.742616585490023 223:2.835343226019663 227:8.308235795101018 229:8.33471206674185 234:2.9014348687246603 236:2.937150234262884 238:2.9437281955689976 257:3.0351954992924823 260:8.734590831021599 262:57.10242501737569 266:8.794392083059549 267:3.0882764871156647 269:8.801936355336045 273:3.120954097410943 274:3.120954097410943 275:3.1246245992604478 278:326.1415687033843 279:8.909218587359838 290:9.027749695242415 295:9.125399914295064 299:9.14192920839572 300:3.2544329126151337 # speech
2:1.1004866252586945 4:7.000127935029426 5:3.9270142945320217 6:0.16040565399805318 7:4.57884995924439 8:12.428219547076003 10:5.188362284187752 11:0.3221372194289901 12:18.347055952955216 13:0.3692441393182731 14:2.6800606276879235 15:6.162311309560949 17:0.5105960381683017 20:6.644392049109404 22:11.41869088427441 23:11.56430728126401 25:0.712302973889193 28:0.797957638083738 29:28.947503462777707 31:3.71889175927368 32:7.862420400387473 37:18.403587354007705 39:0.9642341384011182 40:4.125180545642368 41:8.489332103011021 42:1.017006263935411 43:58.87169080699919 45:31.33534924650485 48:4.496428840665774 49:1.1468322815863838 50:1.1803771892889168 51:1.1905558768351427 52:9.163708454321792 54:128.47737615312715 56:1.259631896494578 57:1.2675801053962605 63:21.12676438470224 64:1.3686555959160809 65:5.117053299900132 67:1.4221233242614737 68:15.508304121749248 70:1.4381819796894886 71:21.675423001585894 72:5.245357184222647 73:5.2992642557879455 75:35.42648190163363 78:100.30607864742902 79:10.631927401319958 82:5.664609089224487 83:10.75845162623868 84:1.6533888157965322 85:5.71681104188554 86:51.99960307911882 88:1.7066057484783332 89:11.066120236524512 90:23.455194873439776 94:5.921175701428634 96:5.967626689493054 97:45.511389684364936 99:1.8106391547738612 100:6.139053054296683 103:6.167320084733624 105:1.8951184046725462 107:6.301254289468 116:2.0045289759733387 118:2.035079775007968 119:6.570200194896701 120:6.647031719949069 121:2.08310709695914 129:2.146463270591045 142:2.2250641408815843 148:2.2906626691564185 150:7.11038579116632 158:7.342437427537663 160:2.4240080057827695 170:13.587528653774356 176:28.14812722416278 179:2.5778594452504455 185:2.6255194953816834 188:2.647172380165864 192:2.6718905058006293 199:2.7225079207138605 212:2.786626246425173 219:8.261512945648242 221:2.841049305391564 224:2.8502999026986324 236:2.949088111454668 237:15.129240291305948 242:8.543863120611206 245:2.97891793669915 256:8.708301508602345 258:3.0541822516054187 272:3.11839788679711 279:8.934531732955202 281:23.33407899067405 290:3.21187007088463 293:3.238997059028137 294:9.117925614773966 295:9.150772617571114 296:40.534779506653244 # cerebellum
1:15.657408708381869 2:17.478556369533592 3:51.037720854683506 4:0.08545302096825162 5:10.851541844058818 6:16.283524417949025 7:21.201076963263933 8:0.22350192236532815 9:17.397655269154733 11:0.3346068859289431 12:29.027664133396687 14:30.556531291303706 15:25.375257772902007 16:10.596351591366497 17:6.4498378261317395 18:0.5364806790321838 19:0.5442397281780048 20:21.037880541548965 23:3.411160910221905 24:0.7145363835299349 25:28.19526151095016 26:3.6502940329031994 27:12.341757961000834 29:17.56557759347729 30:3.73602893188873 34:36.07617494352219 35:12.76890376603882 37:4.077669693289961 38:73.07096178158957 39:8.356780955097367 40:13.336832816019701 44:1.0572835539181649 45:8.665983489742343 47:14.009368664560585 50:1.1999303328963877 51:4.684275023642434 52:4.695292761470215 53:26.50661259804647 55:9.442905625013594 58:27.21347008314997 65:1.4166933703195224 68:10.070816040153113 70:15.682596667557505 75:5.393444356573238 77:1.5577772502186156 78:22.472694893810846 81:36.70677213520511 83:51.90837298152872 84:16.717355697203807 88:1.7281819001629322 91:1.7630472174340042 96:23.778176373061267 98:23.99360919596201 102:1.8750264637582763 103:38.71430457306517 106:6.328091875357319 110:18.12721081438953 112:6.451541828236663 114:2.0074581842006696 117:2.0448651277622547 118:40.129486051135544 119:18.541054762304437 121:6.700470379435038 125:2.149662318419249 126:6.804505342802897 128:18.961725846001613 129:2.169199036257412 133:6.872778436655962 137:2.2010092823370218 142:19.351582255329742 144:2.254208481110432 146:2.275187552551531 151:2.3333433222584405 158:27.392849402664666 163:2.4687590087546116 170:2.500272025978772 171:2.5051775452789613 177:20.89662826249454 179:2.6014375745190983 187:21.188018694298265 190:7.943444867056718 191:7.966889383232556 197:21.491071837032806 203:21.640953005209884 207:21.768153487114667 218:37.85370996913286 220:8.318726473282547 227:2.8929882910142366 228:30.01521919564184 229:2.9055658195285963 231:8.457501285102076 233:38.448939725674684 237:8.5599753057871 239:2.983123125341711 245:22.665590682015708 248:8.672553549031061 252:22.79656994410245 255:22.944781454113304 264:15.669350309811112 268:3.1282499691594876 271:3.1391150240867645 273:3.157381021795248 274:8.939284347252576 278:8.977912212724563 279:8.985686694422803 290:16.036499843988995 291:3.2556889229826713 293:9.161011345916112 295:3.283160347689847 298:3.287121285026909 299:9.218589225619965 300:3.291091451790202 # identification
1:15.657408708381869 2:1.131083251437922 3:0.08206931425217097 5:14.960101797123178 6:7.985182221964636 8:353.1084699287479 9:57.100275225215526 10:2.238992833719316 11:2.3975933929516193 12:9.380029572265766 14:2.72072520444525 15:6.230330439926055 19:10.755230803165468 20:3.118364756904057 21:0.6411001692563073 22:3.3460443068900703 23:16.653638378703242 24:40.49597796197923 25:16.91390135660391 26:12.193882613138038 28:3.7233897036336696 29:3.7328636499582584 30:3.73602893188873 32:17.961914757046486 34:23.68180947986974 36:4.02448855109085 38:0.9722132586942847 39:4.139165372657943 41:1.0357134856726133 44:4.320237265029805 45:8.665983489742343 47:4.480206127625599 50:1.1999303328963877 51:20.19968744014755 52:9.237024972028511 59:1.3272777564021736 60:1.3335164656224647 64:27.735821042921245 65:5.164301442751467 67:28.13799323464125 68:1.4438608317872714 75:42.834599311067386 76:16.064532450992683 78:5.526012022635046 79:22.76227917370372 84:1.6747974466630833 86:5.783650451333868 90:5.943357066814562 94:1.7733907413576706 96:1.7943206484446097 98:1.8309749101534267 104:1.8878772709967626 106:1.9354897461986074 113:6.478317761340923 120:6.696373901964556 121:40.51938285153895 124:6.745857784756422 127:65.7323311870106 132:2.181047355201727 133:2.1850181347442676 134:2.1850181347442676 136:2.19299200227523 145:2.256293161213017 148:13.050492649114204 150:2.3180486841929118 154:7.308428009184626 155:13.292487684344119 158:2.426160980473547 175:2.5703957115781173 185:2.649177019099271 187:14.194386155764239 191:7.966889383232556 198:37.136057840567126 209:2.80162676450503 210:2.8075602698487994 211:2.8075602698487994 214:8.222758849629981 215:2.8285003174617374 218:2.8466664397899506 219:2.8588908709946304 221:8.325215733159968 222:2.8681197586726697 223:2.8712076955105013 228:2.9024123691207335 230:2.9055658195285963 237:2.97651875525006 238:15.217654158091714 242:8.59478427136896 243:47.4702282919431 245:3.0030959725399917 246:15.324541538359442 258:3.078457339585228 270:3.135485523088541 293:31.96459713427659 # lymphocyte
1:3.510010334221529 2:65.25190548006702 3:1.4650717495563914 4:7.0878405481747055 5:7.159936168156754 7:4.642211603308595 9:8.685617037097433 10:28.126244852878145 12:23.610786883007133 13:2.5440049999927035 15:6.230330439926055 17:2.957257869465868 20:6.713511472669545 21:0.6411001692563073 22:0.6691007864139198 24:0.7145363835299349 25:7.336935534948392 26:0.7865066540669228 27:12.341757961000834 28:55.586458959185485 29:3.7328636499582584 32:368.584293614966 34:17.985250524120293 35:23.77873243280023 37:4.077669693289961 38:8.316232955818496 39:4.139165372657943 41:4.268158139367935 42:51.76084800631483 44:13.66277707240503 46:38.581601277680605 47:8.897590637696371 52:32.928368446316355 54:33.22295793503503 58:1.3200417714623525 59:1.3272777564021736 60:1.3335164656224647 64:15.341514907718905 66:56.93288354878374 69:21.747096737978403 70:10.124382339536158 71:5.2768003320600005 73:232.9943726375389 76:136.1599090322974 78:50.977635009609095 81:5.6823574102041245 82:22.97135556770294 86:1.6900282926911063 89:30.36863793781381 94:30.547052941685894 100:31.245206920310626 105:6.287926405137566 107:11.816884265666594 109:117.34260352925834 114:18.262597954428035 132:12.609617786323247 138:2.2070509768963875 141:2.223283995987382 155:2.3869869971110558 156:20.05370525855231 160:13.490941361699658 161:7.453006596599789 163:106.80822147237811 171:2.5051775452789613 179:7.766779031740922 180:2.609294645494888 186:7.891249128867812 188:21.223751667543173 201:8.110866073306935 207:2.7957149347266816 212:2.810535195627323 214:2.8165014835091275 218:21.989400567212154 221:2.865037655408955 226:22.136064908770802 239:15.228252268243985 245:8.615830269783903 247:8.658289913767405 249:30.707856316109027 252:8.679706302489032 259:8.803493185606753 260:8.810906737830388 265:23.172619343463538 271:8.901058099403993 282:9.009109152492163 287:23.56806735446897 292:9.14472396171377 299:16.210414353994153 # consciousness
1:0.2929403950306212 2:0.025098527873102912 3:1.4650717495563914 4:3.937794687794399 5:7.159936168156754 7:12.070189534436746 10:22.83033889297362 11:0.3346068859289431 12:5.550669696694427 13:5.766283061364625 14:6.05996792512078 15:10.330755791863663 16:2.9397333317327745 17:31.713920690501837 19:38.0398330115126 21:52.633244635564644 22:16.467435691025546 23:46.77326747055345 24:0.7145363835299349 25:3.502510204965989 26:12.193882613138038 28:12.355682056492501 30:0.8202783280113439 31:3.763082370565666 34:7.94718028387262 37:0.9575160740775455 38:0.9722132586942847 39:13.268676521589814 41:1.0357134856726133 42:4.268158139367935 43:1.0428519727530872 44:4.320237265029805 46:1.1043878731176329 48:1.1501995738727564 49:1.1662223951937807 53:14.540029256569152 54:9.356687830214524 55:1.2706364754343256 56:26.90387420992756 57:1.2875342438666844 58:15.000695953602344 59:4.957951146129748 60:27.315986524989288 61:1.341887569229214 62:1.3503196564138054 64:1.3890372118367103 66:5.1901078511459575 68:5.226596035185035 71:42.324176514562076 73:5.3468165173686755 76:1.5378401720853032 77:5.485947557684871 79:10.706861393733886 80:1.630149708468084 81:10.781538994223766 83:1.6597428958151943 84:1.6747974466630833 85:29.88958817171681 91:1.7630472174340042 92:221.86204472545373 93:30.536479460652366 94:1.7733907413576706 97:38.12909197235502 98:6.097444089629722 102:1.8750264637582763 103:1.8846533001658257 105:6.287926405137566 106:1.9354897461986074 107:11.816884265666594 108:6.357607113133561 126:2.1535488379410066 130:6.8555829430841495 136:6.890060057259634 142:2.247971893354856 144:2.254208481110432 147:2.307218194532248 155:2.3869869971110558 157:2.4168529531423304 169:2.500272025978772 175:2.5703957115781173 176:36.12799805191992 182:2.6145545201256613 206:2.7957149347266816 212:2.810535195627323 226:14.89862437071914 234:8.477766480264512 237:2.97651875525006 238:2.979817640690308 241:8.580820774728178 245:38.87794592266642 248:8.672553549031061 250:30.726287297367502 253:3.0541065004124626 254:3.0610276719403458 258:22.989810224213574 259:3.092533274678699 278:23.40743531500817 281:8.993477634038824 284:9.03268154815106 285:58.253165255577116 289:3.2324903971551766 294:3.267408106640571 300:3.291091451790202 # palsy
1:0.08696629953278015 2:0.02715229741747798 3:1.4821056017734264 4:0.08903695690920965 5:4.018633694301607 7:1.900205689692286 8:21.983345215392653 10:5.286831526902769 11:9.385842819957826 12:46.91047529446479 17:0.5329914194075234 19:3.0305654453939965 23:3.433007885944381 26:0.795198882902554 27:3.7393924395091944 29:0.8278353920628246 31:0.8398441488083328 32:3.8965445635504854 34:23.75932108757034 35:0.8990616148792553 36:0.945083918630581 37:4.100443683438062 39:4.162014247425959 41:1.0452007284750773 42:1.0452007284750773 43:1.0523590400440959 44:4.343297593737924 46:1.1140601508773027 47:14.059909497889736 48:60.92427444092384 49:14.276614200822639 50:20.198443324153192 51:9.256719671741708 52:46.96766690744677 53:9.323048010843443 54:1.257226461557901 56:1.289643855951017 59:9.687316950157456 64:1.3993616531098902 65:1.427072902610515 67:201.18727018034016 68:5.250542069762908 70:35.19805544458157 72:1.4833147108461155 73:1.5070389238710442 76:16.115956866421083 77:1.568419037354526 78:1.5861588397722912 79:10.74473474382613 80:10.767968224480382 81:22.955780499739447 83:5.7401004975325955 87:5.890161544648806 88:1.73910361060819 93:1.7828960233019242 96:6.040692095454359 97:1.8251011461914566 107:1.9567779549535274 111:6.47253517809845 112:6.4763453001538736 113:18.298663661008895 124:6.770824409645805 129:6.863487915301259 132:2.1925621027830227 133:2.1965372923765374 142:19.403987661610472 149:114.19934619763622 150:7.185369316592829 152:13.183359014191119 158:2.437927105781532 159:2.440265170188594 163:2.480564828045701 172:44.122885473585484 177:2.6081394953025914 183:2.647722271751803 189:2.691061789437216 192:2.707622904734043 197:8.069702041162019 200:2.7669734920032463 205:8.179550159005917 207:8.20442224199826 208:2.807792018117131 209:8.216922851784142 215:14.770282345795612 217:2.8436174870568287 220:2.8740869719479036 230:22.29750565742091 235:2.9821412840581023 237:15.246400088173997 243:3.00529545322776 245:8.641566539598612 246:3.025402735000023 251:3.04575647551053 252:15.429020346514585 256:3.083730376637391 258:3.090728520308407 262:3.1190175237552666 264:57.65806991770561 269:3.1405520309105275 270:8.919280430239992 279:9.011533252896292 284:3.2143910128074746 286:3.2257506399405633 291:3.2680659830093313 296:9.227952812157017 298:3.2995159921169885 300:32.179507628085666 # synthesis
1:19.569975506929463 2:1.1466506244970855 3:19.284503476691615 4:69.88454434456037 5:45.7699039759667 6:154.60422033874656 7:48.96689910330863 10:28.22879049195085 11:2.417475461560271 12:46.91047529446479 13:19.04644520033792 14:10.14101213852626 15:2.8446351497371336 16:2.9607681463432716 17:0.5329914194075234 19:3.0305654453939965 20:3.139725276413565 22:3.3677878179645555 23:7.224758961353585 25:11.914744557277679 26:12.24339272693346 27:23.19530231971913 28:0.8240775268206542 29:3.7551861899120444 30:3.7583558755269464 31:12.493040096340758 33:12.752351402107504 34:3.9048913362791513 37:24.420864462706305 46:4.45650566023392 47:4.503442684796092 48:4.565798635263914 52:20.294297281090323 53:4.749847303840243 58:15.051695055058017 61:432.86397537387955 65:5.188194588180192 68:5.250542069762908 70:1.469297922949759 80:177.2771398041901 84:5.7738869104806625 85:1.6925474745872204 86:16.84096810370149 88:37.50432994307005 100:17.69069994650416 101:62.53306176836641 106:6.352822593822596 110:6.445983596626963 112:32.16556134159953 113:18.298663661008895 120:6.7213140686078665 125:48.98035354376693 127:2.168934010796679 130:6.880606895139505 134:19.120822315402275 137:6.93247902210153 138:19.220073526230053 139:19.229162281748184 140:19.256495244074614 147:7.162027760816181 150:7.185369316592829 157:20.157571811925752 160:7.463071406647735 161:7.478312798880856 166:7.5347675222847155 174:20.802138553742278 175:7.726084030845033 179:7.792215347398961 182:7.820136287459314 183:2.647722271751803 188:7.939846989247443 194:37.104275360630886 199:2.758359415580952 207:73.09245958220066 214:133.08372504374975 229:8.436320898142688 232:22.40755468807311 235:2.9821412840581023 237:8.58569392967349 249:22.834963640089732 251:8.705462423703139 253:8.748688604175555 254:15.517044407128207 258:8.799772843767695 260:39.5641529995827 266:86.56312628787856 267:8.896574399990802 279:9.011533252896292 289:9.122165940661592 290:9.13019671137244 # sinusitis
2:6.24354308899338 3:29.140853667084386 4:1.51577384184112 5:4.049720196210386 6:0.17953858105847942 7:0.1917921865133094 9:33.24088142342377 10:5.320201314402519 11:29.145229814868806 12:0.35315439281773436 13:2.5846291878186176 14:0.45645250167461365 15:2.8656281435427546 16:0.5342859576127407 18:0.5517942261750199 19:6.605149986034549 22:0.685651278279791 23:11.760191552842763 24:54.202948616574474 26:17.45978931580979 27:0.8304589663579011 30:0.8379956844941144 32:0.8933112767541738 34:23.83739589859634 41:44.920951670967405 42:1.0547786639077825 43:1.0619567997927195 45:1.0821671898009277 47:4.526861865427258 48:4.589283905619213 49:1.1859704668008153 52:9.31143000846315 55:4.873464345372636 56:14.901042909715507 60:5.020047059591247 65:1.4375431285156937 66:1.448832209671483 67:15.707004580868164 68:10.146195011181884 69:10.19153242475822 70:10.199818608246945 73:5.3950895518196775 78:1.5969221765271207 81:1.6665309854133266 82:1.680096621829772 83:1.681460997317222 85:10.986234123573567 90:1.78361160483061 91:5.995790697879982 93:23.77768668088051 94:61.47093852280942 100:6.2372764925731286 101:6.2408056214654195 116:118.8219723754923 118:2.0803889295298954 120:6.7464368605925475 141:7.005979040741933 142:2.271237611180398 145:2.2795765191050057 147:2.330607394864544 148:2.3371095648757776 149:19.76085681674052 152:27.055652206013182 153:20.017363746301132 159:2.4521241958479894 161:2.4781042342612007 162:2.4876608389642842 163:20.44055120017669 172:2.571354198970591 173:2.571354198970591 175:2.5942788796714806 181:14.099046278799264 182:2.638512670820096 205:2.8081829527037154 208:2.8199597963938556 216:2.8558117322447636 218:2.8709862906343813 245:3.0276319773376517 253:8.774640585824104 266:23.294657877295958 269:31.371998226764777 270:31.410988841015026 272:3.1674648482680254 273:230.24251232071998 282:15.97074168053286 283:23.594021014959797 289:3.2573087422247236 293:3.288346367931658 298:3.3120013950451868 300:24.006567889492036 # salt
1:37.35276983284918 2:1.1783357096788896 3:19.458510599166548 4:19.539772835629623 5:40.37146392546499 6:67.85551509013544 7:4.739304305756328 8:12.728377485615464 9:5.156937788805795 10:0.30304549955934995 11:9.481331441878341 13:29.98955848418709 14:10.237939343198784 16:0.5419897769247328 18:3.051860717450457 19:65.03930198503998 20:0.6078309110129188 21:16.44415619201283 22:11.663954747610067 24:0.7400607526391275 26:0.8128566490406728 29:0.8457265581399174 33:0.9051924355093991 34:3.950491956242467 37:13.28572446361504 39:1.010916499722557 43:25.27687450366882 46:45.88561601579858 48:9.107570956153088 49:4.651081027557955 51:14.602896185788111 54:86.6768343323966 59:5.029632257139604 60:15.2217582952041 61:15.263274407179024 62:1.3813283084443067 63:21.451352396836302 65:10.086695880439954 71:1.497508069280196 77:1.5899759267422868 80:1.6627186631065831 81:5.755816992490555 83:1.6924573229119184 84:30.07951690879921 85:1.7145187316022974 86:5.857328246743613 88:5.94278298980308 89:1.781539606781541 91:11.307141309198862 96:11.415093541605842 98:1.8644696593581347 100:1.90549914529939 104:1.9216101046877978 107:1.9795119367024658 110:2.0119729603771876 111:2.024122356016344 114:18.42009669915224 117:2.0792064428930015 120:12.467622996907393 121:6.775847863424193 124:2.1611905923203554 127:2.1921839060933626 128:6.897016481571306 130:2.2118916097700034 133:2.219848925456568 134:2.219848925456568 140:19.362351461002547 142:2.2830077464134733 147:2.3424392712551447 150:19.82378565274654 151:7.269240772892401 152:19.93140302154182 153:27.29818635155526 156:2.4408090446855777 157:2.4523981849405843 158:7.468848343965751 160:7.514220950446867 162:35.55537756204235 167:27.89803172987572 171:2.540967558988857 178:7.838075880428904 180:7.860377912679026 182:2.650629022961123 184:2.6853375324235875 185:2.6853375324235875 188:2.7070786346311286 191:8.043980270351904 206:8.256154009701536 207:2.8322195041570417 213:83.09794604895114 214:8.300127631985266 218:2.8832834934530553 219:14.947580535596641 221:2.901694409549523 227:2.9297045966661894 231:8.53510827378981 233:2.9742472354191967 241:3.0233434319270214 243:3.0300008483021603 253:3.09114704213143 256:39.567361854863854 261:8.911195464307614 272:3.179958358089458 279:3.216837255232774 280:3.2205697687630552 281:3.2205697687630552 286:3.250729551656358 287:9.134555339199522 289:3.2698551922639036 # malaria
2:9.766304772310086 3:15.06723238766793 5:7.340216018081087 6:0.18965172316706452 7:4.7722303113917715 8:2.108976581840327 9:0.2733288672754968 10:0.3092961236740442 11:2.478227410855785 12:2.495939402674033 13:0.4097690311605149 14:0.47108640707130683 15:0.507782907626356 16:0.5497867800612328 19:3.0951651479096696 20:3.2049125889736927 21:0.6740846051734004 22:3.4341241071566007 23:0.7277725668201155 24:7.420202656539853 25:12.064863188533607 26:0.8218246799002694 27:0.8484912042577981 29:7.853047409428358 30:12.584384735644017 31:0.8669455580438036 33:3.9718945288695395 36:8.321062939986305 37:13.336928973181736 40:19.046074943825637 43:4.378603170371599 47:1.163463528686841 48:1.1899048301658992 49:4.674978731714282 52:1.2551690297657379 54:1.2878366781361592 55:1.3114785755539415 56:9.626140652882311 58:5.0370438973527225 60:48.72524243600788 63:5.169479327971401 65:1.458760621932202 66:5.286874350807199 67:5.3208567749420315 70:1.5012302560868684 72:5.389931578384494 73:1.539182822641961 77:1.6008935225492786 81:1.6885683327234604 82:1.7021780519579743 84:5.84804737298742 86:44.96596363935772 89:1.792767986720821 90:1.8060148548544723 91:38.08125118721531 92:6.058856356417768 98:1.8758192802088152 101:6.291022662664851 111:18.393322182262732 116:2.0728145453816973 120:101.69865291979163 122:2.1614506407233063 123:2.1633558778972395 125:2.1961293240977406 126:12.673832285109764 136:2.2396530411613487 137:2.2477056003464635 140:2.2619032698222177 141:19.45247485611755 145:2.303227617983456 146:2.3222013900812177 147:7.238622140732679 149:19.86768067874359 150:2.3652389272835057 154:2.434450676172009 157:7.474694780168286 160:2.495005697684957 161:7.555337185231961 164:43.830075028817305 169:2.5481591082828374 172:7.754555343460943 175:2.618529789470943 183:2.684125516696898 186:36.94634933387001 191:2.7441717088036093 192:8.070049185029832 197:37.424027935400794 202:2.812341467302269 214:2.865420705068402 216:2.880477269923322 218:8.390072066262453 223:22.309827389959093 224:8.448451514378283 229:8.514436977938876 234:8.581640885482985 241:3.0358308715796105 244:3.0491813126046456 248:15.537861514993685 260:3.1457488284274695 266:8.975120595291935 267:8.975120595291935 270:3.1852605502250357 273:49.104173594962326 289:3.2824948312616495 291:3.3057462981552397 297:3.3372492489679093 # solution
1:42.57010798411176 2:0.0362866852784767 3:1.552092370913123 5:15.326770647027596 7:0.20752490510401153 8:63.66742043365827 9:45.394488895837675 10:13.498097201891778 11:18.81005460506803 12:41.29669875438246 13:14.42956543480426 14:0.47854442010624887 15:15.265206185317012 16:3.046758807421654 17:0.5641276419556527 19:15.81096860821049 20:3.227018761273734 22:7.263386704889977 23:3.5222471991972126 24:47.77041505825942 27:3.830445937421947 28:12.607504390379663 29:3.846327765530524 30:0.8652643743778993 31:3.876755673571526 32:72.15779369392857 34:12.959096193282981 35:13.02199229735792 36:18.705765016584937 41:4.385013837990675 42:1.08406909167978 43:1.091306701037505 44:1.105936529099364 45:4.451122418844149 46:1.153668655359817 47:1.1735567504898334 48:1.2000641421879563 49:9.243556861487093 50:1.2504007525336267 52:20.557249247328798 53:4.845658385601901 54:9.545181758368981 60:21.311664001454382 65:10.163658361347723 67:50.10174848852592 68:1.4969423412804497 69:5.377267217885862 71:10.340058185773229 72:10.365157666372285 73:10.449711353858838 74:1.562208709765351 76:1.591792196457852 78:16.50630613826951 79:5.757548450871129 82:11.021208762672822 84:1.7299066015298747 85:5.888662420173253 86:11.131709029276484 87:1.7822658371591165 90:6.06763862165589 92:1.8247845544742174 93:1.8277667900124213 97:1.8702188042285537 105:18.112276943851004 108:2.006009531018886 112:2.0490923038112934 113:6.604263728442785 116:12.287480894585771 124:12.623066878134454 134:2.243533336699985 142:2.306828866399601 145:7.154404914512189 146:2.3341878524950874 149:34.719884361107525 151:13.312211561487578 152:2.401495254265094 157:2.4765588916215533 159:2.4882579087735395 172:2.6078120871854704 173:2.6078120871854704 175:2.6307963122456757 177:7.8846869510084305 192:2.756541886233335 194:8.149724926354361 195:2.7846187539997156 198:8.185780984518868 199:8.20394506726865 202:2.8247645766356375 206:2.857019771021701 207:2.857019771021701 208:2.857019771021701 215:8.378028436978203 217:2.8929511069791625 219:15.028030772821634 221:2.926596133233689 230:15.178414548942992 235:3.0318630960388595 236:8.683486775228358 237:8.69041987965098 244:3.0617720494800977 245:15.491767723782925 253:8.853617480730477 255:8.882756470656442 256:3.133716876143917 258:8.904763481764055 263:67.44051309081135 264:3.1834531482485025 275:9.078006633298582 281:16.067813179740668 283:3.2571465504170596 288:9.227527156713554 296:3.346042277909834 298:3.3500142447279635 # lipid
1:12.51322461520452 2:0.0362866852784767 4:7.313603834274024 5:11.14778064388636 8:2.128650039981629 9:0.27936834391865273 10:2.33828641535306 11:13.985388792114351 13:0.41684646980365303 15:2.9297280419539358 16:10.841801329440084 18:0.5754571926294267 19:0.5834143006556795 20:3.227018761273734 23:7.369365330739371 24:61.740004946192514 26:12.44518750359437 28:12.607504390379663 29:3.846327765530524 31:17.972639412301046 32:3.988452456072407 34:18.308089324985755 36:4.1398795611671195 37:1.0047373551591237 40:8.591734543028622 41:4.385013837990675 43:4.402369509658376 44:1.105936529099364 45:1.111682297715427 46:19.838785507955617 47:1.1735567504898334 48:54.00131529175722 52:4.8144395306952354 59:15.295447486903573 64:15.600980906228177 66:28.427845264397895 67:99.26224698822509 68:5.348177642368659 72:1.5261841760199777 78:1.6297688162962582 79:10.899024472451943 82:11.021208762672822 85:17.012052402463976 86:1.7452586786483901 87:11.259470521826973 89:1.8040908394737531 90:1.8173575463145448 94:11.421065559242654 104:11.81467547005808 110:55.95385289048295 111:32.47831003578711 118:2.115331945513141 120:2.1618678792935793 121:25.918489865205228 124:2.184742709417963 141:2.2820086692691626 142:7.136383522730635 147:2.3663838739565346 149:86.42812494774445 157:7.500711368968452 158:2.4859110231383603 159:7.525726014883313 160:2.507161956075441 161:13.71166130889695 172:61.83768602068913 181:183.28665071322686 182:62.51417457379424 186:14.383818880458469 189:14.445899424087616 201:2.8247645766356375 214:2.877883514249031 223:15.067742266962043 227:22.458687338516206 237:15.406493111277069 245:3.0651286672628455 246:3.07523924359892 261:3.1690922538440858 264:8.994133319905018 267:3.187062556869882 270:40.1490747563306 283:3.2571465504170596 292:16.298281440425484 293:3.3263195115496944 296:16.385596477368075 297:3.3500142447279635 301:3.3579859062621353# carbohydrate
7:8.329103759529314 8:2.128650039981629 9:2.2213996062655776 10:34.27988322552562 11:0.3673685434497382 12:18.87547982325659 15:2.9297280419539358 16:3.046758807421654 21:11.597479367078082 22:22.225888681875322 31:3.876755673571526 35:13.02199229735792 37:4.1933910658143745 39:4.255261168716129 40:4.286698049902682 42:4.385013837990675 44:13.918354425149207 47:14.265827164029824 51:4.803366712941187 54:55.288592831992545 58:21.226837094468173 59:1.3791803350160243 63:1.429490946415853 68:5.348177642368659 69:5.377267217885862 71:15.976702888594671 82:5.8361981699491725 85:5.888662420173253 89:6.03821383943243 108:6.483200333854392 120:18.966328738726425 122:6.847644986928765 126:19.19174056011237 130:6.982554150136153 133:6.99979374220001 134:6.99979374220001 136:7.017119461892249 139:2.2677178817241233 142:7.136383522730635 148:2.3729058896989774 154:51.59119030680742 155:2.4465495989752535 156:7.475872615117937 157:7.500711368968452 159:7.525726014883313 161:7.58138905789515 170:13.862187816024543 174:53.17470926388114 176:7.862540028694899 179:14.193083684758763 185:7.997524704953618 188:8.043673065747615 199:8.20394506726865 208:244.69442690216778 212:8.340013632090029 223:8.468309877414022 227:22.458687338516206 232:38.81597846476565 244:3.0617720494800977 246:8.767564251820074 247:3.0854114317583234 258:8.904763481764055 259:23.319507191361595 272:9.039645558368928 274:9.070302418462521 289:3.2952289448314707 295:24.13575313192529 296:9.33342873426176 300:24.16959639056293 # suture
1:12.5946969023929 3:0.10457614991579398 5:19.945074222632595 6:49.40216011912922 7:0.212958960810946 9:17.851277447992434 10:5.456515320983268 11:5.726352154037277 12:41.43311720546023 13:5.973454917669933 15:57.204543306263055 16:3.0687321818672064 19:38.76346037752548 22:3.4792953481404036 25:22.85019701245105 26:7.794104183146295 32:0.9306080557259176 34:4.020306970066327 35:0.9456918339794406 36:213.5328965275088 37:4.21710362537219 38:4.253381582631329 39:13.57525317512692 40:8.629644050311898 43:1.1012798276823015 44:25.634545229928115 46:4.575225107767514 48:9.221678272773653 49:4.723347569652728 51:4.827753338363286 52:20.624201852725808 53:14.850452159482657 59:1.3898430337267003 60:5.117548320447806 61:49.07201107306999 63:10.059318311392005 64:5.246517296054256 65:5.310450325626439 66:15.845023244858307 68:1.5078408274243749 72:58.32767720684454 75:1.5818008757008346 77:1.623013443365952 80:5.797744652191131 81:16.890901205618896 82:5.861461861436076 85:5.913963582471657 86:5.932695324782854 90:23.985611628499214 97:6.210109679703424 100:1.940004688528738 101:17.963503647650246 103:11.843332927428742 106:2.004177854251717 111:12.202214695018998 114:73.45527101319497 116:100.83424938809966 119:2.1382163744493394 120:2.1737605016599635 126:19.24594577028859 129:6.991353605610743 138:12.932524215823353 139:7.0780303288657995 142:2.3188824485500596 147:2.3784991980730066 153:2.445075341543664 157:7.526920871513172 159:7.55194654325512 161:2.526569379750485 164:13.814890466702655 169:2.572664441771861 170:2.572664441771861 171:2.577596424672243 174:2.6354533877269652 183:2.7088646183010634 184:2.7223368987497576 185:2.7223368987497576 188:21.54619708884065 191:8.12276045139293 192:8.12276045139293 198:14.676954179194487 202:14.760635716962934 203:14.770011168208718 204:46.3073196442171 207:2.869562927724512 213:29.938003765795084 218:8.443012708829665 220:8.475351835936282 225:22.445999479500028 227:2.9672597571566572 238:22.889055352562234 259:8.961044939773679 261:3.1818471553781653 263:31.549468195045304 285:32.04364427385315 291:24.073557336970893 297:59.65565641168974 # blister
1:12.5946969023929 3:0.10457614991579398 4:4.126227018332156 5:35.249527019550115 6:31.97876011101692 7:12.434785841400048 8:0.2573725574392179 9:5.258685571998374 10:5.456515320983268 11:2.5196757480633254 12:9.669056021025753 13:0.4240196885709053 14:0.48609821389016816 19:3.1391786609771293 21:0.6911385911451049 25:3.637227412934101 26:49.00407156307978 28:0.8694415507817146 29:3.869588872609204 30:7.932553492527716 31:7.976177772557474 35:13.073762562231344 37:4.21710362537219 41:1.0940223939297278 42:8.785584542199215 43:45.502609922460735 44:4.4613892323930395 45:1.1217104931650699 50:4.803509344382429 51:1.2711495861339808 53:62.828785364910054 54:9.583738929881843 58:9.85166216585507 59:5.103002644381916 62:15.462765848144846 63:1.4402572116432135 64:5.246517296054256 68:5.37306225281213 71:28.79240927777278 72:16.064030386602365 73:5.4938777600500766 79:1.6894285258402089 80:1.696126458464027 85:1.7481778010768463 86:1.756586941349569 88:1.795097636586487 90:53.76285682584034 94:1.8407164806537766 98:1.8988032529454273 99:6.251202359069004 100:1.940004688528738 103:1.9529313585975152 105:1.9857794483962536 107:12.051195201834421 110:2.046901785069672 117:6.719820965775244 118:6.747625336955807 120:6.848804929013863 123:6.8776762657706865 128:2.231694693357453 130:2.247534790101255 140:2.2858440888186577 144:2.3251587271276404 148:2.3850278288720306 150:7.314028810509602 158:2.498143220248808 159:69.6740840819781 164:13.814890466702655 166:2.5530901809606092 178:2.6717356945111947 179:2.674359270980477 182:2.687542377907941 184:8.023939302356805 185:8.023939302356805 195:21.776756288760737 196:8.188179948029545 198:73.148686520186 204:2.8401916578684476 206:2.869562927724512 207:8.335165769975902 212:2.884449355054285 213:73.99024818291443 216:2.9055207307125768 217:14.980331518720206 225:15.128376964683673 228:2.9767235372020457 230:56.328751589324646 232:3.0054443910330266 239:3.0577651433976203 240:3.0577651433976203 241:3.0610904854776466 254:3.135974080263903 256:96.76299928306801 262:3.1818471553781653 267:3.199828487574437 270:3.210709859957903 283:9.17487219830723 287:23.89274931414906 288:3.308058844758844 299:3.366858429245954 300:3.366858429245954 # bird
4:0.10834199052405755 5:1.615382963162392 6:12.289598545605742 7:0.212958960810946 8:0.2573725574392179 9:0.28550359914568324 10:0.3220820860965088 11:18.88781878478247 13:2.668119651855927 14:2.8471233016545625 16:10.892043830745003 21:16.638033075867476 23:0.7452756200043529 24:3.599391335453832 25:0.7812152335321093 26:85.91754029237725 28:0.8694415507817146 30:42.656606974702825 31:3.9000586183549126 32:0.9306080557259176 37:18.920307779724723 41:4.408953263760336 43:25.51780508164345 47:4.6224154696670015 48:1.21031923753022 49:4.723347569652728 51:20.594082469419995 53:4.870086872279925 59:1.3898430337267003 63:1.4402572116432135 65:1.4803560310605326 67:90.82882686978066 68:65.90046841015672 73:1.561082352038959 74:5.521355430509325 76:10.635831420340654 79:44.53975018409947 81:5.830965856886839 86:1.756586941349569 93:1.8392206971147431 101:1.9416139951044233 108:2.0177103413551833 110:12.161138003815019 116:6.680487679561016 118:2.1271694477127303 120:2.1737605016599635 121:2.1756553685440387 122:2.1851665582499717 125:2.2199246174291893 126:19.24594577028859 134:2.255518565174179 140:12.959539336469335 142:7.162423231332596 147:2.3784991980730066 148:2.3850278288720306 149:2.3872102702647497 151:2.4047830927632976 152:2.4136458600130304 156:2.477160049551142 159:168.59975796614424 161:2.526569379750485 164:7.648690372599059 172:7.807019604296934 181:28.815732483421932 185:2.7223368987497576 187:2.7359234384881166 188:2.744130931603432 190:2.7579039362353384 191:2.769007849621405 192:2.769007849621405 196:82.49912846502748 198:122.46057797020156 202:2.837283472187553 205:2.8577507951006917 208:2.869562927724512 215:2.902493877327786 216:2.9055207307125768 221:22.39238108402093 225:8.507981183451516 228:56.301023189354126 245:3.0778173962541793 246:3.087934589544377 250:8.837033069660386 265:23.496970427726097 272:3.2180031895746493 273:16.02605865876907 279:3.2549482613760214 282:3.2661904240169326 283:3.2699543917628913 287:9.214394240968149 298:3.362875027083221 301:3.37085110063326# milk
1:20.1148596952686 2:0.038806473208710876 4:0.10834199052405755 5:29.900806735045702 6:0.20014275675753584 8:44.86740757711099 9:92.52133521289774 11:95.838481455454 13:5.973454917669933 15:2.9514769739697613 16:6.633124946628241 17:0.5721479032613848 20:6.927521771246419 23:0.7452756200043529 26:17.71965830870965 27:17.90866915663281 28:0.8694415507817146 29:12.680041429947172 30:78.90444186581739 31:0.8854834186905928 32:24.12707878836769 33:24.149798260032284 37:8.481382608184878 38:8.538988406836056 39:8.579721417941526 41:4.408953263760336 42:1.0940223939297278 43:8.813083791778622 44:19.59346505363444 45:1.1217104931650699 46:4.575225107767514 47:20.034507095384065 48:9.221678272773653 49:1.2265799886810342 50:1.2607770187416294 51:4.827753338363286 52:1.275896280424213 53:9.512739262158584 54:4.9152880588401215 56:1.3414946930769045 57:1.349583917983689 59:5.103002644381916 61:9.931419527562868 62:1.413175796839539 64:15.65402666875833 65:5.310450325626439 67:42.74615685691968 69:22.144625128218763 70:1.5229887412004495 72:1.537137756460673 75:10.561786604237188 76:1.6028647857529568 78:76.02339165352129 80:1.696126458464027 83:11.065315793773518 85:11.142044806077916 88:1.795097636586487 89:1.8155094770301943 97:88.31529195437459 104:1.9561817835514952 110:12.161138003815019 113:73.40975972002049 114:6.637736942642857 116:25.534621428048336 118:6.747625336955807 121:6.852914635666989 124:12.663056705979361 126:12.753582269273801 127:2.2277609385758965 132:2.2515213258585716 133:49.8583407282642 143:2.3251587271276404 146:2.3462701004442432 147:13.265837526649669 163:7.63838161374412 170:36.04688493558336 173:53.15066087323144 180:7.9389463722712135 182:28.844793052966242 184:2.7223368987497576 187:14.43315567080667 197:8.20020296069956 211:8.360254524731186 212:2.884449355054285 218:2.920739401222316 222:22.405750417450484 224:2.9484935501665266 227:22.513556337664063 228:8.560804347207048 235:3.0445297680028327 236:95.4647904291091 238:3.054446424588719 243:204.0964298570058 247:31.07930345031228 256:3.1464497197178067 257:3.1464497197178067 264:15.910065183682198 267:3.199828487574437 282:3.2661904240169326 283:16.144467071435866 288:3.308058844758844 289:9.254343183242218 290:32.227902560781665 298:3.362875027083221 300:3.366858429245954 # marker
1:12.6768788389916 2:3.5076002714466723 3:1.588232764494039 4:77.77574500253897 5:30.020617450338612 7:16.987364549945184 9:9.018984609027932 11:41.45733204867412 12:9.718584381770597 13:2.689474606683958 14:2.868858832109668 15:0.5310726795048774 16:3.0909011731436173 17:0.580265285954349 19:0.5997456004090206 22:0.7286586946151619 24:3.622456149282662 25:0.790252669848632 27:63.87475817254715 29:3.8930455973282196 30:94.84081876418333 31:3.9235571810220238 32:0.9401717420323945 33:18.435938684129088 36:37.48469652991031 39:1.0499328702033608 40:4.3345434448880376 41:8.823904098365558 42:1.1040728192836717 43:1.1113500774578942 44:14.02328731742829 46:1.1740424545227346 47:4.646786217840168 48:20.27295864494165 51:1.2816472109197075 52:26.965252588443853 56:27.466132467143897 59:15.4016802304244 63:1.4511206010788877 64:1.4632569543289318 65:5.335477666603027 66:15.898542968102122 67:1.517676671805879 69:1.5316660317233786 72:5.464753401572189 73:50.96227866505068 76:16.432461397756583 78:1.6521433578871298 82:37.48886882654811 83:1.7373874867454762 87:6.040684479563678 88:23.855976708557446 89:1.8270252395146995 97:1.893347189167002 98:6.273480283309655 100:24.70297427265817 105:6.46479590612801 114:129.27202098032177 116:2.108215948758787 119:6.797670749933214 120:26.04509013495287 121:6.878991209416484 122:2.1971695351465286 143:19.75440022908311 144:19.75440022908311 149:7.335642865873466 153:2.457353944799503 154:2.471036141889292 171:2.589998520989458 174:14.147828381157492 177:2.6815979252840485 183:2.7213791877817517 190:2.7704582038382166 196:92.34946836667575 201:22.006402396482603 202:22.006402396482603 204:2.8528098850917636 210:2.8941103010398903 217:30.10596036460258 224:2.9611911781354174 228:22.60965159199483 232:15.342007504033338 233:22.761253378286753 234:8.661535817773842 239:8.757844525135686 246:15.605907749441576 255:8.93638562154961 257:23.339312386718376 266:9.055379474959645 270:3.223579534090909 271:3.227224475915499 273:9.124041859475355 283:23.8674071193481 287:3.301816112895413 290:9.289398837636835 291:24.12905257054601 297:50.38121749548984 298:9.395591219677133 299:3.3798185438251185 # sweat
1:12.6768788389916 2:27.444930907891873 3:24.63938719248815 4:7.406611054196541 5:46.74087476236603 7:0.21849013446151205 10:5.491322434413187 11:0.38113466735197954 12:54.24432527424767 13:14.557493625193047 14:10.436403860429266 15:2.9734215217606157 17:3.108656769308808 18:6.74919765198162 19:6.784652206623528 22:47.33856950512102 23:22.613067497113544 24:3.622456149282662 26:0.8493008707191281 28:56.64704620347676 29:0.8826375810390681 30:0.8839202728111988 31:29.903337200604167 32:0.9401717420323945 34:0.9435895740896086 37:13.492879575893648 38:4.2773338104241105 39:4.303031676723037 42:13.909721998817844 44:32.122296593943936 45:1.1318358118132907 46:9.08690368134665 47:1.1940318847766533 48:1.2206714565167145 49:9.320583361272389 50:1.2712504087306733 52:1.2864049214178956 54:4.939956229910771 55:1.343097837706764 56:27.466132467143897 58:15.365647693132772 61:5.161923589045611 62:5.181563270152925 65:1.4912987520056356 66:10.28231923412662 69:1.5316660317233786 70:1.5340130001726797 71:28.87488321239156 73:5.519057161550172 76:1.6140344995945703 78:1.6521433578871298 79:5.808156838711983 81:1.7223362464167746 82:1.7360120902643703 83:5.889988616255113 84:1.7526117588903019 86:5.95820533281939 92:6.1351659350707655 94:1.852269716878674 97:6.235807055396343 100:6.364241795178576 103:11.883314018759037 105:11.994717073163645 107:6.527335879912672 111:6.625267006815538 121:2.1876473212027867 124:2.2086779962709735 126:6.983412025553046 130:12.872732089732803 144:7.202179097337644 146:13.199934962909277 148:2.397246893549261 155:2.471036141889292 156:7.5284651889531204 171:13.959319952936106 176:62.47991384616373 177:7.937623550228502 182:7.976744583069638 185:21.506256050340955 187:2.748460062473315 193:8.184957506524094 204:2.8528098850917636 209:2.888145917698825 215:2.9151584214708333 217:38.33042871612697 229:2.992609905708555 234:3.0246367745340255 235:8.730068016666406 236:22.915920552538328 245:3.0906032511709847 249:8.856755204381795 251:3.121160209069538 255:3.1557783435588513 257:3.1592796896697566 258:3.166304302488302 262:9.017779109374313 269:3.2163130989605113 272:3.230877275332023 274:3.2455676772106843 278:9.162746928874043 279:3.2678444056039564 299:16.492954060939297 # ataxia
1:9.404734501311488 2:6.511063126193247 4:19.98718532397246 5:30.141367538385456 6:173.61970059644364 7:8.473367773194884 8:77.8011662167767 12:9.768515219913688 13:30.52558844743226 15:0.5390310992551626 23:3.591193436195616 25:12.270450292481982 26:3.833197485390987 31:12.851381388409713 35:0.9650145935535391 36:73.85703273728073 42:1.1142217355760264 44:14.076354660199954 46:1.1843764067968647 47:1.2044165050015303 52:1.2970120538521617 60:1.4178056487754778 70:22.295341509972882 74:1.5955605378402555 75:22.652389799912832 82:1.7474852738292943 85:1.7711006176428434 86:17.21338951317242 88:30.87539152424165 89:17.488684986586698 90:1.8519657186508471 103:1.9764537648184561 107:2.0380006421361467 108:2.0414047055697164 113:25.54017924215962 125:2.244108440293248 127:2.251962400673383 136:50.15824380241741 141:34.339797854345186 142:2.343282357965126 147:51.20486522438475 150:2.41394128387892 152:2.438239815733913 153:2.4697310418492116 155:2.483426469945601 159:2.5252538604443164 171:20.927753144888676 182:2.7126347245727294 191:21.76517622976748 198:55.07459577630865 199:21.98668385628184 208:22.201974153244496 214:2.915852047358509 223:22.530046478344087 225:2.977104609710366 230:8.621268433763653 233:22.816952574428882 234:3.0374770096955057 241:23.028679378435957 243:3.0934181065700965 245:3.1034876004416203 247:31.219295546985347 256:391.61992490851105 263:31.689570580415666 265:23.608204556921876 288:59.410610049302925 289:3.33401139128785 293:69.32614254348438 # candida
1:1.744315552408679 3:4.161581629646574 5:4.2422483609444015 7:4.906848775122693 10:5.526429247399426 12:19.11071800193088 14:6.341563009608019 19:21.277327109475596 25:41.67376379741846 29:8.003029628483949 31:23.910330174859823 35:8.290079924797412 39:8.656356270583254 40:25.294595507103647 42:8.862523358165717 46:9.125707977532295 51:9.524034834443004 52:9.541481858237375 63:98.65044930241469 68:28.79420686705734 79:52.50649579655847 83:17.069844063920076 85:30.540598899155945 89:11.453964838649735 94:11.540536862797186 97:11.680989309573475 103:18.124455194329272 110:56.336040823425186 112:12.288652458560968 119:12.548541760321369 126:33.86146222811779 136:12.96658666938493 141:13.0677748988406 149:59.86040600754323 155:13.611210109503395 186:361.8089553498035 194:14.703856085623693 204:14.85208560198309 212:38.27698335125726 215:15.052765941997624 216:15.062502997141522 223:15.190640136640821 224:179.30874747515796 247:15.679786767947968 290:16.360321449099473 293:16.446738116670236 295:16.509275189794337 296:16.509275189794337 # enamel
1:12.759780642675505 2:18.173932011847715 3:11.180680373160898 5:20.12637364192416 6:0.21102228998379333 7:8.473367773194884 9:2.28235334003783 10:53.024092976311934 11:0.38816477674814454 12:24.34101470494948 13:2.7110279424007784 15:2.9955644512918553 16:15.801899984294973 17:3.131057150514679 19:0.6080582998483822 21:7.253225511289418 22:22.466585889043717 23:0.7631671888663033 24:7.568617230788552 25:28.942001620248103 29:3.916700705250816 31:0.9044097974826332 33:0.9525759965213256 34:13.115490816623993 35:4.096652760203361 37:1.0342094009348575 39:1.0599298056251187 40:4.358762335335322 41:1.1142217355760264 44:8.945604579461458 46:20.040329747855854 47:1.2044165050015303 48:1.2311221667761418 54:9.661744001299194 55:5.0200596436583345 57:1.3710301869486892 59:5.152889914585059 60:9.979272903133147 61:10.00983884065321 62:1.4348908892945929 69:1.5427843755586286 70:16.103489137492485 72:29.01018673453479 75:5.591362514239983 80:5.848769085792426 81:1.7337873882633736 82:1.7474852738292943 84:1.7641113921927318 85:1.7711006176428434 88:6.069666043515185 89:1.8386394947509792 90:70.54190580377197 92:11.52515684717756 97:6.261702816559564 98:11.73928621746931 99:11.744617565701173 100:1.9634918221522746 103:6.418662514748232 111:2.082897666662532 112:2.0846528281466132 114:2.100546147369599 118:6.799862220069999 122:2.209271005334035 123:6.930054257738998 126:7.009742107402511 130:2.271780350415055 131:7.069653689603514 137:34.18730327091986 139:7.1306155836104 140:7.143818811992515 142:2.343282357965126 144:2.3495718662692915 146:7.2740913107345575 147:7.3434246555555145 148:7.357457162301635 157:52.20082664712225 160:7.645425341865145 165:7.712152460498357 168:259.71991642770837 169:2.5975583067635215 170:2.5975583067635215 173:7.86026640743142 182:2.7126347245727294 183:2.733992251116966 185:2.747486586223657 189:2.7775787776744196 194:2.819539153601318 206:2.894941986856062 208:2.894941986856062 212:8.420224194836244 227:8.594695114115378 233:3.0374770096955057 239:3.0834088792523766 244:23.086142551275884 245:8.826977268474009 258:8.985523257922384 260:3.196938925483803 264:3.222037069217208 265:15.99262486645171 267:9.082525540871568 271:9.11289329686299 275:9.158918610012392 284:23.9554974676649 300:3.392877152750359 # aneurysm
3:0.11712317135531544 5:0.12795723189005187 9:139.03196037561725 10:2.4211791867683825 11:89.23436479319633 12:0.40130717551949974 13:6.080976691796513 14:0.5093478188790471 17:0.5967969155053515 19:16.072627628164632 22:7.412243394066537 25:0.8086244098862959 26:3.8569370995429217 31:8.090130383534689 32:8.269180775973084 33:96.6794872818039 34:4.091882890800355 37:4.2894261347782825 39:1.0700266287470188 41:14.016145988548608 42:8.901446603077257 44:19.796153004502308 50:1.2924940602437807 55:1.364667572995088 56:1.3737603502257756 64:10.221043168927023 69:204.7887323233407 71:10.497892528078081 72:16.226060615221005 76:29.575276882707552 79:11.05797842400889 83:5.94150962727706 86:1.7911599782179726 87:17.441607975281013 100:1.975384525722974 101:18.127471345685418 111:12.323478040100218 117:48.90012796389186 146:34.77894835877978 155:7.542398900967675 160:2.556758387201371 165:89.34844450183076 174:62.50544371687932 182:2.7253300355881125 192:2.8069939972914435 200:37.99532760008211 215:2.94078438854439 223:638.9249473542285 224:2.9868833135730113 232:56.895300340792474 236:3.0864236509413314 238:15.581848474234718 287:24.060375443954722 289:16.389882221572634 290:41.14121960400155 291:3.370454446752623 296:3.398064843216231 # atrium
3:11.305297285433806 4:7.549155179524764 5:1.689941823472605 7:17.221978126023846 8:0.28187855207906853 9:5.398506976172562 11:2.604942337390251 12:0.40858026858155627 13:2.7547411132699535 14:15.284743789030491 15:3.0404568117303388 17:0.6052139863688463 19:21.439726673704136 20:0.6667206366346603 22:22.63014319146522 23:3.6381590210545265 27:3.9486255015783667 28:8.064489741134258 29:18.221552025293736 31:0.923735756502771 37:1.054354592557029 39:1.080224767251333 41:4.506695101453667 42:4.506695101453667 45:92.79633636822025 46:26.343074861774465 48:14.667315765911704 49:4.822455206343218 52:4.938411877378957 54:5.015162407301574 56:1.3847163087164227 58:34.8365335383771 62:1.4570055681140295 64:22.00083275386118 65:1.524723485636484 66:1.5361888629138623 68:5.474584840220153 77:1.6684299251972134 78:16.777301408145654 81:5.933916604597376 86:6.035937025676674 89:1.8621691017548296 91:6.2000423772345 93:1.8860213998091753 94:1.8875260007906849 100:1.98737854644949 107:6.606171993395682 111:12.364510077283501 118:19.03033731567859 120:6.954304078153371 121:12.755829706808482 122:2.2337750438495245 129:2.2884490638439896 136:7.149004487380884 138:2.326719944396319 143:19.920975217454274 144:7.282106604800328 146:27.22983071420121 147:7.397022085911073 149:2.436691929396974 150:13.465535793154988 156:2.526994532813653 158:7.653784677473376 159:2.5504150030735873 160:13.892874832014884 162:2.58621627479591 166:2.6032069346500863 169:36.38593235111324 170:7.813060577701916 176:45.30280187859329 179:8.02967072047046 184:2.773035867432312 190:2.808717588708021 192:2.819856789621514 193:8.2661420165006 204:8.381207011182502 222:136.10724110230112 229:15.38487859992974 232:8.729649797273177 235:3.0961815427084463 236:48.29631699509936 238:8.832647401243461 242:3.119474671323774 247:3.149906336223821 257:23.507905327080255 260:3.2231278359972033 262:3.2338518505398386 264:3.248256860696834 266:40.50328008807046 270:3.2627851406376593 273:9.206146132553512 287:3.3411606877759534 290:79.2117807805144 291:9.412159270406443 299:60.14983566850704 # motion
2:3.6341845789350278 3:7.554587220478704 4:0.13007635584153493 5:15.786528230846008 7:0.24161381381037103 8:5.275062018081177 9:2.345118271705344 10:23.841387054156872 11:0.40986015347128096 12:9.920780945812677 13:6.15419252548649 18:6.898012852233677 19:16.206556840623037 26:7.984767169529199 29:8.118693946117375 30:18.298898566792523 31:8.16763345359013 34:0.9828873906045377 36:196.6256889005513 37:8.674886374052535 38:4.375155104798255 40:4.43263785594461 41:32.30864329322146 44:9.06348228749801 51:4.95267695082212 52:9.660555797774547 55:9.86784214655995 58:106.92406980428622 60:5.243849032274502 63:21.995979496162775 65:5.43759942516427 66:1.5475560924374245 67:5.497831204551858 68:1.5638179214051315 72:5.567307096891403 73:10.688639659662426 81:5.96016460515306 82:1.7825099013961014 83:1.7838941143493787 85:11.343491620278806 86:23.907285978448197 88:17.559310860592714 90:6.223176735970335 91:1.8889684529400295 97:1.9407972594061318 100:12.002285976503815 102:6.4764716224545245 103:2.0124901936139965 110:6.7043153765825645 113:12.453273570790824 119:2.1989547095530955 129:13.010703370302387 132:7.149955405612826 136:2.325000272818421 138:2.339229029361327 141:13.19169568595432 146:7.354697317609599 150:2.4515122723638463 161:7.7418482898319745 170:7.840353620189528 179:2.737787827347817 181:21.555476801921657 182:8.08508318748555 183:2.772436526542195 191:14.747403654892278 197:22.09362522303724 202:14.968101856085612 208:2.9337634028928186 209:2.9397237549207365 217:22.527035706460275 224:3.012980753065965 227:3.031813129422283 228:115.85740803988098 229:3.044487706168705 231:30.91465143648733 232:3.0701301025426724 233:15.529756039284099 234:8.770853685398052 238:8.860313175193278 246:3.152896014247214 255:3.20808846419198 258:9.068094298005196 263:3.2506983659564646 269:3.268773213536733 272:78.33914630943072 279:9.2804723339015 286:3.354479165461602 293:50.60587692660562 295:9.497487480586074 300:3.4326580676934104 301:16.673563786235686# patch
1:0.4034845170203903 2:18.446472331380356 3:41.21314618086872 4:72.14288136419236 5:11.519611651384464 7:17.30144972836091 10:13.883628052512773 11:48.304974122563166 12:2.6447737857355484 13:30.857204098394757 14:25.95889548093627 15:38.36544785598831 16:0.6070863877840139 17:3.199477131189752 18:3.2307838821224593 19:3.2526851633522282 20:7.1139581149371605 22:0.7648300124848777 23:0.7907573382595652 24:3.7167277776349774 25:0.8274014378414358 26:0.8873215187828609 27:12.908652855118373 28:24.02214586238895 29:0.9211250325800537 31:13.010968769482112 32:18.688383639510512 33:18.707144152446975 34:30.77260380421297 37:45.07107311007461 40:13.910171533574024 42:14.124226704362984 45:1.1733361209136506 46:9.243962373570394 48:9.417825348612032 49:47.64376925786183 55:34.491128755613026 57:9.930230309330591 59:28.16653621802044 60:15.650106549739386 61:21.775308400034508 62:10.160560953025167 65:5.43759942516427 66:1.5475560924374245 71:1.586229553547718 72:1.5933903234202857 73:10.688639659662426 74:16.509607564236976 75:1.638461156722082 76:5.716558505701884 77:5.762130359960921 80:11.162632081472891 81:30.52784816854383 82:5.9907708178970855 85:1.8062376590777338 86:1.8147129260024282 91:17.723391948524057 93:17.764992429733834 94:17.771948829392244 98:1.957987322696087 100:6.469369964131624 102:2.002717858250406 105:2.045558740061342 106:2.064078399124557 107:6.63286087326837 111:2.11935076910073 112:6.734853454750239 123:2.2481011689092134 130:2.3089015136436704 132:2.312910098992848 138:19.764928911971552 139:13.14419558986369 140:26.96090065223904 146:2.4081660240126848 151:2.466976703782913 156:2.539706486653452 158:79.58145835526851 160:2.582158906977188 161:2.589347365609236 163:2.603823557394552 176:2.7220447339091716 179:2.737787827347817 180:288.50849315032355 185:2.7859639431219168 188:8.205257030015332 194:2.858188537502449 197:2.8695904777689987 205:2.9219071591327457 212:2.948704969616896 217:8.546728191614243 221:3.003644136709648 234:15.529756039284099 237:8.853353661879984 240:39.667699611196824 241:8.874271919011216 242:8.888283941112533 254:3.2010899074228245 260:3.2363757268676627 261:3.2471063585984905 262:3.2471063585984905 267:3.265142835626108 269:16.141787628783323 270:3.2760572951739926 275:9.241641851356677 278:9.272673587840883 292:16.54828267064467 295:3.42467843409268 300:3.4326580676934104 301:3.436661768658319# insomnia
1:9.68382288230874 2:28.050165183195038 3:1.6821058416327597 4:20.358204473739274 5:7.719662646976701 6:2.0693915183118334 7:17.38157044390594 10:2.485482143673101 11:82.68543856184591 12:42.273934706456664 13:49.50297416887322 14:0.5335094232364053 15:3.0861773882321577 16:88.26061597080414 18:3.2540638643435496 19:33.26975212656233 22:28.68964048343985 23:7.633812072413051 24:7.721897404070495 25:29.332582402197815 27:30.205678491708184 30:0.9323085774140217 31:4.044083145344151 32:4.156828125498187 34:13.32976150541861 35:13.392919673140533 37:8.714521338386211 38:4.400128108646716 45:26.179022228976848 46:4.724178756332464 47:54.64943172091899 57:9.970715609825069 59:1.4559077469121213 60:10.139724512052675 62:15.789099996571112 63:1.5069433261348317 65:22.313432727003313 66:16.172296144497235 68:5.5265768121570495 71:16.357607749691542 72:16.391818969977514 74:1.6414351067254185 75:5.695064779107352 76:23.05926907935805 78:5.828875477583645 80:11.203771901686327 81:5.986622659248117 82:1.7943913300192795 84:6.0543824976384 85:6.069977462586763 86:6.088788556995415 88:31.215832424902043 93:6.272993268938224 94:6.276317160568109 99:6.408578522171397 100:12.043791716369354 104:6.531849668725607 113:6.788773043203745 124:2.2702648231337563 125:2.2936864027931625 128:7.134151367058876 141:7.269171520408117 142:7.322868404140367 144:7.336422016628397 146:7.3819821012978775 147:2.453279694507156 150:35.32901426552717 151:7.508022810579529 155:7.623963484879284 156:20.71008934981971 157:20.76151301625386 159:7.713476640280992 162:14.0317364656402 176:8.051278631184612 182:54.442776633535466 199:14.954523750374515 201:8.430291799358907 210:8.523690091143967 220:22.716652376109643 241:3.13924525352513 242:3.1459423728819984 245:8.937293998007704 246:8.958541498150383 255:3.221422974245533 256:9.081317230319387 258:9.096034094073723 268:9.200728437668724 273:9.261912725590566 276:9.285120143232229 278:3.330086783320599 289:9.419446284208002 291:24.41268333106178 292:9.468040569204314 # gallstone
1:13.098798802952603 3:1.6821058416327597 4:0.1347301337061152 5:11.583418150896337 6:22.084054328411824 7:0.24765169375739207 8:0.2947424387023399 10:18.768374061216726 11:9.930506148434148 12:2.666852570065183 13:2.7992824978059523 17:3.2226998973951044 19:104.5163379529533 22:7.527109189079854 23:3.6859528265328714 25:7.783131928938509 26:36.318443327371895 27:18.314180582224484 29:12.997758363521875 36:25.134842375291903 37:38.293518582840804 38:4.400128108646716 39:1.1009308529770054 40:13.964733773049549 43:1.163207090521249 44:14.29276617306182 46:20.316288642123403 51:21.006479171959928 56:1.4069380363274993 58:15.638299066039341 63:1.5069433261348317 65:22.313432727003313 68:1.5753202674704112 70:1.5906400751710128 71:5.577283569272314 72:92.60257139595488 75:1.650100140527193 78:1.709828307346477 88:1.8655128372324943 89:1.8861098397906348 90:38.85838354152091 98:6.405121595000752 100:18.287753133346452 102:2.0149233276653 103:12.087802098100827 105:25.319250462670404 109:2.114185328559954 112:2.1334723374024525 117:111.8681387684054 124:7.0580857207012615 134:2.3295184829271927 137:2.3457213059322255 140:2.3600424545102343 143:27.254069122948373 155:7.623963484879284 158:7.708444090612893 165:2.62643334224726 166:7.826031046914581 173:2.696297871457052 179:2.750780471185642 181:2.758716935962394 182:37.32337626654189 185:21.787813473115108 196:8.351244982966954 198:2.888424390546883 201:2.9144854083903495 203:2.9174068272965914 204:8.436444236941217 208:2.946910430395976 215:8.568110182939055 225:15.37877342698732 227:8.704711869278043 230:3.0577141361328355 231:66.55255847561533 238:31.269600845102907 240:3.135906676985478 241:3.13924525352513 243:3.1459423728819984 244:3.1526662775909693 247:3.1764137409570523 251:3.1866945518211813 262:3.2604651325335765 266:3.278512638603435 274:9.261912725590566 288:59.87713158015741 291:3.4104841633476686 293:16.6158762961104 295:9.525548598868806 296:3.4381408836329768 301:9.550469634586838# nodule
1:4.013648925419227 3:1.7015077124841895 5:1.7480250660805507 6:151.4744369711512 8:18.053673492967707 10:2.507338633022004 12:2.6891444812583325 13:25.3875672573931 14:44.36391347531675 15:10.986664092283167 18:3.2775569745544377 20:0.6934725674711189 21:17.1082446852198 23:85.31088385462425 25:3.803348840231999 26:0.9069515675287346 29:8.197383026567355 32:4.181710334238332 34:1.0031560252820724 35:1.0150950453348166 37:13.815809258626333 41:4.58216564406793 43:109.93265411110966 46:26.597559683162988 51:5.004096129430342 52:5.015257075777091 53:208.5207387399974 58:5.264187997805437 66:29.099630996553444 67:5.550241953228551 68:5.552890955797535 72:16.447928663876482 77:5.814964253277144 79:5.964835960099237 87:6.1983554933937075 90:6.276671882402472 94:11.745795981891227 97:6.394258415302931 102:6.530293027781449 104:2.0403146624679867 113:6.81596006849005 121:2.2617173616551303 122:12.913067495576316 127:2.314239655401762 134:7.2132010355316405 157:7.716023857081055 167:21.102857045359162 178:37.306266513500134 195:8.373138923397843 196:8.37915087871711 197:8.391204768466745 198:30.02076930588255 199:8.421515857418077 204:2.930637587238391 207:38.61224362116355 209:8.539060774906355 210:8.551657742345053 212:8.557972599920381 213:8.564298422031953 214:8.570635244070445 221:8.673550892710681 222:8.680080473573726 225:22.841441737273104 230:8.759358711022928 235:8.895425668988434 240:8.923255114554214 249:58.23323587862019 256:9.109465747955412 258:9.124187023270851 266:9.221332683229162 273:9.290114182601648 283:9.368066462498078 285:9.383855495810785 287:9.407665710649518 296:9.55382285021291 300:9.570422733750249 # adenovirus
1:20.916997683187994 2:61.95869305171108 3:47.36108094805717 4:15.827231264953877 5:15.944875448963982 7:160.40351117860385 11:24.743141617950638 12:24.820828342852497 14:6.527310389176916 16:21.438301334197384 17:21.501257901511508 18:21.611288919307913 20:7.190723129033264 23:48.58655834588626 24:42.11617329916421 25:7.822302828475661 26:23.93876922798687 28:24.1907015940459 29:8.197383026567355 34:8.439531981338854 37:25.40027325452331 39:8.853341374881884 42:39.27771531873783 46:9.324378178048338 47:9.39919096908558 48:9.498474670698913 49:9.558996340597972 50:27.353566333585707 52:71.69484579965133 55:27.903133143010137 56:9.98203371738316 60:10.180631034130949 65:50.83685390300319 73:1.6408641245928515 77:16.859664042358865 80:1.7775435947714051 82:6.043944140788477 93:11.740653354988568 102:12.096592869254067 105:32.647027435717995 107:2.0989881006073916 122:34.02659631809245 126:13.04224272161295 132:13.134511759238828 136:34.562554945201526 144:34.98160067445736 148:13.577221201960528 158:61.648134320615554 160:14.019361282922851 161:14.04281215708616 169:14.193673866869753 171:14.209794338222455 176:14.474263350386538 179:14.525275448755778 185:14.681160839566914 201:38.4000499552302 204:15.06266971117479 237:15.740943366632404 240:39.84308287390249 241:57.850880640087844 255:3.234863272739559 267:40.76564778261511 269:16.227463079682703 275:16.332315994083476 297:9.562113542665628 # dystonia
1:25.28884481335369 2:18.725881457998092 3:4.364034912702234 5:1.7678145143647355 6:8.6598766316951 7:8.773083527686813 10:5.743610236354145 11:6.016596140895585 13:37.174256290347984 16:0.6331785744501947 17:0.6399250408888391 19:7.048673627188505 20:0.7026024920584228 22:12.238025747222526 24:42.24758443782092 25:0.8563528301119192 26:87.6935068521997 30:24.31947074444594 31:0.9636330883660063 32:1.0099556664257985 35:13.502700953747881 38:1.1112042751621665 42:46.44619340802732 46:4.775503010669496 48:1.2959751350044415 55:5.173904836233246 59:57.63184958122369 60:1.4851835785020637 62:5.361530987359617 63:42.99869215496039 66:1.582289487322748 68:1.5986438734272552 75:5.748182620435789 86:124.55012506662267 88:6.2286020922944605 93:1.9344671346194924 98:1.9947374685419839 100:2.0363974390103703 102:18.416543187274755 103:6.578960898666589 104:12.182887627144755 112:2.1585108397210457 123:12.96191988520065 130:2.346961257582412 133:7.240818209310301 145:51.43991294321955 150:13.634328963101282 153:28.071269367639513 155:2.5599171872447353 162:14.117059504061837 169:7.923505456380549 170:7.923505456380549 171:7.934047640834232 175:29.17037827979805 178:2.7744434571826404 194:2.8977765073715567 201:15.096355177764403 206:15.200550341170093 219:8.688748061193563 222:3.0466693077172478 225:8.72797416401753 241:15.81605895610979 251:97.68693342484393 260:9.189629326680317 265:3.3019419036579944 267:16.259254337519184 276:3.3497344435728817 281:9.372941378399412 287:9.436116535411418 294:9.549325200375169 298:24.66347700545204 # asia
1:44.29964486586196 2:14.375121634797322 3:11.560943830559374 4:0.1443565802286941 5:73.1944531799534 6:0.24610493955071516 7:91.62660203471002 9:2.409774032168651 12:10.076884453156419 13:10.383429346298804 15:21.10376750789112 17:59.5889637217739 18:3.3012663590804707 19:16.41149767929607 20:34.026279545749304 26:30.1352355231957 27:4.046879898264418 28:8.221824495619753 29:8.237215436053726 35:8.525705911231261 37:1.095890395230807 39:19.640837606315113 41:1.1772639326479741 42:4.607750871712706 43:4.625284964376453 44:1.199666637128659 45:1.2055511817327929 56:1.429582940696758 58:1.4713078490355198 62:126.32558212276722 65:1.570735961404043 68:1.5986438734272552 71:67.492231048149 73:1.6526787705649966 74:1.665001133986011 77:618.6980576654746 83:1.819863928430996 84:1.8352579233833286 85:1.842313275064019 87:6.225373006377034 88:1.8898150343669575 89:88.82099768793876 93:1.9344671346194924 94:11.787809542909967 98:6.459248957691952 100:2.0363974390103703 101:6.553967271557879 104:25.29199710675674 105:6.651397894044744 112:2.1585108397210457 114:2.174523213321742 121:7.067244539269625 122:19.519970359682485 126:7.172051210949282 129:2.338949539303014 133:13.19036330041803 134:13.19036330041803 138:13.264168342442098 142:2.4189263130643845 145:2.4273710626143434 147:27.698782784055183 159:7.768993062314398 160:2.621045564833003 161:7.824874424553206 163:14.132841907545096 168:7.902513762988015 170:2.6746841355316993 175:2.7456723103609155 178:2.7744434571826404 180:2.785034374418318 197:2.9092049139950578 201:8.486377213738495 204:2.943975690755376 211:8.579841672575785 216:30.60784154363285 217:15.316456805284128 219:3.037347784304106 221:3.0435563260424527 238:3.1594479652371006 242:3.1728332601582023 247:23.531075228840404 250:3.2136383766661707 253:31.81865045261485 266:9.249730567480977 267:49.8631851391381 282:16.470528153967283 292:9.524774468731081 295:3.465384703015619 296:3.465384703015619 300:16.790197030414564 # literature
1:13.272909717445508 4:15.907295282805215 5:1.7678145143647355 6:8.6598766316951 7:2.158047169929886 8:2.314729361380102 10:24.132559598488186 11:2.693522804367841 12:2.7116526648413926 13:15.021599596405983 15:15.862546720324529 19:11.469456978559883 20:16.73092579841003 21:3.59215680032937 22:3.668034101045031 23:7.712198911871153 25:3.8279210699229864 26:36.54966037077532 27:18.453627147795736 28:0.9471508236652761 29:8.237215436053726 30:0.9523939605903429 31:43.825327275730444 32:1.0099556664257985 33:1.0127505965838257 34:18.92086287011072 37:4.414086296260954 38:25.60802386824577 41:1.1772639326479741 42:19.999959095293782 43:1.1846799623858186 44:1.199666637128659 47:1.268872930503049 48:1.2959751350044415 52:63.91820460529394 54:9.903198531313482 55:1.4203910113594054 57:5.213858719110194 62:10.283391062467118 63:5.424092550395287 64:5.452012569424138 65:29.102046000684073 66:1.582289487322748 68:1.5986438734272552 70:1.6140209794893643 71:5.630211877617877 75:1.6736970228192571 77:16.91636707344955 79:5.99168815717228 81:1.8046429673537985 82:1.818473102742357 85:1.842313275064019 86:1.8508282180320925 88:1.8898150343669575 89:1.9104737579725954 90:1.9239190165730793 91:1.9254210025546004 92:31.682395051941985 99:6.46271029339067 100:2.0363974390103703 103:6.578960898666589 105:25.46350900588355 106:2.1012584321055305 111:2.156742450046125 114:6.85111437602352 117:2.21257835129655 120:7.063117194045378 129:19.765275728906747 132:2.350983072826237 137:2.371253693784848 143:96.60965011212004 146:2.4465432896528405 149:2.4878186324650056 154:61.38267359005959 155:2.5599171872447353 169:71.65997070923929 170:7.923505456380549 174:8.057564403886188 176:14.517196351247728 189:2.8556176374792606 200:2.932303469465334 204:2.943975690755376 209:2.979496990736872 215:3.0066484463970093 216:15.316456805284128 219:3.037347784304106 223:8.714851990534903 225:22.899639641092527 240:8.951562561543872 245:15.869605337450258 247:3.2033443314955043 254:3.241399123414704 272:3.3238340998433555 274:3.338586264738162 284:3.383620659865775 290:3.418188623275344 291:24.529120935533737 294:70.16154609659002 # spine
1:71.6312922629879 2:1.36660649751387 3:1.7211258525357958 4:7.745126670118317 5:0.1517718224964875 6:12.802879769884449 7:8.773083527686813 9:165.4423285118646 10:24.132559598488186 12:2.7116526648413926 13:6.266408657332535 14:0.5501435892311415 15:102.96152431356509 17:16.25790208575253 19:39.78071559162418 21:17.17756637076639 22:41.61033506510928 23:70.28846389196269 24:0.8411036100082793 26:8.102938555169548 28:50.582163771811175 29:0.9510804412712975 30:0.9523939605903429 31:43.825327275730444 32:4.206808818608591 33:1.0127505965838257 34:37.62773691308256 35:8.525705911231261 36:45.18931771664613 37:8.79476223481226 38:1.1112042751621665 39:1.1220601117249311 41:9.100779107725863 44:26.30457648215618 46:1.248528825255877 48:4.886313839172198 51:41.27001906981437 52:9.782486921481148 57:1.4378131828458327 58:1.4713078490355198 60:10.221864395153483 65:22.456064596958775 67:1.597468681642928 68:43.675465049856555 72:5.646417958505727 76:30.004121763047966 80:6.006766139289591 82:1.818473102742357 88:1.8898150343669575 93:1.9344671346194924 97:11.928619104251565 102:18.416543187274755 103:6.578960898666589 113:83.66184559718033 114:2.174523213321742 129:2.338949539303014 130:7.2234992389465775 136:2.3631129359067597 142:7.378023183441176 150:7.530210901708327 157:7.743879181515529 158:2.5996160080935873 162:2.637916327532112 165:2.6525214242728863 168:14.204421330419658 171:2.679651403033182 177:8.12930365004323 182:21.751276832696693 187:29.680833157390097 206:2.9735234052661914 221:22.845950665408708 228:3.0813015863560627 235:15.763012997541548 236:3.1527950098829147 238:31.41588814598322 243:31.487882018367273 244:230.45472567535109 251:9.057873037425912 255:16.077812100105067 259:9.182184893123303 263:9.219557875200769 271:24.02952928840752 274:41.06709001915594 283:3.376032356936098 288:69.82027637482635 289:3.4143132794838635 290:3.418188623275344 298:3.46937652305196 300:16.790197030414564 # vasculitis
1:418.36766934892614 2:18.725881457998092 3:15.838287598276924 4:4.3941945311524035 5:11.712673818845033 6:17.364371379138653 7:33.2522461855469 10:9.653032819607798 11:6.016596140895585 12:6.046638256008209 13:15.021599596405983 14:26.2534068407768 15:3.1327505434808476 16:16.206169570095575 17:21.585292275068923 19:11.469456978559883 20:7.2295935037496335 22:7.605289096831227 24:3.789627065379952 25:7.861800564642215 28:8.221824495619753 29:24.308580972206048 32:8.466079566439097 34:4.2152987333682965 35:8.525705911231261 37:45.464772543342235 38:8.852720432586798 44:14.403542993462223 46:26.683712163228 52:1.3628035581595752 55:5.173904836233246 59:5.307475461238573 60:5.3221269053811255 63:1.5300024894781026 64:1.5423085215608079 66:5.5425012601775 68:22.624635542599272 72:16.50447742060887 73:10.812329219891907 75:1.6736970228192571 80:1.7895918648172455 82:1.818473102742357 84:1.8352579233833286 85:1.842313275064019 88:1.8898150343669575 89:1.9104737579725954 90:11.746788600921997 91:6.3070477121721975 102:2.03965318264088 104:12.182887627144755 106:2.1012584321055305 107:2.1115014966582457 110:2.1444232934304397 112:2.1585108397210457 123:7.092112002832524 125:42.253288910036275 140:19.972968547399866 142:2.4189263130643845 146:2.4465432896528405 147:7.5067260148061 148:13.619900598119541 150:20.435591263386883 155:2.5599171872447353 157:7.743879181515529 158:7.76395610239057 160:7.809547027377716 163:2.6427697573069278 171:7.934047640834232 176:14.517196351247728 203:2.943975690755376 210:2.9854922517074263 214:2.9945260997690175 234:3.116667181449654 238:3.1594479652371006 242:8.972580442961508 243:77.14852626057024 252:3.2136383766661707 260:16.167810626181478 268:3.3092081603254333 270:16.293927620576095 272:3.3238340998433555 281:9.372941378399412 293:9.541123618022516 298:16.777565975883466 # colitis
1:96.46734084855476 2:10.503251334601355 3:7.802526949771756 4:4.464409311835924 5:25.87879432723217 7:5.190971824528193 11:6.09238007027416 12:0.4544302906473227 13:10.490309686712125 14:3.0737578741156195 15:95.72746358502079 16:7.010680468962509 17:21.75540758793699 19:7.127022763679666 20:0.7211907560277739 21:0.7824648468615623 23:0.8388472264285957 25:3.8777272925136645 26:4.028998641711559 28:50.88075937847817 31:0.9842290969803218 32:8.547127685506222 33:8.557932241774427 34:8.560637124484105 35:8.60685092809661 36:13.865720201779688 43:1.2065885944848806 44:1.2216545690373843 46:4.827705308130012 49:41.042131761619245 54:9.986286404933026 59:1.5020475663621091 60:1.508497811910509 61:28.71146071854163 70:1.6378376482454151 73:1.6766364849537985 75:5.802178507836341 77:11.115255546930262 83:1.8443858752997662 84:11.528670402423575 86:6.197074857305861 87:17.837489931731792 91:1.9502647743379964 92:11.85740388750277 93:6.381782152225081 94:1.9608551862522952 97:18.247893113448434 103:18.57701964035248 116:12.74303518086049 122:7.143692427989859 127:2.352882150206872 129:7.262126443309681 132:2.3769071298622664 133:2.380948468179608 134:7.296714329523629 136:7.31413706778713 137:7.331646738892091 138:2.4033693838547765 143:7.447636086827128 146:2.4726702083169765 150:13.72069672115805 152:2.5407295494251896 154:28.29512017956734 160:7.865976785881173 169:28.928499976343982 170:2.701247682740019 173:14.478432553707933 174:2.7645879621546037 177:2.798537711222907 185:8.299320996278619 201:2.968050084376324 206:3.000572151297722 210:3.012558642598592 217:30.756166930227025 219:8.745852687174631 234:23.277755372777666 236:31.528615031720523 241:3.1934451538428057 255:3.2758346274170993 258:1009.8652374628587 259:3.3006372479640382 260:9.247051577039892 271:16.393196988503842 276:3.377281681977437 284:9.469849892037791 288:201.52090909667155 290:16.703629452436246 294:3.477170876282824 # sclerosis
2:6.94033855973352 3:161.69887464311213 5:11.91078880541762 7:8.928871906025961 8:13.635429474995185 10:2.5969598407247396 12:6.160949667162402 14:0.5759159569082999 15:0.6153296931914143 16:7.050235356685364 17:11.512786836197856 19:0.6875454265759868 20:0.7306523831715173 23:12.551182195043175 24:0.8708638626264457 26:0.9475127144163997 32:31.346817645074264 36:4.437187176722976 40:4.586146492030329 42:20.215461516079465 44:4.738926925071957 45:26.612679300005826 46:4.85414399153559 48:48.25100618315118 49:5.003987005840438 51:15.366405269359584 55:191.8617612794626 58:10.298033068860482 60:66.13209970080685 63:16.205773050375974 65:10.651127168242327 68:5.660342829134401 69:5.689723303132275 70:1.6499134822005352 71:1.6571132925133913 72:23.02207899341794 73:1.6887828417442907 74:1.7011713223883929 79:1.8195776515424684 91:24.776743974876922 92:1.9689048310059774 93:18.108677134284978 94:1.9734600032910683 97:2.015132666007496 103:6.662031414615086 104:2.0907197407789404 111:2.1951147422809187 118:2.2641082964571457 119:7.069393625224087 126:2.3620133698873627 137:115.77786919367128 140:2.424771753278427 147:2.518494105902659 148:2.5250955054341024 149:2.5273022029873817 150:13.764390764418328 164:2.6875781435392025 170:62.947862105650884 184:2.865776445903436 201:2.9817176983990987 202:38.75829629991888 203:2.98465014526071 208:3.014264026765313 210:3.026259340410516 218:85.77749836000315 228:3.1222737982877895 246:9.101291914909698 255:3.2897139866712206 257:3.293237390563382 258:9.238994059492958 268:59.574122546208116 272:9.374352591182962 282:3.413778808712216 288:9.562869477823178 290:33.0256329146622 293:9.62789232448912 295:16.897221241646978 297:24.841545882669326 # laser
1:0.029543706581810717 3:0.15515091395695424 4:16.15160133753109 6:84.75619278405767 7:0.27945943318273464 8:34.56218033361886 9:0.35971732094554587 10:9.811841686989938 11:6.130782190554827 12:10.236999591969592 15:11.20279678355353 17:0.6670968277392283 18:11.583726948335995 19:3.395863638887854 22:42.010324735884296 25:3.90296793680966 26:8.224096041529258 32:25.05329642033258 34:13.607387017849263 40:4.586146492030329 41:93.83001680520745 42:1.21023490514198 45:9.329846170368844 47:1.30255102062347 48:9.663735167812138 51:21.365064878446432 52:1.3971491909938172 53:15.457622929942891 54:5.1980359611347415 56:1.4643714399416843 63:16.205773050375974 66:10.691880217996749 67:5.657685011519427 68:5.660342829134401 69:1.6475224378261664 71:29.734838839346793 72:44.325741113936814 73:1.6887828417442907 75:11.012423875802185 85:17.682392988344827 86:17.72194209170983 88:6.310991436693725 99:6.545562561786655 102:18.590834476825126 110:203.36025039164582 111:12.660756629872516 112:2.1968897460847336 116:33.77023590664264 124:13.123417600598925 127:19.88737848225332 136:2.4022062126719113 150:20.611456810108663 154:7.764210686910533 155:7.764210686910533 159:7.853922312148985 164:28.854336255004394 167:53.84313412759373 172:21.632345432760186 177:8.214682787059072 179:14.699070766142492 181:8.242693016609334 182:14.74198302235353 187:22.139563898164262 193:2.929805991203428 196:30.25478536866874 199:15.171522912753787 205:38.8929418187751 210:3.026259340410516 217:30.831193049487773 221:3.0844491348021785 224:23.063470076062575 225:57.37646657702674 227:3.1127372319784197 230:15.687207072232912 233:3.15771218113164 235:15.894695787419343 244:3.220736713343073 245:3.224119800252699 246:108.3364138855286 247:3.2445613779105242 250:9.144224839407745 263:41.03156610001399 264:3.343344236860026 268:3.350623728271223 281:24.396988639353477 283:16.614604417983365 288:33.004961762560875 # bloodstream
2:3.868116379658981 8:225.99937226212947 12:10.291294546737673 19:0.696925098988163 23:56.38960648895348 25:3.9284381636161516 28:0.9885715544489516 29:8.39991269155654 32:1.0521955716294251 34:1.0557345243888732 42:14.51627968387672 43:1.2289461432815236 44:4.76546962900128 45:224.4257261382644 48:41.112175699828725 52:21.468760835896767 58:10.340595044087365 64:43.600637373810784 65:129.01638289725872 70:1.662103237298165 73:16.850684721453955 74:16.909125396939597 78:61.38348829914351 82:1.8679571023998287 92:1.9816169566210768 96:25.03655483986709 107:2.1626608556856324 112:49.4714241206593 119:123.4637872199028 121:2.3263822586488443 129:2.3911936600623753 132:7.344827270610811 133:2.407330270420956 136:51.34323265126499 138:87.2560573558607 151:2.5584734976078174 164:2.701117083922772 174:2.7917107039844717 189:2.9098023496374927 197:2.9635572448051066 209:136.911111358635 218:106.14292203787541 229:15.73174436113202 231:139.16428337233393 232:8.956770100042933 236:3.207844318799631 247:23.768788367065632 251:3.268846499500993 278:24.425270472465137 290:24.684554242620205 # cone
1:66.97731185099109 2:6.990276941918538 3:87.2224500912661 4:1.8192973358945692 6:27.949762364552875 7:2.244539051530026 8:2.403006023927574 9:2.499070748613758 10:9.865701216649757 13:31.662368236693133 14:3.1216956654436268 15:3.228557562432269 19:139.23569601415963 20:34.496477016543025 23:3.8345527146342535 25:12.813870114727223 29:13.331064600336747 30:4.168060244599593 36:13.97941206234446 40:4.612515182127115 43:39.94977201485652 46:14.877912907525978 58:5.3978122259209815 59:42.9684676657385 60:28.82584147233952 63:16.263958045988193 67:5.685111234342049 79:17.46367828669876 80:6.116447208291774 84:6.218010151646015 86:17.78068909379364 89:18.05688832812016 103:18.694620499353736 111:6.924303462400451 114:6.9629734329701645 121:19.71148499879781 122:7.200334455223932 127:7.293146864519578 138:51.47272937203592 162:53.814165726100846 178:37.75516221421036 193:22.417106847056065 217:8.745721739969467 219:8.80386197775313 221:23.08323148493479 228:23.245547156879937 234:8.970372179526343 239:9.067020565568647 245:9.109230023262766 247:9.151927887108913 253:9.216914554473611 256:164.01745010767073 267:24.205331366188826 291:9.640903043391969 301:9.72346446466166# leishmaniasis
1:0.486838082516415 2:154.58065091921608 3:16.16518080558594 4:0.16492983209733192 5:8.022264038067476 6:0.27165202073753947 7:17.8764824950465 10:5.894970884016512 11:30.91743182137599 12:43.15555447021509 14:3.1216956654436268 15:21.445767120617287 16:46.46990907451732 17:67.46905318203927 20:11.939774365934687 21:3.69121215351074 22:7.765670196027653 24:12.72922691396531 25:12.813870114727223 26:4.080145457417845 29:4.164815691845339 31:4.19578749363736 37:14.096941710017123 40:4.612515182127115 42:4.712319967752915 46:20.746745725859444 47:40.83156103782026 49:5.030811688282555 55:5.2808179834402935 60:5.429586509318877 63:5.53191354085805 64:16.323236283938677 69:5.717175971116357 70:5.722550938766395 73:5.809776825271881 76:30.359360717050613 80:31.036509751505132 81:6.149959359991964 84:46.44315118978404 85:6.233671243447193 86:6.252561690482197 88:17.961405299811478 90:18.118930748757997 98:6.570164441039089 101:2.08879573145686 106:33.22075601686972 112:6.9281510642277 113:6.955204791062593 117:94.24245953270639 120:7.1754436695062545 121:7.179579834579489 122:19.754499004271988 123:7.204500215220596 130:7.336160861785401 140:7.419367239641969 146:20.4785480992398 156:7.83254659555426 157:36.53362977530703 160:7.923311207497023 165:62.86457158935213 169:101.08347121435304 173:8.139056449478886 177:8.24359711163416 179:21.93002115398096 201:22.641181921305378 206:8.669610984956211 234:23.397415830762117 237:3.211176331790319 238:40.27179637717925 240:9.067020565568647 243:23.6381953252721 246:23.725010430017075 249:130.09145694804064 251:9.173463386352187 253:9.216914554473611 255:23.96142546993776 261:9.32782863386971 265:24.18985892487464 269:41.239888292624954 288:9.592229346045757 289:16.780514956705233 292:42.06640211316729 300:24.918794315752475 # ards
1:0.026855938199237435 2:0.07703208451469645 4:0.16492983209733192 7:13.21961459633415 9:13.995147783100455 10:2.6199305884886206 12:0.4705940848446246 13:2.9381250801401526 15:0.6243550824185384 19:3.4205106290206717 22:3.7675737363354243 24:23.72755381588686 25:18.12643959464833 26:8.26516900280774 27:0.9859256603384586 30:0.9938851547393215 32:25.14155503603582 35:1.0678607336363548 36:1.1163540311610043 39:4.580591531737974 41:9.266189673023387 42:1.2214508144219525 43:20.336460439271864 44:4.76546962900128 45:1.2500376406085607 48:4.992090123856378 49:1.3581058196556683 51:5.1364864758028155 60:1.532260964909544 62:1.549698771845143 64:1.5898442550135667 65:5.624524652737918 68:1.646611534337737 69:5.717175971116357 70:1.662103237298165 71:23.05275994119517 74:23.315756066308566 77:5.950891399770797 78:1.7825609257605652 81:31.143631845459687 82:11.557053522667733 85:11.638990911958537 86:6.252561690482197 87:1.938267205845264 89:1.9605220500088516 90:6.414252168461633 92:1.9816169566210768 105:2.13367546479566 106:2.1523648793918024 108:83.62146513216675 110:2.195750207330246 113:2.222408953245155 116:2.245908011571549 117:2.264240386477691 121:2.3263822586488443 122:2.3360257400372837 124:2.347679723378467 125:2.3712600563209327 130:2.3992406577447816 131:7.344827270610811 136:2.4154628949384804 138:27.42827146762508 139:7.406097861423234 142:2.47151441328176 145:7.509129560826592 151:70.37615023631052 158:2.652918574805364 161:7.9386650677930675 168:2.7183366080621516 175:2.799495331140442 182:8.28288796126027 184:2.879467557037135 185:14.899458147187167 190:2.915378646806949 196:30.330319508586324 197:2.9635572448051066 198:2.9693191183251444 202:2.9954992355160135 205:8.64458892369998 208:30.71079152400528 216:3.0643452331524834 221:3.0983056624591203 227:15.691133322928964 233:3.171619439340376 235:23.53813511347044 245:3.2380711728569165 246:3.2482677727850007 256:16.265513284905257 263:3.3465024578170084 267:3.361008690766255 270:3.371969472853863 272:16.493866207361187 280:3.420291117396028 284:3.439243477571063 300:3.529203333884936 # uterus
1:25.97834861236015 2:19.207692517737406 4:48.57479563119384 5:54.97829600830662 6:2.219011456010376 8:5.5706645403847865 9:14.064923368301017 10:2.643134435267094 11:10.303895950921998 12:14.97496028639162 13:2.9620612857879505 15:21.533043467071597 17:16.61033002071732 21:12.347398452666226 22:7.806633184665323 24:8.002731264257186 25:18.19902029133237 26:0.9684701344241115 27:37.456099326229 29:8.441454721109782 30:1.0045428000833168 31:1.0159690987162682 32:19.257032514061258 33:1.0658793693168884 34:25.259085150818805 36:32.15969890888279 38:4.581087987259713 42:1.2327823837234961 44:26.745102466661134 46:47.970204166699716 54:1.4544044264087477 58:28.81297027769219 59:5.442307920031848 61:16.147584228091677 62:10.494811411330431 64:22.649975922150027 65:5.6521332930501575 67:1.6577020900591461 71:5.766432647530453 73:16.909574608168278 76:17.11029619933904 77:5.978762300247198 78:23.79958368751544 80:31.12725463529318 81:17.624838871066427 82:6.208760481370951 84:1.8975300272878186 87:11.840372037853621 88:6.367059990897554 89:6.4127511679302645 91:1.9883764380699551 97:18.424703434755134 98:2.058188899632731 99:12.207981025471675 100:2.1001354563575014 104:2.1165991428659314 105:65.6856158251454 112:2.223042524110611 113:2.235558606146541 114:58.12702266884451 116:2.2590863260330436 118:2.290424227253886 119:2.301643128638659 123:7.23317133184053 124:134.82106880235648 130:2.412595361714903 133:7.382263400893885 136:7.399712598605351 139:2.445248774969862 142:20.415985014806274 144:13.639928063834713 147:2.545365687787599 149:2.5541914260167227 152:2.5809710153017615 153:2.612801836348062 155:2.6266428068783467 157:2.657053447246952 167:2.7221354052198805 171:8.077091565778769 173:2.7899738405320904 180:14.813751315096436 182:14.830964447679126 183:2.8796586957403996 185:8.386199815275228 194:8.539202832025099 214:8.743137858962296 231:23.416228381367453 234:15.879474203428154 237:3.2252257207350534 238:3.2285665149988056 240:3.231913908118237 250:16.188687150443037 255:3.317816213717453 262:3.3570282185153872 267:3.3751529284255217 274:9.463979938145764 275:41.545361778878956 281:16.668533990174723 283:41.76250522530801 286:33.05458236564317 289:3.4842148939583644 291:3.507664891579434 293:3.515552521649424 295:3.5354297022502745 # jaundice
1:4.270339031015073 2:1.4607238632782726 3:1.822575743870321 5:4.624381391147169 8:141.3115336064836 9:60.6486387231671 10:0.4151801190680981 12:14.97496028639162 15:3.253083369029015 16:0.6788666616531822 19:40.44990062748264 22:23.398952632200135 23:3.860115144067492 25:0.9068062810286673 26:4.106066758649202 29:8.441454721109782 31:24.849526572201732 34:13.72165307867873 39:4.607155880277539 41:14.574125197310778 42:1.2327823837234961 43:26.627846868528618 44:14.68840421137844 45:1.2614441041931423 46:4.907713629499633 48:15.174180880015538 49:9.809186718458568 51:15.482517214796077 52:21.542812762919226 54:1.4544044264087477 58:174.55333857707902 62:5.496605835746215 63:1.589585806531532 64:5.587484068164365 65:5.6521332930501575 67:1.6577020900591461 68:10.835452487276717 73:1.713419058736424 82:6.208760481370951 83:6.211854375174744 84:6.246077218456804 86:31.56205909204631 90:1.9868634298637116 92:47.47770086805393 97:56.060933251481934 105:6.791211538303579 109:6.914555982408451 113:6.983739208586043 116:2.2590863260330436 120:2.337731850318129 122:2.349309886701017 144:2.4913085679310907 148:2.5519803180187837 149:2.5541914260167227 152:7.724705286959761 155:2.6266428068783467 156:2.6452878898669763 157:2.657053447246952 166:2.7221354052198805 174:2.805444698425225 177:2.8394804576064874 179:2.8447806321501226 184:22.200361617404006 209:15.440305958956099 215:8.76864882252326 217:15.537169523809766 218:240.11354616867672 221:15.64566955839316 223:3.1185317060012663 229:23.31974466192004 231:23.416228381367453 232:3.179134369186419 235:3.218563835069977 236:3.2218915022204255 244:49.44348644409067 247:3.272606254788466 248:3.2794840435973627 251:9.202935039010823 270:9.417904467841586 275:3.4119863214001236 279:3.4307028413232383 282:3.4420310325957475 290:60.761791064400754 293:3.515552521649424 299:42.38767951419545 # retina
1:2.0372621056443565 2:34.179913437120575 3:4.541830267612982 4:11.949575381922616 5:26.223278033478042 6:8.921140634664566 7:2.266736067343926 8:13.773874090286487 9:5.731875965060569 10:5.933678753507104 11:0.4724183222943423 12:0.4788485966228643 13:0.5266383161157785 14:15.904756135709796 15:27.204012448424354 16:11.583493499506767 19:0.7064204290003137 20:7.429022598290076 22:0.8422799431066726 23:3.860115144067492 25:8.064366477569356 26:0.9684701344241115 29:4.190853695138798 30:1.0045428000833168 31:51.57073141754824 34:8.684819234873494 35:4.373446082502204 37:1.1502745038927602 38:14.234078023205369 39:4.607155880277539 40:20.089507063024893 42:33.12933260718552 45:1.2614441041931423 46:1.3049724664311562 51:1.4157232089359806 52:15.506430597797541 56:21.95832420986458 60:5.457025470176134 61:16.147584228091677 63:1.589585806531532 64:22.649975922150027 65:1.630715939371031 66:1.6423796515903686 68:10.835452487276717 70:1.6744086530939488 72:5.782704843397571 76:1.756175622631226 77:11.244328567638883 80:11.50104341685659 82:31.332694522657075 85:1.9046404844954896 86:6.280653004234324 94:1.9990131420946897 97:18.424703434755134 112:12.754368224017856 113:12.796005605542883 116:2.2590863260330436 117:2.2774407489307715 123:2.35124819708594 124:2.3609770991848364 126:2.388554197490835 130:2.412595361714903 131:2.4166392265447914 136:2.4288352388772325 137:7.417248729880729 140:2.451449289522488 141:7.465928045241405 146:7.57912450932884 147:2.545365687787599 149:52.59387093695497 151:2.57199358110057 162:2.7050058122747322 169:21.543279704727198 170:21.543279704727198 171:8.077091565778769 176:8.25047411713442 181:2.8527634109845037 182:22.0480733566734 183:14.900349238635673 192:2.940432690090953 196:2.971683957965407 197:8.56332361403928 199:47.49307767332564 201:3.0093964350842914 203:15.326218376752069 206:3.041991285820714 210:47.96667026610196 212:8.730448747506676 216:3.0782931610246878 217:3.0782931610246878 223:8.859362564829727 227:3.140605651351965 241:3.2352679247391936 244:9.131611082676622 245:3.25213820749431 247:3.272606254788466 251:3.282933386358019 254:16.277028841644203 259:3.342665155838445 279:3.4307028413232383 288:24.72881357538813 291:3.507664891579434 298:3.5394325517356022 # esophagus
1:0.021829113862486905 2:3.9380476460205656 5:4.661163756561013 6:45.61614607378058 9:14.135304803990813 10:24.73679285790829 11:14.9919542122229 14:21.244577922676648 15:6.975776322846133 18:3.448249718431609 19:3.470507511438742 21:0.822049574312628 22:56.2993436911269 25:0.9172422857056964 29:4.217128400733442 30:1.0153178833936631 36:1.1385487228212985 37:9.043610133269686 41:1.244231391741468 43:9.378765015675967 44:26.835361665773664 47:15.096906275340332 48:21.196741612889753 53:15.632634048310704 55:28.523631028323386 61:1.5652104660205584 62:1.5739951196058155 66:5.706225787754135 68:5.743331020026313 71:5.7943727542601655 79:96.99409188379602 81:1.8794238607256628 89:1.986233341543722 104:2.129714115186709 107:2.188927682553878 111:33.78618348177077 116:67.13914199688465 132:2.430115781995932 138:13.526714721905865 141:20.3650171072902 144:7.562470035070551 149:79.71653852105347 164:54.149625454477984 179:2.8586651489538437 180:2.8666545442546902 181:46.53633609699443 182:8.341450402708038 184:22.261163211902517 185:30.057372874655503 186:15.024506831303412 194:8.568688419765635 196:284.88487038481406 198:47.53561841667739 204:22.77513291604175 205:3.0440945438388023 207:3.0560301882573513 212:3.071071006699187 213:3.074095516640421 215:15.572600558222904 224:15.720850162597285 225:23.258426551445822 246:23.846666510438254 249:3.293686166638647 251:3.2971377151696464 261:3.3712788692508147 263:3.374890728930302 264:41.378326796364 270:16.561052460932842 273:3.4225488239901236 280:24.579076466456684 283:24.62724615606791 287:60.68813579638233 290:3.502429123236738 300:3.55780336982748 # saliva
2:51.33090419517934 3:74.13594706186721 4:4.6089830828561436 5:31.668959539802568 8:0.35055829016676454 10:5.972744450091993 11:14.9919542122229 12:0.4872205437288391 13:26.09476676641545 14:6.80123343821802 15:27.308150835207545 16:11.63985379299572 17:16.68259649937548 19:0.7160331959090631 20:17.157376431060126 21:3.742124639925036 22:0.8524715824305591 23:23.71656370069267 24:3.9414440702429494 25:0.9172422857056964 26:4.132224762057198 28:24.802256575261627 29:8.483354580457464 30:1.0153178833936631 31:8.532670631812213 33:4.368969598926258 34:8.72692168847416 35:1.0897647168958378 37:39.24545520878261 38:1.1770748233888024 39:32.72341791357839 40:4.665955470550257 41:1.244231391741468 42:1.244231391741468 44:1.2669909444885101 45:1.2729680065778743 46:20.89490906524453 47:4.982751417745204 48:27.58059968681795 49:5.085163962696315 54:5.279787958470676 55:5.335659379640088 59:1.549983668910361 60:10.476409279752271 61:1.5652104660205584 62:5.524316757409787 64:1.614299263204998 65:5.679978636790938 66:5.706225787754135 69:16.773547505981465 70:5.778168001953219 74:1.7383670352619776 76:1.768743935165256 77:6.0068699048450025 78:1.8077123512262896 79:24.166183971914464 80:6.172672570063836 81:1.8794238607256628 83:1.8947902976315605 84:1.9103297701750819 86:1.9260455443784557 88:11.889391619652447 89:6.441169562603738 91:12.011032586847573 94:2.011964982304408 98:6.62700701202163 104:2.129714115186709 105:6.819870222153336 106:12.606559410554945 107:2.188927682553878 111:6.981573727114743 117:7.103020014544805 128:7.359387945921692 129:2.4180028698923066 130:2.4260675072344 137:27.545784403050938 139:2.458756200217168 140:2.464963329786029 141:2.4732785127229424 142:2.498495613510886 145:2.50699328439891 152:2.5946173607218923 156:7.890734130427927 160:2.701805650125173 161:2.709053650812043 165:8.048649273233726 166:2.7359140645527473 173:8.19750420998149 174:2.8192961340305946 175:2.827093993694323 176:2.842802963652465 177:8.302128677227577 179:2.8586651489538437 180:1621.7616367009002 182:2.8720026350782044 185:2.907198545244054 188:2.929239589354368 190:2.943166977606623 193:2.97138026978398 210:8.7536724111169 220:3.1232470822925356 221:15.690888377618998 227:3.1547151338628807 234:40.179280856576824 236:9.105196261206116 238:3.242735551585344 240:9.126134404102297 245:3.26632268466822 246:3.2765325191046717 249:3.293686166638647 251:175.19538780015205 252:3.2971377151696464 254:3.3250043392943995 261:3.3712788692508147 262:3.3712788692508147 268:24.342636593601284 278:3.4412358075947895 279:9.540432549588713 281:3.4487676222066974 289:9.651652000210047 291:9.700352168656265 300:3.55780336982748 # apnea
1:21.895725137279836 2:0.08908004348998114 3:0.17684719987086708 5:102.97522732047747 6:2.2638379617580866 7:2.3118438776298507 8:2.471649441401366 9:2.568479209184221 10:0.4311724208734051 13:0.5440953364612814 14:0.6118825348612513 17:0.7049293053049914 19:11.858308289899231 20:7.5112616557152005 22:3.844664415212568 23:0.8897444653247971 25:4.006261939167287 26:65.92387817542716 29:8.525617861827408 31:4.274740809716545 34:1.0886561641256158 35:1.100894687151262 36:1.1498240477281705 41:4.793182757035299 42:1.2557996595567904 43:185.73991281032363 44:1.2786186868741778 45:4.860489642640317 47:5.01018054763723 49:1.3934790254223588 50:1.4288988015267972 51:1.4396348973298625 52:1.4445468333918323 53:42.30611005556991 54:1.478487970677953 56:15.953211646401128 58:22.366103738167567 68:1.6837959741054058 71:16.878854270178724 72:23.321685574228045 75:1.7598055945987883 77:6.035217898406474 78:1.8204660451743935 84:1.923248774747792 85:6.318619305730314 86:1.9389887953731488 88:1.9783922208574414 90:18.298373039097307 94:2.025036084166845 98:6.6557870392553555 99:48.33666378601914 100:2.1264405716600536 102:2.129727178691366 104:6.783229379074337 105:2.1731412507920957 106:2.191903418477067 112:2.2496651071319436 117:2.3041956178402137 118:2.317209963406546 124:7.312164026677734 125:2.41158570520071 131:7.431772708182043 136:7.457940617181146 145:2.5206706874629354 148:2.5793349372140413 150:7.730854335661005 151:7.7641054825277855 152:2.6083829685626956 154:2.6541429673829153 155:2.6541429673829153 159:28.907171590962896 161:2.7229273143116157 166:2.7498119866510873 170:8.125368381073642 182:2.886017441696441 193:2.9854744735578604 195:8.604434046215676 196:47.55740460931738 198:75.41279173741567 201:3.0375449797306477 206:3.07018835334569 207:3.07018835334569 211:15.550263689106547 212:8.78979705828917 213:66.66195228121073 215:3.103483225842786 218:3.1219272548468227 221:3.140576378380429 222:8.91224018685792 230:58.12356770981931 235:3.247007936864407 242:9.177114268649941 256:259.4823567005223 266:24.38875609265221 272:16.630077489854383 274:9.52379145382803 281:9.578309000328057 283:9.601920203099288 287:9.641607686769156 296:3.5642576197612392 # mammal
1:2.094974414603287 3:1.8647879407635604 4:0.18156838643126155 5:0.18973695968980836 6:13.281367732920527 8:2.471649441401366 9:9.747075649860774 10:2.6902559104195767 11:2.8571227769552694 13:26.199191115985844 16:3.42347064882912 19:0.7257652205928414 22:3.844664415212568 24:0.9121476403684727 25:8.147860267063887 26:8.390524065887652 29:8.525617861827408 30:4.246901257757481 36:1.1498240477281705 41:1.2557996595567904 43:14.72919243706799 47:1.3490586025058016 50:42.00967186887752 52:5.229939960258261 53:90.11614070054769 55:22.05158472009532 63:29.43020427016784 65:22.973418580736247 72:5.838851890959694 75:1.7598055945987883 84:1.923248774747792 88:6.424075448096477 89:1.9992669690894422 97:6.617774323747333 103:2.13963178740335 104:2.1429483489396453 106:12.651230926487003 107:57.75292639196185 111:7.010567601365612 114:19.44250839724283 122:13.262349584759319 123:7.291227364530802 124:2.387925995121712 126:2.4155648313490548 127:2.4195543221384477 129:2.4315854571902866 138:2.4703171768786123 142:43.79025490311512 147:2.572707076456327 151:7.7641054825277855 158:62.75632366325139 159:7.970392876396059 160:2.715672697804146 164:45.5815734758959 167:21.57874774688372 171:2.7746490256154415 175:2.8410713081059282 176:2.856793510457051 178:8.337346719275835 182:8.371090366493881 187:2.934993971640729 188:2.943300710798671 189:8.5092928469403 191:15.186237805836823 196:2.999775158589127 198:15.323486048735928 207:22.964179207475226 208:3.07018835334569 213:15.569578669429912 214:3.091299122462292 215:8.828023600789365 217:8.834433623091158 219:3.134336957924964 222:23.279542483884917 225:23.319890800025608 230:58.12356770981931 233:9.059309040416252 237:3.2536786456440714 242:3.2704709065847037 253:16.34587161828981 256:79.09968023912013 273:3.436949619391305 280:24.640739235332184 281:3.4631838586759 287:16.85593715102329 # vector
1:4.4050798184590425 2:0.09333578959622571 3:4.652759408079611 5:4.735824460927862 7:0.31411699886107075 8:13.98610930715205 9:0.3978809397927359 10:14.641988156195293 11:100.2747289474078 12:15.190183695739158 13:0.553004595398865 15:3.328095817318092 20:7.552932040211255 22:23.66802485071364 24:3.9939345783175217 25:0.938473934466363 29:1.0358789398511188 30:13.569740635880732 31:1.0487662927523318 32:13.87810245599215 34:31.9096875265219 36:4.570506060324517 39:1.211069365945977 40:1.2247044893238532 41:1.2674890507316245 42:4.820620337902319 45:87.20264179525606 46:1.3402342501413387 47:9.778284551706331 48:41.60578973222226 49:5.140477875678991 56:1.524654810587689 58:1.5670848233936883 59:16.253176617095733 64:1.6392313567479428 67:1.6952377438912403 70:16.90497040799377 71:1.7193027911450978 72:11.071842678013045 73:11.157145676664692 76:38.007299976939294 81:24.44784964920386 82:1.9192924791288446 85:1.9434324244338093 86:6.366361996541891 87:1.9900346173424588 88:1.9915161126609386 91:6.53181638577106 93:18.4078499269571 97:2.0801985718348126 99:6.6882901985858085 100:6.776432497074126 101:6.780005716488037 111:2.2613711275765365 112:2.2631571549785523 113:19.487487342620863 116:7.121702569106081 119:19.783747807980827 120:2.378256574656197 124:7.341567423013042 130:2.4533714475056034 138:2.4840627848071235 141:13.671525984894707 143:7.621314906107314 148:13.973711456914874 149:7.7557378867587365 152:21.02207012004043 172:29.64905404792903 173:8.256913617679217 181:8.38968725537733 183:2.921757909575189 184:8.475209490772743 185:22.384239366435278 187:22.44366473838099 189:2.9658384599972805 193:2.99968980346981 199:3.034247659960266 200:3.043000685052874 205:3.0725143555266037 216:3.1208489218429945 217:15.673849196114105 218:8.896717812878377 219:23.301352431527224 221:3.154906399167505 222:23.3414962533007 229:23.504204684903993 233:3.2284230986180984 237:3.268085865844408 240:9.186209891503546 243:3.284889155285698 246:9.24978596024156 249:9.285583777689745 252:24.058135855752766 262:16.560804878927037 263:3.403756093865835 264:3.414650712370173 272:3.4366487888507424 273:24.591626541108397 286:3.508216296927906 288:24.913895635505984 # absorption
1:0.01727931033761128 2:0.09333578959622571 3:0.18256945752168233 4:1.9039839459315757 5:8.233378312514118 7:5.418295760059948 8:150.68534664972935 10:30.576358321935494 12:70.8217207702143 13:10.822204239116566 15:16.431570409818562 17:54.03129825645673 20:0.7797046905391429 21:17.753086764753192 23:29.988881642638205 26:24.73065432802986 28:13.541417479307372 29:1.0358789398511188 31:1.0487662927523318 33:38.585368689676265 34:4.4243623211833105 37:9.129408764772048 39:4.688283967875104 41:54.9667949669008 42:1.2674890507316245 43:20.63458808463573 44:55.264877538132744 45:9.54313955554288 46:4.989852785256075 47:5.037853836416198 50:10.066500998713341 54:28.525731139110825 56:5.412709914914385 58:5.5088885336128675 65:29.822257453396475 70:1.7120368664051329 73:5.922254686118166 74:1.7637575177701241 79:1.8831666780023084 84:6.331713470787829 85:6.347418647534873 87:1.9900346173424588 89:6.498731290203711 96:48.09695165388445 97:2.0801985718348126 102:83.32919007756954 104:6.81233292991019 118:7.189439927814651 122:7.316445156644217 125:2.4252673688119 126:7.400894091293865 131:2.4574285421459896 133:27.608992459953193 136:2.4696642440836007 137:2.4778755616552526 154:2.6680738042916885 160:2.7296608713730444 163:2.7515438440279683 165:2.761366080288198 171:14.607931899741459 173:2.8318481020562745 182:8.400974491807041 189:2.9658384599972805 196:3.0140015161452838 199:8.68294212357076 200:30.795313584539915 208:3.0844676446416286 211:300.8840906446141 219:3.1486625674173117 221:3.154906399167505 222:8.942320606123017 228:31.602715436962985 232:9.07581825969958 236:141.01780359520072 247:9.271223089338877 250:3.325906024647986 251:32.31572456880266 253:9.336289164944002 255:9.36557814805729 258:9.38769765463891 266:3.4182976201020425 279:3.473946796665276 284:122.91310030754072 288:3.5275514968864456 290:33.411072737778966 291:9.760762943324705 296:42.617981221258866 # anomaly
1:4.4050798184590425 2:19.507018971084054 3:1.8862583817425478 7:2.3347621281037108 8:0.3656696966951711 10:2.714180994573916 14:3.22039783815158 15:7.057647626902422 16:11.754047331230339 17:7.282818980685611 20:28.769630056086623 22:0.873214499874373 23:3.938237467927492 24:0.9227667843746843 25:30.364977482250293 27:13.527299611486153 28:4.260638137254562 29:1.0358789398511188 33:1.0991522227216433 36:19.904388071380097 40:9.279467481604097 44:14.865034732030548 47:9.778284551706331 48:5.101597688172131 49:15.434428779326776 55:5.391462415287663 58:5.5088885336128675 59:16.253176617095733 60:1.5811897181817234 63:10.723981925906616 64:10.767720942820658 69:16.89361211184312 71:1.7193027911450978 72:5.867289768968273 73:17.089159830030262 74:5.9500849791523915 75:5.969706780711704 79:6.21469342681202 84:6.331713470787829 85:1.9434324244338093 87:1.9900346173424588 89:6.498731290203711 90:81.6864679008282 97:2.0801985718348126 98:2.09765537558144 101:2.1414184642871232 103:18.935564354200334 105:2.1865362928740053 106:2.2053227115110876 107:2.2156715993718 113:12.930290441659576 119:19.783747807980827 120:7.291501453674092 122:19.99660696133223 126:2.429250904831034 129:35.21629276983296 130:2.4533714475056034 132:13.529731904758634 133:20.31413727229922 137:7.504981573145354 140:7.53592775235635 144:7.621314906107314 148:7.7510170342666935 151:2.6132658057409235 153:7.880726218654557 154:7.910201504117201 160:14.417022499263124 161:8.056187025993154 162:21.565598745949295 169:2.7836875740035834 178:14.915613024199157 189:2.9658384599972805 202:15.453341738853354 203:22.898394334770142 217:3.1208489218429945 218:3.1362440417818536 222:3.1580370261794535 224:8.955454573444198 227:3.183293751233851 231:3.2186506533762698 233:3.2284230986180984 238:9.179212892173334 239:3.2747872874311583 242:3.284889155285698 243:9.207280710689822 251:3.325906024647986 253:9.336289164944002 254:3.3538079415224007 257:3.3643894588476293 258:3.371480245302664 259:9.417396901701338 261:3.4001398229364868 271:32.88713068499473 279:33.105363460450555 292:3.551041200964964 294:9.785366617377255 295:9.818425388345151 299:9.83506497864652 # scale
2:1.5200069666919744 3:1.8862583817425478 6:5.337060696024774 7:9.197944879215203 8:9.575682135684142 9:0.3978809397927359 10:6.051971824095189 11:10.47099146103741 13:3.0353049273426866 15:0.6616312125777037 16:16.77698883293623 17:0.7146856218918317 18:0.7269878499978327 19:3.521466022838441 20:3.6347391643328395 24:3.9939345783175217 25:4.032686513767394 26:13.377341263809857 31:1.0487662927523318 32:4.415784318292966 34:13.896677962462414 38:9.187719364977973 40:1.2247044893238532 43:4.838313028374595 47:9.778284551706331 51:10.105012936116987 52:1.4566944477692463 53:1.4705861105617688 56:28.776361684168105 57:5.431715960784073 59:5.526020186343317 61:1.5899486419785147 64:5.671579760253726 65:16.697667543976088 67:5.797183588689349 70:1.7120368664051329 76:1.7942402068796128 78:17.47212753176128 80:1.8900409408458074 81:6.263468709226299 90:39.915760725364336 92:2.0336400731652886 94:6.555169106121537 96:2.0598371709204337 104:2.1563037080853538 106:33.5899868815312 113:41.92527152853602 116:26.70127802535568 117:2.317753808535787 118:7.189439927814651 120:7.291501453674092 124:2.4015811996949457 125:13.424089882762432 130:2.4533714475056034 131:116.64053779472903 132:2.4574285421459896 133:7.4699433241650235 137:13.59679951374593 138:7.518211056912647 151:53.13055486384596 170:2.7836875740035834 177:14.907071793838588 185:2.9354066262285006 190:30.407996907835045 193:2.99968980346981 196:226.26900204853965 197:8.652531785400361 199:8.68294212357076 202:3.0518000096480464 205:8.763213599261308 210:325.7703392618471 219:8.922707215509481 224:8.955454573444198 227:8.9951402179344 232:3.221901873867036 235:9.158301039737555 242:9.207280710689822 247:3.3155590411515288 268:24.466392092809752 294:9.785366617377255 # prostate
1:4.450990987998805 2:34.78000278667031 3:8.16914729387137 4:1.9257660901073266 5:1.9562072792343297 6:58.884282879459 7:46.473720750700366 8:0.37340898574922077 9:0.4058752438675128 10:25.050551931833645 11:10.527687561510888 12:2.924514183925751 13:6.621534745836882 16:3.474661656519963 17:7.324571666165823 19:22.561294522967263 21:0.8529843276886727 22:3.8972728497849265 23:23.988215521011668 24:0.9335089583393357 25:30.47296250688232 28:4.287632194043671 31:13.689496439669131 34:13.956017193582717 35:8.90190848512898 37:4.652599539416729 39:4.715817584334373 40:20.389578853303448 42:1.2793014728346996 46:1.3522317114907454 47:1.3730318309769616 48:15.411655142949254 49:1.41766374806928 52:5.285979589334407 53:116.95886283812033 56:1.5370730793496414 57:1.5454619673342431 62:92.824678076378 64:1.6518809978196598 65:5.764972174680346 66:1.6925561289777682 68:5.828483228221604 70:1.7248231392957214 72:1.7394217326770702 75:1.7854710886796903 76:1.8071719371997697 79:11.655195817084095 80:17.795907366420355 82:1.9324291901901085 83:1.9338398536063155 84:1.949452065406314 85:1.956606607455489 87:2.003279337342536 88:2.004763036781007 89:2.025699506669421 90:2.0393233183997097 92:18.455219579788835 98:6.714083435238741 99:2.1126541128665153 101:6.8093374472986214 102:12.533734143357695 106:6.9480270220269 112:2.2767722355426785 114:2.292963192989831 117:2.331435032430638 123:2.4055864369117135 128:2.4510670443932354 129:2.459115916494097 134:13.588798187181132 136:2.4835174500199 139:2.5000015461966147 141:13.717285615361254 142:2.5398666466230484 145:13.827847219175323 147:2.600533011894593 150:2.611617088835091 153:28.75394656990545 156:2.7008433251633797 157:2.712652987411227 161:2.751039926582788 162:29.261758373997147 171:2.8028542613540957 175:8.336229563111424 178:343.491786807667 179:2.90104177311051 183:15.082722322783681 187:2.9634682671129466 193:3.0140281673047755 194:8.65860269827392 195:22.77312268669307 197:3.0341147769260965 201:3.066178073531465 215:8.888375114543981 216:15.720151338945017 221:3.1693594535993315 225:3.1819258672623065 227:3.1977666568292946 238:3.285965736774726 249:24.10599093053609 254:3.368393340237741 258:9.418167263122033 259:3.4003555406135195 275:3.469844350539514 279:3.4886049878253624 281:70.60552613172229 284:9.678585723719586 289:9.742598558860557 294:51.92155832114473 295:3.593570087322497 # polio
1:51.50152127307359 2:7.247221213116479 3:4.690478021675142 4:21.444789645824663 5:37.69443426744194 6:52.41342406835708 7:101.60056348454077 8:0.37340898574922077 10:14.7145509507207 11:0.5064619982780362 12:0.5130594221730616 13:6.621534745836882 14:6.923972908017601 16:16.851098045118135 18:0.7369244123634687 21:12.578151732458041 24:4.020549928814649 25:8.232830776248264 29:1.0470130308306569 32:1.107612496866343 34:13.956017193582717 35:8.90190848512898 36:1.172739973604795 37:4.652599539416729 38:9.231222311597426 40:1.2364023717525563 41:1.2793014728346996 42:1.2793014728346996 46:1.3522317114907454 47:21.251698100156883 48:1.4007288541689809 53:82.088976064481 57:1.5454619673342431 59:16.313700998883082 62:29.412538450488018 68:11.011749622983698 70:5.8634061587021975 75:1.7854710886796903 80:6.258823177106373 83:1.9338398536063155 84:6.360749811938686 85:11.860536401908664 86:1.9652405795467185 89:18.35832772920992 90:2.0393233183997097 98:40.607277806411815 100:6.805762023336741 101:33.24595342823183 104:12.578028574684808 105:6.907303784128434 109:2.2572184573345284 110:2.2625259500550223 114:26.666489350807588 117:2.331435032430638 118:7.21900976550268 120:7.321126412905081 123:7.350260129603893 125:2.439072065551279 126:2.443060011452177 128:2.4510670443932354 131:2.4712685179846443 136:13.615601260501712 139:2.5000015461966147 140:2.506228520864727 145:2.548390778210902 146:2.56774161586125 150:2.611617088835091 153:28.75394656990545 157:21.41797302257041 161:2.751039926582788 162:8.106796858387789 163:2.7656748986361386 164:8.127534476506792 167:2.7779731151912475 175:2.869391222340338 178:74.18082810295317 179:2.90104177311051 184:2.949694263425876 187:8.534341955508792 194:8.65860269827392 207:48.31617138512324 215:15.710381199571328 218:3.150683862348569 219:3.163111210551843 222:3.172492286666071 225:8.992374247847978 231:9.09939756394943 234:3.242926883882374 237:3.2826161197748758 239:3.2893219530431326 249:16.361268970910796 254:16.46063708038249 259:16.561765349257158 266:3.432922723367357 272:3.451284921353665 275:9.592323626146294 281:24.765561095600056 282:3.499959649835677 285:16.912391801274953 291:3.565743510369725 301:17.209210727685477# measles
2:1.5402589055493296 3:37.3659362747789 4:12.226491467510641 5:37.69443426744194 7:2.3579283922018925 10:30.69851069145242 12:31.60994472265238 13:20.8589231219446 14:3.2456838824654377 15:33.666237084267614 17:3.4929453926215697 18:34.47246574623441 19:11.973761680407257 20:12.225685069607662 21:3.820305911481376 22:3.8972728497849265 23:12.895743351678963 26:13.43636119731193 28:19.127889797884528 29:1.0470130308306569 30:25.11894728406295 34:4.451572184210452 35:4.480962528353089 36:4.59789871656336 37:69.31933101470699 39:1.222729804266532 44:1.3022394502943784 45:14.954905132185962 46:1.3522317114907454 48:1.4007288541689809 49:5.1685049310638105 50:5.250052487263578 55:5.4197340326097985 56:5.4410013629939975 57:5.4600250363982745 58:75.23030225384485 60:5.56918563232847 64:16.62153496060277 65:5.764972174680346 75:5.998474223219543 76:6.046655205534848 81:6.292456557965503 83:6.326429983211061 84:6.360749811938686 91:18.427406337349137 96:6.631580070949914 97:6.676022221335672 100:6.805762023336741 107:6.970443417382738 121:7.325273602339613 126:20.233164870653596 132:7.490950999764352 137:7.534716779614806 144:7.651107443332858 145:7.6556612192565066 147:13.997934159954355 148:7.780871314551699 171:2.8028542613540957 176:166.59527775016673 182:8.431106639029322 183:8.476627535644845 200:8.731555180745987 211:8.843785190997119 217:8.894789548287806 228:9.04549738130769 229:40.25324835298781 232:9.106190815014456 234:9.119814951275163 235:9.188700063430032 236:3.2792730781315362 238:32.102991732059685 240:9.216617738334685 247:24.076644523379343 253:9.366743332835275 255:9.396041139330158 269:24.529021958382284 275:9.592323626146294 284:42.18805999065765 289:24.97658726605808 291:3.565743510369725 299:17.196531890757583 # nystagmus
1:0.5673391464588293 2:0.1022183031033069 6:34.31173671432171 8:9.687677920344518 10:0.4560741494660287 12:2.949374678772818 13:10.936786028942494 14:3.271221896033657 15:16.579985364372288 19:84.21625968606106 25:4.0862836697401645 26:24.914783024369864 29:1.0582721054054594 30:4.327940228679209 32:4.470433993811298 35:4.508461801198477 36:14.332094087190324 40:4.77575148815962 41:9.524993134505525 42:4.8762435105638495 43:1.2988531559683767 44:4.929750021856843 47:1.3852049449073074 49:15.555253773464559 60:5.597845837648513 66:16.875084202885535 68:5.857366004218195 70:5.892317583873821 75:6.027493638810418 77:1.8410120565307422 79:31.54378313491475 81:1.9316403326753475 84:1.9627402122702016 85:6.405765346164788 91:18.48922086307659 93:2.063448353435797 97:6.7055221543096435 98:6.743607617450679 100:6.835343523501782 101:6.838921152018048 106:2.2325323491044857 110:41.93414206483994 111:12.974031260564391 117:7.220749401622279 128:2.46500995694737 132:13.621539565783513 136:7.547123729154394 138:35.66635248828551 159:21.53247897311273 164:8.157795097018008 179:15.016790838097004 184:22.509331897653688 188:8.582266693443808 191:8.635279127205965 201:8.780526197713467 202:8.780526197713467 204:8.786705102178791 208:8.849073937487137 214:23.24209637474616 224:40.14360643499174 225:49.05872818721599 230:9.082798849030306 233:3.25755565625389 237:9.233287961330227 238:9.240276149046963 245:16.32117409887074 251:9.353918899692122 267:9.546349939655947 270:9.569208172172035 273:3.4808864402017177 281:9.66991368816991 # spore
1:18.103496416826353 3:16.677407830307473 5:37.84940556042154 7:2.3813466238332417 10:10.199065891510223 11:6.409621635036003 12:0.5219197537543886 13:0.5711941495025175 15:0.6809999730819771 17:7.366705358429788 20:12.28437180171218 22:0.8944495813520339 23:8.124873896623633 24:50.5937794741814 25:4.0862836697401645 26:18.99525248834306 29:13.681434299316772 30:4.327940228679209 32:1.1190631545466343 34:4.479034019005446 36:9.130369381656422 37:1.207596649983944 39:1.234515226559876 41:4.8762435105638495 42:14.87071937445774 44:1.3142363313085985 45:1.3202750725955428 47:9.86650851011794 48:15.472284055739221 50:1.4656069366984634 51:5.303093262135962 52:5.314375386429366 54:1.5155265968557534 56:10.453422781364678 58:10.603562420758543 59:10.630287780815275 60:1.606384809793221 62:5.6376024881874836 65:1.6936339859912506 67:11.052611253830742 68:1.7220707978324055 71:1.7450267684104375 72:1.752359436755549 73:5.979966610825765 75:6.027493638810418 78:1.8594615507304317 83:1.9471037540673084 85:1.9699057755128706 88:2.0181349464217586 90:32.543263611791964 91:6.590414376720751 93:2.063448353435797 98:12.427141571692102 99:25.722442460340346 100:12.568427411365679 101:2.16846055168614 102:2.170111397828693 105:12.724802045589563 107:2.242907692838628 112:2.290512302237061 124:13.437849762263102 130:2.481167565860057 136:2.4974956423481927 139:2.513997378543754 149:7.815702832472983 154:2.6963065321378674 160:2.7580082719233774 170:8.215471047646599 171:2.8171433822159337 176:2.8994995829666266 181:8.450194702674445 195:3.0399486282961314 196:15.42523319115169 198:75.89871450381142 209:3.1194149792750605 210:3.1254543525381813 213:3.131515545039334 214:3.1345543686180712 217:3.1498314938898324 218:8.957595791647298 221:8.996675620600039 223:3.190213405755183 225:3.196512731582125 228:3.2219474351290036 229:3.225153821092036 230:3.225153821092036 233:3.25755565625389 237:3.297271360841701 243:3.3140967081267596 244:3.320873550406319 249:9.346713207856153 256:16.54099431784872 260:9.486072232591766 267:3.44767281347048 269:9.553953769029107 270:3.4586733007020634 272:9.584525313936831 273:41.994207135496616 281:3.507167003197923 291:3.5805708068989786 293:17.15551644875047 296:9.879859227980065 297:3.6124267046114653 298:17.230855302224764 300:3.616449813495776 # fish
1:2.184326361819995 2:1.5607628083293812 4:0.19929725630801187 5:4.811985309951114 10:10.199065891510223 12:10.627271781054956 14:0.6401230938938471 15:3.37933791747995 16:3.5006331388185488 17:3.518949883853405 19:22.65270810763037 20:3.687081585331674 21:17.903125904163662 22:8.016929416625613 24:4.047417250830459 25:0.9601977481388853 27:31.458714159561367 28:13.660176470380147 30:19.239931052785085 31:1.0712431352153513 32:4.470433993811298 34:25.71526957905707 37:20.20612886025132 39:1.234515226559876 41:14.87071937445774 42:4.8762435105638495 44:9.609025951787132 45:9.631041887251147 47:1.3852049449073074 48:1.4129680594964216 52:10.211283177574803 54:5.392174678488689 58:10.603562420758543 63:10.81336042942167 64:16.68269929565794 66:5.820137360665303 72:1.752359436755549 74:1.7896401737458716 75:1.7984903367134157 76:6.075712088545436 78:6.162547385532291 79:1.9094504680748519 81:24.603250197106252 82:17.992564068228543 83:11.828601116173767 86:72.2879324236149 87:18.31766575783171 89:25.223886727974513 103:6.86406909862329 104:6.871288047812411 106:2.2325323491044857 107:12.821979974492056 112:2.290512302237061 118:2.358301888879591 119:187.1583327066814 120:2.4058851182477228 121:7.35515274047571 134:2.4893100982684992 136:2.4974956423481927 142:28.124145109851693 144:2.5602997254423463 146:2.581808009838855 151:2.6413926841734754 152:2.6504142216876607 155:21.34724684865029 156:2.7150398240793865 160:14.509372623599937 163:8.147406947538824 166:8.173433666695896 176:30.01954617628067 180:8.450194702674445 182:2.9287962934085034 185:8.535783101765878 189:30.535468366422574 195:3.0399486282961314 197:8.713237727065769 200:3.071868565582564 217:15.766834493167357 218:77.10895290828824 219:8.983602839203149 229:108.26097970343334 236:3.293926113662433 237:9.233287961330227 238:3.3006231835821405 242:3.3140967081267596 247:9.332343696215034 251:3.355166515844383 252:3.355166515844383 256:3.3936984772819523 258:3.400798087172156 262:32.87055048693438 267:3.44767281347048 278:24.796771570301505 280:3.507167003197923 284:3.526185540056536 291:9.822165899887253 295:3.6084128252130876 296:17.21822999663093 299:135.87661098031234 300:9.896507642463996 # perception
2:7.3535284975027535 3:0.20048223557468398 4:12.368781892186686 5:2.000746751456373 6:18.305946695216253 7:2.4050208705178346 10:14.86162330988837 11:2.955901669182675 12:6.48145846913084 13:15.807738716267812 15:0.6908738256105381 16:3.5268606391833757 19:3.5997740340749407 20:3.713634799599835 23:8.16817391537736 26:1.0342208217029072 27:74.92275634358796 29:25.293954564860332 31:1.082671031484954 32:8.929393304390535 34:4.506751873512789 35:14.13988524330856 36:9.174530366675814 39:14.646815812757968 40:26.791452758162528 41:1.303303268743282 42:4.9044371031666625 43:1.31093737064594 46:9.835777337167388 48:28.044515604454393 49:1.4423484548490806 51:99.35929534323797 55:16.150811142669507 56:5.498344225174365 58:1.6049809999461906 59:1.6126025964609583 61:1.627983641564125 63:10.858627341641256 64:1.6775572340185225 66:1.7183866256715836 69:95.2032052419308 70:5.921485030752844 71:5.937755897836541 75:11.366203991780976 78:1.8727113717458266 79:6.302311141226298 81:6.351192223970567 83:1.9604946398049818 89:6.586944154218085 90:25.381111765316945 91:12.236928479788975 101:41.184485632483664 102:6.872344431401951 103:66.26037209813617 104:12.66988123228316 111:7.129023774984263 113:34.35528464811055 117:2.359174437884134 120:2.4198888690310514 122:20.18345437906034 123:2.433497820998763 125:2.4670584173119683 132:2.4993254286610145 137:13.735154817315584 138:7.608196492546899 146:7.757299233862585 147:2.6288589394923574 149:14.119657717275427 155:62.93713489825369 160:2.7723714517797617 166:21.828366978342718 169:2.8265437046671487 179:2.9299146107427183 183:15.176171422680294 187:2.99244255637508 188:8.612953153360918 192:3.026029817919969 203:301.1031951500984 214:3.1492241064307356 215:8.9497346236543 219:9.014432661786207 220:15.912587206998374 223:49.12454464449508 229:3.2398875232406197 238:3.315407616999957 239:16.30402262446168 242:3.3288899645411254 243:3.3288899645411254 244:3.3356712185334714 245:16.368363518940978 252:3.369986241681284 258:3.4156464883939557 260:3.4335357294057363 262:24.56317679844369 272:16.81688959347415 274:16.863739026900372 291:3.5955250900261517 295:9.91095815907923 299:3.631423950506074 300:3.631423950506074 # healing
1:140.3757435838143 2:58.46569284942772 3:1.9521736871595203 4:32.167238956880105 5:49.94878332772992 6:2.3564523430973647 7:13.71620022392304 9:5.970004252240524 10:6.173640770662948 11:10.642624478198066 12:6.48145846913084 13:21.040656171983787 14:27.39738367268437 15:3.4053409703185498 16:11.929138681621007 17:3.545210393783772 18:0.7571744821872606 19:22.744915362557197 20:3.713634799599835 22:12.866200219213717 23:30.315185067512957 24:13.137022401953132 25:8.319325460025318 26:1.0342208217029072 28:1.065583214364372 30:4.3554598924065795 31:1.082671031484954 34:1.1342568257816101 35:14.13988524330856 37:4.708276963333232 38:9.319377376314744 39:9.36069626522131 40:1.2601750883295066 41:1.303303268743282 44:9.653539357077532 46:15.294495427382914 47:5.122377726163672 49:21.68371307746716 52:1.4938833382296774 54:10.377730973717297 56:5.498344225174365 57:16.236285331506664 61:5.646596978403055 64:1.6775572340185225 65:5.822887967104297 66:11.044320394765583 67:1.733880958079765 71:1.7580782343573906 72:5.954107431468356 73:11.292485281877042 75:6.056769076023942 81:47.0326956944935 82:1.9590795679762585 83:1.9604946398049818 84:1.9761553446413613 94:2.0785510467099675 98:2.1382294180708703 100:12.61452527276599 103:19.12153869210165 105:33.74629799164156 106:2.2463266463428377 109:19.529973605080702 118:2.3722505181415197 122:2.431546281256403 126:2.4710551827817295 130:7.5424400053319 142:2.5680690887815496 145:2.5766108608839984 146:2.5960013899765024 150:7.850801048239647 155:2.7106123755494074 156:8.040477363037782 157:2.741195023753393 160:2.7723714517797617 163:2.7943139672120703 166:8.203956925923304 170:2.8265437046671487 171:2.8315594896851133 174:2.890380190075953 175:2.8982111302257767 177:2.924587971137418 182:2.9433072330585417 183:2.9649646988598124 196:3.057426650496812 201:3.095311161068682 206:3.1280515805612574 210:3.1401174735092185 212:39.820003551767755 226:31.721289563102747 234:3.272311415405434 239:3.3187682445547915 241:16.31469582100491 253:3.3909096374510304 259:3.429943003121523 267:3.462549890688541 270:3.473556995470284 271:9.607873976151087 272:9.615542626095033 274:3.4957833701339633 275:9.65412428592828 278:16.922844821284954 279:3.518298331447054 286:9.76432454078167 292:3.5955250900261517 295:3.6233825503211428 299:17.29087209970858 # dementia
1:14.290339925215644 3:37.67690463702951 5:16.95412805866753 6:18.305946695216253 7:34.73233851090448 8:0.3892645025187301 10:2.7874602460986786 11:6.450956692919423 12:0.5309070659714805 13:3.11078126797178 16:0.7375910387205021 20:12.343578971340015 22:30.045584923698254 26:37.89026905474271 29:4.352184511557086 35:4.5362170937920805 36:1.1961558810281254 43:1.31093737064594 44:1.326360196403951 45:15.076229586876947 46:34.43378224510315 56:1.562286571367614 57:1.5707107139047871 59:16.436294490416042 60:92.98318776690041 62:16.551615977971913 66:23.35270593602247 79:6.302311141226298 85:24.90370174286179 88:2.0316338416547297 90:18.544614430086153 91:82.29860595745161 93:2.0770133793661834 101:2.1821710738904407 110:26.65256367306635 111:13.020285652344045 114:2.3206099975381504 120:68.84623373128085 125:136.9807540711676 138:13.755454682178557 139:35.776319256774634 141:52.50917396420464 147:14.090779006359497 149:7.846067314995974 158:8.085710591487775 166:8.203956925923304 167:21.828366978342718 178:2.9272491317388964 188:3.0007757613682298 191:30.706642597297986 195:3.0545477875914875 228:3.2366789313890916 240:9.278193405210937 247:16.433438382422864 250:3.369986241681284 251:24.247391515689024 253:24.3363044837972 261:16.701416334386977 262:24.56317679844369 272:101.23830010693338 288:3.5719956793574115 289:9.804483043270311 # penicillin
1:0.581628939316285 2:15.286186517274482 5:0.21405723442380772 9:2.66446105850275 11:10.642624478198066 12:2.9744911898517103 14:16.344986104949133 15:0.6908738256105381 16:7.379632045651337 18:0.7571744821872606 19:22.744915362557197 20:3.713634799599835 21:0.8742292309989571 22:50.04174398409824 23:0.9326324476124878 24:4.074540591700163 29:1.06965816304773 30:13.74870848049028 32:14.057631840098686 34:4.506751873512789 35:19.81309798230906 40:1.2601750883295066 41:4.9044371031666625 42:1.303303268743282 43:1.31093737064594 48:10.011274944658462 50:5.3070295986956015 53:1.5078675383782938 54:5.420901408577364 55:28.988968040469313 59:1.6126025964609583 62:1.6368564380160435 66:1.7183866256715836 71:1.7580782343573906 72:1.7654241257460868 75:1.8116365699551176 80:1.9296891661192128 81:6.351192223970567 83:1.9604946398049818 84:11.9274734060606 85:1.9833319290856724 90:6.616765719964205 91:2.067821758207398 93:6.6401418447206435 94:18.600328740958616 100:2.1805198809120028 108:26.483951730612624 112:2.3043793547279288 118:2.3722505181415197 119:19.970429859568057 120:2.4198888690310514 121:20.14036320248501 122:7.406119692900912 123:20.19210235313564 128:200.86000327857957 129:13.62812825183103 132:7.551137283915355 137:2.5198385980772025 138:13.755454682178557 140:13.782637383290018 141:13.809954054428987 142:28.203622104841664 146:61.78727778528357 149:7.846067314995974 157:2.741195023753393 159:2.753114564600682 162:21.753531076180646 163:2.7943139672120703 170:2.8265437046671487 177:15.046571607923175 178:15.05511945454135 181:38.484172778750896 184:15.220042063770094 191:15.371805898576724 192:30.706642597297986 197:8.743972708778175 206:3.1280515805612574 216:3.1645122600221147 217:39.95842713696543 219:9.014432661786207 227:31.78945142125425 228:3.2366789313890916 233:23.831542657725596 253:41.41853791582731 259:3.429943003121523 262:24.56317679844369 268:9.584962257781802 283:3.5334721080307556 288:25.103515262293875 289:3.5719956793574115 300:17.29087209970858 # safety
1:26.997275301766738 2:91.61570468735198 3:1.9746602803433608 4:16.92413920086039 5:8.452561000450986 7:0.3440472853512763 8:0.39738477775069303 11:2.9812365561949505 12:0.5400234066761929 13:0.5898916754201787 14:16.420629879012534 16:3.5533483040974048 18:0.7674920379861382 20:23.229002539451734 21:64.16752699663549 22:3.9780856433242304 24:4.101924097900939 25:13.28242977181007 26:4.294356081721349 29:4.379959937247738 31:4.411266446355687 32:8.973753935166485 35:1.1584002234564779 40:14.7771701552702 41:9.614294445647362 45:15.137680972665375 47:1.4099341734491617 48:10.056424126306782 49:5.254114223131307 54:1.540850682960467 55:22.438170994690953 59:1.625505430895883 60:5.655938457652507 64:5.787199169193944 66:16.999136953921806 68:11.147953325937777 70:1.7639399163193112 71:5.9671967352590345 73:6.038702719603161 74:1.816030818465653 77:6.1806988777460905 83:6.414994399829641 85:1.9968871164398818 90:6.646704688447394 93:25.52207550303014 107:2.2706517776328714 108:2.2741352085078566 111:2.3165805949632157 112:2.3183754412844024 118:2.3863281815565682 119:20.03370382723186 122:7.436526046722901 127:7.529726523061314 128:97.71601162983326 129:2.501354120023777 133:7.590341727123077 134:2.5176318490397973 140:13.829549814861435 142:2.582362837314838 144:28.319177473486942 146:2.6103238047400263 148:2.6498753688603114 153:21.413175431838344 155:2.725047253308134 162:2.803919672827839 163:29.527636074868443 171:2.8461046318223464 173:14.933818331077273 177:2.9392125073034854 178:2.941875873133384 184:8.597380903138628 189:3.0238440184747826 192:30.787198671075874 193:22.91397816887639 195:15.510403280849152 197:3.0779341529641906 205:23.227440495232447 212:39.91745476811053 216:15.861368571172674 229:3.2547502602069933 233:3.287196209399097 237:3.3269648514654 241:3.337053375816871 248:3.3814702196328077 255:3.4199722355123807 257:24.47534591062735 258:16.658318399847 262:9.570812756559208 270:9.631494143298612 273:16.9114189577013 275:9.685412797436273 282:3.5447120466327453 287:3.5676864446405556 298:3.642499602008868 # education
1:2.2458200274061113 2:7.407471285765215 3:1.9746602803433608 4:126.74399058435303 5:12.537887727169313 7:9.422233590354416 10:6.2149756354401005 12:6.523228762316912 13:15.883001905392259 14:39.823034850689524 15:7.225939316206849 21:0.8850442043661377 22:0.9161926405274937 27:237.64895271444232 29:4.379959937247738 31:1.0942279589265935 33:1.1452481043698592 34:19.809918009710554 35:1.1584002234564779 36:1.208056358033845 41:4.932890862487381 43:15.030968611494696 44:4.9865163241883685 46:64.36302207777052 48:21.657023549260387 52:15.92845639408426 56:1.5750858423620664 58:1.6178684097294367 60:1.632087888233556 61:5.675791000675864 62:5.695765622729961 63:1.6779909635514414 69:1.7615092037785127 71:11.227520570913418 72:1.7786178477154517 73:11.338377043302776 76:1.846725087285194 81:1.9585026455895127 86:2.0055607651015954 89:6.616863282751148 98:2.152009451662756 105:12.817514679107063 108:58.51597867016898 113:19.737125870237712 114:2.3346259266047498 118:27.193862411439213 123:20.25543364786464 128:2.493278788189398 132:2.5135464114351276 136:13.755091725454959 139:7.643136156859873 143:2.5887714185165485 144:44.40038143644337 147:14.13778846174214 156:54.30295360654186 157:132.06521018862136 160:29.40764638558139 169:14.778214828395512 174:2.904976055685576 176:15.059779086312869 184:15.267364673625778 185:22.63650640033283 186:3.004351587734975 189:8.661498357395864 199:8.805422309167591 203:3.1130225298323135 204:8.848488168167949 205:3.1308463350111415 212:23.34349997221874 218:15.910506431155646 220:9.052057651668335 222:31.734290369872795 234:49.74819593127768 238:3.3303210854930616 242:24.136690004197607 257:3.423515491817038 261:3.459354088734312 265:3.4739002719751357 267:3.4775560032851973 268:9.616230916754331 273:9.677662259652676 274:24.845322856858317 279:91.41014713756847 280:3.537120780350495 # discomfort
1:4.639840929329913 2:4.194565409860343 3:16.944070437081734 4:21.866506997653442 5:17.13305695756161 6:9.364592981230441 7:5.618000142635764 8:0.4056361796161145 9:6.052462634719735 10:10.372666512641288 11:20.675234202530188 12:51.128518889068 13:6.789029519269582 14:7.0929900168785025 16:0.7581768262614171 17:3.5985161542487645 19:12.210881940909134 21:0.8959903065103758 22:12.986976085263173 23:8.255960753957266 25:4.168610162343364 26:1.057148723088869 27:13.828078101928563 28:1.0887180977104565 29:13.863537474919946 32:1.1541852706733362 34:14.198579529621343 35:1.1702864754424145 36:1.2200879652233685 37:9.350575546181098 41:15.054857555738604 42:1.3278212427143954 43:4.979400851203434 44:1.3509971210423402 46:72.57115944422891 47:34.84347166352419 48:15.657327640119352 51:1.5143397297864842 55:5.535381205193568 57:1.5964756418923627 60:1.6451350749855373 61:5.705249438520934 62:1.662890194714873 64:1.7037496521729738 65:1.73289329241603 66:5.908245944805418 68:1.761488775643407 71:11.273754934930626 73:38.20757205202629 75:1.8383182346677707 76:11.533293977220907 77:17.69667273123151 80:6.377238299539014 81:6.410968664124176 83:1.9876656105196324 86:6.514225648927349 88:2.0590208313191685 90:2.0937839142874077 91:2.0953145571305356 93:2.104532631446516 94:12.366109051173437 98:12.566450012166115 99:12.57182324560081 100:2.2083257160868395 105:12.864467626810173 107:12.961757993154622 111:67.84248172428083 114:19.817034648038206 116:68.27775316510548 118:2.4005369775478536 119:2.4118617109907867 121:27.551744277700365 122:2.459969442418995 129:2.5156930054640876 134:2.5319883743223985 136:35.86044935599398 140:7.68724168012224 141:7.705091682360438 142:13.987016061928893 147:14.185197821844852 152:2.693588641514954 156:2.758399481259041 157:21.671518837644236 160:2.801487013751642 163:2.8234692246790916 166:2.8358115474086127 169:14.825809429105618 177:15.141528514354333 181:8.542886660923413 182:22.548378143897796 196:8.794111783362515 199:8.836692905528485 210:3.1698329186969914 215:3.1911898240162184 221:31.798802206669105 222:3.2315834381863735 227:3.2569283903913537 234:49.86365195102257 236:9.319825388706956 255:3.4350741879982243 260:3.4636437939503075 263:3.478107605610747 269:3.4963589203346923 270:3.5037135889818036 273:61.10822568180848 279:3.548507865681183 283:33.58716132488544 289:33.79171101274654 300:3.661761428398114 # dehydration
1:14.487096367016024 2:11.2518732566335 4:21.866506997653442 5:4.929146317826213 7:2.453154097367598 8:0.4056361796161145 10:2.8376071510878513 12:44.563306511690165 13:26.844933663531087 15:0.7110107180762479 16:3.58010038160449 17:22.743518110215742 19:3.6532734549527457 20:0.8318349993501106 22:8.147705872231649 23:0.9548426005135686 25:8.407394099088359 26:4.322279218130679 27:4.39163351430456 28:8.77159706129209 29:8.787159757183737 31:1.105916015967265 34:14.198579529621343 35:4.592512426121041 37:20.43958930744466 38:4.802198165073836 39:95.16111580589005 42:1.3278212427143954 43:4.979400851203434 44:9.743752972537926 46:9.926242082927809 47:1.4224944345491917 50:35.54976901762485 52:15.990828760218639 57:1.5964756418923627 58:5.653347170902226 62:16.676422394633033 64:16.86934914995688 67:11.189988857139884 72:6.013279968666436 79:11.838879133250124 82:1.9862461300687824 84:81.40630961532872 89:56.50595391991088 90:2.0937839142874077 96:181.05380825369565 100:6.925640843739117 102:6.932813047878172 104:2.224965768084925 118:7.339849834465222 119:2.4118617109907867 126:2.4995665413792008 129:43.8318736018363 130:7.60365824671569 131:61.108631175978566 132:2.52789852633996 133:2.5319883743223985 144:7.772838313514188 149:2.66659735727725 150:2.6688292349542864 151:45.147216782052695 152:2.693588641514954 154:8.062397482566782 173:2.90412633776566 182:15.201668552226089 183:22.64187441084889 185:3.008114921347026 190:8.704500102632874 195:76.23894608628726 200:15.660299436370071 201:23.202850643915966 202:3.124960437983819 210:3.1698329186969914 222:9.09652353905627 227:31.951536832816487 234:3.302212136658333 240:3.3487307269387987 258:9.542606425788113 260:9.579822898725212 264:3.489035312120017 272:3.511099563933082 274:24.91006955123646 275:9.716965727026572 278:9.748138639131692 279:9.755972679447872 286:17.138742845614267 287:3.5828766315619838 291:3.625822861091741 293:9.932607629491223 295:9.973940778865817 300:9.990602428854555 # phenotype
1:94.1713210619572 2:0.1164996340808885 4:2.0154552985360428 5:8.508679264232931 6:0.33608259711354505 7:73.79935097725712 10:2.8376071510878513 12:15.56173534269767 13:32.76884199765866 14:16.496951359480644 19:3.6532734549527457 20:0.8318349993501106 21:8.024053532556348 24:8.345300952047507 25:0.9937410818790187 26:38.14757901884594 29:4.407999776747353 34:4.562972328933777 35:19.968985778860034 37:1.243498402062562 41:1.3278212427143954 42:15.054857555738604 43:4.979400851203434 53:1.5333636555162917 57:1.5964756418923627 58:5.653347170902226 59:5.670555947124539 62:23.024378137216278 63:16.8098527493264 68:17.140463483683806 72:1.791942701287902 73:1.8168129175902703 74:1.8294217887235689 75:17.498629986939815 77:6.210571630580435 84:18.25905490658631 85:18.291960523429804 86:64.24143832338471 89:2.0800807447283955 90:12.324858852286242 94:12.366109051173437 98:6.833732983855281 104:2.224965768084925 107:7.090719069586872 111:7.189796634027498 113:2.3451422076602473 120:35.24479370958252 123:7.471382421875988 126:2.4995665413792008 130:2.523819381918669 133:7.621091876239528 134:2.5319883743223985 145:7.777400909910269 148:2.664368608209793 153:45.465634822229624 162:37.70470121280136 163:8.239728402096002 175:2.92754722679654 178:8.52037290816997 180:8.542886660923413 191:8.728182812208596 193:3.0726517317306525 195:3.0841353088128836 198:3.0986016701907184 206:15.792981702203763 212:3.172867395465353 213:3.1759073448892896 219:9.076877063649693 222:3.2315834381863735 226:58.68246206268161 241:9.347831151862449 251:24.376192844459858 253:24.465132282208817 254:24.49500804819451 270:3.5037135889818036 295:25.449619620045723 # india
1:141.92817549893923 2:7.516978708809929 4:8.490235152751193 5:27.312151415395824 6:9.422393670036936 10:85.08451068185973 13:11.172264302395293 19:12.271506390894858 27:13.889838458304405 28:13.904009173897789 31:13.993239963818196 37:14.695711586685984 38:14.775625711602657 39:14.832111200640789 43:105.32412292389024 48:15.720090155047517 51:16.029735171667152 56:16.3835045005057 61:44.3887019888581 62:44.47537878892964 63:16.873126448268437 65:45.15300961264159 77:17.76028802685043 79:18.07738672382621 85:18.355783009313953 99:19.068618865116402 107:13.009154935451372 110:19.744881291585166 111:19.800760380985494 114:86.418873911253 123:2.4763380261537273 143:53.18969579789633 154:21.60281160145379 157:21.736249687425428 159:21.788202504011522 164:55.18665702435784 181:22.590084632037357 188:22.861241493352782 190:22.92148236942515 191:22.970018719015183 194:23.0803633925309 228:23.873256850460745 239:24.223413854977604 255:24.590238040969464 267:24.834496870977404 279:25.07071941050089 295:3.6690743816040614 # brucellosis
1:94.93106628261798 6:5.618462652532366 7:2.502362483703721 9:10.205598861367234 10:20.25714009989198 15:11.897937334498028 16:3.634415294754114 24:4.185678618734129 25:4.224831246878816 26:1.0806097949564197 29:1.1165139486299736 31:25.780145441787685 34:1.1819229921960093 35:4.64988293570238 43:34.3022864377347 47:21.72349487787768 51:5.448941950705638 52:16.117222367481276 53:5.492238305631142 59:5.73022189026252 62:44.60842453482733 63:5.848392506506605 65:1.7597290738113491 71:6.057123263151004 73:17.52622791356994 75:11.55234693539773 78:1.927022232556506 86:2.047061446832739 88:40.42734351208039 89:2.108062636357963 90:6.738125611599308 96:2.155956441670046 100:2.2366647324872724 102:6.994356850604083 103:2.2499970408182826 105:2.2838592416214896 106:2.302815418050332 110:7.2246609764656196 112:7.255516534209496 124:2.5007252934926916 127:2.532635852549917 134:7.6834029458192195 139:7.736276756133593 150:7.974912498776547 151:8.008287134749278 153:45.698580953580944 159:143.65968948298683 162:8.29223247011526 164:2.858092163032887 170:8.370820259444253 178:2.986551548186298 183:8.662962946830316 188:3.060316369035239 189:8.755962120029894 190:3.0743430047724214 192:3.0856498237681125 194:8.845348334230076 196:8.857432870957371 198:15.701185261548677 201:3.1551429003887894 202:3.1551429003887894 207:9.005636162800892 210:3.2000815491205103 213:31.681442354265368 220:3.2556339754385486 225:3.2713935775253153 230:9.239758092375324 231:9.28705633183322 232:9.293862816942505 251:3.4305767384789223 252:9.511308263962485 256:24.67107605540253 261:3.505134790981121 272:3.541798167109713 283:9.851430424603704 287:17.23619502152397 # sheep
1:2.3410766121596898 2:4.271418864851232 4:12.661452996441712 5:0.24044292012820545 6:5.618462652532366 7:5.700682290064538 9:225.78845359416889 10:0.500145099870823 12:6.650965646079107 15:3.511997833517965 19:3.70784804691925 20:0.8536053812297205 22:0.9497962014105568 26:1.0806097949564197 27:4.448479915624331 30:45.795058784042055 32:1.178262917271851 34:1.1819229921960093 35:1.1944610210401505 36:14.640244689450917 38:1.2840704424213498 40:9.592687721029654 41:1.3528723908639293 44:21.278399488434406 46:15.544003371346356 47:1.4480170008089215 48:1.476110573276877 51:1.5402852981759985 52:10.43984379021134 53:29.04409399142248 56:5.616186673956882 57:1.622773746203803 60:1.6716314943562278 64:5.876676128852226 66:5.968321768046915 69:23.850488809784395 71:1.8115956712995944 73:11.478478358016444 75:1.865533077318678 80:6.43804143259156 81:1.9997851079043876 83:6.505939191957101 85:12.139043269425446 88:2.08694100108563 90:2.121805484559459 91:2.1233405365882527 94:2.1341315482815864 97:6.856946621907478 100:2.2366647324872724 101:19.324582620320914 103:2.2499970408182826 104:2.2533488758488236 105:2.2838592416214896 107:7.152452470708139 111:2.35935768650773 113:2.3738295612754716 114:2.377469161040926 116:7.333865713757492 120:2.47721545662917 123:2.490886145736117 125:7.605539132891741 126:7.614106755555014 129:2.544772825875672 130:7.665951676402998 131:2.5570048071362956 140:2.5921897209117435 142:7.821633255572967 143:14.103850075055037 147:2.6870763535901303 154:2.7691473361789987 161:8.271560714035154 166:2.8655220418321936 170:29.948928133508723 181:2.997274791149393 182:30.584630016894568 183:3.0243906209647564 184:22.831323401298928 185:3.0381165292844377 188:3.060316369035239 203:8.943157047346078 207:3.1879803661858115 212:9.037277979656768 213:3.2061647977965566 214:3.209214649682485 217:3.2245469156678634 228:32.16784311140357 229:9.239758092375324 231:3.322827278576697 233:3.332646043753342 239:16.49672722518955 241:9.411527202050275 243:16.528833405744578 246:3.4098524303233875 247:3.4201834331606658 259:3.4906834949822296 261:16.89443857090857 262:3.505134790981121 265:9.696426702949042 267:3.523369793242563 273:17.05688479236124 274:3.556682683567044 275:3.560423772341211 279:3.5792505862388198 283:193.35798095520292 286:9.891206144771955 290:17.3095165807336 293:3.664585567397869 296:3.684573045257935 300:3.6926320932988346 # stool
1:7.65662556758115 2:0.12668338546218913 3:2.0437240284075964 4:0.23141338965334568 7:0.36786491818789485 8:24.752145256634794 9:49.36448196628611 11:20.862852946571525 12:44.891377650690046 17:0.7865373799627345 19:12.332686563726943 20:0.8536053812297205 21:0.918284549724748 22:8.23691198986417 24:8.434881321542685 27:1.1096433704674724 30:1.1178935279861852 32:39.453602568310465 33:1.1811899800973276 34:69.14670624222656 36:54.706072157457804 41:1.3528723908639293 45:9.857685842495654 46:15.544003371346356 48:5.302946101954596 51:28.90388854707198 54:16.282747147575787 64:16.996500754448554 69:38.08781638689443 72:11.392866815736735 75:1.865533077318678 76:11.627253496264485 79:6.4227981394852005 80:6.43804143259156 82:6.502823255919226 85:2.0383481210656202 87:2.0854440752666963 90:6.738125611599308 97:12.602537993891382 99:2.1957579334673167 100:12.802916565106038 103:7.015989586513783 108:7.159983422147973 112:2.3611591472460858 116:135.70131393910032 117:77.88926505249165 118:2.4293566190369407 144:2.632467958227954 158:2.809408491809158 165:103.12983035640276 168:29.894401066262752 177:2.9838815658528492 182:3.0026625800949422 213:3.2061647977965566 215:9.075610392262613 216:9.08203805958229 217:3.2245469156678634 224:3.2682299495167486 235:3.3657880920330983 237:9.390489834589317 238:3.3758569441385196 244:50.57526595372914 245:9.446856529115623 249:9.504091543205389 251:3.4305767384789223 252:3.4305767384789223 262:9.666183054547734 263:9.673721018770678 273:9.77312520419775 286:3.6136590583585506 288:62.03052141263101 # capillary
1:0.657066730198421 2:1.6893112310908238 6:9.53967158908214 7:0.37607660957185357 8:171.18515303884175 9:0.46545027569466474 10:10.5511876142431 13:3.241837518792298 17:0.7973353456001019 19:23.21832587942352 22:4.0895593759518585 23:13.3211899369197 25:4.253356204455435 26:4.407679185627223 27:1.1216740715648523 29:32.19837437229875 32:1.1905072229358047 34:1.1941783090016909 36:26.776262701664518 37:14.821855825332927 38:4.889434788042562 42:9.797749937671666 43:9.825724981169719 44:15.358849495387366 47:10.140679569979557 51:1.5534635663800358 52:1.5584746487747805 53:29.14279772017878 56:10.729814692392416 63:23.435704567244557 64:17.060919527797694 78:1.9409387274878547 85:2.0524409493208955 94:2.1483654544773505 97:49.33461749346581 99:2.2100778138688875 100:12.851047829997938 110:2.3613231260100402 117:2.4308186768618234 120:2.491885885282246 121:13.651732646212077 124:2.515422181067412 127:13.826829566925388 134:2.5758665112883596 136:2.5841049754804373 137:7.750152270096508 138:7.763434674498617 147:14.329892274293222 158:2.8244185037882317 164:8.344884052568771 165:2.8781001797532713 170:2.9005804571241365 172:2.9490762008726907 182:3.01784020020919 195:3.1295218556336235 196:8.889507835931093 199:15.778132585375833 200:3.1615873602312954 202:3.170439618798383 203:15.843804725889179 208:3.2033013463906204 209:3.2093455109631233 213:3.2214990117217646 215:9.107762553445648 217:16.055289631320594 219:23.815781311827447 223:3.2804483162973153 240:3.3946797162472593 243:16.578049618230434 249:50.92602126112889 251:3.446063146479642 255:9.616571145901064 258:3.49186677099322 263:9.70606287434022 268:9.743993805210401 285:17.249228542861598 296:3.7002094535591827 # epithelium
1:2.4066708239356704 2:4.349953412970626 3:12.754878696389026 4:0.24520856358093923 5:2.1407490046279767 7:9.714765821545765 11:0.580684096556218 12:3.130806116066779 13:33.28925319705273 14:3.4573959878672955 15:0.7529018441392278 16:7.643052992615075 19:23.3155814795616 20:0.8759267786087417 21:0.941129809379529 22:4.1181224554671765 25:1.0403423449565297 26:8.833308473839521 29:8.969569302583869 30:4.526193786540953 31:19.868522445205187 32:14.431216926715908 34:26.387666629909724 35:4.708364768417759 37:9.53479095168977 39:1.3206870172517042 41:5.079214587195227 42:1.3784745615363505 43:5.0970857020048 47:5.298569467184255 49:1.519568488886571 51:5.509194811794632 54:5.598877729426561 57:5.6959215103419085 60:23.242884230807576 63:37.618905406588915 65:6.00301935685551 68:1.81592292714103 72:24.115957507769405 74:1.884340791986976 76:1.9152995366065722 77:1.936329789733337 78:1.954995280303861 79:6.484690561643968 81:32.38431843263607 82:2.0421966422384266 88:2.1154121998894224 90:6.800454481893274 97:6.919429803735767 100:7.049822145175451 104:2.2822830136707926 105:2.3128727458638787 106:2.331877424844263 111:13.306306023657472 112:7.318480323259667 120:43.7716662087525 123:2.520397930635328 128:7.694673843186239 137:2.6073075888723665 141:2.63033420787268 142:14.180540313125114 147:2.717002684742563 148:2.723696699786275 152:388.59229016975183 153:21.73944573815151 159:8.279236248094728 160:2.8613355381634378 162:8.356219395624176 179:3.019699094138982 181:39.08050947508922 190:3.1049529898265606 194:8.909771936071158 196:31.37017742765413 197:3.1536190099587564 205:23.55547513601904 208:3.218762385832525 217:68.33598310558341 234:9.372254636952439 241:3.413653582786635 245:9.511685974241615 248:3.458213802345586 250:3.4616896145030367 259:3.5218713691900265 267:3.554597372525805 270:25.08037984641113 272:3.5730478050501957 273:9.838148762778387 283:9.916498101413698 301:3.728101613430863# iodine
1:0.6891871620380661 2:1.734371999245187 3:8.677863697930935 4:0.2523185996782093 5:22.557641778773604 6:2.528717456521448 7:14.245505564032236 10:31.847713084815943 11:38.85571725931385 12:11.104749007800644 13:27.409914047485636 14:16.889130050823052 15:7.490515529391447 17:12.397696260005347 19:17.756106712910885 20:7.991301575965789 22:8.37389119353102 23:18.936647705551408 25:4.3112583998473415 26:1.1168403887380092 28:1.148927220045466 29:9.016240317140987 30:1.1544874446603448 31:19.950170896760348 32:1.2154183764023354 34:1.219111484587383 35:1.2317618291706187 36:33.61072878243536 37:14.95029922640231 39:15.086998389123398 40:1.3475581434990231 42:1.3914881057392428 43:1.3992609823610174 44:1.414961361481293 46:73.60156871582484 47:5.328912942338855 48:10.335954468716048 49:22.247044291845505 50:1.569239960123959 51:1.5802426476090772 55:1.6451634845816923 57:5.726652756700644 59:11.002983950902069 60:16.91386853556433 62:16.99816772150954 64:1.771602641296251 68:1.8298816823211599 70:1.845774478917516 71:24.155741126995576 74:6.24945119263744 76:1.9294323999255056 81:18.440456395037604 83:6.599384913677947 88:12.447631505350202 90:2.164876845891489 91:12.569907330929453 93:2.175702717363567 94:2.177255815381294 99:2.239140123465087 102:2.283547370979492 103:7.110440521129672 104:2.296962544611528 106:2.3466208899763124 110:13.313977903026402 111:2.4033748105958392 112:2.4051828855723083 113:13.403244874220489 117:2.460440973070971 118:7.496984410039142 119:2.4850159689962625 122:2.5333993109818436 125:2.5691892687545916 128:2.5813033154290244 131:7.770215520361621 132:14.00478097375304 133:2.605815134966096 136:7.796528959117904 137:2.622370757418372 141:2.645421631604284 144:2.677404533324841 146:7.9770874974023664 147:2.7321783127651402 148:8.061405957162787 149:14.457420943394368 150:2.7433616217097856 151:2.7591502096313416 160:8.352496705355321 178:3.0324672622631272 182:15.446373641983772 186:3.0952473316867715 191:3.131803730965183 193:3.1489484004268986 194:3.157586754237908 197:3.16917395983759 201:3.2014556078505834 205:23.62279712368715 208:9.10287215211005 223:3.3116231115568477 234:16.498066063648682 242:9.52327149753173 243:50.88276443960874 253:9.65267699388435 274:3.6037960750557088 279:33.9249351245761 291:3.7039392716885358 298:17.621136614612233 301:10.161234259801022# acne
1:0.6891871620380661 2:4.389869023550191 3:44.77298801145759 5:5.132639126586654 6:18.954994438167013 7:2.5782705597513105 8:36.677352223442185 9:0.4836986264471462 12:0.5975522638410774 13:16.34921855874251 15:12.083844349515994 16:0.8120131847347314 18:23.336118097769244 21:4.0689162472841165 22:0.98463976492026 23:31.11055311737848 24:1.0360633037307054 29:1.1530946532055388 32:54.341148349426376 34:1.219111484587383 41:15.37281339931249 42:5.109322352245811 43:21.425900041371243 44:1.414961361481293 45:9.998661892688052 48:28.728296245084874 49:1.532923491351525 50:5.514875674716374 51:1.5802426476090772 55:10.791939837545398 56:16.64142304673366 57:10.855114619458774 59:5.821816344662792 60:1.7124151223286554 64:17.19149113340271 65:17.328826837221506 67:45.95655487896586 76:6.317745460486167 77:11.842942034695328 78:18.106218023681084 79:12.077686345746871 88:12.447631505350202 93:2.175702717363567 94:49.21727908822993 99:2.239140123465087 100:12.948599755624596 107:2.357102057780974 114:2.4215524280375877 118:7.496984410039142 120:7.5995971524455115 121:2.5236014864815197 125:36.06300950061442 127:89.3665001600729 131:2.6017032374329343 132:2.6017032374329343 136:2.614071239404289 142:2.6709562605682566 150:2.7433616217097856 152:14.54515178333502 155:2.8144874559693895 166:22.285921227002067 168:2.9211127147673723 178:3.0324672622631272 179:3.0351481795405197 187:171.27447534405707 201:3.2014556078505834 209:9.115509508328584 216:23.830566301459722 218:3.286517213299733 228:16.38472819865031 235:3.412544140150572 238:3.4226328442526524 243:24.532933322248475 248:3.4739804979872817 250:9.609040538876249 252:9.609040538876249 258:3.5233194916366997 263:3.555793865655201 264:3.5667546595474606 269:3.5741003265468656 270:9.82484156482368 289:25.56489849654922 290:25.581392208709406 # immunoglobulin
1:32.70494520336246 2:11.618881144743312 3:2.1152886340566703 4:17.47553581469714 5:12.986010001729793 6:0.37644936307430177 7:0.39292252137113 8:10.15718657682978 9:6.265844103562033 10:0.528223231648682 11:0.590578751490108 12:3.157836776100795 13:7.007600952352956 14:40.71272798867426 16:7.6884362366822305 17:23.2249999530413 18:7.770411086158049 19:29.424866811245806 20:23.80597793647491 22:0.98463976492026 23:1.0127398885301355 24:4.271934044998675 25:19.20141945220358 26:13.991626971463019 27:4.535845045846799 28:60.94901833098669 30:14.185237418976103 31:9.066058432535165 34:1.219111484587383 36:33.61072878243536 37:1.306030906232464 38:1.3221376937055505 39:1.3335485763673867 40:5.007914007277168 44:9.976522598481402 46:5.280405203188183 47:10.235415030268092 48:1.515631693182203 51:29.20252101028972 54:5.629518635868816 59:1.7057533371341778 61:16.955895870205783 65:1.8010217462230975 66:1.8129719455451727 71:38.522774558646525 73:1.8857016927017076 74:1.89842075988868 80:6.531341676962316 82:6.596262364985828 86:2.0898021566834286 89:2.1510744786552163 93:12.60091105046535 94:12.606095560598426 96:2.199173295185611 107:2.357102057780974 108:2.3606119448181664 118:2.4736250898932344 122:7.624673149873527 134:2.605815134966096 136:2.614071239404289 140:7.84528028159437 143:7.931086396384302 147:14.428480488399899 149:2.741118718271453 157:2.845270781784497 170:2.931159762259483 171:2.936206421908804 173:8.569507811556184 174:8.602379800022753 187:23.09076347544995 216:16.154786472030754 218:3.286517213299733 221:9.250879673805192 222:3.308464593853475 223:3.3116231115568477 235:9.474137423348981 236:3.4159004819272822 242:3.436176953238234 243:3.436176953238234 247:3.467045358480448 248:3.4739804979872817 254:3.505536896924363 258:16.952742119445375 263:3.555793865655201 265:9.79432441538587 274:17.206133851178468 275:3.6075437814818057 282:3.6378179048879415 288:483.8813043267198 290:3.684232261643303 291:3.7039392716885358 292:3.7039392716885358 298:10.14451347202095 301:3.744027133007877# lupus
1:11.338504262189634 2:0.14872261940417084 3:0.2540880202693294 4:0.25957349453719347 5:13.063249021409296 6:9.719924198423618 7:5.871147638793784 9:43.63656219571292 10:10.734882729298961 11:6.796364022257716 12:0.6076335685671624 13:0.6595804029598202 14:0.7319346073371338 16:3.746417070962714 19:0.8525770011833019 20:0.8988179519539038 24:1.048151453268185 26:4.495622287163638 29:4.582043067623588 30:1.1669719201658981 32:1.228090032874286 35:4.767995924550627 36:20.775314303929935 41:5.139722350593835 43:27.963291394448895 44:1.4281792469021222 47:1.5007339652719633 48:35.78803999390344 49:1.5464233594445878 52:1.5988924010311751 53:51.5215134012689 59:5.8529257618040615 60:1.7262961712818197 63:11.235489661085554 65:11.380888032624163 66:11.421993682432113 68:11.48008085056681 70:1.8599067502892368 72:1.8747698051360697 80:2.041256494831484 83:2.072449907101101 85:2.095569339463437 86:6.70058895741741 88:2.14445318801392 93:2.1903617769269212 94:2.1919170791624616 101:2.296683444791245 103:2.3084174702464706 105:2.3424560410234476 106:7.256742595572321 107:68.3479280167384 111:20.13059348749168 112:2.420143973555132 114:2.4365333588850846 118:7.529268666350308 122:2.5485103283254307 123:28.11583576196154 126:2.5883720197499818 131:7.802643097180975 134:2.6210055311073988 145:2.6948273477815365 151:72.86518364778883 153:2.815861130144697 159:2.8727070844749982 164:22.321370821798947 175:3.0188269309998828 178:3.0480590103557725 179:3.0507421330829305 180:3.0588175402956215 188:3.122062022871559 189:15.708129618521804 194:3.173277750123985 196:40.06627026958056 197:3.184873777971233 198:219.50737876873316 201:3.217179687361959 213:32.01954586428179 215:3.283700215038558 218:3.3023030505777258 221:3.321110981493721 225:3.3337656221543286 230:3.362585372909471 239:3.4418895952603585 246:24.68801144451553 256:134.6164525038401 258:3.539261937205349 267:25.169391174932503 272:3.604867238840585 273:9.90432165959833 287:82.6750263997004 300:3.7560452896176684 # mosquito
1:19.293988408465804 3:22.559735815772846 5:8.91734011592564 6:2.580494661639337 7:2.6303290740468492 10:44.57980634550224 11:11.187077228750617 12:33.03235166567329 13:27.643262660163284 16:49.07021431102142 22:18.9114523368342 23:4.274189800199272 24:13.699912846288584 25:13.785471918736375 26:1.1417144861214976 28:9.095261346203202 29:26.17222619154149 35:14.70846329839863 40:21.270190333875973 42:1.417952288565841 46:1.492917972138614 53:1.6269182177109591 59:5.884332473280441 62:1.7583265052174422 65:11.430021728759026 68:11.529267438120796 71:31.366814810973736 74:31.685899182580933 77:6.4274643223976895 80:2.0558402845632764 82:32.789542375333376 83:2.0870821892982216 84:12.358229984295896 87:2.1576855332440905 88:12.546533438967746 96:2.22870491181659 98:2.267158006329101 104:7.18212401649078 105:2.3574674872516015 108:59.74635750678336 110:2.4208121246716594 111:2.4334399427498177 114:35.280617525050836 126:2.603674501629344 131:14.10486902736148 136:14.14517058868595 143:21.40565524516813 151:45.98032693050102 153:8.257264322306993 159:124.05981718668933 160:14.99541442090355 194:3.1891161121032767 201:3.233051133204609 206:23.810671587844077 208:9.169149314233639 221:16.36491614297132 247:3.499007030283249 260:3.573340253241625 284:34.218751950179225 298:17.72298465407972 # abortion
1:15.207558836513751 2:0.15459464923757557 3:2.164451493595744 4:8.841585448637174 6:2.580494661639337 7:2.6303290740468492 9:15.190052473860682 10:6.560627788170196 13:7.098073494962432 16:0.8345451506281814 19:36.013247359347076 21:13.256686146979131 24:13.699912846288584 26:8.974305585615816 29:4.612062020119104 30:1.1796037584376495 36:1.3081683860890114 37:15.081121791756845 39:1.3597087881056837 41:15.504089711242502 44:1.441544495690678 45:21.728351361013726 60:1.74032458433601 62:23.600693058611668 65:38.33033238123276 67:6.158298946810339 72:11.634652614408449 75:39.211547460706306 79:48.03654572236507 80:6.594995001963152 84:6.697721765620827 86:18.790499057890834 89:2.180469421302996 90:26.1222527818702 91:12.668915075195699 97:7.015321987507334 98:7.0536499457079955 100:26.775421746156386 103:2.3233848242110358 110:27.39640308921011 114:2.451661655450093 120:2.5519922337509087 125:2.599638046748254 127:14.025130975014886 141:2.6760335807403646 149:8.13158797221113 162:15.050611881173415 172:8.635383569587741 178:48.07606546440252 179:8.751847701152542 184:3.115572625394022 213:3.2842605079936593 214:9.213601552208376 222:9.323834196060412 246:24.756694296511576 251:9.675648558913672 256:9.756091342925737 264:9.861042727610196 265:9.861042727610196 272:25.316152603636265 290:3.716454226292746 291:10.145241143242293 301:3.776315276401881# bacillus
1:0.7224765929515848 2:11.77084663084717 3:39.14798527418304 7:0.4103479376694923 9:10.510263023486164 11:21.347257898376743 12:16.111205193884683 13:3.351742369146043 14:3.5414022960329175 20:0.9104833321510462 22:1.008589172776896 24:8.666314269088625 26:4.525524535869749 27:19.98411472554008 31:1.1915915756329558 32:26.660217204231998 34:1.2446241830704132 36:87.56653229706785 37:1.3320413436046663 39:1.3597087881056837 40:5.0687822155729565 41:21.54445377164636 42:5.1704196426936955 44:21.69018577743533 45:10.094844574347084 46:1.492917972138614 47:1.5142754491178663 51:5.601741506150161 52:1.6126564032582338 55:10.889144776333753 56:1.6823882561274635 57:5.788997011625573 60:5.8992483426016875 62:5.939357566190657 63:45.5660377773909 64:1.7997412810159108 66:11.471149416758719 67:11.52509505113673 69:31.29711091449349 73:24.51465364330383 78:1.99802933254753 79:2.0488337721137704 80:2.0558402845632764 81:2.071376304923377 82:2.0856472795039234 88:12.546533438967746 89:12.61758780551935 91:33.54711553664765 97:7.015321987507334 98:2.267158006329101 100:2.3099643323062082 104:2.3267587054074954 105:2.3574674872516015 107:13.302465187106428 111:13.455089700206855 113:13.502913997650047 116:2.47195765908276 121:2.5539488372962844 128:7.791895484344869 132:2.6322225750448225 138:14.192560638406611 146:8.042442813268835 147:21.64482913948111 150:2.7741720304663144 155:8.286898383660603 163:2.929830841136251 181:22.99150905971957 182:8.780132536821718 183:23.10835608986084 184:48.46943833315767 185:3.115572625394022 191:8.954582552247139 193:8.990489190560858 215:23.953919684719526 217:3.302708795252546 218:3.3182362540530312 220:9.310694044628521 224:9.337021099802428 225:9.34363218390028 233:9.471533879942177 234:3.41118289112694 237:3.451163284878542 242:9.58982657868985 245:9.611097563264199 257:9.756091342925737 261:17.145231253827678 269:3.6061943483245433 270:9.891577524186161 271:25.30048801614246 273:3.6359253910989646 289:17.548398856304235 293:3.7441371042313936 296:3.7641797310748264 297:73.30450965299733 299:3.7722608385945113 # heat
1:8.964916546319491E-4 2:4.471034402738151 3:8.797205552306586 4:45.28321789831341 5:17.786341581603413 7:14.40329978725719 8:6.189203978075 10:0.5476623395586114 11:3.193814236196168 12:0.6178622334146404 13:3.351742369146043 15:7.582167293831439 16:3.7751482511401595 17:12.525106360971998 18:23.535074976541107 19:0.8640465049330047 20:8.084053674566055 22:4.2055553469764835 23:8.576388459784491 24:4.33089081192985 26:1.1417144861214976 27:4.595541617115419 28:4.602138869808495 29:26.17222619154149 31:14.376192403333519 32:94.67660305445871 34:14.644481488215499 37:4.972217654811531 40:9.828899269905763 41:28.006667752829944 42:9.988046866747975 45:21.728351361013726 46:1.492917972138614 47:1.5142754491178663 48:35.90834021038071 49:5.494374667722984 52:51.521474509154146 54:5.691682211264326 56:1.6823882561274635 58:11.07355607252891 60:23.494170140866668 71:17.704509687529804 73:11.720484546767416 75:6.332488270253132 76:1.9581352252744635 79:6.579696604384626 82:6.660008266907829 86:6.732661254095594 87:6.816687812876689 91:2.1958575416378854 93:12.69994524742774 94:33.62144729673174 97:7.015321987507334 101:2.3116353664230487 104:42.36168506975887 107:7.31173171871018 114:2.451661655450093 118:13.686035988433565 125:7.766064108984834 132:21.07398355692772 133:2.63634329258972 137:14.172201237715937 138:14.192560638406611 150:2.7741720304663144 152:14.645579423206437 159:8.377284815012802 160:2.907709695788393 161:2.9150503190280292 174:3.026651298661236 176:3.050436010657653 185:3.115572625394022 191:3.1632933887814016 193:8.990489190560858 197:3.2007209624068245 205:3.253950748913902 206:3.266009907434793 208:3.266009907434793 209:141.31754368147068 216:3.302708795252546 221:16.36491614297132 237:24.597886679466736 242:3.468098920298857 253:9.719311483826454 267:3.602513235830876 269:17.214354395267232 272:17.26090304114453 279:9.984703866752678 300:25.953160527769935 # dopamine
1:2.508341255744227 3:33.36748511676779 4:5.163392841037055 5:8.91734011592564 6:2.580494661639337 7:2.6303290740468492 9:0.5025264849786436 10:51.15242180196293 11:3.193814236196168 12:3.2127798469474134 13:33.69221248852024 14:28.418141866921466 15:22.937168477040064 16:29.362865291020814 17:7.810428142479785 19:0.8640465049330047 21:0.9764721588239603 22:1.008589172776896 23:1.0368962324991875 25:4.370329651090045 27:1.1712214799221596 29:4.612062020119104 31:1.1915915756329558 32:1.240909052516296 33:9.354575450832405 34:40.16930799035284 35:1.2573494046157372 38:5.009729021419786 39:1.3597087881056837 43:5.188350232606976 44:5.224520909445299 46:1.492917972138614 47:1.5142754491178663 51:10.661185744288085 52:22.7320875579816 55:1.6727997135121009 60:5.8992483426016875 63:1.7869504438434678 64:1.7997412810159108 65:1.8292705721226457 66:6.1234570551681955 69:1.8717204118093012 70:17.670169146976004 72:46.53769198835752 75:1.93602223364351 76:1.9581352252744635 77:6.4274643223976895 83:2.0870821892982216 84:2.1029611136269515 85:2.110236889640382 87:12.54149348261217 88:6.819960985231792 89:2.180469421302996 90:6.89611519842964 98:7.0536499457079955 100:2.3099643323062082 101:7.149558707538332 102:2.3133082582864404 103:2.3233848242110358 105:13.20491246488368 111:2.4334399427498177 117:20.45134452937864 126:20.94882606664885 131:7.83536796999136 137:14.172201237715937 139:2.66129517477623 140:14.219822720793342 144:7.996397609879538 147:21.64482913948111 151:2.789991490971521 156:22.084975757793952 157:2.876275249875082 158:74.10250942791107 160:8.418191624275776 165:47.13001674282629 169:2.962318602735347 170:15.170745859634192 171:2.9673740838091036 174:15.376836916006669 182:3.079975319907607 185:3.115572625394022 188:3.137860685178827 193:3.180464524966094 195:9.014623079087078 227:9.376865553453758 233:16.599481754190343 239:3.457917644529042 240:60.54696117329985 249:9.668420809173757 252:9.675648558913672 254:3.537547096341073 255:3.5446471203148637 258:3.555351749547251 260:3.573340253241625 263:3.5878658287988183 268:9.876279003447111 274:17.307831886717455 282:3.6699869271278502 301:3.776315276401881# pneumothorax
2:4.512299756648758 6:2.6068343913114878 8:63.289556992529164 9:57.2052133990365 10:10.860354834741214 11:0.62114194498458 12:21.513574644185727 17:0.8534743953785147 19:23.713686141813533 26:1.1543751418664068 29:1.1909795180833411 31:1.2044107743085404 36:178.550655153325 37:1.3452701697794751 40:1.3871344026083523 42:28.10942457166327 44:5.255580164593152 46:5.373057398215963 49:1.5738677502817142 51:218.43756787236188 52:5.644591803519159 56:1.6964498102658707 71:17.772053274780134 75:1.9505597882195576 78:25.08552685850515 90:2.2092523889757834 98:2.2822003331972174 100:2.325063977278593 113:13.553431238951108 126:21.017379281367358 127:7.816265111014477 132:7.868395332664426 152:8.222246137786922 155:2.861131764814605 192:31.54411878941194 196:31.714018204363636 198:3.222554938126871 203:3.2520446552637052 212:9.234447019914752 215:3.3156900833065954 218:3.334319386537922 224:3.3626492097494634 244:51.30207216680921 255:146.35808057999867 263:9.872107633188923 291:3.7525289203933143 # dermis
1:153.0429152096327 2:20.903605554251946 4:0.27452791829759887 5:5.259983398070893 6:5.8759857723927515 9:15.270809043158943 10:26.392628701599087 11:52.49858437642345 12:16.192702823527092 13:21.9999879395429 14:12.030140464030312 15:3.680417759678402 16:63.56648484363502 17:3.822861764647984 19:3.8783937096498917 20:24.106522211967796 22:37.780429904627525 23:8.623933657443477 24:13.76539907738669 25:31.845033570834893 27:1.1839768193932376 29:9.158937306743667 32:14.691843588917477 33:33.389974480711395 34:26.791213427236062 35:1.2703667995790797 37:41.211818005645995 39:15.284375239957766 43:1.4392403397018265 46:5.373057398215963 47:16.038636554272937 48:5.486320189910681 50:1.6104287736534841 54:10.850361309699068 56:16.84107342504364 59:11.149844222948579 60:5.9309707638329305 64:1.814034210123119 67:11.574737184771294 74:6.344747545281746 76:18.12472629070595 83:18.713575796567326 84:2.11776757029594 90:26.208312764961555 98:12.956347269776543 111:13.50558930323175 112:2.4505108090013334 113:87.84945637421914 114:2.466939880132241 122:2.5791770221831376 125:7.799056191729551 134:14.169001611518123 142:29.03697435573613 150:2.7898008463005906 155:14.845951916077162 157:29.991670507687967 163:2.9456052037780656 168:191.01955066156788 170:2.978121634817984 172:3.0268268896524373 179:3.082374700729048 184:15.712093397356316 188:3.153809276344816 192:3.1792618299082993 210:16.229462301182863 215:16.297571099883918 221:41.192861342146074 227:3.381799202624081 237:24.667161053284175 242:3.484283516406949 243:9.623555258085807 244:42.07783516638841 245:9.644832859999221 247:9.687755713275243 255:9.782483553605937 261:3.600480475451447 262:3.600480475451447 271:33.96633213887562 275:9.979454267855212 276:3.663500810427367 300:53.51986749128568 # atherosclerosis
1:28.41058261257784 3:22.67487425341571 4:2.2080375930500766 5:2.239770224866698 6:308.0541580874361 7:2.6568094583332504 9:0.5121640160108947 10:0.5576054954748706 11:0.62114194498458 12:6.917986361238141 13:3.379961973670329 14:3.5700024881076926 15:0.7970730391192227 16:3.8041819169853612 18:3.855541723099423 20:24.106522211967796 21:81.51934381599335 22:1.0207874829959573 24:8.713943125510571 25:8.776494210709638 26:4.555729270525623 27:1.1839768193932376 29:9.158937306743667 31:1.2044107743085404 32:4.790255633695752 34:20.539941766022917 35:1.2703667995790797 37:5.002990561081933 38:5.040545978741903 39:15.284375239957766 42:1.4314079878422834 43:10.064820157170995 44:1.4550596708573613 46:1.506558713099976 48:1.556456983098011 49:5.525715906863826 55:10.938429922877152 57:1.7050502283432774 59:17.082467955724336 60:37.709818143156404 61:11.204048505611281 63:30.80018236029073 66:1.8556349069318994 68:1.8726372029861262 70:1.8886159489674834 72:11.68435204798359 73:1.9287547354138563 74:6.344747545281746 75:18.02307347680911 82:2.1004272852406523 84:6.730072304076067 85:2.125054367837149 86:2.133847047196514 88:2.1740837010305207 89:2.1953905029127787 90:6.928600201442574 91:2.210800667218137 94:2.2216842644078314 104:7.214789789649044 105:2.37262886207426 106:20.014089683449008 107:7.344474654891948 108:20.076447983161433 111:2.448696119967602 112:7.447895884125838 118:20.578113305314474 120:13.894045690119544 122:7.72262805538968 123:13.938937556428025 126:14.062647564960283 128:21.052936478237953 131:2.6477058550652455 133:21.16062198121351 134:7.877158143627514 138:2.674712744550373 139:2.676809325504889 141:2.6915631663972017 142:8.015798592419316 147:2.7785844602091134 152:8.222246137786922 153:8.290492351068075 156:2.8800591183204944 158:2.901617857084082 159:2.904030900357446 160:8.451490221841583 161:2.9308114497591493 162:8.487681235768786 163:8.498088042788972 170:2.978121634817984 178:3.0796871672999835 189:3.1622507931685626 198:16.00194357929857 208:9.202739033982702 213:59.1940109150601 215:3.3156900833065954 219:3.346852606512707 221:32.47551194520405 230:3.3946855254202517 239:16.79854426763226 240:3.4740956237150766 241:33.138101358086665 242:16.83069015253427 253:9.753079867982105 254:9.76775279627035 256:25.07806534847309 262:9.864556433657647 281:3.6786640785067104 286:17.538872347000016 298:3.7845789428029852 300:10.253690983991005 301:3.7926829608780572# hookworm
3:8.857794810890846 4:0.27452791829759887 5:2.239770224866698 6:610.929083906284 7:0.4192842464286134 8:20.030000120538947 11:11.250514816003896 12:0.6282408211777903 13:40.16652806738053 14:0.753896911905215 15:70.0666540888371 20:12.966254333015305 22:8.514851032494839 23:13.642150279677846 24:13.76539907738669 25:1.0892236976807148 26:46.26525814582481 29:1.1909795180833411 30:14.381048416297363 33:1.2568579141608078 34:14.710562241014232 36:9.638899821682992 38:15.227673896892123 40:27.777440850979822 43:42.164060447122175 44:28.285794218905895 45:1.4612680306429555 47:1.527966859133867 52:1.6265703325044636 53:5.676736029610835 59:23.53982162306296 60:23.579467539454637 67:6.190241737600096 68:38.69249845746109 70:17.737699510968824 72:6.261092813806816 74:63.37507970094552 75:1.9505597882195576 78:6.500763128196744 79:6.611963382653024 88:19.040158548602403 91:19.205509350929287 100:7.178602760390088 101:19.724771029982694 103:2.338502106319361 104:2.341880396721711 107:20.06080976299753 108:96.5165209784347 110:20.21070454213187 112:20.274723974290193 113:2.4632738229218925 117:2.505967328085024 125:28.475470929343018 130:2.643591430742646 131:21.14256764157424 134:21.16062198121351 136:21.19686035815789 141:21.33431989974209 147:21.71354773470871 150:2.7898008463005906 158:2.901617857084082 177:23.00273492569346 182:3.095877595734789 190:3.1679020778197216 206:59.036325284563844 211:3.2942096620471646 213:3.300319378497145 214:68.82137258132029 264:17.242730412328346 269:33.90756874669022 285:3.697803940256937 291:25.87089375617111 # yeast
6:5.8759857723927515 7:19.4288601320329 8:37.13575648151804 12:21.513574644185727 23:8.623933657443477 31:46.86261605044715 44:10.121433037387725 51:10.71033208013555 52:10.7280765421723 61:11.204048505611281 65:79.20022146084641 72:11.68435204798359 76:11.919452805753052 79:232.9625955663549 83:12.354945538381932 90:12.713944867054328 101:13.103795991059025 110:87.47883244414533 111:13.50558930323175 112:13.51154692467845 116:35.52143017197221 121:13.900436633232452 134:14.169001611518123 136:36.67338870586596 149:14.608665696482953 155:14.845951916077162 182:15.59844539102733 186:128.28165682018465 204:16.095640181893923 224:69.39725966565872 237:16.77721351639271 247:16.92822471976047 248:16.950126398879426 296:17.761941784079603 # dentin
1:4.4825366251234047E-4 2:1.8041678154683298 3:0.26891506158986006 4:5.2061884217841055 5:0.28420317133542733 8:0.47663755619751846 15:12.275105459964914 17:0.8534743953785147 20:18.325547166755573 23:1.0491980103393157 27:9.132850606646501 28:4.6324470964985025 29:32.78963022449193 32:4.790255633695752 35:1.2703667995790797 36:9.638899821682992 38:1.3615091104110733 40:1.3871344026083523 47:5.421717144992383 51:1.6215041682994769 54:10.850361309699068 62:5.971115244756173 65:1.8436185947146966 68:1.8726372029861262 71:6.244609048054106 77:18.221698078821007 79:12.22621935227109 83:12.354945538381932 89:57.74499390301399 91:2.210800667218137 94:2.2216842644078314 100:2.325063977278593 101:2.3267372163813773 102:19.73224323154416 104:19.792290905989905 107:2.402251398355383 108:2.405774513741916 110:2.4360528682671707 114:7.4830555804069485 119:52.43599777774824 120:2.5673873153209126 121:2.569346123978302 122:36.13548971165043 133:2.651830982826659 134:2.651830982826659 142:8.015798592419316 143:2.7236452963417115 147:8.145798023715018 151:8.2029817036465 154:2.861131764814605 160:2.923464210595908 163:8.498088042788972 179:3.082374700729048 193:3.196446199172979 195:9.048157659034947 202:3.2490725079867335 203:9.140127581871733 221:3.3531537859238614 222:9.357476851650922 242:3.484283516406949 251:9.709403707995163 253:3.546700232158465 259:3.5859762391137155 261:9.864556433657647 267:33.88805942668684 268:3.622464971830258 278:25.52797794412184 279:3.674860976714872 282:3.6862950508267853 286:10.089963349515154 291:3.7525289203933143 293:3.760487140743202 298:10.24533326163976 # paper
1:11.515269416517086 5:5.259983398070893 7:0.4192842464286134 10:20.838821085723293 11:3.2216951129281757 12:0.6282408211777903 13:7.143992438164442 14:3.5700024881076926 15:3.680417759678402 20:8.13111239753734 21:4.1568779305914685 24:13.76539907738669 25:1.0892236976807148 26:25.987214562064906 29:9.158937306743667 30:1.1923855218773487 35:14.774581489616727 37:1.3452701697794751 39:1.37301250178942 42:10.036745988139582 46:1.506558713099976 49:5.525715906863826 53:29.649784757886046 55:5.779879771052036 59:11.149844222948579 62:11.23527366731105 65:1.8436185947146966 72:1.9035318965775236 73:1.9287547354138563 75:31.852838318200206 76:1.972710247562724 81:6.661197133999912 88:19.040158548602403 97:2.264428286867361 98:7.086236354501283 99:12.961738139668613 100:2.325063977278593 102:19.73224323154416 106:2.391730546081375 107:7.344474654891948 112:2.4505108090013334 114:2.466939880132241 123:36.1486365137499 128:21.052936478237953 129:2.6353944943139114 131:21.14256764157424 137:2.6684395254879405 139:53.74026252400428 140:2.6831156814229056 144:2.7236452963417115 145:81.76165637526675 153:55.24571000011255 163:2.9456052037780656 175:57.026557249010075 177:8.77402559787781 178:8.779649989950098 181:3.0904633408859117 190:23.39233774585524 194:3.2051044031868074 195:9.048157659034947 201:58.75128687801113 219:3.346852606512707 221:3.3531537859238614 224:3.3626492097494634 225:3.365826071858745 235:3.4606043824094934 241:33.138101358086665 267:9.90246561654544 281:3.6786640785067104 298:3.7845789428029852 # australia
1:0.7395724201276733 5:13.220030007850799 6:2.6068343913114878 7:0.4192842464286134 9:0.5121640160108947 10:0.5576054954748706 11:6.887066706782396 13:3.379961973670329 14:12.030140464030312 19:0.8756659325793118 22:4.235297735807678 23:4.304035657138967 24:4.360820328139168 25:1.0892236976807148 26:4.555729270525623 29:9.158937306743667 31:1.2044107743085404 35:1.2703667995790797 36:4.9474968461379145 37:5.002990561081933 42:21.629028526282937 43:28.167904210750393 44:5.255580164593152 45:1.4612680306429555 48:29.0346671395495 52:1.6265703325044636 56:5.801385071056281 62:30.596060089160694 63:1.8012191324785471 65:6.12879348215795 67:11.574737184771294 68:1.8726372029861262 76:1.972710247562724 81:2.0861342682858277 82:2.1004272852406523 91:2.210800667218137 94:2.2216842644078314 97:2.264428286867361 99:12.961738139668613 100:2.325063977278593 102:2.3284123128305705 104:7.214789789649044 107:2.402251398355383 111:2.448696119967602 124:20.894229806703265 128:2.6272397831541796 132:7.868395332664426 138:2.674712744550373 140:2.6831156814229056 147:8.145798023715018 149:8.164758665778715 151:8.2029817036465 153:22.01093242188846 155:2.861131764814605 158:2.901617857084082 159:83.93389432435404 160:8.451490221841583 164:22.458514193658083 170:2.978121634817984 181:66.74174740755612 184:15.712093397356316 185:8.888186619704463 192:8.98809507649888 193:3.196446199172979 197:3.2167180757574303 198:108.32780572520987 213:16.248839039166366 219:3.346852606512707 225:3.365826071858745 227:3.381799202624081 230:9.437337388166648 231:69.92889979801181 233:3.427329989355767 238:9.595372739843672 250:3.5256444879652564 261:3.600480475451447 267:3.6187816536666375 278:10.010697768806535 287:10.089963349515154 295:3.7805407976223324 300:10.253690983991005 # meat
1:861.3108272271932 2:11.925919104382317 3:5.217889035125891 5:23.016705642156275 7:14.56420101131701 10:10.924025507085005 11:0.6316312982356891 13:7.190377230741513 14:22.75943921485135 15:3.709534791311241 16:56.50104050531841 19:3.907865031904744 23:4.3341893314074085 24:4.391057660955794 25:4.43061098488417 28:26.3444463533138 29:4.6730127157165695 30:1.205319841550777 31:4.7047376138233945 33:4.828060208460945 34:20.624831315878026 35:1.283536751238189 37:1.358651552682464 38:15.294674305056782 39:1.3864687718787212 40:1.4006281177476436 43:1.452868420808103 46:1.5203520112484148 47:1.541810826186395 48:5.517929591373708 49:5.557364964981163 50:22.805856305725815 54:16.743973882852877 57:5.852551356498367 66:24.26047798806927 67:11.624845171690728 70:1.903198070151118 71:11.709007939972988 72:1.9181404642868258 73:6.3489827303543125 74:1.9562146059797394 77:12.04145737732011 81:2.101044789657924 82:18.77556578332226 83:12.405437026894763 85:2.140024404106642 88:6.885137409509985 89:6.931353223530788 93:2.235233463634378 94:12.806003984623 103:2.3537719468325493 104:2.3571546464479396 105:2.3879427953508277 106:2.4070687306790193 107:2.4176028112752466 112:20.34370989568055 113:2.4787001970309825 120:2.582934956008013 122:7.7558882695295726 123:2.5967136861676896 126:14.113809256179982 128:2.6428535722337956 129:2.6510171033448224 130:21.19376267818421 132:2.663341694096481 134:14.22019858274295 144:2.739360517612767 145:8.06750136201985 148:8.193485455197273 150:21.831667574232387 155:8.353688725017877 166:15.208879288414044 170:2.9940772262629807 175:8.75196859705425 176:15.555618727031128 182:23.15336921610999 191:3.1953828303806042 203:3.2682207952497393 206:3.2982537404855305 209:3.304324372742645 210:9.261990002079378 212:3.3134710083403527 219:9.37172129965055 234:16.702728661802983 237:3.483662978941529 239:3.4904261620726995 241:3.493817676529314 244:3.5074504534498603 248:3.53852127222256 252:9.743466678303776 254:3.570157080888221 258:25.17823561754624 259:17.203057083362907 260:3.605994354392233 271:25.439870849864548 274:10.005824052396349 275:17.423157883994563 278:17.470588258553185 285:25.710649384161275 288:3.745352102124381 290:3.7492759761373384 292:3.769027105353024 298:10.279548439050581 300:3.805144355571365 # alzheimer
1:1.210272707136346E-5 2:1.8522287591507922 3:0.28435237340606356 4:9.025435726613244 5:0.2999831076689578 7:10.085227527287728 9:20.590842516261297 10:15.803356939558574 11:0.6422759049310827 12:33.44591845464294 13:7.237236192616794 15:12.405728757234206 17:3.881924036328105 22:8.611140364102289 23:1.074261933238322 24:1.098003642798416 26:4.617067665127773 27:14.471867593126756 29:4.703955262922395 30:14.514704979956827 31:9.306412052869549 34:4.860953780449411 35:4.890868263034991 36:5.009839435916324 41:1.458779757028553 44:1.482550392016362 46:16.070799650305474 48:1.5844323593559388 51:5.697011415742842 52:5.708436752551785 56:11.071855852462775 58:1.768785391999941 60:1.7833199780339248 61:1.7923433299348626 64:1.8430804421362867 68:11.679606330809806 70:31.6285781801378 72:17.943573698075166 73:1.9582152846282275 76:2.002320666467557 79:2.093462236100981 82:2.1304476715255753 88:2.204324517114931 89:6.9644394997543255 90:2.2395946068617674 91:19.343488660147763 92:2.2473743166613644 94:2.2520617532177507 97:19.584351580345412 104:7.281050269390126 105:7.347225116843002 108:2.436641417166602 116:7.593131690911771 120:2.5986378559077017 125:2.646442424729964 129:2.666794971873616 130:2.675009548090649 132:2.679132792640191 133:2.6832667404454167 136:2.6915669449743667 140:2.7146175901891247 143:45.72083234359309 144:2.7552309982813457 146:2.7770259455994197 147:21.852876379473887 163:2.97761430715668 166:2.9900668967779 168:3.000096922629193 169:15.325291122544181 170:3.010188077573735 171:3.0152567908209753 179:8.853082631314619 185:3.1638258455121484 194:9.110100817038514 199:3.26382478469262 201:3.281575636863449 212:41.04675173149363 217:9.347461048558054 224:24.363158488361847 227:3.414492018156282 229:3.427395986642478 234:3.4600845651435033 236:3.4967704438373377 240:42.18275648857922 244:33.387551399663 245:3.5273744832245018 248:3.555037952160599 252:3.558526999145952 255:3.5938068717744107 258:3.6045313537483232 260:3.6225529451554177 262:17.301139589963014 268:3.6554665989816604 275:3.689009318896062 283:3.723204028837583 290:3.7659183913865664 291:3.785680550372557 294:44.03485138369153 # tear
1:85.1634049652382 2:74.5050362923797 3:58.43151459587959 4:108.18130599621475 6:2.6604427622039455 7:98.63965030299 8:0.49586293847777 10:65.58855008093454 12:7.010636234198996 14:7.545002557901962 15:7.723098829297002 17:29.798696357172627 18:18.10578642250428 19:0.8993651528330939 20:18.493801740192076 21:1.013164236227219 24:1.098003642798416 26:4.617067665127773 27:9.230254001395265 28:1.2127611120009216 29:9.256384742098707 32:1.2802762569868409 35:20.791722499390765 39:9.924975483349986 40:5.16236685809979 44:1.482550392016362 48:16.311138765960955 55:16.931927151764018 59:1.776592085859497 60:17.250319002639216 61:23.805609627074688 62:17.33479447629269 65:1.8727750128677592 68:24.446980157552737 70:11.734232657100517 71:1.9253997198943913 72:11.785156796086454 73:1.9582152846282275 76:2.002320666467557 79:6.677425870489402 80:32.898402101063404 81:12.403539937312889 82:25.763231643030043 83:6.7610430306937825 85:33.27443113986892 87:6.914913038939248 91:2.241147294128229 93:19.385433028262682 101:27.045867141937638 106:7.388287872240856 107:13.455197909977604 108:35.18591898484249 111:78.74064997121282 130:7.926628793647964 131:7.935378992227382 134:7.944150623224425 137:7.979453473787808 138:14.346232638477492 139:2.708298003591853 140:2.7146175901891247 142:14.484027903372068 146:2.7770259455994197 147:2.8102804186661166 156:46.92565953683419 160:8.519016351883472 161:38.6684609304823 173:3.058977137005168 177:15.641848262428443 179:8.853082631314619 180:3.1227194495883115 185:3.1638258455121484 188:129.02713864707607 189:15.913872293911703 194:9.110100817038514 201:9.201984267869134 204:3.2845521951465817 215:3.348290260042595 218:24.242636787246553 220:3.3826490004609764 234:3.4600845651435033 245:3.5273744832245018 253:9.821545572558353 272:3.6702954776535575 275:3.689009318896062 285:25.781329652924526 286:3.7424916670480783 293:3.7936475945705976 295:10.305733275783442 300:3.8218176545380587 # remission
1:1.210272707136346E-5 2:37.06017170575388 3:8.980864755927378 4:9.025435726613244 5:2.291106866100918 6:19.44556260484572 9:2.978553970153756 10:0.5779521669481755 12:3.297476757939666 13:40.482057498405055 15:12.405728757234206 17:7.952132057934877 19:3.937649643468646 20:8.226635715512806 23:31.710411826827425 27:4.687368799175576 29:4.703955262922395 34:20.71052565726124 37:1.3721881924125081 46:257.43893438912124 49:1.6019224393672358 55:23.350458092454076 60:5.995344536392344 61:23.805609627074688 64:6.127865723812223 67:6.255056250019278 75:6.4296621093066575 77:12.092251116133754 78:6.566062510550139 80:522.4146202003898 81:2.116110569945805 85:18.95637141214507 90:6.9944991404982675 98:7.152338104854873 102:7.252035443880696 104:2.372584155290696 105:7.347225116843002 111:7.510540253719976 113:35.57263861635861 114:7.549629128061997 121:7.768497689716256 124:2.6223593655559934 129:7.909192299084307 130:21.26360707079366 137:7.979453473787808 142:21.585316575406353 157:30.167746211045326 163:2.97761430715668 171:3.0152567908209753 173:3.058977137005168 177:23.142601668154605 182:8.881400548893117 194:9.110100817038514 198:9.146580339280753 201:9.201984267869134 210:32.337170095691484 220:3.3826490004609764 221:3.3858068987351695 227:60.18472541130515 234:122.51868377544878 237:3.5001443664360203 240:24.836246778188706 243:9.691941553414479 248:25.03979350266216 251:3.558526999145952 259:25.309620449612332 270:25.494874032521953 274:10.040277522107093 279:62.69541863111677 292:10.24783920524396 # pancreatitis
1:24.087530220115646 3:2.240478064010211 4:2.2591589921046595 5:39.99753312134864 6:0.4204407891321178 9:20.590842516261297 10:6.6975933649059325 12:3.297476757939666 13:11.735575107239864 15:7.723098829297002 19:0.8993651528330939 20:4.053860922702878 22:8.611140364102289 23:4.364656294931129 24:1.098003642798416 26:20.046177750509386 30:1.218409417561722 31:1.2305095397836674 34:1.2840244213883467 35:4.890868263034991 36:1.3481170108937008 37:1.3721881924125081 43:35.258465012343635 49:1.6019224393672358 51:5.697011415742842 52:5.708436752551785 53:5.740642671062155 56:1.7250332915767088 58:17.18239596592091 60:5.995344536392344 63:6.099388177604828 65:1.8727750128677592 66:1.8848354008753578 69:1.9154562517942328 71:6.309511714068979 72:11.785156796086454 74:1.9710445490823174 75:6.4296621093066575 79:2.093462236100981 85:2.155149698953595 91:6.9978552541262005 93:7.018060435632993 98:2.3127453625999177 101:7.248425436165189 103:2.3691970464569794 105:2.403411987382537 106:2.42256217446465 107:2.4331094829912643 111:7.510540253719976 116:2.5183254682065543 130:2.675009548090649 132:2.679132792640191 136:2.6915669449743667 138:2.7061970129584125 141:2.7230827156022857 159:30.233167299997294 160:8.519016351883472 164:2.982584089844803 181:8.870047148770764 185:3.1638258455121484 189:9.020449937151625 195:23.703868178622052 196:9.122220642895384 198:9.146580339280753 217:9.347461048558054 223:24.349673785906397 224:9.438891237140899 225:32.720001872972794 229:9.50560457298143 230:24.49931807709908 232:3.453497168725904 233:9.573536360834334 235:24.77906152360866 244:9.706121944988402 245:3.5273744832245018 256:33.77710765836355 267:9.971019555626226 272:3.6702954776535575 281:3.7117318821030287 287:17.643407809164106 288:3.7619923114257943 290:3.7659183913865664 # insect
1:24.236454655928988 2:0.17960860690370928 3:17.98912806437675 4:13.36290964011195 5:0.30810872472702455 7:6.094417089727464 11:7.026635951346564 12:3.326339433393527 13:34.24748738115435 14:41.652872630198615 15:17.697567840290283 16:7.970297529902272 17:3.911930725779669 19:36.57229788937784 21:1.02570731228394 22:19.249522406642747 23:8.769397862650694 25:4.492145626603627 29:1.2302378065640638 31:1.2437945799197336 34:4.892417835726375 36:1.361745605135248 37:41.63790859011115 39:1.413849855827509 40:5.194192116846222 45:1.5027860307707028 46:66.6687907884033 48:5.582093889101582 49:22.75902574546395 55:5.876506136241424 58:1.7834009316579693 59:23.80047479903619 60:1.7979641641484614 62:6.068257234444327 64:6.160642757896599 65:17.735488788457214 66:17.791287263730876 68:1.9167661633529232 71:1.9403083529579066 76:12.071736774334893 78:12.207137965933393 79:2.1086507800426824 80:12.402587592114664 83:6.794309347522579 89:6.997844688730337 90:7.0279241692842085 91:2.256556268394046 94:2.267486158459822 98:7.185864539758804 100:2.371289138267957 101:7.282011394291675 105:2.41903921120858 108:27.577543780913576 111:2.4953908771157534 114:20.556346285260275 118:7.695255347525781 121:2.6164642108546854 122:7.8233541972584 128:2.6745497010934716 130:2.690954268362563 134:2.699220280964644 136:14.350958969751112 142:8.116967942714727 150:14.771376255809455 153:2.895057160546461 156:2.9281298060507286 158:2.9497480876644535 160:2.9716539840154548 169:8.668377814314644 180:15.737414197458364 183:3.1663974889977458 184:8.990480675249247 193:9.12646118551836 197:3.2656356468072376 210:3.3432992711160052 213:9.34349919162863 219:9.44055452127973 222:3.4055350355101504 233:3.4766975158384534 234:33.1377292032625 238:3.520166489194361 242:3.5337635369698877 247:3.5647510556927684 265:3.6648309376981185 266:3.668513139166074 269:10.01340679824608 274:3.7020047065022292 287:3.7592788793187344 301:3.842712247960616# sickness
1:0.7927287582625563 2:0.17960860690370928 4:0.2981106084063373 5:2.317250734162584 7:6.094417089727464 8:10.534055354683412 9:194.9306209059897 10:38.85516924108522 12:60.18908010632506 13:16.842470130923058 14:3.6576719958373323 15:12.472008922482244 16:3.8931518495097577 17:3.911930725779669 19:0.9114504183754768 21:4.247610817633801 22:45.11473137231801 25:4.492145626603627 27:39.96191883904266 30:1.2316570225462027 31:26.691257627888604 32:1.2937110443640423 33:20.792283596335892 34:95.86159236966209 36:1.361745605135248 37:1.3858828616053156 40:1.4280840909080763 41:10.18567197277226 42:10.18567197277226 46:1.5484071516160711 47:5.517292566968793 48:5.582093889101582 49:1.6161854425196434 51:102.83687936352959 52:1.6692383370654988 54:68.78184798976424 56:17.046366183128992 58:5.995659776380564 60:6.028006980876049 61:6.0480710670121685 63:17.538059477655892 65:31.41751483856953 69:24.613802510674 70:1.9328308587979934 72:6.3589620413874215 73:1.9731812192127538 74:1.9860325232756526 76:6.511426767315425 79:25.64029136105132 80:110.9549557323869 81:2.1313343813807233 82:2.14569352520831 86:6.8640293534552805 88:2.2196805858773927 90:26.471293363461147 92:12.893192313114342 97:50.459460735386514 98:7.185864539758804 103:2.3847801776235484 104:2.3881716954763412 105:2.41903921120858 111:2.4953908771157534 113:7.575534629070356 117:2.552867131755572 118:2.566143852239115 136:14.350958969751112 139:2.724278004692229 140:2.7306042062378997 142:8.116967942714727 147:2.82636405961973 150:2.8376135231738804 155:2.9091495264164946 156:2.9281298060507286 163:2.993854521232046 168:8.64717440829314 169:8.668377814314644 171:3.031530084964351 173:22.997732874810083 188:3.2025812809272836 190:3.216707165333676 191:3.22809338390125 193:3.2453174535034313 205:3.31902423669558 208:3.331118685395838 217:32.558229286914795 219:3.3960547042491056 221:9.453689061766466 224:9.47347833351271 227:24.515696825253645 235:9.67738354603688 240:9.705433566574017 242:3.5337635369698877 244:51.68043541500009 246:9.769327267372898 249:3.5717126646447195 252:25.12576574368566 257:3.6140755747659896 258:3.621236947840689 262:3.650178873110629 267:3.668513139166074 271:3.683319596535028 275:3.705765648298392 296:17.91958390900171 # ischemia
1:8.2860782879759 2:16.490765457588246 7:0.44701935706259144 11:0.6530785381089951 12:39.894143054039304 15:3.7687143409372124 18:12.859547271629122 20:166.74826211002474 21:4.247610817633801 25:1.1274779428042847 26:9.168750503947573 27:4.7186082364084765 28:1.225991100774632 29:4.735216720317186 30:4.738549353787666 32:1.2937110443640423 35:1.3103451961706087 36:5.041486287222216 40:1.4280840909080763 48:5.582093889101582 49:5.621608575333218 55:1.7298928253676151 59:1.791223050577469 62:173.24600833010015 68:11.730673414580716 77:265.49113660212436 79:2.1086507800426824 84:12.561258140496712 89:6.997844688730337 98:2.328253538277314 102:2.374650700954605 104:27.21957504797183 122:62.15303780684253 126:7.908508713721354 128:14.243988792117865 129:7.9431464591069245 131:2.695081923131318 140:2.7306042062378997 153:2.895057160546461 156:8.461696467195173 159:2.952167746401261 163:8.599912342625599 178:3.128280526596044 181:3.1390831661287995 210:24.14288054035719 234:3.4766975158384534 240:3.5235557920616403 248:3.5717126646447195 249:3.5717126646447195 253:3.596299366589073 259:3.6356481662688496 267:3.668513139166074 278:10.1140968864628 280:3.728501447364379 292:3.8024920280909695 298:63.776413788479985 # journal
1:49.89286752344022 3:0.30042185296770463 5:9.227524242885483 6:114.24024379348977 7:2.7658645977752068 8:2.933701800010462 11:138.7953863632911 12:11.553649264138034 13:7.332411040782838 14:7.640938584660044 15:42.39745485217615 16:3.9234502115128422 17:0.9011176974660673 20:4.11478440160009 21:1.0384112643153136 22:4.357400930282241 24:1.123867072952602 25:25.887068427185824 26:4.679681854392053 28:1.2393819658708418 29:1.2436418840183554 31:1.2572404964430235 32:1.3073067080890894 34:48.13693784724004 36:15.300234029510555 37:21.438800111399683 39:15.556374616973919 40:5.2263420596215076 42:10.236285334151516 43:10.264438803966632 45:1.5169433468344422 46:10.505206189308291 47:43.62220474857082 48:16.44934525811729 49:1.6306093237456316 50:29.851276514369978 52:10.929448816532782 57:11.203750369343028 59:6.046012133931946 61:1.8218278376051238 63:6.165218448957209 65:6.259495559873248 66:1.9146680924363633 68:11.782231996170966 70:6.359234191765121 75:12.048188226657588 76:6.5448105809883845 77:18.4989237801262 78:2.0727879993236775 83:2.1625461886090407 84:2.178546346902751 85:6.87850066480279 89:2.2566277809475355 91:2.2721261213852544 93:2.2815029136392018 94:7.08864945236085 96:7.1363657724575 97:26.87287236524117 98:2.343922592990176 99:13.167632845029175 101:2.388697568596094 104:27.30906505105586 108:7.486155118066435 112:7.582239413053962 117:2.5688183864194474 118:13.943695798573385 123:28.6422864784917 125:7.934158197652213 126:14.270173794093191 127:2.6865583790695364 129:2.698827651903581 132:2.711191932943162 133:185.21612791696018 139:2.7404188849451527 140:2.7467517018492846 142:2.7809543232247376 144:2.7874489028951706 148:46.45158894175887 149:2.851610730041911 152:2.8789195601089435 157:2.95645743965874 159:15.192631946867323 160:15.255147015739754 162:15.310421662546375 170:3.0428867240653688 175:3.1154186626873632 177:3.1421042644151984 179:15.764616235124151 180:3.155607762445706 191:3.244688556958194 192:3.244688556958194 194:3.2706105304823505 200:3.305799161022097 201:9.271319929035819 210:32.51718117553154 213:3.366107824048194 214:3.36917973232932 219:3.4127733922955064 227:3.4478170392075778 228:9.568417692820523 230:9.57514756712527 236:3.5302057523734747 237:16.987624387822553 239:3.540360503901591 249:3.5885482574486183 252:3.592041716266207 255:3.627365705655147 258:3.638103422491511 266:3.6854082902554732 271:3.7002235711650164 272:10.07919011977375 274:3.7189197102103018 279:3.741619967401325 281:3.7454318926495573 291:3.81946438648262 293:3.827440254545863 295:3.847538030880967 300:3.855641198401475 # susceptibility
3:0.31714659691340685 4:0.3231416021929389 6:19.855788471685468 8:64.72245215605673 9:0.5732899036685868 10:45.83139546991545 11:3.395641303726938 12:7.201800470540791 18:0.9393000832374806 19:4.060035707595093 20:8.423546860222308 23:1.1263094416065866 24:1.1503857886252153 32:1.3349924478788755 34:9.704965767201292 41:1.5154429737996147 43:10.36721599911028 47:10.684545339166085 48:5.6807906980258505 50:23.247168521001218 51:1.7082224451358519 52:5.8400008770158545 53:113.21175719093341 56:1.7841199404171242 59:1.8360929946117683 64:6.2609458580003094 65:24.633789274983577 67:80.94189413817114 68:6.3912702167559 70:1.978494140191475 78:6.700535511070378 79:25.9101300908357 82:2.192408140210097 83:41.32375274134325 93:19.669336172370315 96:7.204960143351696 102:2.422337467528185 104:2.435911372659305 107:7.547593316408262 114:2.561910060699735 117:2.601215315465948 120:2.6630586403312697 124:7.952377094257364 126:14.37690479398438 127:2.7192198990520637 129:2.7315156316407068 138:21.685940350103362 149:22.178463945639642 155:56.248711852995875 158:2.999326702151409 164:22.885357661787044 178:3.1783222721349675 179:3.1810230383368765 185:9.095697861678232 187:3.2443626020375897 191:3.2783733245216378 194:3.304334998197585 199:3.3306978199439037 207:298.8568516070383 211:3.393837267463781 213:3.3999734518619613 215:9.481203790871934 217:16.625343123311087 221:3.453032837896177 224:9.57921163346097 227:3.4817973628157284 230:51.34609884522027 231:3.517615259108493 235:3.5609201696269954 237:3.567679108607721 242:9.832588401109632 252:3.6262117361590054 269:10.11964302039801 274:10.181339070254415 285:3.7989932458527553 296:10.447086009369748 # replication
1:2.761989173110871 2:0.20004890434695574 3:87.15359526284315 4:0.3231416021929389 5:29.054032693171088 7:6.234209719980935 11:0.6864634616362757 12:16.698802605555883 13:17.100167233073883 15:7.917809291762287 16:3.9850448694909684 19:4.060035707595093 20:4.177030498295124 22:8.809583541144127 23:4.489771776012592 26:1.2336398460371878 27:14.746966613403822 30:1.2723768780369897 32:1.3349924478788755 34:34.144918587544836 35:1.3517719501227738 37:21.616560064880904 39:10.127840306784881 41:5.394079103489566 42:5.394079103489566 43:5.412148469542357 44:5.448596702590648 47:22.746949690655324 49:10.847311650455765 51:5.828531474249394 52:5.8400008770158545 53:1.7278324458844723 54:1.7487940980586019 55:17.212171750699213 60:11.479619362203485 61:17.573296066740514 62:6.168322338587846 66:1.9451560788528461 68:6.3912702167559 71:18.190880763751537 72:1.9935687667929716 73:6.515556783088518 74:64.48047107504587 76:2.063461197887278 77:40.44600122804369 78:6.700535511070378 79:2.155193466251857 81:6.861670438841439 82:2.192408140210097 84:2.2099071316607652 85:12.743144924385112 87:7.050373535141298 88:7.0536621379800435 89:7.1000322588784694 91:2.303760246027536 96:2.3369316700093457 97:2.357837575748811 98:19.948217502233593 100:7.381126165975727 102:2.422337467528185 104:2.435911372659305 108:2.5002949251308517 111:2.543534013625586 112:2.5453619314467937 113:2.5582175462726164 123:2.676914543296989 128:2.723308000627751 129:2.7315156316407068 130:2.739765488155055 131:63.346219606436755 134:2.74805796076039 136:2.7563934458983734 138:2.7710852551703637 142:8.221060420574634 144:2.8203221074235856 145:8.239399342135387 147:8.351430314508178 148:2.882352212036584 149:2.8846118331479498 151:22.257146281704273 152:8.428090126533279 153:15.11633616132167 156:8.56626526664624 157:2.9896570137487837 158:15.292161575609283 163:3.0435522229849092 171:3.081327028146767 174:3.140959312399476 175:3.1488961132240356 179:3.1810230383368765 184:3.2303901028880495 185:9.095697861678232 188:9.142481402478907 190:58.929212610638835 195:9.256026199265236 199:16.34748248090857 200:3.3395765628904837 201:3.3485016067601014 204:9.348194626066423 205:59.813471562469395 208:3.381630214041681 215:3.4154103260924904 217:3.418514376389051 221:3.453032837896177 223:9.57259687762625 233:3.52751343072281 234:9.714033215635798 235:3.5609201696269954 236:3.56429636330885 237:3.567679108607721 239:9.811391852728578 240:25.12503646940827 241:33.679011008933976 243:17.149340523449162 246:3.605328610113448 247:3.6157390216648153 254:3.654448936521734 259:3.686768482835896 265:3.7160041955594063 278:17.737918273975236 280:10.236165442369982 282:3.7874446499459284 289:3.830162343985337 # infertility
1:0.0017381805167157622 3:5.487340368386451 7:20.144333090677794 10:59.68128300887557 12:11.755906327026382 13:22.72763554806243 15:0.8803569562851367 16:65.11989626071319 19:8.28764503816255 22:8.860469124431427 23:8.97027603057885 26:9.37106419367036 27:9.482367930714114 34:21.151596089714765 37:10.078796578699883 40:10.231101933497575 41:28.856533577694368 42:50.647984375337515 46:10.660641849085312 48:10.83812440074664 51:11.067882470554036 54:30.550398821114758 57:30.86445218440332 68:11.93994819310015 69:11.986255280709587 70:11.994717769465083 82:12.713812978983997 90:13.078761365454035 92:34.451367572983166 98:27.24657340960846 101:2.43687823517173 102:13.475292394437323 105:2.4831865563461277 134:2.7646728958746185 137:14.591717382322948 139:14.618950374925259 174:15.799175770257262 185:16.083840122941638 201:16.45858049235686 227:9.655084054589388 233:17.024132072952618 268:3.740787442746646 291:3.871376402458131 294:187.76995325057362 # herniation
2:16.89405469937928 3:2.3736477523892567 4:2.392647138348373 5:0.3422495592594798 6:2.800148362820236 9:0.584054634293841 11:27.96837075523416 12:16.786147405646286 13:7.478950980962316 14:12.497439051519118 16:8.16792690968607 19:30.647011339586854 22:4.452430427569041 26:4.77609839891828 29:14.853246809990491 32:5.012782802372122 34:15.191327827892078 38:5.265200684094789 41:5.427353888434229 43:1.5379970303807586 44:5.4819309640180665 45:16.200677912560078 47:5.649301596268937 48:5.714367288709604 60:6.161963744033845 64:6.295057880325213 65:39.339069470903254 70:6.460957500579818 72:6.494029489543862 75:6.59807740097275 76:18.61665742513732 78:12.417373674069703 79:12.589508266560891 80:6.862153442037935 81:6.896247499504869 85:6.981387727027857 86:19.352151481611628 88:2.2827433077833272 90:26.833693963463404 99:7.326800336281427 100:7.416044911315834 104:7.452386263272507 106:7.559943541951798 113:20.828014407565064 121:2.681555209553948 124:36.975465940266915 128:8.064874056088188 134:2.7646728958746185 136:8.134968682944283 140:2.7961891238234697 142:8.25643557167109 147:2.8923370781023983 150:2.9036306451076306 176:23.457880569627598 181:3.2061764900394394 182:23.584961378335784 189:3.2783653447238525 194:3.321450538224353 199:3.3478332098735057 205:3.3866733611011792 210:24.433896306620817 217:16.680102539238717 235:9.819303628260101 238:9.84034782647329 240:9.847388941629665 246:33.91772069210165 248:3.640049976164397 256:3.6825187664663743 272:10.186463123119584 281:3.7972181690287057 289:10.376303553810722 # gallbladder
1:5.431165649315314 2:4.8146830301518495 3:2.3736477523892567 4:9.345009199668066 5:0.3422495592594798 6:14.91645285151944 7:2.8511080162615587 10:6.935646269681818 11:16.731099512822365 12:22.239143655496118 13:0.7599381587155069 14:17.73152636533507 15:0.8803569562851367 16:30.348734663376433 17:13.060293742247879 19:0.9614298905902214 21:1.0775180323736113 22:4.452430427569041 23:1.1397384399588442 24:4.5792629158782505 25:1.1807504406007665 27:40.547506134635505 31:40.76320803741402 32:1.3490886183425874 34:21.151596089714765 41:1.5300259024819107 44:10.476269246806835 46:10.660641849085312 48:16.661739165400405 51:1.7232525904869627 52:1.7283958696560413 56:1.7993087288307632 60:1.8581793474109771 61:1.8672908432501711 64:11.738390802216784 65:1.9484827982565913 68:1.9778716448627227 69:11.986255280709587 73:6.549875965648389 74:2.0476228618234003 75:2.056750722926095 76:6.64697027048018 77:2.100581621068538 81:6.896247499504869 84:2.2258408281522004 86:2.242090035355324 88:7.088371456609217 91:2.3198306122829306 92:2.326101723345426 93:2.3292470842976627 94:19.74905246635683 97:13.262752223719806 100:2.435189564322467 102:2.438568763788027 103:13.508730665289052 104:2.452160306030241 108:2.5166254314259278 111:28.180815854790303 112:2.5617475563285743 117:7.805498635922403 118:2.6310055415898415 126:8.047561793765006 129:54.401179815912435 136:2.7730172009381686 137:2.7814049205699316 141:2.8046983507007726 143:14.771143931737493 154:360.85649805635643 155:2.975440095980163 156:2.9944909440532714 157:3.006510106729704 162:3.0554769057218736 166:8.766478439953847 167:96.0615462075499 169:8.808833391498155 176:3.1818882310202117 182:3.211621621323026 186:16.11933392105647 192:9.231618831899196 200:3.3567185702366054 203:3.368637816877605 206:3.398803099936264 210:3.4110189759450105 216:3.435713730363069 227:24.80695962910398 240:3.5917695783091186 242:3.602003793073719 255:3.678940217056179 257:3.6825187664663743 258:17.479734566210347 260:3.707774524578365 266:10.14808921947697 274:10.217446451670286 284:3.816435238769579 286:3.8280661914319833 291:3.871376402458131 294:18.086315024615953 # fracture
1:34.57633070878309 5:23.74018958282675 6:25.360496444754652 7:10.411721746359383 8:6.559737284637158 10:0.6316354995724351 12:7.250866313703539 13:12.07076549533189 14:12.497439051519118 15:3.891018211615798 18:0.9520071125372894 19:0.9614298905902214 20:8.474049434479598 22:1.1106036330504756 23:1.1397384399588442 26:1.2474277246563854 29:9.508608772961825 31:9.558845280260025 39:10.179831304866266 41:10.391165863997845 43:5.445443079853901 44:10.476269246806835 45:1.560410218007022 47:16.524382355679602 51:1.7232525904869627 53:5.906094046221174 61:1.8672908432501711 66:1.9606533751527941 67:1.9766347464177707 71:12.020185406472368 72:12.045774140969712 79:2.171043401817637 89:13.03242993280526 100:20.212909804683605 102:7.4232832533127056 104:20.288048752212713 110:128.58867808387674 111:13.872612606263123 118:2.6310055415898415 120:2.6795809662653545 122:2.6914632801616865 125:8.038936841319048 126:21.515452177978986 129:8.082270098876883 133:14.537645517305112 138:2.787724445726819 142:2.830497589450234 165:30.967979749221463 167:57.25110660193583 182:3.211621621323026 191:9.231618831899196 192:16.236241355086285 198:3.3389937074689415 213:3.417159571450539 214:3.4202380966973553 215:16.670290492446167 217:3.435713730363069 221:3.470256454198764 224:3.4797981974012635 230:9.68195734840571 237:25.17028208847821 242:9.868592107176704 256:52.75044763553682 261:17.57076389873103 263:34.4450224136696 287:3.8280661914319833 291:18.04881298798875 # mycobacterium
1:0.8681787915580798 2:8.350329542514402 4:2.392647138348373 5:2.425133119741241 7:37.32749400851829 9:3.122468981564049 10:6.935646269681818 11:3.4257971618493883 12:3.4450970778186227 13:22.72763554806243 14:0.83571765699363 16:0.9308898102386779 17:0.9385605347012854 19:13.183222243594203 20:1.0094337375086833 22:4.452430427569041 23:25.887826812742254 24:4.5792629158782505 26:1.2474277246563854 27:26.961764214891623 28:1.2805494788883862 29:9.508608772961825 31:1.2985731637049267 33:71.95954728732823 34:5.021581029478203 37:5.227336907515856 38:5.265200684094789 39:5.291977809181836 44:16.170388977526233 46:5.600287163342689 47:5.649301596268937 49:1.674875890952365 55:6.0099164286280224 56:17.329410255093315 58:6.129501954129632 59:79.38570897201419 65:1.9484827982565913 68:1.9778716448627227 69:1.9915497042192067 74:2.0476228618234003 79:2.171043401817637 80:26.042122605633224 81:19.1354077371437 82:2.2083153851640516 87:2.28121772558645 88:7.088371456609217 91:2.3198306122829306 98:2.391924689105436 105:52.03943394604782 106:2.502458000376689 109:2.5417329865336162 113:2.5746186046304222 114:20.844257084843306 121:21.29654535309082 127:21.533240748749318 129:8.082270098876883 134:2.7646728958746185 142:8.25643557167109 143:8.270187640884831 147:2.8923370781023983 150:2.9036306451076306 157:3.006510106729704 171:8.819499075683844 185:9.13144791645748 190:3.284047506897159 204:3.368637816877605 205:3.3866733611011792 206:3.398803099936264 212:3.4140865372500793 216:3.435713730363069 227:3.499040830497243 228:3.508742824477501 236:3.5815949751465848 238:3.5883714525106014 242:9.868592107176704 245:3.6122982747328822 246:25.329283815621757 247:3.6330707202841204 249:9.94738044845413 250:3.6435500522418978 255:3.678940217056179 260:3.707774524578365 261:3.7187102993969616 275:3.774429428390278 284:3.816435238769579 286:3.8280661914319833 # tachycardia
1:0.0017381805167157622 2:0.20719802431862616 3:0.3257622606197292 5:5.573831658177345 6:2.800148362820236 7:0.48626628801466776 9:6.726814118092318 10:3.250663796935989 11:3.4257971618493883 12:16.786147405646286 13:22.72763554806243 15:0.8803569562851367 16:43.54343349306428 17:30.423909789721055 21:1.0775180323736113 22:32.06816210050756 23:8.97027603057885 24:14.242002995463288 25:1.1807504406007665 28:9.49284789483216 33:21.14683144583245 34:9.756633004829387 36:5.171380667121359 37:21.706755138212024 39:5.291977809181836 41:10.391165863997845 42:1.5300259024819107 43:1.5379970303807586 44:16.170388977526233 45:10.498562741428861 46:1.6064719254625308 52:5.873733895564003 54:37.81106981106749 56:1.7993087288307632 58:11.482227060727556 61:1.8672908432501711 62:1.8764633291928223 63:6.26645913039988 64:1.9185127598030214 69:11.986255280709587 72:2.0091520131373075 74:2.0476228618234003 75:2.056750722926095 81:41.32718684446559 82:2.2083153851640516 84:6.9654621238441745 85:6.981387727027857 90:26.833693963463404 92:7.181799537274492 96:2.3530483301590164 97:19.941254909441252 99:20.02828635070583 103:20.272960754327983 104:7.452386263272507 108:2.5166254314259278 112:13.878585661031586 116:20.934221620689602 117:7.805498635922403 120:2.6795809662653545 124:2.7034347723734213 126:2.731721864272017 131:2.7605168976741883 133:21.658941839219906 137:8.152707675735979 140:2.7961891238234697 144:8.270187640884831 150:2.9036306451076306 157:8.627045916328353 158:8.647369827204464 163:3.060453832717522 171:8.819499075683844 173:3.1421695234599842 176:3.1818882310202117 183:9.102495621357425 199:3.3478332098735057 200:16.43030953668635 205:3.3866733611011792 208:41.50039683653843 217:3.435713730363069 226:3.4861886963367663 235:25.141720296123328 236:17.140007511013728 238:3.5883714525106014 242:3.602003793073719 244:9.882794556653394 247:3.6330707202841204 250:25.417407941870614 251:3.6435500522418978 258:3.6896977865418155 264:3.733397658012511 266:43.660261633186124 280:3.7972181690287057 284:105.70265978875413 286:3.8280661914319833 291:26.375219203192188 294:26.425514464144523 295:3.899496372613067 # malformation
1:0.0017381805167157622 5:5.573831658177345 6:0.468386581195565 8:51.20603028478996 10:3.250663796935989 11:22.172172293073277 12:7.250866313703539 18:0.9520071125372894 19:24.44794112037634 20:1.0094337375086833 23:1.1397384399588442 26:4.77609839891828 29:1.2848490333895441 31:20.81019818065247 32:21.12779785580077 34:1.3528918392625167 37:21.706755138212024 44:5.4819309640180665 45:1.560410218007022 47:385.6011205085315 48:16.661739165400405 49:10.899796098458376 50:180.65529679685386 51:1.7232525904869627 52:30.296436882831298 53:5.906094046221174 59:1.851385348295556 64:11.738390802216784 65:11.84027935394311 67:47.39620946299221 70:11.994717769465083 75:2.056750722926095 76:2.079163458212394 79:2.171043401817637 82:2.2083153851640516 90:2.3182669029143983 96:34.633710607834864 102:2.438568763788027 104:13.519921924965711 107:7.582611271655016 108:7.590199545535312 111:2.55991743393585 112:13.878585661031586 118:2.6310055415898415 121:2.681555209553948 124:2.7034347723734213 132:29.28439930658498 142:2.830497589450234 154:2.975440095980163 155:30.45435983315525 172:8.911431790576659 177:3.1926399099539817 182:3.211621621323026 183:9.102495621357425 185:3.2474482984901614 195:3.324361928329187 200:24.20325633992307 204:3.368637816877605 207:50.630100457073404 209:60.12203197764986 211:3.4110189759450105 215:9.5170927984015 216:3.435713730363069 217:3.435713730363069 219:3.4639243949523606 222:9.60191153144635 230:3.511988913177388 237:9.833319934654401 242:3.602003793073719 243:17.20421243252587 245:9.889916031062251 246:3.622653691292536 256:3.6825187664663743 257:3.6825187664663743 258:3.6896977865418155 261:10.110102830471632 264:3.733397658012511 272:3.755660439622533 284:3.816435238769579 290:3.8515590946264546 298:3.903549959277268 # transcription
1:0.002590123068643196 4:0.34067338001317965 5:29.342422596132007 8:3.0498348151500405 9:21.217568304126015 11:28.095983202366373 13:3.617279130558021 15:3.922451830515721 17:4.06695552087813 19:44.10018865328267 25:4.651770868195649 28:1.2946139229071592 31:1.31269265918322 34:1.3671720941057024 38:1.4734204440847887 39:1.4851705265400663 45:16.272655974927133 47:1.643226471939631 49:5.788006266412999 50:5.871184187319842 51:1.7384558099432414 52:53.0059847516557 53:1.7581495362593815 54:37.942334356753925 61:17.71787067657304 67:11.9893733007845 70:2.0097808147720158 72:2.0249083341985927 73:2.0504837990804576 75:6.632783468902781 76:6.681713806611556 77:6.728414115169358 79:2.1870664119887553 82:6.962485537467126 84:7.0004370965462535 85:2.24932256791062 86:2.2582210535503244 92:13.158839595407132 96:2.3693380652087797 97:2.390301288004809 106:2.518943944361411 110:7.690773608458205 112:52.89633444466199 116:14.053935279081413 117:2.634291929921129 118:2.6476458204566273 121:7.976777478208517 124:2.720156633156853 126:2.748474594880044 127:8.09183284299273 129:2.764883297027063 132:2.777300498385936 133:29.400491347396855 134:2.7814609064379243 142:22.01891331480422 143:2.8538749984118055 144:2.8538749984118055 147:2.9092551898172196 149:8.441684731690152 150:2.9205597831179855 155:8.597630246158364 156:3.011506086116784 160:8.72943952440568 161:8.74495878265878 163:8.776196129436332 173:15.803978939646608 179:3.215233107665121 183:3.250799276789589 193:9.303781539498422 205:3.404010500703523 207:3.416149061895058 217:9.559789772414218 219:3.481316676381594 220:9.624998778862087 221:3.4876531466209433 223:3.494012873166364 227:9.691368801501723 230:3.5294142803128885 233:3.562235203496064 237:3.602453819852568 239:3.6092478841121634 244:17.281180040702093 245:3.6297898151219754 246:3.640151848905034 248:9.983757838749174 251:9.991005440809769 252:9.991005440809769 256:3.7000544232380355 257:3.7000544232380355 278:3.8071889228299933 294:26.50031420859804 295:10.519795785247478 296:3.9171577673929696 299:3.9252785828438106 # element
1:0.002590123068643196 2:0.21452020952881148 3:5.534045188565545 4:0.34067338001317965 5:0.351209603489026 7:0.4965028596046254 11:11.781562392093047 13:22.835784431471744 14:29.528875188766424 16:4.04801159667506 19:4.123262117605365 20:66.68344871260318 21:25.502244069555204 22:1.1241022344068647 23:1.1533405102507555 24:77.16341435232926 25:1.1944934135028806 26:14.736713218632929 29:4.896515376463468 31:4.928533149061015 32:5.0459202454246785 34:1.3671720941057024 37:15.701635394669552 38:1.4734204440847887 42:22.335334021689476 44:1.568909396263389 45:1.5752411163580213 46:5.6340964091360135 47:10.789831855873032 48:16.73394413797085 50:1.7271865277465823 57:17.44258630995507 58:46.2911153746932 59:24.251802527809605 60:6.196310594173471 61:1.882787121361267 62:1.8919772362253253 64:1.934105998903198 65:6.395490778180242 67:11.9893733007845 68:1.993572869181895 71:6.512064459601993 72:2.0249083341985927 76:2.0950387929826366 78:2.135527995118836 81:2.2099263495635966 83:2.225850453151389 84:12.826177982704348 86:12.880236178509287 88:7.123430194150423 89:13.086567435704728 91:2.3360740537918763 94:2.347081098994839 100:13.518507252137763 104:13.57426004030811 107:7.617978645743396 111:20.83709458308687 112:7.721876099226492 122:7.997807713050647 123:14.361668183380631 126:2.748474594880044 128:2.7566580257846214 132:14.578908477160581 136:2.7898140320397884 140:2.8130102102996486 142:2.847353957487524 145:8.310516704612125 147:2.9092551898172196 148:2.9160285911239163 159:3.035654291412711 162:8.765754036907225 163:3.0775285182152867 164:8.786668081404404 175:15.879554019362715 189:3.295620877108395 193:16.34621676781606 197:3.3504234053007003 200:3.374033653414057 201:3.3829719305572863 206:9.483017326384825 208:3.416149061895058 211:3.428373760702319 212:3.4314435276630437 217:3.4530861604319676 229:16.976126049064284 233:25.075066230883127 234:3.562235203496064 236:3.599066663187569 241:92.46698800281892 242:3.619488715857024 254:10.049495702528004 257:3.7000544232380355 260:3.7253256225860896 268:3.7583583936882894 275:26.04302294405484 279:10.300874716276466 295:3.9171577673929696 298:18.204944088278395 299:3.9252785828438106 # myopia
1:2.8389960984701377 2:2.00425611383516 3:0.3345509911718558 4:0.34067338001317965 5:9.487732028343325 6:0.47848249698854406 7:31.462863695622772 8:10.866213014983995 9:15.946568906203412 10:6.984805792426356 11:132.02797960872672 13:17.276349710088976 14:23.496965863179437 15:3.922451830515721 16:175.72635866913723 18:4.100093223292804 21:1.0908955600960575 23:14.188917811528823 24:4.611816844992903 25:4.651770868195649 26:14.736713218632929 29:14.924471627687074 37:21.797849204575193 39:1.4851705265400663 40:1.499591986479645 47:16.59652123528403 48:29.895119690233685 49:10.952809666140732 57:1.8234120305528265 61:6.216462824454319 63:6.300896329910641 72:2.0249083341985927 74:32.65629204594327 76:18.689679927926818 77:6.728414115169358 80:6.897055674762347 82:2.224395705394182 88:7.123430194150423 91:7.203410057668173 93:2.345503752424906 101:43.388800829812226 108:7.625571329046731 126:2.748474594880044 138:2.804536711756001 140:37.700363573088 146:14.896512696634879 148:8.436917570554396 151:2.936518170383842 158:8.683273019990503 181:3.2233746790829843 184:233.7610453606639 189:9.232077277007138 190:32.209406321290224 192:9.267755800645553 202:3.3829719305572863 204:9.420229423566834 217:3.4530861604319676 234:9.78631505080623 242:9.904945232973901 243:9.904945232973901 246:9.9477284117811 257:3.7000544232380355 269:17.69547998247192 273:26.02717849808159 293:10.478286157828899 297:10.528152656776635 298:3.9212135602520544 299:10.536528027007792 # smoke
1:40.19403812852086 2:44.24360450570348 3:9.432717429046523 4:18.680235937404454 5:5.6681231202971025 7:6.378677793895156 9:3.1824370108059212 10:16.4057762135162 11:76.13136815932509 12:16.963551274644598 13:3.6484791718470673 17:8.300099388532997 21:4.438010600745729 22:4.5175200685370225 25:1.2084127246569973 28:4.919762000412729 29:9.613135487618553 31:9.663455673890597 32:1.3778034440666418 34:15.33490857740626 38:5.332439481966218 40:5.3921754900833605 41:1.5597142454411894 42:5.494958334538494 48:10.944611423557763 61:11.671014268358013 62:6.271475286990582 63:6.335689571878447 64:1.9498755783006998 65:11.947947430600387 70:2.0256870291475018 74:2.0794440799974763 76:2.1110904683569394 77:40.8416841799996 82:19.347605162517397 83:2.2421093180637293 84:7.035768112499831 85:2.2656167013968 86:26.59072267808288 92:2.3587825824506936 94:13.22916525464816 97:2.406796022394297 98:2.4247863167596617 101:35.425027239666115 102:2.471553847956769 118:2.664462440573991 121:2.7151267632876417 122:37.123141047195226 128:2.773595917756484 130:8.171401523427175 132:29.4720127008067 145:2.8730960261503253 146:2.8928636293259067 148:8.473066544775095 152:8.535561544115428 153:8.60408561617056 157:8.699190703004342 161:31.021822717338154 163:76.45983228681517 169:15.703221762364098 172:8.983814756522085 174:3.1924380504830863 175:3.2003947002796 177:3.227190575143771 178:16.02895529671049 181:9.11775286493903 193:3.3474863580378296 200:16.541311122949047 201:3.400469972777977 204:16.579054576247046 212:3.4489768601153363 216:33.11394572557612 217:70.48938321235542 222:3.50840533346714 223:3.51159031928439 226:24.902384503094435 227:16.991166295793565 233:9.822986723367274 241:3.630311692227583 245:9.962991562628883 248:10.020491273236159 250:3.6787491797120193 262:3.754002072919446 268:10.228967107623273 276:3.817359909863055 278:3.8249648926849775 282:10.361414433296801 284:3.8518417200516266 290:10.457787064496799 300:3.94312073199299 # awareness
[truncated: 800,890 more chars]
