# Supplementary material for: A Cross-Lingual Similarity Measure for Detecting Biomedical Term Translations
Source: PLoS One. 2015 Jun 1;10(6):e0126196. doi: 10.1371/journal.pone.0126196 (PMC4452086; doi:10.1371/journal.pone.0126196)
Supplement: S1 dataset — (TGZ) [file pone.0126196.s001.tgz › dataset/en-fr/en_300_context_train.dat]

3:3.3494086116046504 5:1.995530488765959 7:16.827612214487225 8:12.506125724296227 41:3.51606903540199 49:8.961984216328652 55:5.220409420047547 60:51.22350773278119 68:2.931473363161855 79:32.991738754865864 85:4.150659481507793 93:37.40892607811248 98:21.637775192592212 111:5.31006514632312 112:4.770251054875587 137:6.128522540124449 149:17.935996870254108 150:4.421864537003707 151:19.130803374974636 155:3.8622317708820133 170:5.508064006868826 189:31.659963292826617 191:57.938191056500926 210:18.845553336678407 258:6.243958817323252 268:36.33077187959688 272:5.224220356195412 289:72.27900799352909 # 5-fluorouracil
2:8.087319607769075 3:15.291927886786826 5:16.820561872021145 11:13.838041650804652 12:14.479520727801924 13:2.9496410030185825 14:3.064797300726293 15:3.776557577625761 17:4.811095722132487 18:8.032961571266593 19:2.2335506677580916 20:35.76549103213593 22:9.287086336248699 24:2.468338963609072 26:19.655120518511733 29:8.929280880968038 32:16.161711309655423 34:3.4231974694885343 37:4.104207028132611 43:2.964082271972001 44:11.025059315646374 49:37.84487098994738 51:4.4408935158755245 54:4.519756206088351 60:11.717413596667996 61:6.138662602010552 62:10.414660247415865 70:3.8133939821835368 79:3.0247859187203723 83:3.6899113018112435 84:13.1000866657141 90:2.6220549362102905 91:13.117619395358522 94:4.781030261134487 100:4.383002196858317 104:11.50274768893938 124:14.787860367384154 141:6.358348065956566 145:17.647837762241846 160:12.864326274086759 171:5.893151713230665 174:30.18883959180794 175:4.161894672560422 180:6.358348065956566 181:3.7725350638255555 193:3.7554884014089907 199:6.855084114849028 204:5.575285868307597 217:5.46944280756505 226:22.48109948705508 227:5.166474472927523 247:6.219325238580133 253:6.007071927087 289:14.591474695698697 300:6.509032115855688 # 5-htp
5:3.6031968013688194 138:14.417449785689199 142:6.3705020071817815 181:5.89111231320877 223:15.863650616201554 256:13.193373167377834 # abelmoschus
1:53.662713908512124 2:138.94926786110884 3:12.953787996189899 4:13.753709782693507 5:148.17731774574509 6:25.116543611742447 7:18.676635261678378 8:487.8963233254236 9:33.394016632992646 10:14.514699511792253 11:224.23847036579946 12:57.63659762151426 13:16.66835250617458 14:127.13828266957157 15:49.599663036113235 16:11.45770855714107 17:0.7077310796111134 18:36.68910387999547 19:117.06882986663618 20:131.36488893519407 21:93.63304553463827 22:361.7656249331065 23:24.66737383933428 24:246.30691019394942 25:166.18733298953885 26:10.860180484370572 27:115.3095428315089 28:51.92380756846674 29:166.59673737215778 30:197.67628336899364 31:306.44056658956447 32:64.23783477252039 33:44.098154876027934 34:35.33205877010229 35:6.816075973580137 36:12.884214587338425 37:35.18154411773368 38:1.014525355467144 39:310.3055954922911 40:31.608018211321774 41:190.17277834548176 42:100.38279925253111 43:211.20423915336488 44:12.199839895934334 45:144.9021875058964 46:35.49081705795986 47:117.26066460776244 48:394.76982893566503 49:176.05112440820486 50:84.33749063156279 51:20.570175591724603 52:19.00770548568904 53:23.640732063041366 54:94.62609417449927 55:21.75881969028124 56:66.63169331811073 57:87.44399707683206 58:38.752277612339824 59:20.691276751672884 60:57.96531490893187 61:1.6484604259207174 62:19.3036773889655 63:44.20046660712867 64:71.19251203220666 65:2.707146230438213 66:155.2179244169978 67:86.87653256483208 68:149.23762445518534 69:7.254617795166725 70:65.52210290849148 71:29.039128934740578 72:16.45320584542245 73:292.53831887115075 74:35.42077775912991 75:50.74170289033753 76:223.2013072903577 77:0.09393599634480868 78:214.44729517039312 79:265.3130298748142 80:1.951906607549168 81:93.41160357564884 82:173.51019097602386 83:25.291842628697307 84:0.32932864229942743 85:29.538789134625922 86:12.429509139691179 87:12.768980302748703 88:9.745855931443053 89:10.924784887306624 90:66.71317121597775 91:22.045746018997537 92:0.938293424505695 93:9.000642604111908 94:24.52796725284099 96:26.101270988508798 97:65.34787564990191 98:2.722524411755567 99:14.561236921736242 100:32.861209363016904 101:10.841337916434748 102:22.759696051025305 103:32.79185635110735 104:32.935002335267654 105:11.411522208296505 106:54.10365283443472 107:273.56817969446485 108:0.0718665274928732 109:5.935122145337676 110:341.4198880974505 111:41.38159513483007 112:155.6601180460991 113:1.6254577160287595 114:6.207289660768046 116:5.777073450803493 117:8.342148500080457 118:97.10496211437238 119:172.2809492381772 120:225.47514047924636 121:45.524584952526716 122:69.32192246519129 123:10.160693143799858 124:3.280875282025613 125:31.972500052394153 126:145.20606139091774 127:145.66539471870135 128:53.9266008404731 129:125.26048506215201 130:13.36937758523407 131:24.303483732993527 132:67.03421604477629 133:16.45182354944437 134:57.31190321283521 136:99.90453436147628 137:4.67201409262735 138:33.89187299964951 139:0.026838341169893195 141:0.02123312529438747 142:243.0134674645128 143:51.91224005022561 144:142.68802234257558 145:1.7532665067012603 146:499.25369386130274 147:32.63659666651415 148:61.822018172939906 149:58.78824566006255 150:34.06624189012191 151:5.512623942325161 152:14.359193041738282 153:2.5408607535857124 154:13.754393010112944 155:116.60690304651398 156:81.65521425363504 157:3.4914298557617083 158:12.912390592486501 159:79.2664670130449 160:27.826023385454423 161:32.54864783044133 162:57.40677938592388 163:34.56269475333155 164:12.292605756655703 165:2.0380212952101595 166:1.9787377798087507 168:0.5113458761997348 169:4.966622154070948 170:67.0897443148492 171:10.878533156428308 172:0.06982078901745438 174:7.1688659054098665 175:0.8234224840521175 176:68.3903699638616 177:1.80570985069774 178:43.66839868553419 179:32.779886712363044 180:29.998778504911286 181:88.74195285095034 182:16.592433118184598 183:10.354296737532227 184:2.649344876004602 185:146.826932986083 186:35.635575447976606 187:31.728433387786378 188:17.72503109555772 189:273.13348087414545 190:16.888502427459798 191:57.02566351655342 192:149.08161871898395 193:161.9816695620408 194:0.8513940497866404 195:10.515364604660252 196:0.8622918903709467 197:53.19988953970605 198:0.459631071817998 199:0.011578603395518883 200:15.758337893232923 201:50.573525679333116 202:1.4052722921695988 203:7.864849599094225 204:6.452938206659301 205:36.613240168364406 206:0.06251878504254862 207:30.12538718567581 208:40.51141148989318 209:22.674438017918046 210:10.59327626526794 211:10.789035850397957 212:51.099171374108835 213:12.486677696398635 214:6.240041621778685 215:0.6892781013807104 216:41.445769750745214 217:153.45131473701312 218:35.61553305039568 219:1.2393793084841118 220:16.338459980360973 221:1.58661529486847 222:62.95850010767777 223:0.015575384083856171 224:7.371688142228287 225:28.147600937651045 226:1.617326664939913 227:68.14754351563056 228:48.2975637725537 229:62.454349043372666 230:87.64973003377725 231:2.612726712201172 232:6.204986632690936 233:18.178277125017317 234:3.948086688172855 235:0.462200780644273 237:20.84100279304044 238:22.057533504336057 239:2.7448707927750164 240:10.943913938057007 241:0.44620340709204276 242:65.08624310016164 243:2.4836850491902314 244:7.114979130304237 245:22.441032956258375 246:0.8304921563939583 247:0.39600566121731257 248:14.34440338792158 249:3.1249182382043266 250:42.59603681812004 251:2.5517604187697636 252:16.56093809781274 253:1.4249188813693097 254:25.50475505822838 255:4.897188343428174 256:182.16692515579675 257:92.48995395075863 258:47.006981614688776 259:4.514169901315651 260:12.227107667887449 262:71.68054543476264 263:5.2664958775786275 264:9.334907633470767 265:6.241095778089269 266:3.9083258862498282 267:6.2638597784155925 269:10.95381830528886 270:22.22568941765774 272:10.004310255168104 273:95.24972380910192 274:27.669119380689146 275:0.2144210118920279 278:33.68820623579103 279:5.924820765040582 280:48.4845210904098 281:16.375665983117432 282:3.803783943783623E-4 283:0.030641202466461927 286:4.148218106963907 287:23.19059094044068 289:7.959492379287422 290:208.5244556909443 291:52.919542755938686 294:1.4323478950107413 295:7.906945139868379 296:39.52921492426153 297:3.7829517519865954 298:0.17214842211913828 299:48.17654923073579 300:227.8147860973524 301:16.376251151816607# ability
1:6.766770959554964 3:7.137124973958657 5:1.0822217375952603 6:3.5851041032527986 7:7.352180734334263 8:9.178178591125732 9:139.03143655553527 10:7.065068480724523 11:6.209343726005176 12:25.45786769760204 13:2.272191082438307 19:1.5988092219726575 22:7.817910358584536 24:11.415062697096921 25:2.7666581150239034 29:2.455768181941986 30:16.96024696589934 34:2.7262540730021003 36:26.111852041243704 40:2.0590012239173334 41:13.562684874615973 51:17.579758131536018 58:10.749482418854658 63:7.71257749852182 69:10.044190836798336 72:7.04208795188127 73:11.096750514743071 85:22.986348581723004 90:24.879128676607884 97:28.19653245958712 104:3.664294382308774 105:5.241014731386559 106:3.779903261823218 132:9.906061633973106 134:3.5585705461267843 139:12.26651813210555 140:5.334973682805384 144:4.435162627866793 155:8.170731270408876 159:3.1586722241231326 164:13.534505702462662 169:12.889098774526083 174:4.034708859505651 186:23.694290075164357 190:37.27770371803419 198:17.573926423972768 202:5.249303358702153 203:8.060956154352029 216:4.191342292929202 223:3.635394525939088 224:10.082762001950945 225:5.425458734588534 227:4.429801838720921 251:4.336744181159488 252:4.581295720074324 255:6.908390281184375 258:5.105404876831951 263:11.839343045453564 266:6.491191762900531 273:2.6816406201878262 295:5.152162080876044 296:3.63138630052618 297:6.436439082904255 # abrasion
5:8.489734054718392 12:0.35631534794741726 20:2.0468469269852743 22:0.7152011506573305 24:17.000769531469018 26:4.396766006071389 28:1.389886778863235 32:7.095402715868185 34:0.7908033456014566 35:9.486992668988362 37:4.891421506217764 40:9.452766064702598 41:0.6039526376163059 42:0.7064521094245779 43:2.8566542300900726 44:15.069391464738915 49:47.508209825042925 52:1.2638316964681904 57:1.215032412000244 62:13.896489108670057 65:5.994813533669803 68:27.808282269303163 70:8.695923431016757 71:3.909839327342229 72:6.1948671444446175 75:3.1605351923330622 77:1.413699925367133 79:77.78010163977348 83:8.340520283517355 85:19.048585451119607 86:7.168515876990255 88:5.526990205156082 89:10.07283573981152 90:0.3003397825396797 94:1.8614098494120337 100:1.52661069117209 101:5.21425712210181 109:4.938841843594587 116:2.990588266051738 118:1.8482115798171268 120:3.709381578581429 122:1.3000121468493004 129:4.324794883590918 134:1.4420967913220084 136:15.404343693806267 138:0.9659570306612419 145:8.443674488104222 146:2.4677563381014362 147:10.305192897288016 150:4.771526477701206 153:74.40666685144288 155:12.43199387233509 163:7.467886908432361 170:2.1539135806186724 175:9.704208044098692 176:2.4127930458473887 179:11.014623544440228 189:1.8108877907337053 193:1.0315507623983717 204:7.678716951867863 215:11.562959558994477 217:2.4677563381014362 218:22.995504194648507 222:1.1131215943317694 231:2.1327174185927897 233:21.338973183695995 237:2.1050529271803007 239:2.767803992203097 240:3.442699375922822 247:3.1563270359693774 251:2.1140900358427563 254:7.561520699989293 261:2.601517746195895 267:7.595216586657129 270:6.335467720083416 273:22.55925366760045 274:7.956840511713493 293:1.7050443338913246 297:27.148787149339324 298:8.259638491413023 300:3.4280424121583843 # absinthe
5:72.34935420636306 13:9.310169165044195 23:5.136305622522635 25:1.6697734390829595 26:0.7171759767866084 40:4.311342557913343 42:1.5280337405050561 43:1.2464119357632335 48:1.834098422594284 63:15.857970589773707 65:1.1642849083243174 68:4.01875279608989 71:1.7570146222255085 79:9.537433656678004 86:5.378626036916056 88:20.686134186835865 90:0.9726058819292576 100:2.4922615680375064 106:2.6055363962070253 107:2.2107004901610225 119:3.374347930786768 120:5.714625700545183 125:4.560932439319579 129:1.9597053653559413 131:11.924243630099381 138:1.846506184076788 142:7.241694728704771 148:2.4142350785405644 151:6.415197656174378 174:2.8470072522244503 181:1.9396532292694761 185:3.0441347981442353 192:2.1487434187336345 195:6.221069753607156 202:4.018354935092349 212:2.8517943128685936 219:2.6514209934650874 223:51.75354980397162 230:3.8387425503403563 242:8.796406100740125 250:3.3141269621678187 256:150.02766951674909 266:5.2371806431536285 296:2.4657221039645134 # acacia
13:24.250266631352044 89:7.1393434184830165 107:27.859178862195613 175:7.007759287815264 293:7.4580514115956085 # acaricide
5:8.705135714061171 7:49.75423214662507 10:0.172504148027988 11:22.47157086178684 12:14.932223612560396 14:0.22214229075626454 15:3.174392646344965 19:2.782569124105902 22:52.58809703887793 23:0.2627715941680009 24:21.95818265880378 25:2.656401946342425 26:2.8995560642449045 29:0.2568740859003951 32:0.31086396710720066 33:5.054071112498063 37:12.356390594173577 40:116.06433528813925 41:118.96100204007203 42:0.3342150196241177 43:0.17974169699746567 45:10.39373837800534 48:2.9669792768712138 49:24.566524646702657 52:12.175567825864768 54:1.1242030377743824 58:4.902196775607518 59:26.57073439089396 64:15.369791100232431 65:52.89048867657683 66:1.1079440026067318 69:13.530013585742363 70:3.2368370147913335 71:25.228354770260463 72:1.8248041535462483 73:1.442868124117949 76:10.106511713455484 77:0.9222644720225932 78:0.8478262926100048 79:21.437306594259415 82:64.07600745726683 85:21.10873323282091 86:0.3237887259795141 89:8.221948189083877 90:14.30395538522051 105:7.199961856066413 107:0.8032452226919827 116:7.303556863460473 120:47.930082845984586 121:1.4383998342986954 132:0.9908853640675647 138:0.5397130474667808 139:11.719391318400653 144:5.665422147059006 148:95.51214278438006 153:0.6282171790677101 154:1.4788919341866127 155:0.4339205150842597 156:66.57929464197328 160:10.408170134398654 162:0.6194874984444406 163:5.726853292980244 169:19.046998247244673 170:1.5959209524437756 174:1.3130694509544523 176:38.14806555022016 180:21.17938507049276 182:2.1325800052591184 188:26.92945126745436 189:40.18991613048709 192:3.567160997539266 193:0.5939294675916283 194:2.026181520047604 204:1.981106897435445 208:20.10070174312831 210:10.89113004671879 217:1.890551197302041 218:14.11595641974966 219:1.1510503346094894 222:0.6623576277005716 224:13.603831889471772 227:29.43289459574241 232:42.50655575453415 233:23.832227952585534 235:2.6227291068840097 242:10.31689667426516 247:2.5483094261224233 252:1.7641810622574017 254:1.9290408624663145 260:2.4665204829818057 261:6.499059929553396 264:1.6123089690490007 267:6.3384919879435 272:1.3681924322255263 275:17.966611184679195 289:7.0507446969856655 290:7.980169773866794 300:2.8109831011763378 301:7.646018590259084# acceleration
5:18.217330176595212 10:3.2686557325202696 48:10.685258177401298 76:5.293154909305652 79:9.368640361106527 88:20.954099622301854 112:12.195309076816349 148:12.017762952372184 230:6.154844755788201 231:66.0731655014554 242:13.503046566877794 256:16.705148713735973 # acer
8:16.306697179698823 19:3.7450956397452235 20:10.774177948202686 26:3.7985330091511167 29:4.715770070456554 65:4.421771390809481 68:4.110603748997911 79:11.974368362388404 86:4.860553441486881 90:4.164713301331554 112:6.003958009702846 118:6.393826315983072 133:6.9446737933898275 223:5.977040255749223 245:6.855716647781587 246:6.52049019384362 256:30.114187886990784 272:37.45266955216036 273:4.962139836238494 300:8.160716152907037 # acetabularia
3:0.5730885005336478 4:5.028570577898102 5:51.3753082497689 8:0.02983760613490367 9:11.707295848490217 10:3.0235537885040604 11:5.3852891968655126 12:0.4196926357922819 13:3.0298881034781857 14:0.6272015260290082 16:4.164422431048894 19:25.895887322240068 20:2.2276688543632233 22:7.599149382603718 24:17.695429727288506 26:8.16526809355024 32:3.5643806212946543 34:29.57260900243926 35:2.659931261907541 36:17.030093531583177 40:9.899132516590635 41:33.568315658801446 42:12.165933725091897 43:38.124467283184245 44:15.54981429142815 47:1.3656056225938054 49:2.7529519401870006 50:20.287094530384245 51:5.746348796081138 52:21.090170175246236 58:6.34525680306515 64:18.43889776428817 65:2.880933926661284 68:2.3874276676802246 70:1.1667247147669737 71:4.1235619834660175 72:15.442869726793676 79:117.94432773878239 82:1.071831765788463 85:4.498616983257732 90:18.646327316826316 94:6.391242135352163 97:19.056221867677177 98:1.8270623727018669 102:6.828587348657914 104:5.646218639362611 111:6.657474040371659 117:8.725323743115155 119:2.4478148264752315 120:63.80764748289585 124:8.755335438804348 127:3.2242211038625848 129:4.543137085462024 142:5.359094078322881 147:1.6151113305826985 148:16.11967136091385 149:169.9318872568745 155:12.899927691949218 158:7.295682027920967 160:41.205430692039194 162:4.545105009483179 163:12.500774822841977 166:7.73204586344552 182:2.836529258561749 184:8.279571400161538 189:6.278791196578708 194:21.41267573480649 197:5.7870440652335855 199:10.420321385363684 200:28.677047848957113 201:2.1318412505289728 210:4.408895332321957 212:6.370959241558504 221:46.38932918984596 222:4.66847807058479 231:2.2413465924753893 237:6.928087010971596 245:19.784798955329972 246:12.191496942662818 252:2.4442738467640384 264:141.95579185795197 270:55.84397792374724 273:3.7837494564519796 283:10.695710732875806 300:9.740209787242867 # acetaldehyde
3:1.3821134168367828 5:31.507369948940497 7:4.008648340033358 10:0.05785833288642622 11:2.678532331519696 12:5.909955152571934 13:18.425483764222303 15:2.5674776089329163 18:3.1083701826832795 19:71.2607350426155 20:8.030828963695203 22:4.583448905651784 23:0.11827227434858596 24:5.013253830513806 25:0.23958337114857198 26:7.164170394149201 27:1.2185993280625513 29:45.936935504570734 32:4.432451446806796 34:55.53324169457703 36:7.838344403048553 37:3.1025137542858903 41:1.610080069421551 42:1.8349016161850105 43:0.06235326854257288 44:3.1865897486036827 45:0.005774495502923283 48:2.3720557752561486 49:1.1276567380919333 51:3.6730813839157994 52:6.5481864559988425 55:8.688634539700587 56:0.838196839211452 58:24.72826830694903 60:0.8338574222680565 62:0.4366879653130478 64:19.47704773598594 65:17.833376259600023 67:0.30021808295848285 68:8.471245659850807 70:0.41235076383551095 71:0.2856671435790867 75:0.11374755232789516 79:100.72448697783616 81:0.9369990756920361 82:0.34715863648151607 85:29.541151227309772 86:1.804796575260835 88:12.229058841649643 91:15.053698975104382 94:1.0385343281370387 99:2.4742480575034462 100:3.573652025750661 101:3.3952037856089983 102:19.07006221897864 104:0.7626813266173607 110:0.3668604565871682 111:1.1419962951880187 118:1.0272784388157774 119:1.4550955815640176 120:82.07287914822655 124:2.02175954962624 129:80.99232467635086 132:0.7308904963412906 136:0.6654522194296913 140:2.0872098993244754 141:34.25075968616138 142:7.032195047434069 145:0.36567852312869614 147:3.548853761833958 149:227.53718154961246 150:2.9946392360828864 153:0.4104697721612629 155:5.02909588124633 158:1.3986920101407305 159:0.44338302677111757 162:0.40301290054796185 163:0.20507917041165633 170:1.2923731145083686 172:22.917505638116488 175:3.1988951384318667 179:3.9690484758226843 181:9.690223108251644 182:1.8047332350198166 189:0.9955505031779869 191:16.609551419620004 195:0.3591767860069098 205:6.735876253911644 209:3.9896664581680485 212:1.0307488019487856 216:4.52196497664616 221:0.984519129303709 222:2.7068016975439986 237:1.2494327340192861 245:1.372012078715199 246:4.460125441377443 247:2.2069880635065813 248:1.2386244477602966 252:15.594444344974828 253:2.0229671205822757 258:38.54299517201934 263:1.4336802945521498 264:20.730226857446883 269:6.321963210106514 270:4.43243667939979 272:1.07839431314446 273:31.68651366336772 289:11.76486445261884 290:2.360713019397398 291:1.947115988055681 293:0.9064478033036449 295:6.304524578926803 296:0.7403159913457921 298:1.9103964347448075 300:7.461215963022744 301:2.2076739839478257# acetate
1:8.136384935239578 2:14.403079449382526 3:30.47982645590181 5:1.6326995549343242 11:2.495986556054806 12:7.983311701734812 13:2.913368602283457 16:3.5504454558442484 18:37.11774595470676 19:6.926011540178051 25:3.4278943716625725 28:11.070593654252118 29:3.1051477577503004 37:10.842931210058735 39:3.52928397801644 48:9.91426046043584 49:14.554878682020922 55:4.792783056998169 60:11.63822925634542 68:2.536163570977535 69:4.369813717744966 73:4.890165426712869 76:4.912199873135752 80:25.453956096772217 93:46.81434666448002 94:4.742437342814479 99:15.748828648445615 101:28.015788738118307 109:30.818724431751257 111:12.509750099866803 116:14.779334781963733 121:4.88459788228151 125:6.5147572193424645 126:5.044946518141688 138:9.943370652219214 155:3.4487416042768615 164:24.943491861878464 174:4.726683331808427 182:14.191727049046511 193:3.717898997273608 226:9.794214468541611 245:13.116397127130229 249:16.49509039800339 251:5.03330343486372 257:7.132612563993358 283:16.701275368699974 289:24.241648870531744 # acetazolamide
3:3.270508497437966 4:1.449889708982399 5:6.134299898118101 8:0.05163151300198159 9:0.7807733098823626 10:16.03907060430188 11:0.3667621621553369 12:30.98338437763888 13:3.2151717094493395 15:1.2238119153416536 16:1.0772500609548081 18:0.4738000069891155 19:26.77124629572402 20:2.3982088187653585 21:0.9671622352725866 22:17.89799740114986 23:0.7600205137209053 24:9.298015889767381 25:4.139419109109917 26:12.665863168193484 29:0.7512122218281212 32:0.8302494747418766 34:0.9533389507321067 35:0.4846964762972635 36:6.122081980598683 41:34.47273360701157 42:7.873456503446959 43:6.906313143934973 44:1.5296703821940982 48:1.1274860770893518 49:6.405027353503896 51:17.135099474148774 52:10.07594046376542 54:6.108066196784596 59:4.67518412647283 60:1.8149650991784818 61:3.3047462705438093 63:0.8357525276180349 65:3.0638504466884555 66:1.8195663124145758 67:1.0832325710766142 68:2.561338663555588 72:3.1890851075285447 77:1.6047556957437774 79:88.9663599393759 83:1.1559707513115587 85:32.86209472522094 88:30.47359130419436 90:2.6472212452490824 94:2.0651877409407073 100:1.7213096615272463 102:0.6838663807915338 110:1.1857233495903525 111:2.188278454137354 116:23.522348817199706 117:3.1655713896550624 120:65.20604492743315 122:5.320404965370524 124:3.1799708579843626 128:5.371419603536489 130:4.121910740541696 136:5.576775896109082 142:1.5964937940991253 145:1.183950185535616 146:2.683317940562988 147:10.98921980085735 148:1.6495059321099543 149:64.96118203827913 155:58.23427943361892 158:2.486278349056961 159:4.884646791151176 160:7.13449100910083 162:9.313095749907017 171:3.074867177306966 175:1.5357585478876012 181:4.7044068487813195 182:22.36030980902519 184:2.9523091507199224 191:14.572709345483329 193:1.2072309296870642 194:2.8286399079496616 197:1.78900689184727 204:2.780447651569313 212:2.0558427138905664 215:12.256795615113923 218:1.8720795237218437 221:6.464471856060837 226:6.9010833344776 231:2.342375562180163 238:10.974666250314717 245:20.239855206107187 246:2.161086382536591 247:3.380692274898779 251:2.3233792339112336 254:2.7246540619533604 260:3.2948702691709624 261:8.22168294647611 264:2.3818986025715385 270:12.479699320926178 273:43.03571102930456 288:4.989360021199853 289:8.789329206543284 290:3.5458759076769533 # acetone
1:2.203326816397082 12:6.774966406961799 19:52.50480319618078 41:13.809851117287694 43:2.359371722038879 48:8.674220156294403 51:3.795816247600658 52:16.650739975277165 65:7.053554732325391 68:1.9849381655649052 70:9.000937686641564 79:35.20000077847281 85:39.950174077077044 102:13.490399508154985 110:3.0983062935780676 124:13.433616583138281 132:10.070990961543218 136:3.597889406338012 142:3.593591799478547 149:103.24703696135063 155:8.332619977676794 158:4.596377635603162 159:3.2363791943781517 172:15.803098988032431 182:12.919541122062027 246:37.20820160360193 256:7.527549071064589 264:114.56307755296211 273:8.109458990344155 # acetyl-coa
3:2.1870743416517473 5:24.764673243560996 8:1.0922935475013695 10:33.36619886573759 12:6.369875873096779 13:19.00538973232846 15:2.9467456468792452 20:30.288651566391433 31:3.7891578532868317 32:27.602989957239433 34:2.607282913547765 37:3.2637684656137753 42:61.00827581892273 50:8.751031621253391 52:3.2181831117521496 61:5.261707842679529 67:112.5616575200282 68:6.047227620711137 78:16.256510979831486 79:2.2283760449575607 82:2.8632523528298077 102:50.056531366438065 104:3.5395581369174627 111:27.18554669366327 118:3.9087882616375524 122:3.262533538181926 136:3.394939596375225 142:3.3906764010055586 149:21.046919562277978 150:3.2007154798732786 155:2.6673642670619064 160:11.090468134429962 163:2.570780729654315 170:19.248204014915874 219:10.081307376193523 233:16.530381907239114 245:28.403606184738198 258:4.976090480727972 264:4.273512872387772 296:9.67516786329763 300:5.628703113459893 # acetylation
1:12.619463577051588 2:35.35373050620258 3:157.20535720191822 5:7.941140074843388 7:38.27883886489979 11:0.6711486185369606 14:38.10129818598834 18:12.271841791102053 19:10.295419529219268 20:11.285917961799129 22:14.703088966318937 24:11.259323540417828 26:56.67212382675654 29:38.75134717027685 30:2.0523083162312004 32:14.462776684743325 33:52.812304540371535 39:15.730454922349669 42:14.650568546315569 46:22.923054583559722 48:43.03389712552805 49:35.75545859106447 53:22.86516504308167 54:19.58070781222149 55:20.836125248760453 60:19.471959132559633 62:16.90822362692647 63:14.494047478412712 65:30.01055594900899 76:21.31715160122723 80:26.769043104553763 87:26.420982170805754 88:19.28259169298595 91:22.241053907016813 94:2.541243428476442 97:37.33166326411799 111:21.19479731907478 113:31.00317681025931 117:62.16556168714059 120:41.36465606656633 122:17.899253053936558 124:43.21733889463296 130:4.647628417013288 132:18.855479400038906 141:201.0035916624944 149:21.13384018533339 150:17.641851505285018 173:31.04288048425625 197:49.71934265968392 206:71.57367663748282 209:19.998086334536673 215:2.5575170965153053 233:18.405243746372726 246:21.071245421803543 253:62.301591366303974 284:6.202813235810571 # acetylcysteine
5:2.1259020284515016 19:8.058019142448547 29:3.6567923148415797 40:3.2296635396354714 59:28.279597737416516 68:8.794948304559123 79:17.09514638747474 85:4.297409073397968 122:4.634124666427145 147:4.902838882966363 155:27.135446596519138 221:13.260129310852564 245:5.761010640346846 270:5.41343782024987 # acetylene
1:36.07078873312039 2:27.858749437766278 3:54.49185244625956 4:26.04526015001091 7:14.73808312985171 10:7.943537779442481 13:37.03981570367231 19:6.440947109487962 20:6.953874478231423 22:22.924469561409193 28:45.08011921116788 29:8.351144074720462 30:10.608628617966167 31:28.46559726668994 35:2.4678629165858994 40:20.40600413229553 42:22.86964937320402 56:4.212512291432929 62:3.5763091699146394 65:36.47779424588665 66:27.8675507155847 69:10.953055577291268 83:9.483490897331833 87:34.897560810420195 97:12.22956068259064 100:10.901897448104842 117:14.157849995706382 118:11.680365502577006 136:26.79804118651546 149:8.955433774136884 158:12.66848718395918 170:50.66681355288137 199:15.899160592823716 200:17.08763573646048 206:16.500780455243596 207:17.046464308992622 210:9.54920618502751 217:13.106307451719902 238:16.23232588347397 255:17.52476380086668 268:13.902273704568715 278:39.01542380967057 # achalasia
3:10.896242717140272 11:3.6032823006843175 12:3.81149044100146 13:4.043224517199272 14:27.906947215458285 15:21.382954346305024 19:16.363050552288573 21:11.87632429631079 23:4.25675313236115 26:9.372279974883549 28:54.50778234013933 34:4.535426975368015 35:3.817018124994126 37:5.235705463783648 43:10.859835519663697 44:5.287201177596437 46:6.50266651941954 47:13.180050002974586 49:3.8745062474987173 50:52.505977117143914 66:5.637865818448809 96:39.98276874331048 100:5.520503568759451 122:5.2344033323363695 133:15.734655854252555 137:6.891591081396426 150:22.208749420798377 154:25.110219471874153 159:4.995356678359535 194:6.78319641813716 197:5.601513641273021 205:7.286756824648834 208:45.55356192546659 209:14.33483835744829 241:9.297269326632389 250:6.412024342843115 284:36.070181672034636 290:7.556148795424483 296:5.491065973212144 300:7.671873142869316 # achondroplasia
2:30.24686166716068 3:31.550601769637176 5:6.059794659732007 8:1.924015308160538 10:3.099560963408525 13:15.693014795744844 14:3.219317449717337 16:3.745780025793026 18:38.41845086245446 24:2.6173362684650896 29:3.296890119650792 37:19.33631910514843 39:3.724468059947367 40:2.876701202359716 48:17.926709282867186 55:12.743140288756702 57:4.15507333100038 58:4.919703399789098 59:3.9156258165188373 60:4.654752975711962 65:3.0162092844225636 75:3.295855811967246 78:4.299814912705296 80:6.473549231425124 83:10.39918213275864 84:5.335827867913277 88:11.955396863230138 94:21.42922989683105 99:16.167441088585505 103:7.311082428199967 106:4.667761696538333 112:11.82981063790757 120:3.6102385993327237 132:4.50131710106262 141:26.243861331543126 148:4.459319780823911 149:3.590676855358476 166:14.059537203492184 171:6.058493373450988 185:5.138691660919865 191:5.745695131159503 207:54.46175467634643 216:21.870164255329293 230:14.727692775611738 253:15.128374983017254 256:3.2480830097496627 261:14.339688256015659 273:3.5336140674501415 285:54.40216860628032 286:21.153001352148348 288:18.924878574481752 # aciclovir
1:0.9498127307814191 2:0.9046296173084466 3:1.0895376729150672 4:1.9971778361996477 5:0.21293377891499055 6:2.2198395399693998 7:4.594788946755751 9:62.17974466927678 10:4.330318045959181 11:131.8756234646467 12:8.008579165459905 13:1.0648429579499612 14:9.013656448307918 18:0.8853054770378462 19:26.130531975203926 22:27.477228525843483 24:130.39978017151364 25:1.484546134927405 26:0.5763557239348576 29:1.2178489738653187 30:6.814186154367864 32:27.1075070274851 34:5.2377575659324265 36:2.4195377876209663 37:2.03845296234981 39:1.5703979238948755 41:20.250299169479256 42:55.82975072841187 43:4.364475170610644 44:2.0832915566365626 45:0.8242326017997227 46:3.184056289049838 48:10.774178375761746 49:8.187802151025267 51:13.133349169341107 53:8.962879441187557 59:1.7334937078302157 61:10.549368564776403 63:4.929258844727675 64:2.7453167838839985 67:1.5950949382626465 68:12.142432909610577 70:1.7826357800186647 71:1.5692794722311685 72:1.0532239733659692 76:21.8107654722973 78:32.59220473684127 79:14.001694481126199 82:1.6758305247990153 86:1.3303685715406879 94:7.8726059605734235 100:7.094312166993278 110:5.823639948497621 111:2.781755237849111 119:3.1593206063420785 120:1.474444882491734 127:3.9637050500720146 129:1.766734667514844 136:12.5291811551409 142:6.8056547945664745 148:12.705383235627561 149:65.08893718753167 150:1.9807814070305647 159:6.097142318436694 172:12.62675265169933 179:2.496689831290045 181:45.02840136864258 184:9.802786272857967 185:8.253706107322937 186:11.167915817334073 189:13.97556116646734 191:9.446384239745534 201:2.827353205715344 203:26.271187900910096 208:2.512779671988706 216:2.78544479487129 217:9.226446829670827 218:2.448802387587183 219:2.445225352820107 220:10.69985714753685 234:12.780966973885327 238:12.300126428967781 242:14.881121462822254 247:10.709172557770597 248:2.9002234702620067 249:4.666304920380167 251:8.44396792734811 256:1.178850538373434 262:11.057302352277793 264:2.983978277555229 269:17.52662784828034 270:14.432023322760372 273:49.0634284021093 274:3.534047692550602 283:4.766232147077605 290:4.182406475683428 291:3.7245530969425578 293:7.512551409233576 295:3.7040997496942576 # acidity
5:2.9507325972767156 10:4.338863940655356 13:4.3427152809678224 18:27.705571660339867 24:3.831457624439586 30:5.680678780600498 55:15.39852913732471 79:11.617388125904874 91:38.11183203185283 100:5.827979412684191 102:4.4414435560431516 110:64.95550330325553 127:18.12277781331014 155:4.903554736356565 170:15.984833952855675 230:7.277370167964299 238:8.499173015864784 256:39.145196804334056 264:6.596871429728328 # acinetobacter
7:5.169069309356334 20:4.5118001079419905 42:13.637730097182287 54:6.663969945758316 71:5.674655682336883 74:14.964241206535986 78:15.407739010665715 81:6.78777229184807 94:6.932005175410803 146:18.1500150011698 197:16.079835763210955 201:7.124850400139984 215:6.950189034730241 222:14.830151400330363 258:8.020559657334044 262:8.572074727545953 293:6.743455014512508 # acoustics
3:18.840043678040104 10:6.673504178433084 12:17.764682794414597 13:2.092688873826928 18:6.2036094228215415 19:5.213448978063663 22:7.420915598756055 25:7.729204404557427 26:1.4783694020756681 29:7.072362640137548 30:24.087423652390537 41:7.078638361752363 49:18.021067382072744 52:8.92801271165432 68:5.9081497520525605 75:7.0702732501980465 79:93.38909188655684 85:14.897264939861376 88:3.525231600254487 101:9.374539715319996 104:24.698330286814606 107:8.963268044666757 120:2.5684085021412058 121:10.674516283069188 128:9.075278919848884 141:13.558020313425011 149:20.745734415911834 162:2.8967866073425133 164:13.11865872900567 182:30.254079094076396 184:12.359539152026905 189:10.269084087444819 246:10.607126558430759 301:13.280616947973938# acrolein
19:8.732425798274939 23:10.727500065049883 24:3.284475799846508 26:3.0888748274085507 65:3.6969295268156457 85:12.024300890564668 86:56.978394223526486 129:4.656580243736319 143:17.676432137751178 144:6.055191235382136 155:28.579111409016225 164:7.030791373004742 169:26.859166891953453 174:14.079414736824692 179:13.76389487885191 215:5.677665226694913 224:13.384569183367514 232:5.8913763225535405 300:7.402572667209081 # acromion
7:3.502554634971843 11:2.935530014594323 13:3.3637016989083506 24:8.370445836098934 32:3.6738054506045006 49:9.05919904661757 68:8.59353490796263 72:9.370706508800787 76:5.389363113082412 79:16.782058082875842 88:4.880383855783893 117:6.434064104046848 123:4.100000218344422 130:7.444062346657613 149:44.86593061375353 155:10.531485801226559 158:5.693313771319615 210:11.023175415907161 214:5.968304228553308 215:5.236183156382387 233:20.57986156314586 246:5.32785425832925 247:6.6639439425322635 270:13.3949415099752 273:10.303270690035147 283:7.441717703894057 # acrylonitrile
5:0.05951619359531819 8:560.3090252221139 10:3.5060247698868716 11:14.771144292553315 12:6.708081675007458 19:39.49173488539757 20:2.67408838352697 23:3.883453567072119 24:0.42336396294457335 26:13.490221379689105 32:0.9539406523492329 34:13.769358585698246 37:1.6336563468822294 39:1.194077036318689 40:0.5827933162428519 42:0.9886274855022824 44:1.676240977721575 50:5.261935559946816 51:1.9223203208313653 52:10.590656476713342 53:2.7249263065204756 56:165.11488511299214 59:1.3461026137471934 63:0.9596938184845106 65:21.832039802896805 67:85.12916978188979 68:0.4855460361197482 72:3.485931394736469 75:0.8703778874566606 76:2.3744382161626305 77:1.7530424178584985 78:22.95471868815798 82:14.837154147720646 86:8.308868175339208 90:0.516928226820661 94:2.2221073598145766 96:9.254255522711658 100:6.183857651847169 111:7.21758126465047 118:6.918511521140511 121:2.349563697510693 133:2.6983145479360147 142:5.901211375202618 148:1.7987682275925956 150:5.529785244799168 155:4.4928488373350275 158:2.6489866812170626 163:1.052960462203588 166:2.857093801109469 174:2.2080529800671767 179:2.071790423839649 189:2.1695254038805447 192:5.467179525825317 195:1.3109814175985444 212:2.2126141762041125 218:18.31683309185674 224:6.268308154339391 225:3.5074659860786626 227:7.694251798771018 230:3.1643871423717536 232:59.80081924187342 237:2.4746982397825925 246:7.158240758524042 263:45.01055920503652 270:2.305516587272802 281:6.614140859850595 287:5.163954550421055 295:9.120430033870582 296:6.1287190162682945 # actin
5:0.36210756533761035 7:1.4273715910925315 11:0.9740483626504299 19:40.9877767427477 20:4.010876583907006 22:1.6221717916934069 23:1.4857094568938884 24:8.1340336665054 29:10.183521272321526 30:2.4518227152064322 34:5.846256995812785 37:2.327931952963707 40:1.128461008259734 42:5.606552055963764 44:13.248794270712626 45:1.055162579856173 49:1.1800635712818677 63:5.53145202759794 65:1.241400600706073 68:4.196307260071372 70:2.064115760263098 71:6.123916194650539 72:1.3006069989798454 75:15.760048607331253 76:3.116664953006876 79:9.828254497075982 85:2.0258980215274454 90:4.2932951627561 102:5.107278733898978 119:9.591674990320614 126:3.2425705226508574 129:6.573980525276943 136:13.504470539938806 147:2.571206696136811 149:11.06840010345309 150:26.50671546435291 155:1.7728781793894977 160:9.060304487745949 163:10.9211445354936 171:18.487808258841383 179:8.181446425455544 182:3.8807936300345225 188:2.924823209386219 195:1.974355469294452 212:8.495401483315183 215:2.9731015816961914 218:14.469974208698586 222:6.707623056848765 230:3.937425500092269 233:2.4417543984828542 238:5.118357632140503 245:16.459172023964705 246:15.466797224500677 268:10.66318958334178 270:3.0442481850831213 273:23.089929138073362 291:4.0433301674773245 296:2.5579016528362915 # actinide
6:2.8437276136815277 8:190.88061509858667 15:2.34777197428645 19:205.6625379832536 23:1.7816028718704227 24:9.143822488544707 26:1.033436849381943 29:1.770299583174387 32:1.8708063470673086 42:11.713737195497663 67:6.867062034042595 68:1.2736792512804367 71:2.153307031620987 77:8.158446059337045 79:10.866710898136494 102:5.770968652744343 104:2.9202273363228604 110:309.2245173194841 120:2.050846016128993 122:2.651836374891044 125:5.018181115407393 136:14.58054269409248 149:2.033163257281505 195:7.100916302397493 214:18.48059560907412 246:3.3988563826000875 301:4.690305566899608# actinobacteria
12:3.6170383137539157 19:3.0959420310445918 29:4.046548966445712 52:123.79947817833259 102:26.95013939139103 120:4.367707501105016 129:20.80441972328189 149:92.05370626264089 155:11.556161796455346 158:6.200552240823294 245:36.063684933277194 # acylation
10:22.733444715835553 20:4.760585004656276 32:14.067329645006247 42:14.166494049355146 48:6.0199836753755225 56:6.897975371321107 57:15.637256731292172 59:6.128348025668954 72:13.377669531392826 82:6.058456803152452 83:14.99521103262726 104:6.783228009910833 107:15.803918814677298 148:6.690607214005224 218:6.959830936699812 237:7.475130184198457 245:7.635870316472018 253:8.4367834560397 257:9.613641699561041 290:8.828486510836212 # adaption
1:28.125889012175477 2:32.19517007003003 3:444.5260627691344 4:66.12018295075745 5:67.40944568297547 7:21.5209236857156 9:0.03939609798900027 10:44.79630808632391 11:21.201552470965556 12:41.89584108162415 13:34.50922492465941 14:35.78858012535871 15:4.928405025645817 16:112.88998468806554 17:48.24580063739862 18:1052.4365450912862 19:8.397564902728565 20:87.0408984912788 22:3.7716415176902456 23:3.3908456115058416 24:75.31149265257604 25:7.368074772090528 26:5.83384457411743 27:18.49824734293475 28:159.02904469840152 29:6.234806649957038 30:2.7750122051285517 31:7.226625197285106 32:6.624770312699268 33:0.8400266816405958 34:10.908350249233505 35:7.787486484530576 37:35.23639535119208 38:1.5164322440390317 39:35.788773254388126 40:4.8253631589921575 41:9.632343695341218 42:6.786607342608906 43:20.57002146986549 44:5.9126525095232685 45:4.526147945628 46:4.672259277451142 47:5.6758113482292885 48:8.040352721450798 49:88.22386165626904 50:0.2865993734936823 52:23.7572748163394 54:11.230106410263133 55:48.449194683853136 57:2.3883256212983746 58:0.7837026146010423 59:8.414105839371665 60:272.79410374448827 61:17.437501709439267 62:27.583908794677697 63:10.165755992210384 64:0.8682821519610908 65:0.8340632135366698 66:3.1989658963240575 68:2.082953873055751 69:0.5618318573407306 70:8.619509112386146 71:20.40285066681445 72:12.24605495786132 75:0.031084798348140603 76:8.072013133286921 77:82.81651644643199 78:0.4086143355294896 79:21.044014448866296 80:6.426157032995265 81:96.89027348095146 82:4.7075087020593696 83:1.9262150544137715 84:1.0756434843723097 85:0.22951574454290405 86:0.06082932037901229 87:1.910877547604369 88:10.953055080666156 90:2.189637729384112 91:44.89030109911386 93:6.093040164388148 94:22.86383425638993 98:21.915198407228548 100:3.008800983875349 101:6.241387884089594 102:1.0476918241798234 104:26.023989217777203 105:1.714895360876332 106:16.01222956541277 107:5.702057060096519 111:12.743593405818775 112:6.525613370150969 121:3.9210435672029798 122:29.520122793288976 123:0.18921350325063782 125:2.1972809233673316 126:1.011398147443915 128:60.468881670229834 129:12.6398814016838 133:4.594926123228283 134:2.840429760168678 136:6.137238937864319 137:1.5095577281712913 138:12.041626932767672 140:6.005205554078164 141:2.0280109349504793 142:2.7679518164278076 144:202.98975847903566 145:0.2104092305308442 146:4.8861167077178855 147:0.5382259459227063 148:6.294042278718096 150:18.542385774980314 151:0.2478705148003196 153:0.24662222116574184 155:11.198587143792656 156:24.830904306365085 157:21.048813701787555 158:8.913921813875458 159:5.167883196085825 160:24.47667233653158 161:4.831232855805462 162:4.978656061347723 163:14.78673183130815 174:12.154998686470364 175:0.4208861186986494 176:9.350675760694317 179:16.51986119668959 181:0.2302456534518593 184:10.35146688844985 188:7.511266599681525 189:0.7604361734278835 192:5.522381443359299 193:0.22292957030496952 195:8.256940823762054 201:12.930084020680814 206:14.382679584128605 209:3.4084911198011487 212:0.7927521671752734 215:7.652217497717773 216:12.758687476037169 217:1.3002089725123513 221:7.399558927414211 227:8.671727999913982 230:1.5692392635055412 237:37.11938036942532 238:2.610375079071045 239:5.48523840173911 242:30.409473229682252 245:19.457087229172355 246:0.874205018415826 247:1.9095484289564493 248:4.1376080302032925 252:14.269611915090469 253:16.925299904898946 255:15.880173976612108 257:2.7469897107913295 258:5.577800212945534 260:69.66723642758802 264:1.050293791414272 265:2.59554530404036 267:4.9989058002649545 269:16.534317444154325 274:5.338503120273056 275:3.167863898459229 280:13.406699290769435 282:7.122056815282036 283:2.5871333944407993 291:10.800291790324827 295:1.6410962296376086 298:10.67690629420381 300:40.717146087010406 301:1.9102128281721948# addiction
5:0.44302627851609994 8:6.44633466123866 10:28.08665609343782 13:1.4351062971576107 14:1.5340339814288677 19:63.54990053871675 23:10.670829835427922 26:0.888804405044922 32:1.6989093344088073 34:1.8484874438493653 39:1.9767404562187094 44:7.580907167198117 47:13.439042932059342 48:25.304748971237274 65:9.780613067645778 67:2.002835354970539 68:8.885148893114135 70:2.20016218206747 76:23.777530591214084 78:2.4996778481852653 79:22.029241593093023 90:4.568713591695907 96:4.240474172094567 102:28.70673776632322 104:2.73118308752737 110:6.738245416541579 118:8.791969906459775 129:203.3484467896254 136:2.5925757170432275 142:20.866441606528923 149:24.165709013629296 150:2.4072635413284353 152:5.435017150338127 192:7.287334053244833 217:3.7602713706592614 218:2.892111693144698 219:8.374652982021562 221:8.674999340189828 230:4.088560545343686 237:9.380132969436815 246:3.2050466581090116 264:16.68294161020729 273:1.807369050345288 # adenine
1:0.9409592087163658 2:0.8959125045473963 3:52.30470849686864 5:16.81937099337778 7:19.88256116644112 8:106.14496801594079 10:19.157377046553123 11:22.47106005688963 13:90.33932800376255 14:14.116634541873639 16:16.246942696651672 17:2.668842695633114 19:20.558279038903702 23:61.68860241751263 24:11.669787469891714 25:5.294920036804192 26:0.5688830506028406 28:12.42027898382274 29:9.20833719389936 30:33.130544870649835 35:12.761826970202444 37:32.30036382370693 38:16.999846376774787 42:15.077249643759897 43:1.066979503569197 44:6.625559934099297 47:11.969429799097055 50:11.468583658859641 51:13.096069121728416 54:2.401529382293108 55:14.2659880683179 56:7.2966422456965025 57:11.76099495570716 59:30.156629218401726 60:2.3769715849121704 62:23.853126116062132 68:3.607859061009218 72:25.029506309449456 74:17.623542586927815 77:12.508541802103533 83:10.847707581500991 85:5.88269325470836 86:1.3205800731739064 88:13.110769142088294 91:3.012754310993112 100:19.468175001271455 103:12.520141556487179 111:14.532969826416931 117:320.3768285007752 124:10.260895812577806 126:8.442187169685868 130:12.227876673442962 133:3.131354303358299 150:1.9699548157774458 151:1.771508955909098 154:21.85150847751582 158:8.775110723251432 160:2.8960919792014708 162:1.7571231252501036 166:3.2939513784406635 171:17.448596739239736 173:5.123307180500567 182:3.551661053997837 190:8.253234498330775 196:38.361692780661286 198:5.889940693722659 199:4.617497474540559 206:118.78651505585638 208:13.659816905596555 210:314.4837693056216 215:2.6574757467542947 219:2.4339070707626873 221:7.70252658311234 227:2.99956539485451 238:12.274685315392738 239:3.5986034315859974 245:8.708614736154468 258:3.646841282423273 267:9.324972517773867 272:7.954290270140828 274:3.5220146461590454 293:2.4721572152000877 295:10.046178083134855 298:10.003110357175382 # adenocarcinoma
2:11.861600679329577 5:46.150612435649414 6:3.100295543877307 7:9.940511157340426 8:0.8282701204961181 9:3.766608047767612 10:52.033020370749696 11:2.2569583299201272 13:6.005679841032417 14:3.4778816653119256 15:8.959065461365547 16:1.9658952850615636 18:0.8071354556404188 19:61.97794336246813 20:0.014942477325384345 21:1.7521516243257085 22:7.282997956806717 23:18.482547541945678 24:40.058991387980996 25:4.464323786371469 26:32.89968196595083 27:1.0632672194246402 28:0.525287581460805 29:0.05803600448861989 32:10.716920788509928 34:11.503883101487148 35:6.730850928003165E-4 36:0.7193035094255174 37:6.127095359430939 38:1.6256238221146115 39:31.587169850955235 40:28.614511433393595 41:18.417444981762362 42:1.5515082727881457 43:1.1048362609622604 44:19.975818137230448 46:4.912964710967085 48:0.234493839478998 49:0.003136919825757314 51:11.43112721902886 52:6.001880416804376 57:2.593578284544939 58:0.8741522275574655 59:5.21167388466767 60:0.6969752844630897 61:6.363376347212218 63:23.90282637267866 65:3.0023793863134993 66:3.420478690644256 67:21.49114889027161 68:57.27887463687733 69:3.268967639016989 70:9.094234430215062 71:1.932517391138492 72:46.33426054332497 73:0.9958113820902286 75:14.1217733999939 76:4.201714616074048 77:15.394541946354721 78:6.220517904197885 79:53.17421129903967 81:0.7944306901186283 82:2.119148879117397 83:2.119148879117397 84:4.593156133718945 86:0.09559912804173165 87:6.5173973593153125 88:39.490252064288775 89:0.5691579123940792 90:4.892048007895958 91:1.181701724265989 100:26.903058675720228 101:3.053116235951474 106:3.433331568383079 112:87.27414075978892 118:0.8802239911715517 120:7.783752716767301 121:0.9917985950093916 122:24.9729499611664 129:135.79521131042708 131:2.311332479569396 134:10.825315640561303 136:15.368211919981489 137:1.6186250522252421 138:8.559524994405056 143:19.517667071451953 144:14.216095495003474 145:2.1736932921995975 146:5.128881045767928 147:6.838604122981085 148:20.81387523231291 155:53.684256276187 156:1.1332351914668182 158:1.236787802212966 159:23.369491272800637 160:1.0884787353155738 161:9.817270406017506 164:62.91356713583158 166:1.412704129247977 175:2.8622276313132877 176:1.3570592611351395 179:22.65076033857944 181:5.252719256606481 182:1.6311497826461547 185:13.46168941809534 188:3.84693891579952 191:1.4938793395732068 193:22.586053661110114 194:10.354488074057947 195:12.865840517291376 196:2.466992093095685 197:7.0942361641129175 198:3.783844053896193 202:1.8344241301165942 204:5.321605924465554 206:2.8545329946428977 215:12.787718619804314 216:4.155312742357051 218:67.8718919591426 221:3.776541522612645 223:3.185667641658771 224:151.48169596895966 228:8.160654702444898 231:1.1162654822458011 232:4.305610270236726 233:15.315799917778808 235:2.0959139037414225 245:1.2110178823672548 247:18.281646958341938 248:1.0825087671796263 252:4.858607027081919 255:3.3249097419465183 256:1.27117978889752 261:10.324946187790442 263:1.2706132833443065 267:10.081992047266224 273:4.242816140497365 278:2.9327237580317282 289:30.31435790807527 291:11.187878248504818 293:12.021562320667083 296:11.104627115445732 300:2.2763565972911386 # adhesive
8:46.29079942792385 11:30.47986299148571 32:5.469212442350138 41:5.3534937279604025 51:77.22837270375848 52:6.3098498292128395 56:6.76617521093461 64:17.20164454571163 73:7.207037818515752 75:13.550685428196372 76:7.229589909614336 132:6.6021625572465705 149:5.658729889844715 179:6.8817728308691875 188:16.925976341116723 252:7.606261429102854 296:50.50664438244253 # adipocyte
2:4.479262155515335 8:3.4291226135512827 11:69.97399618031652 17:6.6327581623721406 20:4.192198282266551 22:5.084758224171233 23:4.917730356387083 29:4.9043709813086815 37:14.65263594085447 39:5.34984590784384 41:41.48122062997684 78:5.943361495702675 79:4.780707669647359 84:16.856618349531477 104:6.199167632421494 107:14.591025516246058 113:9.21487575344257 120:5.231256896016048 121:16.3467180915783 127:8.009994208389347 128:5.934016760234852 136:6.046440949783805 144:16.856618349531477 150:5.8401959955212535 151:5.605817313724334 189:6.5416559132674985 192:5.806007441722958 246:6.713140859398532 254:17.556859532797073 288:9.746896918899223 # adiposity
5:3.9911274194795894 7:2.1992990519119733 12:6.184156457647293 13:2.07172714097801 16:7.931035462360373 18:1.8544921380728125 19:1.41505725695502 20:1.6332085318675618 30:16.265621051099167 32:2.357823053048321 35:6.194891062204658 40:17.653134762651934 45:11.273714373024047 65:6.45909381667385 68:11.0760958323902 71:2.653490696925974 75:2.250982245463056 77:3.307088463070638 85:22.052892497309404 87:5.245178400649191 98:3.6707282465911275 100:9.537818302837215 107:8.91561371251499 120:7.65796063501414 129:2.8734280346325805 132:3.3993547573587604 145:8.210383731749339 153:2.8876752787474342 163:13.62971142599373 170:11.016581621822057 175:3.2269137879896928 185:4.018783583260355 193:14.77724209341724 195:2.7949680937559185 212:3.8184622546503135 216:3.96908624104 232:10.800401681008845 237:4.103535031405246 251:10.925513448301485 270:10.527474574794576 272:3.88178106608513 274:12.22595321020425 281:3.659584519224859 # administrator
1:4.588401601278337 2:11.64910780503959 3:0.25455566317131034 4:18.09283087773754 5:9.516598504358505 7:2.2988597750934163 10:56.17351444819894 11:44.726160119293226 12:7.736505793243707 13:38.17300073851465 16:26.517384542115302 18:0.14317425486315621 19:25.849675205881624 20:18.646666155115902 21:178.88062044152562 23:9.338664945592296 24:18.600593669180608 25:63.2333589744307 26:13.18728648666036 28:4.220637833682326 29:23.36920537902283 31:1.3465614316829522 32:5.800391982524038 35:20.48336943144731 37:43.175132826864996 38:2.27320557938953 39:15.676575777918439 40:47.19115352084738 41:0.33503365214815756 42:14.371385385428058 43:17.250888575451565 44:8.30358193644959 45:1.60659601664024 46:11.74206257056524 47:3.9529902274147646 48:0.630438241449813 49:36.49743444137925 52:0.9042883611157522 54:9.34330837513669 56:4.732248648448767 57:159.66361210996195 59:11.642075405148145 61:14.050863766462511 62:12.031325244717658 63:0.39721334442532225 65:1.9507843434500924 66:14.51874355453989 68:0.09383596679782037 69:9.024267634482271 70:16.88936205486626 71:3.0878989195521083 74:7.662227620265236 76:22.510639323966704 78:0.9632350812450927 81:9.68887239879967 82:45.80669718287774 83:258.3109566758477 84:1.779164093459627 86:0.40715120646277686 88:20.009274892992405 89:1.0733900851834621 90:11.070385553394678 93:7.793252038500049 96:2.4706994029653564 97:1.6656484825803481 100:8.952673162615413 102:5.232116575528635 104:4.530549107265476 105:7.5203771585482855 106:118.68236993193217 108:2.6220614683926766 112:99.67860833585166 122:4.020737893037395 126:5.809988502470138 128:24.223126552210932 129:7.292483318995254 130:24.384805979995217 131:22.339286136378334 132:4.444216938149011 134:74.16283162313574 136:4.263515584867102 137:7.038940482956443 139:2.067846972848686 142:24.850173359478603 144:17.159358059341287 145:0.6774213572387088 147:8.911382022293688 148:13.7388440079914 150:0.8914711770882939 151:16.886168153949427 153:3.5069928560217094 155:2.954159238444293 156:44.70641071913758 159:0.7735196911536385 160:10.88721726031467 162:0.723938736204181 166:32.305802580289296 175:0.9797630987832299 179:9.606265178350293 180:14.69794241607052 183:11.858274232086664 185:1.6150860015533182 188:105.63856772512942 190:10.689634430723366 192:0.8680666208497603 193:3.412885624453061 194:6.834726212691447 195:39.592640371364034 201:29.251536902807743 202:27.700061711437627 205:7.788935665676417 206:9.783150376431058 208:33.848466271252725 215:124.09989655518434 216:5.5136335249016915 219:1.2772456765411493 220:2.6957268550921842 222:0.7691191044141653 227:1.7745842487718386 234:3.6698786247269375 237:16.726486879760547 238:41.558213253676904 241:28.88769605273173 242:1.6555153869977774 247:14.288287927287492 250:11.481497522958756 257:3.584440106755818 260:2.6173151312555207 267:6.653349624913815 270:10.362285833382021 275:75.19681040080776 278:17.306731428664534 279:4.449804770432722 280:52.20421926221344 293:1.3100666917651522 294:3.623546305843071 295:2.4096664911390437 296:19.55618652516995 298:13.277283520126657 299:3.4937851435567793 300:8.527005730294077 301:2.700713657083778# adolescence
5:20.188012018100057 11:9.265141541655149 40:16.98703649791988 51:101.19169366791508 54:13.449783667543652 56:13.407274370774998 65:3.6383317137974593 82:4.4889383897416675 86:36.67260612709002 90:3.387473408318269 138:4.465766530754 141:28.30983356357367 152:43.51856907756153 168:78.86083882014593 181:20.34422505192419 196:17.933406485250767 241:8.964415975711168 244:7.22164562294485 245:46.80474590108472 # adventitia
1:35.858405528299876 5:5.146630326174764 19:1.949717253632861 20:2.1844915114991 25:23.427279091928042 26:1.9973662638145149 29:2.837892145691546 35:20.30664544255371 40:27.594470376373298 53:31.159935687502834 68:2.2788892157382654 75:2.8368822831499525 101:35.81948877789154 107:53.58506934126465 114:6.663719702102135 123:9.383393546453249 134:26.82581174388501 147:4.050123066942289 151:33.39368791651552 158:4.9288289438064785 179:37.54193378389218 193:24.646250274903792 198:42.54972792989431 208:4.308700957987384 225:56.90828663073238 230:5.482285879371779 256:214.01184706124454 287:152.67826324108563 300:6.180154115401321 # aedes
1:50.738813038833534 3:35.642056790915944 5:9.339055770956431 6:26.02362140572784 7:7.737093684640725 10:7.4480486204018 13:7.455616225679873 23:7.8787313966743815 25:8.51753804100445 37:25.185752144945354 38:13.141405232858563 39:8.725706480990372 43:69.93700929863772 45:18.976470430724078 51:10.50792527002718 72:7.424906411148418 75:7.850494591072533 97:29.01850254328226 107:9.763304496913143 110:3.2070667514685485 111:28.544988478932474 125:35.18242880114949 139:12.66887980934561 159:9.345384274672003 171:13.442924242547656 191:12.813647594642923 213:39.65934280946603 214:51.55444544709183 221:11.046946511050736 233:10.075947283582272 238:15.710528960398058 252:12.287191725654369 256:28.440077368165312 258:13.355857008309043 287:17.45219872172724 296:10.33176167350284 297:16.05069879871631 # aeromonas
4:5.492659397129089 5:10.10402259613159 10:11.711865100876286 11:0.43969913683092715 12:3.054634563331822 14:48.04024605885598 16:1.1812684390131412 18:38.03779729330942 19:5.190040085456966 20:0.4065485244349446 23:0.8536090322827775 24:19.13857289668626 26:17.970282053954897 29:42.09274602988864 31:2.065866263097686 34:8.618625875618863 35:3.0638869893787497 57:1.5104830304057781 59:14.952731839925857 62:15.35619459019253 63:12.973823735594426 65:3.2930625771929414 66:6.330373050095033 68:0.4638644010296253 74:10.095199180385999 76:2.3395010950951436 79:28.44670238341075 83:14.685522770987792 85:4.953268594740748 86:0.9455724645144001 90:2.8679793337186648 100:1.838902763929349 102:3.615708224984671 105:9.218952174262057 122:5.578178684917141 123:20.406406534646678 128:1.623354911416269 142:5.828301026763294 145:1.2907781516905383 153:63.53103278569506 154:2.3599322124260573 162:15.110340011391381 163:1.024629112005044 166:2.8209282485137543 169:15.698908060820377 170:2.4898146688996943 171:3.2065252853434685 175:1.650157992740456 182:3.0727737133952524 189:2.135237921553411 192:1.519659826517984 195:4.845709975183308 204:2.909999826414898 206:11.520054980238553 208:6.581326676686922 212:2.178182570341922 216:2.315770628122809 219:55.26004355240866 222:5.126335445065055 225:9.584069680781584 231:2.4679825279126977 239:3.1187386831682797 242:2.405417100357793 248:2.4267577535278333 251:27.462733587541937 260:9.496344906657136 268:3.1787885607219835 270:12.892437260471588 273:1.018481098254635 281:2.034308184380553 # afghanistan
1:5.906896134111516 5:3.603994405283255 10:6.199264495813171 15:21.15803128095852 16:27.696966666461023 21:7.19805345778066 23:18.566873509161784 24:42.31647998461513 25:19.865238664882067 26:14.852683388596585 30:8.800833694012944 31:9.61208489481654 32:57.46526358073569 34:59.087153435812496 36:24.24497439560159 41:6.600152892477366 42:6.913155484932325 43:31.48013377344324 44:38.988114574949016 45:5.5692684751340495 47:2.9219750279880383 48:7.623214141597761 49:30.348398093613646 59:2.629277895731853 70:7.945349486085636 79:80.88888820009197 80:31.473949390636115 106:9.335853476156336 107:8.470334251963385 124:83.11127665617065 125:13.441829060981778 126:10.495341448192834 127:12.667225546323344 128:8.581700527193282 142:8.792031358473 155:19.95216161639353 159:37.2123855773513 160:44.5503095333857 161:11.207370840805194 181:100.22922035311692 184:163.50212760463248 188:9.820873666033469 189:9.769718215513295 191:11.491965944641 208:3.4643991137039425 210:53.094953820334744 212:9.866858433863232 217:11.268572017957354 221:9.739073761969603 224:3.269571755148653 233:8.778867393798555 241:6.909325425896268 256:2.0093810080943744 281:24.573691006038665 290:13.121142465852063 # aflatoxin
1:18.320416619396333 2:1.4672547198721149 3:0.642307862216698 5:198.994896187377 6:22.197094274718427 7:28.12209750165602 9:5.126104953792734 10:184.7812644106281 11:5.858069203408016 12:7.6179927309370825 13:175.5315373202978 14:279.92054339987834 15:3.5396718726205143 16:0.37690772310705706 18:7.5000751426298695 19:10.313714608613907 20:29.178153435885545 21:20.073618497692987 22:9.335045913715762 23:14.021925446952531 24:121.88673539167964 25:170.90140517092598 26:1092.8962509727803 29:3.250445519797727 30:3.0517178363445216E-4 31:10.583055505081349 32:0.9496518527086037 33:4.5437941324240505 34:2.091190906530039 35:242.79275940747226 36:1.8261036901037855 37:16.963841213215087 39:0.12925200930295963 40:21.76652993264984 41:3.266184279897827 42:44.828182342398875 43:78.02040948472676 44:26.753806004971477 45:0.1679005553843197 47:0.02054600496007469 48:0.20865180124322383 49:1.0989232467004957 50:2.5767132278770175 52:2.1696340236372906 53:34.77282580061624 55:0.8043550074012431 57:2.965548489174346 58:0.8989611470663212 59:71.44428275521675 60:0.6456471835383589 61:0.012642486699992664 62:39.10390823791113 63:312.9606823353086 65:7.199477365295987 66:1.7528004274815177 68:4.830367709642938 69:0.028156605593070705 70:0.3998360697120681 71:9.465042115801435 72:69.64005213767044 73:1.402748046461994 74:40.38852554664512 75:68.94044521877302 76:1.446909538735385 77:0.3531172254287904 78:1.9798831572568765 79:2.674406172794978 80:0.7249668583546247 81:10.561969601113018 82:2.3797027785599264E-4 83:23.467915485035764 85:34.12424631505731 86:728.1632807109555 87:0.00480722947702665 88:38.197364514290236 89:8.228273641662833 90:238.7110040335191 91:1.936328040754429 94:11.537982479606747 96:0.04219916787433929 98:7.911601164128891 100:14.002188224103838 101:21.864605210761628 102:17.180299453358035 104:23.14569680526415 105:1.8808154297442028 106:15.070677439103727 107:1.881206878201862 108:4.431367696050116 110:0.22131595832024795 111:0.6999144200578461 112:26.441076497734368 114:19.25040392404733 118:1.09250367487742 119:4.221383565332358 120:4.969375753452437 121:0.6968034353372813 122:0.011577346750832277 123:293.78957689139116 125:159.67306256020763 126:3.430381380988875 128:0.21424561914094503 129:21.96890409938394 130:3.991129820416761 131:2.3071316607603474 132:0.2644824243305793 133:9.180061106560023 134:1.2384040239324139 136:21.410718595583027 138:1.812316104267541 141:2.5998872720546062 142:15.448964115002095 144:0.015229614760848973 145:163.94848972719348 146:0.23897647981356343 147:29.688037340475862 148:39.57544248159608 149:1.8177918518097926 150:11.11871952076776 151:9.320842115980788 152:0.15407633464588255 153:1096.8510201722736 155:3.882595253475441 156:13.94438255941746 157:1.6011521651877954 158:11.797336448784428 159:14.581502782778738 160:10.546672870754696 161:9.906292331158166 162:364.54854096184846 163:14.375073099086057 164:2.166904988483251 166:0.23340379339216683 167:11.651382638873445 170:1.7965019543971146 171:90.2460059951871 175:78.30700814486183 176:9.737055665992395 178:59.34844592911119 179:80.87048003012907 180:0.7759533719225202 181:34.15341818042355 182:0.1056825353337625 185:0.4079839471921003 188:0.911412756944857 189:0.04347954281817552 190:30.406023474200886 191:0.1616938841560089 192:3.0079893843145356 193:11.083957787763488 194:7.960664663112825 195:82.80380084568029 197:11.926002223519722 199:0.05899824181547207 201:5.065995665142559 204:0.15873735659153154 206:46.799196394549625 207:0.24684806177974075 208:26.02154653544216 210:3.085005167027646 212:4.269864455981966 213:5.599683309417525 215:35.748107414082156 216:1.3940397602203 217:1.0240724632655298 219:415.3594971167372 220:0.005270570408118121 221:42.415085776503254 222:254.29888738781554 223:2.772113584511967 225:210.93922148461903 230:15.488245848802265 231:27.794506468367373 232:3.1980643603726873 233:1.7871863906481669 234:1.8741217885644272 237:0.49901235534099736 238:4.045517030126732 239:1.549126309824683 240:2.9447979818041916 241:11.081986408976038 242:23.303460247137984 245:0.6838031953000381 249:1.3854874594865412 250:6.3006502104520425 251:1303.7176070840349 253:16.85334715870878 254:81.85293440229852 256:504.63647035242263 260:0.5556883944602992 262:28.471123336691853 265:1.5280567739837234 266:0.17552247905587817 267:10.426224132078046 268:0.06835260374720015 272:11.919477117305382 273:6.1399375464758705 274:5.626687350504051 275:0.33960696451528855 278:0.17358363694702164 280:5.586701277297685 281:213.67429803995452 291:0.381440224365612 293:32.88369287934225 295:19.914861936256155 296:1.5378364373868993 297:1.774920250021498 298:0.06497794159568812 300:0.0058983878361130075 301:0.6402329527849461# africa
13:10.550327488895315 20:16.74784290306105 23:4.12299888442709 29:27.65254101965228 41:10.967308443424898 60:13.783276993336868 71:20.282744711506098 79:3.988425973260245 102:10.75116626506622 136:13.259892149331497 193:12.254291552975214 195:12.166015175729761 216:5.933531559531084 221:14.22320240512296 256:10.857547316688647 267:15.9095861414189 300:7.532614599665993 # agaricales
13:3.3637016989083506 14:3.4811437302325414 23:9.835621561140863 65:3.2755715966940153 79:9.561565125057664 89:50.269848777141554 90:15.475143047446915 118:13.172978401176882 120:26.56849285875727 142:4.667466174652398 171:6.33655193424935 239:6.242447292198286 256:17.002262578556795 290:6.839268764943605 293:5.03299273633674 # agaricus
5:1.8019642052466198 7:3.24048821552567 8:39.66948645501642 19:20.109592428155 23:9.283115144941767 24:7.827227793085964 42:9.58849097199397 67:26.014281044914057 68:2.721667644966612 72:15.645325570983422 88:11.955396863230138 90:14.63263116790654 100:11.826768570438714 138:3.825665170644873 155:3.643335863283149 204:5.740065933711425 225:6.338585212292343 233:4.38929102757306 296:4.515629757072476 # agarose
5:2.2691169963196023 10:3.6119810136896735 13:3.615749630243687 19:2.87180587175088 23:3.8265067734760443 24:3.117165518224617 65:72.48319196887869 79:10.092611431203515 88:13.058393364801072 89:4.983456394306638 104:5.083874355224581 129:4.481711747803825 162:4.48280315065096 163:4.062940632121169 171:16.010764441887112 181:4.458725309083357 185:5.678202071714711 208:5.328272625499445 219:5.253555639860709 242:5.727516101373881 251:5.775962188178857 # agave
1:2.4760747749553187 2:2.3466492914486383 3:8.678906935537686 4:13.64485871298443 5:166.68264066089625 7:21.149473885764433 10:49.51936786292239 11:111.61032530813829 12:26.93386542838578 13:15.932188561258156 14:35.25974627596297 15:0.21131406927886667 16:7.632680406715412 18:22.42783123087316 19:43.88574882893987 20:116.25085808428412 21:39.43485627439929 22:6.6643659614045125 23:70.112835787509 24:52.68220307893946 25:1.5365163359129586 26:35.30029122445812 27:0.9312828408095479 28:5.942718241787223 29:69.8895022364185 30:0.43621894473865036 31:16.4331706595004 32:97.44824870599504 33:0.8061072746051432 34:23.785788918554896 35:4.701641143342446 37:53.03094994548853 39:46.51586889075208 40:0.6330565777833294 41:1.1147283513239308 42:43.281081928165335 43:72.6602414945185 44:2.561290849960324 47:72.21923276784969 48:47.56597657285718 49:14.860099594707695 50:17.44032758751729 52:58.8552171459753 54:11.043704784845753 57:9.102811019748215 59:48.822000736222485 60:6.683409400352215 61:1.7989522646537914 62:62.566970231258395 63:0.04566141106121227 65:2.613423440305602 66:3.1167040101187213 68:1.9874289599816166 71:7.552548325627503 72:0.8622880418294151 74:17.611488182230534 75:9.397814082948006 76:42.37627103084621 77:2.7046111168012152 78:2.5370304089557494 79:0.9678139978802041 81:16.418421809699208 82:1.8552115121783783 83:1.8552115121783783 86:0.04962728057821902 88:20.61450643358458 89:10.183497391851464 90:2.0924341769125565 94:22.570450320355896 96:5.6967254807481 97:0.9416673336596789 100:6.388778271085205 101:6.1098095175651 102:105.76430053155735 104:43.50880701985341 105:1.6730715816911326 106:6.718341751574718 107:9.394247089474405 111:7.849547084961603 112:6.3927489491863 118:3.5648669666502784 119:1.1510983850350112 120:0.09498776199178097 121:35.619812360167366 122:46.7453087474958 123:7.940131869678191 126:0.9753779036991523 129:0.2190952106921946 131:432.8199679948959 133:1.1383018588914449 134:0.4586612346209248 136:6.006153307770247 138:4.52756341588484 141:1.9844878046776198 142:14.483242291353697 144:210.7942294774198 146:1.2613710317722269 147:10.479680361968068 148:6.162219286148387 150:2.3807143428253874 151:235.4456240947325 153:0.22540560552498573 156:18.712068082601093 158:1.09837119966085 159:56.38531269076375 160:30.280535781192278 162:0.219548319854338 163:10.510965914865857 164:17.242174380042805 169:1.5360289415286947 170:4.17162667141134 171:1.596498164233727 176:1.2147459948500474 181:8.29498609628969 182:1.4813024999986193 184:1.4901738697664662 185:8.000677736913326 188:3.5340370584677263 189:11.802823887414364 190:12.807701778831756 193:4.750498351059296 197:3.057908156164372 201:3.9144382269327167 203:4.240619610711759 204:4.985807936858079 205:5.994572807577397 209:7.036431673789324 212:7.437208631252694 215:3.62126858811584 216:12.568311732695692 217:26.614991393330282 220:17.53501825243993 221:3.4650496127487638 222:12.729967551825455 227:4.257718630141983 231:0.9822030496895242 233:5.97720138697646 236:3.3250225763845505 237:43.37082469201007 238:7.6776191113815075 239:5.392608376195157 242:36.41961920665744 245:4.3505334033734115 246:0.8398346986283945 247:1.8666232311729358 248:0.9497574948226358 250:1.103982620402485 252:1.148159792867611 256:46.12202703884668 260:30.511246277480424 261:1.3760323508874033 267:1.3095986502298718 270:3.7503073441768056 273:0.07346668187764685 275:3.120462614863605 278:8.096679820914304 279:3.536327909308827 280:4.131805080446943 281:0.6541194993111532 295:16.301098207011766 298:5.531449862251044 300:2.1138893823222777 301:1.8672841353897456# aggression
1:12.441704336119384 2:108.14385164004591 3:13.173647743698186 4:162.47611813536182 5:107.07877898889251 7:8.601244408667554 9:1.124604573812766 10:13.031166640921356 11:21.553589884406126 13:8.197812896274279 14:1.031538371060088 16:5.242489328844151 19:0.4484602299597897 22:1.2272843861338276 24:32.63073728143894 26:0.4789007791617814 27:100.50440691082643 28:11.960140039292877 32:14.281452701255239 33:43.98728563296566 34:9.602507298203797 37:11.62914023976056 39:15.547172772309825 40:0.7778790893830015 41:4.405764344400625 46:115.09478927735734 48:28.569706608525298 49:0.8239002365351388 56:57.980135002205316 59:1.5937724514332112 60:2.237678033706762 62:1.6797146718529905 66:12.80402034935477 68:0.6696068853354327 70:1.6419136778858563 73:21.03967399586267 76:21.128357788440894 77:2.0165903296027126 79:1.0007644634082806 80:10.545113179613852 82:5.437044548885959 84:2.859055329522385 85:10.636269773189353 86:1.2004920959686527 88:12.647834307620863 90:7.229150005550631 94:7.544292157443512 98:2.351460644463858 100:18.84235339054659 105:9.911269911146062 107:24.175198217012227 109:55.46993924983884 114:59.24412983538204 134:6.5705995789893565 142:32.149258670125796 143:10.994584182609806 144:14.81660592070293 147:2.1264715491691417 148:2.0638051746719204 150:11.435411322321398 156:29.45309177288763 160:2.751411893084028 163:4.857835789782221 169:3.466938957992892 171:3.537955446343135 176:22.96714642795401 180:3.9831782992387486 188:2.4682059736133075 189:2.4449788746269006 197:19.16245762888393 216:7.824270035639755 217:8.8922411130655 220:3.845120070093248 233:6.471170419049081 234:4.8599204962366125 240:4.143361046655649 245:2.9030648055336057 248:14.445434083805518 251:2.7664713289626515 253:3.646530352682105 262:4.018389667682527 263:2.9756706389659557 265:4.60823920794171 270:2.5841671198327285 273:9.465012342927798 278:12.393480702434292 299:12.06806879687532 # agitation
1:4.106512368122212 5:8.41014495180671 12:10.810447830547627 19:25.18917345983014 20:3.7599228189721288 23:4.477804486498527 37:13.72752065030744 38:17.09249866468184 39:4.906593813797483 52:5.412489776951381 54:14.588101635401369 63:11.957072620153726 73:15.429543216790904 78:13.80019187763259 97:48.90731339524988 100:34.46256865782654 103:19.927456746334762 118:25.18587821941775 119:62.92749949711935 136:14.007877647338546 158:16.092962257265256 169:7.204477084903813 171:17.396609185414263 176:63.44684398795628 229:20.179526725638564 232:6.385292917049349 284:22.818974113838777 299:73.62413729140957 # agnosia
13:5.145389866478161 23:5.36366957783723 25:5.691827380859037 28:133.34062116170048 71:5.797066195323809 89:6.549360555045358 102:5.245617956501229 118:7.039892508612447 136:6.498239581685245 139:7.798757718764533 146:7.758398651634097 153:6.052801230225034 220:19.924430499005023 221:6.979450606407885 223:6.621093174189958 245:7.503562484887416 260:8.426715655654737 265:9.311454048452697 # agoraphobia
1:58.74883084180312 3:7.406707209741223 4:3.474403443340173 5:26.404415221582934 6:3.7190022886753833 7:20.677206998709213 8:9.576745978310099 9:81.10466218140564 10:7.334293501947044 15:31.74657867466827 16:30.75664391056105 18:33.54814571485244 20:6.355896506186658 22:2.7479621132236747 23:7.764169391503387 27:19.784683780188292 28:9.93198061648856 29:2.5819013582619106 30:3.6525497656022314 32:2.690558670953524 34:46.69704914637774 37:33.45432611005533 40:2.18079700768012 42:2.7354088056301493 44:9.808620845506995 45:6.687289954140967 46:20.78647007658978 49:26.497841466055434 51:3.850850832149417 55:4.235808747692531 59:3.1798295835798047 60:10.49526985252022 62:3.278475611513807 64:11.281858142345936 71:95.6469652447027 72:2.3821774596637977 75:20.910577835403878 80:14.157191250906612 83:3.114567572851702 84:4.572322327232801 89:10.081228312331401 112:3.7953490805324903 127:13.875341389930911 130:15.542914793247478 140:5.474276936359957 150:9.573985977550727 152:15.919935951566556 174:46.50371614212834 179:18.53012332185425 194:5.023700200311476 206:15.858358245142076 221:10.928646105559352 237:4.463420553965105 242:4.426156695814061 286:72.26045451957329 293:18.485985037463703 # agranulocytosis
1:7.38544229599291 2:7.261241927651355 5:15.128815231975132 7:2.6932070090708726 10:20.82171145062819 12:2.345064544362444 17:4.393610347497221 19:11.597430152474208 20:2.0990615954044296 23:14.558599876042598 25:8.760339036694882 28:26.15415013398272 29:2.747941310461423 34:3.023649138347182 37:10.06951575073316 39:67.94271264191848 52:43.2569127556582 54:36.55567564552426 60:10.860750631866265 62:3.4509450098377914 63:46.84190002040039 64:4.463170387843812 65:27.83962181385456 68:2.1926813488917993 71:3.1632123674746593 79:2.633596745605629 84:4.751594114247068 85:3.3654268278528967 88:4.031797298102397 97:104.69862879639336 100:18.38550605085884 103:26.787572498570313 105:5.56176852202914 107:10.009226249448723 118:4.348541322481673 158:12.401591053316597 176:21.524982960115825 185:11.839595185134321 192:3.5973240090527483 197:4.048284386413683 200:7.016688113910353 215:11.481976175605626 222:3.456419779204864 233:3.8167071116466342 237:4.642288961747143 239:5.375319892863635 251:82.06572090291502 271:16.95915502656868 278:16.402958105356703 279:7.647009807845351 298:5.450853186276791 299:16.07383290420989 # agraphia
5:16.211289406302228 6:11.030470341539191 8:44.88244730268014 12:2.5900498768367073 26:12.56611353430198 31:4.494027916852417 45:35.86058422009674 50:25.96213664262974 65:8.04631282564656 67:16.774565494857075 68:7.430884291284972 70:3.6673317602532243 77:4.096752484203103 78:3.991627567547014 79:14.97053691025931 83:3.5444844113193263 110:3.5824285895194956 112:4.23599458867529 118:20.400949327139394 133:13.064106969119134 142:4.086913116849184 148:4.149872183357358 155:3.341682605160045 213:53.975825656899225 214:5.374963340867227 221:4.557124917914909 230:14.079733438261085 233:18.74455340300978 252:13.090840418544522 269:5.754185297988047 # agrobacterium
2:1.6431729826153971 5:33.57199164301881 7:2.3369393787491286 10:2.046653007018195 11:7.952577482696663 12:0.32238578206955604 13:0.5125603065119041 14:0.6244864281231284 15:0.08452762940673166 16:3.4580984881136425 19:2.1901273985373226 20:0.15037025056047174 22:15.994880234630335 23:7.890485652427189 24:33.266858343685705 25:30.715620929232777 26:0.8486405024165431 30:17.299280899939607 31:10.128597746425791 32:6.275420255240932E-4 35:0.07433961696169135 36:2.568663242894939 37:4.71165701099262 40:89.43211516771122 41:0.001183120132992275 42:5.4097977779840365 43:0.018566521717348967 44:0.2171859490649256 45:35.43308961348083 46:0.8998067849153936 48:13.997685988466099 49:0.37055545071608365 52:8.010298765656582 59:3.858568557208806 60:0.3753859488391526 62:57.36734614436453 63:11.838298363060824 65:0.43425263008297477 66:23.91035609001414 68:48.67637423679558 69:18.26269823740153 70:39.5299833398619 71:0.034915562023774764 72:13.533353215499895 73:0.6231696294773486 75:52.55735234429454 76:6.917284441230304 78:0.2108138322792249 79:4.516159647276268 81:10.11730795398613 82:1.3553994833906011 83:14.202479866124479 85:3.892442700237977 86:15.775693543986659 87:10.439528749322044 88:9.40656807835874 90:1.420244268078479 91:0.7845865893682864 97:27.573220855041786 100:5.420476410872094 101:0.2711775140599721 102:0.6031670249046789 107:136.39985848235514 111:0.6180262312009004 112:5.424301918648384 113:2.530176006130884 116:5.1463919944791305 118:6.4221051785610435 120:3.1463576306840664 121:3.2063354975669305 122:8.172769423482771 126:0.7210807042118879 129:0.08978367586355496 132:2.279655599798261 134:8.805687964236945 136:5.052483788622501 137:4.59859359377108 138:1.325815536353766 140:1.4450235391981716 141:1.667859465882786 142:2.1214927647934956 143:1.8136627687643447 144:3.62200414467378 145:10.422923426125633 146:36.96888736836869 147:2.3232772850401187 148:17.63429648127278 150:11.85238725219352 153:3.986712374058326 155:6.029956588560333 158:17.566130361779933 160:0.7030829070310018 162:56.49957876911633 170:7.36706449594011 174:6.421135411410056 175:12.41827144538575 176:4.026674964804313 179:30.220137086057477 184:1.1976552334684263 185:3.292326668020362 189:0.5001157892100367 191:1.0639643411840518 192:25.499168231812007 193:3.8555514655892837 195:0.06764602222568165 197:9.467161817596129 200:7.763107145514008 201:0.6484354952995882 204:19.116478339807315 210:1.3974874961814665 212:2.956340834555933 215:10.701350724625835 216:0.6204708222687952 218:29.810350239983194 220:22.219480137245434 221:6.265879729372932 222:1.5881450422254138 223:5.356743254527288 224:2.4132804124671114 225:1.5176245196784948 227:3.6128043812918174 228:7.079037995745574 233:2.11172233227214 237:3.436578245196502 240:6.030230346646911 244:10.922940015862107 245:12.26975934617598 246:15.833091756686192 247:5.469745475125817 248:0.6978997312684452 250:3.77278452072064 251:3.4538288091093023 253:5.08500482016186 258:1.264854279502211 260:28.270183095781203 266:2.425613226430124 267:1.0285239197401577 268:4.827497377236146 269:1.3082332094119364 270:3.125692367186035 272:3.0617510334135045 273:0.9658416611617631 274:4.570626856327328 289:14.888167415348521 290:1.6971715856264793 291:1.317525884028353 292:2.668122807775916 295:1.3010574650440287 296:2.3013543327019748 298:9.46318372061437 # aircraft
1:2.359604877239871 2:50.73409957777998 3:28.151078687002283 4:9.84968477551647 5:20.7905860978787 7:14.153168740446322 10:13.709919819788055 11:12.382000351940263 13:2.503716881183525 16:15.730067147794912 17:57.72977891839777 18:12.97579068449662 19:6.074098964019952 20:6.582689896730475 22:2.8579039881496286 23:2.702992245332151 24:2.038544746646533 26:6.177847648833244 28:3.743600624103662 29:14.330101618269206 32:2.8001018512711973 37:9.9444748279274 40:7.10621729232961 42:2.8452647073536363 43:2.5177445388408772 46:12.470996260487764 47:3.5952102037734277 48:9.022844589068214 49:34.769930930070984 52:3.5878662057866206 54:4.044213227910449 55:11.421812122092089 59:3.2923607611157943 60:18.53147305807793 61:14.060833609877578 62:3.3915099136397617 63:2.807618991991891 68:12.511976815227198 80:14.400862769777607 84:12.110849127326887 88:3.9711466332894916 89:3.8160736251537433 91:20.637387787876467 93:14.041191079424134 94:4.302618913250658 101:3.8058134223911146 102:2.5949460960588753 104:10.521596078454653 105:13.755016144254736 106:4.030363257987833 107:3.605050479611907 111:4.440725974735969 121:4.443479069865043 130:6.505463757999807 138:3.204518919535695 156:11.997904526929835 158:12.274746550529784 163:2.9280667192885685 174:11.287780675037947 176:4.924480819577401 182:13.278316796156293 188:4.269395616348529 189:11.20000477744273 192:3.537543793453404 206:6.6620954115583295 215:4.320196152534978 219:4.079311805121301 222:3.3969712427285996 245:4.7368094443094 247:5.730619976155663 252:4.836784642235425 253:13.795849911563911 260:5.639900590276041 261:5.131946989227767 272:4.356241817103174 274:13.21561224090856 275:7.138028047376324 279:17.956563804307788 291:13.617399220857228 292:7.02365498939228 301:5.731400845562693# akathisia
4:7.079420189672175 15:16.517708881310856 23:6.126336713276528 49:5.731446843437089 64:7.930965341874645 93:21.372479236987182 105:9.05910750027742 176:19.903159997736328 188:18.544384143219904 217:20.02817567200843 # akinesia
5:9.86094742940159 10:2.1800933926699186 11:1.5492095855957853 14:28.62880011307713 15:0.7558387981923554 19:1.1324405153296306 20:0.08352024405671778 21:0.5398679076000464 23:2.514758316745166 24:23.723360634543354 25:3.030797551352507 26:1.1986438158669799 29:0.3677187844589696 31:1.4011121701871803 32:2.6780653831241166 33:1.5605614584948548 35:4.580349808313236 40:1.8376287053559968 42:2.7546360652401516 44:1.0241193826906079 45:0.13635816919618884 46:1.9903166110485084 52:0.9528656983358483 56:1.2867863658787668 57:3.9494666446444184 59:3.5311672508358485 62:22.998049058575116 63:24.685156328033045 66:4.85520506731768 68:1.6081468070897682 70:0.780933737963864 75:0.36716961090987676 77:19.35348178095809 79:5.356951276369515 81:1.3986523499565022 83:0.6977941435761877 85:7.41276059771353 86:19.533190663680855 89:4.474827013856835 90:15.591466047017343 101:1.1166846716605272 102:2.3353422831565407 105:2.55278126858948 106:1.2920041185266065 107:4.0908820915171855 114:3.4825820389564988 123:59.910165996706695 126:5.939368018983001 129:3.5979457840889957 131:0.782268086429882 134:1.1177451254931046 138:0.682851823764425 145:27.966508917375517 146:2.0937661145097413 147:9.10647392524226 148:8.905125045828498 151:0.7804894306210728 156:1.7903735773240685 158:11.661584484448266 159:0.8197406417656817 162:22.629297460661935 163:411.0371123013617 164:7.948379043496307 171:7.474911599863739 172:9.981225865084237 175:31.043662269423223 176:18.3652930304028 179:1.3756698257897677 181:0.7531132898409302 182:2.3409554506437784 188:1.4849630965463632 189:1.46431320030086 192:3.969058194354929 195:0.7133044980072893 197:1.2581499704486654 208:9.854173282019145 212:10.261527409399651 215:1.5267291208974614 216:1.630090494373989 219:1.3310156438454357 221:15.60396116086738 222:7.672263561972378 223:1.1775535647060043 224:1.230700762975827 227:1.833080689980499 231:1.7711665583976666 232:1.7011640229991365 234:10.133075244639421 237:1.7446602568421672 239:7.2954067066977855 240:15.39643503165552 247:2.763786398084709 251:11.135337345829038 254:18.784680688252838 256:0.34212830183193277 259:3.9672753902114377 262:2.9247759153651325 264:6.03980871571348 270:1.58861867095159 272:5.475906587784869 273:10.438731968644667 274:2.3133391292509313 281:5.0555233395177 293:1.3642122538165513 296:9.065379413334451 # alabama
2:3.4554631120663513 5:2.320096004044654 6:5.05887159954387 11:9.146727182395502 12:3.442035315370076 24:9.00954164673808 26:8.601879072579878 29:3.8689684909822395 30:4.990207123060832 32:18.51428980565729 42:4.031893081713007 44:4.904173073342561 54:5.274816764322631 62:4.6019763397135645 67:11.413013368302455 68:16.298937888181342 76:23.82230678304576 78:4.8885389870396345 102:10.248309902329577 124:16.357414977372308 148:5.049934236191176 149:101.33785415408857 155:4.222258793104951 166:6.244169280207321 236:20.08147440355698 237:5.823182402833983 264:14.592652178778742 # alanine
5:38.01283096637674 10:15.058806285408833 11:3.041631153745754 13:4.069254402730293 14:1.726417847049628 16:9.617403404456555 19:0.651953000596273 20:5.569933643514436 22:8.595335291380973 24:34.454790320681276 26:75.49983661747508 29:20.866616085240715 32:0.21836767575052435 34:5.2934274048877645 35:9.950977841087518 37:0.6861614401248752 39:0.36842990052877783 41:0.17334176198144696 42:8.547478790732121 43:1.5811042886382205 49:1.3364760914558458 52:0.6558568206635192 57:6.833552297770857 58:1.1464946938189113 59:10.251887612346675 62:25.844951341706032 63:43.477258468120546 66:4.066298522613014 68:1.0510618722246003 70:6.3382764002977 71:2.493219916715853 72:4.03185249442849 81:1.0594755375968827 85:0.4812065428775177 86:8.471717580328802 88:0.9186027517165525 90:41.47234438676657 98:1.0437197792071988 100:0.874368947484119 101:3.682645312910022 102:1.6954002021260919 106:13.10561657286881 108:2.2830136390705613 118:1.1530956007702076 122:0.6853350933461971 123:182.97780197768216 126:1.3997010153453104 129:0.49528481623686305 131:15.113037796855066 134:12.238403749420865 136:7.5067512810295725 138:0.4226755186769307 139:1.74651287213446 142:0.7726185220086411 145:89.8402947445423 147:7.86631000360593 148:12.308533082036785 150:0.6443542907619673 151:25.53222265431836 153:6.328895343210757 159:0.5394406170713049 160:5.066207284101575 161:5.770830525975205 162:2.867747729913969 163:70.24594255114401 170:5.178558416010643 175:105.29830640854938 179:4.266718032952571 181:2.828896682073065 184:1.9597971823123657 192:0.6233989251567582 193:2.800940100114245 194:6.122198157738312 195:2.73196182611895 202:2.161828889434302 212:1.1566883041354867 215:4.601078842488075 217:5.827508151562634 219:37.1674534760511 221:8.815570071259028 222:115.05708838127039 227:1.4657366479440568 245:1.508209962664693 250:5.441299755445849 251:71.60555282443927 254:1.7510464709822586 256:11.64878272238634 260:7.065517086258642 273:8.83127952348893 278:3.28913351507999 281:18.97007766989987 289:6.649602842359235 293:1.0277197663057498 297:3.242821233245716 # alaska
5:16.358859283274352 10:2.8395137728255393 21:3.3326991369373506 24:7.282997026756126 26:2.1812150313383785 35:7.845934731898696 43:2.8574996653405 68:13.623101664157542 75:3.033159392902943 85:3.6603402633649966 86:3.171443732902314 88:4.333150777024067 90:2.517798067726437 123:3.563718484758051 145:17.294976536709953 153:17.55784399253024 160:12.630270863378454 162:3.685565626600232 163:3.2761607448828207 175:10.808242957475846 242:4.910148034156616 251:4.958047148733855 # albania
1:20.462075480149206 2:7.386227449560218 3:36.82206678670644 5:5.086098908811436 7:2.7524069074238464 11:12.760076113415268 12:2.4027545809607456 18:60.30137901802512 26:1.9688970476099064 27:4.666020071590493 29:14.713592160436987 31:4.290517470852459 35:20.171659594101296 43:2.6330717271597006 45:2.3102799346571663 46:4.9926404404058236 48:3.3106355218000605 49:20.408198602497922 60:27.56786723336457 62:9.694564183850355 63:2.9251671216864117 83:3.34688347373736 91:40.288728190338986 100:4.032324470601357 101:10.554120486722852 106:11.017206117536512 107:3.7270272911810345 108:5.772431205535316 120:8.8632884683686 123:3.331028947241991 134:10.556978203712319 137:13.506412497254951 145:3.3822888299383873 147:4.017970313674855 150:10.066035688967874 151:3.468136779870928 153:3.4653616835468974 159:16.9952228819181 161:5.080935990200473 162:9.568544589080146 181:3.428432233505487 188:4.393787738192424 191:5.222226805421483 192:9.998385227059778 212:4.416540718266509 262:14.836520939948496 264:4.781014663035331 268:5.503641687935401 270:4.519684651579591 272:4.480888843784835 288:17.845294141899565 289:5.548329815702145 # albendazole
1:1.499524122593811 5:3.1114489323278676 7:1.7507511882610678 10:5.644991420043943 11:1.2674409127451163 12:1.436580515743673 13:1.6298941427121303 15:2.3802098789883526 20:4.71053287812548 21:2.0721265674120786 24:4.697677107618396 26:8.665939462988176 32:1.9016997389826176 34:6.593473568549751 35:1.4411324234298801 41:11.34232663235125 45:1.3549080128371953 62:2.455578365997237 63:1.9086508230313057 65:5.480900088319764 70:7.370112147381311 82:7.1242439411123195 83:13.014264906969215 85:7.285381619826898 86:11.75727248339647 90:1.3448129634189683 102:1.7130619128731588 104:2.953978602788899 112:8.508126185819807 123:12.965126349436964 128:21.41274226822497 145:13.12394632561285 148:2.869000418387494 150:7.819903902263243 151:2.413808209373533 155:12.389948559385259 159:2.4667725598410044 162:7.335803423674368 163:2.020376211119127 170:9.970203021794717 175:2.7404973491085776 179:8.960903676435105 194:4.147221207230631 195:2.3215808210009814 216:3.4667197381635635 218:3.116977388313943 219:8.848685993669488 222:20.317097194614917 251:25.253033029457395 254:27.04648207005907 260:4.636055529661425 293:3.153168782124825 300:5.009846293715508 # alberta
1:7.372421049935179 2:72.5874739187347 3:105.59514338578575 4:172.11801271062149 5:210.6355786553446 6:19.041719042882054 7:57.132647808445014 8:9.444309182672752 9:151.51048582901007 10:46.559208698896704 11:366.20839173495455 12:218.5357414666288 13:60.674030706253326 14:56.573546196976785 15:25.615792004683527 16:410.6473620844555 17:379.50462808748364 18:1231.039486911389 19:104.4111325873348 20:85.04864097735388 21:13.228259124933093 22:173.15580929856702 23:15.009143134052358 24:233.91410376154067 25:37.23659994006426 26:57.19505939145945 27:4.218564144307222 28:185.15093266102835 29:37.66237905129205 30:103.59901794188033 31:74.24193507618995 32:121.38325779261763 33:1.8478075436741157 34:78.57321201310202 35:6.818538095618213 36:11.855611499857902 37:135.54462533643542 38:99.72270920081012 39:165.27586314107282 40:35.18360459152686 41:41.0216037282674 42:74.85606479049778 43:2.5361494646021403 44:38.28743343143889 45:68.94499619530177 46:96.25280254277988 47:207.10773260344467 48:242.18694859113742 49:603.9316111200628 50:1.0516934706028704 51:0.9224003007574176 52:13.745340830936392 53:5.330653178426304 54:96.43912225023803 55:0.009035267893602516 56:0.8462314146729724 57:18.915841087372485 59:22.22989376440567 60:66.07298772923477 61:163.3097478367768 62:82.57811361039535 63:0.42730922653274733 64:21.256204371836965 65:18.592738763079563 66:43.89438472478695 67:2.604279878495583 68:43.65884391968368 69:0.0486823586825859 70:9.283127276409848 71:65.90743712679517 72:19.60408667052686 73:6.166991890465106 74:89.23169601883137 75:10.359675083874793 76:33.71686238208323 77:32.109896285267695 78:4.809785458386713 79:70.40990978892563 80:99.85947619733497 81:132.8961987152221 82:13.107208377071796 83:24.444719678443388 84:1.0307989772765487 85:58.66052777027585 86:30.66906418885778 87:5.624338397550236 88:17.199562416486433 89:5.5043993190728875 90:4.482824417027825 91:20.313668926960503 93:115.2891454050558 94:31.575168703839367 96:0.001918459482036721 97:223.66019427083717 98:45.890759306520806 99:1.3054725415072888 100:8.274011596489112 101:52.685658201060455 102:178.52033186233737 104:63.798124673341135 105:0.709242768305013 106:24.526271502812055 107:22.94657090908742 108:389.29930829173446 109:22.58443624049812 110:0.7252618975340821 111:50.92384131640533 112:30.31588310034797 116:2.3982861429499664E-5 118:5.465898932081711 120:71.09377553488973 121:0.025680604543502555 122:20.076055757534217 123:1.576135634608794 124:166.04651454770172 125:1.345522711561954 126:15.953839307731352 127:8.585535823289852 128:11.651040972097885 129:29.15178107898291 130:1.932039256141447 131:0.5056133343124852 132:26.12773052650632 133:17.666170996290113 134:10.13155593096556 136:3.3924960836843367 137:17.075990700269887 138:21.118643440012598 139:3.520091867458443 140:38.07351309836956 141:6.059825515389527 142:18.324118697965517 143:1.3213633385803258 144:132.7289531110966 145:38.455752777071545 146:15.2415538476446 147:54.44160342727831 148:44.662045948945696 149:327.81251935806483 150:199.92696245253288 151:9.278424691087453 152:33.09626137964347 153:9.258074267755674 155:30.94157892268351 156:31.55650448529948 157:4.867307670424041 158:123.10476506922956 159:3.636826533474285 160:83.72053491214145 161:26.67219930850049 162:3.336307765857775 163:10.387988765073679 164:0.8656908522559018 166:5.8618785113593 169:4.400434911066604 170:2.497214397382452 171:2.2798009232399052 172:8.827077209911396 173:0.36334904417015657 174:7.8921694332899 175:34.614887134160135 176:1.4012824728993836 177:35.77654660832107 178:0.5285768473753729 179:9.651266116189387 180:114.19140622604766 181:50.666869129007736 182:34.372393154042385 183:3.813361152764932 184:709.6626040881655 185:0.03866764897045585 186:1.2189220645092727 188:31.154626357705677 189:7.665424724703351 190:22.27148739355243 191:56.88225673038954 192:2.5839232762120226 193:0.1467593208078808 194:3.850411620804346 195:0.11616023470000854 197:6.346148151613796 198:7.666730789745759 199:0.14614700721985688 200:19.00308856972112 201:0.037117731129265245 202:4.92783389406146 204:62.05174612983296 205:11.908091085220134 206:2.1553611004501514 207:2.557679546108697 208:7.185284728106819 209:18.83226477046208 210:24.875562405635698 212:35.49002151740962 213:0.5173744840922095 214:3.568089832451363 215:8.068920195613831 216:25.40903743524383 217:15.2415538476446 218:6.829638421064184 219:1.257413970826385 220:0.006768060011541787 221:65.86182310009862 222:5.379715335447118 223:13.438013598240799 224:0.04237704655750658 226:18.67764007082158 227:10.071502247915271 228:4.929466529136856 231:6.89678726024905 232:0.048707181129650556 233:9.781984165680022 234:5.36449775918197 236:11.200441585513945 237:35.12629181038262 238:1.9650390532505189 239:252.12022159394732 240:78.53951971682778 241:17.32157330783261 242:52.667463831238095 244:0.02822889345083422 245:37.14153966614698 246:11.398822722447026 247:34.5542561424634 248:2.3277813538891703 249:20.563424846560334 250:13.82903528574762 251:100.60415802517132 252:62.79376589506446 253:0.7293391186674376 254:15.550312207200314 255:2.9255850461978374 256:4.291983291974937 257:63.12537163864116 258:4.493144088724006 259:14.437375428522598 260:8.423417155811897 261:52.28520763025208 262:26.43199992486199 263:2.9523871890668887 264:54.580664822828645 265:1.9418796977614572 266:2.287730236370637 267:1.611212634502659 268:0.5918381798447958 269:4.660979008627083 270:262.8902657543276 271:19.395820450273852 272:0.009557683637897616 273:275.86572941168515 274:38.75576458235346 275:10.404738825234464 278:5.308261396218023 279:68.27520253445542 280:9.671353735731202 281:7.074925148799732 282:0.09135843691270758 283:12.140159787224777 284:1.1136951418138143 286:5.186456294389021 287:6.96727547139284 288:27.127233226864387 289:190.912704594903 290:3.322315456697388 291:0.6431335644803702 292:74.70397422635033 293:0.7272794288671404 295:7.485569136608707 296:8.104208632546035 297:2.207300290078471 298:22.172646617308022 300:13.902404883368934 301:0.9530429426048164# alcohol
1:0.5261042280821665 3:3.270508497437966 5:3.2865761064999313 7:3.4560916314284444 10:6.854500773485442 12:36.90519092932446 13:0.6213207032823272 18:2.8080528780438225 19:43.52004181245672 20:0.3359106544637195 22:7.910840748310732 24:0.3324234024018339 29:0.7512122218281212 34:4.0631661544013244 35:0.4846964762972635 37:10.21357082289229 44:5.417352350955698 48:99.62879881652695 49:0.5183319325422795 50:1.3198895376299766 52:10.07594046376542 60:6.056774886420239 64:2.1535071577901177 67:4.37824882238139 68:5.7892555712231655 71:4.322615966897478 72:6.822511591245997 75:0.7504994584146425 79:27.480424464589635 82:1.1559707513115587 85:32.86209472522094 86:3.803484651138693 90:5.932095405472071 101:5.650536118659603 102:290.6188353762328 111:2.188278454137354 120:80.424423990337 129:4.746194681543586 140:3.2511233867588065 142:5.56851121026518 147:1.7090237096475023 149:172.9797842557998 150:1.4347431861272357 155:13.33337023713672 158:20.374720244618242 159:1.297721263936386 160:2.3088102891767757 164:9.241092804310192 170:2.363985847976586 171:3.074867177306966 172:11.29907416277866 182:22.36030980902519 191:2.785616944873869 192:15.402879772884686 196:3.86050945979069 212:2.0558427138905664 220:9.388456472041351 223:29.941486470061008 231:2.342375562180163 233:1.5910155599656943 240:3.6697760231702006 246:18.9253501188331 264:19.91291472879942 280:7.209224000238168 290:3.5458759076769533 296:1.6968515596568572 301:3.3814319895143448# aldehyde
5:8.254619156126063 13:4.186797031138366 19:3.426141192479738 26:3.4789527906363493 43:4.201947354378355 83:4.9566179246652515 90:3.8413140745391154 148:5.5812198832940245 151:5.083244168514283 195:12.750097000131511 222:5.135193881977908 231:15.604222967856677 256:4.337289850396545 # alder
2:13.564443735037917 12:5.325579245141929 19:12.426536927103504 31:7.340361167972228 34:6.069524052504776 39:6.2208481441393 50:16.04566418972355 79:5.645338344887263 96:8.68995045911385 126:7.7921219567377396 152:51.837998408507396 200:10.186058250050577 264:18.618452986094216 283:9.731050663641314 # aldolase
5:13.076568062302961 7:2.2205293814122795 10:12.329699183354109 13:2.092688873826928 14:6.91562393373799 23:2.285233559959074 26:66.05238880440714 29:2.273283414755442 35:1.8916036362025024 43:2.106214288185222 57:8.802371715820945 59:8.320300859835472 62:2.955927217804472 63:2.3866497505354953 72:18.643809735521593 73:3.996756476531171 85:2.8724567497876308 86:2.4037542133252194 90:17.30756806105717 102:6.872236470662227 104:3.468787712155062 123:14.597471333911527 126:4.148528464607947 150:3.13098620638271 153:30.140391024054072 162:8.400095239488737 179:25.616314842361227 182:4.804205705438382 193:2.8577092413761886 195:14.7193903141314 219:3.6318153400912325 231:4.157891570993616 245:4.281482444282911 273:13.67656136615747 281:3.682733933320444 293:3.672626436450821 # algeria
3:29.004956530953375 5:2.7066307411885124 10:1.469743046499511 11:20.433128598507455 12:13.443644502295674 13:14.723904443091042 15:10.088464799209122 17:1.1386074918321027 19:170.27888452674685 22:55.42668969509211 23:1.7676960732123506 24:33.7713994172228 25:2.2367958636843834 26:0.004835771812664727 29:1.7491772946061306 31:1.0144120891942954 32:0.19241166124614145 34:2.1719733994405277 40:1.171606294042341 41:0.1498966293316025 42:4.809006812689793 44:3.360931830742793 45:1.0544623119911105 47:0.6202565391680146 48:2.5333305522699594 49:3.518139903436481 52:21.21217100942139 58:13.823713688453731 60:8.033419364073593 62:0.49493593530461544 65:10.273927022222193 67:0.35093982046533717 68:12.53811598016872 70:6.167126765396707 71:0.33544302197773346 72:10.60939758541418 75:4.398721236344577 76:4.758134517436725 77:3.514638851012395 78:0.6675826821803014 79:15.16052659685702 83:0.4007180815677403 85:0.44530588935533916 86:0.20305937389743947 87:2.302069149106782 88:0.8734002278246566 89:0.7658453735715085 90:12.828862771082157 91:1.4249355778759245 100:7.7276892398891635 102:96.53755577392049 104:3.7610855040989053 116:2.1445487905697966 120:2.2181450912943714 129:55.231446813020284 138:0.38853911916479916 144:5.159168563210087 148:3.60615026138043 149:157.74590007706348 150:38.61979197844356 155:28.082408000637784 163:12.742209212827126 164:6.961823448229486 169:17.954584935332534 170:1.3748402822782382 179:0.9912695987605079 182:46.218559228436696 184:1.9038524810396544 185:1.2638138434856339 188:4.393470121474181 189:1.0721080188091219 191:11.126205461553788 192:0.5838540950719204 193:0.4367186568452611 197:3.8909986351435606 218:50.20946904166525 223:12.29287002173452 224:3.829508759416668 227:9.936810293526523 231:5.01595248922241 233:7.299294847172882 234:3.2484196921032327 237:1.331142665418178 238:3.0244765351115803 240:2.5725322772972308 245:21.652531904634074 246:26.141094307609325 248:1.3201391562661144 252:1.537003514047871 260:6.94049445245601 264:5.096057767905124 268:1.9911475175339073 270:1.1863815538348108 273:103.56687945922314 282:2.7104601395390735 291:6.544562353793287 293:4.127141899359313 296:3.7028951070858858 297:3.1811663062080004 # alkali
1:1.35348790417199 3:1.6053416366839317 5:72.9508928091061 8:0.23572947624562277 10:15.058806285408833 11:3.041631153745754 12:1.2556088366485783 13:15.080128929980393 18:53.879412289157656 19:10.935117920644073 20:2.907833990626397 22:2.0984550938797493 23:16.276833132940858 24:0.9228076071644254 25:2.334363391647169 26:181.66205267152046 27:1.3505807400545369 29:1.8397389056305122 30:0.7755741704475345 31:8.637008992703928 32:16.859978260810664 33:1.2097450436959456 36:18.576733663215865 40:1.2508911625794314 42:17.131177253628888 43:15.164371477165627 44:89.7005110927112 46:1.6148549290692062 48:0.4149232505619257 49:99.08413930270875 52:0.6558568206635192 56:0.9566270292198256 60:8.21370336284426 62:2.96936275276438 67:9.646693195876782 68:9.192269981911373 71:0.3677384365474367 72:4.03185249442849 75:0.17172795720922365 77:0.7792836361224088 78:11.701561156504178 79:104.38161090227128 83:14.507016183204616 85:6.223019115354593 86:8.471717580328802 88:0.9186027517165525 89:3.700640894736067 90:3.25942139943611 92:1.8992293702540453 102:7.604316266621812 106:0.9614044042086657 108:7.075478748275604 110:2.7560768544789096 111:9.421552003847673 113:3.4041052162582863 118:8.98220183831033 120:2.315475098205195 124:2.1709943383046637 126:15.341737180379226 128:0.7030475523895068 129:0.49528481623686305 132:0.8443713774695049 134:0.8030401037180325 142:12.066768416606385 148:0.8155619069702807 149:45.41577909357772 150:65.97927668166993 155:2.367257543724733 156:1.4253997178234623 158:10.371338406039836 159:25.928668963636003 160:9.807035501756582 163:2.20923884217513 166:1.721407247316226 170:5.178558416010643 171:2.0732132669124677 174:19.743171220756818 178:3.7064312107943804 179:4.266718032952571 181:0.4821836943867399 182:11.805834546237447 184:1.9597971823123657 191:6.034991380210175 192:0.6233989251567582 193:0.4723642738191343 195:24.8397276279192 196:8.20666137910541 197:0.9304441344610079 201:14.898137432547289 209:4.28766537102404 210:0.4532111532376961 212:8.995653299776611 215:9.076082425940248 220:2.3547687592111375 221:19.45595555146435 222:2.9785794518811164 223:17.75157348481255 227:1.4657366479440568 229:9.260872672244012 232:1.3413918643363345 233:0.7682048041945957 239:6.444289978605118 240:14.065049995935334 242:1.352559280437028 245:5.365209755215813 246:1.2479122761708927 252:22.471351873712305 256:30.592665193290006 261:1.837324780931766 263:1.5714217729698412 264:1.4423694032571794 270:9.290157249704219 273:0.27381621289797115 289:2.0864539950411762 291:6.668550003141019 293:18.919329651543585 294:3.264601531476939 296:12.523446570969242 # alkaloid
1:3.2591575344614285 2:9.058391326369016 3:3.443368793815595 5:2.081117372733182 8:2.207075225041074 9:25.631871877221986 10:9.494636786877422 11:15.330200178802595 12:3.18487472901095 15:19.324421177875607 19:7.956908020769225 22:10.27055818386058 24:2.9172835423512016 25:3.9367260207273342 32:17.670947262296973 34:18.20913090471114 41:3.610658297981749 42:3.769051824106827 45:3.087573571691193 46:5.841232244720176 47:11.835139528457125 49:3.2463664005483768 51:4.925038334987489 59:4.232868379069861 60:4.977414699951159 61:16.065753860267264 64:5.369177130159003 70:4.290303260842398 76:13.654006456035955 97:5.525363116580114 99:16.839829854340675 121:43.49285210250498 149:3.904734758423132 152:54.99960860663854 156:33.69856683941088 158:5.743496366819666 227:14.093465609739045 249:230.1795265210305 279:19.972459851630802 295:6.391039202528711 # alkalosis
5:4.538300900994797 7:13.623839078131827 19:5.74370679802689 22:2.695680706803178 23:2.542421156416359 24:46.81627325898237 26:1.7124969578921336 27:4.367762010242625 42:21.35281922943039 48:3.0254127337922485 64:11.166871092316947 65:7.053554732325391 71:15.12571331866024 72:2.3312998637297735 75:7.625037163056931 79:13.431345571780788 81:3.991924967497956 85:3.139992008601952 90:6.554075171002812 93:5.464305417296714 102:43.4314243297606 122:3.4643736644506316 126:4.4291316023909 129:3.1636293053256512 136:3.597889406338012 138:8.702967817578704 142:9.857879473998072 144:4.516227245879951 150:9.460475450342576 155:8.332619977676794 160:4.40155538433172 182:5.0886487705409404 194:4.96712479539142 212:4.120008991198191 218:10.515379308358227 224:10.247928449613383 227:4.51085677713073 264:4.482035904122734 273:8.109458990344155 283:6.325286298878185 296:3.7106262792396842 # alkane
1:38.52055203491177 3:20.36050924904678 4:5.668111403926462 7:4.656866758755939 9:4.760260319824152 10:11.804400077906054 13:4.513179079601653 14:4.634735436122505 15:5.37772435120833 20:56.83634681893548 22:4.895560372981162 32:4.833571945668982 37:5.716000475125287 38:7.387410638875439 48:5.249798094457223 49:11.463025205205863 58:6.384902259508154 81:6.265843825705463 88:6.066800645482856 89:5.905697992343098 140:7.729310743509303 143:8.186603387035959 149:31.578848279423905 153:5.412275573039999 157:8.715932169599043 168:8.010438199257171 228:8.741638500620617 241:9.788062222364095 259:9.16287076074407 266:8.901964431526698 283:20.15932196549319 291:17.980177070246725 300:8.160716152907037 # alkaptonuria
5:3.8297214840244926 10:11.982380075570065 13:1.9908202863164817 15:2.7693573151560664 19:41.31791367163978 24:1.5509950811095112 34:2.4338652514500527 48:21.183638175985003 52:3.03816073979637 62:2.846836672439919 65:11.723228181820454 70:14.674313157682706 79:48.27977316572112 90:1.6900794460809578 100:3.3523161723153434 102:56.69087291721854 120:7.476489945304136 138:2.6652024992144043 142:3.2091873778823796 149:43.37761047779364 150:3.0208500857121496 155:2.49318135361985 182:12.099019360436563 185:3.9280558256514007 220:13.0304774228363 233:23.560727797198883 245:110.2228078983957 246:3.844679239407627 258:4.786123652141324 273:2.39019837777011 301:5.151270986317672# alkene
5:1.5707234184746535 8:16.92020733249866 12:2.6235713647135634 13:2.8431470261282 19:6.780282885207379 23:3.0467775419999468 31:4.5302519304911595 46:13.22707474411956 68:52.428810759166254 71:3.455629755648792 79:30.318590758363797 85:10.005094063847842 102:8.49631259969646 104:11.270211994549673 120:32.60663039844141 142:4.122777405410102 149:24.167644174935774 170:5.003240383616721 184:5.646211125098396 215:4.685293944247634 245:5.1049036980196565 264:5.023137750565458 # alkylation
5:2.2691169963196023 19:8.379576951154581 42:3.976141545452589 52:4.748419903673686 65:3.5267090897211704 68:3.2245472040703524 70:4.500354231314709 79:10.092611431203515 89:12.734870699708875 102:10.132405348489856 120:10.997462007783794 158:5.9584876924545105 194:15.472078284555376 197:13.092662456501905 218:5.257519841807528 221:13.594053204584231 234:7.9786543473722915 245:24.4659111553296 258:6.559778905746424 # alkyne
5:11.94359499470139 7:3.4106874508603426 10:3.2686557325202696 40:8.73174822994464 43:24.070783530003713 49:3.1085223474361423 62:4.191941477119011 65:9.026403232174815 72:9.178144873759148 90:22.58003371720963 106:4.845301771646955 122:4.4394416511637855 148:20.496209348059786 151:11.016462549642485 159:4.204079063187695 162:4.129844972717408 182:6.0959627288373435 222:11.120986382917009 232:5.352453405246557 248:5.3904794691441325 256:9.513415342335314 # alligator
1:3.9576486935656843 10:10.968266568391368 16:4.776852444176838 26:3.4074414716682075 35:3.886904878267526 46:15.973070027057245 88:23.706760943162337 104:5.5977145399051835 160:6.2774262152565585 179:5.825868037944811 213:8.906438138577196 225:7.406677243088393 242:6.245247524902021 253:7.2395302839326625 256:37.844118980310995 293:5.811207986295448 # allium
1:67.76543941573715 2:183.47873883848365 3:5.239126754183052 5:13.288267349668065 6:32.06534878743248 7:23.438827572030732 9:67.02005569410608 11:0.10103701954381285 12:66.60378644411405 13:22.473066804494987 14:2.3695653478182352 16:0.6312540229942099 17:90.56743382666924 18:309.17421929623106 20:68.69553661817777 21:0.5398679076000464 22:30.65935712740687 25:31.897683304780386 26:1.1986438158669799 29:94.3739491232568 32:0.42946137904293225 33:35.82046282954482 35:20.94046838106653 39:3.203408681863032 40:60.21595422115132 42:10.145186818534501 46:39.40757106864305 47:0.9582743447631157 48:178.47757383049688 49:217.79467727166278 55:90.85798946529636 60:70.00635990982794 61:44.94856965544428 62:28.897533873330516 67:27.046982610245326 69:32.77876780599375 70:28.585090221227713 74:29.387670288293318 76:92.56583854264669 78:138.6322042742781 80:46.13525014211223 86:0.44409393301715994 87:45.526207604453695 88:85.33231413260518 91:11.450629399531419 93:2.6814292702435876 99:466.73204335354626 102:34.02750494679676 104:84.4983831553866 107:13.134847398208368 111:43.69196456694744 120:26.039051036480313 130:3.485884896811584 132:1.1635007493686091 134:1.1177451254931046 141:2.8911260297773365 142:31.557875614198934 145:27.966508917375517 146:40.24620306069896 147:1.1854408649930424 149:92.41748165042965 151:3.6287535647093745 154:36.75973443283359 156:1.7903735773240685 157:51.421550273489125 171:43.22379305843948 173:53.61665459078005 174:35.2935814961423 175:31.043662269423223 183:4.645917046853458 185:1.6722661477813574 191:41.029629983640746 204:12.602775169400193 218:9.653112985955133 220:110.53600475950282 226:70.93202697171021 245:46.10147854484265 250:1.91333180916962 253:2.571072805532539 262:187.13931850530759 264:45.44098806838067 267:100.84667037326963 270:1.58861867095159 286:65.07114952485851 289:106.193857277662 # allopurinol
2:5.662324169407845 3:13.838874465716163 5:18.879483402403718 7:0.0717749458258206 10:3.4555437690267716 11:7.910494593189375 12:12.399319352170195 13:13.659154170526032 15:2.4273746796244176 16:0.2554126037786784 19:53.34077302532587 20:0.0036462687707216317 22:7.682164043012867 23:3.965234169313511 24:41.508855101820146 25:4.749140127715797 26:21.00945090436171 29:0.08742590298293598 30:3.1785841155312706 32:0.12272992704658023 34:36.78146667132911 35:0.007200464410320231 40:25.008354866544234 41:3.9414962331984595 42:52.71303086581201 44:0.5572355179191619 45:5.293076819166105 47:2.8899652395030353 48:8.921154923878904 49:3.0809244231053903 52:10.421203311158717 56:3.6183569391667803 60:0.7728016125383911 64:1.0455674474032208 65:17.25032445047767 68:88.62486968411805 69:0.7167426736339316 70:2.48547390383079 71:0.2452802305442356 72:0.03656692700193649 73:1.0805885684715684 75:7.063409304241712 79:27.714989699119414 81:0.8735235816638788 82:22.915068367653614 83:2.292019284323088 84:9.392230937131357 88:16.918025955040214 89:0.6400121809379551 90:5.25295734802758 93:2.0485370523297397 97:19.788923668744207 100:3.4205020800901407 102:10.253485872004891 107:10.486549345102915 111:19.223944893989454 118:8.250300029379739 119:21.195890592514615 120:12.16966628974352 121:4.358200319988323 129:29.02530592824989 136:15.920605520938787 142:32.526849596249875 144:9.392230937131357 145:2.347840714482807 146:5.342522035560877 147:3.3959672713243574 148:0.6459045097324295 149:1.9032817035235996 150:14.958936397404338 155:21.511981208811243 163:7.9418009566505505 164:6.586158501284149 171:11.454467871663445 175:3.050003277270937 181:2.421049977252415 182:11.04288801756087 184:11.074804308965735 185:8.837431441405814 186:2.3291119255848063 189:0.930816713819575 191:16.25168813454159 192:2.79447491228989 193:5.504165759166798 195:0.31473219454744733 197:0.7525806117101259 201:8.821375591482365 208:3.8424130037257807 215:0.9856871583947242 217:10.238213066679133 218:12.316915719041122 219:0.8150052446108543 221:8.086093491105864 222:24.109478535674906 223:0.6843555963235802 224:53.642155656668486 227:4.792605944243312 232:14.042252924894552 233:6.769776497952146 237:1.1800149480521263 242:4.537463498938073 244:2.276237105086942 245:4.887678225743473 246:1.0518452418162723 248:1.1693841366367257 253:6.337919353593529 257:2.9796080597302064 260:2.0478926926392402 268:6.070091474385935 270:4.271473688420399 272:8.44461868526337 273:0.16700776271302545 289:1.8605538963904258 293:23.248632917561075 295:1.851007028162553 296:39.70847818360705 297:2.99615005776482 299:2.8914801813079163 # alloy
5:16.803573192844908 13:4.802615871411751 19:4.028961731748233 26:4.08286842695173 40:4.562714367099243 44:14.972047335348613 72:4.786832904234944 75:5.005240253350878 91:7.1136025781512915 94:38.530069426560146 147:6.2829670920456095 242:16.76891469838544 253:7.9523919395033325 256:12.728588220032007 262:45.132144001894055 # aloe
2:32.847243872829814 3:19.665060333025504 5:38.7183875546337 8:4.646321488647866 9:7.553733656907901 10:2.2687082306862836 13:19.531300847728918 15:8.76278285944971 17:10.858978925788577 18:6.591102626150597 19:29.480767039006384 20:6.092304632873041 23:13.592778425994895 26:1.6442680492421222 28:24.827868547136216 36:53.748824298345234 37:50.67663950636125 40:2.0590012239173334 48:8.511615580539425 49:6.7410467889830965 52:24.174787075280424 55:4.099755606952883 60:17.738889119598404 61:5.391579021963372 62:3.1469845671309833 63:7.71257749852182 71:22.128816206531923 73:355.44330414728387 84:4.435162627866793 91:4.443682693714398 101:3.557199595623303 103:15.552240978610877 104:10.002998421945646 113:6.608363343739968 131:8.84167128339209 133:4.56826471677496 136:3.5189768666075008 151:3.1033411044506236 152:6.431304210164654 155:2.7868137063497165 179:3.8836916559193404 190:4.253455463217345 199:24.916599610204308 201:11.17887630664033 202:420.02721036075144 205:5.379677088121936 208:18.15653817434652 232:28.08873558704732 234:37.21346925525661 243:7.212623017425295 252:20.264916321790857 267:4.79080207223463 288:28.04579505709292 295:13.047355130044561 # alopecia
7:4.485865767519276 13:4.3427152809678224 100:5.827979412684191 131:5.244622719684133 151:5.241941027414643 154:15.69039533124639 217:6.933792973141672 256:4.493773767613342 267:16.831514380378668 # alouatta
5:4.127275589153257 11:5.109952980161912 22:5.953031315159278 40:5.321738911664382 43:5.580142783828211 132:28.14401481116208 138:6.3266566735088965 172:9.922725803451854 177:10.237089176435617 246:7.593498818648499 264:18.618452986094216 296:7.041998711093708 # alpha-glucosidase
5:3.3900195076724278 6:15.28881757812086 8:3.5271395119467357 19:4.028961731748233 44:14.972047335348613 50:5.796592275621872 53:53.55802436901072 65:4.710661917487433 102:21.50439776630697 107:14.80546733920661 126:16.891258966363235 127:8.114613524467654 150:5.94343104490339 178:35.85246354978219 195:5.605374066514477 225:19.111465038013915 242:6.954173957524194 296:6.2681866412772385 # alphavirus
1:4.644122638498322 19:4.028961731748233 46:7.286168788857283 73:6.856990854197241 159:5.767878281402525 221:6.629881200083401 223:6.272398112138263 256:12.728588220032007 # alternaria
7:3.2004682031789136 8:1.8878285070024485 10:31.136897705686643 13:3.063495441836154 19:2.341834426113721 24:2.5787369897310115 30:4.358661163634868 39:25.714639355320106 42:9.503641657759367 48:3.7705687805659265 49:2.901384974951196 52:19.058762103891 58:4.877649209894022 65:39.115835722429175 71:3.6823338753291166 75:3.2557334532922897 79:3.139093199107598 82:10.313751340243233 85:10.481210014124496 90:2.7336722690538675 106:4.625906471972819 120:9.822118142548133 134:58.47625044322975 136:4.358661163634868 146:5.591521375589299 163:3.5012349172969968 166:44.36511092582408 174:4.886045996308228 193:3.873293853093191 202:15.01713005282552 211:35.24581684624039 212:4.8911756174427845 219:12.093029419218256 231:5.214736081276565 238:7.144491062870105 256:3.208048759118982 273:9.663517185147837 274:24.167862122483097 297:17.426002929158564 300:6.632330751190105 # alternation
1:0.5791255351096058 2:0.01942371520614794 3:0.7673209503905065 5:15.177275778539993 10:7.942101642440415 11:15.869891441130413 12:4.267561608392968 13:37.40995181517157 14:0.8610667053379938 16:7.155853186699737 19:51.411284178564244 20:1.5429861407286862 22:1.1596171055082858 23:5.66416476375013 24:31.57214769826104 25:1.3556091679675537 26:21.240009277359977 29:16.332692240229985 31:0.5905656526615587 32:0.0201710550548344 34:6.582113033140531 35:0.020696338113774974 36:0.521292677663217 37:9.001856184161774 40:0.5055900173010813 41:0.9540852714759439 42:21.782337199958423 43:1.6769032999031618E-4 44:2.347551542534573 45:0.04127173371253514 47:13.033508393455506 48:70.09013399221116 49:2.171319338169215 50:1.9603101700535241 51:2.798405244995337 52:5.173339425467176 54:0.5170031303622196 59:4.41291073153814 60:43.17002190074377 62:4.665618954151891 63:0.021316971176124567 64:0.7409828943994574 65:10.86745798586249 68:79.41914684081601 69:6.088583335488039 70:7.954356207503818 72:2.483827998665645 75:0.9492326218084509 78:2.3238937456625024 79:77.24867667380693 81:10.976188560692515 83:0.1275557108738498 86:3.2617402155199335 88:6.188423297628005 90:16.561472881094893 91:0.9449337697625594 94:0.6762485260356417 97:0.8447480831318606 100:19.447880137061507 102:19.79578522855292 107:0.28289557573097385 110:0.14067442094533156 111:0.7668539487186956 113:2.7443496997355368 118:0.6664719788498861 119:1.0477210497641634 120:32.82413644460243 122:0.2961756267550505 126:0.8773244379507428 128:2.309982331779008 129:1.8116211285425232 134:2.5422745532735953 136:2.478858582985104 140:1.635020750778974 142:46.676210627851766 144:4.023041759543631 145:1.712735225206336 146:4.5450550210125895 147:5.984028597289391 148:9.70983617836458 149:78.92037597516476 150:8.766082782351571 153:0.17062413225493273 155:67.35243767485643 156:8.00362583213213 158:13.284538331449234 159:0.19396115454367266 160:3.8226356211844355 162:1.813161739032816 163:1.251090026033226 164:10.882313811173622 173:2.7533106184190537 175:0.32461467465803207 178:8.6763253241598 179:6.630490369523314 181:11.674489377022518 182:48.27965248576705 184:21.163764183120847 185:12.23234570187073 186:1.9425250550666529 189:0.6390059124507466 191:26.440903323107868 193:0.15044018307504312 194:9.429759542864577 197:10.31574828913847 201:12.210804890148975 210:0.1385139412574374 212:3.3388010101290804 215:0.6875791062182517 216:3.5983668228749193 218:15.367623940776244 219:0.5377878548154938 220:1.7444887133953733 221:0.6294890715143544 222:4.679613064743828 223:0.42617684146814216 224:61.892211133258954 233:2.461795517489874 237:0.8622081894754033 240:24.901292107904784 244:6.221745808368349 245:0.9723524969629848 246:0.7466040726727742 247:1.7483861340167428 251:0.8692898307916328 252:4.281399781605969 260:1.673158772592623 270:16.87258202060926 272:3.4474860786479287 273:37.23099481736251 274:20.958165675356064 278:2.633397039807485 289:5.334157155965351 290:11.612681533331218 293:0.562653184281788 296:14.395272464898875 297:2.5887816712008274 300:1.9921464269184197 # aluminium
5:42.21305446912069 10:5.113536947922249 13:9.907256664959434 19:3.7330042343029577 20:1.0062293712733186 23:16.239580556849557 26:12.59247392941298 32:5.715751183930937 37:7.388563583945338 40:1.2091515389241259 44:2.4706123070354797 49:9.414975880851712 62:6.902123930834689 63:5.730838838698597 65:1.3242791095975046 79:1.461088827408693 86:5.766213290993748 88:21.531781982140732 89:20.89238781805926 90:4.483368691559075 98:2.9038486932505116 102:5.303884449850616 110:2.0806967715189315 118:8.697460311491593 126:3.3443957637867783 129:40.82538632244981 132:7.854353306448296 147:7.910989653681506 149:1.8171783255311695 150:7.26021210053959 163:5.972557576641744 171:10.93780827880913 182:3.9850624437509024 188:3.0250466181425137 191:10.316518717683037 193:6.700834523310751 195:2.06734373898292 201:9.10193697239723 209:8.415451282382847 217:10.094880482305504 219:8.280635426158215 233:7.633699138562633 240:4.738759730378262 245:3.473857536360133 247:4.440670160285821 248:3.310056335686395 256:117.65650556837775 270:23.271574298331753 293:8.363562669522183 298:10.9023754913512 # amanita
1:41.59196755740563 2:6.8017622446130055 3:106.63660548418234 5:1.143183858209984 11:18.06443663862237 17:11.025064915388734 18:49.00686219032542 20:17.81869497331814 22:7.978983335965247 26:5.846516832373448 29:35.95322357243582 37:9.59260093264101 39:8.497488159682069 43:7.261412570484931 49:49.64420073114981 54:10.435531474189753 55:19.028419878350483 60:44.457240772287584 61:13.701134817013612 62:23.685960807010186 87:13.866495454249266 94:10.964274588587122 98:10.636353886600272 102:20.26541626858249 132:10.070990961543218 139:50.71249519055008 140:32.7878341144378 146:12.353888013949062 150:3.402007247638103 169:13.056866921246916 174:27.429649919094203 181:8.917674895928652 191:4.92085988340571 206:15.741534193047395 212:4.120008991198191 216:28.081331391295777 247:13.863339499187738 251:11.552367574913188 252:29.695254016376815 280:11.597797087585628 289:5.2455239398819264 # amantadine
13:5.275091855683743 19:4.494010111247512 26:4.548542578208221 82:6.058456803152452 90:12.691359775174876 179:7.013665750534131 195:114.88917485308627 216:7.334681751185074 # amaryllidaceae
1:19.771400640239154 2:4.2923188808158566 4:5.668111403926462 10:4.509312700536165 12:4.278526976928826 15:13.571035874232113 29:4.715770070456554 34:5.010466815958579 44:5.767810704716054 46:6.988695018200459 55:6.460941406168829 58:61.191677753192224 60:15.06199038631361 72:4.4974879641479575 73:62.25784710484161 84:6.807635378460672 97:6.669694241693295 100:6.0024357530188155 136:5.854864132030537 156:38.6093684377797 171:7.538840557812988 209:6.248479431517907 218:6.182879044486065 220:7.863679517425921 229:91.88920985403828 250:6.897755939920029 253:7.65401850478634 271:9.175098095337985 278:8.896627968322022 282:8.330374617770081 284:171.77463412831244 # amaurosis
5:8.938655186964663 10:15.419174595468586 11:0.3034487782524001 12:2.624674628598756 13:0.5432945279063798 14:16.017582592448576 15:4.479090899578737 21:0.8759919598000677 24:17.599924396877892 25:0.8927933710996449 26:130.52302546101257 31:6.097751511010047 32:0.7436492615949895 40:0.40875450202167957 42:0.775678026903806 43:0.552358888927575 45:2.465459584586271 62:26.114274866384733 63:34.40381482308086 65:6.273155071194335 68:5.454584710325938 70:4.546666304640867 71:13.14934398684235 72:6.475177743306075 74:1.2428651377896633 79:0.5909674933670293 83:13.642362909189542 86:17.099670743058162 88:1.6659618803600431 89:16.016398657044334 90:40.61979964682579 98:1.8127754515629804 101:1.5264179583480795 104:1.617312395759785 105:3.0397247051443723 106:1.7165063577047144 120:7.954297834210401 121:2.076410014061711 122:48.5959650374955 123:8.590783866712824 130:3.9947520966037833 131:1.1555597128123167 132:1.5774148716259244 136:10.233774861939752 138:4.279346680225369 147:1.6012518847333421 148:1.5427180407173207 150:1.3319148893450843 151:8.992821552218459 153:25.823877739729422 156:2.246606112560768 158:2.368875190409984 159:1.1978119275033423 162:4.515045173219349 163:3.7693924101542993 164:3.1820114203006966 170:2.247780724390584 174:1.9386933364512742 181:8.87632062543399 188:1.9232871942300547 190:2.1328989592196055 193:1.1094501603947158 195:19.279205614015975 219:45.01900208957411 222:32.60764377571034 224:1.6503056575915485 225:3.213262978134719 229:4.256150544950284 230:2.8749669835086435 233:1.4852397926581613 237:2.198472601363685 242:2.165133761139598 247:3.256830194025999 251:41.200001492537936 254:2.6051693548869146 256:27.079045274345287 258:2.91283916482515 264:2.2655119599448312 267:2.6210723987946296 269:2.9651464264695884 270:2.033505709847083 273:12.404763394060039 274:2.792284707204547 278:4.227863509398571 280:2.2275510188178034 281:30.66561632919488 293:6.010093252626182 # amazon
3:1.5700377687536708 5:0.5175968498021902 7:1.6619038125941106 9:5.917561876474269 13:1.5426583310089277 14:5.6817374940088605 22:1.8639524208817089 26:114.19880075381887 28:2.6925240240633586 29:1.7113226646422706 34:1.9628197698467964 35:9.765851110566832 40:9.738719338403207 45:1.2719691841091696 48:2.171731561743356 52:2.544824415437062 57:20.426969556291432 58:97.56171248307147 65:1.4678205884047386 72:1.5297534187380288 79:10.661811888487302 82:2.2053587738011977 83:6.918992494129881 85:2.279654541217121 89:2.7614931130666416 100:14.805218655098516 102:1.624701250671891 104:2.8547395001989355 119:115.46200219301642 120:1.9897864395164833 123:2.1906437064503446 126:9.690075128122611 136:2.7150137724344754 138:6.874073461943696 148:2.770259740299661 159:2.3707833516738255 171:28.13757291527419 195:2.22677200113076 197:2.9252782412640816 218:125.9800063375243 222:7.2627547550567675 223:2.8269150180275586 231:61.05893354078734 234:5.645620506531392 239:4.210073336805347 245:3.648065835532546 248:3.48312280882498 252:3.745260557252692 256:5.738131601876099 270:3.316910138912175 274:4.131981056817777 281:15.485923631019878 283:13.50338255037818 289:4.31623576097634 # amber
5:15.078610110719078 10:4.259244279129528 40:4.02615456277083 79:4.342006687956916 81:6.009111504549396 102:4.361628897413269 120:4.7888431800529005 181:5.119451543198322 195:21.897440145677955 220:18.0486918432148 256:19.915058419227055 293:5.96506955450144 # ambrosia
2:39.362136290778984 3:3.705649157753074 5:14.67806576347057 7:3.8967583659840193 12:0.6340608706778904 13:0.7870091453102691 15:5.181553708376292 18:6.886765081735365 19:5.4933002483702085 24:0.4670047838864637 25:4.597450970848933 26:2.4675127472447222 32:8.45781974049919 34:14.07969087126306 35:0.6375876067913183 40:11.27341662187516 44:11.111531308833555 45:10.90620050598775 47:1.6666734388522277 48:9.630955623359208 59:1.4095090814154612 62:1.4928099364643281 63:13.431099408531521 65:3.492348965337407 66:6.55701218038884 68:0.5314052209377947 70:21.705295619107616 71:9.372226119152351 72:17.226246442767646 77:86.97373385267153 78:5.869377855041972 82:5.018385434299316 83:1.3549028739713551 84:7.861418303733549 86:1.0309958566890698 88:1.9958663677022819 90:3.0605024736719724 91:2.656264851670579 100:11.788177030826684 111:7.372916990615523 112:1.9421925310314183 120:1.1653394146445908 121:13.39237398552786 126:2.567668720911477 128:5.852098345786451 129:1.4410474855433164 134:6.137897040219361 140:3.4979949247780677 145:15.294567620141072 147:6.308025693402037 148:6.17297346877096 153:15.632281189512293 155:9.138810966636687 162:10.052524461851732 163:8.842184233332206 169:9.125452289474625 171:3.3197706489973426 175:23.4718590462276 176:8.322487175948586 188:2.2634225114102557 190:7.503013874084855 192:137.29617515426557 193:72.22160625308804 201:20.28256468387006 212:7.082164479370687 216:34.96087376472317 221:2.2269404563093884 222:1.497424640633748 225:3.58464053179383 233:1.8066534097583844 237:7.647219318823131 245:2.691770400925832 248:78.91867715330955 249:11.24258819007504 258:3.2790314650508083 260:9.734101067303593 261:8.731059444576514 268:9.21401466180645 270:2.377469442029005 282:45.572243232431724 296:1.9157266504639894 # ambulance
2:11.757171714473056 3:2.1434481444311446 4:58.228903925804374 7:7.005263633466123 11:5.871172899675181 12:11.716218013148339 13:25.72838705825431 15:22.27441975597655 17:35.4362889548027 18:1.8956914551899289 19:10.135017569205255 20:23.161186803779298 22:20.340085303710758 23:2.306899879790007 25:2.60204399537237 26:5.359425243344466 27:4.111346490009611 28:9.295635780501689 29:42.242333521684664 32:13.366670088338825 34:20.80118572488216 35:6.286493010923024 37:3.2168233201397163 40:1.9042320207817585 41:7.125604352903011 42:2.4451103892040558 44:32.05613196239402 49:11.90583271271392 52:8.97627337219926 57:8.850563831442907 59:2.8815053515993534 60:9.85585699727092 62:2.9786420074207554 64:3.9738146333295594 66:9.866678325038022 74:171.30517185873865 75:2.293956258181499 79:2.1845758004492404 83:2.817291461727525 85:8.396766046823734 87:13.331836138699462 88:3.5485541752044556 91:4.26736825952595 100:3.48743268813379 101:3.3856771115084134 107:3.188221713490325 108:13.156204438183329 111:4.012269828803625 112:16.858285506261257 116:5.115668100493117 130:14.889308461012503 134:9.425856748647035 136:3.3477197207393314 142:3.343465126175726 144:4.258883960563776 151:8.481626207800792 152:15.265835699864507 156:19.09168552059047 158:101.06957091297804 160:4.144922046508661 161:38.64202769250704 177:6.560181136946092 185:4.065926170957922 188:10.369332837003258 195:2.839724572211349 201:27.180489710905672 202:5.070251547183516 233:24.142430915486305 238:6.086683570477459 240:141.0071769842168 242:4.113812289083099 275:16.160863106821004 279:17.055469022228632 290:32.960686893253076 291:12.724663062746142 292:6.579809626793042 # amenorrhea
1:11.01411320139658 2:2.69360042980602 3:0.21551605837983634 4:1.2745148892917282 5:229.8662374209264 6:2.611272739304981 7:52.03005430834027 8:13.314963297180542 9:7.184199691651271 10:160.43228265569505 11:0.7429037357635032 12:1.4614539325719464 13:329.48235145424206 14:199.77183092494525 15:7.935924978508442 16:0.007059872862961483 17:1.5127788062190008 18:21.624940671876914 19:18.470835349942856 20:11.836255277256138 21:14.949444818249011 22:15.53779848989026 23:0.029419862905087253 24:27.70897685824607 25:27.83605823793353 26:1253.4013346983854 27:0.08803442289216934 29:4.835030480674982 30:0.027548178325770438 31:5.776133565738411 32:3.0040342431224003 33:0.034512003146718956 34:3.9312256014500413 35:131.2801493130307 36:3.4509575084647417 37:6.499358677975535 39:3.396569528096747 40:96.6732258624495 41:1.5237576118259317 42:0.5665218105873678 43:13.070942408896038 44:63.110419959599696 45:10.630878410143076 46:0.3683016019022988 47:0.2897111901447945 48:0.9461780506286827 49:2.477322774715105 52:3.0048426652102425 53:22.2356874722278 54:0.009981480228343838 55:0.20083125951602993 57:2.749723187853965 58:0.25914281002181816 59:46.12384051093795 60:1.9096836440175442 61:0.24210154176922438 62:44.93329294255081 63:223.29417527632677 64:0.16638782597916488 65:24.416144244871834 66:0.01435891657854858 67:2.542729186890549 68:25.451427188288136 69:2.307679610800568 70:1.0772814475354577 71:55.26839254823547 72:63.49649225704583 73:0.06857714013707922 74:5.402608908682901 75:47.267397812870854 76:0.1241338323863951 77:5.507141032371306 78:3.045026790944647 79:6.799334077167715 81:1.1324474816994734 82:9.143146378774187 83:128.71313681854352 84:1.0785923515364895 85:21.76180108916043 86:646.537890648096 87:0.29616414650491674 88:70.58152973717867 89:39.55446374989113 90:199.12361607476188 94:19.760351410684386 96:0.1441651403452247 97:1.0859832024918414 98:10.023251368558354 99:0.017513594997889775 100:8.351393124485252 101:0.10717638950016965 102:60.469729155770516 104:21.366091345113258 105:2.871201420421798 106:47.381199310763655 107:8.241589779160432 108:0.23880495790331696 111:1.265995589952899 112:10.616977820694041 114:8.995940300642456 118:1.4073006884382087 119:0.3435625671445106 120:15.08754005585645 121:1.2614584757977236 122:3.197744229609831 123:114.60162216031888 126:8.21058160370295 128:3.3144474418029084 129:4.6304626568245695 130:16.621159549727572 131:0.03423766236807302 132:0.07162778898030328 133:1.3298717170284253 134:5.70423745659996 136:95.46605464182134 137:0.33783715346217724 138:40.82074685189845 139:0.5228820083156338 140:14.495995853567141 141:6.453474719725748 142:25.41841010671035 144:0.8975520883130927 145:783.7169652086124 146:0.5605589384708205 147:41.01787939401082 148:145.99758195693056 149:3.134242675660959 150:17.238271566845935 151:0.38656624688377106 153:415.53348755404056 154:3.4818806848183823 155:0.04774714935023779 156:0.9806903101936405 158:4.537035249074711 159:5.061705807616249 160:2.129155904144146 161:3.2394479295449825 162:234.36155921139525 163:71.5015858333293 164:8.395352376173495 166:0.5513184705064964 168:0.048109369301809625 169:2.451774562944951 170:0.17596333460174865 171:20.246544501129957 174:13.754747829745313 175:720.8397596636877 176:22.978891851970026 178:0.18106564372081285 179:41.69027148266336 180:0.39670048710249733 181:7.9046630231485295 182:2.288351263726381 183:2.6367983545349594 185:1.1785975123104262 186:0.028991636045266667 188:19.404744516009956 189:13.387238193813623 190:3.5322531082057593 191:0.458757740002446 192:0.005995389363772241 193:16.425737816830058 194:8.661471815381287 195:234.15868447608295 197:3.1957874309902703 198:0.3869772786009806 201:15.521555085623119 202:0.18091677864908043 204:0.46359349135085587 206:13.465506711365425 208:24.339263385128884 210:4.518738438441225 212:4.469946281387214 213:20.83349622988686 215:23.141857173709393 216:3.306150045465171 217:3.3346896449746057 218:0.232696513982707 219:316.3362903177302 220:3.4724224650948194 221:22.07188393156434 222:329.76077894314614 223:2.79953083995631 225:154.34650407374335 226:1.5060436824829313 227:0.034238459403418076 229:1.328264795263795 230:12.693513506650449 231:16.61640286529266 232:1.1254319613747974 233:0.023965215101543532 235:0.06312764070063753 237:2.1451879021887446 239:15.924999031992174 240:0.01712972334013622 241:13.941738971835361 242:19.10569907584443 245:0.2524284761360694 246:7.106906487331385 247:23.09499787498944 248:0.07635534409211431 249:5.450794746859189 250:4.5669584149399 251:4161.05037285182 254:77.7704199516997 256:973.0592962594231 259:0.11997492904329495 260:3.2399386572281945 261:0.6606197817608949 262:0.040141764577299933 264:0.9434347295205235 267:13.942010160564417 268:2.5619894838726984 269:0.228114661556581 270:1.343088571027458 271:0.12377620475375659 272:11.628600288576902 273:16.3708917658127 274:4.146618578312283 275:0.16208591032721517 278:0.050688696332556724 280:1.0021192784289352 281:164.97101355258488 282:2.394699996765429 287:0.26330754402579565 289:1.0547185078928403 290:0.040328579620987494 291:2.6983228558268473 293:5.536136073270889 295:0.23343703510228175 296:0.6001677904271036 297:6.392610881972958 298:64.86672925701353 299:0.02173250407688231 # america
2:3.6566519889071145 5:1.7561932401729887 12:3.6328599984925924 15:5.6025775255859 18:0.7712741947802523 19:76.04298876273636 23:1.1012858265373495 24:0.599383234387673 44:1.9371695257580241 51:2.191138497995248 52:1.8520536626575694 62:5.757847806105256 65:0.8789410970546867 67:28.21396643556212 68:7.080111868733291 79:13.351320510155746 84:2.859055329522385 85:1.6057282878546288 102:451.0260078463917 120:95.94340472788501 124:3.6451893711424765 129:36.4882947916808 132:2.100974732617515 136:2.0117356876709875 145:35.98693705726462 149:235.34176627290458 150:11.435411322321398 155:1.3676583044775292 173:12.65759062706565 174:13.601520000487277 181:5.594884352649111 182:79.343771332263 212:2.489112519287714 221:2.4310802234394124 245:22.207112853686485 246:2.5984347042178326 264:37.65844138418179 295:51.49585996276981 296:12.374381092145176 301:3.8503817747371825# amide
19:18.1670425084501 52:14.35132601378566 65:4.513133141072338 79:20.79992248067329 85:5.4646881659093545 88:6.160396675548628 102:4.704013624301435 132:24.978625406047307 149:5.113744596119411 155:13.15107839294707 233:14.70746598855421 240:8.271089378519546 # amination
1:3.7806644030767433 2:0.05478218883618212 5:10.876283286741943 7:4.502655623268293 8:0.10818105625318127 9:0.2031324216005555 10:15.256355880186023 11:30.550336578306407 12:27.564083828012272 13:7.3856075035691 14:0.15555145304897078 15:0.5048450582771221 18:10.023110986355 19:36.97841558899274 22:5.0943685264072185 23:4.679979687164109 24:5.661810456649641 26:2.81021149368423E-4 29:16.402924671783634 30:0.7995263780396152 31:8.737820553072213 32:8.503285983782984 35:0.05294261839746629 37:0.7091521250178969 40:3.5920964092624104 41:0.1869182807818916 43:0.11951953033494762 44:7.370125451273572 45:6.24756182105647 48:19.41127455033335 49:14.337224487226834 52:0.6784956553311102 60:4.119570075530914 65:1.4860631436653413 67:29.748488625450545 68:36.017864661585165 69:0.9170329491809206 71:0.3860804963604411 72:1.5873663243377054 76:1.3232592041557683 78:7.327546236998468 79:41.18470076740409 82:0.45479517023028887 85:6.317673966496038 86:0.24481970743161108 88:0.9438948052458365 90:9.582575976712317 91:1.5060508171851754 92:1.9300854074119076 93:19.57718995412402 97:1.3905598928707703 100:12.770717975775318 102:586.6435780706352 104:42.68959020278965 111:1.2995010086985548 119:10.678908147135266 120:114.65894007044469 129:70.10775112800911 132:7.885507867735745 134:23.11797098149578 136:7.605074990540748 142:3.66864268980025 146:11.098369692928143 148:0.83991116179918 149:270.3724434611997 150:59.44679827087345 155:0.34446255410543497 158:191.9046254852063 170:1.4551971920991484 174:19.919400809547433 179:1.0645387224839733 181:0.5024820907572987 182:24.77619937099369 191:6.102627968758098 192:3.277002956390075 194:1.876722998572498 195:6.161685507931546 197:0.9558378089594056 205:13.007257770323683 209:66.5855757954048 210:0.473052418302693 212:4.614353479094966 215:14.375310891736277 216:1.3025989939079674 220:2.3870745056837324 231:5.200339786167296 234:3.3445215815250777 240:159.71379270191204 245:10.377986341700854 252:16.40321152546876 256:4.522067961222603 260:7.134746441391016 262:7.643781278373402 267:1.7959931556243058 270:1.263570852440162 290:2.547382374883333 291:2.1266909183329146 296:35.841115947127 301:19.93662069374683# amine
3:10.61761769105184 5:36.669126555745464 9:11.050801118014125 11:9.64491012467584 14:4.029989886200725 18:25.797521800674243 25:4.443934917572421 28:5.212607715464297 29:4.109870530025767 32:11.19914200578561 49:10.203836359061842 51:5.442472336550861 60:5.495252793342016 75:4.1088061359484955 76:24.60579896718192 81:14.086860629622528 87:7.242642761225573 91:6.192833076060157 97:6.046819084652674 98:5.623498435913364 112:5.385060137365011 128:5.125738947834232 131:4.803814380750252 191:37.82346583512775 193:4.742449629635237 245:6.231952970197283 279:9.107939581300034 301:7.241852427598767# amiodarone
3:66.8397862425098 4:49.561429372799196 5:24.917983678088238 14:2.2886869645838352 15:8.556046313867599 18:32.029257447907085 22:7.6138641627791115 24:5.882084879332781 26:16.230085224797786 27:36.90471542709241 29:13.239770382811399 46:4.507874114881959 48:2.8513207877408395 49:32.50309843989782 55:3.997839411129544 60:10.005811207162406 67:21.827552549729294 72:2.165694987660969 75:34.77695103374331 76:10.930135614018182 77:9.504444317909838 78:9.290887179566054 85:22.55734734581609 91:19.518321164009013 93:5.277317879263934 94:10.587610851470744 104:9.793635143192107 118:10.556547176179588 139:4.664631969680109 146:29.52644491876897 149:14.151154611525842 150:3.2246134918502234 156:4.2774081976179295 161:4.595374136750242 174:10.555810664397717 180:13.760690869523406 191:4.735467055444299 197:3.6367228747579587 216:10.87686557843469 269:12.852970775464769 300:14.06319124858149 # amitriptyline
3:5.178969785723722 20:4.632017173068295 36:6.795016065099221 56:16.41258691891335 60:6.759679587740472 88:16.302141037445473 148:6.558987721897788 163:5.6075458187551614 195:5.951934612714553 # ammi
1:0.013091301810519365 2:0.006784110999533598 3:17.96757273614663 4:0.4923972882617316 5:26.258511401935934 7:1.3911206890312255 8:0.2622336130866511 9:1.5263271379927965 10:0.0363205194954411 11:32.297039175423826 12:2.912232257194667 13:0.03704353923158936 15:2.4071047437148247 19:98.3942192436063 20:2.3387111043669013 22:4.3305373225896115 24:0.005063208138152912 25:0.19690313592841457 26:1.9262313626966316 29:1.467660082896187 30:0.6009459292784919 31:3.8443313568434805 32:40.421176137263046 34:190.65532543714437 35:0.006113870263793874 39:2.083320686707386 40:2.9040482999585953 41:3.9103608715791864 42:4.297945920142971 44:10.737171363689523 46:1.3927727238638383 48:17.6444075841578 49:0.011606480345551869 51:11.817522802036176 52:2.8565102902243433 54:0.7820828345634296 55:4.172591605204441 56:0.7682308725876267 60:0.7640151248045839 62:0.3817577336983129 65:0.021746670520418405 67:8.66271874087096 68:23.510799740522568 69:3.440806660530826 70:2.4650652957756667 72:1.1908363801179465 75:7.018503342459949 76:8.731668630309446 78:6.492954752255198 79:147.388982376512 81:0.8643741418461863 85:5.510598150996502 86:7.515980383803779 88:11.836126522529524 89:6.898559417809734 90:0.8084305149335392 91:1.2605119581725697 94:0.9634543475760516 98:0.8496008012966794 102:14.124672324782418 104:7.169060295482944 110:5.398197008836529 111:4.329781033656647 118:8.213372680677974 120:73.64802662952899 124:11.740461856287482 126:4.620259278409726 129:52.71042527692603 133:1.3586438211367016 134:6.874057170897169 142:21.041137388735468 149:335.6635287401362 150:0.4817463024866969 152:2.9789487178011176 155:94.54280226563408 158:4.924619728740634 159:2.554245424809878 160:4.570344151060635 163:1.8131024880296 164:6.560836995845031 170:1.2121228911023836 172:8.554393632254973 179:0.8444996669700183 182:60.063642171978216 185:1.1051501352141266 191:1.577801302059058 194:1.615906329794445 195:0.30843738497618456 208:3.8195601452562506 209:0.8526290897821448 212:0.9558481647865354 215:0.9761787777042688 223:0.6759263916584243 224:0.7206278434513232 233:3.1385392614134187 234:3.050276254547697 235:2.1867298146241234 237:14.19074858235241 240:19.890817088609946 242:1.1416132686931129 245:26.845354513434852 246:51.42070024221951 251:1.1777527959229313 252:9.77434580992836 253:1.9327458390012273 254:5.400609405390378 259:3.274622450909125 264:14.481714404632552 267:5.432627107860964 270:24.805150117860716 273:85.59910994779295 275:3.3929389776087016 278:3.0294080561157877 281:0.8417296993390263 283:72.55937714908403 288:3.6378223562409437 289:1.84922547600703 291:1.857692714679295 293:0.8346143903978468 301:2.1156772284548415# ammonia
3:0.3484468836763696 5:2.18838617122082 7:2.6073374646082526 9:0.46134283833591594 10:2.3784847743162842 11:7.692322904746617 12:0.2247641577784937 13:0.3319980015110197 18:8.391796036110941 19:66.60239221700205 20:0.1225741356228048 22:6.491460700759071 23:2.7212183080020216 24:1.6337637245949928 26:1.363177681848623 29:2.7001352866758244 30:9.110405790518621 34:3.1756235422726635 44:1.121370850823664 48:17.06733156098767 49:0.2523097629591827 52:19.071360335031066 59:7.7354211765344 60:41.30771334074214 65:8.953582737990164 68:11.728267337131637 69:4.930051076822357 70:0.8704711587689606 71:0.6997899551819625 72:0.32432860664509344 73:1.7439389079465242 75:0.4363243870108579 78:1.1097017370269344 79:23.89885238314692 81:1.5046625377775513 82:0.7841549940317815 85:17.65058188776108 86:0.5181378777968964 88:9.704586169675094 90:4.607651302372594 91:1.9584351413740184 94:1.6203944961181016 99:31.35085479974937 102:47.29533210823585 104:1.3019894000097643 107:4.323261813894444 120:11.222459545133434 124:2.6911053246915753 125:3.196828127138629 129:3.8238319050247167 142:9.09782926334813 149:87.21824479714209 150:37.62617736650899 155:6.973270367406251 158:6.50845038437622 159:0.910654118854755 160:1.8515139545805848 171:7.732130472074155 173:35.6039215009184 179:1.4812229427606292 181:3.78395275486288 182:27.499357042738815 185:1.783105475572007 191:41.97523321632548 192:1.0101002939427932 194:2.3504964827413914 208:1.495509218231625 212:1.6115719087415015 221:1.5590126508885858 224:1.3331513134385127 233:9.079023782418696 240:8.955007229473486 245:1.9918172949952273 246:37.107689905573324 256:0.4095209768835562 264:6.289497315909757 270:29.89467495909151 273:57.82459442498949 283:3.6109170800886754 289:7.761586613879709 293:10.141636032618207 296:1.2755480021422505 300:3.1547537082379558 301:2.8873582655313825# ammonium
1:7.900616890576604 2:164.59175378955692 3:4.988536626936694 4:93.78038836489334 5:142.28041962807706 6:1.0644357234721507 7:51.37136785952581 9:2.4098745952118357 10:21.780638565471406 11:10.496544308512208 12:77.96117704729232 13:4.905175962792984 14:8.889935752305103 15:16.56133467013011 16:15.635058254004633 17:21.665764638433192 18:25.00173371140993 19:9.069044609067415 20:32.917834487766754 21:2.831345522856307 23:52.23122812389507 24:38.11097940563987 25:2.87005815593753 26:3.1930083352884737 28:50.86464640225271 29:39.860968419494945 30:13.392594635581123 31:20.835762043357896 32:0.37724660804904725 34:0.4719163647734576 35:7.65034473884485 37:8.076276206213421 38:2.24595662519276 39:3.0402789195769673 40:4.3155138612128665 42:5.84674015596413 46:31.347508505147747 48:0.6116335766401637 49:214.05143968467019 54:53.96211024773051 57:0.8393685517378396 60:20.09103958758209 62:47.215868473046704 63:9.635028136242607 64:5.377015751564489 65:0.19004613158221303 66:1.2094172458235681 68:1.475991986311962 71:15.524734441726006 73:99.37955885326411 74:0.792398943509465 75:2.340380694386932 77:24.72785055877366 78:4.031722177645563 79:17.440471225810658 80:8.077561933457485 81:4.934269507592259 82:6.916890117843023 83:0.6350252362112373 84:5.917403408584234 85:33.592440656940326 86:2.5646473577564923 87:2.673250442466496 88:4.580746383950154 89:8.598406012584752 90:0.1009425483344932 91:17.072281007990984 93:2.5899768057879764 97:83.7967987391963 98:4.895233274914378 100:13.951582222974231 101:1.0432377114272111 103:24.84492756192239 105:2.4621766022546487 106:4.689278916351924 118:5.1639137382825675 120:0.4893722470251839 122:3.9675858992109543 126:5.752823863771835 128:0.935017602850529 130:3.3904083093525355 132:1.089124724069403 134:1.0442766609941858 136:24.694978909294186 138:11.183449206015304 139:2.0411453271833704 140:2.547299473900433 141:8.175466410160473 142:1.0111550553212587 144:5.917403408584234 146:2.006836414806356 147:1.1106433074102275 155:0.5088492701819385 156:52.11762032488547 161:1.9805140611289538 163:19.589619375261034 166:2.015105952107641 169:50.110579303103684 170:5.815529869653943 171:2.3785510074078013 174:5.163242561753794 176:6.361341688396758 179:14.84258195728263 180:8.175466410160473 182:26.326710560354382 185:5.551105343959828 188:27.73700883540352 189:9.835790753186894 191:6.687519137669178 192:0.8470863742404054 193:3.3617588334620194 197:1.1820146614893414 206:3.538155990117876 212:5.172652068856184 216:1.5482809477938166 220:36.53114697170367 222:0.7489680256126323 226:15.016840289311995 227:5.9072420260657905 232:22.650720236696543 233:1.0063413389709364 234:3.640320431862054 237:1.6614180092764441 238:16.564051990949313 242:10.706655973788592 245:1.7932051177000785 247:7.907481556778413 248:1.6497489648547228 249:16.183878096791098 251:1.6699710860004011 252:1.8786539518954377 255:10.721089431075967 258:13.111847259928716 259:3.870154578273809 260:2.5893009730040712 261:32.9486320539168 267:2.0609913729153204 268:85.48123704776057 274:2.22451175522984 275:10.657020263200364 278:3.618903445336916 279:19.70660927899575 281:1.2943900148660719 285:6.874472119002364 299:9.569119080883251 # amnesia
3:2.5623095384913452 5:4.911251987396073 6:10.419276492802624 8:35.075113386382505 10:2.5281759346595862 18:2.304687237830053 19:1.8397832400539789 20:6.64183231377448 22:2.886592381423322 23:8.05775556546927 24:2.065409717095565 26:6.2364237653204215 39:3.134915390269102 42:2.8739316040130816 43:2.5457911860697036 44:3.7135568613074885 49:7.29843819396042 51:3.996364048891105 53:40.5761139064609 65:13.539810284277266 67:3.1633949255583556 71:8.904024711631939 72:2.5172981983159364 78:3.698382717005963 79:14.053185203168173 85:3.3355610061114187 89:3.845999345953197 90:6.9506653314408915 102:2.6231506771589066 104:3.9438428877038585 110:40.988727810195535 111:4.4711617404521995 117:13.825275022369086 118:11.351106471113622 126:4.633016533534152 127:5.710069308089661 134:3.8371135901561084 150:9.873860087966579 159:3.4328042110008266 167:9.434075942825242 181:50.40063802132999 212:37.68097614861516 213:52.36704994383935 216:4.475098686536317 256:2.6717619825136802 263:30.46370242269834 273:2.948930801935146 280:4.643781201213494 281:11.030328909562334 # amoeba
18:4.659768734807079 32:5.2327332656698715 42:5.2814924091257955 45:4.571328787541919 65:4.817917884348767 85:5.774029058892375 97:7.076548196341851 105:8.042286471161365 111:6.9583217698141455 122:6.118453392505477 132:6.362913112937347 142:6.254660814302806 149:5.421666610565383 209:217.12372596297516 246:6.926955843822361 273:5.362113614808327 301:8.27831717546511# ampa
2:1.6376344306898285 3:107.91645805704866 4:113.98739549992493 5:174.81407883128853 7:2.3306762908619123 8:0.029752912817925213 9:5.0192209221459025 10:17.346906239975635 11:253.36155822221664 12:23.48460828729369 13:17.374514131623886 14:0.6215101137551161 16:31.89237288114427 17:15.444863200876672 18:411.21441018881245 19:2.182737606867366 20:13.82343473999824 22:29.195249785756882 23:0.7139906291883562 24:51.7601374735775 25:1.067549620979374 26:0.05819774469873607 27:0.6792341655958498 28:12.650973191540988 29:37.020107376537084 30:32.69012099007663 31:19.594316642360596 32:38.36382839957651 37:8.166329148247232 39:22.07956178349858 40:0.31737929279520455 42:5.399901488408149 43:55.076041315012645 44:1.9981481772768162 45:8.468790137814986 47:1.8674849678822096 48:18.218191434069762 49:267.1491668560327 52:25.872007847073085 54:66.65655412335903 56:2.5199950784085465 57:1.767989212609508 59:18.90668555827189 60:18.72956870026485 61:28.31328243938669 62:11.007444075132993 66:2.5185169105098186 67:13.66079097887088 68:11.198151977401693 71:0.03435009308915236 73:3.2103574106511186 74:1.6724088560306354 75:0.6995686397040422 76:32.85820555020533 77:38.373094647598414 78:8.290890547260878 79:50.7420460277845 80:16.412667866503632 83:1.35142054631551 84:3.6166784539250076 85:28.560995983301318 86:0.8507439492066021 88:28.89935756467592 89:2.197585779113248 90:8.407527998058187 91:22.701859303106545 93:15.723145559057228 94:99.36135865800826 97:11.572531946317051 99:6.019241816916543 101:2.1819474618095875 102:0.600231805768143 106:2.5303696923034074 107:79.74561785462849 108:15.740467205616252 111:6.8272159214913914 118:2.9435873148850265 121:3.201167378344646 123:3.6535604311161123 124:15.249068727757297 126:11.749854238546861 129:7.078850449175014 132:33.580403578688866 136:38.318752456287456 139:4.196149420227103 141:16.608908899405044 144:17.162709174646448 145:6.8387418290082 146:72.39829481584738 147:9.115002358380988 149:12.764556572000421 150:150.38941547274686 153:3.979332163661911 158:17.55100149119947 159:1.5928341000308703 160:3.4213125874117685 162:1.492668638140699 163:12.497146104425626 171:4.874709494168503 174:49.911817929651015 175:2.0089332328351435 181:1.4608874331067647 182:1.1869269476849205 184:14.313069433030716 188:31.260816476480894 189:10.406145698013015 191:25.037667278763976 193:10.543489391484307 195:38.40325483254894 199:32.548556207234284 201:21.477206398039353 204:13.60411509330734 209:0.4431514206726292 212:49.967915267183756 216:11.155866156377368 217:30.51962529104283 219:2.6079464814765814 222:15.15546655352941 227:3.60748191738597 228:7.072995007852116 233:2.1071247009264784 236:8.533758937419988 239:4.707489124273397 242:7.106025767153797 245:3.6969259310166214 246:44.76601899938426 247:28.78873109091855 249:6.709276496516014 252:70.44975544696476 253:15.25446640391598 264:34.32461555530906 269:4.898507672140919 270:10.969367101127139 271:61.97761961829179 279:8.969319669405042 283:74.41557414234069 289:1.3073305810617888 290:1.694552464282075 296:64.32366526556036 300:5.995598783589921 301:5.465372140425074# amphetamine
1:28.31815224221083 5:73.91052446223823 6:29.29590147032613 8:5.786766421805117 9:4.78265409379711 10:29.646956156672108 11:0.016382133177736374 12:14.044003683230892 13:15.334962542039838 15:0.5107820263383113 18:3.593130788932819 19:7.821368771567867 20:16.538186750874182 22:5.120465851583451 23:37.058122951926926 24:0.9744902012224368 25:5.52244437637827 26:76.38056292264457 29:12.08898196107371 30:7.63355117373394 31:8.767007548150476 33:1.2451878621271328 34:0.31773489286397594 36:30.834099622091035 39:0.39215669316452567 41:26.202899643421414 42:5.086434462561239 43:64.34555498609492 45:3.3915161021360927 47:0.6899433508621077 48:10.031224603762901 51:0.947729939620975 53:5.665965250153549 56:4.1489018125966295 59:0.4991297663737877 60:30.594198034988548 62:0.5594133305169645 63:0.24113823252052619 65:7.107381212180533 68:0.022415277224898368 69:18.219635460300744 71:0.3914482972261972 72:110.33088335738333 75:42.61222022433528 78:7.355820813018013 79:1.7316916649373426 81:1.0935753315856482 82:0.4605069347039296 83:6.125767384597515 85:6.34510189837819 86:8.635440394650686 88:18.404079397397314 90:58.92022383356251 99:7.9073362030014005 100:36.155790937471714 102:4.41908678282928 104:0.9098769079633369 106:18.69752886354799 112:0.907561693290646 117:74.44764373069528 119:1.6315129493520673 120:0.33275568724549465 123:6.082347515798292 134:7.746306626410753 138:2.7300624884076554 140:2.2786796807685854 142:3.6863430777882185 145:0.48110790091811834 147:3.919148091867098 148:3.796099747415686 150:39.617925024919906 151:2.9696274248412715 154:27.30393436779107 155:5.578076352218577 159:50.82704324755044 160:1.4143182540480506 162:37.40757293228736 163:0.2989079279816599 164:2.3297372989545337 166:5.932065120553158 169:2.049087754204405 171:2.113794384598581 175:0.7541737855587132 179:8.677040356554466 180:2.5247776988263584 181:2.90299648293081 185:1.3505286969319739 186:13.986660123792968 188:4.591741567877228 189:1.15489501543213 192:0.6521276215719527 195:55.5704339058464 196:2.856636240894211 197:4.084230581857441 201:9.693216600228228 205:13.038058816709304 210:0.4788485638076303 213:10.12348790053089 215:1.2133963497785003 216:1.3106908194983202 217:1.752285858504168 219:13.473736373872622 220:7.319450659519767 221:8.946009032963172 222:26.200051793710713 224:0.937904425031505 231:1.444233906442881 232:1.3778680311994185 233:0.7990309422476449 235:20.30075169599935 237:9.95675652987361 238:3.129356373944845 247:2.400611780902563 249:8.621722221142024 250:1.5795708849585877 252:16.444087506621194 254:1.790097802712342 256:106.909959400919 263:5.594400360543329 266:16.32724626332889 267:1.804787388154575 270:1.2715938423263924 272:4.749838714380961 273:17.842590376016325 274:6.381323985601918 281:59.078307110264916 287:3.945712685264496 295:12.368764767483091 296:17.9557623633358 300:14.15782788682128 301:27.156932633132886# amphibian
5:13.959146338701734 13:3.9102621198461445 29:4.109870530025767 63:19.314998179664578 72:35.833949820831045 90:3.567761981664931 106:13.809980105871277 110:20.797733722673694 122:5.097996805324108 179:5.6159721283862325 181:4.759931676530715 195:4.699136302319781 201:5.979204627553107 216:5.933531559531084 222:4.852854481654637 256:10.857547316688647 267:6.548093746577926 # amphipod
3:54.71132089968243 6:13.136448019846902 7:3.9275180441932 14:10.536788522287178 15:12.03622195774456 19:3.037001881357294 21:4.294470633319814 24:3.284475799846508 25:19.562690734907537 29:3.985379099102731 43:3.801489391399467 46:6.235242381132693 50:4.7610970501405045 55:5.71071039823908 57:4.860807131268478 60:5.367321432448636 80:17.217342651377503 81:5.517043291381769 101:31.90968318283309 110:4.587999370177511 120:37.93079676747103 121:5.803736074174474 125:108.99483280660151 139:15.59807054130636 140:16.759869089672677 141:17.319972736731813 146:15.517341219387584 149:4.286037661632494 191:6.4681120423659015 193:4.616069829320456 238:7.9167263484894725 245:25.0258647228744 264:6.020213024557819 289:6.798244128969483 298:6.764907014508624 # ampicillin
5:2.3501498662205407 7:5.029678459114419 10:1.2424373896819279 11:3.966807067370498 13:4.7672712009507245 19:0.6908973704529157 22:1.5506222563539738 23:9.970212160440399 24:12.630513301293457 30:2.3731363820107894 34:1.6452595431522203 35:4.353234600694874 37:2.2500698108275325 39:1.770094649221226 40:1.0639070918114386 42:5.444549533379203 44:7.111515152482321 45:0.9919377077296193 48:1.8461486799965958 49:1.11462837701317 59:6.33277114371734 64:8.542251911351794 65:1.174971269849656 68:0.9434694068993139 70:6.443429849104077 72:4.738735227406995 75:5.13581294512116 78:12.942410822045074 79:4.911982196276122 81:2.743520941319162 83:17.667590682451277 85:6.360303812227693 86:1.5220417548944543 90:8.358033525451354 100:7.56029928822938 104:2.5095070464973843 112:2.5064939250012483 121:15.303777315648942 122:2.2489141799501637 129:1.9719410559821504 131:1.989991664118718 136:19.9049372859723 142:7.269125636576888 148:2.4270209987144846 150:2.1911402612513173 155:16.83349185955487 166:9.724822551697331 170:3.1917264659402083 182:26.01486894856391 189:2.8196888388866057 193:17.93534614154173 212:2.864975452678672 218:2.6680697369952715 231:3.168932954446981 232:3.090128504379766 233:2.3631325831358403 239:3.8433758602259895 270:2.962404889273756 272:2.925720986442134 287:5.885092252490386 291:3.958143494850218 # amplifier
2:20.3755214296927 13:1.4096440181779932 15:25.78012161376544 20:1.017625340455578 22:23.377548881298022 23:58.9778970909828 25:1.8585232381367869 26:0.8667429979776481 27:68.64390811475124 28:2.541138753229214 35:4.728919812531239 40:20.288225687700425 42:5.835967503858659 44:2.484918222415313 45:1.1461165035948826 52:2.395078892855165 62:12.716026504720501 64:31.438431567752936 81:74.53055084919518 82:64.64977484690839 90:1.1364939764403363 98:8.43787202773533 107:68.67315006517035 120:1.8478373029003416 134:2.601023164096228 142:118.22104139120616 150:27.132979674664153 154:77.9573044015975 156:110.3670083424112 160:32.32630330370737 162:6.811247346042813 170:3.3915656715811346 176:82.40560888165747 192:26.962832832575806 194:35.226286437309 197:29.302426349623154 212:30.8738347767901 233:70.26997213142042 241:6.333750778218818 260:37.756840169941114 281:14.985982660016589 284:114.5364717403128 298:36.479554001737554 # amputee
5:3.7204252861022997 12:4.907819734997309 15:14.904060607883277 20:12.09233442474227 26:11.660309808583161 29:13.552897045566311 44:6.410676463295421 64:17.20164454571163 72:13.105019289271295 120:5.679186394191006 126:17.617835624143286 160:17.560509338451315 172:9.49355702580603 246:17.219277558644382 264:17.727724942722112 267:18.53533482252249 270:53.205801110239854 # amygdalin
1:23.16978456996764 2:8.674718774866642 3:16.201835814485744 4:4.3482635264925555 5:11.805033910259105 6:4.599166194136138 9:9.611542566154615 10:9.109170341150085 15:27.333515773878435 17:5.106329247726801 19:13.753665852985801 22:3.5967626122884253 24:2.7391114296141095 28:4.50694152052816 32:9.75829440615329 33:22.02583617568554 51:4.734066128515034 61:15.668147098629742 65:3.140894595069533 67:18.15686648870636 69:12.149083642022406 79:3.3046799743995954 87:26.24352343891484 89:4.58091620215049 94:12.912196890761846 96:6.264938315046958 101:20.290410338283063 111:22.2729764506856 112:20.61955013029456 113:29.70312386637124 117:6.289923584223306 126:13.529321705867018 133:5.604211413514328 143:6.835635063376372 144:23.0444041326931 147:4.66123537337848 157:17.526785473059746 173:42.04139128610567 191:14.53925579979933 203:21.062775255089104 227:5.463336238523121 235:26.48943458475295 236:8.154959472391084 242:13.407880992247666 258:6.149178083859658 274:14.819406745227944 286:21.42852432705662 288:31.302000703324325 # amyloidosis
19:3.8347825786372463 24:4.090008838546588 40:4.365810737316134 68:4.201272748081075 72:11.971796504399448 79:12.166104855348687 150:14.313739235629795 155:13.15107839294707 159:13.959303251376033 172:33.69252579271463 185:6.701548776977154 264:6.866551370002242 273:5.0544584088088 296:14.968675898781903 # amylopectin
12:2.9204983419102297 41:9.349561810619912 48:3.8534016823485104 50:4.09914975575457 52:11.2455443353143 56:4.703903274722314 67:17.879599945870833 71:3.7649216964402696 72:3.128977786407957 81:4.845712570887091 142:4.438446819038484 149:3.6322583552706624 155:10.062815212859535 163:3.5832794223522435 166:5.687074180431751 172:17.59263253659051 191:5.7892092093602265 251:32.32231710440004 252:44.010753323270386 # anabolism
1:2.5338202701125727 5:15.64956563732048 7:2.813867967118398 13:37.03981570367231 15:9.661523116373765 24:2.2077648157595395 26:6.545634443905292 39:3.288336985808559 41:2.8720581763934994 52:3.774037890807364 62:25.212326157333546 64:4.592324052520219 70:3.532481896576051 71:3.287036075943289 82:3.4102698853391424 83:3.4102698853391424 85:3.4903598912274636 88:4.159592601319436 90:34.89347804085299 94:4.49267488538184 104:4.101961474719223 107:3.7913350605620852 120:3.176119620609402 122:3.8193667660769424 131:3.534411283629586 134:10.691276090436332 136:10.608628617966167 138:9.436901643409852 151:17.02222231428993 159:3.5882145360120403 162:9.701779652864865 181:3.4920336454504843 189:4.433956994689219 192:3.7233784048732215 194:5.3352727147365 201:4.680150998626335 216:4.635321222242214 219:4.268315925878776 222:3.58181081650633 247:5.92508762616104 251:4.782163116861257 254:5.222648729880044 256:14.762008373745235 258:5.556806446507415 273:48.68410802649358 274:5.426470882670609 281:19.480310015394394 295:5.603854135665066 301:5.925870106196799# anaconda
2:3.630557137179273 5:20.70663100159306 7:3.9885836862092465 11:3.41031379587651 18:34.27839204895694 22:4.223653046775567 42:4.210304485291347 45:17.07238795692711 49:10.07225620700987 54:13.704798234878565 56:23.00368665194834 60:22.98410511794256 72:3.8318978228750473 80:7.263896638665684 86:4.189149058514713 91:6.127301087385991 112:13.426092846448459 120:4.367707501105016 124:6.959927675762781 169:16.35684166700636 189:14.120359075742277 192:4.934499890687612 193:12.121046613238148 209:5.562810713187255 210:12.050823805843192 212:56.60783400787232 224:5.363512638455388 232:14.710173631161545 248:5.992943489713981 297:8.150909404942855 # anaesthetics
2:87.05012802788225 3:7.43905134960235 5:1.3469603978168065 10:7.337284982899389 11:55.597671644079355 12:6.708081675007458 14:0.8154792189310136 16:20.162452094262783 18:26.453141803141694 20:9.971463481550703 21:4.411130609011988 22:13.32905591968335 23:3.883453567072119 24:14.447502681184162 25:4.454170239182447 26:28.58436502878021 27:286.27205815756383 29:17.894574473674943 30:5.90955778297769 32:43.50826154325162 34:1.0822726436437893 37:16.495639236192265 39:1.194077036318689 40:26.520812769753174 42:0.9886274855022824 43:3.5385881672028683 46:8.051440349605079 47:1.6003663560653694 48:40.13422111016604 49:73.09579608515456 54:1.991155787807637 55:2.2671169569011966 56:11.896084331063264 59:1.3461026137471934 60:1.9675578089026253 61:24.639060912533267 69:6.231854163935586 70:48.750958506255415 73:2.3545778438292198 74:1.4856358910165466 75:0.8703778874566606 76:13.235448730998215 79:76.65480086011482 83:14.837154147720646 84:2.5748602077222547 86:0.9732149527096776 90:0.516928226820661 91:28.206382093448997 92:15.434687317611578 93:9.57539528565132 94:41.345765578277934 97:2.451591172282881 101:5.9840381875344395 102:3.681942737211611 104:6.192946931659341 107:1.6087658543814176 108:9.584232548689192 113:4.651297674452826 118:12.685723591486791 120:8.815396042145037 121:7.222956283675874 122:1.632582701638277 125:10.412704451538128 132:17.439027111679383 140:41.47591705094015 141:10.026755194742467 143:3.852195275279668 144:7.704806875406502 146:8.283953031343783 147:31.0865580673754 148:1.7987682275925956 149:4.395956051908223 156:35.63120977156286 158:7.862398011430623 160:7.47955361658168 161:8.224405312826649 166:8.302634486251813 169:3.173322270083427 180:17.427270263881958 182:3.109449195764517 185:2.3964038247069928 188:49.118172779161085 189:2.1695254038805447 192:35.81167671056685 193:1.3450841744642037 194:47.351870528049375 197:11.787696923673401 199:4.159830842292938 209:40.22297852323791 212:12.699818211987527 220:16.998202543559707 221:6.804936391395366 225:9.66171269748725 237:13.564734747295349 246:13.054113283842428 249:4.195830258984724 251:2.484038676989594 252:7.9927190575315095 260:3.4651517514295285 261:8.572565468646483 267:8.406069964560732 269:3.255938305674084 275:83.67149342555467 289:9.142618644332103 294:28.942679632560377 # analgesia
7:18.960295233594703 8:75.09041909715167 23:4.188643721442605 43:3.990572722302957 64:5.957346869854295 85:4.824783259455621 111:14.80075276229622 150:5.099791010724599 166:6.562560059895788 176:15.797212762213695 179:14.166564319500344 211:77.47046899853412 227:15.303827441666458 # anaphase
5:13.759897376985329 62:4.782771553091916 65:3.757544485561563 68:3.452611598006381 72:3.8318978228750473 73:5.87259651354801 90:9.711749767204068 102:3.9447293153569936 138:11.936560117012316 233:5.161107831798117 256:3.9963920297855067 290:7.350898345850918 # anas
8:8.953418377827571 12:6.466718005610794 20:11.203869021659155 23:2.3968127185571326 43:6.950068899561325 45:6.271649381357133 54:34.46417448922788 65:2.120713473679743 68:6.143292753868428 69:3.608262467074776 71:21.80566332159101 72:2.1882506656512857 77:3.4488465774331574 83:22.325512082032585 84:4.35752560160157 86:7.5955604088797655 89:16.871256411333853 92:12.470640851658713 120:2.682475486424354 131:3.031784539026896 136:60.60006356233779 144:4.35752560160157 148:9.663454901507947 150:3.2488532929593017 151:3.029270557762469 155:2.714081457780544 163:2.617186771785469 168:23.1752262583789 186:13.998489207886722 193:8.56385805398867 196:5.8938446112538605 201:4.158463259850543 204:71.59881449042028 235:22.999242037793145 260:5.302186759498503 263:4.480818633152278 282:5.846917334695408 296:9.776922484348724 # anatomist
1:28.72646178207859 2:20.90551804693923 3:8.221959209729375 6:10.957497538018842 15:3.5960274955277414 24:7.141782591673345 25:41.019114208051356 26:18.889130340610823 30:10.819312447123748 35:7.703363992561673 37:26.67300302070874 51:11.231102796810275 72:8.1252204626159 76:12.268840432630112 82:9.69228623927774 84:12.717143300251688 97:12.442146503011749 104:11.122692156494105 112:27.83413673544467 118:11.892394700390618 122:26.66771680803964 129:9.90878390630899 132:27.649758250148803 150:10.409902630503224 159:10.062083127911816 179:28.770584079749533 182:33.42610067840902 184:13.909689189714415 187:6.84006667203638 237:30.61859259542566 252:13.017130868542244 274:13.824443087058409 288:42.08387598686616 290:15.185957098910052 295:79.73141407158538 298:14.139914625255097 # anca
5:4.286282667835713 26:4.996087550201799 85:6.599733117463859 86:6.081266672060281 88:7.3018817076455 153:27.02264592099901 163:6.193044681737043 195:6.53933169322153 # andorra
1:41.85859824163299 2:79.52832841277659 3:72.43819319703415 4:9.22354154810848 5:19.39819747925703 6:0.4571922550700298 7:12.666412495266401 8:44.98802395647239 9:3.281190948731436 10:71.77934875598345 11:69.44799297584805 12:45.975471599315675 14:5.710761372396154 15:42.810645274204184 17:460.9987141085536 18:18.058572165283188 19:1.2778959986549958 20:16.202594796803464 21:0.08333218253000084 22:43.084872193060086 24:79.37688440947187 25:10.745217137811759 26:34.933851214561145 28:19.10305076028089 29:5.972914956345149 31:21.590386733357807 32:360.75688557700374 34:38.905656269375065 35:4.61026989511361 36:6.695228031975821 37:100.52829111814127 38:15.58820465250799 39:35.008850835845344 40:2.2512775981354873 41:21.385908189676428 42:22.59756199665943 43:44.025023436966706 44:2.514545935028769 45:0.5145746418211873 47:13.53769954105943 48:84.97329634741418 49:407.8421955435387 50:148.31064963120875 51:70.42627479339811 52:2.362782501755703 54:10.93161786982638 55:106.65823847666309 57:17.83209872083907 59:0.19125532869801426 60:64.18472966911895 61:1.7734142588227246 62:2.059248263258777 63:0.03966438548124377 64:41.479685721093254 65:2.5510596334220104 67:46.510991017756105 68:0.45634632948633597 70:4.8229794893650775 71:0.12117501536440994 73:3.7922482220035545 74:38.60728173549302 76:29.347516405705548 77:0.42299293527264975 78:66.14546822470822 79:91.7639677004701 81:0.6559102433669485 82:20.719178721934597 83:7.892744023457064 85:1.9306629591129156 86:0.0433852518835493 89:6.05834353637558 90:0.5033612948552512 91:13.426905284902693 93:17.081927460524412 96:36.36668780756315 97:0.9203913683161172 100:2.879344828708937 101:0.441370141091938 102:12.430163432639592 104:15.068030421987979 105:16.530029560777717 106:10.879302695988526 107:2.389815385689769 111:7.766378543054885 112:31.115955712500043 118:7.341911504371127 120:3.9246003322889886 121:12.449264382944673 122:5.569561548116147 124:10.816813375148078 128:2.47621871859168 129:4.776479974158266 131:131.0085271749644 132:30.763756128101637 133:8.838392639647413 136:5.927447657105334 138:4.454136351213915 139:40.029824380882665 142:35.694260265027296 148:10.107556270099016 149:1.4538596343644323 150:0.3169800358162108 151:26.61152941240581 152:53.392544724006875 154:3.869320142138602 155:0.0961561822852236 156:4.116420148859453 158:8.68807859906965 160:4.011568054404755 161:1.214888383940362 166:26.491473621746 174:3.513237151544423 179:0.6378183005105512 182:15.614280011801613 183:3.6314584446145695 184:15.657155301629201 185:0.8778530590870643 189:0.7081073173961427 190:49.203124412766826 191:4.941036031091783 193:26.161814480984955 194:15.141140633594436 195:25.830409664142085 196:7.056666170908847 199:7.30373515872569 200:38.174835056712695 201:7.901465714656656 202:51.476470030915046 205:536.8058053647143 206:7.873800159810236 208:95.29677705261815 209:1725.18042883237 210:8.007228357619205 212:22.33163950243896 215:11.978803717804254 217:1.2381223195634188 218:0.6053510155849795 219:0.602945118484517 220:6.100879049998754 221:3.4143904892527606 223:2.839253842465941 233:5.8985817573457435 234:29.095499060447995 235:1.9104306627461867 237:18.302772774978912 239:28.383020726580902 240:2.100795945507038 245:8.593820839488854 246:3.725276290665577 250:13.732494034397515 252:59.84590496640114 253:5.717175571024148 254:1.2726586477057569 255:3.122038990805012 264:0.992069869174061 265:7.587371661564451 267:1.2861003692934894 270:0.8088213949216171 280:18.461361235892102 284:35.649686366701765 288:3.3336589942020574 289:22.42338797588745 290:1.98879772917296 291:5.554477234268877 295:1.574931860992701 300:6.65058340610469 # androgen
5:1.6326995549343242 8:38.14563422605738 11:2.495986556054806 12:2.6928202678030715 15:3.738941297839367 24:2.4332186995517127 32:9.086038787390954 48:25.40788128448928 59:25.842641726290378 64:4.842585307686877 79:57.072650532008865 86:3.242896121336264 102:22.820671266098376 150:18.505258678156107 205:6.08736603087105 252:22.44825416234234 264:21.889666141105383 # androstenedione
1:443.1167666899143 2:179.2574229912773 3:262.5035043624213 4:114.19889269244966 5:134.85468774046916 6:57.36229022463412 7:22.651353493100114 8:145.73448730467655 9:280.6030438269053 10:34.78308932372228 11:29.82019147190087 12:83.88209778028471 13:30.182975791147694 14:41.14659933354244 15:23.768925473557346 16:53.6441902624105 17:37.84312394199392 18:23.446114193518486 19:22.42585716820489 20:1.1700938536039556 21:21.19099377201848 22:97.3152216639176 23:14.995971058027246 24:24.962795280587855 25:69.35154954146635 26:0.06137160282967671 27:16.490035903960703 28:38.1738863668148 29:2.468915838234739 30:50.281614669958984 32:24.115581651209176 33:10.877700134614322 34:252.64993222056026 35:23.621064830138955 36:5.810440801939334 37:60.93272734272609 38:32.47071908521662 39:31.773889273874243 40:0.07533360081974383 41:4.920802307106048 42:55.080774182896114 43:4.342674665761094 44:68.05622172565793 45:0.10946282949950202 46:223.28513880003533 47:8.058680452882438 48:48.83234947721776 49:42.327430963537054 50:11.230560258249454 51:2.4441049322960455 52:4.6095650948217175 53:29.667103481729423 54:14.11519221575544 55:10.845378082779975 56:9.623308301727572 57:7.812002763023211 59:0.08072978522920395 60:87.11754989768193 61:330.6605723826758 62:11.049367839310479 64:140.77872851563038 65:1.89203959308378 66:0.38137710116835205 67:6.422993212096911 68:0.2132969200728552 70:14.927498017473296 71:6.319538776142964 72:4.250586230403186 73:125.72576710588737 74:11.36651104849505 75:11.212718253817847 76:32.93257321790717 78:1.9891706783915886 79:18.01029366909483 80:22.704529845031335 81:10.140291567293636 82:3.713416250682072 83:14.2365705472524 84:0.7830352817441851 85:0.08463700146244564 86:0.0017694081250666908 87:58.11217713078954 88:40.45615422665013 89:8.860464284607863 90:8.45268589732179 91:28.603275996730382 92:1.1492355713233966 93:10.196642867674173 94:6.4797076934751985 97:33.60420696653791 98:14.581574089431344 99:17.279567862449188 100:0.32345289580299574 101:0.27400285362750154 102:7.437734522144502 103:34.32224693570837 104:2.3622384668435314 105:34.14892786471652 106:5.75466993430318 108:1.4912304448699811 111:21.247907449121683 113:7.61622864148349 114:74.50917957156356 117:1.378249718955317 118:0.528950933768033 120:1.063946521223908 121:38.84072729882651 122:0.19857902920636097 123:0.059428838431806255 124:48.500526037953485 126:11.785230462961552 127:1.5184440124814278 128:1.975898995858909 130:2.2136338772608775 131:0.09749606043293473 132:0.30270245564848314 133:63.0937350881254 134:2.198028264079763 136:8.682348271887495 137:19.919009580395805 138:1.3337442329632763 141:5.73575399569327 146:18.63672866035367 149:9.141229843011214 150:1.8441372960890317 152:564.778854771467 154:95.38934914829592 155:0.022418846675698684 156:0.7462002190748066 157:33.82343794521569 159:0.11425728797077546 160:22.032236205298457 161:0.9664707149928687 162:0.09185694632539393 163:8.926016239809055 165:8.191481389427057 166:0.9950127383525855 169:39.779276875362896 170:0.7470650505364469 171:40.37088382903392 173:69.62539318674355 174:0.5287379885118269 177:53.13117252530408 181:1.47317827065974 182:4.637006447113466 185:0.6559464536987744 186:1.7491559295687802 187:2.2424176368860897 188:2.929384385324829 192:0.1612351912220724 193:6.97320947862471 195:14.367007163573012 197:0.3630463499513893 198:23.6740204623316 200:2.610642177985846 202:5.075024362228695 204:1.0644884595975321 205:10.19028278813888 206:2.351109846325718 207:7.736299559540329 210:6.85686708931963 214:1.0291427140670322 215:0.5484125701916666 216:3.2186722166941215 217:43.70765159613807 219:0.4114190473331685 221:2.863645915804619 222:24.43928908578667 225:1.522731658031577 230:1.238452177896472 231:53.61291289876966 233:0.25150850988700957 234:13.4555931429998 235:5.6321969497515045 237:0.7109741187186371 238:33.58897084107476 239:1.2312505390061514 240:30.64823781463691 243:8.778474607059184 247:16.10870836339171 251:0.7176169205926626 252:0.8833170368781096 255:2.807011612312152 256:0.003561302678771067 258:47.10721066576878 259:2.66296262342359 262:16.787652695499048 264:7.438367260427647 265:19.158779165722414 269:1.313139702434301 270:15.789140206802045 271:36.53932116095243 274:9.04337375595997 281:10.019841884156165 282:6.3254823526191615 283:2.2115991320111172 284:9.964552350823174 288:3.015177938496325 289:1.3146848617951516 290:10.950997027027638 291:1.3224420593578778 293:0.4339625915508658 294:7.332737817205754 297:7.288444983518434 300:6.01331708433319 # anemia
5:13.460927753669116 8:1.1109734491210033 13:2.1797021294330112 19:1.5137478159862352 26:10.510681159336162 37:16.225929188089328 40:6.410694192517957 43:2.1933457185786254 65:2.098309266809245 72:2.165694987660969 86:2.4932290895518943 88:17.27487084884484 90:6.198874915826898 100:3.5591643126909696 120:2.658995705330291 123:2.8712390842413495 129:2.988239304110364 134:3.4584815445456667 136:3.419044861668759 138:2.8648924435121215 142:3.4147773650594617 150:3.2246134918502234 159:8.74494246360949 179:3.7824390594169306 181:8.547883356068626 185:4.139034706968872 188:3.9155357966080073 192:15.923812854621543 195:22.31785983088586 220:5.362222391788575 222:3.0540920188131655 230:62.16253264232822 237:4.224064477692647 246:4.055140213496408 256:42.428958350359714 269:5.05714377490142 272:4.001553546850035 273:13.974524178017937 281:10.23747108393512 282:5.821135371879873 # anemone
5:17.911700397493767 7:22.763275671409648 10:13.12931637962795 15:24.979823084032734 16:5.82066098224636 24:4.624915075216891 29:13.552897045566311 32:5.469212442350138 62:25.236616354408834 74:6.174770315337674 116:8.338572689871539 131:14.985721851863293 148:6.558987721897788 190:7.2670626819546245 194:18.730382124912616 200:82.25170441189294 247:8.51897149694251 250:29.604989553597125 281:27.586104704336076 284:24.698954702503126 # anencephaly
7:7.855190708199854 8:15.437317391472597 10:35.79488033025904 11:57.22195403044725 12:7.113581898414533 13:7.5731760580855925 15:16.318102470654168 16:31.376543998971783 17:79.0329165547995 20:2.044783589694586 22:14.870116447988739 24:2.038544746646533 25:3.0063897557508823 30:3.7672495497616776 34:56.6269086159469 38:5.257377123415438 42:14.829443761874495 43:28.059844191358888 46:30.550989163238956 49:2.347518644815239 50:9.522433870466543 52:3.5878662057866206 56:10.747791216129542 59:9.23493435092792 62:3.3915099136397617 65:13.446927451651757 75:63.23080550438627 82:9.098113781659945 91:4.698457605316074 102:7.767640636220092 108:5.645119524508926 112:10.514948269155093 130:6.505463757999807 136:25.994683154213096 147:54.52731341523682 154:11.709784618618102 163:22.431277783488195 171:13.566351963409389 182:13.278316796156293 190:4.507150945592518 197:10.673400180144482 200:6.953406119063634 210:23.845023024776992 211:233.50178639078592 233:3.7564607802243852 236:66.06906051871267 245:4.7368094443094 272:28.44703899784423 280:11.954518589843737 290:14.574848267125168 # aneuploidy
13:5.727738206508006 26:4.996087550201799 138:15.90649284182029 151:6.643635629826618 195:6.53933169322153 229:10.174056695011371 289:8.798268963476506 # angelica
3:7.228943779858794 5:27.352477161048867 10:0.6820951932443875 11:2.650430123729166 12:10.701648122406244 13:27.633801067786703 14:34.61445129986738 15:1.3018514410085167 16:8.991870905283617 19:2.147813691102337 20:0.3866924166101957 21:24.95202149592585 22:0.9434429512492073 23:3.7509014636510964 25:31.37414029801979 27:7.2639552703553605 28:5.719830884713898 29:48.46480778988377 31:2.032609058423508 32:12.797248157986454 34:4.240532165080989 37:1.5702958735261057 39:8.929974646851937 40:6.4922444135745705 41:3.7335870987264506 43:7.179969012237162 45:2.8274891210073276 46:2.667165576609545 47:1.5373434971796422 49:10.940713241228767 58:6.753848921931768 64:6.993165813657176 65:0.6266740378650831 66:17.765500031684795 68:0.4429710531660305 71:1.1349918382456146 75:0.817836889191141 76:7.127487776659001 79:7.355296425435267 80:3.561223248438194 81:6.530127737488258 82:14.537092352576147 85:1.2972699666810645 88:11.512388121586481 94:6.800260162642327 100:1.8065252513166432 102:0.7491857462383503 104:1.8106092432408643 107:28.826867231369047 119:21.066240782740962 120:4.295387525319006 121:26.52045748195384 122:1.569232982098941 124:9.180140623833315 128:1.5919602219008961 132:1.769572385930075 134:16.892791672484144 136:10.903277775152548 140:16.367538330421315 144:2.504662042777352 145:1.261271344987502 148:37.35195196906881 150:5.387172621926471 153:1.3286881951195153 156:20.235197755489136 159:9.816986128674145 163:18.754957704874645 164:3.4020164053234145 180:3.6094097732794985 185:13.07851287591228 186:3.6972751610134087 197:6.189970645797147 202:3.2661134353184016 204:2.8744332267845403 215:2.1697145584432422 216:7.076507166967175 217:8.132637690907133 220:9.59009501252774 221:2.0882678608067278 223:5.991366506537063 232:2.3583002769163097 239:30.924399519838886 242:7.268813212722911 259:4.712659900182476 260:9.420349838288374 265:4.227981280905898 278:4.455673772441731 280:7.40511136156224 281:2.001164976620092 289:3.1847265970599055 # anger
5:10.671335244725409 10:1.5535959108499968 11:1.199236584849686 13:16.17375917177943 19:4.076585568038677 20:1.1522912321566472 23:1.7370566103357186 24:8.993311117684291 26:0.9951796622680043 29:16.975271759356353 30:2.7310016721429466 32:1.8257330137192576 34:1.977794451113341 35:5.060646146987703 37:2.6045009724460457 44:2.6515935382747102 45:20.712320115037326 48:2.18704052091923 57:2.502709255826276 60:2.9701685515222533 65:5.316092056878729 67:2.1344349658719266 79:59.50734826185677 83:26.262402150194742 85:2.2951182958721676 86:1.8487733081234854 89:2.777528862700726 102:208.4979897662479 104:8.338925621857104 122:14.006792080917458 129:13.069667963478464 133:10.169317582546105 136:2.7310016721429466 142:8.034797913080244 147:14.813577085294023 149:1.9872137818351732 155:2.0346234940668633 159:13.296926941377912 171:4.318392012125762 188:15.96249400941091 193:7.082502278194894 195:75.68425344457778 216:3.3815043964170246 223:2.843015826132686 235:4.717830605811942 256:94.15215892749472 261:4.049970457659861 270:3.3334241967279 274:4.148968161331336 281:22.99895904860849 291:11.389435873276701 298:4.301041787262963 300:4.920997433372536 # angiosperm
5:2.6998231392089926 10:15.499688517719793 13:15.514900096863204 14:1.5210065275500912 19:0.8399127343593564 22:1.73755995120386 24:4.241492945728072 26:209.5226488199723 29:10.585512117423043 32:1.6855388409473608 41:1.5902943561538572 44:2.4993574236576697 62:2.226325855637295 63:10.951290662566205 65:1.3491084440913543 72:5.149789396060122 75:5.552890428728329 86:1.7081412286560407 88:2.7707111719584683 89:2.6239647581580843 90:1.1484116756235443 102:5.362375642589497 107:2.425508341689688 123:6.600641034163672 129:2.1693182231840975 147:2.698400935835343 150:2.392811161097549 153:41.16319324073915 171:4.154574710815391 195:91.65859300551435 201:3.2657152781474155 216:9.075467560764553 222:12.780186686351362 223:2.688801137262266 251:99.52387016275924 256:5.4599839299238395 297:13.588070859412024 # angola
4:26.29593532774007 14:13.659691635413287 22:14.1942025966665 27:7.434027184480599 31:40.113794026028735 38:8.169418698730924 42:14.166494049355146 44:15.970834286811545 48:6.0199836753755225 49:5.101852447496087 62:6.2336604794492425 65:5.182409546175877 68:4.866392642821041 76:17.62007851369361 131:6.1895320762664605 144:7.587595153691399 150:15.72971709251898 156:7.530558016369643 278:9.681837081438985 280:83.16963031138597 # anhedonia
3:0.3417195170062402 10:2.357790867185458 11:4.3339083536273195 12:4.858677903186637 13:2.363704060917189 19:66.38245399966243 22:0.5305618013154034 23:10.01981548953967 25:3.2250415669488808 29:5.981493888231874 31:5.339219148730555 34:6.761226211523286 35:16.92565357135887 36:5.12421279682451 42:25.767478593920046 43:2.3870927183990975 45:0.17860421351514433 49:0.2464057707105286 52:4.267771010669331 58:1.5891984196928386 60:34.21050146123423 61:2.7999283955676306 62:0.892540575942665 65:27.896847259058482 68:15.946065832993584 69:9.557039629498439 76:1.751049814712641 78:4.415543381387711 79:59.71484022409659 85:7.737767756861259 88:20.93455848833645 90:1.8472056916853787 91:11.798074954884855 100:1.2876489915655032 102:59.97147477760237 116:2.7108115489768823 120:45.25680250792666 122:4.350118460470359 128:1.0927402869857392 132:1.2538576444797112 136:1.1758472892489946 149:1073.3868898151209 153:0.8586472109618473 155:11.298933804307426 158:6.482491212483251 162:3.8022811932734397 164:2.8006174569965707 179:1.470241719967154 182:7.43089368113729 184:20.23667077972414 191:7.1065726700368534 192:4.175995299025739 193:0.8204378962585601 194:13.107661233087814 199:3.465817545419854 215:5.628231469290774 219:1.4247648230171948 221:10.419451791023349 223:1.2682153167797083 238:9.896818801279458 240:15.754129375719542 245:6.418512351375669 249:24.731989983257762 261:2.3290521795966406 268:7.648641988073601 273:44.469548895704406 291:2.599430985912163 # anhydride
5:2.7339707741849697 7:4.255929953232056 19:3.3547863158869995 24:3.6057840213598524 27:6.2426962134418424 32:19.948881269638342 43:19.01229235108687 45:26.33036459450499 71:12.284833811013561 86:4.457882573408783 89:5.496561030540332 102:19.269975395573034 112:5.594376116939633 136:23.06338763712921 159:21.905164075762155 175:5.366856002218618 179:5.825868037944811 195:4.906245987415098 256:11.284195792229195 # animalia
5:7.472976356319507 7:0.42732748445005947 8:2.558113569374827 9:14.942382513472028 10:5.586981342017848 11:1.7855864401232575 12:0.2422477489324005 13:5.596987101584025 19:106.43302840807209 22:0.5629329950603106 23:0.4669486366316944 24:11.40767759527466 25:27.31779061614915 26:3.813402890496686 29:2.765709160918251 34:0.6327189663561398 37:8.840467865040544 40:0.2406132170591978 41:0.4613474997297811 42:0.5548932124584319 44:25.811983272128273 45:4.741161465813596 47:1.084121851048477 48:12.155572233008847 52:4.365201645322893 59:0.8588640802821592 64:1.738691538714142 65:13.355757549853871 67:11.931588847048195 68:1.847280589999771 70:3.9279077696551266 72:0.34454642202050273 75:2.763990204235155 78:1.1406626932368993 79:14.15383264208633 85:3.8523227478451108 86:0.5422317218256567 88:9.823325593009837 89:4.786328366378887 90:12.164979037743965 99:23.480874723366927 100:15.011977864007317 102:29.812839799280244 110:0.8386309990348089 116:8.09873278828334 119:18.7246526189976 120:127.38385559921277 122:1.113069589417752 128:1.1337453136513087 129:7.958592744805965 136:4.6958502807929925 142:9.215394428971916 149:203.47955096392218 150:1.0649603500372784 154:1.8168497451826695 155:0.6736693188892511 158:2.0572245831615876 163:3.1783472058221336 174:1.641589264949758 179:1.514769554100178 181:0.8700579819636012 182:2.4978069875679174 191:2.3461295623310314 192:4.272976517277487 194:7.302488213625158 195:17.565828116810522 197:1.3940202072486463 202:2.7197912356203653 205:2.840129443754171 212:1.6458493134455832 215:1.669533925816931 216:1.7751813939809216 220:8.434734436255715 221:1.593004509526369 223:4.913800253262351 238:3.6755059649781914 242:11.50291631181366 245:6.523404313198921 251:17.728499180760117 256:24.669644195199066 261:2.3785601570057358 263:2.095651841082134 264:1.9569786624280248 270:1.7328146964816318 272:1.6999979901441384 273:11.08211118910896 274:2.469834033947674 289:2.640863846143368 293:5.355030233495204 296:9.558839339356004 298:2.6108350413589307 # anion
5:16.509510231139885 22:9.133161598525819 26:19.339224338134553 32:3.181125025605701 35:2.663049917681301 42:9.106248310036177 65:2.791935622963929 68:13.736181336833134 88:4.369936605714584 129:3.720599318938841 138:3.593093550729882 139:5.4318423162432135 149:3.3601286730669044 150:45.35427170198846 158:5.17599039711021 179:4.535390434988971 182:23.641118053960323 189:4.645648028247392 191:5.5035514927951255 197:4.3865688705270145 222:10.270623317063336 233:4.152824739102989 242:12.642324983657286 251:4.995298146858863 262:6.3169488164003385 273:24.083256884305662 # anise
7:5.169069309356334 8:3.7414330240868003 24:4.504715994586695 31:27.297635351161112 49:4.851494794062687 62:5.979718456339153 68:4.61708910970753 82:5.80494103191625 107:6.204894100857737 116:8.21422967420716 122:6.234160173915484 192:6.133862630730016 227:7.325844148513926 245:7.37960541863761 287:10.076516937394956 293:6.743455014512508 295:8.068401352820644 # anisotropy
5:13.02779699222931 20:8.909127359120882 23:3.8265067734760443 26:22.573794063429105 45:3.289199419362012 49:3.449465817189612 65:3.5267090897211704 67:4.278274414090181 72:9.90084499053668 102:25.92916888256154 104:5.083874355224581 147:12.89931954578584 159:49.373075489121604 171:16.010764441887112 182:6.459456591305393 242:14.243369813165788 # annelid
5:8.10550877035057 17:6.028912926037444 20:3.612688291137646 63:4.439124246806173 65:4.023088008874956 68:3.715384122895702 70:5.009310736645488 72:10.944223554760546 89:5.496561030540332 100:5.592860579799231 136:5.44596643093399 138:4.858820805478351 150:5.2411722720230784 195:4.906245987415098 197:5.673941089851705 223:5.567577997736708 242:6.245247524902021 256:28.341452957910118 # annona
8:6.711664065322311 10:5.383848029268724 11:1.1602690824615751 19:36.632079427289156 23:10.959922255537462 24:8.84722470160878 31:15.491020614534952 34:1.9333417356809406 36:2.9544419745105013 45:78.16998673703495 47:13.735846941182698 49:1.376413746805179 59:12.79926096591978 62:2.329004506301686 63:11.288373648968836 65:10.066237452696534 72:5.361837591111231 77:7.9533559537028475 78:2.590006593737819 79:1.580208800551633 82:6.853190285252182 85:2.2491983571439866 90:26.610098553930715 100:8.227992585386787 111:24.0603340179407 120:11.873220827384179 129:2.271456925969249 146:3.8564885492328385 155:1.989883814510284 158:3.6475986261817996 174:3.1804175636502765 183:60.95177675783703 184:4.139470623230176 185:9.405745257150413 189:8.901765292511936 192:2.4662379136167956 224:22.05382793338301 233:2.673268942185397 260:4.496846643138322 261:3.999620062020701 263:3.690058718819707 273:1.891786462628375 296:63.708517302106614 299:5.427223597812413 301:20.251892316553292# anode
1:12.639535543166575 5:1.1224644220482882 6:3.637443849686891 9:2.5457407072100735 15:3.1193743299647094 19:10.815465229695487 24:1.863571991745955 26:5.794388614898299 29:2.505001924055545 35:48.92805635145194 41:2.5079675936507306 43:7.207554360157985 44:3.4882955209626503 47:3.4004041317445304 48:2.999388768665755 53:4.65069030524125 63:7.818977502132856 65:2.2381938008795874 66:10.335821813623173 67:2.943521904290869 68:1.960970856826538 70:3.1552399684221215 76:4.270728479920606 85:3.1138132454428935 89:3.619675609176827 90:2.008752852550691 102:7.3709661392516335 104:17.583470004592485 106:17.945635450506067 107:3.4101691441084845 120:2.805333686905067 123:15.378957929970065 125:5.858842993815043 142:17.113265187239193 151:48.947516145565416 153:3.1518711365227845 162:15.758519723722172 166:4.792387120779551 188:4.070287492205606 191:4.893221506385483 198:28.99939381306383 206:25.989670114554 211:5.186881805782054 213:6.963689395805168 217:4.782912187351423 219:3.8812576759225568 230:5.1190817597816265 237:4.380106894207865 246:4.2105033708248705 249:6.19520815093896 254:4.827546648964442 256:107.90823799045613 261:4.92921515781978 268:5.173254728977104 273:8.054855596658845 281:3.9326010810134813 287:52.25744410078493 297:6.491562788872333 # anopheles
11:4.960665910697518 12:5.175797632164737 13:5.414340438234168 23:14.14689089053699 49:5.240753249962585 65:5.32147604183295 74:6.446774727443142 76:7.503418709387428 100:16.7417553355781 138:6.175187813398755 179:17.215595719698577 217:18.978950340871247 278:9.824413714629955 280:55.96488959086027 # anorgasmia
2:64.90342550949082 5:17.145538691099244 7:15.872532300861241 12:2.802661964935803 13:3.0246693070343498 14:3.1402827525851458 15:10.409370535020619 17:4.890808624337633 18:2.7898764285621005 19:2.3048651861560945 20:44.60479643849914 22:9.44768330382941 23:3.230279441073626 26:19.984941878286584 30:37.763206318571335 34:9.676801943746126 40:2.7991129713267013 45:2.707429313304298 47:4.143061809786643 48:3.730560821111625 49:2.862906620351337 50:3.9753784565378334 54:20.36330920820981 60:39.07823892120317 61:6.219746018768446 62:3.9355726844402175 65:8.503480420624452 68:2.6448397671244654 71:9.972035512720966 73:5.008739071117489 75:3.2165363775869698 76:5.0308178851888 78:4.217717437112752 82:10.230212246223916 83:10.230212246223916 85:3.848545657241614 97:12.9889169684465 104:4.466786659446818 105:6.067769577256192 112:19.945394091126165 113:7.444647613455114 118:4.845276571628677 130:16.952154332360127 133:5.387125710331805 136:4.317974261036833 150:10.950784322556073 156:5.196166223131918 169:5.899288738149931 171:5.974047920784273 179:4.690942743083371 181:10.40105948837043 188:4.8270805011618965 195:3.7908242451425798 217:13.86812982534147 232:12.935225153425957 239:14.536204369122073 243:18.906503826727832 249:6.973967157063984 250:5.340879112178705 260:6.209233606559754 275:7.7133825740914705 279:8.159948115107541 284:88.80948554359725 290:6.475331599515537 295:5.978029310465218 300:15.968836738777972 # anosmia
2:12.682755992537924 8:3.8592196174049826 9:5.3951674096576205 11:20.9321325406569 12:21.5904260064996 20:4.632017173068295 22:13.920850446028336 24:4.624915075216891 34:57.376727814247545 47:6.317580903018627 59:14.862311964410997 63:23.333457504422416 69:6.672494766853722 80:8.608254106797327 98:16.660600420860636 121:7.201338509357933 157:21.635960294552124 170:7.399660370093191 221:6.979450606407885 261:7.908665968534553 278:21.998537728115252 289:8.204160017261 # anoxia
3:5.761573819101539 5:4.286282667835713 13:14.36551499456248 18:13.852533183101318 22:15.151790621665377 49:14.012763826238018 65:5.634509634571717 79:24.496550338737197 111:18.520365077855082 124:20.740232478432265 140:8.97393844261777 142:7.083483956879337 150:27.747465335922648 153:16.20813929513449 # antabuse
5:11.004273714492129 6:2.877329403586982 10:10.729003656151773 12:5.213568891896219 13:5.65225070142313 15:2.3802098789883526 21:2.0721265674120786 22:6.374753890787111 24:4.697677107618396 26:142.74875260455798 29:11.332830849025253 34:2.055140801712222 35:1.4411324234298801 39:2.186384491256395 40:1.4335226276202968 43:1.642651420882458 44:2.7335812405412097 57:7.731944273582006 63:1.9086508230313057 68:1.3016797599636882 72:1.6168055275736044 79:1.6964351335649375 83:19.603328104637228 85:2.3749100260606557 88:3.009080396094008 90:15.147471734175314 100:2.9494687639155317 104:8.51464682959761 122:2.6850306336937115 123:2.2851380998368156 134:2.8516733212234864 138:7.079142702041252 142:2.8092756504471117 150:2.625200377655717 153:7.3632235504236085 161:3.9637933129343925 162:68.64313200274852 171:11.519267321836569 182:4.26669517547102 188:16.233166920974305 195:7.170750872321901 212:3.318811586887551 219:39.624339479782165 221:3.2578285762391785 222:2.4607507675820295 224:2.991374204068469 225:12.077968918353038 231:3.6293033857357537 239:4.3146787063450525 242:3.5625994109708237 256:77.96677206341015 270:3.4184674447398344 272:3.380960726696801 273:2.0130030165653254 281:3.1630595698453754 283:5.48848338385946 296:2.9221125596982924 297:44.528090846531626 # antarctica
5:19.947622567345242 6:2.7005900787295625 8:0.5517583029477221 9:1.6782794377701946 13:28.407849050698022 14:5.524541114323471 20:4.369091061557155 26:24.095487245964677 29:5.675942672592576 41:1.643839511385894 47:2.4750477463401985 62:2.2841347125906077 63:11.141270533444747 65:21.423607518416013 68:1.1557474698746892 71:6.510645070467569 72:35.178372085548304 88:8.25389201888832 90:32.8227255280022 100:14.550673305352154 102:5.482674219817632 123:18.767638614380235 131:19.348728354124926 142:2.6332992633105445 150:13.508136230544862 151:2.2429706253791504 154:3.3314469415441774 155:1.9465175991679207 158:17.18132641453649 159:19.5715498240619 162:2.227798400655135 163:6.154948215563592 181:2.2061966391437826 189:8.8022214427598 192:7.382267816469515 195:18.92968229139991 213:5.9572907018894705 219:8.471171488063193 222:58.63821796167864 240:30.334224077575875 251:16.63502175910778 256:29.32173145460183 293:8.554303605700392 # antelope
3:4.146462025601911 5:2.7339707741849697 6:5.515086310844635 18:10.470891817108175 22:4.492610091184668 26:3.4074414716682075 38:6.97346305193847 43:46.995701717895784 55:6.0495634496392166 60:23.852702353800243 68:3.715384122895702 79:4.1922019522916365 91:60.9965118936295 101:5.485932795636316 103:8.384275336578547 107:5.277521127215103 111:15.094697405625181 126:6.305754054201169 132:13.899615855776224 151:5.008643089227432 209:5.837883930929738 228:8.325567210885493 233:5.434779798265029 243:9.21279951259723 # anthelmintic
1:1.2843872739040811 4:2.3955358151634454 5:5.986790792633336 6:2.6262663209509283 7:1.526203562748571 8:6.36133179431304 10:21.454814964596167 11:1.0628846610446205 12:1.224111699996916 15:2.138457870773739 16:1.9681503798707063 20:1.017625340455578 22:5.861354774294539 23:1.5855600354537103 24:58.81609049807565 26:42.61230799601633 29:22.482320796955033 31:2.9416162912557087 32:5.745246529425057 39:6.3591963075465445 41:1.577252503167504 42:5.835967503858659 43:5.177796321006567 44:27.72543707783343 47:2.401947109885298 48:18.357748256300226 49:9.460080955492488 50:12.836457904827682 51:8.085172547173643 52:2.395078892855165 60:2.800006705619276 62:2.212218077994393 65:4.98115488838262 70:6.845212055612939 72:1.397045281482343 75:1.5736906562468798 79:49.899168380921 82:12.206978886000293 94:3.0716362658111844 104:2.701719718597249 111:3.2039526729959733 113:13.900320143391344 118:3.0570602313236437 119:51.941811377291096 120:6.135923298694635 122:27.460460086546615 129:2.1552875792624104 132:21.164833091705468 133:3.572952786959981 147:2.6837544715027484 149:17.454898947196146 150:7.290789335699594 160:3.332800658867325 172:5.402921467401081 179:8.423190716926966 181:18.847381391037427 192:7.225441918578618 194:3.8818787445823126 195:6.647897610110433 208:2.9281366576352292 210:2.0889214900516744 215:3.088452012479204 217:3.7293263952455535 221:3.001336721700625 223:7.921556659980129 227:9.524359194218079 231:89.28168873377192 233:2.5532375974736703 237:3.3385056729379894 240:4.7544424474566105 242:9.241605605898842 245:3.4889934512536187 252:17.136711952179468 256:10.391496164003993 264:3.4106159434791676 267:3.7896272268047766 269:4.15187739406877 270:3.160026689388664 273:1.7803573293282475 293:2.898049263969771 295:4.14283774636468 296:7.913452981368897 301:4.45702104082241# anthocyanin
24:11.586296633966358 26:11.169861003231308 45:4.571328787541919 75:5.1130492493588 129:14.446515885443427 150:6.052522616988686 155:5.476552603390393 251:7.11306166376832 296:6.3775946192872945 301:8.27831717546511# anthracene
3:11.043609432701041 5:65.52770830409938 18:18.200479842030774 29:11.387663462403207 34:11.985153680281606 37:22.641380216631173 45:3.781305672162841 91:15.626841718173132 102:19.269975395573034 110:21.458432708889788 117:17.274956844220732 122:13.408548764490748 125:30.17022130536072 142:5.44148387213132 191:6.809162211691389 193:12.684042549195286 210:12.61364558831689 252:49.51147975874132 264:6.360069106622932 # anthracyclines
5:20.4428547167329 19:31.232736558259578 22:4.162184708892171 26:15.70676043018505 29:3.985379099102731 34:4.275328606490686 48:29.288155561786155 49:25.57232610172932 65:3.6969295268156457 71:4.421244053948766 79:10.451483811665243 90:3.445507603631826 94:5.659674969408598 102:10.49138731835211 118:5.644071246008774 132:5.2119810221255305 136:5.109593634961974 149:11.317647038587124 155:4.3398101617975495 191:6.4681120423659015 216:5.804943052495251 231:5.975715012998766 238:7.9167263484894725 # anthraquinone
1:568.3115973655858 3:34.1393660802891 4:4.197665902616049 5:148.04678631710442 6:126.40413527145574 7:23.96785310366939 8:0.003832904613054038 9:5.992594455280416 10:17.97582255024249 12:0.2028400867501223 13:9.089612028062804 14:5.665890639406746 16:0.6802703024237142 18:1.9343590677538776 19:27.106578357150266 21:3.1189096661964895 22:0.5073190865152016 24:0.1036939725406822 25:21.098445762487767 26:3.5930712724240954 27:5.969753781251862 29:0.4081140565132655 30:8.957809618254618 32:2.8018015913076284 35:1.962177627253744 36:15.205493047348607 40:8.236749159917284 41:29.896993179084173 42:0.49958020293823413 43:78.38521385285112 44:1.0813500975242047 53:2.045873770163461 60:9.685641994692743 62:0.8646593585236079 63:0.4767578784905855 65:12.914839184534832 66:15.091774881441653 67:3.3831566388187126 68:4.342751179320516 70:0.8335360282217038 72:5.3126925191407 74:0.9141418289264802 75:2.6137954375146744 79:0.3447997872184848 80:2.9174924934475857 81:1.4611382937923478 83:16.989160173364656 86:2.8449069244561893 88:4.901234325299739 90:4.475906242571671 91:24.388102363974728 94:1.5760163062164159 97:1.7891212117855846 98:34.81573633504765 100:4.786362336848222 102:0.3546687033141636 103:3.7002328981322408 104:1.2601707571557834 105:2.6243544762116 106:1.3531705013416986 107:1.0217584600365248 110:294.2781727540487 111:10.92281907990148 112:4.789073730216786 114:3.5577995091331447 121:16.7631318910201 122:202.74820567571535 125:31.236820345104373 126:1.8293386901384852 134:1.1764661567107317 138:0.7331837715510632 140:2.710478992501384 145:22.66607733447891 149:0.5811550842609017 151:0.8330820456804123 153:12.403811023086257 154:1.7362764241540805 159:349.97340137338324 161:6.758337533323249 162:3.7331140308987663 164:21.573895824537043 165:11.079469330235183 167:15.510734070217037 171:27.938466055397583 175:8.736779495022226 178:98.6611849920721 180:2.9642679125324887 184:27.281297784619415 187:9.834768744816245 188:1.5484331139835215 189:5.410500577486434 191:7.028839966175009 192:0.9713504148667126 193:192.55386938039342 198:39.22637301906876 199:9.492203142228824 207:3.9684284622539727 212:1.5672560975144667 213:36.78357469812781 214:6.925165368965806 220:54.76177790499409 223:1.2371585069298288 225:37.37076650854729 233:1.1371308160568523 237:1.8107116366858174 239:2.455412961933882 240:3.118197402676335 246:5.72301219977033 249:3.462292661256696 251:1.819445418716606 261:7.098256191533525 265:3.5677560710578096 267:6.935603398049223 270:1.6531825075092619 276:3.3038022645417744 281:5.198651800792641 287:37.90623125021098 289:2.5534870785016093 290:2.9972629229852363 300:3.1037553664458444 # anthrax
1:3.573717370870778 3:10.234714705245457 5:2.37285833703276 11:3.2926986065087323 13:10.167616271406708 16:4.384456027324547 18:72.23893629823876 22:4.10273351846507 33:5.658399828312145 49:17.19473508906636 55:23.640469001900378 60:5.306448745465659 64:14.191340493922935 84:5.993833198978578 88:5.258783903502457 91:58.31433416201879 107:40.88151993185436 111:5.739724174586177 142:12.8625425003984 163:4.1765026928622495 188:5.564584380359314 191:246.56642560645997 221:5.52328986967068 244:28.407965319029028 301:7.0501585162821145# antiarrhythmic
1:179.1711061477312 2:0.45029733992726995 3:256.7248583822035 5:12.893940002189709 6:22.556978567029724 7:7.064490691121766 8:6.370199200041508 10:0.5762519138247376 11:221.42715676140236 12:10.069326710049506 13:20.913042301057658 18:75.36211797554333 20:0.3022546793886475 22:0.824702574009051 23:3.459705730495017 24:5.318499608218382 26:49.31124512513018 29:3.4372597227948947 30:5.446259961924814 35:2.7272148810210064 36:11.2499925763233 39:202.25527470158667 40:193.834511066582 42:0.8155236765011401 43:0.5878628755345476 47:21.33962166594507 48:8.69825054223187 49:14.90709852101697 50:14.695590457339916 51:10.996798403321991 55:18.41106453685167 60:17.062740357826375 62:1.2338396491730104 65:0.5241474689592823 67:8.531585124762747 68:9.450792856544602 70:4.653372996177345 71:1.0088797219884793 79:6.890232637047552 83:8.804781883634197 84:7.2221406905317025 85:1.1658885341766232 86:7.6204604704840095 88:5.835520149889844 91:305.5033214272476 93:9.080689340057221 94:2.003895030134469 99:9.850729991543878 101:5.519716948847124 102:11.312182944737613 110:245.72520603054724 111:25.638739318171808 112:1.6638603142901582 118:6.443105655868596 122:10.00720151672673 125:123.96193108377084 128:10.086592894535324 129:1.184776907007998 132:185.03561902095197 139:2.654858010319644 140:8.988172457173409 145:4.492095414879191 149:23.882323818540282 150:5.07208320810825 159:1.2433212489760428 160:2.24602466620624 161:2.5908542523271874 174:6.442408939020865 177:48.47224260384943 181:4.57806678667983 186:3.5318093220115485 187:4.084706587927192 191:555.282533815143 192:9.724556380651974 193:1.1539661501571394 197:23.33882671537667 201:2.1695021431862003 204:2.7153707629721353 208:6.183041596468985 210:4.484915997763085 214:44.842317610549216 216:2.1297019117880196 217:2.6186584494980356 223:5.670194057604979 226:6.829386815620776 227:2.3448221967571765 231:2.2794027759169886 234:28.11702666185051 237:7.010294704150577 242:2.217839306121532 247:16.25793734288682 252:7.507772930295976 253:3.1147266214273173 256:0.6728013691661071 264:2.3187106885856386 267:14.216557565638878 273:3.8572765001970146 281:1.8536136114060093 289:15.333624066553973 296:10.742355293703834 300:9.825603220622769 # antibacterial
1:267.913764818357 2:142.81174941114625 3:1215.268896503791 4:86.78191835565613 5:199.29772443098943 6:1442.3821357263816 7:301.1050852286699 8:17.70379377746978 9:23.968150912690053 10:36.250797756835915 11:93.18303904895674 12:32.192207873441156 13:65.99867879683592 14:9.404564301687882 15:9.970794439932613 16:93.36995616136605 17:0.16761775280816876 18:330.72797197322404 19:0.19458495887143684 20:63.73608939855664 21:7.735239553111429 22:32.412980452914915 23:184.34115702640185 24:19.409894316230485 25:396.03758890264174 26:133.46590019459228 27:23.247485185122073 29:23.3908121259565 30:81.18129067674487 31:228.27802122346964 32:0.12413707914275315 33:5.311820722534252 34:45.37083462860934 35:5.135002155484687 36:15.434787020541956 37:29.172979653209655 38:2.9878767680364993 39:8.55111200384675 40:15.35777745314676 41:17.63526602254657 42:54.65970861858693 43:114.58437401948902 44:7.234634827285625 45:0.9840317705653782 46:26.22398961219121 47:107.84689849289404 48:34.15682182575712 49:77.45429188897947 50:636.4390480677869 51:0.6958483882269736 52:18.066761937239622 53:7.21637071781762 54:0.047930741089564896 55:272.8013503573118 57:1.110861784125978 58:42.04351223506913 59:129.7863358826172 60:1627.3642413941375 61:10.568995171295171 62:2.1107861497414797 63:0.6159495506068665 64:3.1493269767805288 65:71.59932235373377 66:6.41695452865787 67:98.49740077188062 68:148.5845957308208 69:3.7926411307606998 70:85.23839167325163 71:1.3668031316015623 72:1.8815083451379992 74:38.38182432254298 75:58.93831950602995 76:49.65096713163841 77:27.07679126466345 78:0.3562179097442028 79:314.57763735097944 80:0.12985773184857732 81:162.3296780636616 82:132.67900739608177 83:17.667860288023224 84:24.602453836344605 85:52.15870585093066 86:3.156919453454276 87:7.237845070424494 88:70.60639804204799 90:4.455326401677382 91:314.1160887936315 92:0.0046304377489078076 93:106.7509038875035 94:42.381949497993496 97:0.07802167813656086 98:19.683219251199798 99:0.20689939861739734 100:36.846535041568124 101:108.8114457208917 102:19.205746226081803 104:21.193129232613305 105:0.04509036669918899 106:0.043731024593231596 107:4.6107838262543615 108:1.4421901859492268 109:8.836089567759519 110:1261.224343270052 111:91.99229139786819 112:229.19141142638412 113:16.091392182319122 114:41.72811527933532 116:43.249447242883704 117:0.045793673981103365 118:179.97744083616433 120:89.29775590440138 121:11.480914939904446 122:21.884214647332648 123:95.9745119356863 124:0.04896338003862351 126:171.95605562323604 127:39.17268708054067 128:2.9025146352792723 129:3.522053695065995 130:5.955435543210954 131:1.9958966827953575 132:63.46483803840841 134:0.002225306245637362 137:79.45139587281957 138:23.789799546526012 139:42.22380371343687 140:263.58347624349244 141:267.1974535773264 142:196.22593885277078 143:1.9832144921523618 144:0.4205724228811468 145:9.622384693662418 146:104.90856099539555 147:0.6059800785662409 148:0.523408911637492 149:5.6132730929119985 150:40.129282514655436 152:0.5296291357510802 153:105.2214825795378 154:5.809609617320602 155:119.84647685034095 157:42.37102174522025 158:4.189913933398865 159:16.33769509876698 160:191.30782577686873 161:10.924249801428243 162:10.106188408579522 163:0.23457032503554667 164:10.572259231706134 165:0.8254521511199091 166:0.6962290624450151 167:137.92255802841342 170:3.8001235675898597 174:20.966660410173706 175:9.864991018044677 177:46.61285109308397 178:41.7526471167997 179:35.62156026728337 181:15.45646028651576 182:8.912409486665462 183:14.385014338062549 185:11.783752244791973 186:1.865567692307197 187:14.555000386163258 188:10.469530908413661 189:4.881679332409643 190:0.2831782367573842 191:120.54161923640463 192:17.592085105868513 193:15.302897981407792 194:0.8482352688917636 195:3.221668444639935 197:18.327325933866973 198:4.573698816749317 199:46.43532743218955 201:3.388355851979269 202:0.04678889179878262 203:10.892616873471185 204:9.933755714495901E-5 205:6.924036980596063 206:25.546624182011254 207:66.33164277577085 208:348.9916610601988 210:0.14879488062260005 212:2.857094006917671 213:55.10961347358858 214:1637.817524757259 215:5.16016689290012 216:26.444209146070094 217:18.69014058116365 218:0.31597697088442434 219:0.05937688742746714 220:24.122276737678288 221:2.693363347083446 222:0.8772683552491645 223:0.01086675690174205 224:0.41654682722652503 225:81.10137608638972 227:52.92732924589058 228:48.896841155445564 230:168.61847123418772 231:0.3592135378896638 232:0.0865984855145796 233:5.24601537866952 234:3.082700917736421 235:1.6626617147096763 237:0.3357720746362766 239:9.118920905892693 240:42.92973922647776 242:6.000902783542032 243:4.256978101032521 244:0.15791744962831103 245:38.67665501448273 246:22.070034160574608 247:69.18069881569379 248:3.6043751186061574 250:0.49447259789410425 251:3.672501910020743 252:21.676426054576297 253:10.001329757270165 255:17.500664759058377 256:3.8861847812808445 257:0.5223437958902316 258:199.551629303746 259:0.7221274483610871 260:23.4817040848326 261:9.796030240287266E-4 262:0.15943049837939965 264:12.738467379763371 265:19.325624569043967 266:0.5642501997108429 267:0.7491456778866897 268:21.537151206824227 269:76.41328054953932 270:0.1386290881204497 272:14.266733260753522 275:17.34736264980344 280:3.735767836164656 282:5.152213103091347 283:41.73939827091853 287:0.9782191904711386 288:57.57489117833029 289:135.93117185668754 290:15.957440414798063 293:2.4192745908574933 294:6.512371852207624 296:170.0896702233402 297:6.451675416939293 298:17.25758759469035 300:16.58449746682702 301:19.44528446510612# antibiotic
1:106.16563153664677 2:180.4821164427229 3:37.85625970125331 4:26.286422916114038 5:30.50642473680727 6:167.22760079083474 7:22.16982451707426 8:1014.7367777343305 9:660.468740096585 10:52.6238271214793 11:36.61907079804281 12:142.87758197129176 13:23.62373705099626 14:13.13707022562194 15:26.958705726547205 16:57.557291157953145 17:6.990146621272374 18:76.00600940707977 19:14.570508436643324 20:20.237875119303943 21:3.8973139557532677 22:24.96822194183056 23:156.55637890536613 24:64.67117479540026 25:135.81962607332554 26:67.04618823242369 28:24.01075937458562 29:29.61650280139427 30:879.8057714798498 31:1.734431297169288 32:127.93304658757775 33:0.5357987790279576 34:29.958729010771435 35:26.939953176698154 36:1.5282367487610895 37:58.03581188561192 38:24.138532785386076 39:71.11847911045706 40:0.5627238307231661 41:36.93726693138278 42:18.278763988698532 43:164.3848731954103 44:54.06441324184348 45:118.91900370394455 46:1.0624396814401649 47:263.8592258465658 48:29.239584261845096 49:2.951233892834157 50:17.420543951247243 51:80.40899439660491 52:77.35169826553958 53:299.7194478422679 54:3.430753275918184 55:44.62131660829902 56:8.579066783544894 57:0.39422518872324225 58:0.4633599321022888 59:0.6168651438657288 60:31.06661666684264 61:38.07311327156789 62:10.840690349290648 63:1.304665470016505 64:35.41567203021577 65:50.81051991389341 66:0.26665007868292007 67:631.2725142167944 68:40.878767804245214 69:0.20917591402605065 70:35.32150342602234 71:2.570704803157273 72:11.994771144036141 74:28.732104351550348 75:1.4194357473914139 76:18.336676240933627 77:0.1208697091059936 78:27.173063683401555 79:573.6957042512951 80:13.428038121512584 81:9.269386531262912 82:2.9510743313888526 83:0.6908135448173621 84:5.364079949729342 85:10.281894488970261 86:31.61679038291238 87:2.214861502149804 88:14.781325177737967 89:10.495676787102312 90:2.307362026677048 91:5.391173475061519 92:1.4803650066495901 93:12.620420473298193 94:9.968681295907656 96:30.993716542005 98:0.06352870248274815 99:2.6677155795317335 100:21.694153770876177 101:10.43589540860486 102:42.76149426036209 104:5.355155946186505 105:1.8797535769400655 107:6.584701401354109 108:38.02261264653267 110:151.5190194853843 111:45.81090294296983 112:14.359392322542275 113:18.333749602461275 116:12.226642075491364 118:513.4097144521246 120:26.71341505316523 121:415.5425768407472 122:2.3384134948057036 123:2.9010617154619265 124:8.115580429384014 125:14.555000386163236 126:100.57293884550624 127:518.7638170302314 128:0.29402023808875005 129:23.458142879295398 130:11.650190114587472 132:7.816028136798174 133:16.64693807971476 134:24.65059862457174 136:0.2254881385432361 137:0.09936588995867288 138:0.7171055217650295 139:53.73519704063285 140:12.407916945047376 142:50.58634300677991 143:0.4339375717293156 144:0.00191055234357349 145:0.6504534695892744 146:3.4191568246758828 147:10.956836862989862 148:10.549347968056665 149:0.9154808364839871 150:34.194667205351905 152:28.9438906131233 154:0.6604506857717116 155:30.81357621245048 156:0.8041988808855453 157:0.7431417041506049 158:131.01666563603501 159:49.17225145109006 160:2.532096821022922 161:3.351112291024126 163:0.08582069072092108 164:12.66768958419098 166:6.347287869667543 167:3.042504127691714 169:0.1247938294962621 170:8.235549407037428 173:4.054231309360292 174:0.02912955175993076 175:0.27294756201521386 176:3.2833807636955736 178:32.32375233731274 179:0.34732142433296387 182:197.3820841809181 183:10.524028383060948 184:4.087740467009389 185:0.0033508428406237023 188:1.9263644714414423 189:24.76064020599192 190:0.0026442633247486876 191:43.39357310116744 192:21.95337447448935 193:7.5376437686647755 194:0.07050878125773766 196:2.9851580989118234 198:28.649060586119333 199:0.615563148549958 200:8.405974297664295 202:0.18661395547738707 204:0.05806715959267204 205:37.957893902112836 207:87.8411457545976 208:133.06050376270667 209:172.25409363217926 210:1.4696705145156264 211:11.497906617572681 212:4.145433539961124 213:25.80910185201717 214:6.502872136037776 215:0.4992963921617803 216:2.267694463787246 217:9.720021265854331 218:19.311889261187122 219:61.00578786611604 220:56.9676432569428 221:3.960148667881058 222:27.977522736973913 224:165.147567547059 225:12.818139447817455 227:19.891195983296782 228:98.01474524787777 230:40.38060809511296 231:37.81589772020454 233:41.13142691905327 234:3.8672537298881187 235:0.3172903547593341 236:4.887096627717121 237:23.399806200543058 238:16.721530484329364 239:0.11878238342314341 240:103.1194627704488 242:4.905912960886764 243:21.231063845478758 244:5.623398459084806 245:2.8731965566870072 246:0.5809993492073756 247:5.194212806646468 248:0.7339107555345027 250:16.35719461743799 252:21.009725207752787 253:0.1911536019539981 254:0.04501831527921689 256:1.622967743322625 258:40.81328003313543 259:44.37438261108816 260:27.02654961888071 261:0.06796110639763425 262:9.47620456022239 263:45.42515913153931 264:89.25331144344678 265:11.675994432041215 270:0.566700009487552 272:44.67181471296385 273:1.1136795644505069 274:1.5178435005609023 275:19.611407843326226 276:0.5382749159596703 281:0.3443033612493314 283:3.4216979524862983 285:10.01176521208412 286:2.242417636888756 288:1.3318771923296886 289:15.89386099646232 290:398.9881436351981 291:0.15849563852256898 292:4.30134667477858 293:1.6513270109255072 294:3.784826821455466 295:4.409037638988163 296:17.681616879526246 298:15.713434171127147 299:3.555472770432142 300:9.882175357716996 301:119.09630154841155# antibody
2:22.519195636014683 4:6.582662209105662 5:10.778973394477669 7:5.56017689751383 18:32.53849424253803 19:20.804582075732807 20:4.898699429491258 22:24.387681293500336 48:6.160414091121091 49:5.240753249962585 60:7.032815744371245 62:6.374353467954671 65:5.32147604183295 93:20.32240585012638 104:16.751636095412113 116:8.613506853956467 118:17.533993733315675 125:9.1326954013033 132:27.642860551477725 184:8.329667960307956 191:8.1462686753971 212:7.318340595204086 # anticholinesterase
19:4.631401790719157 44:6.683178695303875 50:6.415776732603402 65:55.76515210224524 129:15.51176235530127 149:24.775050459514574 246:7.440833165024395 # anticodon
1:1.3218274398153804 2:9.453530147512952 3:135.0411917165528 4:2.4389556905296446 5:6.11324767787655 7:10.508127005540373 10:1.444913517978583 12:1.2610516104845464 17:3.1455375151301057 18:33.298829004874385 19:0.8619344926181338 20:1.0526218200945008 23:1.6251466980436455 24:1.0473901006533286 25:1.8996574016563819 30:2.607373096561337 32:5.835363159653664 33:3.1731257507762707 43:1.460416135703027 44:43.89984787034128 46:17.374521968790116 58:8.806663284627623 59:6.825910104032108 60:21.98298007840408 62:19.390067658727006 65:34.40810672144713 76:9.192026401766292 77:28.434447507636243 85:2.175682853872249 86:1.7351075392510111 90:1.1726557930822463 91:51.27161253608531 92:35.79321184647381 97:3.3600716435184816 101:2.6438142942522167 111:3.2496075054786417 118:251.81681326830528 122:2.4807928392673206 124:57.14350795789681 137:4.032648409105707 138:6.6492742873721715 140:28.41381912694012 147:2.728102588064967 149:6.1887151715306405 157:13.39455239876044 159:2.2659556526343434 187:13.33469708050707 189:8.737328715464526 191:54.12535353542552 193:2.161700486318994 199:5.126569594669806 212:3.1068952569236896 215:3.133851124364517 248:9.384431612228394 259:14.28201061021026 261:3.9187204689864563 264:3.456687046789784 268:11.007948505430821 282:4.952062915117643 # antidote
2:11.178502280025635 5:8.742704681274589 18:19.20865699009498 25:21.637820752937238 27:6.565021345317198 34:4.92240912976243 43:4.4412078917062905 46:6.898805888625511 60:47.03003811635596 68:4.024268447157737 91:26.9973399004417 93:7.686883836118945 100:24.529682172833297 125:8.115872577251356 147:14.62042705077612 209:6.159068952984117 210:42.98848152176862 276:19.425631635972433 # antiemetics
3:5.308735697867604 5:18.33425675177602 6:6.699702922492675 11:31.072421311390446 18:42.50682746600961 32:34.25097215086878 37:15.865686490705952 61:8.570078132518098 91:7.596411571709474 109:10.528848134180443 125:33.98825347745919 154:7.384978099826755 176:7.828641518638626 191:18.910580728133926 253:8.4367834560397 281:7.009524566996292 # antiepileptics
3:36.453798493176485 5:7.824646938951087 18:44.40048513031652 24:3.4700140796916474 31:23.86931463722347 32:4.2919025722766415 48:4.703857246981296 101:43.34710798048353 122:5.164967780946585 125:55.012023997782904 138:4.718344762044002 140:52.61282927414857 142:5.2996966990053 160:6.1343377013239975 193:4.809015550952902 208:14.202675965534732 247:7.309367131487875 256:4.125155349184927 # antifungals
1:26.16713027321765 2:35.883883780869766 3:5.340761914477155 4:3.1415926028752676 5:23.319725789427874 6:37.63300383245913 7:50.09164057985021 8:3257.951335567702 9:713.098796756411 10:28.14600084494628 11:32.348176719829546 12:43.228344146042254 13:78.63934983623967 14:8.033448625074564 16:5.978440751877527 17:0.8644842772473134 18:0.0019393531226628903 19:67.35674654632005 20:3.0291542963649625 21:1.6176162851796185 22:41.38287872079408 23:142.89457727839965 24:6.4742411702206235 25:16.717724260514487 26:49.044418489045924 29:34.671586474286 30:125.86359405965345 31:0.0018302951539216636 32:71.97178492913189 33:0.003473833951186513 34:30.77454259463154 35:0.3772320732538688 36:0.01097185302855427 37:35.14386513741659 38:16.999026029969542 39:84.61172788910935 40:0.3203136941988096 41:27.194128674119135 42:15.29930445930435 43:124.64603285203768 44:1021.0744965320886 45:546.8342525586041 46:0.09358941437486357 47:43.87675702672803 48:3.9857902021013554 49:0.012806762739959468 50:165.30811703238788 51:21.262346011232527 52:232.6961441536101 53:81.14009788122365 54:0.5716270056178975 57:0.1756949923545562 59:0.06478726159677156 60:0.5468884217895819 62:0.24171397596405264 63:0.7881182205684882 64:5.590034980186796 65:175.93987538171584 66:55.3951894181074 67:328.00640880935555 68:14.343942354080525 70:23.543875903286587 71:3.684690327851743 72:3.2698918099607397 73:0.9951552705284976 74:0.2015123493885167 75:8.502021019184205 76:1.020344106549532 77:0.0683240943374947 78:26.823214271902753 79:251.38787526199914 81:4.835878899692825 82:15.258273314335481 83:0.7766024428246782 84:0.04937027464957932 85:12.599166624525193 86:36.74051248458451 87:6.128516772015365 88:13.552007280665613 89:6.3439135945557155 90:2.164527220060535 91:1.2953315047580918 94:5.273039754551676 100:1.9160776412079326 101:0.058697592206025356 102:161.1779315899803 104:16.886969566733015 106:2.152198808446321 107:1.3648798025378581 108:5.903619999541664 110:15.555057770290027 111:3.0098228923688968 112:0.03339510924846968 113:26.20807147791023 114:4.038046001485642 116:2.4942299700588246 117:9.34350020279816 118:464.0997962820186 120:10.489674163359934 121:305.52251509543737 122:0.1180143636084766 123:0.03816741164734234 124:0.3513095941752551 126:26.609726304080635 127:991.4409401259685 129:16.079048118232958 130:18.352317288190193 131:0.2683333299464226 132:0.04309631608914113 133:10.593381185440917 134:3.762994799904162 136:3.6472423666951044 137:0.22855284487487823 138:6.3369613684221076 139:7.666859322103522 140:0.3893346067139696 141:2.9881503096729465 142:51.316744518296574 144:1.2845887935006763 146:0.1299718232210641 147:9.702069946102574 149:159.76584331324727 150:85.01161034121809 152:25.17728914518567 155:67.47663127345645 158:10.358318772816615 159:2.642489865030446 160:6.152538422232097 161:1.6298356914075915 163:3.0897539490249715 164:60.68973736955407 166:11.352389594935023 170:31.816795014846953 171:9.000127854649488 178:168.80097307589057 179:14.569993616671644 181:0.07059018945255899 182:55.73204138706302 184:37.971649904678465 185:1.0484223287912022 187:1638.967797875106 189:5.088365274747342 190:1.0627008212092004 191:0.16852311838200928 192:7.921816809812653 193:4.344904875267239 194:4.640561511073125 196:0.7646269376199472 197:4.297638481242029 198:17.40644213209793 204:0.1664787561076129 205:0.41261112556088253 206:4.31398270802937 207:238.1569281784507 208:0.0025330294451254344 209:496.80616005397053 210:26.48125723703457 213:1.442133596882196 214:30.371222610908152 215:2.749328622641215 216:3.0184366309835995 217:46.33016676910564 218:7.42597034943226 219:10.648149895805286 220:30.48413453902663 221:87.85017352254103 222:16.614509506318075 223:0.038943728414236656 224:558.8504409598089 227:37.458692699898336 228:50.8774297829183 230:203.78505645955266 231:187.42970529631125 233:19.531451539051613 235:20.12280221410751 237:76.27551586729247 238:8.253383439279146 239:2.134648239681421 240:65.61888082341193 243:23.021994898824776 244:0.5586346677156521 245:6.690011232473374 246:24.98074975555723 247:14.70695076173067 250:3.7712135470531507 251:0.030318126207183084 252:19.047125575798024 255:5.212170007631286 258:5.187414629274709 260:9.834758827656142 262:0.5611373941958515 263:67.8784481820054 264:17.875597978524944 267:0.15109160049819415 270:12.302275520360133 272:33.98916844585019 281:0.0038141409643745487 283:13.008090204660563 286:7.686688562619804 287:1.6204383728024894 289:22.88450261157241 290:131.00759070099565 293:0.004524508373981674 295:5.305272416702363 296:9.63001536486706 297:8.716627806124926 300:3.2304156479959008 301:42.41082457687279# antigen
2:18.533192819879645 3:50.392394728717754 5:1.0626765830696039 9:43.68418446557668 12:6.566406100161827 14:13.231038235741288 15:15.451298283759789 18:246.80767785994306 22:20.962225411984893 23:2.4438393593008376 24:6.028542993618804 25:14.483916330206409 26:1.622300635531259 29:20.238791688480585 32:2.5391920422442307 39:14.799920118399726 41:7.421465521280183 42:7.73935210361187 45:6.370877809977775 47:9.295027039584626 48:47.1705352525373 49:151.40104337275838 55:45.85994291563406 60:25.860450190464928 66:3.746686336177544 69:72.49471544504097 75:2.430745842910898 78:16.570898458052575 85:3.0376474235571345 88:3.6954311819148162 90:1.938833988680479 93:137.99302410459063 94:10.744486895572075 99:23.826630217490703 106:17.69691820522147 107:9.315289598893775 128:16.542992071245624 136:16.878769725454774 140:32.333335835397676 145:15.294013098904722 153:3.0755577636340043 158:11.696455530384668 162:15.512008070137858 174:18.49122533104369 175:16.640862119123693 181:3.039286778488621 191:130.72323368182978 252:4.554965289486052 253:5.234461394633025 267:20.827279849748553 269:13.011703248894232 271:16.24495591386468 289:31.63201501837303 # antihypertensive
1:4.644122638498322 5:16.803573192844908 6:6.219523595599338 18:39.7185424498308 26:4.08286842695173 46:7.286168788857283 49:4.630767584716913 55:6.757448682287595 60:6.410627222412256 63:5.132833119434807 68:4.397416020317458 81:15.97914193832107 88:6.3623940157960535 91:7.1136025781512915 93:8.075627049569587 94:6.705941347450143 123:5.5643197021780555 140:8.0277681037341 152:9.140832783383601 163:5.262408934990185 166:7.417127160937837 215:6.724099391500855 288:22.583955001260765 289:18.574556575096313 # antimalarials
2:3.8251002912434062 3:4.076037362220962 5:7.962328710332985 6:23.045041575376597 7:4.185300615696689 26:3.33878118698669 29:4.243578573490786 44:5.287201177596437 48:20.992974418214832 55:24.671596570432126 60:5.632400766048487 75:19.35668533260147 76:6.09815522143285 93:17.405705860761937 101:5.413673373715959 114:31.272935339230862 125:18.266336598853815 129:21.44142346621582 132:5.476516201523918 142:13.533033264316625 248:6.196360732516482 262:7.557013481753527 275:33.20302648293487 295:27.940213193355046 # antimicrobials
5:2.4275155091744436 26:3.0888748274085507 48:4.5113170640391616 62:4.720530105217483 79:3.864378292625318 86:4.1277366046267145 88:5.319615993048029 120:11.358562025887444 150:4.905835755933817 182:6.638844419089034 217:15.517341219387584 273:4.227729770973335 293:5.473242249173336 # antimony
3:78.69517978182354 5:3.7204252861022997 14:5.268317666978594 18:4.894071850255432 25:5.691827380859037 45:12.445463008627383 56:38.91894339124319 60:6.759679587740472 83:35.52203932391021 130:49.13334645322865 145:35.674280783445916 158:42.032511672162265 161:42.794942691362095 177:9.807739611150101 178:9.995643736674666 187:9.337667653509035 # antitoxin
2:24.16391467960043 25:6.457073723612156 33:18.735730759617148 79:25.098056865898076 80:9.384368627741276 101:41.56391085906637 131:6.826087722402064 173:10.460061306899346 261:8.683420816783515 # anuria
2:31.065655976335517 3:4.67702784937766 5:8.9283667023827 12:4.195786983111282 13:9.112961282882422 18:122.41552643015483 20:0.8124492701114818 24:7.660887047402868 25:59.203269543013256 26:0.6728927723540774 27:3.0225963124982633 28:2.2765380402649793 29:1.3392649626706137 34:1.5765205400695865 37:12.589096474236763 43:1.193478858837024 46:3.3331458220284373 49:468.80264690437957 55:2.8443736398534805 56:27.986489367592707 64:14.925304922980267 68:12.740637058689149 74:2.01724846788593 77:7.127018139326793 79:9.339471049242555 80:11.200903671714638 83:6.044628732026208 90:18.294927665905792 91:48.774929781128286 93:10.846076972681182 100:2.4294950141777525 104:13.44181638861088 112:7.40092319936182 121:8.460445433461432 129:11.659143321911406 132:27.17507207172509 136:7.116259601666642 138:11.274418283076129 139:9.61760760663192 147:2.416234245755271 148:2.351862373644935 150:2.1175654976349247 159:1.9661432783410122 174:8.149159241395818 180:4.302026951891321 181:1.8801740888951124 187:4.9571099707567745 189:8.063932367908386 190:2.9906195902881216 191:17.027623678265897 193:1.8651519548878501 209:53.356283646614024 217:16.692759096474102 226:29.806106911131256 234:52.559022975822536 245:9.044394805201202 252:3.3045109418003342 255:23.284924700246954 280:3.0913266691812957 289:3.867159397605076 301:4.168041495160382# anxiolytic
1:4.440498726529919 2:7.57505616719732 3:4.913407171812968 5:12.507437311119967 6:4.277427260201626 7:5.191897704681828 9:344.6580113267456 11:14.337264491780598 12:0.12749191909206473 13:26.681076245029974 15:11.490699430264257 16:3.027027887849476 17:27.937214842875665 19:8.940723044327202 21:0.4659912575318291 22:14.150297158653062 24:66.491390862434 26:5.8946657804201505 27:1.603274453688904 28:4.114166167016205 29:5.3416283671807285 30:4.156807361113278 31:40.40324880884085 32:0.36198273655868884 33:288.7466369947571 35:4.265925876659416 39:10.686133651891708 40:1.6583052873356088 41:64.59909680330605 42:5.768681438540725 43:2.0183968078075574 44:4.006557918298918 46:11.564175139733244 47:3.848077629469153 48:44.82039266162319 49:4.407987187881195 51:8.94628212102147 54:14.367675798944555 56:4.623166616359384 58:27.61278599979719 62:3.487298671527648 64:10.207417257326194 65:4.603282675577708 67:0.5576558268368983 69:354.2900108687144 71:2.989205257165914 72:4.791219064991183 73:42.70418822397496 75:0.3039049965965682 76:1.545316282766677 77:8.389467505443708 80:28.94772409393186 82:0.6164632027956374 84:1.7280820627383384 86:5.71318741283517 88:1.1466067520327359 89:4.245036478452648 90:34.167829439693634 99:2.920236272355729 100:4.413899978643374 103:16.838665734606792 105:2.4349159051916347 108:13.854035312166848 111:35.467826972709574 113:3.7062097396270026 117:59.77131144552111 124:2.4517865795588643 128:8.065808687740189 137:2.2116753944081218 138:3.1612608387790826 144:16.919282624500084 148:13.505374724097692 151:0.6958400301014745 157:24.38833543175657 160:10.711048209043476 165:106.91195717557127 168:1304.67213865352 169:2.2852846093341843 173:25.63169439148112 174:21.289702167431003 182:2.2251347309090845 184:2.2349017102852393 189:5.028784468226685 192:23.12340397770393 194:32.82744420598956 200:17.735553878519994 208:9.483494783026629 209:9.467016204374401 215:9.9701939764348 216:1.5237687212547755 219:1.2304927087501123 221:5.000833898203149 222:0.729306811035488 223:131.84859915205467 232:16.283558168777176 235:21.378118606117077 237:1.6364580664784336 244:91.49678372060788 247:21.051226776275453 250:1.8026392069248518 251:5.674972316432931 255:26.79204688376497 267:2.0347231168277116 268:2.325227888263373 270:5.308624908356548 274:12.639810060122338 276:15.593499691014973 288:56.32628199892135 290:8.18533061518074 291:2.374000435509624 296:8.699635371270452 300:14.959986930548288 # aorta
5:15.332038916656117 18:10.948835355013548 19:17.323721683224647 88:24.45369210876752 # apap
2:3.105230466225768 4:11.61965297937491 5:1.995530488765959 11:2.8902359528832484 12:15.673635915302372 13:9.3046497748624 14:3.434640217005564 19:7.762864150179229 22:3.6870535227569095 34:3.7986111267592197 38:15.062207331553381 39:10.601269153337581 44:20.19848470800576 49:8.961984216328652 57:4.377276200923294 73:32.51128825412115 76:22.66029262123517 81:12.8168313740179 83:10.857906766367266 100:12.289318160173233 109:8.48103752163745 120:3.828885961139313 129:11.076308279088428 144:5.562898441245123 156:33.27939850715381 159:4.250593032228064 166:34.76390964159447 174:5.153831064279832 179:12.757902863644745 183:20.033135268528824 212:5.158983272076444 238:7.41810812616265 278:18.082726407415134 # apathy
10:9.703482829858482 19:29.69175169344826 26:2.821357609782176 44:4.738491073703006 45:9.03451115174954 47:4.647382564069447 67:4.170817062949825 68:3.1210440937496107 79:9.871074103244514 88:5.033335561495755 100:4.969809483627943 102:34.177480770790204 136:4.824270279295313 145:11.344191340705198 149:10.733673729016651 158:14.483719256628422 160:5.649266370729523 171:15.783661094650713 175:12.248259293158025 195:4.290535758185382 218:5.147970174970808 221:5.296989751618709 227:14.307476511563427 230:6.4074648341246805 246:5.48184248840078 293:13.143766033397956 # apatite
11:8.920719485499248 12:3.334485891471409 18:16.42344243244458 22:26.852018396514506 26:2.8714895848939967 33:5.4859036413070905 35:9.358342792691655 39:11.122176796422018 42:3.922071389499471 49:51.402185818587704 60:5.134763227375726 62:11.728813637841123 65:9.635972776335223 68:3.1720016832427933 72:3.5470668063540813 75:10.226258176027574 93:16.37294024649362 128:4.767302759882192 134:12.60216255924381 136:12.518651602156952 138:4.296756648731444 151:4.444883369669904 191:6.232739992683931 202:6.649490462282737 222:4.496214913057991 237:5.709638493423044 239:15.70562121901105 245:5.868385102739063 269:6.5602833390403825 # aphrodisiac
5:2.9507325972767156 10:4.338863940655356 44:14.000531206585315 65:4.251671768880099 86:4.6888588257341075 150:5.4752628524267175 195:246.34924128904441 219:35.53284687293535 242:6.481838478512675 256:4.493773767613342 # apiaceae
1:2.359604877239871 5:14.882108504030956 24:6.5690607985566505 25:8.636921393355786 30:3.7672495497616776 35:2.2945739346860354 44:10.047054110848022 45:2.1979355952001614 57:3.526660708789987 72:7.542405006690863 75:2.689648902384123 79:2.5767485481591743 81:4.163403120886377 83:3.2267493769402087 91:4.698457605316074 126:4.602474820696223 129:3.330028408685494 147:10.482482032324196 149:2.975600913867762 150:3.5701238611245225 153:3.3446094554458172 159:3.4033281973418346 170:4.635811718231295 212:4.292080838465939 220:14.213745476520243 231:4.611938502017626 242:4.543361271055591 256:45.11165272903791 281:4.130952578846484 # apis
1:5.115320287413898 2:22.059544709734002 3:13.47818989699684 4:6.441739945369491 5:10.489849315352107 11:4.822398206468199 21:5.7979432078969175 49:13.05823302248915 79:5.355519916448583 109:23.971363511759428 117:8.419764833765374 147:6.763375470589693 156:7.530558016369643 180:160.09832007817195 182:19.255893183688627 234:9.704648945917903 236:23.508456412518996 249:21.572833016345534 251:17.869120580372904 # apnoea
5:4.460499089743107 44:7.180243122264636 72:5.8900494609079335 195:110.1479246893069 230:8.87841922230546 256:15.056782510311015 # apocynaceae
5:2.484189823306079 13:3.8473133767654146 26:3.1479714159949577 94:5.722792539785617 123:4.594499880108435 195:4.634925379366226 242:5.969027745684709 # apodemus
1:4.030540883525149 2:3.9677608150147083 3:4.219737723434684 5:8.254619156126063 9:11.631631743860734 24:10.081464075415235 26:3.4789527906363493 32:4.504903427236408 37:13.56614871285846 43:4.201947354378355 47:22.75583670759661 50:32.09228868873018 55:6.125132048656371 57:13.339025872161855 61:7.448480070371126 67:74.12262498743111 86:4.531709755858678 96:17.38060189496261 118:14.93245582769835 129:12.921528057577614 133:26.603688606619944 221:14.81129603680689 # apolipoprotein
1:31.035383850704857 2:8.584765672461963 3:40.72233603740154 5:1.876164782130972 7:60.16547859948231 13:23.62517248468523 18:2.9488343614447756 20:8.013332607722914 35:2.967070251606011 39:10.319937692830315 49:15.441471518163954 54:20.896745323807046 60:4.74138456469108 62:4.1023738523491895 84:5.423430157411138 85:10.743839706236416 91:43.534193470337826 94:5.0310052523751185 122:4.349318704049054 149:3.67485021101308 163:3.625795235740243 188:4.997287202986237 193:18.51895575314479 201:13.203887293993315 233:4.475437082485459 261:5.870192045641039 267:5.784708412266759 289:6.162138979761347 300:6.763972386865267 # apomorphine
1:41.08757466544875 2:40.69486907480301 4:29.323852943837316 5:12.382030703221908 10:3.4075205616970075 22:3.782228440121703 23:3.620432544659152 24:2.9172835423512016 27:33.31107160050046 28:4.697070646569666 29:34.150783655225965 38:47.69100183520193 40:3.1812508187644224 44:29.727737510787215 46:5.841232244720176 59:4.232868379069861 60:4.977414699951159 72:3.396088487128016 80:235.74546764764173 81:5.1262896231550785 84:5.661887048401948 98:5.1047238792561815 113:7.861407646758122 123:19.001351957914856 138:4.142083753006357 145:19.164850238993758 150:4.519003906102542 155:3.957950512201223 157:7.558084884319356 166:5.970845903110458 175:20.52936641065845 185:5.463890575660724 203:21.46246639117264 220:6.709838258177308 243:32.14224743675025 274:6.212219931546642 # appendicitis
2:0.752199630838806 5:46.951958369160955 6:2.022155657428092 10:23.83233184110358 13:0.9037492201849755 17:2.4747613381217506 18:3.5134045612935543 26:6.0795490408451 28:1.9415524538433933 29:4.299460198132978 35:0.7467440670532227 44:1.8884577317737168 47:6.048500321077832 60:6.874319594084386 65:0.8400186880108773 68:3.2512782795932065 72:42.776396781385785 86:9.015721387288195 90:7.075041604735065 104:2.0937974653191462 106:2.1989792186326915 107:1.8189697846769641 123:15.75733413121042 124:3.5904651251578703 126:2.724801942192268 129:1.5796633598149972 133:8.460886443643181 138:5.289160893988251 143:4.097526013961838 153:5.560853502389342 159:22.846581717879662 162:1.5805679712362355 195:5.376663784926392 196:4.280893095269218 201:2.619682216080263 219:2.243373255842386 221:2.379921934889549 222:1.6373821797241357 223:6.61403671734421 231:14.411106983174758 235:3.8736194426947175 245:8.289382898743472 256:113.92882648688705 296:2.0639848308774766 # appendix
4:21.05344819882421 5:43.22661988080918 10:3.66707523074282 14:10.293628912657395 39:4.304806570338175 49:3.50421977525824 52:4.805194781628311 65:3.581628740541599 76:34.17713810997002 81:5.396950772943665 82:11.610096946759574 85:4.513440464431553 102:3.767704874107687 144:14.663238068261599 147:5.121456145570644 155:4.222258793104951 156:14.549285009248973 160:5.817142323274396 212:5.5285969489934805 215:5.557333402949591 217:15.26915599224532 220:6.984701479104384 227:14.652153751641295 235:7.072409127442195 244:7.161648534046926 297:7.964493938407353 301:6.990217376312466# apprehension
5:7.321733973000761 10:3.723952773524472 24:3.2268480382267244 26:3.031795380996338 42:4.089427942143788 53:6.159252427632069 68:3.3347843298521123 79:10.328025642101384 86:4.068341293287048 172:8.019518904003839 201:5.78932450557799 222:4.665975434511117 231:5.914404572483852 256:3.8762494165663117 # apricot
5:15.078610110719078 14:19.822623109120908 21:4.777176476794312 30:161.0716726717192 45:10.603657681673766 63:4.589796652144741 66:5.864021475029228 71:4.905230831065325 85:13.031742898624152 118:6.136807634492257 129:13.082543852810339 144:15.927229397953166 176:16.410041379090696 179:5.979752729193634 189:6.092326176154703 228:8.481661037863946 242:6.399724317459192 269:7.293374878946086 # aptitude
5:3.981130379028579 7:5.56017689751383 11:12.782076237144937 12:13.219276673868766 26:4.686090700281399 31:17.281498903138566 42:5.788378119885828 44:6.683178695303875 65:13.51490291898332 67:36.35904235858506 78:16.233730093690887 85:6.283662088905044 99:21.119406095943397 107:6.600271779340703 223:6.893991124147504 246:7.440833165024395 263:57.00574077819719 273:71.86837554569907 # aquaporins
5:19.767056609828167 10:2.317181293956675 13:2.3206791860349933 19:5.691735021988198 22:28.868146399867133 42:2.6576784457695344 43:2.334500035796945 72:7.147257163825435 85:8.85906299496606 88:3.7737436800787405 89:3.619675609176827 90:56.15577621264824 100:3.712118909020954 102:7.3709661392516335 106:3.8325989630336825 129:3.1374199036715695 132:10.015205557835015 133:4.622063433737824 136:3.5711864984984962 147:10.073238267043537 171:5.20257702269392 189:4.045189505189465 217:12.297317980531128 220:5.521524496543117 256:128.090565509588 # aquila
1:0.6575861418596027 3:0.7823546340964214 5:3.7831619130128593 7:7.85308839078195 10:0.7575799400178764 12:6.814615701164609 13:3.5797338220886084 14:0.8423949492699686 15:1.3935526562790679 20:2.7366859591081636 22:1.0270732517068772 23:0.9079587196458347 24:0.4447569589142742 25:1.144297905711661 26:40.426912280103416 35:11.157163549831754 40:11.121882519093235 41:0.9008908989522502 58:2.2358023954623025 59:1.3773784304268382 62:21.727957273875475 63:13.27524762576784 65:16.664272762102257 66:2.006636561375674 68:2.905779955939401 70:5.176657613622053 72:0.7497279456775003 74:1.5177448760186425 75:18.082642019830434 77:5.994619153614228 83:1.3231215921675388 86:4.182200838821494 90:15.426151756144188 94:2.25739070480268 98:2.113111599885399 120:1.13490923370655 123:27.076864348639198 128:1.6885414218869679 134:1.8166326494165403 136:1.7817880823625079 142:1.778023824007602 145:34.07843842041934 150:29.316718639666806 153:97.32489762380115 159:1.4701076841327592 161:8.30244230641481 162:5.144219459443224 163:8.72796309237018 170:13.848499754549533 175:11.015064901320414 179:6.697779513676766 182:8.911297270644797 190:7.424308172007616 193:9.816204161650335 199:4.19879875523673 204:15.211686039556382 206:4.488199763325265 215:7.058930887295036 217:2.885200414742719 221:6.881130826505636 222:10.133510528500153 225:51.49415983884825 231:7.629470122280369 239:3.1930801855902846 250:7.954811507091641 251:7.588310151781154 256:0.8631301467119271 267:8.484294143600708 272:7.129308133575949 273:4.361484835190938 281:6.690025552819623 # arabia
1:1.4848820810846748 4:2.625929200368598 12:1.4221052296992076 20:32.9330477086432 24:1.2004541737420262 25:12.272164740516558 26:1.0465249562638574 29:11.27958029540652 31:3.1801473759686623 34:2.039331641612878 35:1.4266447841754624 44:2.7168438101989576 45:15.12594410987395 49:1.4740364649220874 50:69.51114823164347 51:2.987408311110758 52:14.08076194445853 65:1.5391843443653865 67:6.9016447105084255 68:1.287592964556541 72:10.64162667330739 75:1.7845432220829915 78:2.702383369633743 79:5.76750927859036 82:2.2837892762985197 83:2.2837892762985197 89:8.2814586489106 90:4.969190043108374 94:3.311732238557913 96:11.626718786911962 101:2.8334877897463717 104:8.478816454658753 110:7.1650756461210685 112:2.9339175480447586 121:3.448191112893642 122:21.227549265642775 129:2.3810848245973735 133:17.87144910387007 134:2.83481169467941 142:14.621418528582597 147:22.314131998205546 148:2.85212131773229 152:5.657960556861738 155:2.096543311323182 170:3.635033683739589 207:5.896156546011267 208:3.1664983525066317 209:3.1610050334364477 211:4.3728183939843985 213:6.131939349915187 215:3.328741581593237 217:3.97573516743659 218:15.606872009042249 219:3.096138670693353 223:2.9090575288188063 227:3.682422112502799 235:12.298885415236011 237:9.822944913903248 238:5.495790618529415 252:3.8308475174222645 258:19.51230950528856 267:4.036503967107481 280:3.6130700167576664 296:2.9051810341272417 # arabidopsis
5:31.19538154318898 6:4.468157138599493 10:3.099560963408525 13:3.103246859582654 14:3.219317449717337 25:3.622331439542122 26:7.426144997294768 36:20.646708350140766 45:2.7845745243908917 51:4.6026909040549135 52:4.217512612977168 65:8.669623584468708 72:31.30007676326438 86:3.435851413336394 90:2.772677982363904 100:4.544593108361291 102:40.563299807800064 107:4.2350355765141465 117:15.09443492251878 131:3.9745186769416 134:11.614992277196448 150:4.199417059973307 181:10.570244373886025 217:5.634014169338323 224:39.185135535833226 242:22.175912096638715 247:6.385154293428314 256:3.2480830097496627 273:17.05550526256308 274:5.884187781152617 280:13.278988126705906 290:15.909789385415532 291:6.083869511858353 295:6.062477990793905 296:11.767625262299607 # arachnid
8:13.812883890013431 9:59.64775249103845 10:6.76730527211093 16:2.7420677250252106 17:3.9290743449236825 34:2.584523899147061 41:2.31980687071993 45:6.128096849017247 47:3.201821543557075 51:25.118378485049217 52:9.025175107827042 54:25.442107877697914 65:25.391824024681476 85:15.045370796156005 88:3.5721932290234455 104:16.943509253121817 113:6.451605005317081 116:21.97517712083514 167:8.979895919872826 169:12.573872394531634 174:3.884210239416673 214:4.632123342010637 216:10.775575604253277 224:42.55213857517125 238:14.98703556022175 240:13.99164860517557 244:5.486302621128041 251:11.072844005801052 255:6.751312333571279 263:58.134456234191276 265:14.95392000949603 272:3.9526785711503183 284:7.664838459076514 294:25.51789655558177 # arachnoid
15:5.77997473660942 19:19.15496280206951 26:11.169861003231308 64:6.918199385996145 68:11.81548633965639 222:14.589634053823096 224:6.45271847062886 256:5.062809414868477 272:6.871116349593332 273:5.362113614808327 # aragonite
4:27.805794750489973 6:53.826679110522306 10:5.723796628663273 16:6.407374396236948 38:8.63067732496779 43:5.743302148116824 44:16.931735922336127 53:31.77830049241122 71:6.383651695108265 84:8.047975938347237 102:5.828716208698756 114:22.742927368906475 123:6.497910493072724 129:6.62514745568106 136:28.376234745707244 147:7.221971121939212 207:10.331913840705012 219:7.414884218173006 225:9.066425275144374 238:22.797599592630142 251:18.832246828243004 265:22.76423170212374 # arbovirus
5:132.9814634725645 8:351.65311792387934 9:0.015213357593798974 10:2.5816035899399483 12:127.29040674898899 13:175.78049616604181 19:162.110063836567 20:0.31672846847696756 23:5.778702711705927 24:0.31162371542238815 26:14.229145183023743 34:3.681617617050339 40:0.5371464495492391 41:0.010558433114201618 42:144.29462258007362 43:2.6215189378560404 44:2.4018112897035966 45:0.0336777183221155 50:4.854257764769655 52:166.40367138683732 53:1.0826179093160089 62:16.630902679927278 65:349.56293944289524 67:15.139717022285792 68:3.8763389534562145 75:0.9894444931907558 79:171.28367847637992 83:4.332964480067864 86:6.205887553856425 89:2.6120049211184213 90:0.036310844141372256 102:2.798500950533182 104:6.128316809019984 106:2.9605975715806445 110:2857.179689273865 116:10.70503242644663 119:1.0739337656395838 122:0.31296228439991025 126:0.9021361398219302 129:4.595788810733579 134:231.93611365261685 142:0.3792790184596329 147:0.45116512400753306 148:173.3709100823434 149:1.3593669381911826 150:33.30000670904556 155:10.516306114342697 159:1.9708293305249587 181:4.539156429095218 184:1.4070227904684003 192:0.2674210894833409 195:25.268995274208223 210:0.1508149691284674 213:94.70536235664994 214:519.9389887169942 215:3.4461771152618392 216:3.6590814736386594 217:9.086650674525545 221:0.6517060578740188 222:0.2054540006701704 233:2.516797164902721 237:0.8868827497530062 238:2.4701051278319777 242:479.3717120640977 246:0.7701466090045967 252:1.0710554129699827 254:208.26151233160132 256:152.174185010745 263:1.054308141204404 264:12.981315043126587 273:0.04921862741503098 274:1.3738803009813403 281:217.02662467562513 290:17.823081651493624 296:0.44322143000252506 298:218.5470513940863 # archaea
12:11.332278278107147 45:4.177318632029953 65:4.421771390809481 68:4.110603748997911 83:5.287925080112444 150:5.649033690875483 212:6.3986773891425806 221:15.503294573942794 233:14.514030418561187 270:6.504641487992593 # archive
5:66.4915983557138 10:8.009853480978235 11:1.2626627771905634 12:4.030130508794349 13:20.985367568445696 14:26.8974524974562 15:6.824717660371688 19:2.806637858770117 20:6.283879319682839 22:0.34645313692833196 24:47.600884918605864 25:0.4283293480401781 26:73.60956692485362 29:8.739556683428786 31:1.2270637046743156 32:9.160530809143598 34:0.4051354816433525 35:10.921934263234348 36:4.506846178444039 39:14.946757891879855 42:0.3397673896404362 43:1.8847971498266758 45:0.07080311047447949 46:1.799145576648165 47:0.8040198435377255 57:7.430480607679128 59:0.60160405598238 62:0.6659124609546091 63:45.885015671991624 64:5.150104186334724 65:0.14488669566703094 68:10.146792150725172 72:16.213344829755858 79:0.20942972713443544 85:0.6104628265843384 86:34.23573604582618 88:1.077195811424802 90:23.297087899699456 94:4.966817956540922 100:1.0306693479796074 101:8.224244260552538 102:0.2175087495919598 106:13.952313003279361 119:1.7770610075271422 123:78.11253431784304 132:0.9990515266446851 134:24.205948044287613 138:6.524081038318966 139:1.9341775470830922 142:0.9231875573969432 147:8.478756061367276 148:18.526922345777987 150:12.149196795218057 151:3.2545134493846275 153:0.6352415111617051 154:1.4880528948303577 158:1.7176530418161464 159:0.6737105185795653 160:1.5548236274127532 161:1.874291775067911 162:11.217052541709885 179:9.1682358988123 181:38.75123052345781 189:4.859231838408591 192:0.7641484192585634 195:20.83225947465795 215:9.70289163238655 218:1.1625703574655275 219:178.86957861945638 221:1.2761163439989671 222:103.84316543822773 223:1.012477693884524 224:8.644652545459053 231:16.24305127127243 237:5.48253096570511 242:5.412900948775973 245:5.7745259863127005 246:1.4206705343929 248:1.5482252338316607 251:1.5681254754379192 254:6.32716752180274 256:43.968855621105945 262:2.7175333241559287 266:9.65307548840978 270:1.408252926428575 273:29.427370824206218 281:32.614413707511176 293:4.633018891720659 295:2.2714657798257702 297:79.6445693307448 300:2.821531811099948 # arctic
5:1.2046703064526667 11:2.5919766060808502 14:22.408298655333606 16:38.66409730482236 19:2.09286416777811 20:9.55443241714265 23:3.686940865751446 24:9.52864728086201 26:2.1737726002895545 29:7.5911239258319165 35:2.9414016900342803 36:6.242600678330289 37:5.440522865747981 40:10.549116939449231 43:11.500017452647256 44:5.535449124781253 45:2.767976803165656 46:7.827531522569406 47:5.366087706336626 49:20.698759128597597 62:15.06070540713185 65:26.745049364659103 72:11.383504629387629 77:5.705865603949922 86:3.9134587029458796 88:6.087598636538443 90:10.139507761198622 94:18.74632310554 107:5.384887984696626 122:5.438125405879272 126:7.3116421555799755 129:4.861431599407721 131:4.899152177957021 134:5.772148937169396 141:17.079145588615734 142:22.864980792324197 145:14.534803996744222 150:5.318181770800495 153:4.889074863585459 158:7.6391346137471405 166:8.07791884646848 171:8.885662086426356 175:5.549312522099792 185:7.1022921117487225 186:3.6611183780923766 191:21.942230601262967 193:1.2560721911710726 210:46.84381854111635 223:94.56662370914775 234:11.581298445120845 237:19.867846782843998 252:20.899455709456813 289:23.25159005167832 298:8.850853843495727 301:9.526268238987365# areca
3:12.273436785987059 6:59.72920783396691 16:13.56920448179598 18:11.696656833232895 43:30.3906153341781 53:66.1144525461545 63:53.08109759802367 68:11.379333102091328 91:16.87430436665928 98:15.720060412172314 162:14.008128552727017 193:13.922641501855756 213:21.908515381485547 215:16.09071733574815 242:16.55367785663494 # arenavirus
41:55.57319410391562 150:25.809333780331237 182:31.1070833039153 256:120.16269476297659 296:26.796712947221724 # argasidae
1:0.014641077148175417 5:26.401438969563415 10:9.802320435252593 12:0.9481382981987183 13:31.99058750042496 14:0.06625281675839455 18:0.005637112177789331 20:4.756056959997946 21:0.19261603744869413 22:4.362551122408075 24:10.928661697582514 25:1.9500011572632237 26:282.4046927161322 29:7.067071353405026 34:0.18511757173195295 35:8.828770015071468 36:7.5884374989445105 39:5.010912057204218 40:0.006413382785613392 41:0.08832694834152377 42:1.7086796512443136 43:0.042560119610195866 44:6.569830329088036 52:0.49963839914994496 59:2.396261574983416 60:0.7728016125383911 62:24.071160656866876 63:24.78574882067767 65:6.0845977927083075 68:2.5811010900207423 70:0.3653477423319999 71:5.0075035945306485 72:0.03656692700193649 73:1.0805885684715684 74:0.4261175058696558 75:1.4835970063102388 79:1.3257624368404988 81:0.8735235816638788 82:5.332015427081581 83:17.933171324840686 85:5.544607844401484 86:64.66292702000901 89:0.6400121809379551 90:15.610051143389732 94:4.1073589640713895 98:3.8248296316031163 100:0.7003793863025423 102:0.0608544246752526 104:3.4285633258991286 106:0.7815003472966907 107:0.509804383808938 123:28.060713420035814 126:4.644071241526481 131:0.36636039128202 134:3.246356498972867 140:2.0078737789039947 142:0.60631732558921 145:99.53360944950138 147:0.6909914803985189 148:6.959719912904044 151:9.510401736856842 153:154.85427825126786 155:0.2108591442408241 159:0.39500397359558775 161:1.4739717239618844 162:29.033829796274073 163:0.1701251414769421 170:4.704354664027579 171:6.12517570795411 175:44.231446075727845 176:1.449547132549834 179:3.812005640372432 181:2.421049977252415 188:0.9489276371257714 191:1.588698058476986 193:2.3942906508180304 194:1.6268692474213666 195:78.16318725944079 201:4.4403154878178315 204:1.5841204445876276 208:3.8424130037257807 214:1.5445384380029108 215:8.342849674401856 219:62.12611850963305 220:2.1225963274324195 221:0.9200165678191622 222:18.943164836944643 225:12.263448116218099 231:1.2039104469019948 239:1.7690316184130586 241:3.873156666965186 242:4.537463498938073 246:1.0518452418162723 248:1.1693841366367257 251:100.38710516319865 256:23.44942418520769 260:2.0478926926392402 267:1.5489740399368375 273:0.16700776271302545 281:29.257827570385896 291:6.172410642434707 293:0.8436605899285828 296:0.6817173572857894 300:2.380674017132015 # argentina
5:12.201408145509633 8:3.8850083083450393 21:2.3520563894504773 22:2.2318657078360014 26:4.897691081883169 29:2.072669697314466 32:6.861053457546695 43:1.9090333294479225 44:8.67303851865993 65:1.8169597066249317 67:20.494883239627196 68:1.5535916777020424 70:2.702562121465486 75:2.071720007237995 76:3.797070803092933 78:15.340333942686824 79:39.52051652489212 90:1.5987910091884256 96:12.305771480073007 99:5.338765534832763 100:3.2473179754686483 102:47.510941266315506 107:8.512497094323116 110:2.6216763282996225 126:3.9263969003937866 129:2.685198952448213 149:145.46911901306228 150:8.44121672154261 163:7.124988137376496 172:24.572881321529405 174:17.251327944330978 193:7.870734407763859 205:107.85521481620563 209:16.819040242745572 212:3.6217240813720997 224:3.2898557459218782 245:10.810043416428568 246:25.814019096046806 264:10.645765650578028 267:4.364508232913971 273:34.245336488152894 296:9.07400519037048 # arginine
3:29.516189416574832 5:5.335532898098712 7:22.24163759584492 12:20.703953387375257 13:2.743194939776149 19:2.0382459587889747 20:2.275188438449945 24:2.2688057216588113 40:2.521595880782223 42:3.089941127086371 55:4.610825305709795 58:29.220203557356037 62:3.6425431376625426 68:2.370364088814592 72:8.0555765526309 78:3.92216338378675 79:2.8174341762714725 90:2.420083087254263 142:4.017255918040357 145:3.51167215889786 150:3.8228300082691886 155:3.273851941636051 170:30.69752988509317 175:3.9447485267129356 222:3.648058222873179 233:4.010738948053746 237:4.840286104173808 268:33.73783950341554 296:4.135878674821528 # argon
1:7.264487338366614 2:2.302008439104857 10:2.500166349717171 14:2.615673159379213 26:17.68275540172148 32:2.8001018512711973 34:2.965407749503435 42:8.297889193212036 63:8.218433121665333 68:2.1378847133337353 72:2.4893117124606725 76:4.470839855175104 85:3.3062072807250193 89:3.8160736251537433 101:3.8058134223911146 144:4.689891553426576 145:40.778359332437844 147:3.8948289557720672 156:4.634501570811089 163:105.14378526197996 171:5.406152324160705 175:43.51497119324494 215:4.320196152534978 219:10.861854941265063 222:3.3969712427285996 231:4.611938502017626 247:5.730619976155663 251:4.590926125493392 253:5.519443675722125 256:7.870779566243084 281:4.130952578846484 # arkansas
5:0.2742707434683378 13:4.59262034068539 14:4.812885309218171 20:0.8033275016460878 22:1.4720135729354917 23:1.3391309577680726 26:3.3333270574410347 34:1.5654170989508998 40:13.32410579198076 41:1.331190101462732 57:2.0661066002386264 63:15.531442060699437 65:1.102336156407092 66:7.597522721011809 68:0.8756834771711791 77:2.2911904962253766 78:19.107622651912642 83:30.693214712568892 85:1.8670905729585587 86:10.068643535085126 90:3.970234532506456 98:2.6343278646234625 104:7.380996313129998 107:2.137507633344485 123:23.695623975586802 132:7.2871708330972504 134:7.169330383068158 136:2.2862014420027754 148:2.339688998765759 153:38.83005964366368 163:22.206448551186845 170:8.816396652746985 171:3.8392503470173356 179:2.627475886970219 182:3.702004396015794 185:2.966362291933834 188:2.7535468538309305 189:2.7298424919022954 195:6.064420373525618 197:2.4900820570782725 204:9.721426271911852 212:8.132581812090937 215:8.188486814026255 219:28.203177375580967 225:4.1089827649540585 231:8.768881259765728 238:4.934274161063899 239:10.165337031328049 250:3.2353089104199597 251:3.057351503844806 256:1.2886479430640894 267:3.4932890576119706 281:7.812294892126831 298:10.315794335620675 # armenia
10:7.943537779442481 11:2.269333842548363 13:2.6798497641640897 15:3.496015308024583 19:6.440947109487962 26:2.0264200199369653 27:12.199734372333705 31:11.431964143017392 36:57.13217537268179 37:3.8206285744007666 41:2.8720581763934994 43:14.35088299224107 44:3.8705517313217705 51:4.154719226966328 56:4.212512291432929 58:4.468673052176437 60:11.125517116542966 61:5.844650935163405 63:56.91612704217607 65:2.5949972421771212 66:4.211570442968364 74:25.50189910040504 78:3.855298289812493 82:24.51096465260821 85:9.649790717540961 86:8.63732711490979 90:2.358229316675186 100:4.097240859367832 103:6.84798782794539 119:5.0328039873801025 136:3.9545470308199695 140:5.787734922244135 141:6.06374246953777 150:3.7561778079222026 164:5.845401325820006 193:9.618253468339619 196:36.93541423810239 201:4.680150998626335 202:130.0875512271365 208:4.341660060447422 210:3.4419020746731115 219:57.33611480835408 225:5.878712211179751 232:20.71443224927497 266:6.948786993640891 272:4.546531723738308 293:4.3099123871503044 # armpit
1:11.266249021197789 3:55.23507650587897 8:30.02946104743102 11:10.417184888942801 20:10.238631923542071 22:2.251029425090825 23:12.369478558601314 26:4.936955453936331 29:2.091534948002193 32:19.157675354235188 45:5.649271855776105 48:28.25910842715613 49:1.767139756483843 51:9.29123233189927 52:2.954943728546563 60:32.6040732375601 62:8.11863698836208 63:6.918125118708289 64:10.175465500521195 65:17.51178328284074 73:3.7965446760019357 74:29.684340839114242 75:18.682490295821218 76:3.818002324722756 77:8.897034417347639 79:18.19431061896414 82:2.605315303195268 84:4.033439277841739 88:9.30109174513721 107:2.971638780575758 111:3.788419797636136 120:2.38197403493584 122:2.9987070833106744 131:8.033487291702842 132:40.407474263718 142:3.1252370424496454 149:2.363724598049783 152:14.793194280365466 154:3.8401200058640743 156:45.19015300855187 160:26.57935876321454 187:5.863623734015624 205:12.672964136477438 209:42.16003919691862 217:19.456306181601928 219:3.4341154539572205 237:3.9260165606643036 247:41.39560074547779 258:4.697934416586142 262:5.235056464134316 264:387.03708178603824 280:26.737185882351994 288:26.770733191644993 289:20.785653367710367 # aromatase
5:19.70290132562186 19:8.379576951154581 24:8.894976711925954 86:3.955123674493278 88:13.058393364801072 122:12.35114875179273 136:30.988997258734056 138:11.445860883166565 231:14.384591484896326 242:23.866767785534996 # aronia
5:3.2925607176287914 36:6.342173232168622 52:5.858801735075211 57:5.7945803147075905 68:19.619737967757086 79:4.780707669647359 94:16.054165397732795 122:5.905989678346261 188:6.567727536243766 193:5.546391937196227 218:6.375031198000532 295:7.736590326161127 # arrowhead
2:2.9547960594865796 3:7.127380414896573 4:5.352993190896042 5:59.72409160560898 7:22.537991539442118 8:0.06630219919691428 10:16.34470617250367 11:2.5919766060808502 13:3.3208380031255054 16:1.124511168375237 18:15.17365563651026 19:17.23226114465539 20:29.33481277761376 22:3.974199368429045 23:0.8024143542270581 24:29.279459276306707 25:8.52873718716356 26:8.791137229872318 28:5.650105653288163 29:22.883354484218643 30:29.603776655678498 32:17.90835401176032 34:65.61967425558547 36:11.642707329884184 40:6.392915329944152 44:5.535449124781253 47:1.5069841051278825 49:6.574616167217355 52:15.856810150716118 55:6.825382492276635 60:11.541384037719249 61:9.366477616582026 62:4.978077270080609 65:0.6037676404365776 66:1.873869893781632 71:4.4356970880068305 73:7.012878286457357 74:5.107911061394601 79:0.7119368523556835 80:9.698063310413662 82:4.666011976375788 89:5.789199228327681 90:2.747667735746566 93:9.3473456131601 97:7.22003283414728 99:3.728842607875643 100:11.217798653017695 102:16.84013422180264 104:11.23180796225004 110:1.2343162890825292 111:2.2448311815860924 120:37.54811914645143 123:4.636235989762152 124:9.10585061407713 126:7.3116421555799755 136:1.6528066611703527 138:14.301404216380593 142:5.68717249638142 149:88.96078978064374 150:1.4859399631523171 151:1.3017613678373168 152:4.365669164747087 160:7.257706877122256 161:7.9999349448408665 164:9.367953403997065 174:2.1071378137663097 179:1.972291691985886 181:1.2696358067876397 182:3.00175722791162 184:22.663487828821587 185:7.1022921117487225 191:37.742379742060564 193:9.375749316880368 210:4.725313971090725 220:3.4372619261510895 222:1.3423368785385734 223:1.7537557009893552 228:4.269857406533879 242:2.3374944161615008 246:2.21749228959955 253:3.241760083168855 255:4.830592542148699 267:2.7997162265684548 268:3.1073869217928825 273:36.91614474620066 281:6.396127386758174 289:23.25159005167832 290:17.185701940674182 291:3.1587267310468525 296:1.7502631101764228 # arsenic
5:3.20037202780739 12:48.89325580182472 24:4.090008838546588 26:3.8883763904977187 30:5.94826874658427 40:11.515654953012135 49:38.97714216166341 50:14.017296759600404 57:5.69666429097417 102:4.704013624301435 129:5.489826755404901 136:5.94826874658427 153:5.505205222895383 204:7.311380944801459 233:5.9370175934655505 242:6.751307047553925 260:7.870929699132751 267:7.267507790360704 272:6.558706790583441 # artefact
3:9.999474544345441 5:2.2691169963196023 35:3.3928611373802173 42:3.976141545452589 63:10.594719646447025 68:9.11945228913567 79:3.6931587488639495 88:5.142692725624677 98:5.3180017577998875 104:5.083874355224581 122:4.7948740038274815 140:6.792792219623569 181:11.665393342148652 191:6.288956599057598 210:4.407091670554948 223:31.483797144698897 256:26.14433172136233 273:10.83743591464013 293:5.2959374635264025 # artemisia
1:27.391186470133825 2:3.9677608150147083 3:4.219737723434684 5:2.8030598170085033 6:13.986440102472214 9:11.631631743860734 10:4.182960732872298 15:21.84955683802721 16:12.48651011106309 22:4.566493159360217 32:4.504903427236408 33:15.085457299263483 36:14.44153435316679 39:30.694100666358246 46:38.111575399787085 47:5.342176000198486 48:12.623938482914458 54:5.807687549736699 56:5.78660070751177 61:7.448480070371126 62:5.1294772154178245 66:14.381749380533774 68:3.787721059034868 69:5.693713386222696 71:4.827880475460655 73:6.224201764335576 77:13.857755936303107 81:5.9306066578758765 83:12.701086707940004 94:6.073878819693651 98:5.908820705290825 99:7.834627936241203 104:5.672926885567907 111:6.215715478388501 138:4.933233487283931 156:37.15144409479385 168:7.671646768393826 169:7.125282989115181 177:20.475702465040932 221:5.998206407664841 223:5.642763457153116 252:16.067439179100877 295:17.24210381992262 # arteriosclerosis
1:916.532421496632 2:62.73924500235049 3:7.3702464837240385 4:29.886655811918597 5:53.84171943191392 6:18.641401366025416 7:20.225053512179322 8:11.301975756621395 9:2355.7219826849146 10:93.5522020440298 11:33.95473599314135 12:166.74781573208853 13:168.9544898425758 14:0.31655850969667204 15:52.74531850180856 16:92.47839535246376 17:16.15215745947137 18:0.20938917627616238 19:51.251592051356525 20:0.019113993473462893 22:47.07391458899584 23:15.70726368706722 24:51.424324208500636 25:13.698194203870429 26:21.144014811883455 27:1.259748017564859 29:109.78588262975394 30:0.8021649595493886 31:75.8846709758048 32:28.597706810208535 33:1336.0263825014663 34:69.76272321402651 35:0.1767654413142615 36:0.5698999321125191 37:8.3661174511426 38:28.066118163998603 39:9.59638000297185 40:18.050204229854913 41:105.29305744389191 42:101.6920515223255 43:5.460130269144436 44:1.06010050483034 45:45.735669118653696 46:24.479130135795703 47:29.97924843774583 48:54.29723128078498 49:3.007411074397506 50:1.3025127403866328 51:91.87736323539421 52:16.34412490079538 54:169.11840521213713 55:0.9697746104114937 56:258.7295863784814 57:15.782102104270262 58:0.31044851102457893 59:0.26126765737926183 60:72.55972468728986 61:0.03707350322281446 62:0.04044311155557344 63:42.342986513692445 64:20.311854734498297 65:90.5741702381261 66:0.5208088539129537 68:0.07223805953636608 69:865.2271760354421 70:6.683021437293059 71:12.024673513622313 72:209.6128686843731 73:2.7745186614157413 74:0.6812252041358567 75:26.845123255080892 76:46.76931898886402 77:6.733246750137474 78:8.575263042783416 79:16.792556423307236 80:0.07394328982101937 81:0.029084640703670204 82:1.230003266743536 83:0.0025404316583985914 84:8.657455665027719 85:61.10764910852756 86:197.5885115081792 87:13.983844765513606 88:43.550265567379164 89:15.267675170355353 90:220.41132342356386 91:8.698921331148194 92:490.6070519379448 93:6.297149312328443 94:4.417656326607241 97:52.9478080688095 98:14.695442351133725 99:185.21783162137646 100:26.49594455650399 102:0.1721931440641521 103:5.8335999451951155 104:0.41650111899622877 105:9.09425549246503 106:0.005529837135824829 107:1.0231212580335791 108:0.036113785320077356 111:51.08881949933682 112:7.45130880221722 113:10.536922091793729 116:17.08432428401874 117:299.0779313038771 119:0.050895710057542475 120:58.00076481132262 122:0.17006309108228465 124:35.47411587028258 126:34.72664721547872 128:0.9447431731893171 129:11.321048741088688 131:17.070482590124282 132:18.949942715086145 134:0.753029727531558 136:18.013010588618943 137:75.88020267069206 138:0.337219901300051 139:2.12020807235235 140:6.144469896654023 141:0.0872179759841254 142:0.016149991566348984 143:15.66694076219928 145:1.6182643487408714 146:10.111832600673122 147:22.68987450945324 148:63.52689598748767 149:0.6311751511304757 150:26.04803310066908 151:4.654088125551581 154:29.142098813906482 155:4.926654390277746 157:9.458333087239161 158:6.143726783768305 159:0.17377424433463468 160:8.1048766850288 161:4.172229412517573 162:1.4830357048425942 163:2.3986406843139267 165:1966.2405389291087 169:8.393740566947203 170:3.2706101948215105 171:5.545871965614272 172:5.937265772999941 173:745.2364932029774 174:141.39244893977371 175:0.9016376887831148 176:0.032146910585208216 177:38.41885198850849 179:14.63986389278865 182:2.598284000002041 183:1.0672082142244987 184:4.317742179449324E-5 185:2.8942081315531882 188:4.301287083693149 189:38.90687648174117 190:21.24483740016036 191:10.669503785236476 192:12.974517768207896 194:4.72995844314126 196:26.479458326145807 197:3.3530990244475167 199:38.52333515831418 200:3.064729543978201 201:21.086283105137476 202:5.8680449475439245 204:10.64123788309794 206:0.40713346397267436 208:2.0432279061467242 209:3.8792995031253725 210:0.006325583020462349 211:0.9091944815868589 214:4.428810784720097 215:19.59347911864811 216:10.392831664786918 217:0.5090381300401845 219:28.486915200474073 220:18.176598524700022 221:371.12537055905705 222:0.5873161493489084 223:180.87316391845943 224:23.302882215754934 225:1.2497672573345868 227:8.631388784918192 229:2.78589544738774 231:0.22758628312276138 232:29.536824668138724 233:11.8304911862185 234:2.775470576331619 235:28.188915370358316 236:7.682047573903863 237:11.177036740846212 239:6.718437430651769E-4 240:1.7010876355720261 242:10.960470905732 244:796.491842074782 245:3.5490334957857996 246:0.2266156564090013 247:37.690717554129705 248:0.20013131841528442 249:0.28097757912407867 250:0.3411784829298464 251:26.012029685706356 252:0.051880712286879516 253:5.90595429067037 255:11.629679112001462 257:5.904595304285945 258:0.0026378471862363207 260:0.035168361211497606 261:0.6437150112405278 262:0.09739122373945044 263:3.7664637851055187 268:39.02676142298196 269:0.9410167089770629 271:140.89893348890888 272:16.336846404077292 273:0.7164068479165894 275:3.3629117372234516 276:4.7894479860593036 278:0.4521272740641816 288:343.827887367881 289:2.9279828145352185 290:4.007770355994987 294:133.93517196644092 296:69.51080550149354 297:0.42576666474648606 298:0.00410665587172933 299:2.490077132784445 300:11.338783283647972 # artery
1:881.5568995654357 2:52.35700128532303 3:142.09440369083785 4:67.35502583562734 5:142.40078718705752 6:84.79222767995934 7:42.057527840546186 8:9.196846308573301 9:8.256998431643359 10:55.71954259628257 11:0.21751223140872503 12:24.033183541946453 13:114.95185644663395 14:31.96339256221441 15:159.602660675449 16:18.173727549110342 17:57.7587042403006 18:37.20696636721294 19:135.8416332383631 20:0.18124706195709722 21:1.1101274986001552 22:16.3560429855678 23:48.20715147322641 24:25.468965496657066 25:52.61010627010196 26:12.808279820361117 27:336.12744865943665 28:180.77615585628567 29:32.80349904978254 30:5.1966264891600975 31:83.3482928307147 33:51.3986221318054 34:52.016960719211674 35:12.585783667466783 36:41.76693270216552 37:102.03680330077147 38:26.34980839659283 39:110.97217189339541 40:6.291699162132808 41:28.11091233578839 42:34.5338722174698 43:17.91541150848917 44:21.971285853494 46:102.74571683666312 48:6.790554079656893 49:38.16081858222153 51:9.595699871429337 52:42.81372162821767 53:12.92693673477363 55:11.034638705085209 56:0.4084350676206447 57:31.05954258730198 58:6.550988113911156 59:0.09482421697129613 60:87.99888958595812 61:152.58163465467808 62:11.277057954238792 63:2.8379618410424037 64:0.6291125027483352 65:6.8736961408341966 66:5.86704246870244 67:0.05269088138551427 68:3.286179209334967 69:9.47612686398097 70:1.5964171031033267 71:22.520810048478243 72:7.178117194267853 74:4.41036994523378 75:4.716902679558085E-5 76:7.071836355332624 77:22.58017231972693 78:2.0630909149427215 79:0.6386760140538835 80:16.650643131195057 81:10.327263609846137 82:0.07602721325535632 83:3.8317300699197436 84:12.308558917257049 85:10.88061345060492 86:0.004613336609917182 87:1.6032626804601595 88:23.941916376443928 89:2.2878846510699367 90:0.28149026164916563 91:0.8231078678671824 93:22.085733773136397 94:3.066654565869847 97:7.303018502862744 99:17.481547713087828 100:18.44445614170577 101:9.004925357392636 103:2.38813281388557 104:2.440008070320416 105:5.153257548323256 106:24.34880142453741 107:0.20741342740968433 110:10.685906782358197 111:11.366408618364057 112:13.718354236028619 113:178.5763042118558 114:75.08617504966215 116:1.4589755673737805 117:9.95084129250591 120:6.105312558830997 121:3.3011921240958184 122:2.009566753775118 125:11.558313703265966 126:0.7585468148231216 127:28.845825508053455 128:4.918820506777802 129:1.571237240789675 130:33.75927241743668 132:13.509571543654857 133:23.79231884433391 136:27.75433288167122 137:20.16945927251978 140:5.324969719245492 141:5.831141984142449 143:862.2659025136335 144:7.672421365313781 145:0.08589183629527011 146:4.2332222366964904 147:23.41792697191163 149:1.1000294305794698 150:8.146289222705112 154:39.74544047289896 156:3.6247695799467685 157:2.314228391662554 158:0.8724887361044941 159:1.6745891259062338 160:11.872425572098816 165:8.291728510100116 166:8.51835585747873 167:4.9689791818853415 169:14.765892014020778 170:3.627009408017953 171:9.676663450501952 173:2.591401338211775 176:0.9812396952765411 177:170.7975843217784 182:20.243697123339842 183:3.357516002706519 184:1.2414915466484697 185:7.137652462647219 187:26.50642890977865 188:0.5481188655710902 190:3.4083697378128455 191:4.428745418106907 194:1.1408958902350081 196:2.0233928520474587 198:3.3038057997340475 201:0.6845851095298542 204:8.785938322520405 207:7.835883832626453 210:44.676957529925986 212:3.0492567133427153 214:37.87873062950514 215:0.5787427218337445 220:5.567438514807146 221:15.236297227190098 222:4.252766013362324 225:1.5643607117956593 227:3.710439217099016 232:0.7104375146929284 234:43.36085748571013 235:10.835969128905443 237:7.372260452191693 238:2.2796260682871576 239:9.412974282722024 240:6.138263588450965 241:9.18462479471933 243:191.46683068329827 247:10.600721449308232 248:0.7349592700290946 249:2.167840356410958 252:0.9189132025911164 253:1.4320452284591179 254:1.057716882621365 255:46.16031066267005 258:40.43935667696907 260:10.34151391077637 262:1.7459403303624537 265:41.56329066861457 267:4.34279814548033 268:9.593350083143404 269:5.008388537305458 271:8.00959749527858 272:3.1555090202601837 274:20.092896619054457 275:45.93279558514082 276:12.045721285796292 278:7.481623342607368 279:3.2347252194818337 281:0.4676096165617408 282:1.9830904607841093 285:5.636813076182635 286:36.288523581941284 288:146.33697847713026 290:1.7452295029191498 293:0.461827822701834 297:2.428760823752619 298:4.952512053149288 299:7.171168184311208 # arthritis
1:40.16318543530308 5:42.61991223241453 6:1.3604279373675248 7:0.49071581799865827 8:0.002204805844086141 9:6.548181644120108 10:5.884829977066463 11:16.65324852813826 12:0.2935575241120129 13:2.6260569951130353 16:0.8183142429896205 19:7.101789135250603 20:16.308678478024646 23:77.83211918477734 24:1.8500614497148247 25:0.7336371366701961 26:76.42421514211527 29:0.5246054252730241 32:11.033585977951164 34:0.7053701857024703 36:1.5391555160407762 41:20.3871976943123 43:2.650154680983783 45:32.74070091868987 48:7.873379935260795 49:13.519630644601168 52:1.1643638501269133 53:49.409687139501834 54:22.148004405737353 56:5.385242981991818 58:44.724285068083034 62:1.0132970422965302 63:3.1555293189042124 65:2.4829294730843667 67:0.823800965641677 68:8.393070109373987 71:0.802585944423922 72:141.77582168770965 75:2.948232050857857 79:0.4546351183058006 81:1.63285649458276 82:0.8907346208941371 83:3.907206376149882 85:4.052015057772822 86:3.1866773106856443 89:1.3459458930526798 90:22.065008365729817 91:2.0947571775804428 92:2.5486038361239043 94:1.7509368044197968 98:1.6150681181755853 99:3.315498838197462 100:1.4216498313154653 102:90.47659630838326 104:1.425492944268604 106:10.328195680104796 107:14.247224317314886 110:3.9753599353604088 112:9.976267149489745 113:4.114098124713842 114:25.830911008764982 116:8.324906835588239 118:1.7379305164429095 120:0.7254908974839589 121:1.8719914057199163 123:17.92810085816061 126:6.485584365514461 127:2.985317358162284 131:13.228308006783662 134:1.3387720477410312 136:20.74794826756232 138:3.8668120600115947 142:4.895857546752769 147:9.929973809270715 150:4.537420194534002 155:0.7478509973839732 159:192.96661270837464 163:0.6798926257511673 164:22.426432973268472 166:13.17673242477673 170:2.039618961874937 179:1.608914120197122 181:4.055048869450101 185:1.9166115011661184 192:4.477154038042842 194:2.4919895640038323 195:3.948923001063396 205:2.947590954310642 207:27.556078942086373 209:5.6172003983880385 216:1.8730128430916237 217:7.221966496035214 219:5.4899907354432615 222:13.416184111701833 224:5.251478375735568 227:2.0824519307137423 230:28.587580682052916 232:39.07011047959064 237:6.443909157257867 238:3.7870906155940474 242:1.9587225985238013 245:2.1286362946042834 247:3.033354566577239 251:6.463457221579993 252:2.2173762131546857 254:2.3904484435863456 256:25.455313180892702 267:2.406093303863952 270:6.088893604747973 272:1.7968399190356956 273:16.448342992750085 274:20.754858288388505 281:16.348369303040492 287:103.3549573255213 290:3.1959599689085056 291:2.7561809352467908 293:1.5969709827488887 295:2.736648534261035 296:1.3983773037477956 299:3.8397281594365578 301:3.0340821737078354# arthropod
1:2.279428499441468 5:9.254582836242117 9:2.6494407997371505 10:7.390711765598435 13:2.422581754794763 15:3.226652404946711 19:1.7380585655298308 20:1.9670509132461371 24:1.9608660251231644 26:6.008044785635783 29:7.794894993259139 33:37.40417829239314 35:6.951056573637527 48:3.1060186256890403 53:60.82383312699844 65:7.219637764475269 68:12.24443901384059 72:2.408268437237298 79:13.689354192881211 83:3.141920440890261 86:8.078894762077068 90:2.1076726193279263 94:4.214522244845068 110:3.179211294677974 136:3.680532126876394 146:4.895780232060963 149:2.891874795923318 150:16.85762787456366 153:9.164676685846741 158:4.681313625290268 162:3.2458399046083866 163:2.8445687194559452 181:16.031415713872004 191:5.006309013894873 197:3.900269459963557 209:4.058867267062869 223:44.167121013527556 225:5.594087313218781 232:11.600844195013591 247:5.640317473441218 273:2.836679657679536 # artichoke
2:24.34122983122009 5:8.64208101437797 10:4.466855263985102 12:24.258980311172454 13:1.1216802225956968 19:6.735889363092902 20:0.7591491751729563 21:5.4152672869142595 23:9.501065456909329 25:1.5468538995279304 26:21.39922703774581 28:12.685231758966344 29:14.779684215956555 30:2.2270486988804556 31:2.5960321744974606 34:1.5113304166274673 35:0.9528256399199487 36:7.524990070535502 41:9.472298927096347 42:1.4079957898129756 43:19.692250884648413 44:33.15844532605256 45:7.937953359426212 48:10.998130199694634 56:2.4634116806044037 58:53.78398349956772 59:11.309032944208509 64:46.05715336689162 68:0.83020858158469 72:4.445630132034459 75:4.8378892058118135 76:2.88148106900259 78:2.136973418542544 81:13.961047848125089 82:5.89407901886527 85:6.050792031478173 86:48.85580722187943 89:7.058583813662978 90:3.8551413564606913 100:2.3574126624134593 107:2.0791989639345414 118:7.9928606612201 120:10.397446925337176 122:2.1044910019736 129:6.09779381747793 137:25.282233269821923 138:16.924083215293123 143:171.69431529654312 146:9.379477197155545 148:2.2802526383345407 154:74.00594145567744 155:29.019929833806 166:3.379184997021912 168:4.22494475831117 174:21.37362673650922 176:9.258803880947367 179:2.566672424384013 181:6.05406879510905 186:4.312817461019885 192:25.063789455732486 193:1.7971451097303521 199:4.7061992795394385 204:9.588637052186682 217:3.3700876602497334 219:2.5149336995470826 221:2.6544802833641943 222:17.720805676337992 223:19.727990792091244 224:42.80519882751077 232:8.47319093441021 236:5.684070478921367 237:2.98525918946289 238:30.450237114447347 240:4.384511035680288 260:54.92011192386298 262:4.258754188976366 263:3.2067667494243053 272:2.7736485180923656 274:9.873138020300312 278:21.763869912102095 279:5.9068360316290995 287:5.720051390702876 289:3.789413877468013 294:5.056685203286127 300:4.369415068481108 # articulation
1:14.59511578384409 5:16.66336694802531 10:22.401530348551468 12:2.6928202678030715 16:3.5504454558442484 20:2.439691340235969 23:3.117790964565115 24:7.43013519444403 26:19.495503327110804 34:3.3860775269349834 45:14.054153454337209 47:27.1286063453175 49:14.554878682020922 65:14.795572621407523 68:2.536163570977535 70:3.7757314770165156 72:8.418059142732982 79:2.988362571393111 82:9.990172480461192 83:9.990172480461192 88:4.407476720904853 90:7.757492505404217 117:57.64161488638028 127:25.02866695422606 136:11.119716672456255 184:117.64537178385221 210:105.3245108219607 218:11.773785209457072 246:12.44732639808798 298:14.444582524540772 # asbestos
1:3.5171518893841456 5:13.201901514644863 8:7.482939170321119 13:3.6708513691094096 19:15.170925940099798 26:2.976610772476799 41:3.8721428832726272 63:3.992296885402878 68:3.278774103286511 71:4.303460515376125 79:3.7484114346476662 88:22.26180547276195 90:9.343808354958524 102:10.248309902329577 119:6.0877590798234325 126:5.845347805038627 129:11.82945038451577 142:4.9857546714028755 151:4.556184074244861 159:4.614230035965268 160:5.817142323274396 181:4.51516582018252 195:4.454676824923738 197:5.21674024762866 211:6.645371274467459 222:4.6076392499409105 233:4.979095760608273 238:7.7944994593182155 256:17.99869972520628 280:14.50550376266292 # ascomycete
1:7.9154295099985985 5:5.4680089675596175 12:2.5900498768367073 13:2.8091392043000485 14:15.098033222962208 17:4.661224732516946 18:2.5774447779855025 20:2.3388643981354686 21:3.297815021726001 23:3.0123737953245353 24:34.7602074461319 31:11.716977407995808 35:7.773936984082838 40:2.5865508264781822 42:8.958525141205778 47:18.237434239273153 57:3.848128934481826 66:11.42097690287274 72:2.7944278575534005 75:2.9987806304417233 90:7.537815439458182 96:5.813009041210545 102:15.030175320968391 106:19.60141776649475 123:9.731434635889334 136:18.778408582909442 142:4.086913116849184 145:17.182008032415048 156:4.965369022293052 175:10.733987878969211 195:3.5677210709286857 202:5.8427630181875285 221:4.557124917914909 225:14.814133581257774 241:18.744300190104045 245:5.068290045436778 247:6.066600249792227 251:12.588316696267658 258:5.697760669333285 267:5.380428996225945 281:4.458251784097613 291:5.766208484437961 293:38.38722774259949 # asians
5:3.7204252861022997 13:5.145389866478161 45:12.445463008627383 195:203.72448370726286 # asparagaceae
10:3.099560963408525 19:35.183529054754935 26:35.51764897264483 43:8.882560572174159 45:8.181769679311595 48:17.926709282867186 50:4.056939951566685 70:26.929807303127273 79:31.787082279021504 120:9.90721115450586 126:53.40284714827376 142:11.522873619493232 149:33.97700338773979 150:11.12059869059901 170:13.325298003777005 192:11.052436436300146 237:13.21228090067685 245:32.741806886055606 264:32.40658898384232 # asparagine
1:0.7582177199915722 4:1.7577454288775132 5:15.319246226289687 7:0.967096443424496 9:8.577706068120392 10:0.8628923645384405 11:6.6604477530853075 12:0.7072802121433315 14:13.083540582466334 15:10.329205533464084 16:1.3629745861912204 18:0.6984342309707183 19:2.561874114104543 20:85.65355138564269 21:4.762590691623396 22:4.52158146525948 24:25.969881360108744 25:4.8063042042749125 26:75.12076858881716 30:11.702404087956795 31:7.060052350314536 32:38.40609359600806 34:9.283401736934346 35:0.7109428137378939 39:1.3456654831029091 40:7.227775340681672 41:8.461964960538452 42:1.132400064646607 43:12.676450940743125 44:6.117071047601141 49:17.035698364646482 50:1.6208406928916066 54:18.944085555237432 62:5.54942526116706 64:2.48865020346901 67:1.3693757622127056 68:6.778229825990008 70:22.284172076086453 72:3.8201604745685382 73:13.755348121458681 76:2.5522069789248825 77:6.290287534938417 79:23.99721553541333 81:2.2706830037466883 82:5.23075322109579 89:1.9584454837316978 90:11.29190906944226 94:27.189932949063788 97:21.018847421839727 104:6.565767766013252 106:2.1502892356510546 120:1.2537365736382284 122:17.268140770386292 123:5.200310765520666 128:1.820224455340915 133:8.352292060805881 134:6.357620903585912 136:1.9151243345024318 138:5.187838435063786 140:9.874353383431174 141:3.8741568841778844 143:4.0435771651977195 145:5.2987774797398 146:3.031745518225644 148:1.9666265972149135 149:39.90782536915422 152:4.67312089714458 153:43.034939137874034 155:4.8455801156640605 158:8.247086577191018 159:1.597416181972328 160:2.648336975360011 162:5.432424871020939 163:1.1993517661018207 172:4.67312089714458 175:6.131167776981558 181:107.9662748932658 182:3.295475190795233 184:3.305948990015121 189:7.2124224003736535 192:5.8327119463598835 194:8.98115333116369 197:2.111797401437317 201:2.5692539282630107 204:3.1308578925922355 210:28.31664401996075 216:2.5280683256834466 221:2.330425354052018 228:4.57665031243565 233:1.9055721607427332 242:2.6192238804811803 246:2.4964542207616685 258:9.418124053545093 264:2.723336184821659 270:60.391387469585304 275:5.108877582176388 298:9.468151950651766 # aspartame
1:23.11843241118672 2:5.631456859826454 3:1.8353668621982249 5:3.463329996568439 6:15.536057671837098 7:1.930712332386012 8:7.672357625447029 10:11.348604782646806 11:1.433657962610631 12:1.6082374653765927 13:11.359979186533645 18:1.5968954371080246 19:1.176227230421822 25:2.2803973499483967 26:26.524724369767288 29:1.9819029984890122 30:3.0108890392994634 36:3.286781602015891 43:6.078483259121043 44:8.466533372449222 47:2.8445958819869057 52:2.8375099359146034 60:3.2537680856723967 65:11.091198553860007 67:2.4021865921791323 72:1.7934753407243844 75:1.9809627103386185 79:62.692254926510316 80:5.022934171647926 85:7.697315057054843 88:15.959808420565732 90:1.513616897234202 102:1.8921307449237188 110:2.526366122975686 117:12.143214497301692 121:3.6692057140287693 122:2.880979756007194 132:3.1071341041917817 136:3.0108890392994634 142:22.706453674482983 164:4.857395410847009 165:15.493670526082468 181:28.232143311319405 182:19.918417328462844 184:11.684883630349194 187:14.224978514110052 193:2.5521661606694486 210:7.599130485292837 211:20.302684229655846 213:6.3647734713452415 237:34.86112908845817 249:13.949056866043138 256:80.69998110288772 264:26.390236952349547 270:3.6217301577079084 280:10.349821377223508 290:12.951534966649177 # aspergillus
12:56.074515260821634 13:19.20192176580003 15:5.045966765722694 16:21.2519220503834 22:20.376012369911198 34:12.139234348838768 48:12.623938482914458 52:5.33452556773876 66:14.381749380533774 73:6.224201764335576 90:10.418982267041905 98:58.03159410538083 100:5.668068622261565 105:7.295260935209859 117:7.2987733251753015 130:8.313015830677466 155:4.745750078245508 163:4.641076688265578 170:6.415614205487526 215:6.091946514451593 249:31.436350962001946 258:7.157072160570711 # asphyxia
2:33.369793679419814 3:0.40597238858074114 4:1.1317146321478089 5:75.37352350526145 7:55.537167605732456 10:5.770626291630447 11:1.8855524665270287 12:22.537890669282433 13:18.948701424986595 14:2.749447011740612 16:0.7887771965336493 18:17.529350739359117 19:23.621345076926744 20:7.868848003414957 21:145.26252065762168 22:38.72176786351079 23:2.9006643978374593 24:20.661055130781392 26:7.138397310664741 30:1.2724424144452162 32:3.0702962024406353 34:3.3622953413738887 35:44.94669357299557 37:4.577254539421276 38:2.5565385785729906 39:0.7741466586983529 40:8.826442871574098 41:6.3218071920342735 43:0.39650158468178903 46:6.908841072500185 48:3.7661045606178063 49:2.29380358448147 52:45.60308737066769 55:30.318472114475135 57:13.764356710312171 59:8.046665250898755 60:21.794567279589835 62:96.18327556549993 65:0.34188609357422856 66:57.266322174797224 68:4.749613085552005 70:0.9492149630583657 71:17.174522014166556 73:6.10895822191269 74:31.094935037628147 75:6.310360875690817 78:4.641042177262824 81:1.5965845868878212 85:18.197477111210986 86:10.970074489851461 90:0.22347549473959033 97:24.506036045806447 98:10.530007631803638 100:1.3866829369471823 105:2.777975339198748 106:15.7736445957656 108:2.912675905610197 111:17.411795114913456 118:1.7010859050190097 120:7.185668128404894 122:1.1663909184635135 128:1.1873515775303984 129:4.0188189381421 131:18.419017917553777 132:9.721025767078034 134:9.547200528053724 136:9.430324050847114 144:47.7240476109546 145:3.8951011840284724 147:1.3750688124477457 149:0.6841998189098383 151:13.049639165777299 153:18.392092876818126 156:11.980615902030813 159:4.152597024249372 160:6.348983133696522 161:2.2835580130637716 163:21.58674752223983 164:14.99462359639774 169:2.6244653148647994 175:4.682567446733566 180:8.854559554674353 182:7.676439192087445 185:1.8788908446767494 186:3.207107038799749 189:1.664510407137918 190:38.59870201399925 193:12.825487811837014 195:0.8769804601620257 199:25.098276241015874 201:6.185788000900848 206:35.0901363509757 212:5.810714611358284 220:15.217229715608509 227:2.044013289056308 239:7.771274899171993 240:9.17855940807327 242:1.9208115591297885 247:22.56605568720937 248:1.9411583334298081 258:7.868702406208498 266:3.958335496358277 270:1.792784592802773 274:2.5345342802405164 278:10.580147941010164 280:1817.4558078389382 281:10.49677129639872 293:5.486597637006086 297:3.9057860937223032 # assault
1:132.8284308754632 2:24.00601726536365 3:11.245473964837299 4:9.786262102587687 5:107.10974465695611 6:14.380831853988827 7:14.566708033708617 8:54.387941709300996 9:9.215665030551806 10:140.2589644243829 11:22.70698159425774 12:31.725327124220133 13:17.45806291528655 14:19.05541785043606 15:36.27507429736459 16:46.81464386895645 17:104.93482537267509 18:12.28370441977956 19:545.0390125105554 20:706.3979773540092 21:27.44588282319725 22:51.34081089089443 23:31.490568184386927 24:17.12762646643666 25:24.840763286286872 26:450.17871000181253 27:36.468267083569145 28:97.4002774096929 29:204.46104841762937 30:56.815276441030306 31:0.22007735154090158 32:36.49342795852924 33:571.8889501891367 34:43.29458322982367 35:23.870727707850705 36:0.8874828765778823 37:38.31975644490795 38:3.667880320319613 39:50.01071591811991 40:12.39360914710188 41:22.812931871268997 42:8.250620381326883 43:22.621160487989705 44:18.740562532299144 45:2.4049378715538645 46:7.2450921108723785 47:20.771698903953325 48:13.60543025519909 49:17.517211563286917 50:49.617782966263164 52:14.897378590025495 53:7.179596535003867 54:22.698828201733868 55:60.016580824907415 57:43.88039661305213 58:0.3150408534180604 59:7.657700598640114 60:0.08600485835103028 61:31.87228932797505 62:220.86794094642548 63:21.859673127196857 64:0.43575301878344885 65:211.20504328957404 66:19.180626248595985 67:33.13252839650573 68:18.75971477362304 69:1.2337525611846394 70:6.040391740357816 71:8.329758585246521 72:0.3201184441967486 73:3.3241335897578193 74:19.19688277497442 75:57.65596163760754 76:10.649858618850907 77:855.8926724681179 78:1.1922235751122994 79:4.594366909468056 80:0.8510837460813602 81:1.0841631559909182 82:28.224858215679795 83:19.27494677176657 84:145.00107449919435 85:17.442525466391967 86:0.09464275271843256 87:3.5275022493766964E-5 88:12.728693259083286 89:41.45296051820318 90:29.509692314937634 91:0.790770063633701 92:3.521066256357841 93:2.386383789588725 94:131.5877751673667 96:4.299494954841074 97:0.464448642845803 98:2.3963947085583945 99:5.999826276414964 100:1.2749636353141738 101:0.5137865367075848 102:65.78094128469338 103:11.99119906716732 104:123.45157978336744 105:13.7822437702794 106:71.71719155842138 107:45.38538268105483 108:0.00258732727592839 109:3.299333498007551 110:786.3356773114987 111:0.4772917118946126 112:35.30403686769192 113:12.965313244185948 114:1.6770734166794128 116:0.009807932108323853 117:0.542403983621176 118:29.159769544290366 119:13.05278552603661 120:11.675993627343116 121:1.6402176226213192 122:79.96096318048015 123:5.241230179349661 124:2.146227489983245 125:17.25758759468877 126:55.329885053014976 128:140.2838428339067 129:80.17381258630631 130:7.558215571155465 131:36.955038658467615 132:38.424232233499076 133:96.3966251550655 134:20.079071463880005 136:56.815276441030306 137:0.0701127172701649 138:13.744103451316864 139:3.0350064112061417 140:310.788278153279 141:24.62599930736957 142:1.4066389778100152 143:6.040891534069851 144:42.93217077665758 145:73.88338621575471 146:5.1607418458189045 147:5.050564657008367 148:17.206526972785923 149:1.4550127310569139 150:65.0500012623641 151:15.196628736266357 152:1.938659968876851 153:10.226723394887093 154:5.5886146824597 155:14.350748592691525 156:2.066079837381317 157:1.766710851140662 158:6.8063469288149 159:10.706179197239502 160:117.7179399211611 161:0.15138763349742146 162:80.20515123288331 163:275.23005943974914 164:0.6807948057116027 166:0.17262178363447783 168:0.004106655872762004 169:16.396874114216274 170:3.935960195352603 171:1.9344451082551566 172:4.72624816162456 173:27.68689890165491 174:0.32263884280846455 175:28.486736868737054 176:20.728051806875236 177:243.0841021165222 179:20.31936890269586 180:2.854494711510065 181:23.22283798410602 182:12.38135319133821 183:0.7348011436101287 184:113.9885296361749 185:5.595531113507661 186:3.050044688345884 187:15.713434171130114 188:6.88020151997285 189:14.934313570912675 190:13.892835780298554 191:1.388004846745788 192:14.417679005366141 193:50.440950325771595 194:18.758830716915796 195:25.451959435301973 197:0.7823429075885354 199:7.083523520134316 200:45.46890778558748 201:20.396656357615395 202:0.015206184344799027 204:3.2098345743611483 205:2.3819365471526113 206:8.090574536457655 207:0.3014470550170373 208:6.2907428822423865 209:2.408795179963688 210:207.42676781492702 211:0.4461020284249084 212:18.541563633094736 214:0.14683060275528248 215:4.8633559803748145 216:119.34909178037165 217:14.019876723542595 218:108.0025860730524 219:3.9071787894307675 220:8.346343738232022E-5 221:2.648407615403704 222:13.097487234332911 223:0.6245441096700085 224:1.2030720391899328 225:9.3255626477003E-4 226:1.9550886952103668 227:18.64226005949493 228:7.857394285310369 230:28.551864030290634 231:6.101804049771882 232:3.5830665313553762 233:16.529744578482234 234:2.047932626139287 235:0.8450379176803872 236:20.245832462279214 237:24.96499686118137 238:4.334688011238144 239:42.31808325023727 240:0.020942951346934687 241:7.111987294143159 242:3.629093187464783 243:0.5873888078755904 244:2.922437074838574 245:30.65784375953736 246:30.698406026520903 247:37.57856995292716 248:54.6902687890469 249:7.2075761994246825 250:15.930887640324647 251:8.569905352733842 252:0.9841617418764277 253:26.055100496850145 254:34.13386981642439 255:9.8666800528897 256:3.5960805522561468 258:0.42391260792646157 259:137.103698430832 261:0.10960424030283325 262:12.352316825975748 263:2.4966849211617235 265:15.573022779159556 266:2.0233246702946364 267:48.28023742899054 268:0.4349096012623373 269:13.302839879698611 270:0.6190534061930703 271:78.8271246441135 272:12.783686953912621 273:0.03926123049341217 274:3.6004131351151765 275:0.4011608446843984 278:2.015814498376629 279:3.2927604903127583 280:37.46227460755889 281:159.51123902961035 282:37.401607658255614 283:7.5503493086730105 284:18.59458099604242 285:2.604444335667945 287:2.989888645212408 288:6.497865349056353 289:9.895864057788199 291:4.1636103106128886 292:34.370785320743714 293:0.04485746668189985 294:1.9786906600053698 295:29.43466794465296 296:9.439230185215353 299:0.15928332841453846 300:57.3496736596656 301:87.91090315758714# association
13:10.167616271406708 22:4.10273351846507 23:10.603796919813556 77:12.88294856780982 82:4.4889383897416675 88:5.258783903502457 136:5.04895296063392 147:5.180324303946035 150:4.845402341147766 162:11.95244554010396 171:6.721124357605621 181:4.573389662176865 195:49.15418644288307 256:55.08549320285007 262:7.225958539095981 295:6.725129956490029 # aster
5:31.752188048301083 10:3.1819919473098572 13:15.96157446494894 19:2.458461182031721 26:2.5084568228711435 88:20.66811701510934 162:4.04042893436409 172:29.022817852217347 195:392.7328375251722 219:21.006436839987128 256:24.24418486259113 # asteraceae
5:8.195983847331197 7:0.5251642196008641 10:0.4416684088718231 11:4.899095711599551 12:18.199000331769362 13:2.720739988514898 15:0.9965590375349801 19:11.03071319217753 20:0.20034268432522168 22:0.6704340884977478 23:32.113019894730435 24:1.9355276024372867 26:20.001109875279067 29:10.820074194312507 34:3.5373760921029227 35:46.093803371866365 37:4.7645969696905235 39:7.793010336380795 40:5.429957927206705 41:44.37452416610846 42:0.6618784822046596 44:4.857216865098155 45:44.9214135683348 57:9.021944941801653 59:13.22919163320326 65:9.736056273559134 68:2.0992750862299205 69:1.4904150385711927 71:35.497734401100864 72:104.3705329353326 75:38.05016872124272 76:6.347938726139886 79:0.488142351388239 83:12.966524323345801 85:0.9923258670381668 86:0.6483916825240366 88:5.397206715667936 90:174.6309436193735 100:10.145243278407737 102:37.138468384657216 104:28.271065629534238 118:1.788703492652627 120:7.469735949056941 123:12.903396112282989 126:18.47340369083029 129:8.44668553045066 136:5.013497417442259 142:5.005391873669187 144:6.768575166115761 148:1.401029889860495 149:0.7515801470843649 150:4.645330929461786 155:3.648171121794167 160:12.110949679423072 170:2.0922806688818194 171:14.579272318561888 179:5.707333681738604 189:1.7516725161071758 194:27.987267432609162 195:36.71158176970944 197:1.5350102377319295 201:6.383323112282555 215:6.059934799893337 218:10.658054705460609 222:1.0613362740116314 224:35.376261566624095 227:6.758200803994846 231:2.0712176199077574 233:1.3450360892110522 237:2.0437298021260193 254:7.4253313349058825 256:0.5297978401922434 258:2.7491800619154163 261:2.5374717153067246 272:1.8480151477544948 274:2.6298622822618207 290:9.130932882999783 291:2.812033341407815 293:1.6467050386199964 # asteroid
20:4.760585004656276 73:17.57471818515723 121:17.563254382439382 176:30.48852494661839 247:20.20970691628415 286:25.821361160444248 # asthenia
1:9.614547339917833 2:92.27709394403517 4:84.00721409268297 10:3.6119810136896735 11:49.83653218275212 14:17.728296927849254 15:48.78370360129611 17:5.512338863813823 21:4.121075046547999 25:4.144863607566843 29:3.8134939301361865 30:4.933244613157661 31:5.342746017746409 35:51.4145821457525 39:11.235490335760744 42:3.976141545452589 43:3.630634058459017 46:24.867213904107285 50:4.585854423648807 51:5.137720411462906 57:4.685226639878849 60:5.190276372738509 64:5.583234780613302 75:3.8124389397178744 76:5.65360657673117 80:7.019991314648779 83:4.374489039360439 90:3.276978014492946 93:6.840375723993089 96:6.67591139631543 101:4.972907732771227 117:6.7009741293111285 118:5.466376852842184 121:33.818365295948226 181:11.665393342148652 187:7.745648175922637 206:83.57440258812736 220:6.926545551531828 234:18.776165094913672 246:5.5918906679095794 249:7.607308254433891 261:6.3255699226624005 268:6.573511614555591 270:5.576181788588684 # asthmatic
2:8.766941382399432 5:6.4008117639449384 11:8.315942678453135 12:31.124861154247462 13:69.62049084145875 15:18.86958564438 24:2.7818525674357804 26:7.776851187066076 28:4.552671910240617 34:3.7527085293819047 36:30.654671128042423 42:3.628215042188083 52:11.521895457210515 58:31.602561437797657 60:4.832248956075994 79:3.34872419857484 94:5.1223251210950504 100:12.192261630751544 119:5.667961565853573 137:35.60537583251853 142:4.57242324221525 145:4.058748938749481 147:4.707111740494486 170:33.0832834856143 200:42.53587678201631 209:4.9636653889078906 217:34.5230904881341 227:13.792922963074112 229:29.566049139407706 233:4.56581594629639 268:6.209680735233081 291:6.264771057269779 299:7.425132104924898 # astigmatism
5:57.46363950530214 13:11.289009109326186 37:13.72752065030744 127:7.556859024238179 154:6.3484326328924885 155:4.82298434961877 181:5.119451543198322 256:38.692046600519205 274:7.104088813094742 # astragalus
2:2.2749434211734676 3:7.578960593830318 9:2.703953678496431 10:2.4726528591467143 14:13.994932972350169 22:8.264604901104992 23:7.9374187770883475 24:12.088066727646954 36:36.10634296973645 45:2.1711307527057624 49:19.766813256286646 60:10.673609802258 63:2.77951320074895 66:3.9932351061463573 68:2.111238535452762 71:3.0759672024627545 72:13.582899542038172 74:3.4307575077603683 86:2.7971076955057694 100:10.45066576145331 114:15.717757077437442 120:8.552061014517776 129:3.3011401393549145 136:3.7378677722098352 149:8.512130261220312 150:9.751008125155021 155:8.619601095007605 179:4.105223738535242 181:3.2790083553926332 182:5.233691784397702 222:3.3679991181259483 223:3.855188717204159 224:3.9231784519324 231:11.890079227625213 244:5.870520465645087 269:5.388909374712045 297:6.6669862911654505 # astringent
1:1.5293405952635042 5:6.807551719421787 7:1.781744009245476 8:184.12533657135268 9:11.571456075785836 10:5.713710984332572 11:27.097337021808634 12:1.4660634857496295 13:1.6603497754516225 15:7.368180797119818 19:4.298040484241399 20:1.2479165260602147 23:11.480001805128525 25:2.125640570763577 26:1.0868408969789614 29:11.440959934029731 31:3.232213154847253 34:2.0872915087426915 37:2.720128997127172 43:1.6731661407760725 44:21.66284558829859 45:15.342313798775935 46:3.9135107091835817 47:2.6829142098679366 48:7.122199247093872 49:22.16916455480766 52:2.6759008385779466 54:39.63531606158416 63:17.97779205021318 64:3.460411092474564 65:5.549270518626414 67:2.2457151645349387 73:33.275364055637546 75:1.8310732918159394 76:3.5274700131526697 78:2.7530804678530485 79:5.870526545735996 80:4.848614895504524 82:19.7522000190589 90:5.0695173823277555 92:11.188585293212952 94:9.372399592181633 96:4.51312094339639 98:15.955056446064377 104:30.507385451848325 111:3.4981940368773583 121:3.5008699571175224 123:13.074929330156634 126:3.655598925325152 127:12.14208343128865 132:15.106940698465735 138:7.150279099155695 142:8.282246157471016 149:2.096823691306119 150:2.658963011660276 155:6.788950872309627 158:3.8193247578624234 159:2.50014599458395 160:3.6286344885133577 164:4.683594205461613 169:4.369497718061314 184:4.313730222210097 192:2.627881755242732 209:15.96839047841326 212:9.351141989865303 216:3.502018044093191 220:4.757353334090919 224:3.025901374966879 229:5.796611027852813 238:5.551050665577917 243:15.74516362869025 244:4.930194226520417 245:17.774668424513123 246:60.60133626508856 251:3.6443479197278164 263:10.40294739702722 291:4.467266907643659 294:5.741549997643249 296:2.956507994789896 # astrocyte
2:4.687369745927713 5:3.4933348246449194 7:5.054815994824574 8:10.0210943922028 18:4.659768734807079 21:5.4302763841409 23:5.127541787877231 29:5.114136208267687 35:40.444433830370436 45:20.50646091598871 54:6.547869585208316 60:6.520158065860671 62:5.864289337064703 65:30.888321388678555 80:8.366747365827031 85:14.395500458549465 88:6.471884261737301 100:6.407295685121692 133:7.352169941477497 137:7.787090366929577 201:7.008414200808668 206:9.220705443159563 240:20.05259468629635 # astrocytoma
5:3.463329996568439 7:6.322900986900098 10:6.04213938350742 12:16.436905052169795 15:2.571999059249424 20:1.3842601950452509 22:2.1396066767906103 24:5.082234367105353 25:2.2803973499483967 32:32.81782332638049 34:12.826543613004809 40:16.42190846398181 42:12.447094678859528 46:4.084172347454207 48:2.4560648505427123 49:1.6618313796064696 54:16.18513730897821 62:7.871379745547953 65:1.7289675358506884 68:5.289794634409052 69:8.974655515052032 70:14.026561672095276 79:1.8751021415329434 83:2.4905326741315177 98:3.375146355616328 102:1.8921307449237188 104:3.152991269953269 107:2.8540920891945443 121:3.6692057140287693 122:2.880979756007194 131:2.608546492140237 132:15.636851673358752 134:8.717391474307917 138:2.4692739803189485 143:5.246811227711925 147:3.134554200719941 150:2.8203955075687426 156:35.13768758324456 170:10.395432066445276 179:3.36801045250164 180:21.755736302590485 181:7.700705772880065 188:3.4991147987464477 189:3.474494080997609 190:3.731509400309903 192:2.7889852448599406 193:7.666523336830664 197:3.224654342443071 215:3.548710716510622 216:10.00911904349047 221:3.45975141465817 222:2.653719548037928 223:8.874734871729167 224:3.190774282008428 228:5.791494783273866 232:3.75318022773461 246:3.6367829217791385 247:4.936018678777236 257:5.8770131683220015 266:5.9493322517338765 273:2.1985315904112364 275:25.593789815635628 293:3.354148138718395 # astronaut
3:5.939976907774169 12:14.258818820803132 15:16.517708881310856 33:57.739176228440364 37:7.127856287468133 43:14.77570193327295 132:29.29481784214386 140:9.155284464837829 150:7.060120714292461 275:24.412114859293833 # asystole
2:4.800898465827401 10:5.020134662169089 11:4.573306754244892 12:4.7869548504280885 17:6.962789386324883 26:11.407226767293086 34:5.525564115263411 42:5.396126925185964 46:7.512949543005791 51:6.5828714272825515 86:13.593869810160529 114:9.176203248394694 117:102.57501206765444 137:18.691501541424117 146:18.1500150011698 165:36.522043468665615 200:9.632017039096427 225:31.996708002372255 234:9.446930485625362 245:17.63824385479374 # atelectasis
3:2.8402900593223377 4:3.910513886498624 5:5.4680089675596175 9:48.294987151068284 10:8.219656202424911 11:2.394699781329081 12:44.828516710942296 13:8.227314049669781 19:6.7096680465077645 22:3.170039198406073 25:32.47691745794606 29:2.999799894956012 33:39.638663311466935 39:16.683566923008232 44:45.60022904133778 48:9.688800813939991 51:47.38588855210179 52:3.910019869592547 63:3.1188891068761966 68:2.4345586805269077 69:28.082460059220352 72:2.7944278575534005 82:3.5444844113193263 84:12.790768407879382 90:2.484535946268549 94:20.448243931964615 100:11.186031001994214 112:4.23599458867529 120:3.308983021016473 121:4.773106841555812 122:3.9555444372725828 134:4.13161895821414 142:4.086913116849184 155:16.430235627740014 157:6.906617476685769 162:3.6501891986319475 168:329.0422583110939 179:11.65208519523115 182:5.598245796556022 189:4.572353185783902 208:38.55205239780553 215:4.64895269568917 216:4.774296072227229 220:6.061905570320307 221:4.557124917914909 227:5.015673058549718 233:10.869845276708752 244:15.25320359312834 258:5.697760669333285 259:7.350723755172739 281:4.458251784097613 290:25.364943931606675 # atheroma
1:0.20233517177490584 2:2.9297042621255427 5:4.543889962726154 7:1.8359107513212438 8:1.2604588790213511 9:0.022851374507195942 10:55.89945570583838 11:30.977140522236 12:42.550794559582094 13:0.08358366171376751 14:1.7951651112629323 15:26.41210645475493 16:0.004824099635482785 19:52.45509628297296 20:4.137221318814906 21:0.7580628574089684 22:26.78559652839431 23:0.4748812471680785 24:87.97480634047513 26:20.392660951937028 29:0.030802866847197664 30:1.7554191276642694 31:13.451485684322533 32:78.22477841178646 34:11.358441173929528 35:13.98178432592321 37:0.1059239933619445 40:25.07207335870123 41:4.120165206587303 42:73.34568334581039 43:0.3164930181608197 44:19.87053131883793 45:1.0283695583682047 47:3.986042527708379 48:86.3941550880903 49:21.74801114112427 52:1.5052603917030956 57:0.07482103365781453 59:1.1194676400395198 62:3.4968063267546627 63:4.483043012042845 64:2.7172782082500393 65:0.24343836277907094 68:31.49498445801434 69:184.77888559819326 70:13.479462676343429 71:5.456951954498973 72:15.4536657663749 73:6.165172207758304 75:0.031011443395089083 76:6.223096617733607 77:4.423254625447305 78:1.6164815265137968 79:37.331081544397776 81:2.343415073624677 82:5.8682809071194475 83:0.014943436929562013 85:0.026664176372839105 86:2.2247268851132294 87:1.3469129039743806 88:8.476295220680171 89:1.8253699271789863 90:20.16465210799895 91:0.6173752119748458 100:8.253386932326812 101:11.770587617889538 102:0.054271004761056035 104:12.271391187242122 107:1.5287372642419488 110:5.995410074282453 111:14.745094688217637 112:1.9629098439811616 117:14.190015872616835 118:2.536121239596554 119:3.4370346079315897 120:15.273262545606505 122:10.97411479175531 123:0.0129983800616791 129:3.3520616186664722 134:16.070866132649122 136:7.746832277504808 138:3.0611570436129965 139:3.7489059868565717 142:15.819207093807446 143:1.595515995657641 144:3.1855505453833843 146:0.8023812809741379 148:11.860643630096932 149:27.95021391192499 150:7.051623385474959 155:15.485877660893134 156:0.5783181443491866 158:16.313933497920843 159:9.927767704723257 160:37.63425470953976 161:0.7820953057971431 162:6.223748879696834 163:7.81068736012277 164:9.461755879951184 166:0.8087774514010003 170:0.5791095683180655 171:4.412272098055936 174:0.38229012706655185 176:0.7619546811480751 178:2.5784945376919324 179:17.944183555442795 182:18.687993625181683 184:4.182236914684847 185:6.287186481318595 188:0.37314198965948203 189:9.467416538106619 191:3.871263044601997 192:18.8876965466929 193:9.42153270154144 194:12.816752745758022 197:0.2386417721448708 201:6.272147029540358 208:0.314478427167291 212:0.38493532492332516 215:2.58775579614736 218:22.57132777746066 219:13.043134861643303 221:28.930262795594167 222:9.89899105039807 223:4.703974589059863 224:131.23914844274572 225:4.907551345735783 227:6.794295148717553 231:3.0571843903205767 232:0.5159834484217015 233:0.1468207438694737 237:3.0061076264929896 238:1.9992440778293623 244:1.480082779902605 245:3.263360674631181 246:142.54520924862555 248:6.478576811406141 251:0.552206271600854 252:0.7046924385002186 254:7.733498026707207 256:0.42129173193248876 260:4.827840562479257 261:3.9335362534392457 262:1.483489215394595 266:6.877206860790609 267:7.781127712257869 270:19.4415949461415 272:0.4190134772099121 273:172.61935855215404 281:13.284993255562014 289:4.439111558748533 290:28.27199856265346 291:8.845318598881274 293:0.2993073600112515 295:4.419250246405355 296:0.19390884040087333 297:12.454209946317997 # atmosphere
2:9.601924945697714 3:3.703280677421105 5:2.320096004044654 6:5.05887159954387 11:3.236794421013369 15:4.519270039901577 16:4.326479699953951 17:44.3841293889297 22:10.81972823108149 23:3.882004434852288 25:27.97891162722473 28:4.965848496929887 29:3.8689684909822395 39:37.88315069509765 44:4.904173073342561 47:30.5054393518012 50:20.551274385313945 52:4.805194781628311 65:3.581628740541599 66:5.25290852390926 71:11.349512372288968 83:4.430822053240285 86:4.010840821787958 94:5.5393689592367465 100:5.136152811718172 111:23.728716636131168 112:5.137658937558511 122:12.468587888980867 127:6.937282228692273 136:12.750342596338582 139:25.534736714867957 144:5.934369999414925 164:6.909070746855438 166:6.244169280207321 177:19.36754686069138 181:11.782449196317229 189:5.479599180483294 195:48.761899727212146 210:4.463466877706395 212:13.842580466958033 237:5.823182402833983 239:49.447777120896184 243:8.745903033584378 282:7.449698656828928 # atopy
3:2.5623095384913452 5:1.3005375385568458 7:2.6644092104112294 8:15.560152578317116 11:25.866891445343512 12:7.173372129074397 13:7.633452625290567 18:2.304687237830053 19:6.132518640579933 28:10.232772721545475 32:8.26340380234946 33:11.50211814055601 37:3.6638957968735264 40:2.3135975425539237 43:7.663429444967993 67:49.09401431566382 76:4.501296055935779 78:25.708823730472023 79:2.6049165979848987 102:7.828104681030456 104:3.9438428877038585 129:3.359412774276982 132:118.70794257476807 134:3.8371135901561084 155:3.055788593901489 174:11.350366193262637 176:12.651508256281033 179:4.165143681756803 188:19.40848527005857 192:3.5671778538815895 193:9.29395553712832 195:3.278956257231422 204:5.121062711499538 223:3.9146741868962525 232:4.5597813713029804 237:29.50322620863922 246:11.602778526754339 252:4.86746431749901 258:5.3941096962303225 263:30.46370242269834 271:16.894456981600552 # atpase
18:4.552847092385457 43:4.817973000422207 65:4.710661917487433 71:5.451114334391003 89:6.200860669250616 98:6.540017432727039 118:6.690190808443307 149:54.92357450148049 181:14.17256704664833 193:5.649290473932455 245:7.152970964771907 253:7.9523919395033325 256:4.955088528910472 282:8.629398480210662 # atra
19:3.7450956397452235 26:3.7985330091511167 58:6.384902259508154 65:4.421771390809481 68:4.110603748997911 74:5.533398012325671 88:14.964866456656862 105:7.63352729982432 148:5.915271931267658 273:4.962139836238494 # atropa
1:13.231771832668594 2:18.340203869830205 3:91.65387603463479 4:12.097754771281013 5:8.504008238210442 10:8.765586738819723 11:34.83394793622493 12:0.9214406533285003 13:4.404717902445268 18:79.51734466829313 19:10.887743032220605 20:3.514036409326005 22:9.866048561124028 24:3.5019899304043096 26:15.92324579375665 27:2.9113126582094186 31:2.5605728594483588 32:4.98379563788216 33:21.518417801034214 42:1.3772355967828982 43:4.43206534024135 44:6.722324866735191 45:29.42219374528636 48:5.750386668707479 49:202.32352948124503 56:7.394696510567842 58:21.182439543103968 59:5.950438845739453 60:20.115627675319256 65:1.0251329910073512 79:1.1526178560190412 85:11.23771915295568 86:5.0330316036004135 88:2.3797083458629853 89:2.2372687673886524 100:2.3226131219657025 106:7.4077077191897756 111:2.8170375684956106 118:2.673318867779924 120:10.285143611075787 121:2.819625020501414 137:9.82670272906407 138:23.13195967456132 139:9.380513461658222 140:26.517217070693754 147:2.3094709144919703 149:1.4887514652280724 162:6.026684028032974 165:13.658200087202022 180:4.185195395340792 189:2.6329693641792256 191:79.79595819011267 194:9.614553521790416 195:1.727758642492889 197:2.3948888064353353 201:2.8627339543392107 209:43.931004042190615 212:21.23691922856969 218:2.4832740446822306 221:20.979777517996368 229:12.87182567550177 242:8.424610145229275 252:3.191632318546538 261:3.4735174368793147 268:3.708777303809135 270:2.774031754879608 276:4.539605224055734 280:8.56330429066544 282:4.494628874462918 # atropine
1:2.832061833531147 2:15.610238253423061 3:17.22628965323514 5:11.345675793996136 7:0.042680128937013624 10:1.0675098926540478 11:7.3841582956980805 12:23.959557840659098 13:0.018514646226569575 14:77.63234778954333 15:5.231550283961646 16:1.9479774988504956 19:1.616748770232021 20:13.822164551284265 21:171.76766174126723 22:24.214560189941416 24:7.106584318169353 25:15.910036400296281 26:19.96516692405493 28:0.5180634537204662 29:14.05985968651554 31:22.764577333029898 32:1.4710869187556892 34:35.52510164646987 35:5.228425228326809 37:14.663547218084878 38:5.606716409402762 39:60.80413320516029 40:38.231120907002314 41:1.3236592361651331 42:4.022599130249143 43:9.32924244093181 47:9.977060165799571 49:2.8035539444690594 52:2.6733045612521718 57:18.975099589446973 58:7.869034133630935 61:6.339650005975061 62:2.3581053640327028 63:1.4816594253967688 65:0.9662608848386807 66:96.53481485049237 67:0.20486731895196927 68:26.948734245193325 71:16.48689856836419 74:23.67959690326538 75:0.05496182148950062 76:1.0027078290629863 77:6.47067152363464 78:0.4741595528650472 81:12.138019256774847 82:289.1885821801703 83:5.007275954639623 85:5.216708036532441 86:0.09203991215673388 87:2.0153117685361575 89:31.938960714277712 90:0.001877862358271247 94:7.9358543131207595 100:3.2063453988809485 102:71.05013399091526 104:3.214277608605265 106:16.589300098500814 107:0.4380111894381801 112:6.848369335274095 118:3.8568157599159645 120:0.1493572715457323 121:13.215032142848248 122:19.603018610225806 123:0.2382540417721038 126:4.414064829486187 128:10.22034157111692 129:13.194856910787712 131:9.056624639301177 132:20.98606024786134 133:1.2684253252404976 134:26.10529610846413 136:20.397893777856808 143:7.084922952392853 144:9.027087874702337 145:2.1552136077995665 146:27.636002509749236 147:0.6104646339739399 148:0.567345465217484 150:35.72326179991028 151:9.047092472217832 153:17.90059407590678 155:1.7985997946883896 156:82.86480268338748 158:4.715709828401824 159:34.20008688048536 160:13.72219622484354 161:1.3711654769541823 162:51.33869413582685 163:29.84760801066182 175:0.4871329070438586 176:4.995345882094132 179:12.028939781173191 181:2.2266169420564963 183:3.8263790027791527 184:1.629895598593957 185:8.475975024421523 188:0.8590205727448712 189:3.7814111817676825 190:13.460781875947644 192:0.4007267469059419 193:44.76092530235279 195:27.376521416977294 197:7.060433209794891 201:44.08874592675761 202:6.072139992504042 204:1.4792810549383346 206:2.8428896142309172 208:3.621997590928123 210:32.87242858169211 212:17.867667877326298 215:7.985047409463805 216:4.13340490017043 219:11.816027623755806 220:2.0099383671153603 222:0.3269857379092369 237:13.745118594512618 238:2.7215474595965703 239:10.809774897688243 242:19.098990236086443 247:6.4906422955222896 248:1.0732900071033193 250:9.276918113517578 252:1.2785954781295026 256:0.044281477930606564 258:1.7027802440298958 260:6.320018161427208 265:2.706604704875946 267:10.046071595450877 268:1.7140729209849186 269:1.7496518058048902 270:0.9478186072236272 273:0.12272976719636587 274:1.5954355344512814 280:67.08912185141708 281:3.5851364804603203 282:2.4136707131896737 291:30.298511927324668 296:11.058127439407693 300:12.859166990558213 301:89.50064661453492# attitude
1:0.6638991099334182 2:6.879174960144646 5:3.8065597820261274 7:17.8509695811313 12:16.021650357045754 13:3.5967830790142696 14:0.8492560622982698 19:28.550133586094866 21:4.499695352236331 23:3.96961650209918 26:0.34291424136224036 29:0.9056244492515968 30:17.2334919555455 37:1.6749071924351262 39:20.300657193789643 40:3.193634768866498 44:1.7177539143136702 49:11.414490252421587 52:1.6351024543925963 62:1.4682530850136224 63:0.9952516620656197 65:7.232773837425068 66:55.558647741822845 68:15.214171396794285 69:1.9365570824634233 70:27.99419754827674 71:14.531670298279623 77:6.013534521369651 82:9.651973683601886 83:1.3309853852502846 85:1.3968532490163792 88:1.969486192378855 91:7.818682707734094 97:7.538388087724863 104:1.9188235968241218 105:3.379084745367427 107:1.6498594489454042 118:7.014240779761069 120:1.14243525122945 121:19.974415697116406 128:93.67655906992943 136:53.16609773680181 141:3.7319398497432736 143:10.474244949508389 145:9.75758740472849 147:1.9020815800552364 150:5.62223600810036 155:4.581748105885029 156:2.5693309558390283 163:82.74900042931384 169:3.2204710823246376 175:5.855573906388597 185:7.419975369644892 188:2.236311559067022 192:5.5594475118974955 195:1.3499261873440418 197:1.9840714181755335 201:2.4361412649963774 204:8.588707132816639 212:246.67991669203616 216:2.3953772985327833 221:2.1999214623686454 227:2.615411071422731 231:2.5485717789607607 242:2.4856142807803843 248:87.8440200132824 253:3.3982420974714116 272:2.3149370441091515 280:7.651586252875254 281:6.7092624594542185 282:4.0375242527835224 293:2.1026379376538977 # attorney
19:4.631401790719157 29:5.6199140129972465 65:13.51490291898332 88:6.984379548495995 89:6.822128386351719 119:7.884542877513357 195:15.339070294102317 # aubergine
5:1.185877270200456 11:1.9957529755770815 13:20.09701709217872 19:16.9872572003959 20:6.355896506186658 21:2.8728678774624026 24:1.9358965640284926 26:45.63127510116686 59:8.998329904472275 62:3.278475611513807 63:2.698023151951894 71:2.9930536466575908 72:7.311197484293214 74:3.346441068909613 75:2.5809084192586194 86:2.7155257673081676 90:2.0822967247803073 102:13.661134011714099 104:3.7985662552423656 126:4.485119653465924 153:3.231809518731631 162:16.016226572762072 201:4.3722467144843895 217:4.86691726693594 219:3.9634742619060264 222:3.283910063419783 230:5.203559664718909 251:91.46607281510443 254:12.560527699452095 256:61.61040939369337 270:4.278123470489342 274:5.114481484811006 281:4.014945109026315 291:5.312311101139115 # australasia
2:0.570188493908721 5:27.68204141046578 7:3.692063878638217 10:0.7064577348842026 11:2.7104068605146794 13:0.7089704956964115 18:3.0322502926884947 20:0.4065485244349446 21:8.67301013055993 24:5.857800668551734 26:58.22837216075003 29:0.8444542154433128 35:15.624829718246904 39:1.1646515524875147 40:0.5595910077320508 41:0.8466808947788917 44:1.6439569262442726 45:10.464535934700967 55:19.250337227360045 57:1.5104830304057781 62:1.397438851227482 63:8.147839975387901 70:1.3614294371627784 72:3.420569240758877 74:1.4543474545463493 79:7.459503975903354 83:4.802139051258275 85:9.636249023278335 86:8.200414171028575 89:1.7579404320339995 98:6.561847812963158 102:7.5137360403103 105:3.2945307448559067 111:2.312207453472727 119:2.6782081302463894 128:10.69265437366747 134:5.9136258661225485 136:1.7157198607861117 138:1.2440494902130093 141:17.308870902584687 145:40.41818341817365 147:6.082757682431203 148:11.187860595519378 151:1.360902890029589 153:122.05746440729223 162:15.110340011391381 163:1.024629112005044 171:3.2065252853434685 175:16.57271974717869 183:22.84825802343461 184:3.0831361617116015 185:2.361402165613722 195:4.845709975183308 210:1.2876456752292487 216:2.315770628122809 218:1.9919551710276318 219:1.9885297710717789 222:5.126335445065055 225:16.755288466702137 239:3.1187386831682797 246:12.938530287876386 251:20.213051503023927 254:2.853762474637106 261:2.9489482171894137 266:11.699889832674824 270:7.053164346120214 273:4.222668398740055 281:6.539905646480919 295:3.210258146924105 300:3.789860759382565 # austria
5:3.7204252861022997 10:5.141478366191181 25:5.691827380859037 35:4.913495639023448 40:4.904004373282445 72:5.129515045909296 83:5.9275235341329635 85:6.012038257559593 86:13.849268717763481 123:5.910723032364516 148:15.995288397840877 176:7.696229608620223 300:8.811815402717688 # austria-hungary
23:56.61199795673201 28:6.6049942410497735 71:14.731358665079606 83:6.058456803152452 111:7.3306157296663175 126:7.497556165675519 127:32.810908267887065 158:7.670333975335163 159:6.246189936222929 187:9.470652765963118 264:7.552264919522503 # autoantigen
5:9.514656640844558 18:4.552847092385457 37:14.867109214421589 39:13.738222298853955 134:6.1915963980678885 142:36.26075061395941 220:19.19626512933522 252:7.255499674226068 # automatism
1:6.300109851008726 5:26.027811924749138 7:0.67872895635834 11:5.538996461055298 13:3.127956147766527 14:7.051385519397642 15:4.616576262542547 16:8.557597390123414 20:5.380829061429019 24:0.30704395725400613 25:24.177720288527933 26:8.376723970408117 32:22.88491989679816 33:6.618545789001929 34:3.9708654450721546 35:0.4552482084910253 36:1.799442456829141 39:4.231445538188976 40:14.667729023300815 41:0.7187914544220797 42:0.827260120488378 44:5.319482103456468 45:35.52385719322779 46:13.729630606477924 47:1.413214448375426 48:19.354311032368695 54:6.008157113789772 59:1.1680151047353402 62:1.2471652587816 63:0.7999518176209744 65:6.476917854044697 68:5.652112900537027 70:39.577463696774956 75:27.95385915542893 76:2.168339160468464 77:1.5612669660141367 78:1.4740870336362752 79:0.6380600442622585 82:1.116291175492875 83:13.939213719908498 85:1.1789985977125421 87:3.3315423114943465 90:9.712683044326967 98:6.1965563736458185 107:9.974487109293108 112:29.779578949302234 116:3.162918655258374 118:6.47613855867593 120:0.9378742902436099 123:1.1039410008826556 129:4.650775737236128 130:10.821317242141252 132:1.6407592053659372 134:1.5904090166831968 138:1.0988891355291854 142:1.5530631299172593 143:9.910752133898212 145:1.143986818022468 148:1.6057091309084446 150:5.103804715831022 153:20.143832769473885 155:4.0846257579469825 157:10.945667339250637 162:1.198787012407118 163:3.9018716158237736 171:3.024971768073583 175:1.4927665922023907 181:1.1803175992209889 184:2.9027461775247643 188:6.441450276278225 192:27.479138952247677 193:19.8696772346364 195:1.134304821673923 197:5.89957868349479 201:2.184841852043896 217:2.634577954741454 219:1.8235394460735004 221:71.50533943481491 222:4.77670369641607 228:4.15510254724554 237:7.043730952046429 242:2.23325000553597 245:2.4077992329180464 246:2.114408454225262 252:7.5415125159647625 258:8.5703595331795 269:3.037333831769783 270:6.683880838111511 271:11.848088047744973 273:0.8822702285970877 281:1.8684257724922384 294:11.248344747704547 298:8.619925885947145 # automobile
1:17.42169544906013 8:178.41547416405297 10:3.9554241284921274 11:6.8385105024791 12:0.7503639339671091 15:5.517999848421402 19:14.465433470926865 20:32.32296032804186 22:14.344235218907361 23:13.701645271401905 24:20.887230664574382 26:10.15725968373133 29:141.03962148546904 30:6.4056635363623675 32:25.821190645395163 34:70.31774792095817 40:3.549145751373834 41:8.648183604106874 45:3.382828099638268 47:6.069640018922126 49:3.665427945353194 50:93.42640239085719 52:17.34775301018103 55:69.4971176459624 57:1.7596246292513102 60:6.895870864645835 64:7.651065079196463 65:3.8028541161093 67:106.11459950753493 70:5.588302596476533 71:5.116238946847938 78:31.28449845380107 82:5.352917292836455 86:1.1660282265243322 87:10.282240280878785 88:6.804877098739903 89:18.28033128835456 94:7.455807988359468 97:2.6913875734780914 98:42.07970374057548 102:8.348403378436984 104:18.679063389697202 112:6.6862220451455485 113:12.545304967189029 118:7.425828463086361 121:20.83313693621954 122:61.99919150650171 127:10.17671884616817 129:16.29081055822359 142:31.870995583837928 155:4.966015781413648 185:7.834483238319105 198:14.115906173896416 200:12.711357861007253 208:13.059394991827256 209:7.149155312612124 210:74.08595852746478 214:8.914212344443138 217:15.568688259404144 219:7.017040223296818 221:2.3900175778304273 231:2.743975891710832 237:100.41241598719292 242:2.6801471221214883 252:38.487492234792946 257:20.66603523191418 263:8.463955676034574 267:8.924970411802546 300:10.851944789430323 # autophagy
8:48.32480627337368 12:5.175797632164737 39:6.069519022650751 42:14.460390667508754 78:16.233730093690887 86:5.766638081731779 209:17.240006077599904 263:57.00574077819719 290:8.970848203248353 # autoreceptors
5:6.4008117639449384 8:18.784817401543286 10:3.2686557325202696 12:3.0474463470381714 20:2.788487066580901 32:3.581332224580991 34:10.205902549109458 40:15.51627753880883 44:4.491486818266087 49:8.867271732143818 50:11.191670679168332 63:9.8677117362626 79:3.34872419857484 82:4.022492194774541 90:2.938820016866348 122:19.88968724810372 142:20.299980134032655 149:74.3302110720348 163:10.126063783789458 176:23.913381615161455 179:12.660651679824086 205:183.79051797711995 208:51.759981992218066 209:4.9636653889078906 231:5.436265018817533 237:22.851992167765882 # auxin
2:7.023911943308472 4:3.5304463087945717 7:2.5810251218632403 11:18.53073784276362 12:6.996994737244337 13:13.539968209925707 14:13.904665579797111 15:16.133848058596964 16:48.35457269422479 18:2.223658161956386 19:5.960252912053246 20:1.9924906949343553 21:8.469816663860664 22:2.802000215576429 23:7.8787313966743815 26:1.8093295276370442 27:4.481337761861309 32:2.744397425209957 34:2.9091514676722454 37:17.148804482482404 40:2.2325032188192444 48:3.1337743771868034 52:9.727766923747984 55:47.28446275744151 57:3.4688903330056724 58:37.1316606856428 59:3.235162336263889 63:2.7518882360889285 64:4.34249580022559 69:3.875318138087241 73:4.38958786159561 74:9.46256212305882 75:7.850494591072533 78:9.894640528482299 79:2.52188545904267 83:3.169725642141068 86:2.7694521054716437 89:17.71797889050074 90:2.133500848444049 102:7.649705853649082 128:3.6016125969069575 129:3.272732695082589 141:5.808234060818698 144:20.424306447564646 150:3.5122556417866444 155:2.9703806956593635 159:9.345384274672003 164:33.50436806291709 181:3.2506294012570023 185:4.435495791493614 190:4.447663150573981 195:15.9371047577872 218:10.74794670243229 222:3.339507818591537 238:6.467813213486001 239:5.252632612010502 245:4.677036597696003 273:14.88696409526349 280:29.2566551983453 # aversion
13:3.615749630243687 19:8.379576951154581 22:10.703339863271836 41:3.8166626828699988 64:13.951444615884517 65:104.8016133184219 67:19.421429647730974 68:9.11945228913567 71:4.247299491961133 100:12.92914994229479 136:4.933244613157661 142:12.623717240692264 155:4.1662138521049785 158:46.34369661035984 174:23.0696189362005 176:15.02643705593128 217:6.176672108920573 251:14.341336396736443 271:19.288162186946078 272:5.536700293189268 296:41.70671288286657 # axoneme
5:1.4831394840231762 18:13.763794021649218 25:3.253161900010268 26:6.677660541846979 35:2.530260121377236 39:9.367294440240956 43:2.7574589476061515 52:3.840729334494242 63:3.0517752830654405 68:2.370364088814592 76:4.7298307045340655 83:3.4760776035568344 86:3.069645422932103 88:4.22704214193897 90:2.420083087254263 102:2.835923961494355 104:4.169307775248814 123:9.588293583725365 145:9.695222475459119 150:3.8228300082691886 153:25.299468510345914 193:3.541140318898472 195:3.499252451738335 219:4.335951517512594 230:5.585082201960266 250:12.824537187572828 # azerbaijan
9:9.520684084441227 12:2.9617401956868536 13:3.185692880532062 19:7.490286873484964 26:2.5084568228711435 35:2.967070251606011 40:2.9581579032289445 43:3.200311415749661 45:2.8655882068432605 48:10.499806825680812 52:19.461999162677998 60:4.74138456469108 62:4.1023738523491895 79:3.2617434762150688 83:3.9333508186960495 85:10.743839706236416 102:3.2806716196447523 120:3.6944716055448747 149:3.67485021101308 158:5.504804165447443 170:5.368694147062829 174:5.015170307362715 182:6.003536492958258 191:14.446050457469404 197:4.710914704304891 233:4.475437082485459 273:3.6176095497539382 296:4.602015614389601 # azide
5:18.33425675177602 19:4.494010111247512 182:8.176273040765912 212:7.176779276720025 220:8.646971676943865 224:6.823863779522483 233:6.6184866747031394 291:19.598428642311003 # aziridines
3:3.175690850803091 5:6.141848227664473 8:6.412186757966773 11:8.047553598431788 12:15.111487535530637 15:18.447808212235962 16:3.7875891226974407 19:2.4185898876648517 20:2.6634825126530877 22:9.702380804367863 23:3.350762595159852 25:3.663961034657926 31:4.848799131609483 34:3.621758879371266 37:19.470734622297694 38:5.952169018034603 39:3.766247059910383 43:3.1585536802691703 47:11.260902679565186 63:3.4589776188904664 67:3.795466660720287 70:4.014668207894159 71:10.227896999172872 75:9.34092592210666 77:11.631196310545032 79:9.096855809549552 85:3.9718509139821965 87:6.430500206456668 96:6.174499110534614 108:6.342855070686168 123:10.453266352018629 131:27.119684364672732 133:23.17702266255471 137:5.943592549107814 138:3.867583908666646 139:5.717255285210834 144:5.379123834629918 152:7.395946286483744 158:5.460450781939294 160:5.262677104294045 161:5.646861422695307 190:87.58920133905346 199:7.065616201887044 209:4.828657383252591 211:6.086282105624901 217:14.129037589032858 221:4.912336555155231 238:7.231522225176773 245:5.426568014196821 247:15.646349646484198 258:6.058831942489882 261:24.12530464792473 290:6.60396627078611 # azoospermia
5:3.3900195076724278 26:4.08286842695173 60:6.410627222412256 89:6.200860669250616 129:5.690454243869038 145:5.618400340664424 162:5.691567144430235 175:6.070153455133902 220:8.162278900845019 # azore
1:26.459121193140835 5:14.1658072999786 6:90.32406442071041 7:4.117318533980295 9:11.18794317767558 12:10.210404234414987 13:3.975511032441327 19:9.122951775083262 22:4.353193284782557 25:4.5100955962402525 30:5.30417065693187 31:5.715804602440284 43:10.718001473739784 46:6.432274046762704 63:11.352744546146479 77:5.309778013644182 88:5.514767262511625 114:8.088378282925113 124:7.0940820071 130:8.091903075760776 145:12.33017158660738 155:4.531634468892501 159:12.6307679667472 175:22.372203838809543 187:8.125108270609582 213:8.761552865218249 217:6.552881804312905 219:5.626188330013704 225:7.262523682433066 228:8.180902000137849 231:15.154290928342252 234:8.358411442183883 256:37.06376240909116 258:6.937037539251773 287:8.986706529598747 290:7.4853222049833095 # babesia
2:36.76654866724604 4:5.41299938279661 5:2.875228148984327 6:68.54746121301629 7:11.581499022384781 9:11.791729656593139 11:3.8202032458841506 12:4.02989500927694 13:4.26308809926784 16:4.928537816641065 17:6.183100380152722 22:12.066557932323576 23:4.477804486498527 26:3.553543400777572 34:4.757833196006117 39:12.60260717646382 41:4.467785785821067 52:5.412489776951381 71:4.905230831065325 79:4.342006687956916 80:7.698183740666557 88:5.810553090763332 105:7.3745230813413745 110:12.942030522065693 137:17.075098241375375 142:13.998787128736858 155:30.689398224405682 167:40.76488968840016 182:7.135532153842266 209:5.9917874400548605 213:9.062752033174823 214:39.17362370044579 225:7.562259424794628 248:15.673138713327301 266:32.754999822168216 # bacteremia
5:2.3718179327811284 8:14.26595432127082 13:1.256414742238273 25:1.6934411803349472 43:1.2683152597403298 53:3.412800304285626 65:514.8760755266842 71:232.73957764917935 75:9.969891662671753 86:1.5336329465511147 110:567.3267901958847 121:3.0218986505281187 122:7.037779610308829 134:13.408565511822749 145:6.299406718795777 150:2.2037695467623584 182:3.8098792309964944 193:1.9490004683520654 211:3.9323315471074176 214:3.5951097626119957 221:2.8186611003139483 267:3.6003548815202686 272:2.9390562578163464 # bacteria
1:13.478908364894165 3:5.9243190443483345 5:2.4569391667676475 6:9.688062121064672 7:2.8195601052779797 8:11.958469561395432 13:2.591532472891771 16:3.6878736297449586 19:7.02676914314102 20:16.185067913554118 23:188.8819066308273 26:1.537989541209525 29:2.914338144418245 34:0.6912041452783416 43:0.4079563944070147 45:4.972307179019726 47:1.1534442410463797 50:921.9793799731714 52:1.1477211045082956 53:438.2258847428276 55:5.966455174295972 60:5.332684701354215 65:18.5498108710974 67:28.89078429658114 68:1.9796905029136558 79:0.44255881033870165 83:7.9168747188458095 84:6.611008999826573 85:12.969146778937326 91:6.627443187278392 110:633.8495546591618 118:11.020559653730663 122:14.27271526686081 126:6.443486209828342 127:15.143487597491601 128:4.6637559761674225 132:1.3694164896177916 133:12.604597414774107 134:1.3214486724632646 142:4.8557637806589575 143:9.2417968604684 149:0.698156919749024 155:190.2330349113286 159:1.0062415549416515 181:12.975772073173108 185:1.8976225196536711 191:2.4299470570825927 192:4.437778782555257 197:5.276355764139594 198:30.36766299078281 201:1.8927210697148682 207:87.11846644746572 209:5.576075082085494 211:259.6245771462663 213:1369.2721511263621 214:660.5002187220651 224:5.210846677122122 225:2.969529318600936 228:3.8275342647547745 230:410.8488030888385 232:6.303503012281409 237:1.9721874883389179 238:17.67676547284634 246:1.8245464058350092 249:3.6437458336381483 253:8.215462705728203 256:6.236067902573475 264:12.10728066716601 273:3.3182790091163348 281:1.5873834985051811 287:4.5991809300941675 # bacteriophage
3:41.805342827021605 4:14.9969080814897 5:34.252264321268406 6:37.04699227021328 11:11.726222360264488 15:14.407523116639297 16:81.40074390238173 44:36.41036004633664 48:45.425947599529735 59:45.97568635737802 85:46.050373785267276 110:14.30540242026499 199:47.48424754105559 283:21.00353386792968 # bacteriuria
1:3.8876075380432704 5:7.962328710332985 7:4.185300615696689 8:2.799829800840009 11:3.6032823006843175 14:4.16340942926939 24:3.536575425986218 25:4.5787208472417245 26:3.33878118698669 37:13.262165982711982 39:4.683546729893404 42:4.408165017536579 43:4.058315752634279 76:6.09815522143285 82:4.810582856567182 110:62.4491182740303 125:7.717321875865273 129:4.91875749093123 132:5.476516201523918 150:5.169158015021263 159:12.77403138559592 162:4.9198582988336605 167:11.072424823176199 182:6.907047440518059 214:6.68106572587431 224:5.565531148139788 241:9.297269326632389 256:28.03048852433793 298:7.033321981530409 # bacteroides
181:15.169605796145978 195:15.04456129093163 # bactris
1:1.724701675915087 5:28.59149984154012 19:1.2233016580369942 23:2.0473394480831786 26:1.2656316621139803 29:6.553578628392539 34:2.296658011925621 35:5.731757068732828 36:9.336660892468633 40:1.6562491169757865 41:2.038508091144944 42:2.1822496288089632 43:1.8727167120405745 62:7.992880331088211 63:12.512050698256417 65:5.99274897628836 68:1.5190838117021426 72:1.8460285619746304 83:2.5468715447523937 86:2.1632263104643283 88:3.267462460683798 90:10.517034729893894 94:9.845909127926612 97:3.838932728446381 98:3.4343818881891393 101:3.10658101270972 120:2.3245436154372623 123:2.5317264931499963 129:7.867209851893911 133:18.76623137130703 138:2.5255217481401457 143:5.308923032236613 147:3.19314850858379 153:2.660250164197138 159:29.05585595442893 163:7.042954219396109 171:12.074740457367415 181:2.6248728041051117 186:5.225993814757566 195:20.810073726618125 219:3.3729298989414933 220:4.99319935512 221:3.5191918292906257 224:3.2495266699570604 231:10.471965705718686 232:3.8132587305863708 248:17.980143662153214 256:32.177877296122674 260:4.908039976545023 278:6.006704534958148 281:9.497894588761893 284:7.339481249253294 # badger
5:11.409647990689422 12:2.880266843761069 19:2.379728950386037 26:35.51764897264483 29:3.296890119650792 89:4.449958759790724 100:4.544593108361291 102:3.197850644140013 104:4.549365342237787 106:4.667761696538333 122:4.263428560806802 129:3.95416908041678 148:4.459319780823911 150:4.199417059973307 153:3.969083928992216 162:3.955245696391812 171:6.058493373450988 179:4.773902129704689 195:3.8719261517622647 212:4.933239756187361 222:4.022621311305128 225:6.338585212292343 242:5.187656644735973 270:5.037422696618952 274:5.884187781152617 298:6.040663842506128 # bahamas
5:16.820561872021145 16:3.5878091184890977 24:2.468338963609072 26:2.2826076537678843 40:14.468090539938206 42:9.26013005777139 66:4.498140486926797 72:2.9348071839444607 78:4.139169209306778 86:9.217404605959844 90:2.6220549362102905 94:12.305362125795783 101:11.278759311956343 123:3.6738417818019755 142:4.234840785538039 145:17.647837762241846 153:17.91102692014711 163:9.436493040345066 175:11.040127002579721 182:14.271692310732208 195:17.608639806230798 245:13.19609451835781 252:5.319984786790859 260:6.128157721374556 281:4.6075043458922496 # bahrain
4:6.899407343697601 6:40.829248697559485 13:14.36551499456248 20:5.209828883450822 26:12.881762971073195 39:6.385039131546779 43:5.743302148116824 44:7.000128128039706 62:6.6906400453955595 90:5.371815371181955 119:8.203270126829159 134:7.130018924906965 166:19.66634232719135 181:6.601505776398329 213:10.571674023798577 238:9.923567572913534 252:8.199260125461807 256:14.677825837744976 273:6.184446294092643 # balantidium
5:23.23177006930328 16:12.990237637983231 26:3.7130233266070194 65:4.33474333799031 88:5.977538313093251 136:5.765793216801205 138:5.176008122512877 146:7.019788016741853 174:6.3039345515716105 195:13.254337279033889 197:5.994591608581425 293:15.09282289481253 # balsam
5:4.1185378273165325 10:6.76730527211093 13:2.1355461502741657 20:1.6936250980827283 23:2.3288826799049422 34:2.584523899147061 40:1.92532424303162 43:2.1491306536951296 45:17.554492506199125 53:38.24551864878195 62:3.001673280769981 65:2.0545174633055776 68:1.782836490129737 71:2.720487550127188 77:3.376505888906275 85:2.917987264159177 90:1.8295854192803704 100:3.511015823010109 101:3.409162656295628 102:26.35597878309086 118:3.884567570297904 122:3.238900010661783 129:2.941348812652977 136:9.393162123027762 137:30.395473671607114 145:2.8746162789436247 150:3.177150498983926 157:15.06621585925502 174:3.884210239416673 175:3.2960828237878697 193:2.9032005158400347 207:6.5143280384183075 210:14.893980061706458 223:3.4869075562500957 274:4.822107746192501 # baltimore
3:7.406707209741223 5:26.404415221582934 6:3.7190022886753833 7:7.622786334863352 13:7.341846065258332 19:1.7137938602137803 23:2.594151832181355 36:18.27118991331087 40:12.649862327692038 52:9.610650498566443 60:26.546911970547484 63:21.422725437106347 65:13.090297266336092 68:2.034127328850912 69:3.8185849253129307 70:9.113921401435382 72:13.31716069877735 75:7.735982552560307 78:3.554309101221087 79:7.496972304394786 82:3.114567572851702 90:2.0822967247803073 93:23.151800099905564 104:3.7985662552423656 120:2.883795126272945 125:5.9441076771535215 132:17.695837412480756 137:13.004655091490145 143:14.613753233862015 155:2.915798774634687 157:6.447880842421461 158:4.652566839758236 164:5.531733531427548 169:5.213019275776956 179:10.73594440577428 181:3.1952563335388726 232:11.541940591175386 245:11.964715891685278 247:5.611140084223702 257:15.89416162178253 268:13.26373580401129 273:29.64431713063539 282:6.066654417920356 296:3.7655049323320466 # bandage
5:38.49886002867243 10:14.694763522118643 12:2.388613388179562 14:20.383217877129596 18:23.30422371221218 19:0.11354960221389948 20:12.339774944830914 21:22.677629954463846 22:3.3831031803970935 23:3.1071344146735367 24:0.20668385848998905 26:84.50780989996723 29:0.57362537629174 31:5.810343557201408 34:3.576442689320017 35:0.33590031081883737 42:0.6764471566420336 43:0.46491250750416413 45:2.233765076156264 57:4.605900253487033 59:4.172444583700959 60:5.5277143784908205 62:13.715068041670007 65:14.281606221614107 68:17.36917755678298 69:1.5090907512112517 73:6.349909887877305 74:13.988715849066212 75:3.0835193169269197 77:1.3763970672214778 85:1.008954965440708 86:27.36456581059397 88:1.5400863234321234 91:6.829339107812926 98:5.7643544679465 122:1.2635737881151952 123:0.9374490697797593 128:4.853994584031531 134:9.911583598823176 138:0.9326455123453576 145:13.195965317595908 147:1.4766890846774678 153:89.45461282104861 156:6.706174758245178 162:8.51438995628767 163:7.339488652789404 175:1.3102149687263285 176:2.3704277436750116 177:11.343790463274836 179:5.750430290816086 181:8.44650334030111 194:2.5679089879565855 195:13.146720316044767 197:1.5538295121008916 208:1.6926802257288975 219:36.447920090640274 222:25.23484589724515 223:1.4683030941693473 225:3.068625873197959 239:8.020227175217116 248:2.051600291569418 251:6.622354395591855 256:3.001978549774444 260:8.658331647940104 262:23.782902259537504 281:1.6745528311939737 289:21.8446288440231 293:1.665862265036246 298:8.167288537709736 # bangladesh
10:12.874540402060765 13:12.882476496190527 19:11.296125305380905 90:4.671844338386923 195:14.514572565655278 223:26.409767590804314 231:7.251195438948627 # baobab
5:8.775732455305349 10:2.2687082306862836 11:1.876388263062667 13:7.072583444928999 19:1.5988092219726575 20:1.8234651382887421 22:7.817910358584536 26:10.815615000647304 39:2.864760856682058 62:3.1469845671309833 72:7.04208795188127 75:2.454784643243512 82:2.9841421503510612 83:2.9841421503510612 86:28.409216537255467 89:42.66953633491562 90:1.96175615100554 107:3.358297146722486 123:8.553718374083896 142:3.5146921650852807 150:3.323716474977382 152:6.431304210164654 153:3.100611427582845 162:3.087237618721792 179:10.455727225503312 212:4.039740603653144 215:4.067669577232792 222:8.93899572224941 225:13.60164953978607 238:6.267881983660371 239:51.96298391542166 256:2.4093907578864213 273:2.6816406201878262 # barbados
5:14.60363253044382 35:3.886904878267526 36:5.739871361211835 44:5.359337746127899 65:4.023088008874956 71:12.284833811013561 72:10.944223554760546 90:10.266494850902696 138:21.266092544722355 181:12.719727064465165 195:12.595601695654516 217:6.696438795362014 232:6.230834410528425 235:7.536727607035017 242:6.245247524902021 256:4.263795241724856 290:7.629622635464619 291:17.129285049557243 293:5.811207986295448 # barbel
1:8.37177213665763 4:10.988861650446813 5:1.7316320978181077 13:15.436600896375309 18:8.191183140373088 22:24.468382714074746 65:2.937995909055952 68:7.88389539322708 79:8.843719339533424 86:24.326100740666483 88:4.524933978562041 126:13.085361873782107 127:15.279824969767692 134:11.444684897326736 142:11.352653342370914 158:13.429147741386057 163:42.22482788970389 166:33.4491726793676 195:17.856456639109002 198:19.273823853140684 213:42.29665020192379 215:12.505448099834389 216:12.761436526691849 228:17.130405515465505 230:216.9118679670545 # barberry
1:0.5915524385323304 2:3.030722980377878 3:11.743874631212051 4:35.7010241679099 5:22.639881541628377 7:3.6431878528161805 10:3.3925225354421156 11:36.00345764589745 12:0.5449504416790412 13:7.1639783057807715 15:4.911854263742633 16:1.1596280447941294 17:26.003682700696356 18:226.15692427176108 20:14.163131785401712 22:8.217909105455124 24:29.648238574802107 28:1.6714576280182 30:5.782977786895626 32:0.9063918373899605 38:22.782500309893916 40:0.5427082805058111 41:0.8271788536369461 45:14.97706474767199 46:2.6758704483785305 47:1.5450506093840193 49:256.3929461084451 55:12.680414512503907 56:6.277822947671995 58:2.140923374664857 59:1.2933249012994268 60:6.265760862032632 61:9.459821919553299 68:2.7347139891500603 69:6.104167648629374 76:34.21486396598223 77:29.921353501595394 78:1.6073408667943914 79:0.7423522480581255 81:2.0381517657000816 83:4.750375054860977 84:2.5132660674046985 86:0.9253596037468795 88:62.103946902675375 89:5.876948978083026 91:7.58994619878225 98:2.019397886682115 100:6.056329215844606 102:7.435252012337764 105:9.161968898870308 109:5.285611656479949 111:2.2865849308136705 112:1.8158236859686365 118:2.1486664803036715 120:1.0555319941678607 132:5.974235979137145 136:5.782977786895626 137:3.0315199033784213 138:1.2220801747407957 140:3.3564878434110135 141:3.618537453261181 142:1.6880540447727848 144:2.5132660674046985 149:13.550398473003227 150:99.21853633890024 153:1.3360999180829491 158:2.58706311280862 171:3.1793569386988105 174:6.788090302606406 176:2.7292749282946587 179:2.0129067271105128 180:3.618537453261181 191:2.8884542324761036 193:9.50932404406596 209:146.4703165131006 212:82.95872794316921 215:6.8525747486837965 226:27.632624111803597 242:2.3795896742461533 245:13.830388448824218 249:55.79091288827217 251:96.01573591603822 252:7.860526528557796 253:3.2863147929172087 258:8.89393865539186 264:2.4818701507111185 289:15.880303543413072 301:3.487387125584926# barbiturate
9:58.95690569646581 14:19.338942910299615 24:3.6057840213598524 26:3.4074414716682075 31:5.858311223241451 32:4.431120032843725 33:6.058426710569577 34:4.606635260349472 45:17.929749353627106 49:3.944519206942025 52:5.2596406534798685 59:12.686674594759209 64:6.100204657375386 69:56.20545605088387 76:6.170955072739881 78:13.483790293027987 82:30.892151069430216 86:11.681366675782858 90:3.768848004271253 92:27.53897190584985 126:6.305754054201169 129:4.990485495288358 131:5.011315105926127 173:8.613902892397174 182:16.787595234436505 193:12.684042549195286 209:34.7942999495818 244:7.626166608035413 270:6.093112947073433 288:9.135362433575526 290:18.09298424076749 # baroreceptors
5:5.825159670280838 14:3.102114765561077 26:2.317996096329603 44:4.193414247861798 79:3.0620257571094656 83:3.728231464471445 85:3.8092696220256768 86:16.36529403611402 90:21.32030020046057 94:4.820439670810274 102:3.0807712519028185 105:24.725871436417208 123:10.11524780796679 129:10.36579875643617 142:4.273786145020731 153:3.848409543334333 163:24.604060252866734 219:11.925935361907543 221:4.7460412437053545 232:5.04946680512505 235:15.46746900681002 245:5.258909889751316 296:11.514712355078254 # bashkortostan
1:4.446868854370151 13:4.604722918206742 19:3.8347825786372463 41:4.810934459754751 62:5.5546251169129475 65:4.513133141072338 107:5.778810539383333 142:5.943760380231785 166:7.213741752360651 182:7.488661822652845 217:7.20402476830294 252:7.0522815479654595 272:6.558706790583441 280:6.823086497795947 # basidiomycete
5:3.4933348246449194 13:4.9100539267241325 14:12.892475335303867 58:6.790988229747736 77:25.680487288172596 148:15.497603670281064 163:5.3706346197631705 223:6.381809855618674 # basil
4:3.081864425076904 5:18.130800207971475 6:16.32929237887744 8:522.3261621318233 9:41.85862877771949 10:6.537454206220845 13:2.0306998257337057 15:2.81192460022097 19:1.3777437103797907 20:1.5944495112336192 22:7.282829207096341 23:58.206795765984985 26:1.421481685536322 29:2.210175906357601 34:2.475439873245075 37:15.707919209611772 42:13.225017097561553 43:2.044136609044492 45:5.901789016473031 51:24.62337338165448 52:3.081386536293735 62:2.8896049947484297 64:3.8809881255961067 65:1.9505815716180581 67:2.6392129572211 78:15.815233555475345 79:18.737879837775225 90:1.728467590982356 94:3.7831916394234932 98:3.625307284747157 100:3.3961882234683762 104:16.5769915502926 111:3.9193357626695655 113:36.46939760054782 118:3.768175167668535 119:11.336427672216054 121:3.922051209806863 123:2.7137684019872577 127:13.02977751134664 136:9.153969646332987 142:31.975494949431248 150:22.970476251520537 154:26.802064911238254 182:4.733595590938818 191:4.566891144586411 195:2.7514164332723214 209:25.371002639591197 223:9.393823976603965 224:16.697544721321666 237:10.809671759213991 240:5.4984502154965424 242:27.007823388578487 243:27.422764612604595 246:54.32166084695725 252:4.310516242635622 260:12.950918984926174 263:4.288030634247675 267:4.518812625137511 270:3.87417230564266 279:7.041181771631488 293:42.846969908586004 300:13.714818937854597 # basophil
29:5.77055478723226 132:7.027251338172796 223:7.046232764873412 270:42.4156338300112 # bauhinia
10:22.733444715835553 15:6.149044322853705 22:5.662172196159627 24:4.75346492391218 68:12.57939239772237 79:5.355519916448583 90:4.921406136897677 149:5.789295546509169 155:5.844420147210841 221:17.116792817009472 260:8.559441450700067 289:8.336802157839797 # bauxite
5:7.91504889943693 7:0.4865437848905931 11:0.19814757473699374 13:2.614490694410913 14:0.4740579129072233 15:8.204837013188778 19:19.198716774907975 20:20.950851022080407 23:0.528074789853608 24:0.17168664430543165 25:11.828928879450206 26:29.329486734386112 29:10.569554125842284 31:1.6292983757905812 32:0.5902220933838459 34:11.665424634423923 35:0.29276548848222744 36:5.423799792890895 37:4.642837484148366 40:57.71777075094794 41:10.581536900236964 42:3.209896344397487 43:2.638558838950389 45:0.24432131946991228 48:3.828979691869405 50:4.26685075518129 56:5.371578583317018 58:1.7243490871916045 60:1.5049658948865599 63:3.143378256570339 65:2.471545256469922 66:5.3698132880974985 68:12.406880919676654 70:0.9752515084702441 71:7.603155242396864 72:5.8346521494234835 73:6.178045614154067 74:4.3206394031379665 75:0.5197029010535489 76:6.219738126297289 83:7.957591876670422 85:8.188514505561411 86:21.162696524614738 88:10.132817781296277 90:0.23883330630066513 94:5.89926963332439 96:2.7922551268480666 101:1.3318530746808683 102:0.4615089751945784 104:1.4195889907809496 105:29.43901269678347 106:1.515582599855028 112:1.416948483311293 119:6.9290536075602045 120:11.781993531778381 131:72.62964096895092 133:6.8963309149198935 134:1.3329686375989174 136:1.3008322098892409 138:70.62898992037694 142:1.2973647286976029 147:21.356426324988416 148:27.322301166306396 151:18.58450461937485 153:4.109281651832313 155:0.743004377882439 164:2.9524438283416155 166:2.3520296415939965 170:2.0331702659322892 171:8.02381927841454 175:1.2399929085799992 179:10.614422002430851 182:7.74777346651064 185:1.9102528888791046 188:16.87237473144925 189:1.6949797423787047 190:245.06188790989518 193:0.9329165878357645 195:0.9023773874777231 201:1.9053439097316833 202:333.96713513499145 208:58.97812986144344 210:36.238323159442594 212:5.879244058207344 215:5.932685268184227 216:1.8666881119504033 217:2.3434841737953422 218:5.483585700754473 222:1.0120734472704007 230:2.649393315536465 231:18.24134455468323 232:39.01730547649656 234:4.010667319115529 237:1.9849291821771438 238:3.7799063088102693 240:3.311024709498249 241:4.845476935516497 242:6.35833527558102 247:8.656427636124164 248:11.888133227510863 251:1.9938501223344045 252:2.2108102695939427 260:8.479273853249394 266:3.9940667810042876 272:1.790577032963897 278:10.65375380917959 280:24.981107079653103 281:1.5994787935671286 282:3.45463373806295 291:14.451175585573415 293:10.572538175109706 296:1.3925039976875824 298:2.7099215399350047 299:10.331604005814981 # beard
5:8.270221129888657 12:1.907514652361664 13:6.727546510202861 19:1.4535756182071269 22:7.46817441565842 26:5.359425243344466 35:6.286493010923024 49:1.963325477227702 50:8.652932852671471 63:2.4085049279585564 72:6.697265341688577 73:4.020451178308045 79:6.8808613929238875 85:8.396766046823734 90:11.378385874004383 105:5.061985512255836 106:3.6069448726585476 114:6.059813474283689 123:2.8018669213889984 131:2.9378853083442498 136:3.3477197207393314 142:9.335218804719313 145:2.851750832136866 150:8.939844320545133 159:2.990228073487912 162:8.448051369176575 181:22.25771403691736 186:5.521104592014488 190:4.077980587127695 195:22.011426805430496 197:3.5647799340629516 220:5.287317015764985 222:22.63396564194849 223:3.4633470042502967 230:4.8862710776963425 242:27.40301704354302 245:4.305358662017508 273:7.597615670713384 281:10.087232146414532 283:14.884617776510787 # beaver
5:11.669962211392313 8:1.999332097892387 13:15.96157446494894 26:2.5084568228711435 30:4.486440915487975 37:11.432268624559603 46:5.602271106887243 52:4.303304907395014 60:12.230152323009218 63:3.501290587714011 65:3.0982911314573918 66:12.24113819259246 68:8.221323687408795 72:8.995118407845377 77:11.721306470455998 90:2.853632599189243 101:11.790333392693 104:4.635812494558963 107:4.320865508496356 122:11.429648055088563 138:26.683384114702104 139:5.761744752478744 140:15.459365225590323 147:4.616466730838793 150:4.285170110987739 151:10.830596246338652 159:46.41258425536482 162:4.04042893436409 164:25.85371393141019 179:4.860729990931536 181:10.747342225010767 192:11.230090655379039 195:3.9568965357804062 202:6.249059666505906 223:20.397065734299307 224:4.675426904599827 227:5.41797578433722 231:5.344525123244496 250:5.512420677476859 267:14.346944365081987 273:9.92446119804971 282:6.932583346181751 283:7.250608724900493 296:4.602015614389601 # bedding
3:0.1759791392953695 5:65.75229548749932 7:2.0133622213387077 10:1.80218034899362 11:0.03755330397660889 12:3.9371915611696378 13:11.779282610089455 14:4.804295089868893 15:3.1282677800371013 18:0.08374795366091821 19:0.8358968781529404 21:0.3946717615344676 22:2.368353557096916 23:12.764747452547466 24:13.248204462118167 25:2.6124375800521245 26:29.341925481835208 32:2.2746712895974404 35:3.95051498444854 40:7.060854920861749 41:0.2460777052178547 44:7.767571332095053 45:3.6983584865103576 48:0.5149723468136016 49:1.5717277020190512 52:7.49585517260729 60:4.375084637403229 62:0.6412138073710311 63:0.30144916680147466 65:15.572015423545729 67:10.30721280449298 68:91.44231160900513 69:13.422118654172962 70:3.190481022584133 71:42.592974025044896 72:20.620145376800032 74:7.1344306957554045 75:8.595717286893976 79:37.04744126083382 81:1.1946093575774073 85:0.5865185645934247 88:4.291195207823052 89:4.012606863606635 90:1.3373608513636028 100:1.0021077913425018 101:3.9942731031012815 102:1.9488497115564232 106:8.756372560088632 116:2.363550502661223 119:1.7438203871482365 120:24.250740279669838 122:0.8037513754048928 126:5.450045091806154 134:3.9967437082001376 136:29.757903325834913 137:2.094571940807818 138:6.419331869211537 139:1.900261100481779 144:1.6176218106183218 145:3.0429217298316704 147:0.9915475044466553 148:0.9406226665558948 149:5.785110048024191 150:3.57679319909487 151:0.6127218460773224 155:2.6464005844317775 158:5.7636582591035355 159:6.97558479856804 160:5.39852191530348 161:1.840623823815482 162:21.095949532223152 163:9.511192254299184 170:1.5728594032687264 175:0.8444476723522389 179:4.588281668132545 180:2.648011410712512 181:20.955556499601887 185:5.250269124541428 188:1.2773118555803953 189:9.370923886191857 190:5.272864050088462 191:17.999838010237525 192:0.7382418976314833 193:6.6610738646411445 197:4.320920197409165 201:1.4530101052793132 204:1.9568042557379672 215:1.317421582741183 218:8.907895905774451 222:3.2749909330595686 223:13.22929067288765 224:37.590492760745406 225:2.481000481914977 231:5.467673131050698 232:21.840622982853866 233:35.98895047685428 240:2.7990939268437622 244:2.6772631221051997 257:9.432029924142574 268:2.2068624913578527 270:5.065194493455516 272:20.97834077147172 273:5.632580697560716 281:4.5810245700794745 289:2.2462831787657684 291:7.0157231889553415 293:4.562357961740051 297:3.4154907950755518 # beer
1:2.5338202701125727 5:10.070943524264054 9:8.439056473134496 10:2.676254111677342 12:2.4627057801512 13:7.951165546025766 22:8.70656178607671 24:2.2077648157595395 25:3.1879932022439035 26:6.545634443905292 53:21.709996911007728 65:7.770892671990699 68:2.30876858551751 90:7.264649744238672 93:14.437324892984412 119:5.0328039873801025 142:3.9501978107420874 150:3.7561778079222026 154:4.684206889119922 179:4.324214032436483 181:9.653263135414639 192:17.623322362426 193:3.475161138785947 215:4.510329565089825 221:4.418774973058959 223:18.71269742497367 227:4.876084008283805 231:40.19407331099256 233:10.586296713783408 270:11.900929826731602 298:5.582146498609223 # beet
5:4.855098134744704 10:2.500166349717171 13:2.503716881183525 14:2.615673159379213 20:2.044783589694586 26:6.177847648833244 29:7.970917663329912 35:2.2945739346860354 39:3.1058371220445227 41:2.6936545209021805 63:21.910469541219193 65:2.419956885315784 71:3.1045474983867334 83:3.2267493769402087 98:27.559631432465487 123:15.998385904138376 145:32.10144229433739 150:3.5701238611245225 153:69.64756084862628 162:3.3310808394246654 175:10.062016421550902 176:4.924480819577401 194:13.031019796431341 216:4.444660233452379 219:4.079311805121301 220:5.725941437636367 222:3.3969712427285996 251:11.909005176813778 # belarus
2:10.057284451135482 3:3.126143500480679 5:5.849118972889505 6:5.541438183946478 7:0.6569395717914123 10:3.065089052191549 16:1.0133305566097408 18:0.4259568448479183 19:1.875038563816042 20:9.008609214921963 22:3.713395624718735 24:0.2909373709181869 26:21.451265912634067 27:6.899994967379148 32:3.6076532513380055 35:36.169577244738136 40:0.43130030172432016 42:3.6902436262071547 44:1.4589054448140746 45:5.737758061498501 46:2.4946439321058587 48:1.06266096596402 50:4.777515541946028 59:1.142025737880562 62:9.243209475240619 63:7.521428243603939 65:10.537076191343578 71:0.9964830578619276 72:6.587959888472654 74:1.2755185548741148 75:0.6937830012815839 77:5.424749760499543 83:4.395688733668608 84:2.3342581867941727 85:8.991041632862112 86:17.30437893883033 89:1.5695690242615254 90:2.5109523153828146 101:1.560930142781288 102:6.897256689707978 104:1.6523340165097216 123:4.36627822631305 126:2.2555643295474006 128:5.2101886898503 129:1.1717643028711686 133:7.448874971502386 136:5.414442844783906 138:1.0733706012877975 145:52.63739765343011 148:1.577324313282126 150:9.77180389441706 153:153.02351921956708 155:0.9376852806998103 161:2.575124683246951 162:39.1555848944679 163:0.864281960165501 170:2.2855260711537 175:5.26960420689827 178:4.699329518585434 182:8.308179254441821 185:2.159365675203937 188:1.9597848561768907 195:1.108541202379662 197:1.7153332118572773 217:7.763301072912844 219:6.010460056732575 221:11.727505938601492 222:4.714389139423021 225:3.253479948462584 227:2.3293943631404916 228:18.788203822506002 233:5.393928192599049 241:12.98760267958182 242:2.2025873408517223 250:2.4138489708680724 251:6.996951301648634 253:8.808570229771549 254:2.6440078954035937 256:7.039479895243031 267:2.659953970301448 273:3.827631413689435 296:5.630438877376694 # belgium
5:2.37285833703276 14:3.846778477589109 25:4.258673938865323 26:48.78042541837611 62:4.660305804941394 65:3.6383317137974593 72:3.712382112027209 86:10.869163034387554 123:4.472503380098819 145:11.805653390774149 174:5.582612416970221 175:21.564473543938888 195:38.98084711333856 222:4.665975434511117 251:34.928135825698234 # belize
5:1.6326995549343242 14:3.0282963269637104 26:77.06503833807179 44:4.116501313461394 59:3.719154476252366 86:9.139697639149901 90:7.757492505404217 101:4.240147884839982 102:3.0070350084143147 107:4.036697559698782 123:3.636359608059904 134:4.241548410276928 153:17.790879871496955 195:25.66030619014586 222:10.347565032851993 251:74.28520889078092 # benin
2:5.94985625671515 7:25.49999475714554 13:1.952035432426129 19:9.597375499636955 24:5.395064646159191 34:7.328854808761053 65:1.8726455271483449 68:16.443112172704883 70:8.115802015785908 72:1.9383650835701987 79:6.523636026955828 88:9.388652514121915 89:15.996939650085999 90:1.6527859945227759 97:3.9438961046242413 100:3.309538814338174 102:25.275252220170312 118:3.680273919820759 129:2.7455327935796725 136:8.973168865570452 138:2.624015849566143 143:43.22001176501675 150:2.97875822372696 155:20.304775087437754 159:2.816632993015871 165:6.537152120073488 176:11.321836839381342 186:5.334136234670434 188:3.6626156247014654 189:3.6378421793083238 200:6.320896548845093 204:11.656772175210184 218:33.17326193608905 224:3.3521951449122627 233:8.951159553232847 266:6.121099664534897 296:3.281682024747199 299:14.664965128396457 # bent
5:0.9528488675190261 10:2.1105290645007986 12:1.907514652361664 13:2.1139592719458347 15:2.900559544900467 19:21.83178269217701 20:5.755206738488304 22:7.46817441565842 23:2.306899879790007 24:5.741865390680831 29:2.2949266325205544 37:3.2168233201397163 40:1.9042320207817585 41:2.297841529838069 42:2.4451103892040558 48:2.7820324710605266 65:2.033112670255784 67:2.7268815050251547 68:17.18753481254168 70:2.9360091416017653 71:7.980110814778137 72:18.74198313020319 79:6.8808613929238875 81:3.7382252674194416 88:9.76108771449549 90:6.057436125500632 111:4.012269828803625 116:5.115668100493117 120:2.5905723886233387 145:8.305490779234377 146:11.822378302292659 150:3.1539101141141113 155:7.819091955723906 162:2.919425608262453 164:5.2128988732331 171:4.96945164671325 175:9.187853383436467 182:4.828349795882935 191:20.504239839065246 192:8.872924986631043 195:2.839724572211349 215:3.893103850110078 224:16.988999381164867 231:4.1816924921841085 245:4.305358662017508 248:4.136990137172749 273:35.81591453291958 291:4.994480269190028 293:17.509072157020125 297:6.254982678974894 # bentonite
3:7.822471748146555 12:7.296109983410864 19:17.845393476667194 22:2.945522252388127 34:8.737372855340672 35:2.378756383960522 48:9.210377148596207 62:9.62961524620579 72:2.5748242591476913 75:14.611982344591212 79:2.6628057850892115 85:9.451778457096013 120:23.10629105769947 149:107.21141252551834 155:39.8571434396545 158:12.466609212390527 172:16.35847013763432 182:22.664562455363797 215:4.412800813814153 245:4.830231323260058 264:12.232543802641135 270:4.487693104922184 273:8.641952133104594 293:4.212845840576003 # benzaldehyde
3:0.061166000085024305 5:6.818337667887105 7:0.08978975068777864 9:4.200032759445571 10:10.097584653451687 11:5.155616487334266 12:1.0249303556397682 13:1.3104207276963247 15:35.09875304204073 16:13.118324102457436 19:4.159066819931557 20:6.209132929827059E-4 23:7.342988262106522 24:2.4880675228468756 25:2.0477636212135972 26:4.3205828210866155 29:15.132965026549838 30:21.537953273750368 31:0.9228888235326342 32:47.04637363783674 34:12.337010597869144 35:1.0314655179031256 39:0.27577098249187226 40:1.0205456226453007 41:4.10152447206905 42:4.493993279869434 43:22.932994721331657 45:0.00413893613586396 48:2.337006972673742 49:21.536847903434328 52:20.468387346662535 53:10.051579122639847 59:2.5001265412620963 60:0.8181778022717744 62:0.4242501036170088 65:1.1964261024208436 68:33.59993580754996 70:0.4001843448498285 72:13.940007839331319 75:7.2937545612561285 76:1.1474850496227869 79:38.71856230078922 80:7.0335671265356465 81:0.9207145356629585 83:0.33578634835214777 85:0.3775298352128941 86:4.441834830846245 88:0.7863049548158466 90:0.8953337835067756 97:1.2121696393653727 99:2.4532734591620695 100:7.376322834079243 101:7.08876673716592 102:121.40115076819808 110:0.3552369009515412 111:1.1246873360043046 112:0.7452924537298667 117:1.988465979434733 118:4.199084124709531 119:1.4365563760758049 120:16.937484789371247 122:0.5662416827395175 123:0.3277143925289739 124:11.978420714922299 126:1.248506827662911 128:26.415777114361763 129:9.690298277024041 133:1.4229315714120772 136:3.2905809632504477 138:2.359038507768739 140:6.606725145133056 144:14.930195007610529 145:5.599617693515965 149:8.35594031805816 150:15.279114865579988 154:1.164603350937457 155:43.89521542992546 159:5.98228163641265 160:4.715795540125626 161:1.5288423569824041 162:5.786281918295083 163:0.19592500218908382 164:6.715660280315093 170:14.71924390142568 174:18.797918590879682 175:3.1608388677355186 179:8.00908772964045 182:69.07345130015362 184:149.9252600686545 189:4.122215535670652 191:22.79428563550379 194:1.6831275948811688 195:9.3862771448497 210:23.59143347889054 211:1.8922170279577215 212:4.207465921083527 215:4.257615235814056 221:8.27442027448971 222:0.4273059819292776 227:4.9153142733733155 228:8.522772213552646 233:11.316246113815312 234:8.864393553957111 239:1.8264397197602598 242:9.166525586003097 245:9.719670144477863 246:1.101794846899577 247:2.1864935978269573 251:14.54428099266218 254:1.590278700547172 258:1.8690256463174408 261:5.74019460934134 264:1.2898629468920673 265:2.8890938155959844 270:19.329748947220306 272:25.054531978333106 273:31.48441204336917 274:1.7591514434677957 283:8.347459552214174 286:4.780232881710239 291:1.9271796291537182 295:1.9090243168764218 296:74.85432008643893 301:6.867987676301008# benzene
5:2.7339707741849697 11:3.6726621613343626 19:3.3547863158869995 20:3.612688291137646 22:4.492610091184668 25:4.649993350849225 26:9.51788231201713 36:5.739871361211835 79:11.137442513120819 82:4.882174871658975 88:14.118434389410393 110:4.921475956305406 149:20.523618766799395 162:4.99158764699047 191:6.809162211691389 210:4.915115050790139 274:16.724383145049238 291:28.235625123523224 # benzoate
3:2.742168108089932 11:13.061878125005808 16:16.4244498690312 18:2.481063820480119 21:15.966450285540613 26:32.84040905979416 27:50.296450568544685 35:13.716813100761712 45:13.394182057245295 57:17.694057476564254 88:46.73479003897554 141:58.47317227015752 165:28.873114568070907 273:15.76224720504558 # benzocaine
13:4.604722918206742 40:4.365810737316134 62:5.5546251169129475 65:11.816873986871856 120:5.1340519751121345 136:5.94826874658427 146:7.20402476830294 149:31.987777643274804 181:5.4664414741811775 218:6.276571326913387 220:7.95827755337058 # benzoin
4:5.761328922159533 5:3.20037202780739 7:4.748679197852335 11:4.157914549360507 12:19.829105835413813 14:4.726507850321363 20:4.0970210121054125 21:5.122316486848985 22:4.987775505177523 54:6.236191648338126 64:26.6591363752685 66:6.214045733938724 71:5.251102804643035 73:26.806201709237907 85:13.75196441884253 86:12.712815792283932 121:6.648568771723576 134:14.814295460787056 136:5.94826874658427 142:5.943760380231785 163:5.062940723206187 164:7.8823041275997525 174:6.487306461412561 188:6.469120320134926 192:5.708079053391348 195:23.008931947218358 206:8.905443559748127 272:6.558706790583441 # bereavement
1:0.7300935755277747 2:0.6887299188221548 5:15.080957831024083 9:1.010906918446617 12:21.88985099725929 14:3.9847886234443215 19:5.681249927678762 20:10.535463515509859 21:1.2118105642097057 22:1.1104800740282077 23:0.9883365736361223 24:2.9064255931445766 26:0.39530027488225267 29:4.126814175737381 33:51.14089734787356 34:4.650248228203426 37:1.7615311322549352 40:0.6773977899063324 43:0.8466876148462956 44:6.035995233102415 55:2.404492805331889 62:5.469675120553263 63:1.0704895864736668 65:0.7740838646667995 71:1.3109526676116046 77:24.258526340546595 78:1.7916310817940182 89:6.29333086668235 90:0.6077671312993612 91:2.723513697157419 96:3.457856723012833 101:1.912332145993347 102:0.9050953831647535 104:2.0082191064483044 105:3.478185114125117 106:2.1124717169188973 107:1.7361688930844512 111:2.485366361526189 112:2.005342019373103 118:2.345040265014638 119:2.8560421169695545 120:1.2207602249873528 123:5.12149910393804 136:1.8782789401738316 148:1.9295543110929 150:1.7058164473820732 153:1.5121588867430331 155:1.2470473042225878 157:4.509269390662279 162:1.5006771488093058 170:7.897948086301513 175:1.8112461013101122 176:15.056224919259039 179:2.20667779945079 181:1.4810144642681158 193:1.466863091398458 215:2.374980058469718 219:12.515070744598427 223:6.426983211238181 225:3.655084249442631 232:2.5668869148108096 263:2.831165750190944 268:3.361507726655925 272:2.4079219154399714 273:1.1604058173792207 282:4.138870670551924 291:3.41345029256245 292:4.953838850839407 295:3.3932379414458675 296:11.917379884281042 300:3.9768779717210263 # berlin
5:11.94359499470139 12:3.0474463470381714 13:9.209589510271522 26:2.5917347437734395 60:4.832248956075994 63:9.8677117362626 69:4.746986449108984 86:25.4263210252912 90:2.938820016866348 120:3.782937415217556 123:4.0062506780931875 145:4.058748938749481 150:19.6910458329816 162:4.129844972717408 175:11.73766352952592 179:4.951790656260916 222:4.197550634404967 230:6.154844755788201 242:13.503046566877794 256:9.513415342335314 273:10.10909835595472 # bermuda
5:1.2532448473463973 10:2.4726528591467143 11:2.0725460654243997 13:2.476195870483027 19:17.342775326304828 22:2.8297116893716128 24:18.37715434692568 25:2.977956983241818 34:2.937039195275168 40:7.047443573260259 42:14.737266125824505 52:25.114977175474866 60:3.9879391681615695 75:14.234960497796399 79:52.94326505310579 86:2.7971076955057694 90:6.83261178992851 100:3.879613146166842 118:4.257546344729859 119:20.980408653101215 122:3.603658481114984 132:3.8370880187160274 138:3.1757970048557382 149:2.9472162380919698 150:3.5409493389187108 155:2.9983640796530677 162:3.3021912262692372 170:4.605745388488988 171:5.37569736946621 197:3.958016973590549 212:4.2622471106814945 218:10.80838659121915 233:34.561374886433406 245:4.706682608388953 264:4.625497539939379 272:4.326361302188781 273:30.104525289751248 # beryllium
1:5.745027469561849 2:5.680201220654567 20:5.387033889343968 29:15.161690002628934 46:19.783995279080894 48:16.25649418257335 111:18.901457595049756 120:38.07226486899868 253:21.124743050974246 # beta-blocker
3:2.944711225062927 5:10.8097939844099 11:44.145295584904225 15:3.738941297839367 19:12.740299296349326 20:2.439691340235969 22:3.2762824654622262 24:20.320194408460647 26:19.495503327110804 34:3.3860775269349834 41:8.8582614573018 43:2.927780327420266 49:2.7526492509152782 52:18.561259917499314 59:3.719154476252366 62:3.8199387871247894 68:2.536163570977535 70:3.7757314770165156 79:8.60692055110242 85:3.733235084141615 102:8.646129992487973 110:3.690502573876528 119:5.2849759027141765 120:9.499890412692944 124:5.966416198014458 142:4.196711917349018 149:16.610106753933643 158:22.24355116502904 181:3.7349238904325937 192:3.9682159355331783 197:11.57631945254691 210:3.684335168430774 227:21.978928922757564 235:6.262506728867689 253:5.967820659596752 258:5.810738658871529 296:19.48156371257447 # beta-carotene
3:4.546375461567399 13:4.513179079601653 26:18.03920595990644 29:4.715770070456554 50:23.292536998225987 67:5.190033544552571 79:11.974368362388404 81:6.265843825705463 84:6.807635378460672 88:14.964866456656862 91:6.816416032623649 110:43.52148391050373 119:6.96206360892088 125:31.478796352311875 132:24.67977129869242 148:14.658821966110654 150:5.649033690875483 192:14.05146055526862 195:13.438083722858858 211:7.522829031360431 231:6.727683163793933 264:6.772450096150362 289:17.959777480755406 290:8.04478198400981 296:14.775120428054871 # beta-lactamase
8:3.5271395119467357 10:12.410336164642155 24:4.285597507239036 26:57.801952517051795 78:6.046702991593211 79:12.58077984797566 94:6.705941347450143 119:7.259494615103884 126:7.014981672526932 146:7.407400493097445 181:5.667011985342566 195:5.605374066514477 217:7.407400493097445 231:16.910833400451406 242:6.954173957524194 273:5.253900826895922 # betalains
5:11.433055237724819 40:13.872833870570187 68:13.53234201913604 106:17.663036252857832 256:14.677825837744976 300:21.76210819061459 # bettongs
13:3.9102621198461445 75:4.1088061359484955 76:5.960314605239087 97:6.046819084652674 112:5.385060137365011 195:12.166015175729761 256:27.44342920457099 281:5.611879343699217 # betula
7:4.485865767519276 10:11.447736777704018 13:4.3427152809678224 19:17.323721683224647 26:9.992273712055187 30:5.680678780600498 40:10.96887504941511 43:4.357924690355692 45:4.008287181102508 62:5.288284271408337 68:3.941889627352899 70:13.288860296045577 71:4.985917302026905 77:5.686313020245118 83:5.114998727645271 94:6.234438122231306 99:7.996849865686505 126:6.542457950769224 144:16.09641866008151 148:5.740973130702353 162:5.224823500622876 193:5.182804839271434 202:7.46556813096317 261:7.0834836560185375 # bezoar
5:16.092743943990058 10:5.748622071741169 13:10.902205550728105 14:5.985311713181827 21:2.120711888135929 26:52.87687246748778 29:6.138732730191512 32:1.9493710313070864 35:1.4856669404131109 39:2.2355244199809716 40:5.3087314484608825 42:6.454625315176266 43:1.6886965106697591 44:2.7848651243084914 48:2.315560168831708 62:2.5058679832934647 63:6.377769868504334 65:5.584007038207047 71:2.2343100377631235 72:10.856292146095885 81:3.246986367906662 85:7.393044671130175 88:3.0611933616394964 98:9.085923288272225 112:8.617772173419862 122:14.441672756478424 123:19.76140728607876 128:2.761786819978674 142:2.8608014706497977 145:2.3829566002916964 150:2.6761173389469453 153:51.81583445078174 159:7.590233574953256 162:7.443562418229071 163:25.411644183935735 171:4.4609285610200535 183:6.748198785296041 189:3.325230535598659 190:9.822172704697334 195:13.251379527570549 201:9.786201523266774 215:3.3989932914847683 219:31.46267583341726 221:3.3105803644643643 222:20.542188965742763 223:2.9778702724792163 245:3.8047103995175293 256:1.8042825037449348 260:4.691083289861917 270:9.595869609490387 281:3.2155790515042058 298:4.443520235374732 # bhutan
1:0.027452048177796277 5:31.507369948940497 7:1.526763294517771 13:10.21582975732456 14:14.815042970032636 15:2.5674776089329163 19:0.024126948537645944 20:64.55422730715 22:0.1759822707478725 23:1.6237102971860258 26:10.346763322656454 29:4.148790711525975 32:1.7671649225097177 34:8.399234739407595 35:3.150990998785256 37:26.39459785366082 39:17.729278524545826 40:40.77537614546877 41:1.610080069421551 43:3.707265880671687 44:3.1865897486036827 45:0.005774495502923283 57:0.5152914906335966 65:1.2246556814666636 66:12.428667805376428 68:24.3815789710119 71:39.11118840308322 72:6.635964777055887 74:0.47585651023131537 75:1.6042421463430052 77:3.338309723010566 79:0.07850317523947616 82:2.4298701939707557 83:18.44934610929228 85:5.77881162969712 86:11.764062331514037 88:7.612922759519552 89:53.111418090064404 90:0.9207454290894593 94:1.0385343281370387 100:3.573652025750661 102:10.653868754276301 104:7.452543662680335 112:0.7604962277181606 118:8.503954874543156 120:21.890507683928583 122:3.1003945040763115 126:4.807787713208367 128:3.1457105411520057 129:14.215610968383261 131:0.4134117880173288 132:0.7308904963412906 134:33.60453213413597 136:66.38558475749079 138:2.394182704359747 140:2.0872098993244754 141:2.329130178739047 142:7.032195047434069 143:7.510193168021047 145:0.36567852312869614 147:3.548853761833958 148:7.205540509898409 150:0.5414859515067788 153:0.4104697721612629 156:20.626056837570676 159:2.7172638946281062 160:4.757470575022828 162:24.26122797909478 163:12.261572895242262 170:1.2923731145083686 176:5.39833291512715 179:18.161479669102807 185:4.6127987184295485 186:2.4109226350523483 188:4.207689480295389 189:4.162738391871057 190:9.128749865310558 192:10.56431852564509 193:9.626748009086244 195:0.3591767860069098 197:12.292570551529648 199:8.123822263948023 201:1.1789992427729963 204:5.705750508863933 215:1.0515555969346007 218:0.8798413129800948 219:0.8771095645712188 221:4.135851477942513 223:0.74302950426317 225:2.1664065025901937 227:1.33062113943417 229:3.1548518583052743 237:4.768238209677736 239:30.91830659670328 240:7.490871063583927 245:1.372012078715199 247:2.2069880635065813 248:1.2386244477602966 251:14.634026990317244 260:2.127567713244109 261:1.6938604174890097 262:2.3614730701657933 270:4.43243667939979 272:1.07839431314446 274:5.972448082449375 281:12.846636393153082 291:1.947115988055681 296:0.7403159913457921 298:11.66913575926099 # bible
5:23.61548511005056 57:5.60351585255245 71:5.158499676346534 77:5.860509124854388 120:5.041614642727218 154:6.605886124231259 163:4.970609253819412 216:6.555819420363199 253:18.160085073055665 276:45.16113068453553 # bibliography
1:18.75761575459971 2:0.7007128964796312 3:0.11706609523093954 5:4.719382652812173 6:23.14627174280925 7:0.173303889708882 8:37.50129805618285 9:64.51229424806932 10:16.498176220949393 11:159.51040847920552 12:96.97385619759373 13:316.41760619269127 15:5.028646321956863 17:2.0709977135203244 18:1.9925941924874069 19:212.56663172273696 20:1.429181140833286 21:0.0389956596100863 22:32.129546489414054 23:0.21524983851273807 24:55.27023210363492 25:1.9154870894966716 26:11.201568195258371 27:2.38488535792773 29:14.519198736402446 30:27.397146266130342 31:0.1700473079252822 32:82.36334208028345 34:1.8347170558058972 36:7.52672264636998 37:0.024577071769629668 38:0.7471861169208434 40:0.4175810156961368 41:25.97506230855413 42:27.60422103917462 43:115.25621245894862 44:3.3802131544260696 45:40.45246486335401 47:5.962416690800008 49:18.642603803169333 50:0.8802501264552786 52:16.943573314832157 55:0.24571010827088316 56:0.12004497457366609 57:0.01034353273944908 58:0.21436563049518195 59:5.225703022327738E-4 60:34.841833667499166 61:58.14809090245318 63:0.09181071783386184 65:9.50946632651297 66:7.42663132240283 68:62.12678769898995 69:14.831212875022548 70:8.173769860239421 71:71.82241276210355 72:222.99186768076842 75:1.3204686636632923 76:0.29946820136004937 77:0.05104332586528751 78:115.53430100067429 79:111.157780145235 81:25.686360395398914 82:4.755077144265613 83:0.6605670305830375 85:2.5359260291387105 86:12.027455667755229 87:1.0763078944302324 88:7.246533400246175 90:5.629616159524596 92:0.7129303297990233 97:5.523441362872641 100:1.4738988000887283 101:6.676063850020337 102:21.005930826502723 104:0.08668669328424161 106:1.6388522412362927 107:13.009248394380288 110:41.963119559645015 111:119.54520185163034 113:71.55413427824152 116:4.0449195898235555 119:2.8552645445327944 121:8.917980781859882 122:0.024378345960002122 124:1194.4636149981973 126:9.492468688937569 128:0.028785111706185387 130:16.66356763312512 131:6.961040452101355E-5 132:3.8098450590140445 134:0.05898243360739144 136:60.04856407497822 138:0.0050791043245844835 142:0.0488974077472865 147:0.08140753613748994 149:4171.930362871562 150:0.015405748005041176 153:3.0026281945181317E-5 157:1.729138368018895 158:89.4065675553335 159:0.0013642879993092608 163:1.7620457390186248 164:1.0176085712221747 166:0.5822051973819544 168:4.600110910629226 169:34.810284616800196 170:2.531556786458485 171:0.8463461179368973 172:1.8324049659186452 173:24.806530302226353 176:0.5405375943466119 179:1.7852111826640005 181:23.40293206277667 182:11.93301527363763 184:11.974288207715249 185:2.3147844665152206 191:0.6441224248276031 192:0.011520976026152428 194:33.31987360300121 198:7.906029930546833 199:90.69127477394977 201:9.083024702599 205:50.87549933499183 208:0.16476573606564066 210:111.7095051177567 212:0.21991347475100334 214:3.181825197559417 215:8.4763553252721 218:1.7123226242407585 219:1.7069067514120215 221:21.196727737919204 222:5.3057310511558065 223:0.07864807082453684 224:0.09795110251765188 232:2.3671448007712175 233:1.273973255471786 235:19.607868133761325 237:46.43914249313352 240:86.06196204427738 243:7.558319723146077 244:9.156344634830004 245:9.981843947623512 246:272.6868243383989 252:30.926367197010876 255:2.2406016605294075 256:21.47135412768405 259:2.1028832726257516 261:0.6667250017442218 262:4.661668685032838 264:73.46880884882779 268:3.7421781611955467 270:32.90669470835752 272:8.605116096110294 273:47.21018714578864 274:0.7314321004764701 283:16.654551337740298 284:15.444199566487422 287:2.4372979485081125 289:3.8182371413553926 296:6.933203270438132 # bile
6:14.419974181743173 8:160.14487391909242 11:404.2217357888021 19:48.432829526778264 20:1.597703023505304 22:0.5188323084387538 23:175.27927973933313 26:1.3202757988888871 29:14.378167082921216 39:187.57403187228928 40:162.25416856271255 44:25.362815004484553 45:7.961978595149313 48:0.7367591082935395 55:1.6341833986689154 61:8.139478280141539 62:0.8784918312916458 65:166.47650842373085 67:22.00083607848661 78:204.40893863511926 79:0.3547520329096407 88:1.3213789476930964 94:1.5924770582975103 110:1206.3970366304131 121:10.989247733476873 125:23.303287890840533 127:14.637084741284045 140:8.029207360432192 141:8.564908445970998 142:497.7365505526363 150:4.199728820603317 155:0.6265777074852503 192:0.9857005484046644 214:255.35917355927208 224:853.9158260776762 234:17.883102971572576 251:1.8364966613750346 267:6.974181717863069 281:519.53296119822 288:11.569714891334009 296:504.7310795098565 298:2.5419257508791167 # biofilms
18:3.4288287518951184 20:3.1778934912694057 25:4.200877108613114 30:4.990207123060832 51:5.194870036540625 68:16.298937888181342 79:26.091201820120133 83:11.610096946759574 112:5.137658937558511 122:4.851697804591365 146:6.23451522824172 155:11.183153662015835 159:4.614230035965268 197:22.313481894563594 223:5.111028309167302 237:5.823182402833983 # biofuel
6:4.268649746272524 8:62.13207876756153 20:20.348839043814372 23:3.117790964565115 24:7.43013519444403 29:15.685960602189278 30:37.129695853279806 32:16.042378452411135 36:11.70835644167939 44:4.116501313461394 49:2.7526492509152782 52:4.019268672690496 57:3.9571721102578175 59:10.128128514596208 65:2.8272414673373585 67:42.800475923096315 71:9.732511712285149 82:3.6524076287055545 83:3.6524076287055545 84:5.133058952002596 88:4.407476720904853 89:4.2505373965712305 102:3.0070350084143147 118:4.727048189906068 122:4.064940008484219 126:21.725699244022906 129:3.7574545119708684 132:19.437472856924746 133:5.267859058931119 147:4.3302608174566 161:13.561719022176502 163:3.347957572817666 179:4.573069285220734 184:117.64537178385221 187:6.990737383379122 197:28.777577715813617 210:10.056183121848045 245:13.116397127130229 256:8.750508554856681 270:4.835609761999185 289:5.86923373700257 290:6.354691610724978 291:5.879270394836278 # biomarker
5:19.285315698895342 24:5.040677171352379 32:5.890145821261723 40:13.52812926359241 43:5.580142783828211 49:5.3906734210643155 82:6.350435892103033 90:5.209431258662975 132:7.027251338172796 162:6.461771333931536 185:7.681076226034368 254:19.3910157632934 # biota
5:3.1719381547668646 19:31.460082217999403 24:33.27655834683704 26:1.0868408969789614 44:14.542710614651535 49:1.5184103917425567 52:21.263666608095466 59:2.3949306333698233 67:19.3627632516034 68:1.330385730199657 70:13.501750395470507 71:2.217749936861032 79:52.80202550676441 85:2.408038884033223 86:31.900527224961653 102:23.521581443206397 149:278.88546666359827 150:14.191100871197166 152:14.176356582249884 155:6.788950872309627 187:33.31458795837426 205:4.671092242651627 217:10.74728309210375 220:4.757353334090919 230:4.360187383500989 240:5.061895183715633 245:3.7866037620146957 246:9.589608618109498 256:1.7884988467613196 262:12.59673780429369 264:52.875487061344316 272:3.4161353382186492 293:15.888851689334029 296:30.334822258498974 # biotin
26:4.1886060243533985 44:6.171788865901209 49:12.29274578432086 66:6.525668824572509 79:4.990029145626626 85:5.774029058892375 132:6.362913112937347 138:34.356173893789915 147:6.39238824510416 153:5.814693666271232 181:14.399058879086109 184:30.36501978638764 233:6.247898671902765 261:42.45192061789493 264:7.179554681323811 # biotransformation
1:66.12614061427729 2:7.924143515567503 3:44.10739073900674 4:9.606135965403086 5:219.0138017654023 6:168.91130689935127 7:224.60845241099688 8:0.05452501948561274 9:7.591972034276146 10:579.0464939149768 11:819.365828825197 12:215.399887950163 13:103.92546846762748 14:82.96233730213135 15:186.97948958410294 16:1616.7155995655698 17:43.919556387883986 18:27.084692447116083 19:96.07523884157396 20:351.4920297024728 21:875.8426490927386 22:121.07564549371111 23:55.18128056464397 24:617.5712051458738 25:263.8167845025391 26:85.67991042402622 27:18.350450629080267 28:70.8883064540133 29:125.14152650597585 30:88.63210508831882 31:96.77292111093612 32:58.15161663214224 33:13.761418568061144 34:148.33603244034705 35:730.8647371629912 36:3.161005866746769 37:307.8134377039823 38:11.78727185549161 39:7.510219554900545 40:350.12485013345054 41:36.70136950643248 42:1001.6324383477993 43:79.01041085291334 44:416.8711389804421 45:9.776996673484962 46:32.66976710472069 47:293.0603582202057 48:465.3523652223068 49:65.67121152135147 50:0.038469211777139745 51:0.6216981961202243 52:0.6775062077904594 53:0.28739134205504185 54:13.612574709795997 55:0.44755248412098764 56:0.7196670901492765 57:736.2589775223479 58:21.797439118288942 59:2702.583268360392 60:16.010504065556137 62:114.76945157370375 63:0.3576949945255493 64:124.71968553202409 65:23.094286706648937 66:96.89308417579348 67:5.38564930586101 68:118.2295492892803 69:0.07467359684606066 70:39.12568860236691 71:98.78455959573994 72:34.54838057793379 73:34.37483304242352 74:1672.4160803291877 75:129.22696926748105 76:249.09839435051626 77:75.88009371304729 78:6.2586448475869485 79:11.089060175164702 81:40.89504677873344 82:63.917337890285104 83:103.68772764529997 84:8.290155871223995 85:115.63415838683848 86:36.90500370907375 87:11.531207905800384 88:27.356377634631162 89:3.69091366414485 90:39.78593269173859 91:19.918678160503195 92:0.020230531726140095 93:14.308530014270714 94:32.19394259682976 96:32.18983002548967 97:5.332207163486175 98:468.0038282387335 99:0.46730586362767423 100:88.69290933589002 101:409.20881596639384 102:24.10322792555578 103:1.0887205188791689 104:29.74521433279574 105:55.49222757431801 106:24.994893623816004 107:1454.0540959389589 108:951.6153887506193 109:0.31595812003068907 110:4.793748703026315 111:158.73994302810615 112:62.991977716829254 114:8.682202128404258 117:60.530669927382064 118:4.130395864007907 119:2.6694081206534834 120:3160.7049293788373 121:11.733963737887386 122:28.522519264310926 123:138.29593639632816 124:2.728270760299245 125:0.49447259789205783 126:71.00795092916418 127:5.45705745984634 128:53.01153871083085 129:0.1515665736975121 130:78.79231127422669 131:220.22235584816082 132:2.4671954978117574 133:32.09726937935352 134:303.16351628863987 136:13.509479977157824 137:70.76651063132341 138:74.53773237049981 139:641.389474444992 140:57.08953469580815 141:15.859787069856058 142:21.469208438633004 144:10.86166604376483 145:76.40862929203595 146:30.30121458705779 147:125.83654761207258 148:81.70881542554152 149:1.449169235658386 150:13.940620715144831 151:607.1404684244118 152:9.478716202871311 153:199.09757775982007 154:50.97028994385508 155:35.47976258520433 156:172.7569087189403 157:62.07178614537663 158:8.765744039291118 159:16.928869598470655 160:211.66555697398184 161:500.90252848582656 162:42.036883122405435 163:42.332731548886535 164:0.1484974277443938 165:4.382168007201522 166:65.47982411834501 168:0.34117848293206227 169:43.406640705678726 170:29.61860180249261 171:16.064871213571127 173:3.7099313345502956 174:2.5172327984741862 175:61.4413224349607 176:2.918246035353267 177:19.280860591363187 179:86.45452185896295 181:0.8058708933856529 182:0.033816240839402656 183:23.886677086611453 184:56.46223512943312 185:7.169329476489644 186:0.4098349167489455 187:16.357194617436452 188:167.93063999517807 189:21.396317787024106 190:18.01860091610092 191:13.75243605226335 192:21.28307889566202 193:34.80970719307896 194:54.10342127346584 195:108.89886420963484 196:2.3387465455801886 197:10.652354087520804 198:5.569388810627001 199:2.598911761263165 200:2697.6991553765865 201:59.44702689315474 202:16.837368298559326 204:0.5239588400718879 205:68.19735210705561 206:302.10954965388646 207:18.829695897145857 208:11.997533327053644 209:1.976244352237072 210:22.683112659669746 211:9.605477853986837 212:0.003574393250676339 213:0.1470380570963781 214:66.45771920838757 215:116.66246808429571 216:50.03571453753533 217:22.83835756269453 218:0.5458759656569977 219:6.883528460833862 220:0.11718533783326533 221:3.8825216221377135 222:50.38920529074104 223:26.120289649984986 225:0.2168021940781233 227:72.9392117235595 228:9.06364749018348 229:1.235783061747064 231:2.031156603706892 232:24.75084455633396 233:275.7006345237508 234:6.381208123517421 235:55.63679423554068 236:55.18057464655313 237:15.678662452432718 239:110.1007540640691 240:48.74810297721079 241:65.17169969132087 242:113.9024656752377 244:16.080838753771836 245:8.56668801710769 246:0.212450766815121 247:11.522219903795623 248:21.825319076097323 249:11.720909985216558 251:0.7859548246043135 252:2.658020373309717 253:37.038404523820404 254:124.29097621174328 255:1.7402806473920278 256:0.6617080258587144 258:258.74142419856014 259:19.32891562692265 260:17.855931905289914 261:181.8081881350034 262:37.269384506411996 263:4.41723470220054 264:0.14022077684755302 265:0.9321743239986631 267:35.09048676480232 268:19.34817965341473 269:16.165085260418042 270:0.02282256402714587 271:1.5454931467054231 272:97.84441847577311 273:2.169819781187126 274:6.155201453394008 275:35.35406576086739 278:22.090749322759546 279:9.12576481201631 280:44.8532102511713 281:1342.276702968278 282:10.63774815164518 284:354.03539121098265 289:0.9460825387240627 290:51.951952830705615 291:16.255991931200747 292:7.213395720647482 293:17.070754331173166 294:0.03129215117867192 295:12.778561283274964 296:0.10559355289122707 298:15.930887640324235 299:5.787294015745088 300:64.36078895615495 301:8.420378061702023# birth
3:7.296375853291808 7:2.476316383688403 10:19.849980282536276 12:18.9181204472542 15:23.348441832851385 17:11.025064915388734 20:6.247961296516378 22:2.695680706803178 24:11.657637153450501 29:28.101168408506332 34:8.20422438462594 36:10.450456273217451 39:8.497488159682069 43:7.261412570484931 45:6.578518781269407 55:11.06613773769529 60:10.380880791955466 62:3.2246479945941764 79:27.476096142579827 88:44.16593587435381 91:4.524762640394093 101:25.428021009858973 111:11.24620984528251 112:10.16142914834465 125:14.536382154350454 129:3.1636293053256512 143:5.867476940922258 146:4.810495697032341 155:8.332619977676794 163:2.765145419040211 166:4.819975471489386 171:13.207214796715684 182:5.0886487705409404 184:31.489521198273334 191:4.92085988340571 194:4.96712479539142 216:4.271936584988716 218:3.9120963013749037 224:3.782325012650853 234:26.402803955461298 246:11.184184655215173 273:2.7572950491772263 # bismuth
1:14.710150150174476 4:2.3672594121862502 5:5.904530360751363 7:1.5007372876024425 14:1.482728331073283 20:0.9949645344255114 35:4.672284717692745 36:2.80306354689789 37:2.410026395307001 39:1.9221044705486343 41:1.551566497764176 43:1.3969404259143283 53:3.5704831710978033 60:2.7708920971697175 63:1.652945661086562 65:1.3120622176004393 75:1.5480196938799462 83:2.0326402370276173 85:12.359471257456464 89:2.580646468179144 90:4.455455071339522 94:22.829555340092558 101:7.702048712502491 106:8.151800947792157 123:6.510236185714222 131:6.788686052791919 133:3.542713124175635 134:13.900394388201672 138:18.289470778346733 148:20.866873347925637 150:7.229899285870988 151:2.1436218138816434 153:2.141073823932447 154:9.078914675433767 158:3.491186491643492 159:6.895701849251072 162:2.1285944545206195 176:3.6401754074750703 178:5.8634168090198875 179:22.14165158598925 181:12.364598487915739 189:15.236762848384133 190:3.2378883467795956 194:26.254460435491676 195:2.053682597229362 213:5.8438285260811975 215:22.901576269297273 219:2.8294528406921895 222:19.092198262954195 223:2.6452876738048143 232:9.150868420691578 237:3.3085548329667684 239:4.017390858872512 251:3.3183664038583407 256:10.300424709685126 261:3.841325340394801 273:1.75387879789644 281:14.891101524115207 287:6.0656504306049 298:4.0909246462562505 # bison
5:27.054275794085754 7:6.027174759644529 11:20.884057153718985 15:2.4301979454049745 20:1.2622832066648466 22:6.4804209556496035 23:6.163974058945792 26:13.916400626604903 35:5.326225974532457 37:2.7373532115266297 40:15.802192429296099 41:1.850649810537466 42:1.991406694304766 44:2.7848651243084914 45:1.3987159757350456 46:3.931690495991496 54:3.1317219472888604 63:11.865453290794166 64:3.478303674443455 65:1.5993740796269285 68:1.3450117267771315 75:6.136686587461985 79:5.90559609708417 86:1.9727616511206532 88:3.0611933616394964 89:8.426576113652937 90:15.36597309306639 91:3.7672621503233805 92:11.226350953015686 94:3.381932320163229 102:11.19241410899999 123:2.3347238510272437 129:7.441425180228161 138:2.328616656380445 142:2.8608014706497977 145:2.3829566002916964 148:2.920709309943347 150:7.928517615910791 159:7.590233574953256 162:2.4484705893695584 175:2.791803813348355 179:3.2194330798240918 181:2.426451176628309 188:24.161110458225707 195:68.36207371275891 196:5.277574275362367 198:6.690885665167011 221:3.3105803644643643 223:2.9778702724792163 224:3.0434379699424805 232:3.6023076102203246 233:2.854594186585282 242:9.895169391469844 247:12.283704200640768 255:6.206479386887243 256:30.831610733876904 273:2.0612836462380444 281:31.7301492689385 297:5.737246991028758 # bivalve
5:0.9703130413200075 7:2.263923848023071 8:83.90783989773645 10:2.1321084227065823 11:11.161797586767014 12:6.3224759779248485 19:28.526875034719133 21:7.777583765618919 24:5.787941865507325 25:7.8248440581001875 26:1.5178257924171226 29:2.316886333880591 30:24.288869101865483 38:21.0734409202341 40:11.77774624531027 43:25.93184430976481 45:1.8405073822941118 51:9.80046176700866 65:40.32323278058545 68:6.0002162226536475 71:8.02839869967961 72:2.1216002469450723 74:3.068731075416196 75:7.1648312659183135 78:3.2740355806929413 79:2.2063136231477802 83:37.94931218001328 85:2.917987264159177 90:1.8295854192803704 101:41.62843221883941 104:3.5156461044600014 108:5.231563843723255 112:3.5124614601108193 130:35.49752797994501 136:3.3711673605263326 147:3.49691196383837 155:14.162681695037989 159:3.013273855590374 160:11.040074774274908 164:5.237513564519795 166:189.57583488983843 170:4.229461252507162 182:4.852810365296906 192:3.1451187789163857 208:3.7510536817077695 209:25.86676997081876 211:4.978328890332716 224:3.5540278391781723 272:10.5956897070034 275:6.718855452335869 296:3.4829219119232357 # blastocyst
8:55.842127676981235 10:18.507382231234462 12:17.79725972641024 19:3.220425888298992 25:29.32612493864189 30:5.30417065693187 39:4.614772075368258 49:10.34018125491221 59:4.810306504008454 68:3.5790595750345613 71:4.613416613497164 90:17.446199890876954 101:13.47933191806187 133:6.388418484100068 148:5.364181388453315 170:6.1966922133258135 211:6.964668449419727 233:5.29300552721364 264:6.216880018565295 268:6.9508041400643785 272:14.625910097088731 289:6.9960592645400945 # blastomere
1:9.729944835650608 2:3.4554631120663513 4:4.805699549004389 6:5.05887159954387 7:44.731885184736036 14:3.789664839393562 17:5.569782905503559 20:40.69220982735687 23:3.882004434852288 24:3.171115116289343 26:2.976610772476799 29:3.8689684909822395 31:5.400063952392752 35:3.447488891055219 36:5.282284706231818 37:12.471221900612075 38:6.5106339119187915 39:4.304806570338175 43:3.685765339547561 44:4.904173073342561 47:4.812780699433394 59:11.749537825849622 75:3.8679116168305328 80:7.07817844685492 84:5.934369999414925 85:11.778925176900472 89:5.040466756310284 90:3.3313340494100916 101:5.029908149552433 103:18.656895444364434 104:13.056658014763537 117:6.759048287512776 120:4.188565011064131 126:5.845347805038627 130:7.770865499188621 136:4.990207123060832 142:12.74129078904435 145:4.467457194824667 150:4.7868637581231 158:14.828547363657753 161:6.203731685121782 165:8.439865584949631 175:4.911638642757625 190:5.748184561478765 198:8.929224889512072 199:7.628161395016468 206:18.677282676006598 215:5.557333402949591 249:7.66566082603322 251:5.833581285486018 272:5.594161545789303 280:5.856307438156564 290:7.165097031207489 291:6.686804127059969 298:16.093329087896016 # blastomycosis
8:4.4273094339590635 19:31.823693968034306 25:15.476672048484035 51:7.29681045503536 83:26.641206995939747 85:6.599733117463859 159:6.70321304529548 166:8.361473103908477 174:7.631102451078174 223:7.211336274964476 224:28.964283792676817 # blastopore
3:4.637983223032056 7:4.748679197852335 8:3.3363758172159623 12:4.369584477836374 25:5.146601603613783 26:3.8883763904977187 27:6.748746055230748 35:4.3751986234865745 47:5.76850791898686 58:37.53959504719419 63:4.933770603049947 65:29.519147877294056 69:36.09327084738811 72:4.589001186617754 103:20.65556430965242 104:6.10085563317534 111:38.21503983121723 116:42.80190678368803 117:7.731561335790028 126:6.81203946445581 158:6.984213805787785 179:6.330151251231354 224:36.172542958416116 247:7.963025491040453 263:27.94018736772419 291:7.658950022429565 # bleb
1:43.06651273061876 2:13.57144033505902 3:0.09741365995048781 4:3.2136159201732015 5:51.35523921418106 6:7.5434113226393835 7:35.36589150675165 8:0.20211943557102047 10:33.937599649975965 12:36.84333453506738 13:68.77720880012754 14:70.71387203296648 15:82.56460537744934 16:5.58880410721978 17:8.955223913566472 18:0.03129628191360343 19:73.43374356967236 20:44.18651119062394 21:2.215391873580959 22:21.689995379522884 23:59.53986386065567 24:29.037133533818555 25:5.264190446081382 26:0.0041400507921923934 28:3.480820065450022 29:0.15220929320786888 30:0.7392863128290585 31:96.80465205341106 32:0.19625986364529235 33:1.1679328613286366 34:292.471201390252 35:31.765735533733455 36:4.021215657944931 37:16.250402657326312 39:40.26087786783935 40:31.67561191123172 42:8.353069944839223 43:23.976149979321015 44:21.844108724684506 45:0.017765002574217353 46:35.869178207084026 47:3.225333133371119 48:35.205196171524314 49:27.33378727290078 50:25.74504886519536 52:51.804452364871786 54:8.136119478557786 56:3.972070111566019 57:10.948325681335264 58:242.57233201401542 59:2.715676560759504 60:8.06071800513331 61:2.2385261993273518 62:0.5005296200280032 63:0.19944610516055272 64:20.041383174711314 65:3.7245866298928023 66:78.8890775942627 68:8.957186113250838 69:17.728109547291897 71:9.334265346596574 72:0.0835998764279928 73:77.02703470273607 75:15.890322476726563 76:14.61170358351982 77:3.5312671001740914 79:4.128062806927297 80:2.3876292869386218 81:51.12814489454102 82:0.40588553606451067 83:0.40588553606451067 84:5.1772207189480755 85:2.7385996538443718 86:0.20699515304928953 87:58.44277438784866 88:7.929634909982313 89:12.064581523072114 90:1.0510214219259058 92:113.8428755093999 94:8.870301959273382 96:6.651674989286994 97:33.67859357189799 98:8.413995165949984 99:20.760903824834756 100:12.424892092262771 101:0.7653796940391082 102:1.6205190294407672 103:3.1478739914345586 104:12.443086666569162 107:3.24216582641365 108:6.969378834923106 109:4.031142221818125 110:0.42679343470684056 111:20.233930100021187 112:0.8376142826774818 113:3.351411854261529 119:1603.9655944268663 120:0.28488962786288125 122:0.6505729820009949 123:2.581749606732711 124:6.72772900807628 128:11.46049909116411 129:2.7781258355530682 130:3.0120407153308983 131:19.843833501738814 133:10.366575675571822 134:7.468288444073158 136:22.344446379796135 137:11.599953377112039 138:2.571175059612581 142:0.7363779759427035 144:9.98059792856607 145:2.6654938434226025 146:1.667463757656134 147:0.8266232156709584 148:12.100180197872612 149:5.181481381548532 150:6.806511394844641 151:10.260518658796787 152:76.73608306969406 153:10.249950763225936 155:2.2840637818493823 157:3.070183046674145 159:10.474855260327198 160:40.73565340540598 162:42.59043753789563 164:12.7747411047417 169:6.3753047068724875 171:12.058490132606483 173:3.360664654323055 175:3.3898654690327708 177:89.98116150907055 178:3.653116412012399 179:8.393204453546245 183:27.457497942910457 185:1.2714291121502586 190:1.2809585401201717 193:6.037045839173384 194:30.590258170255627 197:3.908027980095108 199:22.07761706436068 201:1.267009526878244 204:11.138704210091044 208:1.011118615224285 210:5.946791223899022 211:18.224608866239432 212:8.84024872344472 217:16.62825812677447 218:8.246455028331761 220:2.3053539271059327 221:13.668085482886863 223:23.048312007532274 228:8.795648595086295 229:412.057772555485 231:5.033909451216228 233:3.5031229644230866 234:58.420991756710904 241:18.63413283305625 242:4.908283452627083 245:1.4637267990433696 247:2.3095014947099677 248:4.951135792920393 250:5.339557573488013 251:4.995371608474525 254:10.96363770889478 256:1.692286429338841 260:6.959437882123204 262:2.4653679817250773 265:15.31001023204906 270:4.6378924089395275 274:1.876480998312655 276:37.13654670453243 278:23.60165551803144 280:1.364657321612011 281:0.9954346494891225 284:90.77990638891829 287:17.925335538343802 289:12.102886458023121 290:2.464601475354982 291:2.046950490242548 292:9.633200360353843 294:3.212233678633319 295:2.028545582834976 299:105.22805763637687 # blindness
6:3.8943602560361805 7:7.977322024055188 12:7.234203348130015 13:2.5602631892907723 14:7.933778011174971 15:3.37105322208585 22:2.915792870965285 24:2.0927867835105625 27:11.933397600835491 31:4.227422386571499 32:2.8577913875338545 36:4.1122855910542135 40:2.3416320849665437 48:9.146802356053156 52:9.973613411273977 58:251.6665288067407 59:90.03783867596638 66:4.083594468178513 68:2.1926813488917993 70:3.407334904483906 76:11.790269839214314 79:2.633596745605629 83:9.222170446489722 107:3.6649806822611732 111:11.728686753085515 116:13.991967178769745 121:48.633498212099745 132:3.9270255567943244 142:3.823185370588961 147:3.955341433987083 150:3.629977186292089 162:9.439909872212137 176:21.524982960115825 180:14.630765481321964 204:5.152385460802188 216:4.506049241068907 218:4.14402561323898 224:10.727342314985226 225:14.257272457820982 229:16.461931426313207 236:17.631847993868305 247:5.793277869413263 250:4.8396600601920365 # blink
[truncated: 2,288,122 more chars]
