# Supplementary material for: A Cross-Lingual Similarity Measure for Detecting Biomedical Term Translations
Source: PLoS One. 2015 Jun 1;10(6):e0126196. doi: 10.1371/journal.pone.0126196 (PMC4452086; doi:10.1371/journal.pone.0126196)
Supplement: S1 dataset — (TGZ) [file pone.0126196.s001.tgz › dataset/en-fr/en_300_ngram_test.dat]

14:1 32:1 39:1 51:1 64:1 83:1 110:1 158:1 169:1 # ultrasound
1:1 15:1 17:1 28:1 63:1 88:1 105:1 111:1 164:1 # breathing
6:1 9:1 10:1 15:1 26:1 30:1 77:1 102:1 118:1 122:1 127:1 160:1 258:1 # sensation
25:1 28:1 35:1 39:1 # asthma
9:1 10:1 17:1 26:1 29:1 30:1 77:1 80:1 102:1 118:1 218:1 # secretion
7:1 18:1 20:1 46:1 232:1 # african
15:1 17:1 21:1 49:1 72:1 198:1 234:1 # regurgitation
19:1 22:1 191:1 # larva
4:1 6:1 37:1 89:1 116:1 117:1 165:1 198:1 201:1 # emergency
30:1 52:1 62:1 110:1 291:1 # louse
30:1 62:1 70:1 110:1 291:1 # mouse
2:1 15:1 28:1 # throat
49:1 67:1 145:1 # city
40:1 57:1 98:1 160:1 # mucosa
2:1 36:1 # root
17:1 25:1 32:1 47:1 57:1 95:2 121:1 197:1 212:1 # streptococcus
2:1 33:1 35:1 43:1 54:1 81:1 89:1 157:1 216:1 218:1 245:1 259:1 # macrophage
2:1 22:1 35:1 # marrow
17:1 32:1 49:1 53:1 116:1 145:1 200:1 # extremity
83:1 99:1 # skull
3:1 49:1 143:1 # bite
2:1 15:1 32:1 43:1 54:1 56:1 245:1 259:1 # atrophy
16:1 18:1 34:1 53:1 116:1 121:1 124:1 129:1 # epidemic
6:1 17:2 48:1 72:1 80:1 117:1 154:1 # recurrence
2:1 13:1 40:1 42:1 104:1 164:1 222:1 249:1 292:1 # fibrosis
16:1 18:1 49:1 67:1 104:1 # deficit
9:1 17:1 23:1 26:1 42:1 59:1 77:1 178:1 200:1 # expression
8:1 194:1 # worm
10:1 12:1 18:1 29:1 58:1 108:1 123:1 235:1 # diabetic
3:1 25:1 116:1 # stem
8:1 20:1 43:1 56:1 58:1 106:1 260:1 # porphyria
10:1 15:1 19:1 26:1 67:1 83:1 102:1 127:1 141:1 154:1 258:1 # circulation
1:1 4:1 63:1 89:1 104:1 105:1 # finger
1:1 21:1 25:1 219:1 287:1 # stain
8:1 65:1 70:1 81:1 89:1 116:1 157:1 # hemorrhage
6:1 30:2 122:1 # sense
8:1 30:1 91:1 277:1 # horse
62:1 63:1 169:1 # fungus
1:1 38:1 63:1 84:1 99:1 105:1 263:1 293:1 # swelling
6:1 10:2 15:1 19:1 24:1 26:1 97:1 100:1 102:1 103:1 127:1 207:1 258:1 # ventilation
34:1 287:1 # aids
3:1 6:1 13:1 25:1 31:1 40:1 42:1 222:1 249:1 266:1 # stenosis
12:1 51:1 68:1 87:1 227:1 284:1 # sodium
48:1 59:1 108:1 178:1 209:1 253:1 # abscess
3:1 6:1 9:1 10:1 15:1 24:1 26:1 77:1 102:1 103:1 118:1 207:1 # attention
97:1 111:1 226:1 # hive
1:1 7:1 55:1 63:1 234:1 286:1 # angina
7:1 17:1 39:1 88:1 107:1 117:1 218:1 # pancreas
49:1 50:1 57:1 60:1 145:1 169:1 # community
7:1 29:1 145:1 190:1 # anxiety
1:1 3:1 4:1 10:1 14:1 24:1 26:1 33:1 41:1 102:1 130:1 189:1 225:1 # interaction
22:1 150:1 # wart
7:1 14:1 35:1 52:1 60:1 83:1 193:1 237:1 278:1 # granuloma
8:1 17:1 51:1 243:1 # sore
5:1 6:1 38:1 43:1 48:1 49:1 81:1 117:1 121:1 216:1 # encephalitis
9:1 47:1 63:1 # tongue
6:1 19:1 45:1 57:1 89:1 99:1 157:1 201:1 # collagen
17:1 107:1 121:1 141:1 287:1 # repair
91:1 95:1 # shock
1:1 11:1 14:1 53:1 86:1 152:1 237:1 287:1 # migraine
9:1 10:1 12:1 14:1 15:1 26:1 58:1 77:1 102:1 118:1 127:1 166:1 258:1 # radiation
30:1 55:1 62:1 88:1 # nausea
4:1 5:1 27:1 99:1 198:1 # allergy
8:1 11:1 57:1 88:1 # cornea
6:1 37:1 60:1 108:1 133:1 280:1 # abdomen
49:1 50:1 145:1 151:1 169:1 # immunity
1:1 9:1 10:1 22:1 26:1 41:1 77:1 102:1 118:1 204:1 225:1 # infarction
15:1 27:1 46:1 # cattle
7:1 12:2 34:1 39:1 42:1 46:1 58:1 64:1 301:1# candidiasis
19:1 33:1 163:1 # black
13:1 30:1 42:1 121:1 249:1 # sepsis
9:1 57:1 60:1 64:1 133:1 # condom
7:1 9:1 26:1 38:1 63:1 77:1 139:1 185:1 # ganglion
25:1 59:1 # west
73:1 76:1 80:1 112:1 # speech
4:1 17:1 48:1 68:1 84:1 99:1 114:1 123:1 293:1 # cerebellum
6:1 10:1 16:1 18:1 24:1 34:1 46:1 103:1 104:1 124:1 207:1 232:1 # identification
3:1 43:1 91:1 95:1 140:1 165:1 199:1 # lymphocyte
9:1 26:1 57:1 62:1 67:1 110:1 122:1 209:1 291:1 # consciousness
5:1 107:1 210:1 # palsy
13:1 24:1 28:1 42:1 59:1 65:1 210:1 249:1 # synthesis
1:1 10:1 13:1 42:2 49:1 62:1 # sinusitis
5:1 160:1 # salt
5:1 19:1 20:1 22:1 35:1 58:1 262:1 # malaria
9:1 10:1 26:1 45:1 51:1 77:1 102:1 114:1 118:1 136:1 # solution
34:1 38:1 129:1 211:1 # lipid
14:1 22:1 46:1 56:1 85:1 120:1 138:1 153:1 155:1 159:1 240:1 # carbohydrate
17:1 72:1 90:1 109:1 136:1 228:1 285:1 # suture
3:1 4:1 13:1 25:1 38:1 130:1 163:1 # blister
115:1 141:1 143:1 # bird
53:1 100:1 # milk
4:1 22:1 35:1 # marker
15:1 88:1 # sweat
15:1 21:1 58:1 # ataxia
7:1 12:1 34:1 46:1 64:1 275:1 301:1# candida
6:1 37:1 55:1 69:1 84:1 # enamel
7:1 11:1 72:1 126:1 167:1 246:1 269:1 # aneurysm
15:1 20:1 32:1 68:1 227:1 257:1 284:1 # atrium
9:1 10:1 26:1 36:1 70:1 77:1 102:1 118:1 # motion
15:1 73:1 107:1 # patch
1:1 50:1 51:1 58:1 60:1 122:1 # insomnia
5:1 9:1 11:1 25:1 47:1 99:1 139:1 183:1 # gallstone
27:1 31:1 83:1 87:1 196:1 # nodule
6:1 16:1 31:1 62:1 125:1 131:1 141:1 166:1 # adenovirus
9:1 25:1 47:1 50:1 58:1 236:1 246:1 # dystonia
39:1 42:1 58:1 # asia
3:1 4:1 14:1 15:1 17:1 38:1 49:1 72:1 109:1 130:1 228:1 252:1 285:1 # literature
1:1 11:1 86:1 112:1 129:1 # spine
10:1 13:1 38:1 39:1 49:1 83:1 154:1 191:1 209:1 # vasculitis
10:1 13:1 38:1 45:1 49:1 57:1 # colitis
2:1 4:1 13:1 27:1 40:1 42:1 146:1 209:1 222:1 249:1 # sclerosis
4:1 19:1 30:1 39:1 148:1 # laser
17:1 25:1 32:1 52:1 87:1 88:1 163:1 212:1 # bloodstream
9:1 11:1 57:1 183:1 # cone
7:1 13:1 27:1 35:1 50:1 58:1 66:1 224:1 242:1 # leishmaniasis
22:1 115:1 # ards
3:1 4:1 62:1 125:1 130:1 136:1 # uterus
12:1 18:1 48:1 64:1 169:1 301:1# jaundice
1:1 10:1 17:1 29:1 55:1 286:1 298:1 # retina
43:1 51:1 54:1 59:1 62:1 81:1 157:1 216:1 259:1 # esophagus
5:1 38:1 160:1 191:1 226:1 # saliva
11:1 88:1 173:1 # apnea
5:1 35:2 69:1 262:1 # mammal
8:1 41:1 47:1 80:1 97:1 265:1 290:1 # vector
8:1 9:1 10:1 26:1 51:1 77:1 102:1 108:1 118:1 197:1 243:1 253:1 # absorption
5:1 7:1 31:1 35:1 60:1 140:1 262:1 278:1 # anomaly
5:1 27:1 46:1 209:1 272:1 # scale
2:1 3:1 15:1 21:1 23:1 25:1 40:1 44:1 113:1 219:1 # prostate
26:1 38:1 45:1 106:1 # polio
27:1 37:1 39:1 59:1 88:1 # measles
21:1 25:1 62:1 157:1 219:1 241:1 246:1 # nystagmus
8:1 17:1 106:1 112:1 # spore
13:1 104:1 # fish
4:1 9:1 10:1 26:1 48:1 76:1 77:1 102:1 118:1 121:1 197:1 267:1 # perception
1:1 5:1 38:1 63:1 65:1 88:1 105:1 263:1 # healing
6:1 10:1 16:1 24:1 37:1 58:1 103:1 116:1 207:1 # dementia
1:1 6:1 18:1 38:1 50:1 67:1 76:1 99:1 100:1 263:1 # penicillin
29:1 145:1 160:1 188:1 # safety
9:1 10:1 15:1 26:1 46:1 74:1 77:1 98:1 102:1 118:1 127:1 196:1 258:1 # education
8:1 12:1 13:1 57:1 60:1 149:1 150:1 202:1 209:1 # discomfort
10:1 14:1 15:1 16:1 26:1 56:1 85:1 102:1 127:1 138:1 153:1 155:1 159:1 252:1 258:1 # dehydration
6:1 31:1 36:1 43:1 65:1 76:1 145:1 239:1 254:1 283:1 # phenotype
1:1 12:1 58:1 64:1 270:1 301:1# india
40:1 42:1 48:1 52:1 84:1 98:1 99:1 125:1 164:1 222:1 293:1 # brucellosis
65:1 121:1 # sheep
25:1 45:1 47:1 # stool
19:1 22:1 46:1 99:1 100:1 126:1 129:1 173:1 # capillary
28:1 38:1 49:1 65:1 68:1 84:1 121:1 129:1 227:1 284:1 # epithelium
1:1 11:1 12:1 26:1 86:1 87:1 170:1 # iodine
11:1 33:1 # acne
31:1 52:1 151:1 169:1 177:1 185:1 231:1 # immunoglobulin
62:1 114:1 # lupus
40:1 47:1 49:1 70:1 # mosquito
8:1 9:1 10:1 26:1 77:1 102:1 108:1 118:1 120:1 150:1 # abortion
33:1 62:1 67:1 99:1 100:1 114:1 238:1 274:1 # bacillus
15:1 65:1 88:1 # heat
1:1 11:1 53:1 54:1 69:1 86:1 107:1 133:1 142:1 172:1 256:1 # dopamine
8:1 11:1 28:1 36:1 68:1 70:1 91:1 269:1 # pneumothorax
4:1 13:1 16:1 53:1 182:1 194:1 # dermis
2:1 4:1 15:1 27:1 28:1 40:1 65:1 146:1 209:1 # atherosclerosis
8:1 91:1 194:1 # hookworm
25:1 39:1 88:1 # yeast
1:1 6:1 10:1 16:1 24:1 103:1 207:1 298:1 # dentin
4:1 76:1 107:1 173:1 267:1 # paper
5:1 14:1 25:1 32:1 38:1 58:1 62:1 158:1 212:1 # australia
15:1 37:1 88:1 # meat
4:1 5:1 37:1 65:1 66:1 151:1 # alzheimer
3:1 22:1 88:1 # tear
9:1 13:1 17:1 26:1 42:1 53:1 77:1 116:1 178:1 # remission
7:1 10:1 15:1 17:1 49:1 88:1 107:1 117:1 127:1 218:1 # pancreatitis
1:1 30:1 41:1 80:1 122:1 290:1 # insect
11:1 18:1 42:1 59:1 178:1 # sickness
13:1 53:1 58:1 65:1 73:1 116:1 209:1 # ischemia
5:1 55:1 72:1 110:1 # journal
10:1 48:1 62:1 90:1 121:1 143:1 197:1 209:1 292:1 # susceptibility
10:1 15:1 17:1 18:1 26:1 38:1 46:1 102:1 121:1 127:1 161:1 232:1 258:1 # replication
1:1 4:1 10:1 38:1 49:1 100:1 150:1 188:1 # infertility
4:1 9:1 10:1 15:1 26:1 50:1 58:1 65:1 77:1 102:1 118:1 127:1 258:1 # herniation
5:1 16:1 19:1 99:1 139:1 163:1 166:1 # gallbladder
14:1 17:1 33:1 41:1 72:1 109:1 189:1 228:1 285:1 # fracture
3:1 4:1 33:1 41:1 57:1 130:1 177:1 189:1 229:1 238:1 # mycobacterium
12:1 21:1 22:1 33:1 46:1 56:1 73:1 115:1 229:1 240:1 # tachycardia
5:1 8:1 10:1 15:1 35:2 127:1 194:1 202:1 262:1 # malformation
7:1 14:1 20:1 32:1 122:1 158:1 193:1 197:1 209:1 211:1 218:1 # transcription
6:1 24:1 27:1 37:1 84:1 103:1 116:1 # element
54:1 58:1 129:1 # myopia
70:1 167:1 # smoke
6:1 11:1 17:1 22:1 59:1 178:1 # awareness
8:1 16:1 49:1 53:1 145:1 194:1 202:1 # deformity
11:1 # knee
10:2 13:1 36:1 49:1 # otitis
4:1 28:1 35:1 65:1 116:1 126:1 # erythema
13:1 30:1 31:1 184:1 # noise
1:1 5:1 13:1 50:1 143:1 167:1 # albinism
1:1 38:1 63:1 84:1 105:1 188:1 263:1 # feeling
6:2 19:1 22:1 37:1 89:1 116:1 198:1 # enlargement
2:1 10:1 12:1 28:1 34:1 49:1 56:1 147:1 184:1 260:1 # thyroiditis
2:1 6:1 25:1 32:1 59:1 89:1 201:1 212:1 231:1 # estrogen
51:1 100:1 184:1 # soil
4:1 13:1 16:1 34:1 53:1 121:1 124:1 129:1 182:1 194:1 # epidermis
12:1 13:1 17:1 25:1 32:1 59:1 149:1 178:1 212:1 # distress
55:1 100:1 287:1 # nail
1:1 8:1 12:1 15:1 18:1 46:1 47:1 64:1 232:1 265:1 270:1 301:1# indicator
11:1 27:1 74:1 # needle
9:1 22:1 46:1 120:1 240:1 # carbon
4:1 13:1 42:1 62:1 76:1 109:1 150:1 178:1 249:1 267:1 # pertussis
6:1 27:1 112:1 161:1 # spleen
48:1 59:1 80:1 188:1 # feces
1:1 20:1 39:1 112:1 129:1 141:1 # aspirin
17:1 27:1 200:1 # reflex
9:2 26:1 42:1 57:1 62:1 77:1 # confusion
14:1 72:2 # purpura
4:1 7:1 16:1 21:1 25:1 64:2 169:1 182:1 219:1 277:1 294:1 # understanding
3:1 4:1 15:1 28:1 29:1 46:1 65:1 130:1 # catheter
1:1 22:1 31:1 35:1 46:1 60:1 67:1 180:1 240:1 278:1 # carcinoma
4:1 76:1 112:1 194:1 267:1 # sperm
3:1 6:1 9:1 64:1 133:1 # tendon
11:1 16:1 59:1 88:1 178:1 # deafness
37:1 65:1 116:1 # heme
29:1 123:1 # behçet
1:1 39:1 55:1 57:1 98:1 114:1 185:1 286:1 # glucokinase
27:1 46:1 83:1 90:1 173:1 # capsule
7:1 9:1 17:1 48:1 51:1 55:1 59:1 117:1 # resonance
2:1 3:2 4:1 25:2 40:1 47:1 59:1 130:1 # testosterone
21:1 36:1 39:1 42:1 68:1 106:1 178:1 227:1 284:1 # potassium
13:1 25:1 111:1 # hist
39:1 107:1 112:1 167:1 # spasm
17:1 114:1 # reflux
116:1 126:1 164:1 # embryo
34:1 122:1 160:1 287:1 # nsaids
1:1 9:1 10:1 25:1 26:1 59:1 63:1 77:1 89:1 102:1 105:1 118:1 # ingestion
217:1 # hsv-1
10:1 12:1 17:1 18:1 29:1 72:1 227:1 228:1 235:1 # diuretic
4:1 7:1 14:1 27:1 45:1 47:1 48:1 117:1 193:1 # tolerance
32:1 125:1 169:1 # trunk
8:1 52:1 62:1 71:1 125:1 # pylorus
1:1 11:1 47:1 59:1 86:1 165:1 # cytokines
1:1 52:1 65:1 70:1 116:1 143:1 177:1 185:1 231:1 # hemoglobin
11:1 88:1 112:1 236:1 246:1 # dyspnea
7:1 46:1 55:1 166:1 275:1 # canada
7:1 20:1 21:1 24:1 49:1 141:1 187:1 294:1 # irritant
5:1 6:1 43:1 48:1 52:1 54:1 81:1 117:1 121:1 216:1 # encephalopathy
7:1 14:1 27:1 83:1 193:1 237:1 # granule
5:1 19:1 28:1 62:1 69:1 81:1 # thalamus
2:1 6:1 16:1 24:1 87:1 103:1 # rodent
10:1 15:1 19:1 20:1 99:1 100:1 104:1 127:1 164:1 292:1 # fibrillation
7:1 10:1 13:1 21:1 24:1 25:1 69:1 111:1 187:1 207:1 219:1 # antihistamine
3:1 4:1 14:1 97:1 150:1 164:1 # vertebra
57:1 61:1 188:1 # coffee
14:1 49:1 108:1 143:1 # rabbit
230:1 # hsv-2
16:1 35:1 43:1 65:1 74:1 116:1 140:1 199:1 254:1 # lymphedema
19:1 39:1 47:1 54:1 70:1 101:1 161:1 167:1 # toxoplasmosis
13:1 14:1 25:1 32:1 62:1 108:1 143:1 158:1 167:1 212:1 # strabismus
2:1 23:1 27:1 40:1 44:1 121:1 210:1 # leprosy
9:1 10:1 41:1 57:1 117:1 169:1 225:1 226:1 # conjunctivitis
10:1 13:1 38:1 48:1 49:1 83:1 84:1 99:1 114:1 293:1 # cellulitis
10:1 18:1 25:1 39:1 49:1 67:1 107:1 112:1 145:1 235:1 # spasticity
5:1 7:1 35:1 38:1 55:1 117:1 152:1 165:1 262:1 289:1 # malignancy
3:1 6:1 114:1 136:1 185:1 # gluten
1:1 55:1 73:1 111:1 286:1 # china
1:1 10:1 15:1 21:1 25:1 26:1 59:1 102:1 127:1 188:1 219:1 258:1 # infestation
49:1 139:1 287:1 # gait
6:1 19:1 21:1 24:1 33:1 48:1 103:1 161:1 # placenta
3:1 39:1 49:1 59:1 67:1 209:1 # ascites
5:1 21:1 25:1 126:1 218:1 219:1 246:1 # crystal
2:1 43:1 48:1 56:1 81:1 85:1 95:1 119:1 121:1 138:1 153:1 155:1 159:1 171:1 176:1 216:1 # hydrocephalus
6:1 24:1 37:1 38:1 69:1 103:1 139:1 152:1 # ligament
1:1 10:1 13:1 49:1 50:1 111:1 # rhinitis
19:1 84:1 99:1 123:1 125:1 206:1 293:1 # rubella
19:1 39:1 178:1 185:1 # glass
3:1 10:1 29:1 49:1 76:1 173:1 # appetite
22:1 126:1 191:1 # ovary
6:1 31:1 36:1 76:1 89:1 145:1 201:1 239:1 # genotype
6:1 20:1 24:1 32:1 103:1 136:1 190:1 257:1 # nutrient
10:1 17:1 26:1 49:1 50:1 57:1 80:1 102:1 231:1 289:1 # recognition
5:1 7:1 18:1 42:1 55:1 59:1 89:1 # analgesic
10:1 15:1 19:1 26:1 57:1 83:1 102:1 127:1 157:1 258:1 # coagulation
7:1 22:1 35:1 204:1 # marfan
18:1 27:1 38:1 45:1 99:1 146:1 202:1 # follicle
12:1 13:1 17:1 23:1 40:1 42:1 74:1 106:1 112:1 149:1 222:1 # predisposition
3:1 6:1 9:1 26:1 42:1 77:1 122:1 # tension
11:1 17:1 59:1 74:1 178:1 # redness
21:1 25:1 43:1 52:1 56:1 57:1 71:1 95:1 168:1 173:1 219:1 # staphylococcus
9:1 11:1 50:1 58:1 68:1 70:1 269:1 # pneumoniae
4:1 7:1 35:1 89:1 194:1 224:1 241:1 # germany
9:1 10:1 20:1 26:1 32:1 49:1 77:1 102:1 118:1 136:1 257:1 # nutrition
1:2 10:1 11:1 15:1 17:1 50:1 86:1 88:1 127:1 218:1 298:1 # creatinine
84:1 120:1 # elbow
8:1 10:1 13:1 45:1 51:1 57:1 144:1 150:1 # cortisol
4:1 89:1 115:1 # gerd
25:1 62:1 196:1 # dust
1:1 4:1 5:1 11:1 14:1 53:1 86:1 172:1 # mineral
2:1 3:1 23:1 36:1 38:1 44:1 54:1 66:1 75:1 79:1 82:1 92:1 93:1 96:1 106:1 132:1 135:1 211:1 214:1 # lipoprotein
35:1 52:1 60:1 84:1 278:1 # myeloma
35:1 57:1 60:1 278:1 # coma
1:1 38:1 100:1 125:1 141:1 143:2 206:1 # bilirubin
4:1 5:1 6:1 27:1 89:1 99:1 198:1 201:1 # allergen
3:1 15:1 19:1 113:1 161:1 # plate
6:1 16:1 24:1 25:1 103:1 109:1 # student
9:1 36:1 47:1 50:1 56:1 58:1 106:1 239:1 # hypotonia
6:1 13:1 50:1 76:1 # penis
19:1 39:1 42:1 58:1 112:1 161:1 236:1 246:1 # dysplasia
2:1 28:1 60:1 95:1 120:1 165:1 273:1 # thrombocytopenia
30:1 68:1 109:1 121:1 197:1 # septum
1:1 38:1 101:1 133:1 146:1 162:1 165:1 175:1 229:2 263:1 # doxycycline
17:1 41:1 72:1 109:1 117:1 169:1 228:1 285:1 # puncture
5:1 12:1 13:1 42:1 58:1 140:1 246:1 249:1 # dialysis
1:1 28:1 36:1 52:1 63:1 105:1 111:1 146:1 # clothing
27:1 88:1 # flea
7:1 107:1 173:1 # japan
3:1 6:1 9:1 10:1 17:1 24:1 26:1 29:1 77:1 102:1 103:1 118:1 207:1 # retention
10:1 13:1 49:1 66:1 97:1 # uveitis
1:1 50:1 63:1 72:1 105:1 261:1 # burning
29:1 33:1 45:1 48:1 71:1 73:1 91:1 145:1 # acetylcholine
13:1 33:1 34:1 40:1 42:1 67:1 133:1 222:1 249:1 274:1 295:1 # acidosis
16:1 31:1 87:1 104:1 151:1 169:1 # immunodeficiency
19:1 48:1 84:1 98:1 99:1 125:1 164:1 293:1 # brucella
40:1 52:1 # slos
12:1 22:1 26:1 46:1 54:1 60:1 115:1 240:1 # cardiomyopathy
7:1 14:1 26:1 31:1 40:1 50:1 193:1 210:1 218:1 242:1 # craniosynostosis
6:1 16:1 24:1 33:1 34:1 67:1 103:1 124:1 295:1 # accident
8:1 87:1 133:1 # odor
4:1 18:1 20:1 32:1 56:1 73:1 76:1 150:1 239:1 257:1 267:1 # hypertrichosis
7:1 14:1 48:1 117:1 193:1 # france
6:1 7:1 19:1 63:1 64:1 185:1 # england
4:1 12:1 20:1 28:1 43:1 58:1 65:1 211:1 233:1 # diphtheria
1:1 6:1 37:1 50:1 # meninx
4:1 12:1 18:1 20:1 22:1 46:1 49:1 76:1 115:1 232:1 233:1 240:1 267:1 # pericarditis
110:1 136:1 # gout
17:1 88:1 133:1 164:1 # breakdown
5:1 13:1 25:1 38:1 58:1 67:1 76:1 80:1 112:1 # specialist
3:1 4:1 14:1 22:1 33:1 41:1 73:1 81:1 130:1 189:1 # character
42:1 58:1 62:1 69:1 # amusia
4:1 106:1 # power
7:1 53:1 55:1 58:1 116:1 # anaemia
4:1 9:1 11:1 13:1 20:1 23:1 51:1 144:1 183:1 # prisoner
131:1 152:1 226:1 # ivig
1:1 9:1 10:1 26:1 49:1 77:1 102:1 111:1 118:1 143:1 292:1 # inhibition
4:1 6:1 16:1 64:1 89:1 182:1 201:1 # gender
1:1 31:1 57:1 73:1 80:1 95:2 111:1 180:1 # echinococcosis
2:1 11:1 15:1 28:1 43:1 54:1 107:1 121:1 245:1 # nephropathy
9:1 10:1 14:1 15:1 26:1 39:1 77:1 102:1 112:1 118:1 127:1 129:1 141:1 252:1 258:1 # aspiration
9:1 10:2 15:1 25:1 57:1 107:1 122:1 127:1 211:1 # constipation
9:1 26:1 42:1 62:1 77:1 # effusion
20:1 31:1 41:1 58:1 72:1 95:1 109:1 285:1 # nocturia
3:1 6:1 26:1 36:1 42:1 56:1 79:1 106:1 122:1 239:1 # hypotension
35:1 80:1 116:1 # eczema
23:1 73:1 111:1 112:1 125:1 141:1 209:1 277:1 # hirschsprung
6:1 16:1 68:1 87:1 196:1 # duodenum
4:1 10:1 38:1 49:1 100:1 145:1 150:1 188:1 # fertility
7:1 16:1 26:1 35:1 63:1 74:1 116:1 234:1 # angioedema
12:1 19:1 58:1 69:1 73:1 138:1 268:1 # chlamydia
7:1 10:1 19:1 45:1 49:1 63:1 73:1 91:1 234:1 # cholangitis
2:1 7:1 11:1 14:1 32:1 36:1 72:1 75:1 122:1 158:1 193:1 269:1 # neurotransmitter
10:1 11:1 25:1 59:1 178:1 # stiffness
5:1 6:1 21:1 38:1 49:1 50:1 58:1 89:1 201:1 # genitalia
5:1 10:1 20:1 32:1 35:1 49:1 136:1 257:1 262:1 # malnutrition
27:1 68:1 100:1 269:1 # ileum
54:1 57:1 76:1 117:1 210:1 # syncope
1:1 30:1 39:1 55:1 148:1 286:1 # kinase
38:1 43:1 54:1 70:1 81:1 100:1 111:1 116:1 259:1 # haemophilia
5:1 45:1 62:1 97:1 114:1 223:1 # alveolus
2:1 4:2 16:1 27:1 87:1 146:1 182:1 194:1 209:1 # scleroderma
7:1 10:1 16:1 17:1 23:1 24:1 34:1 59:1 121:1 124:1 187:1 207:1 # antidepressant
3:1 4:1 130:1 275:1 # daughter
5:1 34:1 38:1 68:1 99:1 107:1 196:1 # pallidum
34:1 38:1 84:1 # eyelid
13:1 38:1 45:1 116:1 120:1 167:1 # embolism
10:1 19:1 22:1 46:1 89:1 100:1 150:1 157:1 240:1 # cartilage
33:1 65:1 73:1 # ache
13:1 39:1 42:1 58:1 249:1 # myiasis
10:1 18:1 235:1 # tick
13:1 40:1 42:1 47:1 54:1 106:1 173:1 197:1 222:1 249:1 # apoptosis
1:1 4:1 9:1 10:1 26:1 30:1 77:1 102:1 118:1 122:1 150:1 # insertion
4:1 16:1 # deer
1:1 3:1 4:1 24:1 57:1 72:1 110:1 130:1 277:1 # intercourse
3:1 15:1 40:1 43:2 81:1 91:1 112:1 113:1 216:1 # phosphate
35:1 45:1 60:1 106:1 131:1 140:1 141:1 278:1 # polyomavirus
1:1 8:1 20:1 31:1 49:1 53:1 145:1 172:1 180:1 # minority
9:1 47:1 49:1 53:1 64:1 73:1 85:1 91:1 95:1 # mitochondrion
22:1 28:1 53:1 56:1 58:1 # arrhythmia
3:1 10:1 13:1 25:1 59:1 # testis
7:1 13:1 27:1 35:1 50:1 58:1 66:1 224:1 242:1 # leishmania
4:1 123:1 145:1 150:1 206:1 # puberty
4:1 15:1 28:1 65:1 204:1 # father
19:1 35:1 39:1 54:1 57:1 161:1 167:1 229:1 # mycoplasma
12:1 13:1 19:1 33:1 37:1 48:1 112:1 116:1 149:1 161:1 # displacement
3:1 7:1 21:1 29:1 62:1 248:1 294:1 # tetanus
6:1 30:1 31:1 37:1 54:1 62:1 107:1 # menopause
1:1 55:1 157:1 191:1 234:1 286:1 # vagina
1:1 11:1 12:1 59:1 86:1 178:1 # dizziness
1:2 11:1 20:1 43:1 86:1 121:2 129:1 # epinephrine
2:1 30:1 40:1 90:1 98:1 218:1 # sucrose
2:1 27:1 32:1 41:1 45:1 80:1 84:1 140:1 290:1 # electrolyte
8:1 9:1 31:1 133:1 # donor
19:1 30:1 45:1 57:1 99:1 173:1 # collapse
9:1 10:1 15:1 17:1 19:1 26:1 77:1 84:1 102:1 118:1 127:1 258:1 # relation
2:1 4:1 28:1 95:1 126:1 165:1 # erythrocyte
2:1 4:1 32:1 43:1 54:1 56:1 76:1 150:1 239:1 245:1 259:1 267:1 # hypertrophy
17:1 32:1 49:1 184:1 # goitre
6:1 24:1 27:1 45:1 48:1 59:1 103:1 133:1 166:1 209:1 # adolescent
70:1 87:1 # mood
13:1 20:1 32:1 51:1 60:1 144:1 257:1 # trisomy
1:1 11:1 13:1 21:1 25:1 53:1 69:1 86:1 111:1 142:1 172:1 219:1 256:1 # histamine
27:1 83:1 107:1 173:1 # papule
54:1 58:1 69:1 129:1 140:1 163:1 # amblyopia
10:1 16:1 34:1 76:1 121:1 124:1 197:1 # peptide
1:1 117:1 # zinc
10:1 13:1 136:1 167:1 # autism
1:1 9:1 10:1 15:1 20:1 26:1 55:1 72:1 77:1 102:1 118:1 127:1 258:1 286:1 # urination
3:1 25:1 38:1 40:1 60:1 84:1 223:1 # osteomyelitis
38:1 90:1 152:1 169:1 # sunlight
4:1 6:1 30:1 42:1 56:1 76:1 122:1 239:1 267:1 277:1 # hypersensitivity
4:1 16:1 83:1 91:1 110:1 182:1 # shoulder
6:1 8:1 31:1 37:1 69:1 91:1 # amenorrhoea
33:1 47:1 57:1 177:1 238:1 # tobacco
4:1 37:1 52:1 60:1 62:1 83:1 114:1 125:1 185:1 280:1 # glomerulus
9:1 10:1 15:1 21:1 25:1 26:1 59:1 77:1 89:1 102:1 118:1 127:1 219:1 258:1 # gestation
6:1 12:1 22:1 46:1 49:1 64:1 95:1 115:1 133:1 240:1 # endocarditis
7:1 27:1 # ankle
9:1 26:1 42:1 62:1 77:1 95:1 114:1 146:1 # occlusion
5:1 13:1 19:1 30:1 35:1 262:1 287:1 # malaise
1:1 18:1 38:1 50:1 146:1 263:1 # clinic
4:1 9:1 14:1 15:1 47:1 57:1 95:1 252:1 # keratoconus
4:1 10:1 97:1 150:1 152:1 # vertigo
35:1 36:1 157:1 # maggot
52:1 54:1 # loop
8:1 21:1 76:1 173:1 194:1 # tapeworm
7:1 62:1 # anus
1:1 2:1 3:1 4:2 9:1 24:1 130:1 188:1 # interferon
9:1 11:1 13:1 17:1 23:1 50:1 51:1 74:1 144:1 183:1 # prednisone
2:1 19:1 25:1 39:1 104:1 163:1 164:1 177:1 292:1 # fibroblast
3:1 4:1 17:1 29:1 72:1 130:1 228:1 # ureter
39:1 160:1 # kawasaki
46:1 59:1 108:1 143:1 190:1 209:1 # scabies
18:1 27:1 42:1 59:1 97:1 146:1 # vesicle
9:1 14:1 24:1 32:1 33:1 48:1 57:1 121:1 158:1 197:1 # contraceptive
83:1 89:1 261:1 # bulge
6:1 241:1 # kenya
4:1 34:1 38:1 56:1 76:1 129:1 211:1 239:1 267:1 # hyperlipidemia
9:1 # axon
17:1 50:1 # ménière
8:1 43:1 65:1 70:1 88:1 254:1 # morphea
4:1 6:1 10:1 12:1 17:1 24:1 103:1 188:1 207:1 # differentiation
20:1 21:1 38:1 49:1 100:1 108:1 141:1 143:1 # irritability
1:1 12:1 13:1 20:1 53:1 55:1 149:1 151:1 172:1 209:1 218:1 286:1 # discrimination
37:1 84:1 99:1 167:1 293:1 # smell
7:1 19:1 43:1 55:1 56:1 71:1 168:1 173:1 # anaphylaxis
12:1 22:1 46:1 68:1 95:1 115:1 227:1 240:1 284:1 # myocardium
9:1 11:1 43:1 52:1 84:1 121:1 183:1 # pyelonephritis
22:1 36:1 76:1 126:1 145:1 239:1 # karyotype
2:1 33:1 40:1 48:1 88:1 160:1 # rosacea
33:1 52:1 131:1 141:1 146:1 165:1 229:1 # acyclovir
10:1 11:1 13:1 20:1 49:1 72:1 269:1 # neuritis
5:1 6:1 21:1 49:1 50:1 89:1 201:1 # genitals
6:1 24:1 37:1 103:1 211:1 # equipment
68:1 109:1 112:1 136:1 # sputum
10:1 13:1 38:1 49:1 65:1 66:1 73:1 100:1 # cheilitis
13:1 20:1 25:1 # wrist
15:1 28:1 65:1 88:1 # sheath
49:1 125:1 # fruit
37:1 67:1 151:1 200:1 # cimex
10:1 22:1 43:1 49:1 63:1 81:1 126:1 216:1 234:1 # pharyngitis
12:1 26:1 34:2 57:1 67:1 95:1 184:1 295:1 # coccidioidomycosis
9:1 46:1 98:1 114:1 157:1 185:1 # glucagon
5:1 21:1 49:1 140:1 # italy
9:1 88:1 106:1 173:1 # weapon
62:1 98:1 154:1 # mucus
6:1 57:1 89:1 140:1 185:1 201:1 229:1 231:1 # glycogen
42:1 152:1 # sight
5:1 46:1 209:1 272:1 276:1 # scalp
1:1 10:1 15:1 17:1 28:1 29:1 31:1 54:1 107:1 180:1 298:1 # retinopathy
13:1 20:1 141:1 # iris
7:1 16:1 18:1 53:1 64:1 107:1 116:1 # pandemic
4:1 9:1 10:1 20:1 24:1 26:1 76:1 87:1 133:1 207:1 233:1 267:1 # periodontitis
10:1 16:1 27:1 34:1 36:1 98:1 124:1 146:1 223:1 # nucleotide
17:1 72:1 88:1 228:1 # urea
1:1 11:1 28:1 53:1 58:1 69:1 86:1 111:1 142:1 172:1 256:1 # thiamine
4:1 70:1 167:1 # smoker
13:1 # axis
4:1 9:1 37:1 52:2 60:1 83:1 125:1 185:1 280:1 # glomerulonephritis
3:1 49:1 53:1 # mite
16:1 34:1 101:1 124:1 # oxide
2:1 28:1 36:1 56:2 106:1 147:1 184:1 239:1 260:1 # hypothyroidism
28:1 62:1 125:1 # thrush
17:1 32:1 # tree
22:1 88:1 188:1 # fear
2:1 60:1 70:1 73:1 81:1 95:1 116:1 273:1 # haemochromatosis
14:1 15:1 21:1 22:1 33:1 41:1 46:1 189:1 # cataract
6:1 12:1 58:1 87:1 123:1 288:1 # benzodiazepine
28:1 33:1 41:1 189:1 # acth
17:1 22:1 29:1 238:1 # barrett
2:1 3:1 8:1 25:1 40:2 54:1 106:1 223:1 # osteoporosis
12:1 13:1 30:2 39:1 59:1 88:1 148:1 149:1 # diseases
1:1 4:1 10:1 37:1 41:1 80:1 97:1 194:1 225:1 226:1 290:1 298:1 # ivermectin
15:1 65:1 88:1 # wheat
5:1 57:1 # coal
2:1 18:1 28:1 38:1 45:1 49:1 53:1 218:1 # microlith
9:1 70:1 # monkey
56:1 58:1 101:1 106:1 239:1 # hypoxia
1:1 9:1 13:1 50:1 51:1 63:1 105:1 106:1 144:1 184:1 # poisoning
3:1 5:1 15:1 19:1 107:1 113:1 # palate
7:1 10:1 18:1 24:1 57:1 83:1 157:1 187:1 207:1 235:1 # anticoagulant
2:1 9:1 29:1 32:1 34:1 37:1 50:1 137:1 275:1 288:1 # metronidazole
1:1 10:1 13:1 49:1 63:1 105:1 131:1 226:1 234:2 # gingivitis
21:1 27:1 29:1 108:1 163:1 # tablet
15:1 # goat
76:1 121:1 # pepck
9:1 26:1 42:1 59:1 65:1 77:1 166:1 # adhesion
1:1 38:1 84:1 263:1 # myelin
7:1 18:1 38:1 49:1 50:1 83:1 107:1 154:1 # panniculitis
3:1 14:1 29:1 32:1 33:1 38:1 146:1 158:1 165:1 229:1 # tetracycline
2:1 11:1 45:1 54:1 72:1 106:1 140:1 245:1 269:1 # polyneuropathy
9:1 45:1 55:1 57:1 98:1 114:1 288:1 # fluconazole
3:1 29:1 58:1 73:1 76:1 80:1 111:1 # petechiae
7:1 9:1 10:1 18:1 24:1 57:1 83:1 187:1 207:1 235:1 # anticonvulsant
10:2 13:1 25:1 49:1 165:1 246:1 # cystitis
2:1 5:1 22:1 62:1 110:1 160:1 291:1 # arousal
9:1 42:1 47:1 100:1 122:1 # tonsil
9:1 10:1 15:1 19:1 26:1 77:1 83:1 102:1 118:1 127:1 258:1 # ovulation
30:1 35:1 43:1 56:1 116:2 199:1 246:1 # emphysema
25:1 38:1 47:1 59:1 95:1 97:1 226:1 # livestock
1:2 6:1 9:1 10:1 11:1 24:1 57:1 86:1 117:1 207:1 298:1 # incontinence
2:1 3:1 6:1 24:1 25:1 32:1 39:1 103:1 139:1 212:1 # gastroenteritis
9:1 10:1 12:1 15:1 19:1 26:1 77:1 100:1 102:1 118:1 127:1 258:1 # dilation
2:1 4:1 28:1 37:1 60:1 84:1 126:1 273:1 280:1 # erythromelalgia
11:1 59:1 68:1 178:1 # numbness
7:1 11:1 46:1 # cane
2:1 28:1 60:1 62:1 261:1 273:1 # thrombus
2:1 6:1 56:1 85:1 89:1 119:1 138:1 153:1 155:1 159:1 171:1 176:1 201:1 231:1 # hydrogen
9:1 10:1 41:1 57:1 117:1 169:1 225:1 226:1 # conjunctiva
3:1 15:1 83:1 90:1 113:1 204:1 # sulfate
48:1 84:1 99:1 293:1 # t-cell
7:1 14:1 193:1 237:1 # gran
1:1 5:1 9:1 10:1 15:1 19:1 26:1 77:1 81:1 102:1 118:1 127:1 258:1 # inhalation
1:1 38:1 42:1 63:1 105:1 163:1 263:1 292:1 # sibling
33:1 74:1 188:1 238:1 # feedback
73:1 99:1 100:1 111:1 # chill
99:1 100:1 129:1 # pill
9:1 30:1 55:1 60:1 70:1 133:1 269:1 # pseudomonas
1:1 62:1 63:1 105:1 111:1 154:1 # cushing
2:1 23:1 31:1 40:1 44:1 51:1 54:1 107:1 157:1 289:1 # prosopagnosia
9:2 10:1 26:1 48:1 57:1 77:1 102:1 117:1 118:1 121:1 197:1 # conception
7:1 10:1 24:1 47:1 120:1 136:1 187:1 207:1 292:1 # autoantibody
9:2 52:1 64:1 133:1 # london
18:1 37:1 57:1 200:1 # mexico
9:1 13:1 51:1 106:1 144:1 184:1 # poison
10:1 13:1 31:1 49:1 131:1 210:1 # synovitis
43:1 54:1 70:1 81:1 100:1 111:1 114:1 116:1 259:1 # haemophilus
2:1 3:1 4:1 6:1 24:1 103:1 125:1 130:1 131:1 141:1 # enterovirus
19:1 30:1 39:1 69:1 71:1 148:1 # amylase
4:1 9:1 48:1 67:1 73:1 91:1 95:1 117:1 # onchocerciasis
34:1 52:1 69:1 71:1 184:1 # amyloid
100:1 129:1 # pupil
14:1 17:1 28:1 29:1 72:1 128:1 228:1 # urethra
13:1 76:1 84:1 131:1 # pelvis
1:1 5:1 31:1 143:1 180:1 # albino
3:1 22:1 25:1 28:1 40:1 150:1 223:1 # osteoarthritis
5:1 15:1 18:1 46:2 67:1 104:1 232:1 272:1 # calcification
100:1 156:1 # il-6
46:1 69:1 199:1 # camp
35:1 43:1 60:1 91:1 140:1 199:1 278:1 # lymphoma
4:1 5:1 9:1 38:1 49:1 51:1 55:1 76:1 267:1 277:1 # personality
4:1 20:2 32:1 48:1 140:1 152:1 185:1 229:1 233:1 257:1 # triglyceride
13:1 125:1 164:1 167:1 # bruxism
3:1 15:1 47:1 65:1 95:1 107:1 121:1 165:1 # hepatocytes
26:1 34:1 54:1 129:1 184:1 # opioids
45:1 62:1 114:1 116:1 120:1 # embolus
47:1 95:1 136:1 261:1 # buttock
17:1 28:1 29:1 32:1 36:1 37:1 91:1 128:1 137:1 174:1 200:1 # methotrexate
9:1 10:1 16:1 26:1 27:1 29:1 77:1 84:1 102:1 118:1 # deletion
20:1 45:1 58:1 72:1 106:1 140:1 # polyuria
8:1 17:1 32:1 70:1 116:1 # tremor
5:1 10:1 26:1 35:1 41:1 102:1 117:1 169:1 225:1 262:1 # malfunction
4:1 17:1 22:1 46:1 97:1 226:1 234:1 240:1 # caregiver
6:1 10:1 15:1 25:1 32:1 37:1 122:1 125:1 127:1 212:1 # menstruation
100:1 120:1 184:1 # boil
6:1 20:1 64:1 190:1 # friend
4:1 10:1 12:1 18:1 83:1 97:1 150:1 154:1 226:1 235:1 # diverticulum
8:1 72:1 90:1 131:1 226:1 # survivor
10:1 38:1 49:1 100:1 131:1 152:1 # vitiligo
17:1 23:1 26:1 42:1 59:1 90:1 178:1 # suppression
7:1 10:1 11:1 18:1 25:1 28:1 29:1 59:1 65:1 235:1 # anesthetic
17:1 25:1 59:1 218:1 # crest
7:1 24:1 28:1 35:1 60:1 91:1 187:1 278:1 # xanthoma
9:1 11:1 17:1 32:1 35:1 106:1 116:1 121:1 183:1 # treponema
65:1 73:1 81:1 84:1 141:1 287:1 # wheelchair
3:1 21:1 25:1 39:1 # taste
10:1 13:1 20:1 25:1 32:1 39:1 49:1 139:1 212:1 257:1 # gastritis
13:1 39:1 42:1 52:1 58:1 184:1 249:1 # loiasis
7:1 17:1 19:1 64:1 84:1 141:1 # ireland
108:1 139:1 238:1 # gaba
3:1 4:1 6:1 11:1 16:1 59:1 64:1 178:1 182:1 # tenderness
14:1 59:1 97:1 237:1 # graves
14:1 237:1 # graft
12:1 15:1 19:1 39:1 47:1 51:1 87:1 100:1 191:1 # vasodilator
3:1 4:1 25:1 40:1 130:1 # zoster
9:1 10:1 26:1 49:1 50:1 57:1 77:1 102:1 118:1 231:1 289:1 # cognition
21:1 22:1 25:1 73:1 219:1 # starch
2:1 28:1 43:1 54:1 60:1 111:1 120:1 259:1 273:1 # thrombophilia
4:1 48:1 131:1 # cervix
5:1 13:1 38:1 53:1 65:1 99:1 116:1 238:1 292:1 # hemiballismus
9:1 10:1 12:1 25:1 26:1 59:1 77:1 89:1 102:1 118:1 152:1 # digestion
2:1 3:1 23:1 30:1 36:1 39:1 44:1 75:1 79:1 88:1 92:1 93:1 132:1 148:1 # protease
1:1 14:1 237:1 287:1 # grain
5:1 46:1 62:1 83:1 114:1 154:1 272:1 # calculus
28:1 43:1 81:1 173:1 # aphthae
1:1 11:1 86:1 # wine
68:1 70:1 72:1 109:1 110:1 # tumour
10:1 15:1 18:1 26:1 38:1 46:1 102:1 127:1 163:1 206:1 232:1 258:1 # publication
8:1 16:1 20:1 34:1 114:1 124:1 # fluoride
21:1 27:1 29:1 89:1 97:1 108:1 163:1 248:1 # vegetable
17:1 25:1 40:1 72:1 106:1 109:1 228:1 285:1 # posture
5:1 7:1 10:1 13:1 19:1 49:1 50:1 238:1 242:1 # balanitis
19:1 39:1 47:1 54:1 161:1 165:1 167:1 # cytoplasm
10:1 12:1 15:1 18:1 19:1 46:1 127:1 146:1 232:1 # claudication
52:1 70:1 81:1 116:1 143:1 177:1 185:1 231:1 # haemoglobin
# yaws
3:1 15:1 21:1 35:1 69:1 113:1 114:1 136:1 185:1 # glutamate
8:1 34:1 65:1 70:1 91:1 116:1 184:1 # hemorrhoid
1:1 9:1 26:1 39:1 42:1 77:1 191:1 # invasion
45:1 62:1 83:1 114:1 # volvulus
3:1 15:1 20:1 23:1 35:1 113:1 151:1 # primate
12:1 19:1 39:1 68:1 70:1 87:1 161:1 167:1 227:1 284:1 # plasmodium
34:1 67:1 295:1 # cidp
5:1 8:1 38:1 46:1 50:1 58:1 202:1 272:1 # california
4:1 14:1 15:1 22:1 56:1 76:1 107:1 239:1 252:1 267:1 # hyperparathyroidism
1:1 18:1 20:1 67:1 69:1 129:1 199:1 204:1 # rifampicin
6:1 24:1 37:1 48:1 68:1 103:1 109:1 116:1 # cementum
17:1 74:1 164:1 # breed
1:1 3:1 14:1 25:1 116:1 122:1 164:1 287:1 # brainstem
9:1 20:1 23:1 26:1 77:1 # prion
13:1 25:1 40:1 47:1 51:1 60:1 73:1 111:1 209:1 # schistosomiasis
1:1 6:1 114:1 # influenzae
83:1 276:1 # pulp
5:1 7:1 10:1 14:1 24:1 131:1 141:1 187:1 207:1 226:1 # antivirals
8:1 9:1 31:1 65:1 88:1 # gonorrhea
9:1 26:1 57:1 67:1 110:1 117:1 122:1 169:1 209:1 # unconsciousness
3:1 15:1 35:1 38:1 113:1 146:1 151:1 # climate
10:1 14:1 15:1 16:1 26:1 102:1 127:1 166:1 237:1 258:1 275:1 # degradation
35:1 69:1 139:1 # gamma
1:1 22:1 27:1 50:1 63:1 88:1 105:1 # learning
3:1 27:1 59:1 95:1 165:1 269:1 # leukocytes
28:1 68:1 205:1 297:1 # thumb
4:2 39:1 76:1 89:1 112:1 198:1 267:1 # asperger
72:2 194:1 # murmur
8:1 52:1 # floor
6:1 27:1 48:1 83:1 117:1 125:1 131:1 141:1 # virulence
55:1 100:1 287:1 # snail
16:1 28:1 29:1 37:1 39:1 69:1 81:1 128:1 137:1 174:1 200:1 # dexamethasone
4:1 14:1 89:1 97:1 123:1 157:1 # beverage
6:1 25:1 28:1 39:1 50:1 58:1 65:1 283:1 # myasthenia
1:1 5:1 53:1 68:1 172:1 261:1 # albumin
5:1 21:1 35:1 262:1 # malta
7:1 13:1 31:1 40:1 42:1 165:1 222:1 249:1 266:1 # cyanosis
13:1 19:1 25:1 83:1 104:1 109:1 # fistula
2:1 23:1 44:1 52:1 61:1 67:1 101:1 211:1 # ciprofloxacin
1:1 11:1 86:1 # swine
65:1 73:1 # cheek
1:1 7:1 19:1 37:1 50:1 84:1 242:1 # melanin
22:1 139:1 157:1 # agar
17:1 41:1 68:1 80:1 109:1 290:1 # rectum
6:1 18:1 73:1 111:1 # chicken
2:1 9:1 10:1 13:1 49:1 73:1 111:1 117:1 164:1 # bronchitis
9:1 10:1 26:1 27:1 30:1 41:1 77:1 80:1 84:1 102:1 118:1 225:1 290:1 # selection
26:1 38:1 45:1 62:1 106:1 125:1 131:1 141:1 # poliovirus
2:1 6:1 23:1 44:1 61:1 188:1 261:1 292:1 # ibuprofen
1:1 64:1 270:1 # wind
1:1 2:1 3:1 20:1 23:1 36:1 44:1 66:1 72:1 75:1 78:1 79:1 82:1 92:1 93:1 94:1 96:1 132:1 134:1 135:1 214:1 215:1 # proteinuria
2:1 4:1 40:1 45:1 51:1 # aerosol
5:1 10:1 15:1 21:1 26:1 49:1 102:1 107:1 127:1 129:1 258:1 276:1 # palpitation
8:1 17:1 36:1 43:1 47:1 48:1 80:1 91:1 121:1 265:1 # photoreceptor
9:1 10:1 12:1 15:2 19:1 21:1 26:1 77:1 100:1 102:1 118:1 127:1 258:1 # dilatation
9:1 10:1 14:1 15:1 26:1 77:1 102:1 118:1 127:1 131:1 164:1 252:1 258:1 292:1 # vibration
1:1 3:1 15:1 55:1 72:1 109:1 113:1 143:1 285:1 286:1 # turbinate
19:1 84:1 89:1 99:1 111:1 152:1 293:1 # shigella
4:1 19:1 39:1 42:1 56:1 76:1 161:1 239:1 267:1 # hyperplasia
11:1 35:1 42:1 59:1 68:1 157:1 227:1 284:1 289:1 # magnesium
1:1 6:1 11:1 16:1 31:1 40:1 42:1 86:1 166:1 222:1 266:1 # adenosine
4:2 20:2 123:2 233:2 292:1 # beriberi
16:1 27:1 74:1 99:1 100:1 107:1 116:1 129:1 173:1 # papilledema
14:1 72:1 # aura
5:1 19:1 28:1 36:1 56:1 69:1 81:1 106:1 239:1 # hypothalamus
17:1 25:1 32:1 69:1 88:1 212:1 # stream
4:1 48:1 56:1 76:1 140:1 185:1 198:1 229:1 239:1 267:1 # hyperglycemia
19:1 173:1 # flap
4:1 54:1 57:1 76:1 267:1 # copper
1:1 3:1 4:1 24:1 27:1 130:1 269:1 # interleukin
1:1 2:1 10:1 19:1 23:1 33:1 41:1 44:1 45:1 189:1 225:1 298:1 # prolactin
1:1 19:1 31:1 39:1 53:1 89:1 161:1 167:1 172:1 180:1 231:1 # plasminogen
12:1 14:1 43:1 58:1 157:1 173:1 # diaphragm
18:1 48:1 184:1 # voice
1:1 3:1 6:1 24:1 38:1 84:1 89:1 99:1 152:1 201:1 293:1 # intelligence
1:1 4:1 10:1 20:1 49:1 188:1 298:1 # ferritin
4:1 18:1 20:1 59:1 65:1 73:2 111:1 209:1 233:1 # escherichia
6:1 17:1 73:1 85:1 100:1 111:1 # children
7:1 10:1 19:1 24:1 25:1 83:1 151:1 187:1 # stimulant
35:1 39:1 # mask
7:1 13:1 24:1 28:1 33:1 40:1 42:1 46:1 91:1 187:1 222:1 249:1 # acanthosis
1:1 15:1 16:1 38:1 55:1 84:1 116:1 263:1 286:1 # demyelination
4:1 27:1 45:1 56:1 73:1 76:1 91:1 239:1 267:1 # hypercholesterolemia
5:1 19:1 22:1 244:1 281:1 288:1 # kala-azar
2:1 22:1 27:1 32:1 41:1 46:1 80:1 84:1 95:1 240:1 290:1 # electrocardiogram
2:1 4:1 54:1 56:1 58:1 76:1 129:1 239:1 245:1 267:1 # hyperopia
2:1 17:1 29:1 32:1 62:1 125:1 131:1 141:1 # retrovirus
5:1 6:1 43:1 48:1 52:1 60:1 81:1 117:1 121:1 216:1 # encephalomyelitis
2:1 110:1 218:1 # croup
19:1 35:1 39:1 47:1 54:1 101:1 161:1 167:1 # toxoplasma
14:1 100:1 164:1 288:1 # brazil
2:1 15:1 33:1 35:1 47:1 54:1 60:1 73:1 273:1 278:1 # achromatopsia
28:1 91:1 110:1 # thought
9:1 10:1 26:1 45:1 77:1 99:1 102:1 106:1 114:1 118:1 136:1 # pollution
7:1 11:1 25:1 28:1 42:1 58:1 59:2 65:1 # anesthesia
4:1 10:1 14:1 33:1 41:1 56:1 76:1 189:1 225:1 226:1 239:1 267:1 # hyperactivity
4:1 10:1 15:1 38:1 100:1 150:1 188:1 # fertilization
4:1 9:1 10:1 26:1 77:1 102:1 118:1 125:1 197:1 # eruption
1:1 9:1 15:1 19:1 37:1 47:1 50:1 84:1 # melatonin
2:1 3:1 5:1 15:1 23:1 44:1 113:1 191:1 276:1 # valproate
5:1 21:1 29:1 37:1 137:1 248:1 # metal
197:1 239:1 # egypt
28:1 111:1 152:1 # thigh
1:1 10:1 11:1 86:1 88:1 298:1 # tinea
1:1 8:1 20:1 43:1 56:1 106:1 260:1 # porphyrin
18:1 26:1 45:1 52:1 143:1 231:1 234:1 # biologic
19:1 37:1 74:1 83:1 99:1 196:1 # medulla
3:1 4:1 10:1 13:1 20:1 22:1 49:1 130:1 150:1 233:1 # arteritis
8:1 11:1 33:1 41:1 57:1 126:1 189:1 238:1 # corynebacterium
87:1 # wood
40:1 57:1 # pcos
1:1 4:1 20:1 56:1 76:1 83:1 90:1 122:1 233:1 239:1 267:1 # hyperinsulinism
1:1 3:1 4:1 20:2 22:1 29:1 55:1 97:1 130:1 233:1 286:1 # veterinarian
1:1 4:1 20:1 63:1 90:1 105:1 188:1 233:1 # suffering
9:1 200:1 # exon
199:1 # cgmp
8:1 10:1 57:2 95:1 98:1 114:1 150:1 185:1 # glucocorticoids
36:1 43:2 47:1 54:1 91:2 143:1 177:1 259:1 # photophobia
49:2 54:1 56:1 106:1 109:1 129:1 239:1 # hypopituitarism
108:1 126:1 164:1 204:1 # fabry
2:1 28:1 49:1 60:1 229:1 273:1 288:1 # azithromycin
3:1 15:1 27:1 28:1 29:1 268:1 # athlete
111:1 217:1 226:1 # hiv-1
9:1 10:1 18:1 20:1 26:1 41:1 77:1 102:1 118:1 225:1 # friction
13:1 25:1 31:1 40:2 42:1 47:1 210:1 222:1 249:1 266:1 # synostosis
2:2 3:1 4:1 23:1 25:1 44:1 59:1 89:1 130:1 231:1 # progesterone
39:1 58:1 67:1 204:1 209:1 # fascia
13:1 19:1 25:1 39:1 47:1 54:1 111:1 161:1 167:1 # histoplasmosis
4:1 20:1 97:1 226:1 # river
9:1 20:1 32:1 48:1 58:1 257:1 # ceftriaxone
1:1 10:1 31:1 33:1 41:1 57:1 60:1 180:1 189:1 225:1 229:1 298:1 # actinomycosis
5:1 18:1 234:1 # myalgic
8:1 17:1 22:1 88:1 194:1 202:1 # forearm
16:1 18:1 34:1 67:1 90:1 124:1 295:1 # suicide
4:1 15:1 28:1 65:1 88:1 # weather
1:1 63:1 105:1 191:1 226:1 234:2 # gingiva
4:1 10:1 18:1 25:1 48:1 57:1 165:1 235:1 246:1 # cysticercosis
15:1 20:1 23:1 26:1 28:1 54:1 111:1 288:1 # azathioprine
68:1 114:1 199:1 # lump
9:1 10:1 26:1 45:1 77:1 102:1 114:1 118:1 136:1 # evolution
7:1 28:1 29:1 31:1 45:1 81:1 128:1 # ethanol
27:1 88:1 89:1 157:1 # leakage
5:1 19:1 30:1 33:1 40:1 41:1 47:1 116:1 139:1 189:1 # galactosemia
5:1 11:1 59:1 178:1 238:1 # baldness
26:1 61:1 100:1 104:1 143:1 # biofilm
27:1 53:1 58:1 116:1 269:1 # leukemia
28:1 73:1 100:1 111:1 141:1 143:1 150:1 # childbirth
12:1 20:1 25:1 32:1 34:1 40:1 52:1 146:1 212:1 227:1 257:1 # clostridium
7:1 13:1 19:1 64:1 # island
40:1 43:1 52:1 54:1 91:1 112:1 146:1 165:1 229:1 259:1 # cyclophosphamide
3:1 15:1 19:1 113:1 200:1 # latex
7:1 21:1 24:1 62:1 81:1 125:1 131:1 141:1 187:1 # hantavirus
18:1 20:1 29:1 # rickets
7:1 10:1 15:1 19:1 21:1 24:1 127:1 151:1 161:1 187:1 199:1 # implantation
55:1 # mrna
1:1 8:1 11:1 17:1 31:1 43:1 86:1 121:2 129:1 # norepinephrine
1:1 10:1 15:1 21:1 25:1 122:1 127:1 219:1 298:1 # statins
15:1 28:1 54:1 56:1 107:1 147:1 # myopathy
46:1 69:1 95:1 106:1 111:1 199:1 211:1 # hippocampus
3:1 27:1 95:1 165:1 269:1 # leukocyte
30:1 74:1 # seed
1:1 10:1 27:1 121:1 197:1 298:1 # leptin
15:1 20:1 35:1 58:1 65:1 72:1 109:1 116:1 285:1 # hematuria
5:1 8:1 19:1 35:1 51:1 108:1 197:1 243:1 253:1 262:1 # malabsorption
2:1 4:1 28:1 56:2 76:1 147:1 150:1 239:1 260:1 267:1 # hyperthyroidism
1:1 31:1 40:1 42:1 43:1 54:1 100:1 111:1 180:1 222:1 223:1 259:1 # eosinophil
18:1 19:1 20:1 22:1 48:1 84:1 99:1 191:1 293:1 # varicella
62:1 157:1 191:1 # vagus
30:1 59:1 65:1 73:1 # cheese
7:1 21:1 24:1 33:1 41:1 72:1 90:1 187:1 189:1 204:1 294:1 # surfactant
3:1 6:1 7:1 26:1 36:1 42:1 63:1 79:1 122:1 234:1 # angiotensin
2:1 9:1 23:1 36:1 44:1 47:1 75:1 92:1 # proton
14:1 32:1 33:1 158:1 # track
38:1 67:1 68:1 100:1 227:1 284:1 # cilium
3:1 9:1 13:1 26:1 27:1 42:1 77:1 84:1 131:1 # television
1:1 2:1 4:1 9:1 30:1 36:1 47:1 50:1 75:1 # serotonin
6:1 16:1 31:1 43:1 81:1 140:1 166:1 199:1 216:1 # lymphadenopathy
9:2 26:1 42:1 57:1 62:1 77:1 117:1 154:1 178:1 # concussion
1:1 20:1 104:1 164:1 292:1 # fibrin
15:1 52:1 54:1 57:1 83:1 107:1 157:1 # coagulopathy
8:1 17:1 51:1 59:1 150:1 243:1 # resort
4:1 10:2 13:1 14:1 15:1 49:1 127:1 252:1 # keratitis
43:1 62:1 145:1 205:1 239:1 # typhus
8:1 43:1 45:1 70:1 106:1 111:1 140:1 # polymorphism
9:1 10:1 26:1 36:1 70:1 77:1 102:1 116:1 118:1 # emotion
3:1 4:1 6:1 24:1 30:1 103:1 126:1 130:1 236:1 246:1 # dysentery
1:1 20:1 22:1 65:1 107:1 121:1 # heparin
8:1 62:1 108:1 109:1 120:1 150:1 # abortus
7:1 13:1 46:1 55:1 108:1 143:1 # cannabis
1:1 20:1 22:2 204:1 # warfarin
9:2 26:1 42:1 57:1 77:1 83:1 # convulsion
8:1 17:1 65:1 88:1 166:1 202:1 # forehead
11:1 19:1 39:1 54:1 161:1 167:1 223:1 # neoplasm
14:1 21:1 22:1 29:1 33:1 48:1 69:1 70:1 107:1 248:1 # paracetamol
9:1 10:1 11:1 49:1 50:1 68:1 70:1 269:1 # pneumonitis
25:1 62:1 125:1 218:1 # crust
3:1 7:1 19:1 31:1 37:1 84:1 95:1 165:1 # melanocyte
2:1 18:1 19:1 22:1 53:1 61:1 100:1 104:1 218:1 # microfilariae
2:1 27:1 40:1 47:1 112:1 121:1 129:1 141:1 197:1 # leptospirosis
5:1 58:1 234:1 # myalgia
7:1 17:1 73:1 81:1 117:1 218:1 # chancre
8:1 17:1 73:1 88:1 91:1 # chorea
7:1 38:1 64:1 139:1 152:1 # ligand
15:1 17:1 27:1 28:1 59:1 88:1 164:1 178:1 268:1 # breathlessness
10:1 11:1 13:1 20:1 43:1 49:1 121:1 # nephritis
1:2 20:1 63:1 85:1 105:1 # drinking
59:1 115:1 # esrd
3:1 7:1 19:1 41:1 63:1 80:1 84:1 190:1 234:1 290:1 # telangiectasia
6:1 8:1 10:1 15:1 20:1 21:1 24:1 26:1 102:1 103:1 127:1 190:1 258:1 # orientation
10:1 16:1 18:1 25:1 34:1 59:1 67:1 76:1 124:1 235:1 295:1 # pesticide
3:1 15:1 35:1 113:1 # mate
1:1 38:1 52:1 83:1 177:1 185:1 261:1 263:1 # globulin
9:1 12:1 55:1 56:1 106:1 166:1 231:1 239:1 # hypogonadism
22:1 34:1 40:1 42:1 57:1 133:1 160:1 184:1 222:1 # sarcoidosis
42:1 58:1 62:1 125:1 178:1 # russia
47:1 50:1 136:1 151:1 169:1 184:1 # autoimmunity
2:1 10:2 15:1 21:1 23:1 25:1 40:1 44:1 49:1 127:1 219:1 # prostatitis
6:2 16:2 48:1 64:1 76:1 117:1 121:1 # dependence
4:2 11:1 # werner
20:1 22:1 68:1 227:1 238:1 284:1 # barium
17:1 43:1 54:1 73:1 111:1 209:1 259:1 # schizophrenia
10:1 25:1 35:1 152:1 # stigma
9:1 25:1 32:1 39:1 51:1 57:1 95:1 122:1 191:1 212:1 # vasoconstriction
28:1 49:1 53:1 167:1 # smith
9:1 10:1 15:1 21:1 26:1 77:1 102:1 118:1 127:1 166:1 173:1 197:1 258:1 275:1 # adaptation
22:1 74:1 115:1 # edwards
4:1 6:1 9:1 17:1 48:1 57:1 117:1 188:1 # conference
43:1 58:1 81:1 112:1 157:1 216:1 234:1 236:1 246:1 # dysphagia
28:1 45:1 65:1 106:1 116:1 140:1 165:1 229:1 # polycythemia
4:1 9:1 11:1 51:1 76:1 84:1 267:1 277:1 # personnel
31:1 40:1 90:1 151:1 169:1 266:1 # immunosuppression
1:2 10:1 24:1 63:1 105:1 204:1 207:1 287:1 298:1 # fainting
10:1 13:1 136:1 # utis
6:1 7:1 11:1 17:1 63:1 139:1 237:1 # gangrene
1:1 5:1 20:1 21:1 23:1 29:1 37:1 137:1 248:1 # prinzmetal
34:1 52:1 84:1 184:1 # keloid
# rbcs
27:1 54:1 87:1 107:1 133:1 # levodopa
1:1 5:1 11:1 38:1 86:1 160:1 263:1 # saline
3:1 4:1 57:1 60:1 130:1 136:1 199:1 # computer
7:1 39:1 42:1 46:2 58:1 98:1 122:1 # caucasians
10:1 13:1 136:1 154:1 # cutis
7:2 10:1 24:1 26:1 34:1 101:1 102:1 187:1 207:1 275:1 # antioxidant
1:1 10:1 15:1 55:1 114:1 136:1 157:1 185:1 286:1 298:1 # agglutination
2:1 9:1 11:1 43:1 121:1 # nephron
7:1 14:1 15:1 32:1 46:1 52:1 95:1 122:1 158:1 193:1 # translocation
13:1 30:1 125:1 164:1 # bruise
9:1 25:1 40:1 47:1 120:1 # boston
63:1 73:1 111:1 169:2 241:1 # chikungunya
1:1 63:1 66:1 78:1 84:1 99:1 105:1 123:1 156:1 293:1 # well-being
6:1 28:1 36:1 38:1 64:1 65:1 84:1 133:1 227:1 # endothelium
3:1 15:1 113:1 200:1 275:1 # exudate
8:1 19:1 108:1 120:1 # labor
61:1 91:1 # hoof
26:1 38:2 45:1 60:1 84:1 106:1 # poliomyelitis
1:1 12:1 38:1 58:1 166:1 170:1 185:1 # gliadin
5:1 19:1 30:1 33:1 40:1 41:1 47:1 139:1 189:1 # galactose
13:1 25:1 43:1 91:1 111:1 140:1 199:1 # lymphohistiocytosis
2:1 3:1 4:1 5:1 9:1 25:1 40:1 130:1 133:1 # aldosterone
2:1 16:1 30:1 32:1 40:1 200:1 # dextrose
19:1 157:1 161:1 # plague
12:1 26:1 34:2 57:1 67:1 95:1 184:1 295:1 # coccidioides
4:1 11:1 13:1 20:1 30:1 58:1 66:1 178:1 233:1 # neisseria
2:1 11:1 40:1 43:1 72:1 111:1 210:1 239:1 269:1 # neurosyphilis
1:1 2:1 8:1 52:1 73:1 268:1 # chloroquine
19:1 21:1 29:1 37:1 39:1 42:1 58:1 137:1 161:1 173:1 248:1 # metaplasia
18:1 38:1 67:1 69:1 70:1 99:1 100:1 101:1 # amoxicillin
13:1 40:1 42:1 73:1 91:1 210:1 222:1 229:1 249:1 # psychosis
10:1 13:1 90:1 111:1 136:1 141:1 167:1 277:1 # hirsutism
5:1 14:1 32:1 38:1 158:1 # trali
9:1 55:1 166:1 # gonad
16:1 18:1 131:1 # devic
27:1 33:1 35:1 83:1 154:1 # macule
1:1 10:2 25:1 26:1 49:1 102:1 109:1 122:1 136:1 # institution
4:1 8:1 12:1 13:1 16:1 51:1 115:1 144:1 149:1 182:1 243:1 250:1 271:1 277:1 299:1 300:1 # disorders
3:1 25:1 28:1 36:1 39:1 47:1 107:1 # toothpaste
3:1 14:1 27:1 29:1 32:1 158:1 161:1 173:1 234:1 # tetraplegia
16:1 20:1 38:1 68:1 84:1 141:1 227:1 284:1 # delirium
18:1 20:1 48:1 # rice
9:1 20:1 26:1 77:1 122:1 131:1 141:1 # virions
1:1 5:1 63:1 105:1 191:1 226:1 234:2 # gingival
4:1 37:1 38:1 76:1 88:1 100:1 108:1 143:1 194:1 267:1 # permeability
8:1 49:1 143:1 # orbit
1:1 10:1 13:1 25:1 31:1 40:1 42:1 165:1 180:1 222:1 246:1 249:1 266:1 298:1 # cystinosis
3:1 29:1 37:1 69:1 137:1 139:1 # gamete
27:1 161:1 173:1 # apple
2:1 3:1 29:1 65:1 73:1 95:1 112:1 129:1 141:1 # spirochete
6:1 30:1 37:1 116:1 # semen
1:1 11:1 14:1 22:1 34:1 86:1 108:1 131:1 143:1 275:1 # vidarabine
6:1 8:1 11:1 17:1 51:1 59:1 178:1 243:1 # soreness
8:1 17:1 38:1 58:1 84:1 120:1 # borrelia
7:1 14:1 24:1 53:1 151:1 152:1 187:1 193:1 237:1 # immigrant
9:1 15:1 18:1 22:1 46:1 55:1 120:1 143:1 232:1 240:1 # bicarbonate
5:1 13:1 38:1 45:1 57:1 91:1 167:1 # alcoholism
1:1 7:1 57:1 60:1 67:1 117:1 191:1 229:1 # vancomycin
17:1 18:1 20:1 25:1 32:1 41:1 72:1 109:1 212:1 228:1 257:1 285:1 # stricture
2:1 5:1 33:1 37:1 60:1 139:1 140:1 218:1 273:1 280:1 # acromegaly
10:1 14:1 15:1 17:1 26:1 59:1 102:1 112:1 127:1 129:1 141:1 252:1 258:1 # respiration
5:1 22:1 46:1 107:1 240:1 # carpal
17:1 88:1 164:1 166:1 # bread
2:1 9:1 62:1 73:1 117:1 164:1 205:1 # bronchus
1:1 4:1 10:1 14:1 15:1 31:1 95:1 127:1 165:1 180:1 252:1 298:1 # keratinocytes
1:1 10:1 15:1 25:1 59:1 97:1 139:1 152:1 # investigator
8:1 26:1 70:1 # morquio
2:1 6:1 11:1 32:1 50:1 54:1 76:1 136:1 245:1 269:1 # neutropenia
2:1 3:1 23:1 36:1 44:1 54:1 57:1 75:1 79:1 92:1 93:1 132:1 140:1 185:1 229:1 # glycoprotein
24:1 28:1 30:1 39:1 81:1 148:1 210:1 # synthase
17:1 19:1 22:1 53:1 58:1 83:1 109:1 116:1 # tularemia
12:1 20:1 34:1 49:1 145:1 152:1 234:1 # rigidity
9:1 20:1 26:1 77:1 131:1 141:1 # virion
1:1 63:1 105:1 157:1 234:1 # aging
1:1 2:1 11:1 40:1 42:1 86:1 145:1 222:1 260:1 # tyrosine
275:1 # nmda
6:1 16:1 74:1 # sweden
1:1 2:1 11:1 42:1 59:1 85:1 86:1 119:1 178:1 # drowsiness
7:1 8:1 17:1 31:1 58:1 200:1 # anorexia
6:1 27:1 31:1 37:1 60:1 112:1 139:1 161:1 280:1 # splenomegaly
10:1 12:1 15:1 19:1 39:1 51:1 87:1 100:1 127:1 191:1 # vasodilation
4:1 9:1 10:1 20:1 47:1 49:2 50:1 76:1 233:1 267:1 # peritonitis
1:1 107:1 112:1 287:1 # spain
28:1 29:1 37:1 69:1 83:1 90:1 91:1 128:1 137:1 174:1 204:1 # sulfamethoxazole
6:1 10:1 13:1 16:1 24:1 25:1 103:1 207:1 # dentist
27:1 50:1 161:1 211:1 # nipple
13:1 39:1 42:1 58:1 63:1 109:1 169:1 234:1 249:1 # tungiasis
7:1 26:1 43:1 63:1 81:1 140:1 199:1 216:1 234:1 # lymphangiomatosis
15:1 35:2 47:1 60:1 65:1 116:1 278:1 # hematoma
6:1 16:1 31:1 35:1 60:1 166:1 278:1 # adenoma
55:1 # nafld
166:1 # adhd
14:1 32:1 33:1 65:1 73:1 88:1 158:1 # trachea
3:1 4:1 20:1 22:1 26:1 27:1 45:1 130:1 150:1 233:1 # arteriole
2:2 23:1 28:1 36:1 44:1 60:1 75:1 92:1 143:1 273:1 # prothrombin
5:1 14:1 22:1 28:1 58:1 150:1 234:1 # arthralgia
6:1 10:1 15:1 21:1 24:1 37:1 103:1 127:1 129:1 152:1 # pigmentation
22:1 27:1 28:1 29:1 81:1 128:1 198:1 # lethargy
17:1 25:1 32:1 47:1 60:1 121:1 197:1 212:1 229:1 # streptomycin
30:1 38:1 39:1 107:1 148:1 211:1 # lipase
30:1 55:1 173:1 210:1 # synapse
3:1 7:1 8:1 14:1 32:1 106:1 112:1 122:1 150:1 158:1 193:1 # transporter
2:1 9:1 26:1 38:1 45:1 73:1 111:1 117:1 164:1 # bronchiolitis
4:1 13:1 14:1 15:1 40:1 42:1 47:1 222:1 249:1 252:1 # keratosis
1:1 31:1 62:1 111:1 125:1 131:1 141:1 180:1 # rhinovirus
4:1 9:1 10:1 15:1 26:1 50:1 58:1 65:1 77:1 102:1 118:1 127:1 258:1 # herniations
8:1 106:1 141:1 150:1 287:1 # airport
3:1 4:1 17:1 49:1 66:1 130:1 # reiter
91:1 # shoe
1:1 7:1 24:1 53:1 55:1 68:1 125:1 172:1 187:1 286:1 # ruminant
6:1 33:1 52:1 61:1 146:1 188:1 238:1 # baclofen
22:1 27:1 46:1 117:1 146:1 169:1 240:1 261:1 # carbuncle
1:1 2:1 184:1 237:1 # groin
2:1 4:1 28:1 54:1 106:1 126:1 184:1 245:1 # erythropoietin
8:1 40:1 57:2 98:1 194:1 229:1 # mucormycosis
1:1 4:1 10:1 14:1 15:1 127:1 252:1 298:1 # keratin
8:1 194:1 # worms
3:1 59:1 95:1 165:1 # myocytes
2:1 4:1 9:1 11:1 43:1 60:1 65:1 70:1 183:1 254:1 273:1 # pheromone
57:1 60:1 # comb
25:1 28:1 111:1 141:1 277:1 # thirst
29:1 # sweet
1:1 21:1 29:1 31:1 33:1 48:1 53:1 54:1 69:1 142:1 172:1 180:1 248:1 256:1 # acetaminophen
13:1 131:1 167:1 204:1 # favism
34:1 67:1 209:1 295:1 # scid
7:1 21:1 24:1 62:1 81:1 125:1 131:1 141:1 187:1 # hantaviruses
15:1 20:1 32:1 58:1 73:1 111:1 210:1 229:1 257:1 # psychiatrist
17:1 22:1 25:1 28:1 42:1 59:2 65:1 107:1 # paresthesia
5:1 8:1 52:1 99:1 107:1 # pallor
24:1 57:1 110:1 145:1 169:1 # county
18:1 20:1 32:1 43:1 54:1 56:1 73:1 91:1 257:1 259:1 # trichophyton
4:1 11:1 # koebner
21:1 25:1 37:1 39:1 40:1 42:1 60:1 91:1 219:1 223:1 280:1 # homeostasis
34:1 42:1 46:1 173:1 # capsid
9:1 14:1 24:1 32:1 33:1 41:1 57:1 72:1 109:1 158:1 189:1 285:1 # contracture
1:1 8:1 11:1 20:1 52:1 73:1 86:1 268:1 # chlorine
1:1 6:1 24:2 37:1 103:1 184:1 # ointment
18:1 28:1 29:1 49:1 50:1 67:1 128:1 145:1 # ethnicity
18:1 33:1 38:1 41:1 57:1 65:1 84:1 177:1 189:1 238:1 # helicobacter
6:1 8:1 10:1 15:1 19:1 24:1 47:1 97:1 100:1 103:1 207:1 265:1 # ventilator
2:1 6:1 16:1 56:1 85:1 89:1 119:1 138:1 153:1 155:1 159:1 171:1 176:1 201:1 231:1 # dehydrogenase
29:1 30:1 # upset
9:1 33:1 37:1 45:1 52:1 57:1 139:1 # megacolon
16:1 35:1 74:1 116:1 # oedema
