# Supplementary material for: A Cross-Lingual Similarity Measure for Detecting Biomedical Term Translations
Source: PLoS One. 2015 Jun 1;10(6):e0126196. doi: 10.1371/journal.pone.0126196 (PMC4452086; doi:10.1371/journal.pone.0126196)
Supplement: S1 dataset — (TGZ) [file pone.0126196.s001.tgz › dataset/en-fr/en_300_ngram_train.dat]

5:1 7:1 10:1 24:1 32:1 42:1 43:1 49:1 81:1 126:1 187:1 207:1 216:1 239:1 276:1 # 1 alpha antitrypsin
7:1 16:1 31:1 35:1 101:1 162:1 175:1 223:1 224:1 # 1 deoxymannojirimycin
2:1 7:1 23:1 31:1 44:1 45:1 54:1 107:1 245:1 # 1 propanol
2:1 7:1 12:1 56:1 58:1 85:1 119:1 138:1 153:1 155:1 159:1 171:1 176:1 231:1 # 1,2,5,6 dianhydrogalactitol
5:1 12:1 107:1 186:1 211:1 220:1 # 1,2-dipalmitoylphosphatidylcholine
6:1 7:1 11:1 12:1 21:1 24:1 58:1 74:1 76:1 103:1 294:1 # 1,5 pentanediamine
6:1 12:1 43:1 65:1 186:1 211:1 254:1 283:1 # 1,5-diphenylcarbazide
2:1 32:1 40:1 49:1 50:1 51:1 54:1 # 1-nitrosopyrrolidine
7:1 21:1 31:1 41:1 45:1 95:1 294:1 # 1-octanol
2:1 37:1 40:1 51:1 60:2 70:1 73:1 273:1 280:1 # 12 chromosome
55:1 # 15s rna
2:1 56:1 85:1 101:1 119:1 138:1 153:1 155:1 159:1 162:1 171:1 175:1 176:1 # 16-hydroxyestradiol
2:1 8:1 56:1 57:1 85:1 101:1 119:1 138:1 153:1 155:1 159:1 162:1 171:1 175:1 176:1 229:1 # 17 hydroxycorticosteroid
2:1 3:1 4:1 25:1 34:1 40:1 101:1 130:1 184:1 # 17 oxosteroids
56:1 85:1 138:1 153:1 155:1 159:1 # 17,21-hydroxyprogesterone
28:1 29:1 37:1 56:1 71:1 128:1 137:1 147:1 168:1 174:1 179:1 181:1 192:1 247:1 264:1 # 17-methyltestosterone
60:1 133:1 # 2 5 dom
1:2 20:1 31:1 53:1 54:1 69:1 72:1 142:1 172:1 180:1 256:1 # 2 aminopurine
4:1 29:1 37:1 46:1 47:1 173:1 197:1 # 2 mercaptoethanol
1:1 3:1 10:1 14:1 15:1 18:1 32:1 36:1 49:1 50:2 53:1 55:1 57:1 69:1 113:1 142:1 158:1 252:1 286:1 298:1 # 2 nicotinamidoethyl nitrate
12:1 20:1 34:1 71:1 211:1 236:1 260:1 # 2,2' dipyridyl
6:1 16:1 21:1 24:1 28:1 29:1 30:1 38:1 39:1 45:1 65:1 148:1 152:1 166:1 210:1 241:1 248:1 # 2,5 oligoadenylate synthetase
2:1 8:1 33:1 52:1 73:1 220:1 268:1 # 2-chloroacetophenone
7:1 31:1 136:1 165:1 177:1 220:1 261:1 # 2-cyanobutylacrylate
28:1 29:1 37:1 55:1 56:1 71:1 128:1 137:1 147:1 168:1 174:1 179:1 181:1 192:1 220:1 247:1 264:1 # 2-methylnaphthoquinone
1:1 12:1 20:1 34:1 170:1 220:1 241:1 260:1 296:1 # 2-pyridinylmethylsulfinylbenzimidazoles
2:1 56:1 73:1 85:1 91:1 101:1 119:1 138:1 153:1 155:1 159:1 162:1 171:1 175:1 176:1 229:1 # 25 hydroxycholecalciferol
2:2 8:1 23:1 44:1 52:1 54:2 73:1 245:2 268:1 # 3 chloropropanediol
2:1 7:1 24:1 33:1 34:1 56:1 67:1 85:1 101:1 119:1 138:1 153:1 155:1 159:1 162:1 171:1 175:1 176:1 187:1 274:1 295:1 # 3 hydroxyanthranilic acid
5:1 19:1 83:1 90:1 202:1 282:1 # 3-sulfoalanine
2:1 19:1 45:1 136:1 145:1 255:1 260:1 261:1 # 4-butyrolactone
23:1 255:1 # 4-hpr
2:1 56:1 85:1 101:1 119:1 138:1 153:1 155:1 159:1 162:1 171:1 175:1 176:1 229:1 255:1 # 4-hydroxycoumarins
255:1 # 4-nqo
1:1 12:1 20:1 34:1 55:1 170:1 255:1 260:1 286:1 296:1 # 4-pyridinamine
2:1 32:1 56:1 85:1 101:1 119:1 126:1 138:1 153:1 155:1 159:1 162:1 171:1 175:1 176:1 # 5 hydroxytryptamine
1:1 7:1 14:1 30:1 31:2 40:1 53:1 59:1 151:1 172:1 180:1 193:1 260:1 266:1 # 5 imino pyranoses
10:1 33:1 34:1 165:1 244:1 288:1 # 5-azacytidine
2:1 56:1 85:1 101:1 119:1 138:1 153:1 155:1 159:1 162:1 171:1 175:1 176:1 # 5-hydroxytryptophan
17:1 34:1 56:1 66:1 72:1 133:1 228:1 # 5-ureidohydantoin
5:1 43:1 81:1 216:1 276:1 # 5alpha dhp
26:1 28:1 29:1 37:1 60:1 87:1 128:1 133:1 137:1 174:1 280:1 # 6-iodomethylnorcholesterol
6:1 7:1 10:1 24:1 89:1 152:1 187:1 201:1 207:1 # 60b8 b antigen
5:1 20:1 35:1 40:1 49:1 50:1 51:1 60:1 90:1 120:1 169:1 206:1 261:1 262:1 278:1 292:1 # 60s ribosomal subunit
6:1 12:1 37:1 151:1 186:1 220:1 # 7,12-dimentylbenzanthracene
36:1 108:1 120:1 # abbott50192
5:1 6:1 7:1 8:1 31:1 35:1 37:1 46:1 60:1 108:1 133:1 194:1 209:1 262:1 280:1 # abdomen scan normal
1:1 3:1 5:1 6:1 8:1 10:1 13:1 18:1 25:1 31:1 40:1 42:1 53:1 55:1 60:1 108:1 133:1 150:1 172:1 222:1 235:1 249:1 266:1 286:1 # abdominal aortic stenosis
1:2 5:1 10:1 15:1 52:1 53:1 55:1 60:1 63:1 105:1 108:1 127:1 133:1 163:1 172:1 286:1 298:1 # abdominal bloating
1:1 5:1 11:1 19:1 31:1 39:1 40:1 53:1 54:1 55:1 60:1 108:1 133:1 161:1 167:1 172:1 223:1 266:1 286:1 # abdominal neoplasm nos
6:1 24:1 27:1 40:1 59:1 62:1 70:1 73:1 83:1 84:1 103:1 108:1 109:1 123:1 154:1 205:1 209:2 # abelmoschus esculentus
5:1 8:1 26:1 31:1 35:1 72:1 81:1 108:1 110:1 123:1 131:1 194:1 262:1 # abnormal behaviour
3:1 4:2 5:1 8:1 15:2 16:1 31:1 35:2 47:1 107:1 108:1 130:1 140:1 182:1 185:1 194:2 231:1 262:1 # abnormal dermatoglyphic pattern
5:1 8:1 17:1 31:1 35:1 69:1 85:1 88:1 108:1 194:1 262:1 # abnormal dreams
5:1 8:1 9:1 31:1 35:1 46:1 98:1 108:1 114:1 157:1 185:1 194:1 262:1 # abnormal glucagon
5:1 8:1 30:1 31:1 35:1 83:1 108:1 194:1 262:1 # abnormal pulse
1:1 5:2 8:2 9:1 10:1 17:2 29:1 31:1 35:1 55:1 57:1 59:1 64:1 106:1 108:1 112:1 194:1 262:1 286:1 298:1 # abnormal retinal correspondence
5:1 6:1 8:1 30:1 31:1 35:1 37:1 108:1 116:1 194:1 262:1 # abnormal semen
1:1 5:1 8:1 10:1 15:1 31:1 35:1 63:1 88:1 105:1 108:1 127:1 194:1 262:1 298:1 # abnormal sweating
1:1 5:1 8:1 9:1 10:1 15:1 20:1 26:1 31:1 35:1 55:1 72:1 77:1 102:1 108:1 118:1 127:1 194:1 258:1 262:1 286:1 # abnormal urination
1:1 3:1 4:1 5:1 8:1 9:1 10:1 11:1 14:1 20:1 24:1 26:1 31:1 32:1 33:1 35:1 41:1 57:1 86:1 102:1 108:1 130:1 136:1 158:1 189:1 194:1 225:1 233:1 262:1 # abnormal uterine contraction
5:1 8:1 20:1 21:1 31:1 35:1 38:1 49:1 100:1 108:2 141:1 143:1 194:1 262:1 # abnormal; irritability
5:1 6:1 8:1 31:1 35:1 37:1 38:1 49:1 59:1 108:1 194:1 262:1 # abnormalities enzymes
3:1 5:1 8:1 21:1 25:1 31:1 35:1 38:1 39:1 49:1 108:1 194:1 262:1 # abnormalities taste
8:1 9:1 10:1 22:1 26:1 77:1 88:1 102:1 108:1 118:1 120:1 140:1 150:1 # abortion early
8:2 9:1 10:1 13:1 20:1 25:1 26:1 47:1 59:1 77:1 102:1 108:1 111:1 118:1 120:1 150:1 190:1 265:1 # abortion histories
1:1 8:1 9:1 10:1 26:1 48:1 64:1 74:1 77:1 98:1 102:1 108:1 118:1 120:1 150:1 196:1 270:1 # abortion, induced
9:1 14:1 26:1 31:1 39:1 40:1 42:1 77:1 108:1 164:1 266:1 # abrasion, nos
6:1 9:1 13:1 14:1 26:1 39:1 42:1 50:1 76:1 77:1 108:1 122:1 164:1 # abrasions penis
7:1 11:1 62:2 108:1 125:1 164:1 165:1 269:1 # abrus cyaneus
5:1 6:1 16:1 24:1 47:1 48:1 59:1 97:1 103:1 108:1 178:1 209:1 223:1 253:1 # abscess dentoalveolar
1:2 3:1 10:1 11:1 24:1 25:1 48:1 59:2 86:1 108:1 178:1 209:1 253:1 298:1 # abscess intestine
8:1 43:1 45:1 48:1 52:1 59:1 70:1 91:1 108:1 178:1 209:1 231:1 253:1 # abscess morphology
7:1 48:1 59:1 61:1 64:1 81:1 108:1 178:1 209:1 253:1 # abscess of hand
18:1 48:1 59:1 76:1 84:1 108:1 131:1 178:1 209:1 253:1 # abscess pelvic
4:1 5:1 17:1 20:1 21:1 41:1 48:1 59:1 76:1 80:1 108:1 141:1 178:1 209:1 233:1 253:1 267:1 290:1 # abscess perirectal
5:1 17:1 21:1 41:1 48:1 59:1 80:1 108:1 178:1 209:1 253:1 290:1 # abscess rectal
28:1 36:1 47:1 48:1 59:1 108:1 178:1 209:1 253:1 # abscess; tooth
48:1 59:1 64:1 108:1 110:1 169:1 178:1 209:1 253:1 # abscess; wound
9:1 30:1 42:1 47:1 48:1 59:1 74:1 100:1 108:1 122:1 178:1 209:1 253:1 # abscessed tonsils
6:1 15:1 21:1 30:1 33:1 48:1 108:1 117:1 253:1 # absence attack
5:1 6:2 9:1 11:1 21:1 30:1 34:1 48:1 49:1 50:1 57:1 63:1 89:1 108:1 117:1 201:1 253:1 # absence congenital kidney
6:1 15:1 17:1 24:1 28:1 30:1 51:1 64:1 88:1 103:1 108:1 110:1 164:1 169:1 253:1 # absent breath sounds
6:1 17:1 24:1 27:1 30:1 59:1 103:1 108:1 200:1 253:1 # absent reflexes
6:1 24:1 30:1 33:1 68:1 103:1 108:1 125:1 160:1 218:1 253:1 # absent sacrum
12:1 34:1 42:1 58:1 108:1 253:1 # absidia
1:2 3:1 5:1 8:1 9:1 10:2 24:1 25:1 26:1 51:1 55:1 59:1 77:1 102:1 108:1 118:1 197:1 243:1 253:1 286:1 298:1 # absorption intestinal
1:1 4:1 8:1 11:1 12:1 13:1 16:1 30:1 46:1 51:1 57:1 62:1 86:1 95:1 108:1 115:1 144:1 149:1 182:1 243:1 250:1 261:1 271:1 277:1 287:1 299:1 300:1 # abuse cocaine disorders
30:1 62:1 108:1 261:1 # abuse pcp
30:2 62:1 108:1 200:1 261:1 # abuse sex
13:1 30:1 39:1 62:1 81:1 108:1 111:1 261:1 # abuse, hashish
5:1 6:2 16:1 21:1 24:2 37:1 103:2 108:1 136:1 261:1 # abutments, dental
7:1 24:1 28:1 33:1 43:1 45:1 46:1 53:2 62:1 69:1 70:1 81:2 106:1 125:1 131:1 139:1 140:1 141:1 151:1 157:1 187:1 216:1 226:1 239:1 # acanthamoeba polyphaga mimivirus
4:1 7:2 21:1 24:1 25:1 28:1 33:1 46:1 65:1 73:1 76:1 91:1 95:1 187:1 219:1 267:1 277:1 294:1 # acanthocheilonema perstan
5:1 18:1 22:1 30:1 33:1 40:1 46:2 53:1 65:1 73:1 116:1 120:1 232:1 240:1 272:1 # acarbose - chemical
13:1 20:1 22:1 31:1 33:1 39:1 40:1 42:1 46:1 58:1 240:1 249:1 266:1 # acariasis nos
20:1 22:1 33:1 34:1 46:1 240:1 275:1 # acaridae
3:2 4:2 6:1 14:1 15:1 27:1 33:1 42:1 48:1 56:1 76:1 84:1 113:1 122:1 150:1 239:1 252:1 267:1 # accelerated hypertension
3:1 4:1 13:1 14:1 15:1 27:1 31:1 33:1 40:1 42:1 48:1 52:1 83:1 84:1 87:1 113:1 196:1 222:1 249:1 252:1 # accelerated nodulosis
3:1 4:1 5:1 9:1 10:1 14:2 15:3 26:1 27:1 30:1 33:1 35:1 48:1 72:1 77:1 84:1 102:1 109:1 113:1 118:1 127:1 200:1 252:2 258:1 285:1 # accelerated sexual maturation
4:1 8:1 11:1 33:1 48:1 51:1 59:1 97:1 126:1 178:1 243:1 # accessory nerve
4:1 8:1 11:1 12:1 13:1 30:2 33:1 39:1 48:1 51:1 59:2 88:1 97:1 126:1 148:1 149:1 178:1 243:1 # accessory nerve diseases
6:1 16:1 24:1 30:1 33:1 34:1 45:1 62:1 67:1 91:2 103:1 110:1 124:1 291:1 295:1 # accident household
6:1 16:1 24:1 31:1 33:1 34:1 40:1 67:1 103:1 124:1 266:1 295:1 # accident, nos
9:1 10:2 15:1 26:2 33:1 35:1 38:1 41:1 77:1 102:2 117:1 118:1 127:1 146:1 151:1 169:1 225:1 258:1 # acclimation, function
15:1 33:1 57:1 60:1 70:1 87:1 275:1 # accommodation eye
5:1 18:1 33:1 45:2 46:1 47:1 48:1 52:1 53:1 65:1 73:1 116:1 136:1 232:1 261:1 272:1 # acebutolol - chemical
6:1 7:1 10:1 13:1 14:1 22:1 31:2 33:1 35:1 48:1 57:1 64:1 68:1 95:1 110:1 150:1 164:1 191:1 193:1 251:1 # acenocoumarol novartis brand
21:1 29:1 31:1 33:1 40:1 48:1 68:1 83:1 108:1 114:1 248:1 261:1 266:1 # acetabulum, nos
2:1 3:1 12:1 15:1 21:1 23:1 29:1 33:1 44:1 48:1 54:1 71:1 113:1 211:1 245:1 248:1 # acetate, dipropyl
2:1 3:1 8:1 15:1 21:1 25:1 29:1 33:1 48:1 59:1 89:1 113:1 114:1 231:1 248:1 # acetate, fluorogestone
5:1 10:1 16:2 18:1 29:1 33:1 48:1 56:1 138:1 153:1 235:1 # acetic aldehyde
1:1 17:1 21:1 29:2 30:1 33:2 39:1 47:1 48:2 74:1 88:1 117:1 148:1 218:1 248:1 # acetoacetate increased
3:1 29:1 33:2 41:1 47:1 48:1 177:1 189:1 238:1 # acetobacter
1:1 3:1 29:1 33:2 38:1 41:1 47:1 48:1 68:1 71:1 162:1 177:1 189:1 238:1 263:1 # acetobacterium xylinum
7:1 9:1 29:1 33:1 39:1 47:1 48:1 55:1 60:1 70:1 101:1 122:1 138:1 162:1 175:1 275:1 # acetomonas oxydans
8:1 29:1 33:1 43:1 47:1 48:1 60:1 70:1 # acetomorphine
9:1 29:1 33:1 47:1 48:1 52:1 73:1 117:1 268:1 # acetonchloroform
2:1 23:1 29:1 33:1 35:1 44:1 47:1 48:1 54:1 60:1 273:1 278:1 # acetopromazine
12:1 15:1 20:1 29:1 32:1 33:1 48:1 51:1 68:1 87:1 227:1 257:1 284:1 # acetrizoate sodium
29:1 33:1 48:1 57:1 71:1 145:1 # acetyl coa
19:1 29:1 30:1 33:2 39:1 48:1 57:1 71:2 145:1 148:1 165:1 # acetyl coa acylase
1:1 10:1 15:1 17:1 19:1 26:1 29:1 30:1 33:1 39:1 48:1 71:1 74:1 88:1 102:1 117:1 127:1 145:1 148:1 218:1 258:1 # acetylation increased
10:1 18:1 25:1 29:1 33:1 39:1 45:1 48:1 57:1 71:1 98:1 140:1 145:1 165:1 235:1 246:1 # acetylcysteine as mucolytic
2:1 4:1 7:1 14:1 28:1 29:2 30:1 32:1 33:1 37:1 48:1 56:1 71:2 128:1 137:1 145:1 147:1 158:1 168:1 174:1 179:1 181:1 192:1 193:1 247:1 264:1 # acetylserotonin o methyltransferase
1:1 7:1 11:1 14:1 29:1 32:1 33:1 38:1 45:1 48:1 71:1 73:1 86:1 91:1 145:1 158:1 193:1 263:1 # acetyltransferase, choline
27:1 33:1 73:1 88:1 99:1 100:1 111:1 # achillea
8:1 18:1 20:1 25:1 32:1 33:1 39:1 52:1 56:1 73:1 85:1 138:1 139:1 153:1 155:1 159:1 212:1 257:1 268:1 # achlorhydria, gastric
19:1 27:1 33:1 39:1 45:1 73:1 91:1 121:1 161:1 # acholeplasmataceae
2:1 33:2 60:1 70:1 73:1 177:1 238:1 273:1 # achromobacter
16:1 30:1 33:1 34:2 38:1 39:1 53:1 59:1 67:1 69:1 124:1 139:1 142:1 148:1 152:1 274:1 295:1 # acid amide ligases
7:1 14:1 15:1 32:1 33:1 34:1 67:1 122:1 145:1 158:1 193:1 204:1 274:1 295:1 # acid fatty trans
18:1 33:1 34:1 38:1 67:1 106:1 184:1 211:1 274:1 295:1 # acid lipoic
6:1 18:1 33:1 34:1 37:1 53:1 55:1 67:1 69:1 142:1 188:1 274:1 295:1 # acid mefenamic
5:1 12:1 18:1 33:1 34:2 38:1 55:1 67:1 274:1 295:1 # acid nalidixic
2:1 4:1 30:1 33:1 34:2 57:1 60:1 67:1 98:1 184:1 273:1 274:1 295:1 # acid seromucoid
33:1 34:1 52:1 67:1 84:1 99:1 274:1 293:1 295:1 # acid yellow 23
6:1 12:1 18:1 33:1 34:1 50:1 67:1 89:1 152:1 201:1 274:1 295:1 # acid, digenic
33:1 34:1 67:1 111:1 140:1 165:1 185:1 229:1 260:1 274:1 295:1 # acid, glycyrrhizinic
1:1 5:1 33:1 34:1 38:1 67:1 101:1 140:1 185:1 241:1 263:1 274:1 295:1 # acid, glyoxalinylacrylic
6:1 18:2 33:1 34:1 38:1 50:1 67:2 76:1 99:1 100:1 274:1 295:1 # acid, penicillic
7:1 33:1 34:1 45:1 56:1 67:1 85:1 106:1 138:1 140:1 153:1 155:1 159:1 274:1 295:1 # acid, polyanhydroglucuronic
2:1 18:1 20:1 32:1 33:1 34:1 49:1 67:2 95:1 257:1 260:1 274:1 295:1 # acid, pyrocitric
33:1 34:1 53:1 58:1 67:1 116:1 274:1 275:1 295:1 # acidaemia
1:1 12:1 18:1 33:1 34:1 40:1 43:1 57:1 67:1 111:1 112:1 140:1 185:1 229:1 274:1 295:1 # acidic glycosphingolipid
1:1 4:1 10:1 12:1 14:1 15:1 18:1 33:1 34:1 67:1 122:1 127:1 252:1 274:1 295:1 298:1 # acidic keratins
4:1 8:1 13:1 33:1 34:1 40:1 42:1 52:1 56:1 67:1 73:1 76:1 133:1 222:1 239:1 249:1 267:1 268:1 274:1 295:1 # acidosis hyperchloraemic
8:1 14:1 33:1 34:1 67:1 133:1 274:1 295:1 # acidovorax
5:1 12:1 16:1 18:1 33:1 34:1 56:1 67:1 138:1 153:1 274:1 295:1 # acids, aldehydic
6:1 20:1 26:1 32:1 33:1 34:1 67:1 87:1 123:1 133:1 177:1 257:1 274:1 295:1 # acids, triiodobenzoic
2:1 9:1 18:1 33:1 34:1 50:1 67:1 72:1 274:1 295:1 # acids, uronic
3:1 4:1 7:1 11:1 16:1 18:1 29:1 33:1 46:1 130:1 198:1 232:1 234:1 # acne detergicans
1:1 4:1 11:1 33:1 97:1 160:1 277:1 # acne inversa
11:1 25:1 33:1 40:1 52:1 62:1 83:1 109:1 160:1 # acne pustulosa
10:1 11:1 18:1 25:1 33:1 165:1 235:1 246:1 # acne, cystic
2:1 5:1 9:1 11:1 13:1 21:1 24:1 33:1 38:1 # acne, frontalis
9:1 11:1 15:1 21:1 33:1 52:1 57:1 59:1 63:1 177:1 185:1 238:1 # acnes conglobata
9:2 10:1 18:1 25:1 31:1 33:1 43:1 57:1 62:1 91:1 110:1 122:1 235:1 291:1 # acoustic phonons
1:1 7:1 21:1 24:1 33:1 287:1 294:1 # acquaintances
14:1 17:1 33:1 43:1 58:1 74:1 111:1 141:1 157:1 173:1 237:1 # acquired agraphia
2:1 5:1 8:1 11:1 17:1 25:1 32:1 33:1 43:1 54:1 56:1 57:1 74:1 88:1 141:1 212:1 236:1 245:1 246:1 259:1 # acquired corneal dystrophy
8:1 16:1 17:1 33:1 49:1 53:1 74:1 141:1 145:1 194:1 202:1 # acquired deformity
13:1 17:1 18:1 28:1 33:1 40:1 42:1 56:1 73:1 74:1 141:1 147:1 222:1 249:1 # acquired ichthyosis
2:1 16:1 17:1 31:1 33:1 37:1 59:1 60:1 64:1 74:1 85:1 87:1 104:1 119:1 141:1 151:1 169:1 210:1 273:1 280:1 # acquired immunodeficiency syndromes
10:1 15:1 17:1 18:1 19:1 33:1 35:1 39:1 42:1 54:1 56:1 58:1 60:1 74:1 106:1 127:1 141:1 161:1 235:1 239:1 278:1 # acquired zygomatic hypoplasia
2:1 17:1 33:2 35:1 40:1 52:1 74:1 141:1 178:1 185:1 218:1 231:1 # acquired; macroglossia
2:1 7:1 31:1 33:1 40:1 95:1 165:1 218:1 266:1 # acrocyanosis
2:1 33:1 43:1 54:1 58:1 91:1 143:1 177:1 218:1 245:1 259:1 # acrophobia
33:1 218:1 # acrp30
6:1 9:1 11:1 18:1 24:1 33:1 37:1 38:1 48:1 71:1 103:1 116:1 120:1 126:1 183:1 218:1 # acrylic bone cement
14:1 21:1 33:2 40:1 41:1 48:1 70:1 88:1 116:1 160:1 189:1 # actaea racemosa
10:1 30:1 33:1 41:1 100:1 140:1 189:1 225:1 246:1 # actilyse
1:1 10:1 13:1 31:1 33:1 40:1 41:1 48:1 57:1 60:1 62:1 90:1 131:1 180:1 189:1 209:1 225:1 229:1 298:1 # actinomyces viscosus
1:1 10:1 31:1 33:1 41:1 48:1 60:1 180:1 189:1 225:1 229:1 298:1 # actinomycetomas
1:3 5:1 9:1 10:2 26:1 31:1 33:1 41:2 53:1 55:1 57:1 60:2 77:1 80:1 102:1 108:1 118:1 133:1 172:1 180:1 188:1 189:1 225:2 229:1 286:1 290:1 298:1 # actinomycotic abdominal infection
2:1 9:1 10:2 15:1 26:1 33:2 35:1 41:1 43:1 54:1 77:1 81:1 89:1 102:1 118:1 127:1 157:1 189:1 191:1 216:1 218:1 225:1 226:1 245:1 258:1 259:1 # activation, macrophage
2:1 9:1 10:2 11:1 15:1 26:1 32:1 33:1 41:1 43:1 54:1 77:1 100:1 102:1 111:1 118:1 127:1 136:1 189:1 191:1 225:1 226:1 245:1 258:1 259:1 269:1 # activations, neutrophil
10:1 33:1 41:1 97:1 189:1 225:1 226:1 # active c4b2a
10:2 19:1 22:1 33:1 41:1 45:1 49:1 51:1 59:1 131:1 189:1 190:1 225:1 226:1 # activities, solar
1:2 5:1 10:1 17:1 18:1 33:1 39:1 41:1 42:2 43:1 46:1 49:1 56:1 63:1 88:1 105:1 117:1 131:1 145:1 189:1 218:1 225:1 226:1 232:1 246:1 272:1 # activity increasing physical
1:1 9:1 15:1 21:1 33:1 35:1 39:1 52:1 53:1 55:1 57:1 60:1 64:1 68:1 71:1 154:1 172:1 236:1 278:1 286:1 # acuminata condylomas
1:1 3:1 4:1 5:1 20:1 25:1 33:1 45:1 57:1 59:1 63:1 89:1 91:1 97:1 105:1 136:1 154:1 233:1 # acute alcohol overingestion
3:1 5:1 6:1 9:1 20:1 29:1 31:1 32:1 33:1 37:1 46:1 49:1 57:1 60:1 64:1 95:2 133:1 136:1 137:1 154:1 257:1 272:1 280:1 # acute gonococcal endometritis
3:1 7:1 10:1 11:1 18:1 33:1 45:1 53:1 58:1 65:1 70:1 116:2 136:1 140:1 154:1 235:1 # acute hemolytic anemia
3:1 10:1 15:1 17:1 18:1 33:1 65:1 72:1 100:1 107:1 114:1 121:1 127:1 136:1 154:1 204:1 228:1 235:1 287:1 # acute hepatic failure
1:1 3:1 11:1 20:1 33:1 34:1 59:1 72:1 136:1 154:1 190:1 # acute kidney injuries
3:1 10:1 13:1 19:1 22:1 31:1 33:1 40:1 49:1 63:1 126:1 136:1 154:1 234:1 266:1 # acute laryngitis nos
1:1 3:1 7:1 10:1 13:1 14:1 31:1 33:1 37:1 49:1 62:1 63:1 105:1 110:1 116:1 131:1 136:1 154:1 164:1 193:1 226:1 234:2 291:1 # acute membranous gingivitis
3:1 6:1 27:1 31:1 33:1 52:1 53:1 58:1 84:1 89:1 110:1 116:1 136:1 154:1 201:1 231:1 269:1 # acute myelogenous leukemia
3:1 7:1 8:1 11:1 25:1 28:1 33:1 40:1 53:1 58:1 65:1 70:1 106:1 116:2 136:1 154:1 # acute posthemorrhagic anemia
3:1 9:1 10:2 17:1 18:1 26:1 33:2 36:1 41:1 73:1 77:1 88:1 91:1 102:1 118:1 136:1 154:1 189:1 210:1 225:1 229:1 235:1 # acute psychotic reaction
3:1 9:1 10:1 12:1 14:1 15:1 18:1 26:1 33:1 47:1 49:1 58:1 67:1 77:1 101:1 102:1 118:1 127:1 136:1 145:1 154:1 166:1 258:1 # acute radiation toxicity
3:1 5:1 6:1 17:1 18:1 33:1 38:1 45:1 55:1 57:1 136:1 154:1 # acute renal colic
2:1 3:1 25:1 32:1 33:1 59:1 136:1 154:1 212:1 # acute strokes
3:1 4:1 10:1 12:1 14:1 15:1 18:1 20:1 22:1 33:1 46:1 49:1 72:1 76:1 90:1 115:1 127:1 136:1 154:1 226:1 232:1 233:1 240:1 252:1 267:1 # acute suppurative pericarditis
3:1 4:1 12:1 18:1 20:1 22:1 33:1 46:1 49:1 76:1 115:1 136:1 154:1 232:1 233:1 240:1 267:1 # acute; pericarditis
3:1 17:1 33:1 43:1 54:1 73:1 111:1 136:1 154:1 209:1 259:1 # acute; schizophrenic
9:1 10:1 15:1 19:1 26:1 32:1 33:1 55:1 71:1 77:1 102:1 118:1 127:1 165:1 258:1 # acylation, trna
4:1 7:1 12:1 14:1 20:1 32:1 33:1 34:1 48:1 71:1 122:1 140:1 152:1 158:1 165:1 185:1 193:1 229:1 233:1 # acyltransferase, diglyceride
7:2 11:1 21:1 24:1 35:1 69:1 166:1 187:1 224:1 275:1 294:1 # adamantane
1:1 7:1 10:1 24:1 31:1 35:1 69:1 166:1 180:1 187:1 207:1 224:1 275:1 298:1 # adamantinoma
1:1 7:2 10:1 14:1 22:1 24:1 26:1 31:1 35:1 43:1 50:1 54:1 69:1 81:1 166:1 180:1 187:1 193:1 207:1 216:1 218:1 224:1 242:1 259:1 275:1 298:1 # adamantinomatous craniopharyngioma
15:1 21:1 25:1 33:1 47:1 69:1 166:1 275:1 # adams attack stoke
9:1 10:1 15:1 21:1 26:2 42:1 43:1 45:1 52:1 56:1 77:1 102:1 118:1 127:1 166:1 173:1 197:1 231:1 234:1 246:1 258:1 275:1 # adaptation, physiologic
9:1 10:1 12:1 18:1 26:1 41:1 77:1 85:1 102:1 118:1 125:1 166:1 225:1 # addiction drug
9:1 10:1 12:1 18:1 26:1 41:1 54:1 68:1 77:1 102:1 118:1 129:1 166:1 225:1 227:1 284:1 # addiction opium
6:2 16:1 20:1 22:1 29:1 31:1 32:1 37:1 46:1 60:1 61:1 64:1 67:1 95:1 133:1 137:1 166:1 227:1 240:1 257:1 280:1 # adenocarcinoma of endometrium
4:1 6:1 16:1 22:1 31:1 46:1 48:1 67:1 95:1 131:1 166:1 240:1 # adenocarcinomas cervix
6:1 16:1 22:1 31:1 46:1 95:1 115:1 166:1 240:1 # adenocard
6:1 8:1 9:1 11:1 16:1 31:1 54:1 56:1 70:1 91:1 106:1 166:1 183:1 194:1 239:1 # adenohypophyseal hormone
5:1 6:3 16:1 19:1 22:1 31:1 34:1 37:1 89:1 116:1 166:1 184:1 198:1 275:1 # adenoidal enlargement
6:1 16:1 31:1 33:1 34:1 35:1 38:1 43:1 54:1 60:1 67:1 100:1 111:1 133:1 166:1 259:1 274:1 278:1 295:1 # adenoma, acidophilic
6:1 9:1 16:1 31:1 35:1 57:1 60:1 166:1 278:1 # adenoma, conn
6:1 16:1 18:1 31:1 35:1 38:1 39:2 43:1 51:1 54:1 60:1 100:1 111:1 166:1 238:1 259:1 278:1 # adenomas, basophilic
2:1 6:1 15:1 16:1 31:1 32:1 35:2 36:1 39:1 47:1 51:1 54:1 60:2 166:1 245:1 278:2 # adenomas, somatotroph
3:1 4:1 6:1 16:1 31:1 40:1 42:1 60:1 62:1 125:1 130:1 136:1 166:1 222:1 # adenomyosis uterus
6:1 10:1 15:1 16:1 18:1 28:1 31:1 38:1 43:1 49:1 54:1 56:1 100:1 107:1 111:1 147:1 166:1 210:1 235:1 239:1 # adenopathy syphilitic
6:1 16:1 31:1 62:1 125:1 131:1 141:1 166:1 # adenoviruses
1:1 6:1 16:1 52:1 71:1 166:1 241:1 279:1 # adenylokinase
6:1 16:1 30:1 39:1 40:1 52:1 71:1 90:1 98:1 140:1 148:1 166:1 241:1 279:1 # adenylosuccinate lyase
6:1 16:1 38:1 71:2 140:1 151:1 166:1 241:1 279:1 # adenylylimidodiphosphate
1:1 5:1 38:1 81:1 166:1 263:1 # adhalin
1:1 42:1 59:1 65:1 122:1 166:1 # adhesins
4:1 12:1 18:1 20:1 22:1 42:1 46:1 49:1 59:1 65:1 76:1 97:1 115:1 166:1 226:1 232:1 233:1 240:1 267:1 # adhesive; pericarditis
4:1 12:1 17:1 48:1 95:1 106:1 166:1 211:1 # adipocere
1:1 9:1 10:1 11:1 12:1 17:1 30:1 39:1 41:1 74:1 80:1 88:1 106:1 117:1 148:1 166:1 183:1 211:1 218:1 225:1 290:1 # adiponectin increased
4:1 7:1 14:2 20:1 30:1 32:1 39:1 40:1 120:1 122:1 158:1 166:1 188:1 193:1 292:1 # adp ribose transferases
2:1 5:2 6:1 8:1 10:1 11:1 13:1 17:1 18:1 40:1 42:1 46:1 55:1 57:1 80:1 85:1 150:1 166:1 218:1 222:1 232:1 235:1 249:1 272:1 # adrenal cortical necrosis
5:1 6:1 13:2 17:1 20:1 42:1 55:1 85:1 166:1 218:1 249:1 # adrenal crisis
4:1 5:1 6:1 7:1 17:1 19:1 41:1 55:1 56:1 64:1 76:1 85:1 117:1 166:1 169:1 185:1 239:1 267:1 # adrenal gland hyperfunction
4:1 5:2 6:2 9:1 17:1 19:1 21:1 39:1 42:1 49:1 50:1 55:1 56:1 57:1 63:1 76:1 85:1 89:1 161:1 166:1 201:1 239:1 267:1 # adrenal hyperplasia congenital
2:1 5:1 6:1 17:1 43:1 55:1 60:1 65:1 70:1 73:1 85:1 95:1 166:1 223:1 254:1 273:1 # adrenal pheochromocytoma
4:1 5:1 6:1 9:1 11:1 13:1 17:1 18:1 25:1 43:1 50:1 81:1 85:1 157:1 166:1 198:1 216:1 234:1 276:1 # adrenergic alpha1 agonists
4:1 6:1 9:1 11:1 13:1 17:1 18:1 21:1 25:1 29:1 50:1 85:1 123:1 157:1 166:1 198:1 234:1 248:1 # adrenergic beta agonists
4:1 6:1 7:1 8:1 9:1 11:1 13:1 17:2 18:1 21:1 24:1 25:1 47:1 48:1 50:1 80:1 85:1 121:1 157:1 166:1 187:1 197:1 198:1 234:1 265:1 # adrenergic receptor antagonist
5:1 6:1 8:2 17:1 31:2 35:1 57:1 85:1 95:1 108:1 150:1 166:1 194:1 262:1 # adrenocorticotropin abnormal
2:1 6:2 17:1 31:1 37:1 50:1 60:1 64:1 85:2 89:1 119:1 166:1 201:1 210:1 231:1 273:1 280:1 # adrenogenital syndrome
5:1 6:1 9:1 11:1 15:1 17:1 21:1 27:1 31:1 45:1 55:1 85:1 166:1 223:1 269:1 # adrenoleukodystrophy, neonatal
5:1 6:1 8:1 22:1 24:1 51:1 57:1 73:1 81:1 103:1 123:1 166:1 243:1 # adsorbent charcoal
10:1 12:1 13:1 25:1 30:2 39:1 83:1 88:1 99:1 100:1 148:1 149:1 166:1 196:1 # adult disease stills
7:1 48:1 74:1 89:1 117:1 157:1 166:1 191:1 # advanced age
2:1 4:1 9:1 33:1 38:1 39:1 55:1 60:1 67:1 70:1 190:1 204:1 273:1 274:1 # aeromonas liquefaciens
2:1 3:1 4:1 9:1 10:1 25:1 39:1 40:1 42:1 49:1 55:1 59:1 60:1 70:1 97:1 106:1 222:1 226:1 273:1 # aeromonas test positive
1:1 2:1 4:2 12:1 40:1 45:2 51:1 63:1 69:1 73:1 81:1 91:1 105:1 123:1 170:1 # aerosol holding chamber
21:1 25:1 39:1 46:1 59:1 62:1 83:1 95:1 106:1 111:1 114:1 154:1 209:1 211:1 219:1 # aesculus hippocastanum
3:1 9:1 18:1 20:1 25:1 32:1 41:2 57:1 80:1 122:1 188:1 212:1 257:1 290:1 # affect constricted
9:1 50:1 68:1 100:1 114:1 202:1 # afonilum
3:1 4:1 18:1 20:1 25:1 39:1 46:1 88:1 130:1 232:1 # africa, eastern
3:1 4:1 35:1 59:1 89:1 130:1 151:1 157:1 # after images
35:1 52:1 69:1 139:1 157:2 177:1 185:1 # agammaglobulinemia
19:1 84:1 88:1 89:1 157:1 # agelaea
5:1 6:1 8:1 11:1 13:1 40:1 42:1 46:1 52:1 57:1 59:1 62:1 68:1 89:1 90:1 99:1 157:1 201:1 249:1 272:1 # agenesis callosum corpus
6:1 11:1 13:1 31:1 40:1 42:1 59:1 89:1 157:1 201:1 249:1 266:1 # agenesis, nos
1:1 6:1 11:1 13:1 14:1 42:1 59:1 89:1 157:1 164:1 201:1 249:1 287:1 # agenesis; brain
4:1 6:1 15:1 16:1 24:1 35:1 45:1 47:1 52:1 89:1 103:1 157:1 182:1 194:1 201:1 231:1 # agent, dermatological
6:1 7:1 18:1 24:1 38:1 45:1 55:1 89:1 103:1 108:1 120:1 157:1 201:1 # agents, anabolic
1:1 6:1 7:1 10:1 24:2 41:1 80:1 89:1 103:1 157:1 187:1 188:1 201:1 207:1 290:1 # agents, antiinfective
1:1 6:1 10:1 15:1 18:1 20:1 24:1 46:1 89:1 103:1 114:1 127:1 157:1 164:1 201:1 206:1 232:1 298:1 # agents, lubricating
1:1 6:1 12:1 24:1 34:1 63:1 89:1 101:1 103:1 105:1 157:1 201:1 # agents, oxidizing
1:1 3:1 10:1 15:1 27:1 55:1 59:1 95:1 114:1 136:1 157:1 165:1 185:1 269:1 286:1 298:1 # agglutination leukocytes
1:1 4:1 10:1 15:1 55:1 76:1 112:1 114:1 136:1 157:1 185:1 194:1 267:1 286:1 298:1 # agglutinations, sperm
9:1 17:1 26:1 42:1 59:1 73:1 77:1 87:1 91:1 100:1 111:1 157:1 178:1 237:1 # aggression childhood
8:1 17:1 26:1 42:1 59:1 81:1 97:1 123:1 131:1 157:1 178:1 226:1 237:1 277:1 # aggressive behaviors
19:1 39:1 58:1 157:1 185:1 287:1 # aglaias
8:1 12:1 31:1 40:1 42:1 47:1 49:1 58:1 126:1 157:1 222:1 265:1 266:1 289:1 # agnosia auditory
5:1 9:1 10:1 15:1 16:1 26:1 31:1 34:1 40:1 42:1 55:1 58:1 77:1 88:1 102:1 118:1 124:1 127:1 157:1 222:1 258:1 266:1 289:1 # agnosia, ideational
5:1 13:1 31:1 40:1 42:1 58:1 90:1 131:1 157:1 222:1 266:1 289:1 # agnosia, visual
6:1 15:1 30:1 31:1 35:1 39:1 40:2 42:1 47:1 51:1 58:1 60:1 122:1 157:1 222:1 266:1 278:1 289:1 # agnosias, somatosensory
1:1 8:1 9:1 11:1 13:1 17:1 25:1 47:1 48:1 50:1 53:1 54:1 69:1 80:1 86:1 107:1 121:1 133:1 142:1 157:1 172:1 197:1 256:1 265:1 # agonists dopamine receptor
14:1 17:1 39:1 43:1 58:1 72:1 111:1 157:1 173:1 228:1 237:1 # agraphias, pure
9:1 20:1 39:1 50:1 58:1 70:1 151:1 157:1 237:1 # agrimonias
2:1 3:1 4:1 31:1 33:1 40:1 41:1 130:1 157:1 177:1 189:1 237:1 238:1 266:1 # agrobacterium, nos
2:1 3:1 25:1 31:1 35:1 40:2 116:1 157:1 237:1 266:1 # agrostemma, nos
20:1 58:1 157:1 260:1 # agyria
7:1 8:1 14:1 18:1 22:1 32:1 46:1 122:1 158:1 193:1 194:1 202:1 232:1 240:1 287:1 # aicar transformylase
34:1 85:1 125:1 287:1 # aids drugs
5:1 6:1 34:1 43:1 48:1 52:1 54:1 81:1 117:1 121:1 216:1 287:1 # aids encephalopathies
11:1 18:1 42:1 59:1 141:1 178:1 287:1 # air sickness
3:1 4:1 8:1 10:1 11:1 15:2 18:1 19:1 22:1 35:1 83:1 107:1 120:1 130:1 141:1 150:1 154:1 235:1 287:1 # airborne particulate matter
9:1 10:1 14:1 15:1 26:1 39:1 77:1 102:1 112:1 118:1 127:1 129:1 141:2 252:1 258:1 287:1 # airway aspiration
13:1 15:1 28:1 42:1 58:1 111:1 # akathisia
1:1 10:1 11:1 18:1 27:1 29:1 42:1 59:1 86:1 100:1 121:2 129:1 190:1 235:1 # akinetic epilepsies
2:1 5:1 9:1 15:1 19:1 27:1 37:1 51:1 60:1 64:1 85:1 99:1 100:1 119:1 157:1 210:1 234:1 273:1 280:1 # alagille watson syndrome
1:2 5:1 17:1 30:1 39:1 53:1 68:1 74:1 88:1 117:1 148:1 172:1 218:1 261:1 # albumin increased
1:1 5:1 8:1 17:1 47:1 48:1 53:1 68:1 80:1 121:1 172:1 197:1 261:1 265:1 277:1 # albumin receptors
2:1 5:2 6:1 9:1 11:1 13:1 30:1 38:1 46:1 73:1 89:1 111:1 117:1 121:1 152:1 164:1 201:1 272:1 # alcaligenes bronchisepticus
5:1 9:1 46:1 47:1 72:1 173:1 197:1 # alcaptonuria
1:1 5:1 15:1 17:1 28:1 37:1 38:1 45:1 57:1 63:1 84:1 88:1 91:1 99:1 105:1 164:1 167:1 263:1 293:1 # alcohol breath smelling
5:1 15:1 45:1 57:1 91:1 145:1 204:1 # alcohol fatty
2:1 5:1 23:1 27:1 44:1 45:1 57:1 91:1 116:1 163:1 177:1 # alcohol problem
5:1 7:1 21:1 25:1 45:1 48:1 57:1 90:1 91:1 117:1 206:1 219:1 253:1 294:1 # alcohol substance
5:1 16:1 18:1 20:1 38:2 45:1 57:1 68:1 84:1 91:1 141:1 227:1 284:1 # alcoholic delirium
1:1 5:1 18:1 20:1 38:1 45:1 57:1 85:1 91:1 # alcoholic drink
5:1 6:1 24:1 45:1 57:1 71:1 76:1 91:1 103:1 145:1 # alcohols, pentyl
5:1 16:2 30:1 39:1 56:1 138:1 140:1 148:1 153:1 # aldehyde lyase
5:1 16:2 18:1 33:1 38:1 56:1 71:1 126:1 138:1 153:1 218:1 # aldehyde, acrylic
2:1 3:1 4:1 5:1 8:1 9:1 17:1 25:1 40:1 47:1 48:1 80:1 121:1 130:1 133:1 197:1 265:1 277:1 # aldosterone receptors
2:1 3:1 4:1 5:1 9:2 22:1 25:1 30:1 40:1 57:1 64:1 80:1 126:1 130:1 133:1 275:1 # aldosteronism secondary
5:2 52:1 60:1 139:1 163:1 # algal blooms
1:2 5:2 6:1 9:1 13:2 24:1 38:1 42:1 50:1 51:1 63:2 89:1 103:1 105:2 106:1 144:1 157:1 184:1 201:1 # alkalising agent poisoning
1:1 4:2 5:2 11:1 20:1 34:1 52:1 86:1 123:2 184:1 233:1 # alkaloids, berberine
1:1 5:1 10:1 15:1 19:1 63:1 71:1 85:1 105:1 125:1 127:1 298:1 # alkylating drug
5:1 71:1 83:1 90:1 202:1 # alkylsulfonate
5:1 12:1 15:1 18:1 20:1 32:1 58:1 74:1 76:1 99:1 257:1 # all, pediatric
4:1 5:1 9:1 10:1 17:1 18:1 26:1 27:1 33:1 41:1 77:1 85:1 88:1 99:1 102:1 118:1 125:1 189:1 198:1 225:1 234:1 # allergic drugs reaction
1:1 4:1 5:1 10:1 13:1 18:1 27:1 42:2 49:1 62:1 99:1 198:1 234:1 # allergic; sinusitis
1:1 4:1 5:1 10:1 25:1 27:1 59:1 63:1 99:1 105:1 123:1 190:1 198:1 234:1 298:1 # allergies bee stings
1:2 4:1 5:1 10:1 25:1 27:1 30:1 41:1 59:1 63:1 80:1 99:1 105:1 122:1 190:1 198:1 234:1 290:1 298:1 # allergies insect stings
4:1 5:1 7:1 27:1 59:1 76:1 88:1 99:1 136:1 190:1 198:1 234:1 # allergies peanuts
1:1 4:1 5:1 6:1 18:1 27:1 38:1 50:1 59:1 67:1 76:1 99:2 100:1 190:1 198:1 234:1 263:1 # allergies penicillin
4:1 5:1 27:1 59:1 99:1 198:1 # allergy eyes
4:1 5:2 9:1 27:1 30:1 39:1 51:1 55:1 88:1 99:1 198:1 # allergy seasonal
4:1 5:1 13:1 27:1 65:1 84:1 99:2 104:1 198:1 293:1 # allergy shellfish
1:1 4:1 5:1 14:1 27:1 47:1 99:1 122:1 198:1 237:1 287:1 # allergy to grains
4:1 5:1 15:1 27:1 47:1 65:1 88:1 99:1 198:1 # allergy to wheat
4:1 5:1 27:1 99:1 198:1 202:1 # allergy;food
2:1 5:1 7:1 15:1 19:1 30:1 39:1 43:1 45:1 52:1 54:1 55:1 56:1 81:1 85:1 99:1 119:1 138:1 148:1 153:1 155:1 159:1 171:1 176:1 216:1 259:1 # allophanate hydrolase
3:1 4:1 5:1 9:1 10:1 15:1 17:1 18:1 19:1 20:1 25:1 26:1 40:1 52:1 77:1 83:1 99:1 102:1 118:1 127:1 130:1 233:1 258:1 # allosteric regulations
5:2 6:1 16:1 21:1 24:1 52:1 99:1 103:1 # alloy, dental
1:1 5:2 21:1 25:1 38:1 43:1 81:1 99:1 126:1 216:1 218:1 219:1 246:1 263:1 276:1 # alpha crystallin
5:1 33:1 43:1 74:1 81:1 188:1 216:1 238:1 276:1 # alpha feedback
1:1 2:1 3:1 4:2 5:1 9:1 24:1 43:1 81:1 130:1 188:1 216:1 276:1 # alpha interferons
2:1 3:1 5:1 23:1 36:1 38:1 43:1 44:1 54:1 66:1 75:1 79:1 81:1 82:1 92:1 93:1 96:1 106:1 132:1 135:1 211:1 214:1 216:1 276:1 # alpha lipoprotein
5:1 14:1 22:1 28:1 29:1 37:1 43:1 56:1 71:1 81:1 107:1 128:1 137:1 147:1 168:1 174:1 179:1 181:1 192:1 216:1 247:1 264:1 276:2 # alpha methylparatyrosine
5:1 10:1 18:1 22:1 27:1 43:1 59:1 81:1 107:1 146:1 150:1 216:1 235:1 276:1 # alpha particles
5:1 12:1 13:1 26:1 42:1 43:1 81:1 90:1 131:1 206:1 216:1 226:1 276:1 # alpha subdivision
5:1 43:1 49:1 50:1 81:1 90:1 169:1 206:1 216:1 261:1 276:1 # alpha subunit
1:1 5:1 7:1 14:1 32:1 43:1 49:1 50:1 67:1 81:1 90:1 98:1 122:1 158:1 169:1 193:1 196:1 206:1 216:1 261:1 276:1 # alpha subunit transducin
2:1 5:2 19:1 28:1 37:1 39:1 43:1 60:1 64:1 81:2 85:1 116:1 119:1 160:1 178:1 210:1 216:1 273:1 276:1 280:1 # alpha thalassaemia syndrome
2:1 4:1 5:1 43:2 45:1 47:1 54:1 57:1 65:1 81:1 95:1 216:1 254:1 259:1 276:1 # alpha tocopherol
5:1 29:1 43:1 47:1 81:1 188:1 216:1 276:1 281:1 # alpha-fetoproteins
4:1 5:1 6:1 17:1 31:1 43:1 48:1 52:1 81:1 85:1 95:2 121:1 163:1 166:1 197:1 216:1 276:1 # alpha1 adrenoceptor blocker
5:1 43:1 81:1 216:1 220:1 276:1 # alpha2-vldl
5:2 8:1 29:1 31:1 35:1 43:1 47:1 54:1 81:1 188:1 194:1 216:1 262:1 276:1 # alphafetoprotein normal
5:1 29:1 43:1 47:1 81:1 111:1 152:1 202:1 216:1 276:1 # alphafoetoprotein high
1:1 5:1 11:1 52:1 59:1 86:1 89:1 129:1 157:1 191:1 276:1 # alpine lovages
1:1 5:2 7:1 19:1 50:1 58:1 63:1 129:1 139:2 276:1 # alpinia galanga
3:1 4:1 5:1 6:2 7:1 9:1 10:1 11:1 14:2 15:1 17:1 22:1 24:1 26:1 32:1 42:1 59:1 77:1 102:1 103:1 118:1 122:1 127:1 130:1 158:1 178:1 190:1 193:1 252:1 258:1 # alteration awareness transient
3:1 4:1 5:1 7:1 11:1 20:1 21:1 22:1 26:1 55:1 62:1 110:1 130:1 136:1 154:1 223:1 291:1 294:1 # alternariosis, cutaneous
1:2 2:1 3:3 4:2 5:1 10:1 15:1 24:1 32:1 36:1 49:1 51:1 53:1 54:1 55:1 58:1 59:1 127:1 129:1 130:2 194:1 245:1 298:1 # alternating intermittent esotropia
2:1 3:1 4:1 5:1 9:1 55:1 60:1 70:1 130:1 273:1 # alteromonadaceae
2:1 3:1 4:1 5:1 9:1 55:1 60:1 70:1 130:1 273:1 # alteromonas
5:1 7:1 10:1 16:1 31:1 49:1 58:1 101:1 109:1 # altitude anoxia
1:1 5:1 53:1 68:2 111:1 114:1 152:1 172:1 # aluminum high
5:1 6:1 16:1 19:1 22:2 31:1 45:1 46:1 67:1 95:1 97:1 166:1 223:1 240:1 # alveolar adenocarcinoma
4:1 5:1 9:1 10:1 14:1 15:1 16:1 17:1 19:1 22:1 26:1 30:1 39:1 45:1 74:1 77:1 80:1 88:1 97:1 102:1 118:1 127:1 148:1 218:1 223:1 252:1 258:1 # alveolar aeration decreased
5:1 19:2 22:1 34:1 45:1 89:1 97:1 114:1 157:1 191:1 223:1 # alveolar lavage fluid
1:1 2:1 5:1 10:2 11:1 13:1 36:1 38:1 45:1 49:1 75:1 80:1 97:1 218:1 223:1 # alveolitis necrotizing
5:1 10:1 13:1 38:1 45:1 49:1 61:1 97:1 223:1 # alveolitis of jaws
5:1 6:2 16:1 24:1 37:1 38:1 45:1 52:1 69:1 87:1 97:1 103:1 139:1 152:1 223:1 # alveolodental ligaments
7:1 14:1 22:1 24:1 28:1 33:1 35:1 69:1 81:1 187:1 193:1 # amaranthaceae
13:1 22:1 35:1 38:1 53:1 69:2 71:1 99:1 100:1 126:1 140:1 142:1 204:1 # amaryllis family
2:1 4:1 13:1 27:1 35:1 40:1 42:1 69:1 72:1 123:1 222:1 249:1 # amaurosis; leber
3:1 4:1 5:2 6:1 21:1 38:1 49:1 50:1 55:1 58:1 62:1 69:1 89:1 110:1 130:1 143:1 152:1 200:1 201:1 291:1 # ambiguous external genitalia
39:1 54:1 58:1 69:1 129:1 140:1 163:1 # amblyopias
7:1 19:1 37:1 69:1 73:1 84:1 111:1 117:1 190:1 # amelanchier
6:1 8:1 31:1 37:1 69:1 91:1 # amenorrhoea;secondary
6:1 10:1 24:1 37:1 39:1 58:1 69:1 103:1 207:1 # amentias
4:3 7:1 16:1 18:1 20:1 37:1 46:1 69:1 84:1 123:1 126:1 182:1 232:1 233:1 # american elderberry
4:2 7:2 13:1 16:1 18:2 19:1 20:1 33:1 37:1 46:1 64:1 67:1 69:1 104:1 107:1 182:1 232:1 233:1 274:1 277:1 # american islanders pacific
4:1 7:1 13:1 18:1 19:1 20:1 25:1 37:1 39:1 46:1 47:1 54:1 69:1 111:1 161:1 167:1 232:1 233:1 # american; histoplasmosis
2:1 29:1 32:1 37:1 54:1 58:1 69:1 129:1 137:1 245:1 # ametropia
1:1 11:1 21:1 29:1 30:1 53:1 62:1 69:2 86:1 108:1 142:1 172:1 188:1 248:1 256:1 261:1 # amfetamine; abuse
34:1 40:1 43:1 53:1 54:1 69:1 91:1 112:1 133:1 142:1 259:1 # amidophosphoribosyltransferase
20:1 32:1 33:1 34:2 36:1 53:1 67:1 69:1 133:1 142:1 257:1 274:1 295:1 # amidotrizoic acid
1:1 22:1 31:1 53:1 69:1 90:1 139:1 142:1 172:1 180:1 256:1 277:1 # amino sugars
1:1 19:1 31:1 33:1 53:1 69:1 71:1 142:1 165:1 172:1 180:1 256:1 # aminoacylation
1:1 2:1 23:1 31:1 33:1 34:1 44:1 46:1 53:1 67:1 69:1 95:1 142:1 172:1 173:1 180:1 256:1 274:1 295:1 # aminocaproic acids
1:1 14:1 15:1 16:1 21:1 27:1 31:1 39:1 45:1 53:1 56:1 69:1 83:1 85:1 138:1 142:1 153:1 155:1 159:1 172:1 180:1 252:1 256:1 # aminolevulinate dehydratase
1:1 31:1 38:1 45:1 53:1 69:1 142:1 152:1 172:1 180:1 256:1 # aminooligopeptidase
1:1 6:1 31:1 43:1 53:1 54:1 65:1 69:1 142:1 172:1 180:1 254:1 256:1 259:1 283:1 # aminophenurobutane
1:1 2:1 3:1 14:1 15:1 20:1 23:1 31:1 32:1 33:1 34:1 44:1 53:1 54:2 56:1 67:1 69:1 85:1 113:1 138:1 142:1 153:1 155:1 159:1 172:1 180:1 245:1 252:1 256:1 257:1 274:1 295:1 # aminopropylaminoethylthiophosphoric acid trihydrate
1:1 2:1 3:1 23:1 36:1 44:1 66:1 69:1 75:1 78:1 79:1 82:1 92:1 93:1 94:1 96:1 132:1 134:1 135:1 214:1 215:1 # aml1 protein
1:1 9:1 17:1 30:1 39:1 50:1 58:1 69:1 70:1 74:1 88:1 117:1 148:1 218:1 # ammonia increased
3:1 8:1 11:1 14:1 22:1 42:1 58:1 59:1 69:1 106:1 116:1 126:1 199:1 # amnesia, temporary
2:1 3:1 4:1 7:1 11:1 14:1 24:1 42:1 58:1 59:1 69:1 130:1 166:1 187:1 231:1 237:1 # amnesia; anterograde
1:1 2:1 8:1 12:1 52:1 56:1 58:1 69:1 70:1 73:1 85:1 87:1 95:1 119:1 138:1 153:1 155:1 159:1 171:1 176:1 268:1 # amodiaquine hydrochloride
13:1 39:1 42:1 58:1 67:1 69:1 70:1 76:1 80:1 104:1 112:1 122:1 143:1 169:1 190:1 249:1 # amoebiasis, unspecified
69:1 70:1 120:1 # amoebozoa
8:1 9:1 22:1 43:1 46:1 62:1 69:1 70:1 91:1 110:1 120:1 240:1 291:1 # amorphous carbon
1:1 21:1 29:1 31:1 40:1 43:1 53:1 65:1 69:2 142:1 172:1 199:1 248:1 254:1 256:1 266:1 # amphetamine, nos
1:1 21:1 29:1 43:1 53:1 65:1 69:2 142:1 172:1 199:1 248:1 254:1 256:1 # amphetamines d
3:1 4:1 18:1 20:1 36:1 43:1 69:1 79:1 91:1 130:1 199:1 233:1 # amphotericin b
1:1 38:1 69:1 71:1 263:1 # amylin
8:1 17:1 23:1 34:1 51:1 52:1 69:1 71:1 72:1 80:1 154:1 184:1 243:1 277:1 # amyloid a precursor
5:1 30:1 34:1 38:1 40:1 52:1 53:1 58:1 69:2 71:1 100:1 133:1 142:1 184:1 204:1 # amyloidoses, familial
31:1 34:1 40:2 42:1 52:1 69:1 71:1 133:1 184:1 222:1 266:1 # amyloidosis, nos
34:1 52:1 69:1 71:1 184:1 # amyloids
10:1 41:1 52:1 54:1 69:1 71:1 76:1 80:1 225:1 290:1 # amylopectinoses
1:1 7:1 17:1 30:1 39:1 55:1 74:1 88:1 117:1 148:1 218:1 # ana increased
2:1 7:2 9:1 18:1 38:1 45:2 52:1 55:1 64:1 85:1 101:1 108:1 119:1 120:1 # anabolics oxandrolone
7:1 13:1 38:1 45:1 55:1 108:1 120:1 167:1 # anabolism
5:1 6:1 7:1 12:1 16:1 21:1 22:1 24:1 33:1 34:1 46:1 55:1 67:1 68:1 95:1 103:1 115:1 124:1 227:1 240:1 284:1 295:1 # anacardium occidentale
2:1 7:1 53:2 55:1 56:1 58:1 60:1 73:1 95:1 106:1 116:1 239:1 273:1 # anaemia hypochromic
2:1 7:1 10:1 18:2 53:2 55:1 58:1 95:1 116:1 165:1 218:1 235:1 # anaemia microcytic
4:1 7:1 14:1 15:1 25:1 40:1 47:1 53:1 54:1 55:1 58:1 76:1 106:1 116:1 252:1 267:1 # anaemia postoperative
7:1 25:1 28:1 42:1 55:1 59:2 65:1 # anaesthesia
7:1 10:1 25:1 28:1 29:1 55:1 59:1 65:1 # anaesthetic
1:1 5:1 7:1 9:1 10:1 26:1 41:1 55:1 77:1 80:1 102:1 118:1 122:1 188:1 225:1 290:1 # anal infections
7:1 30:1 39:1 43:1 55:1 81:1 148:1 173:1 216:1 # anaphase
4:1 5:1 6:1 7:1 11:1 14:1 19:1 38:1 43:1 55:1 56:1 71:1 89:1 168:1 173:1 201:1 # anaphylaxis, generalized
7:1 19:1 39:1 42:1 55:1 58:1 161:1 173:1 # anaplasia
7:1 19:1 35:1 39:1 55:1 161:1 167:1 173:1 # anaplasma
7:1 15:1 19:1 35:1 39:1 55:1 161:1 167:1 173:1 # anaplasmataceae
2:1 7:1 10:1 18:1 19:1 25:2 32:1 39:2 47:1 55:1 60:1 95:1 161:1 165:1 173:1 212:1 235:1 # anaplastic astrocytoma
3:1 5:1 7:1 10:1 18:1 19:1 22:1 25:2 38:1 39:1 40:2 46:1 52:1 55:1 57:1 74:1 95:1 160:1 161:1 173:1 223:1 235:1 272:1 # anaplastic osteosarcoma localized
7:1 8:1 10:1 25:1 36:1 39:1 47:1 55:1 60:1 65:1 70:2 81:1 89:1 116:1 157:1 # anastomotic hemorrhage
5:1 7:1 15:1 16:1 18:1 46:1 47:1 53:1 55:1 60:1 70:1 84:1 87:1 232:1 272:1 # anatomical models
7:1 15:1 28:1 47:1 53:1 55:1 59:1 60:1 70:1 110:1 136:1 190:1 # anatomies mouth
7:1 25:1 40:1 47:1 52:1 60:1 71:1 117:1 165:1 # ancylostomiases
2:1 6:1 7:1 16:1 17:1 30:1 39:1 64:1 74:1 80:1 85:1 88:1 89:1 119:1 122:1 148:1 201:1 218:1 231:1 # androgens decreased
2:1 7:2 11:1 12:1 21:1 25:1 26:1 40:1 45:1 64:1 85:1 119:1 219:1 294:1 # androstane 3,17 diol
2:1 7:2 21:1 25:1 31:1 40:1 64:1 85:1 119:1 219:1 294:1 # androstanols
2:1 7:1 15:1 21:1 25:1 32:1 40:1 64:1 85:1 119:1 219:1 # androstatrienes
2:1 3:1 6:1 7:1 11:1 25:1 40:1 64:1 85:1 119:1 # androstenes
2:1 3:1 6:1 7:1 25:1 31:1 40:1 64:1 85:1 119:1 # androstenol
7:1 11:1 15:1 19:1 33:1 83:1 154:1 # anejaculation
6:1 7:1 11:1 22:1 35:1 65:1 116:1 283:1 # anemarrhena
1:1 7:1 11:1 53:1 58:1 65:1 66:1 78:1 87:1 116:1 120:1 236:1 # anemia heinz body
7:1 10:1 11:2 18:1 45:1 47:1 53:1 58:1 65:1 70:1 116:2 136:1 140:1 151:1 169:1 184:1 235:1 # anemia hemolytic autoimmune
7:1 9:1 11:1 12:1 13:1 51:1 53:1 58:1 116:1 122:1 144:1 149:1 166:1 # anemia, addisons
7:1 10:1 11:1 18:1 45:1 53:1 58:1 65:1 70:1 116:2 140:1 235:1 # anemia; hemolytic
2:1 7:1 9:1 11:1 12:1 13:1 18:1 30:2 39:2 50:1 53:1 58:1 73:1 88:1 116:1 148:1 149:1 # anemias chronic disease
5:1 7:1 10:2 11:1 14:1 15:1 18:2 25:1 28:1 29:1 34:1 38:1 46:1 57:1 59:1 60:1 65:1 72:1 121:1 127:1 129:1 161:1 196:1 199:1 232:1 235:1 # anesthetic complication epidural
5:1 7:1 11:1 15:1 20:1 32:1 58:1 72:1 126:1 167:1 246:1 257:1 269:1 # aneurysm atrial
7:1 11:1 33:1 38:1 58:1 72:1 100:1 126:1 167:1 246:1 269:1 # aneurysm iliac
1:1 3:1 7:1 11:1 41:1 72:1 74:1 80:1 126:1 167:1 188:1 246:1 269:1 290:1 # aneurysm, infected
1:1 6:1 7:1 8:1 11:1 12:1 21:1 39:1 48:1 63:1 64:1 72:1 105:1 126:1 150:1 167:1 170:1 209:1 246:1 269:1 301:1# aneurysms aorta ascending
4:1 6:1 7:1 10:1 13:1 30:1 42:1 49:1 56:1 63:1 76:1 122:1 234:1 239:1 267:1 277:1 # angiitis, hypersensitivity
1:1 4:1 5:1 7:1 8:1 9:1 10:1 13:1 20:1 26:1 41:1 47:1 55:2 63:1 76:1 77:1 80:1 102:1 118:1 150:1 200:1 234:1 265:1 286:1 290:1 # angina pectoris exertional
1:1 7:1 21:1 25:1 27:1 55:1 63:1 108:1 163:1 219:1 234:1 286:1 # angina, stable
6:1 7:1 24:1 26:1 31:1 32:1 35:1 40:1 43:1 48:1 60:1 63:1 91:1 95:1 103:1 140:1 199:1 234:1 266:1 278:1 # angiocentric lymphoma nos
6:1 7:1 8:1 11:1 15:1 19:1 26:1 47:1 59:1 63:1 70:1 83:1 87:1 89:1 196:1 201:1 231:1 234:1 265:1 277:1 # angiogenesis modulators
4:1 7:1 26:1 31:1 35:1 46:1 60:1 62:1 63:1 97:1 110:1 234:1 278:1 291:1 # angioma, cavernous
1:1 6:1 7:1 15:1 26:1 35:1 37:1 40:1 47:1 50:1 52:1 60:1 63:2 83:1 105:1 110:1 234:1 278:1 # angiomatosis meningoulofacialis
2:1 6:1 7:2 9:1 11:2 17:1 26:1 63:2 72:1 77:1 139:1 183:1 234:1 237:1 269:1 # angioneurotic gangrene
7:1 26:1 29:1 54:1 63:1 106:1 184:1 190:1 234:1 # angiopoietin 1
7:1 26:1 29:1 54:1 63:1 106:1 184:1 190:1 234:1 # angiopoietin 2
4:1 7:1 26:1 40:1 63:1 76:1 112:1 194:1 234:1 267:1 # angiosperm
3:1 6:1 7:1 8:1 15:1 17:1 26:1 36:1 42:1 47:1 48:1 63:1 79:1 80:1 121:1 122:1 197:1 234:1 265:1 # angiotensin at2 receptor
3:1 6:1 7:1 26:1 36:1 42:1 63:1 79:1 122:1 234:1 # angiotensinase a
1:1 7:1 10:1 26:1 40:1 41:1 62:1 63:1 80:1 83:1 90:1 102:1 114:1 188:1 225:1 290:1 # angulus infectiosus
7:1 9:1 39:1 50:1 58:1 65:1 74:1 133:1 # anhedonias
7:1 16:1 20:1 34:1 56:1 85:1 124:1 138:1 153:1 155:1 159:1 # anhydride
5:1 7:1 16:1 18:1 20:1 28:1 34:1 38:1 43:1 56:1 59:1 81:1 85:1 124:1 138:1 153:1 155:1 159:1 # anhydrides, phthalic
2:1 7:2 28:1 29:1 31:1 45:1 56:1 62:1 81:1 85:1 110:1 119:1 128:1 138:1 153:1 155:1 159:1 171:1 176:1 291:1 # anhydrous ethanol
3:1 5:1 7:2 17:1 18:1 22:1 35:1 46:1 50:2 58:1 67:1 73:1 80:1 151:1 240:1 242:1 262:1 # animal care technician
2:1 5:1 7:1 19:1 22:1 25:1 32:1 35:1 43:1 50:1 54:1 62:1 83:1 111:1 151:1 154:1 190:1 209:1 212:1 236:1 242:1 245:1 246:1 259:1 262:1 # animal muscular dystrophies
5:1 7:1 35:1 46:1 50:1 59:1 108:1 143:1 151:1 190:1 209:1 242:1 262:1 # animal scabies
5:1 7:1 17:1 25:1 32:1 35:1 41:1 50:1 59:1 72:1 98:1 109:1 125:1 151:1 212:1 213:1 228:1 242:1 262:1 285:1 # animal structures
5:2 7:1 9:1 11:1 15:1 21:1 35:1 50:1 55:1 151:1 223:1 242:1 262:1 # animal, neonatal
5:1 7:1 9:1 10:1 25:1 31:1 35:1 37:1 50:1 59:1 60:1 64:1 133:1 151:1 242:1 262:1 280:1 # animal, nondomestic
5:1 7:1 12:1 13:1 30:2 35:1 39:1 50:1 59:1 88:1 148:1 149:1 151:1 242:1 262:1 # animals diseases
5:1 7:1 10:1 18:1 25:1 35:1 37:1 50:1 59:1 60:1 133:1 151:1 235:1 242:1 262:1 280:1 # animals, domestic
5:1 7:1 35:1 40:1 50:1 70:1 151:1 178:1 242:1 262:1 # animals, moss
7:1 9:1 10:1 18:1 26:1 34:1 38:1 50:2 54:1 76:1 77:1 106:1 121:1 197:1 211:1 242:1 # anionic lipopeptide
5:1 6:1 7:1 13:1 16:1 24:1 40:1 42:1 47:1 52:1 71:1 97:1 103:1 222:1 223:1 249:1 # ankylosis, dentoalveolar
5:1 6:1 7:1 19:1 21:1 31:1 39:1 42:1 49:1 50:1 58:1 89:1 112:1 161:1 201:1 231:1 236:1 246:1 # anogenital dysplasia
4:1 5:1 7:1 16:1 19:1 31:1 35:1 60:1 140:1 163:1 166:1 182:1 262:1 278:1 # anomaly; bladder
5:2 7:1 16:1 19:1 31:1 35:1 60:1 99:1 139:1 140:1 163:1 166:1 262:1 278:1 # anomaly; gallbladder
6:1 7:1 8:1 10:1 17:1 18:1 24:1 31:1 41:1 80:1 89:1 103:1 157:1 201:1 225:1 235:1 290:1 # anorectic agent
7:1 8:1 15:1 19:1 27:1 31:1 47:1 83:1 146:1 165:1 229:1 265:1 # anovulatory; cycle
1:1 7:2 10:2 18:1 24:1 26:1 36:1 67:1 69:1 122:1 143:1 160:1 187:1 207:1 229:1 235:1 292:1 # ansamycin antibiotics
3:1 4:1 7:1 8:1 20:1 24:1 26:1 39:2 42:1 43:1 58:1 81:1 130:1 173:1 187:1 216:1 233:1 # anterior aphasias
1:1 7:1 24:2 28:1 53:1 65:1 84:1 172:1 187:1 # anthelmintics
4:1 7:2 19:1 24:2 28:1 65:1 161:1 187:2 # anther, plant
2:1 4:1 7:1 24:1 28:1 36:1 48:1 75:1 91:1 95:1 187:1 # anthocerotophytas
1:1 7:1 13:1 14:1 22:1 24:1 28:1 34:1 39:1 42:1 67:1 91:1 95:1 112:1 129:1 178:1 187:1 218:1 249:1 275:1 295:1 # anthocidaris crassispina
7:2 11:1 14:1 21:1 24:1 28:1 62:1 110:1 136:1 154:1 187:1 223:1 291:1 294:1 # anthrax, cutaneous
6:2 7:2 10:1 11:1 24:2 26:1 29:1 63:1 89:2 103:1 157:1 187:1 201:2 207:1 231:1 234:1 # anti angiogenetic agents
7:2 10:2 12:2 24:2 26:1 34:1 36:1 59:1 76:1 87:1 120:1 145:1 187:2 190:1 207:2 239:1 292:1 # anti idiotype antibodies
5:2 7:1 10:1 19:1 20:1 22:1 24:1 35:1 58:1 187:1 207:1 262:1 # anti malarial
2:1 7:1 10:1 24:1 37:1 38:1 40:1 43:2 45:1 60:1 64:1 85:1 91:2 112:1 119:1 187:1 207:1 210:1 211:1 273:1 280:1 # anti phospholipid syndrome
1:1 3:1 7:1 10:1 24:1 28:1 38:1 52:1 56:1 70:1 83:1 95:1 147:1 165:1 177:1 185:1 187:1 207:1 261:1 263:1 # anti thymocyte globulin
2:1 6:1 7:2 10:1 24:2 58:1 64:1 85:1 89:1 103:1 119:1 157:1 187:1 201:1 207:1 231:1 # antiandrogen agents
6:1 7:2 10:1 11:1 24:2 53:1 58:2 89:1 103:1 116:1 157:1 187:1 201:1 207:1 # antianemia agents
1:1 2:1 3:1 7:2 10:1 23:1 24:1 26:1 36:1 44:1 58:1 63:1 66:1 75:1 78:1 79:1 82:1 92:1 93:1 94:1 96:1 132:1 134:1 135:1 187:1 207:1 214:1 215:1 231:1 234:1 # antiangiogenic ak38 protein
1:1 2:1 7:1 8:1 10:1 16:1 22:1 24:1 33:1 34:1 46:1 48:1 50:1 52:1 56:2 58:1 73:1 80:1 85:1 95:1 119:1 124:1 138:1 153:1 155:1 159:1 171:1 176:1 187:1 207:1 268:1 287:1 # antiarrhythmics acecainide hydrochloride
7:1 10:2 18:1 24:1 26:1 36:1 85:1 125:1 143:1 187:1 207:1 235:1 292:1 # antibiotic drugs
7:1 10:1 12:1 24:1 34:1 59:1 87:1 120:1 187:1 190:1 207:1 287:1 292:1 # antibodies aids
7:1 10:2 12:1 24:1 40:1 42:1 49:1 59:1 87:1 97:1 106:1 120:1 187:1 190:1 207:1 222:1 226:1 292:1 # antibodies positive
5:1 7:1 10:1 11:1 12:1 14:1 24:1 32:1 38:1 59:1 87:1 120:1 136:1 158:1 187:1 190:1 207:1 269:1 292:1 # antibodies, neutralizing
1:1 6:1 7:2 10:2 17:1 23:1 24:3 27:1 30:1 59:1 87:1 88:1 98:1 103:1 120:1 146:1 187:2 207:2 236:1 292:1 298:1 # antibody antinuclear present
3:1 5:1 7:1 8:1 10:1 24:1 25:1 31:1 35:1 59:1 87:1 108:1 120:1 187:1 194:1 207:1 236:1 262:1 292:1 # antibody test abnormal
3:1 5:1 7:1 8:1 10:1 24:1 25:1 31:1 35:1 59:1 87:1 120:1 187:1 194:1 207:1 236:1 262:1 292:1 # antibody test normal
1:1 7:1 10:1 18:1 24:1 38:1 45:1 73:1 85:1 91:1 125:1 187:1 207:1 235:1 263:1 # anticholinergic drug
1:1 7:1 10:1 18:1 24:1 38:1 45:1 73:1 85:1 91:1 125:1 187:1 207:1 235:1 263:1 # anticholinesterase drugs
1:1 7:1 10:1 17:1 18:1 24:1 30:1 39:1 41:1 57:1 74:1 80:1 83:1 88:1 117:1 148:1 157:1 187:1 188:1 207:1 218:1 235:1 290:1 # anticoagulant effect increased
7:1 9:1 10:1 18:1 24:1 57:1 87:1 133:1 187:1 207:1 235:1 # anticodon
7:1 10:1 16:1 17:1 23:1 24:1 31:1 34:1 40:1 59:1 121:1 124:1 187:1 207:1 266:1 # antidepressant, nos
7:1 10:1 12:1 22:1 24:1 34:1 58:1 187:1 207:1 # antidiarrheals
7:1 10:1 15:1 19:1 24:1 83:1 109:1 187:1 207:1 # antiflatulents
6:1 7:1 10:1 24:1 89:1 140:1 152:1 187:1 201:1 207:1 # antigen, ly49a
6:1 7:1 10:1 24:1 89:1 140:1 152:1 187:1 201:1 207:1 # antigen, ly49b
6:1 7:1 10:1 24:1 89:1 140:1 152:1 187:1 201:1 207:1 # antigen, ly49c
6:1 7:1 10:1 24:1 89:1 122:1 152:1 187:1 201:1 207:1 # antigens, cdw198
6:1 7:1 10:1 24:1 89:1 122:1 152:1 187:1 201:1 207:1 # antigens, cdw217
6:1 7:2 8:1 10:1 24:1 35:1 89:1 122:1 152:1 167:1 178:1 187:1 201:1 202:1 207:1 224:1 277:1 # antigens, forssman
7:1 8:1 10:1 24:1 33:1 41:1 47:1 54:1 70:1 81:1 116:1 187:1 189:1 204:1 207:1 265:1 # antihaemophilic factor a
7:1 8:1 10:1 24:1 33:1 41:1 47:1 54:1 70:1 81:1 116:1 187:1 189:1 204:1 207:1 265:1 # antihaemophilic factor b
7:1 8:1 10:1 24:1 33:1 41:1 47:1 54:1 70:1 81:1 116:1 187:1 189:1 204:1 207:1 265:1 # antihaemophilic factor c
4:1 6:1 7:1 10:1 24:2 56:1 76:1 89:1 103:1 157:1 187:1 198:1 201:1 207:1 239:1 267:1 # antihyperglycemic agents
1:1 7:1 10:1 24:1 42:1 100:1 140:1 187:1 207:1 246:1 # antilysin
7:1 10:1 22:1 24:1 46:1 62:1 151:1 187:1 207:1 209:1 240:1 # antimuscarinic
1:1 6:1 7:1 10:1 11:1 18:1 19:1 24:1 43:1 47:1 50:1 54:1 56:1 86:1 89:1 161:1 187:1 201:1 207:1 223:1 231:1 298:1 # antineoplastics, phytogenic
7:1 10:1 24:1 40:1 43:2 91:1 112:1 187:1 207:1 211:1 # antiphosphodiesterases
7:2 10:2 18:1 24:2 40:1 43:2 57:1 83:1 91:1 112:1 157:1 187:2 207:2 211:1 235:1 # antiphospholipid anticoagulant
2:1 6:1 7:1 10:1 17:1 24:2 29:1 32:1 89:1 103:1 141:1 157:1 187:1 201:1 207:1 # antiretroviral agents
6:1 7:1 10:1 13:2 24:2 25:1 73:1 89:1 103:1 111:1 157:1 187:1 201:1 207:1 209:1 # antischistosomal agent
7:1 10:1 24:1 42:1 49:1 62:1 109:1 178:1 187:1 207:1 226:1 # antitussive
7:1 8:1 17:1 24:1 32:1 61:1 68:1 70:1 111:1 125:1 152:1 187:1 # antrum of highmore
7:1 18:1 20:1 24:1 25:1 32:2 39:1 68:1 125:1 139:1 187:1 212:1 257:1 # antrum, gastric
7:2 17:1 19:1 22:1 39:1 83:1 88:1 107:1 117:1 218:1 # anular pancreas
7:1 15:1 21:1 29:1 33:1 145:1 190:1 # anxiety attack
7:1 9:1 10:1 14:1 15:1 22:1 26:1 29:1 30:1 77:1 102:1 107:1 118:1 121:1 127:1 145:1 190:1 252:1 258:1 # anxiety, separation
7:1 20:1 29:1 145:1 190:1 # anxiety-ridden
7:1 8:2 11:1 14:1 18:1 21:1 28:1 33:1 67:1 72:1 91:1 126:1 150:1 167:1 246:1 269:1 274:1 # aorta thoracic aneurysm
5:2 8:1 10:1 18:2 46:1 67:1 97:1 104:1 150:1 191:1 235:1 272:1 # aortic valve calcific
8:1 36:1 39:1 42:1 43:1 47:1 58:1 70:1 81:1 173:1 216:1 265:1 # aphasia motor
10:1 17:1 39:1 42:1 43:1 48:1 58:1 80:1 81:1 97:1 121:1 173:1 197:1 216:1 226:1 # aphasia, receptive
11:1 15:1 21:1 33:1 88:1 173:1 # apnea attack
11:1 39:1 88:1 173:1 # apneas
7:1 38:1 64:1 106:1 139:1 152:1 173:1 # apo 2 ligand
2:1 23:1 38:1 44:1 45:1 54:1 106:2 173:1 211:1 # apolipoprotein a ii
18:1 27:1 38:1 45:1 54:1 106:1 116:1 120:1 161:1 162:1 173:1 200:1 # apoplexy, embolic
21:1 22:1 27:1 49:2 54:1 106:1 109:1 126:1 129:1 161:1 162:1 173:1 200:1 # apoplexy, pituitary
1:1 2:1 3:1 23:1 36:1 44:1 54:1 66:1 75:1 78:1 79:1 82:1 92:1 93:1 94:1 96:1 106:1 132:1 134:1 135:1 173:1 214:1 215:1 # apoprotein b 48
6:1 7:1 10:1 13:1 24:1 40:1 42:1 47:1 54:1 89:1 106:1 152:1 173:1 187:1 197:1 201:1 207:1 222:1 249:1 # apoptosis antigen 1
1:3 2:1 3:1 13:1 23:1 36:1 40:1 42:1 44:1 47:1 54:1 63:1 64:1 66:1 67:1 75:1 78:1 79:1 82:1 92:1 93:1 94:1 96:1 98:1 105:1 106:1 122:1 132:1 134:1 135:1 173:1 196:1 197:1 214:1 215:1 222:1 249:1 270:1 # apoptosis inducing proteins
5:1 14:1 15:1 19:1 20:1 22:1 33:1 35:1 62:1 107:1 109:1 151:1 173:1 218:1 252:1 262:1 # apparatus, lacrimal
6:1 12:1 15:1 18:1 21:1 39:1 58:1 64:1 76:1 83:1 154:1 173:1 301:1# appendicular ataxias
6:1 7:1 8:1 12:1 64:1 76:1 139:1 173:1 198:1 301:1# appendix organ
3:2 4:1 5:1 9:1 10:2 14:1 15:1 26:1 29:1 49:1 76:1 77:1 102:1 118:1 127:1 130:1 173:1 252:1 258:1 # appetite alterations
1:1 3:1 10:1 17:1 29:1 30:1 31:1 39:1 40:1 49:1 74:1 76:1 88:1 117:1 148:1 173:1 218:1 266:1 # appetite increased nos
7:1 8:1 9:1 10:1 24:1 28:1 38:1 48:1 58:1 87:1 91:1 117:1 133:1 150:1 161:1 173:1 207:1 # appliance orthodontic
3:1 4:1 9:1 10:2 14:1 15:2 18:1 26:2 33:1 35:1 38:1 42:1 46:1 48:1 49:1 77:1 102:2 118:1 127:2 161:1 173:1 232:1 252:1 258:2 # application site maceration
1:1 3:1 10:1 15:1 18:1 26:1 38:2 42:1 46:1 49:1 63:1 76:1 84:1 102:1 105:1 127:1 161:1 173:1 232:1 258:1 263:1 # application site peeling
5:1 14:2 23:1 25:1 39:1 58:1 59:1 72:1 89:1 109:1 173:1 285:1 # apraxias, gestural
1:1 10:1 11:1 14:1 16:1 23:1 29:1 34:1 39:1 58:1 86:1 124:1 173:1 223:1 # apraxias, ideokinetic
230:1 # aqp-2
1:2 2:1 3:1 8:1 20:1 23:1 36:1 44:1 66:1 75:1 78:1 79:1 82:1 92:1 93:1 94:1 96:1 106:1 132:1 134:1 135:1 173:1 214:1 215:1 # aquaporin 3 protein
8:1 27:1 62:1 68:1 70:1 88:1 89:1 110:1 157:1 205:1 223:1 291:1 297:1 # aqueous humor leakage
6:1 16:1 18:1 22:1 67:1 104:1 117:1 165:1 190:1 # ar deficiency
12:1 14:1 18:1 22:1 33:2 34:2 67:1 73:1 111:1 274:1 295:1 # arachidic acids
5:1 14:1 22:1 38:1 58:1 # aralia
22:1 62:1 120:1 125:1 131:1 141:1 # arbovirus
6:1 7:1 11:1 22:1 31:1 33:1 41:1 46:1 59:1 89:1 177:1 189:1 201:1 231:1 238:1 # arcanobacterium pyogenes
2:1 5:1 22:1 37:1 40:1 51:1 60:2 70:1 73:2 81:1 88:1 273:1 280:1 # archaeal chromosomes
7:2 18:1 22:1 38:2 46:1 63:2 73:1 81:1 84:2 89:2 232:1 # archangelicas, angelica
2:1 17:1 22:1 46:1 88:1 95:1 164:1 # area, broca
6:1 17:1 20:1 22:2 55:1 58:1 # arenaria l.
22:1 23:1 39:1 51:1 54:1 191:1 198:1 # arg-vasopressin
22:1 34:1 39:1 42:1 139:1 198:1 275:1 # argasidae
1:1 6:1 10:1 11:1 13:1 22:1 24:1 25:1 27:1 29:1 47:1 53:1 86:1 89:1 103:1 198:1 201:1 207:1 298:1 # argentine mistletoe
1:1 6:1 10:1 11:1 22:1 24:1 47:1 86:1 89:1 103:1 166:1 198:1 201:1 207:1 298:1 # argentine toad
1:2 20:1 22:1 31:1 33:1 34:1 40:1 50:1 58:1 67:1 72:1 90:1 180:1 196:1 198:1 234:1 266:1 274:1 295:1 # argininosuccinic; aciduria
9:1 22:1 69:1 88:1 123:1 198:1 # argon beam
4:1 20:1 22:1 38:1 39:1 56:1 58:1 76:2 100:1 141:1 143:1 145:1 239:2 267:1 # arias type hyperbilirubinemia
9:1 17:1 20:1 22:1 26:1 34:1 77:1 122:1 234:1 # arid regions
9:1 17:1 22:1 26:1 77:1 194:1 234:1 # arm region
18:1 22:1 31:1 40:1 46:1 50:1 232:1 266:1 # arnica, nos
2:2 10:1 15:1 18:1 22:2 35:1 46:1 56:1 60:1 85:1 95:1 119:1 120:1 127:1 138:1 153:1 155:1 159:1 171:1 176:1 235:1 240:1 273:1 278:1 # aromatic hydrocarbons
2:1 7:1 9:1 19:1 22:2 31:1 37:1 46:1 50:1 58:1 84:1 95:1 240:1 # aronia melanocarpas
14:1 22:1 55:1 # array, dna
5:1 21:1 22:1 28:1 29:1 31:1 40:1 53:1 56:1 58:1 202:1 248:1 266:1 # arrhythmia nos foetal
5:1 9:1 10:1 22:1 26:1 28:1 41:1 53:1 55:1 56:1 58:1 77:1 102:1 117:1 118:1 169:1 225:1 # arrhythmias junctional
5:1 6:1 18:1 22:1 30:1 46:1 50:1 232:1 272:1 277:1 # arsenical
3:1 13:2 20:1 22:2 42:1 53:1 58:1 83:1 116:1 139:1 150:1 # artemisia vulgaris
3:2 4:2 5:1 8:1 10:1 13:1 20:2 22:1 25:1 26:1 38:1 40:1 58:2 106:1 130:2 143:1 150:1 233:2 292:1 # arteria tibialis posterior
3:1 4:1 5:2 8:1 20:1 22:1 31:1 35:1 38:1 49:1 58:1 108:1 130:1 150:1 194:1 233:1 262:1 # arterial abnormality
3:1 4:3 5:2 12:1 13:1 14:1 20:2 22:1 30:2 39:1 43:1 58:1 59:1 65:1 76:1 88:1 130:1 148:1 149:1 150:1 211:1 233:2 254:1 267:1 # arterial diseases peripheral
3:1 4:1 20:1 22:2 38:1 58:1 59:1 67:1 100:1 126:1 130:1 150:1 190:1 233:1 # arteries, ciliary
3:2 4:1 5:1 8:1 14:1 20:1 22:1 59:1 106:1 116:1 130:1 150:1 190:1 199:1 233:1 # arteries, temporal
3:1 4:1 12:1 13:1 20:1 22:2 26:1 30:2 39:1 40:1 65:1 88:2 130:1 146:1 148:1 149:1 150:2 209:1 233:1 # arteriosclerotic heart disease
2:1 3:1 4:1 6:1 13:2 19:1 20:1 22:1 25:1 26:1 28:1 40:1 42:1 60:1 83:1 97:1 104:1 109:1 120:1 130:1 150:1 222:1 233:1 249:1 273:1 # arteriovenous fistula thrombosis
3:2 4:1 5:1 6:2 13:1 17:1 22:1 25:1 31:1 40:1 42:1 55:1 126:1 130:1 150:1 222:1 249:1 266:1 # artery renal stenosis
1:1 3:1 4:1 22:1 72:1 126:2 130:1 150:1 # artery; injury
1:1 6:1 10:1 13:1 19:1 20:1 22:1 28:1 45:1 48:1 49:1 57:1 64:1 74:1 89:1 98:1 99:1 150:1 157:1 196:1 201:1 270:1 # arthritis collagen induced
10:1 12:1 13:1 20:1 22:1 28:1 30:1 49:1 62:1 150:1 # arthritis diffuse
1:1 10:1 13:1 18:1 20:1 22:1 24:1 28:2 31:1 40:1 49:1 53:1 65:1 84:1 111:1 150:1 172:1 266:1 # arthritis helminthic nos
1:1 10:2 13:1 20:1 22:1 26:1 28:1 41:1 49:1 62:1 80:1 102:1 110:1 150:1 188:1 225:1 290:1 291:1 # arthritis infectious
10:1 13:1 20:1 22:1 27:1 28:1 49:1 150:1 # arthritis sle
10:2 13:1 14:1 15:1 18:1 20:1 22:1 28:1 49:1 72:1 127:1 150:1 235:1 252:1 # arthritis; uratic
2:1 8:1 10:1 15:2 18:1 20:1 22:1 28:2 51:1 54:1 58:1 107:1 127:1 150:1 235:1 243:1 245:1 # arthropathy psoriatic
2:1 22:1 28:1 54:1 57:1 60:1 64:1 87:1 106:2 110:1 150:1 169:1 199:1 245:1 # arthropod compound eye
10:2 18:1 19:2 22:3 46:1 83:1 89:1 100:1 150:2 154:1 157:1 235:1 240:1 # articular cartilage
2:1 10:2 15:1 18:1 19:1 22:1 33:2 38:1 58:1 83:1 100:1 127:1 150:1 154:1 160:1 184:1 218:1 235:1 # articulatio sacroiliaca
1:2 3:1 4:1 5:1 6:1 10:1 18:1 20:1 22:1 41:1 43:1 47:1 49:1 50:1 58:1 67:1 72:1 89:1 104:1 110:1 111:1 112:1 117:1 130:1 150:1 201:1 # artificial genitourinary sphincter
1:1 5:1 10:1 11:1 18:1 22:1 24:1 58:1 59:1 67:1 104:1 150:1 184:1 # artificial joints knees
5:1 8:1 10:1 14:1 15:1 17:1 18:1 22:1 47:1 58:1 59:1 67:1 104:1 112:1 129:1 141:1 150:1 252:1 265:1 # artificial respirator
6:1 19:1 22:1 28:1 30:1 39:1 97:1 112:1 122:1 129:1 268:1 # arvense, thlaspi
6:1 24:1 27:1 37:1 39:1 84:1 103:1 116:1 # as element
38:1 39:1 43:1 54:1 58:1 65:1 70:1 100:1 111:1 116:1 259:1 # as, hemophilia
6:1 16:1 18:1 39:2 67:1 104:1 117:1 160:1 165:1 190:1 # asas deficiency
25:1 39:1 40:1 47:1 59:1 123:1 # asbestos
20:1 22:1 30:1 39:2 46:1 58:1 59:1 148:1 209:1 240:1 # ascariases
1:1 6:1 8:1 10:1 12:1 17:1 18:1 39:1 48:1 63:1 64:1 72:1 105:1 109:1 125:1 150:1 170:1 197:1 209:1 228:1 235:1 285:1 301:1# ascending aortic rupture
12:1 34:1 39:1 58:1 67:1 209:1 295:1 # ascidia
10:1 13:1 39:1 49:1 67:1 209:1 # ascitis
27:1 31:1 39:2 40:1 58:1 121:1 129:1 146:1 209:1 266:1 # asclepias, nos
7:1 18:1 39:1 45:1 46:1 50:1 242:1 # ash, volcanic
4:1 7:1 39:1 42:1 49:1 58:1 76:1 129:1 131:1 211:1 267:1 277:1 # asian pit vipers
1:1 11:1 14:1 22:1 39:1 86:1 107:1 112:1 157:1 234:1 # asparagine
7:1 14:1 19:1 22:1 24:1 39:1 62:1 107:1 112:1 157:1 161:1 187:1 # asparagus plant
1:1 3:1 7:1 14:1 15:1 16:1 17:1 21:1 22:1 30:1 31:1 32:1 36:1 39:2 53:1 69:1 74:1 80:1 88:1 107:1 112:1 113:1 122:1 142:1 148:1 150:1 158:1 172:1 180:1 193:1 218:1 256:1 # aspartate aminotransferase decreased
3:1 12:1 15:1 21:1 22:1 39:1 51:1 68:1 87:1 107:1 112:1 113:1 150:1 227:1 284:1 # aspartate, sodium
6:1 12:1 13:1 16:1 18:1 22:1 30:2 33:1 39:2 47:1 67:1 88:1 104:1 107:1 112:1 117:1 148:1 149:1 150:1 165:2 190:1 # aspartoacylase deficiency disease
6:1 10:1 22:1 34:1 39:1 54:1 64:1 71:1 76:1 107:1 112:1 121:1 133:1 145:1 150:1 197:1 # aspartyl endopeptidases
1:1 3:1 4:1 14:1 20:1 24:1 32:1 39:1 43:1 56:1 58:1 112:1 130:1 136:1 158:1 233:1 # asphyxia; intrauterine
4:1 34:1 39:1 40:1 76:1 112:2 129:1 133:1 267:1 # aspidospermas
2:1 6:1 27:1 37:1 39:1 50:1 58:1 59:1 60:1 64:1 85:1 112:1 119:1 161:1 210:1 273:1 280:1 # asplenia syndromes
7:1 8:2 13:1 14:1 15:1 19:1 21:1 24:1 25:1 39:1 42:1 47:1 108:1 120:1 126:1 178:1 187:1 219:1 249:1 252:1 265:1 294:1 # assistant, laboratory
21:1 25:1 39:3 42:2 58:2 108:1 219:1 238:1 # astasia abasia
6:1 25:1 28:1 31:1 39:1 65:1 283:1 # asthenozoospermia
15:1 18:1 25:1 28:1 35:1 39:1 47:1 54:1 129:1 # asthma; atopic
10:1 15:1 18:1 25:1 28:1 35:1 39:1 91:1 95:1 127:1 235:1 # asthmatic shock
2:1 6:2 9:2 18:1 25:1 31:3 32:1 37:1 39:1 43:1 53:1 60:2 65:1 212:1 254:1 280:1 283:1 # astronomic phenomenon
2:1 9:1 25:1 32:1 39:1 42:1 43:1 48:1 54:1 56:1 57:1 117:1 121:1 197:1 212:1 245:1 246:1 259:1 # astrophysical concept
3:1 4:1 15:1 20:2 22:1 25:1 33:1 35:1 39:1 40:1 41:1 47:1 60:1 68:1 72:1 106:1 107:1 109:1 130:1 150:1 189:1 197:1 199:1 210:1 227:1 233:1 238:1 278:1 # asymptomatic bacteriuria postpartum
6:1 15:1 16:1 21:1 31:1 131:1 141:1 166:1 # atadenovirus
7:1 8:1 14:1 15:1 20:1 32:1 33:1 41:1 47:1 122:1 158:1 189:1 193:1 197:1 204:1 209:1 211:1 218:1 265:1 # atf6 transcription factor
1:1 7:1 15:1 19:1 24:2 47:1 184:1 187:1 # atlantoaxial joints
4:2 15:1 17:2 40:2 43:1 65:1 69:1 70:1 72:1 73:1 81:1 90:1 106:1 112:1 123:1 200:1 228:1 254:1 # atmosphere exposure chamber
15:1 18:1 47:1 53:1 60:2 120:1 253:1 # atomic bombs
2:1 3:1 6:2 15:1 16:2 23:1 24:1 30:1 36:1 39:1 44:1 64:1 75:1 76:1 79:1 88:1 92:1 93:1 103:1 121:1 132:1 148:1 # atp dependent protease
15:1 30:1 39:1 107:1 148:1 # atpase, cf1
5:1 7:1 15:1 17:1 32:1 42:1 55:1 58:1 59:1 73:1 91:1 # atresia choanal
5:1 6:1 15:1 16:1 17:1 32:1 42:1 55:1 58:1 59:1 87:1 196:1 # atresia duodenal
9:1 15:1 17:1 22:1 32:1 42:1 55:1 58:1 59:1 70:1 83:1 126:1 # atresia, pulmonary
15:1 17:2 32:1 41:1 42:1 58:1 59:1 68:1 80:1 109:1 290:1 # atresia; rectum
15:1 20:1 22:1 32:1 58:1 61:1 65:1 88:1 150:1 257:1 # atria of heart
5:1 6:2 15:1 19:1 20:1 22:1 27:1 32:1 37:1 58:1 89:1 116:1 198:1 257:1 # atrial enlargement left
2:1 3:1 4:1 5:2 15:1 20:1 22:1 32:1 35:1 58:1 101:1 107:1 114:1 130:1 136:1 162:1 167:1 175:1 246:1 257:1 262:1 # atrial flutter paroxysmal
6:1 15:1 16:1 20:1 24:1 26:1 31:1 32:2 87:1 97:1 103:1 257:1 # atrioventricular node
6:1 15:1 20:1 24:1 26:1 32:2 52:1 95:1 97:1 103:1 163:1 257:1 # atrioventricular; block
2:1 15:1 32:1 43:1 54:1 58:1 83:1 111:1 143:1 245:1 259:1 261:1 # atrophia bulbi
2:1 4:1 8:1 12:1 13:1 15:1 16:1 18:1 19:1 22:1 32:1 43:1 51:1 54:1 62:1 83:1 111:1 115:1 144:1 149:1 154:1 182:1 209:1 243:1 245:1 250:1 259:1 271:1 299:1 300:1 # atrophic muscular disorder
1:1 2:1 10:1 15:1 17:1 18:1 29:1 32:1 43:1 54:1 55:1 111:1 245:1 259:1 286:1 298:1 # atrophic retina
2:1 9:1 15:2 20:1 25:1 32:2 43:1 47:1 50:1 54:1 58:1 59:1 111:1 152:1 190:1 212:1 245:1 257:1 259:1 # atrophies, striatonigral
2:1 4:1 6:1 15:1 16:1 24:1 32:1 37:1 40:1 43:1 47:1 54:1 87:1 90:1 91:1 103:1 129:1 152:1 182:1 245:1 259:1 # atrophoderma; pigmentosum
2:1 11:1 15:1 32:1 34:1 43:1 54:1 56:1 61:1 245:1 259:1 # atrophy of kidney
2:2 3:1 15:2 21:1 23:1 25:1 32:1 40:1 43:1 44:1 54:1 56:1 61:1 113:1 219:1 245:1 259:1 # atrophy of prostate
2:1 9:1 11:1 15:1 32:1 43:1 54:1 56:1 120:1 183:1 245:1 259:1 # atrophy; bone
2:1 15:1 26:1 32:1 33:1 40:1 43:1 46:1 54:1 56:1 67:1 173:1 204:1 209:1 245:1 259:1 274:1 # atrophy; facioscapulohumeral
2:1 15:1 32:1 43:1 48:1 54:1 56:1 245:1 259:1 # atrophy;cerebral
10:1 15:1 16:1 21:1 25:1 49:1 109:1 219:1 # attitude, staff
3:1 12:1 13:1 15:1 20:1 30:2 32:1 39:1 59:1 88:1 136:1 148:1 149:1 257:1 261:1 292:1 # attributes, disease
3:1 5:1 6:1 15:2 17:1 18:1 19:1 23:1 24:1 27:1 29:1 30:1 46:1 59:1 84:1 103:1 113:1 129:1 145:1 161:1 232:1 239:1 272:1 # atypical platelets present
1:1 3:1 7:1 8:1 12:1 14:1 19:1 24:1 25:1 47:1 49:1 116:1 122:1 126:1 151:1 161:1 164:1 187:1 199:1 265:1 287:1 # auditory brainstem implants
8:1 12:1 47:1 49:1 59:1 109:1 123:1 126:1 206:1 265:1 # auditory tubes
1:1 3:1 8:1 12:1 15:1 47:1 49:2 55:1 67:1 104:1 113:1 117:1 126:1 169:1 265:1 286:1 # auditory uncinate fit
12:1 13:1 30:2 39:1 59:1 88:1 148:1 149:1 246:1 # aujeszkys disease
17:1 62:1 72:1 125:1 131:1 141:1 228:1 269:1 # aureusvirus
18:1 20:1 27:1 59:1 72:1 146:1 # auricles
1:1 24:1 47:2 101:1 136:1 221:1 # auto-intoxication
47:1 76:1 121:1 136:1 221:1 296:1 # auto-peep
8:1 14:1 20:1 26:1 37:1 47:1 59:1 70:1 116:1 136:1 143:1 177:1 190:1 231:1 237:1 # autobiographical memories
6:1 7:1 10:1 24:1 45:1 47:1 52:1 62:1 89:1 110:1 122:1 136:1 152:1 187:1 201:1 207:1 231:1 291:1 # autologous antigens
43:1 47:1 54:1 81:1 95:1 136:1 157:1 216:1 259:1 # autophagocytosis
2:1 23:1 28:1 36:1 44:1 47:1 54:1 75:1 92:1 136:1 # autoprothrombin c
2:1 23:1 28:1 36:1 44:1 47:1 54:1 75:1 92:1 136:1 # autoprothrombin i
5:1 8:1 10:1 15:1 35:2 127:1 194:1 202:1 262:1 # av malformation
6:1 55:1 62:1 97:1 125:1 131:1 141:1 # avenaviruses
4:1 9:1 26:1 33:1 42:1 47:2 57:1 77:1 97:1 177:1 238:1 277:1 # aversion to tobacco
7:1 12:2 19:1 22:1 34:1 39:1 42:1 46:1 58:1 64:1 99:1 100:1 126:1 301:1# axillary candidiasis
6:1 13:1 16:1 122:1 # axis, dens
39:1 46:1 205:1 209:1 # ayahuasca
2:1 57:1 60:1 64:1 106:1 110:1 169:1 199:1 218:1 288:1 # aza crown compounds
1:1 7:1 11:1 50:1 86:1 157:1 242:1 288:1 # azaguanine
12:1 15:1 20:1 23:1 26:1 28:1 51:1 54:1 68:1 87:1 111:1 227:1 284:1 288:1 # azathioprine sodium
4:1 35:1 40:1 76:1 112:1 194:1 267:1 288:1 # azoospermatism
6:1 10:1 16:1 27:1 29:1 31:1 37:1 83:1 100:1 137:1 288:1 # azul de metileno
35:1 43:1 48:1 60:1 84:1 91:1 99:1 140:1 199:1 278:1 293:1 # b cell lymphoma
1:1 21:1 49:1 53:1 69:1 122:1 131:1 142:1 172:1 256:1 # b vitamins
14:1 15:1 32:1 33:1 36:1 47:1 73:1 91:1 158:1 238:1 # b, batrachotoxin
1:1 20:1 31:1 54:1 76:1 104:1 121:1 164:1 180:1 292:1 # b, fibrinopeptide
1:1 6:1 16:1 18:1 21:1 49:1 53:1 67:2 69:1 104:1 117:1 131:1 142:1 172:1 190:1 256:1 # b2 deficiencies vitamin
8:1 19:1 83:1 108:1 194:1 202:1 238:1 # baby formula
1:1 63:1 105:1 108:1 238:1 # baby swings
33:1 40:1 41:1 47:1 62:2 67:1 90:1 98:1 99:1 100:1 114:1 125:1 213:1 238:1 274:1 # bacillus fructosus
6:1 22:1 33:1 35:1 48:2 59:1 62:1 67:1 99:1 100:1 114:1 122:1 209:1 238:1 274:1 # bacillus marcescens
33:1 43:2 62:1 67:1 81:1 89:1 99:1 100:1 111:1 114:1 157:1 216:1 238:1 274:1 # bacillus phage phi29
8:1 12:1 13:1 33:1 57:1 60:1 149:1 150:1 202:1 209:1 238:1 # back discomfort
1:1 14:1 22:1 25:1 32:1 33:1 68:1 114:1 158:1 212:1 238:2 287:1 # back strain lumbar
9:2 24:1 26:1 33:1 42:1 57:1 62:1 77:1 109:1 238:1 # back; contusion
10:1 13:1 27:1 33:1 39:1 49:1 66:1 100:1 238:1 # backwash ileitis
1:1 3:1 4:1 10:1 15:1 20:1 27:1 33:1 41:1 58:1 59:1 63:1 88:1 105:1 127:1 130:1 189:1 233:1 238:1 298:1 # bacteria eating flesh
1:1 3:2 4:3 5:1 6:1 17:1 20:1 24:1 33:1 41:1 58:1 130:2 188:1 189:1 233:1 238:1 # bacterial interference
3:1 4:1 5:1 6:1 7:1 10:1 20:1 24:1 33:1 41:1 58:1 89:1 130:1 152:1 187:1 189:1 201:1 207:1 233:1 238:1 # bacterial o antigen
3:1 4:1 5:1 12:1 13:1 20:1 30:2 33:1 39:1 41:1 58:1 88:1 130:1 148:1 149:1 189:1 233:1 238:1 # bacterial; disease
3:1 4:1 20:1 26:1 33:1 41:1 43:1 54:1 130:1 189:1 233:1 238:1 259:1 # bacteriophages
1:1 3:1 4:2 20:1 31:1 33:1 40:1 41:1 68:1 90:1 125:1 130:1 180:1 189:1 227:1 233:1 234:1 238:1 266:1 284:1 # bacterium aeruginosum
3:1 4:1 11:1 20:1 33:1 38:1 41:1 45:1 57:2 60:1 68:1 130:1 169:1 189:1 227:1 233:1 238:1 284:1 # bacterium coli commune
1:1 2:1 3:2 4:2 12:1 16:1 24:1 33:1 34:1 37:1 41:1 58:1 74:1 124:1 130:2 184:1 189:1 194:1 238:1 # bacteroides intermedia
2:2 3:1 4:1 8:1 11:1 16:1 33:1 34:1 41:1 43:1 54:1 80:1 91:1 124:1 125:1 130:1 184:1 189:1 218:1 238:1 245:1 259:1 # bacteroides necrophorus
2:1 4:1 9:1 14:1 32:2 33:1 41:1 48:1 62:1 95:1 126:1 189:1 238:1 # bactrocera tryonus
4:1 7:1 19:1 24:1 84:1 97:1 151:1 161:1 187:1 199:1 238:1 # baerveldt implants
5:1 7:1 10:1 12:1 19:1 24:1 26:1 34:1 187:1 207:1 238:1 # balantidiosis
5:1 13:1 38:1 99:1 167:1 238:1 # ballism
3:1 4:1 5:1 9:2 10:1 12:1 15:3 19:1 21:1 26:1 28:1 29:1 46:1 52:1 65:1 77:1 99:1 100:1 102:1 118:1 127:1 130:1 238:1 258:1 # balloon dilatation catheter
2:1 7:1 10:1 13:1 19:1 20:1 22:1 39:1 42:1 58:2 61:1 100:1 104:1 117:1 218:1 238:1 249:1 # bancroftian filariasis
2:1 7:1 19:1 20:1 22:1 58:1 61:1 62:1 100:1 104:1 109:1 117:1 218:1 238:1 # bancroftus, filaria
7:1 10:1 18:1 26:1 36:1 50:1 64:1 69:1 235:1 238:1 # band, amniotic
7:1 12:1 18:1 21:1 36:1 57:1 64:1 238:1 301:1# bandicota
7:1 238:1 # banks, eye
2:1 7:1 22:1 28:1 37:1 60:1 64:1 85:1 119:1 150:1 210:1 238:1 273:1 280:1 # bannwarth syndrome
4:1 22:1 40:1 53:1 65:1 69:1 73:1 100:1 126:1 133:1 140:1 142:1 166:1 204:1 238:2 # barbados cherry family
17:1 20:1 22:3 83:1 88:1 139:1 238:2 # barbarea vulgari
4:1 9:1 22:1 72:1 89:1 90:1 122:1 123:1 198:1 223:1 238:1 # barber surgeons
14:1 15:1 22:1 31:1 40:1 49:1 72:1 109:1 143:1 238:1 252:1 266:1 285:1 # barbiturate, nos
1:1 9:2 10:1 11:1 19:1 22:1 26:1 41:1 47:1 77:1 80:1 84:1 99:1 102:1 118:1 150:1 183:1 188:1 225:1 238:1 290:1 293:1 # bartonellaceae infection
8:1 9:1 22:1 33:1 38:1 47:1 50:1 58:1 67:1 99:1 100:1 150:1 202:1 238:2 274:1 # bartonia bacilliformis
5:1 26:1 28:1 38:1 39:1 48:1 49:1 60:1 65:1 84:2 99:1 121:1 129:1 160:1 238:1 293:1 # basal cell epithelioma
1:1 5:1 7:1 9:1 10:1 22:1 26:1 38:1 39:1 41:1 58:1 63:1 77:1 102:1 118:1 139:1 160:1 185:1 204:1 225:1 238:1 # basal ganglia infarction
14:1 17:1 30:1 33:1 39:1 41:1 59:1 72:1 83:1 99:1 109:1 148:1 189:1 228:1 238:1 285:1 # base fractures skull
5:1 16:1 18:1 30:1 39:1 48:1 99:1 131:1 148:1 238:2 # baseball, device
39:1 42:1 100:1 238:1 # basils
4:1 6:1 16:1 17:1 21:1 24:1 30:1 39:2 43:1 48:1 51:1 54:1 74:1 76:1 80:1 88:1 89:1 100:1 103:1 111:1 148:1 157:1 218:1 238:1 259:1 267:1 # basophil percentage decreased
3:1 6:1 24:1 30:1 37:1 39:1 43:1 51:1 54:1 74:1 100:1 103:1 111:1 238:1 259:1 # basophil, segmented
10:1 18:1 25:1 27:1 38:1 39:1 43:1 51:1 54:1 74:1 100:1 111:1 161:1 211:1 238:1 259:1 # basophilic stippled
6:1 8:1 30:1 39:1 178:1 203:1 238:1 # bassen-kornzweig
39:1 42:1 58:1 178:1 238:1 # bassia
7:1 19:1 39:1 45:1 47:1 64:1 90:1 136:1 238:1 # basutoland
15:1 28:1 56:2 59:1 76:1 147:1 238:1 239:1 # bathyhypesthesia
15:1 27:1 42:1 152:1 238:1 289:1 # battle sign
238:1 # bay g 5421
7:1 39:1 50:1 58:1 238:1 242:1 288:1 # bazzanias
14:1 15:1 252:1 # bb rat
38:1 97:1 226:1 # bcg live
1:1 2:1 3:1 23:1 36:1 44:1 66:1 75:1 78:1 79:1 82:1 92:1 93:1 94:1 96:1 132:1 134:1 135:1 146:1 214:1 215:1 # bcl x protein
22:1 33:1 73:1 88:2 123:1 # beach ear
3:1 7:1 22:1 88:1 107:1 121:1 123:1 126:1 # bean, tepary
15:1 88:1 123:1 211:1 # beat skip
4:1 31:1 40:1 88:1 97:1 123:1 266:1 # beaver, nos
2:1 37:1 60:1 64:1 80:1 85:1 119:1 123:1 210:1 273:1 280:1 # beck syndrome
27:1 29:1 31:1 40:1 123:1 266:1 # beetle, nos
8:1 10:1 12:1 18:1 26:1 41:1 81:1 97:1 123:1 131:1 166:1 225:1 226:1 # behavior addictive
4:1 8:2 10:1 12:2 13:2 16:1 26:1 51:1 81:1 97:1 115:1 123:1 125:1 131:1 144:1 149:2 182:1 197:1 226:1 243:1 250:1 271:1 299:1 300:1 # behavior disorder disruptive
2:2 15:1 22:1 28:2 29:1 37:1 48:1 54:1 60:1 64:1 85:1 107:1 119:1 123:1 150:1 210:1 245:1 273:1 280:1 # behcets syndrome arthropathy
1:1 2:1 4:1 20:1 66:1 110:1 117:1 123:1 233:1 237:1 # beijerinckia group
1:1 6:1 8:1 10:2 15:1 17:1 19:1 26:1 29:1 31:1 43:1 50:1 83:1 91:1 95:1 102:1 123:1 127:1 140:1 152:1 154:1 180:1 199:1 258:1 289:1 # benign inoculation lymphoreticulosis
6:1 7:1 10:1 19:1 31:1 37:1 50:1 55:1 62:1 84:1 95:1 123:1 152:1 165:1 289:1 # benign melanocytic naevus
1:1 4:1 6:1 15:1 16:1 20:1 21:1 33:1 50:1 63:1 105:1 123:1 152:1 182:1 205:1 233:1 289:1 # benign shuddering attacks
1:1 6:1 53:1 69:1 123:1 142:1 172:1 203:1 256:1 # benjamin-bush
1:1 6:1 11:1 53:1 69:1 86:1 114:1 123:1 142:1 163:1 172:1 256:1 # benzamine blue
2:1 6:1 22:1 35:1 60:1 123:1 164:1 273:1 278:1 # benzbromaron
6:1 12:1 26:1 87:1 101:1 123:1 # benzodioxoles
6:2 31:1 43:1 54:1 65:1 123:1 254:1 259:1 283:1 # benzophenones
6:1 10:1 12:1 17:1 18:1 28:1 29:1 36:1 58:1 72:1 111:1 123:1 166:1 227:1 228:1 235:1 # benzothiadiazine diuretics
1:1 6:2 18:1 38:1 50:1 67:1 71:1 76:1 99:1 100:1 123:1 263:1 # benzyl penicillin
6:1 19:1 57:1 60:1 64:1 69:1 70:1 71:1 106:1 110:1 123:1 169:1 199:1 # benzylammonium compounds
1:1 4:1 16:1 35:1 38:1 74:1 116:1 123:1 263:1 # berlin; edema
1:1 4:1 38:1 122:1 123:1 263:1 # berlins
4:2 6:1 11:1 17:1 18:1 21:1 29:1 52:1 85:1 95:1 123:1 163:1 166:1 198:1 234:1 248:1 # beta adrenergic blocker
4:1 14:1 21:1 29:1 30:1 37:1 39:1 45:1 55:1 106:1 123:1 140:1 148:1 248:1 # beta dna polymerase
2:1 21:1 25:1 29:1 32:1 123:1 140:1 185:1 212:1 229:1 231:1 236:1 246:1 248:1 # beta dystroglycan
1:1 5:1 8:1 21:1 29:1 31:1 35:1 38:1 52:1 83:1 108:1 123:1 177:1 185:1 194:1 248:1 261:1 262:1 263:1 # beta globulin abnormal
21:1 29:1 34:1 39:1 40:1 42:1 57:1 98:1 114:1 123:1 185:1 222:1 248:1 275:1 # beta glucosidase
2:1 17:1 21:2 29:1 30:1 39:1 41:1 56:1 74:1 85:1 98:1 101:1 119:1 123:1 138:1 148:1 153:1 155:1 159:1 162:1 171:1 175:1 176:1 196:1 213:1 239:1 248:1 260:1 # beta hydroxypyruvate reductase
1:1 2:1 3:1 4:2 9:1 21:1 24:1 29:1 123:1 130:1 188:1 248:1 # beta interferons
21:1 29:1 32:1 123:1 248:1 # beta trcp
21:1 25:1 29:1 123:1 126:1 218:1 246:1 248:1 281:1 # beta-crystallins
21:1 29:1 52:1 123:1 146:1 165:1 229:1 248:1 281:1 # beta-cyclodextrins
6:1 16:1 21:1 29:1 123:1 186:1 188:1 248:1 281:1 # beta-defensins
21:1 22:1 29:1 65:1 107:1 121:1 123:1 248:1 281:1 # beta-heparin
21:1 29:1 32:1 123:1 126:1 197:1 239:1 248:1 281:1 # beta-tryptase
21:1 29:1 123:1 248:1 # beta1h
1:2 3:1 20:1 21:1 24:1 29:1 123:1 237:1 248:1 # beta3b integrin
1:1 7:1 10:2 11:1 12:1 13:1 18:1 21:1 24:1 29:1 30:1 86:1 121:1 123:1 166:1 170:1 187:1 197:1 207:1 235:1 248:1 # betadine antiseptic
7:1 21:1 29:1 123:1 248:1 294:1 # betanf
14:1 15:1 104:1 123:1 164:1 252:1 292:1 # bezafibrate
22:1 31:1 40:1 123:1 266:1 # bezoar, nos
7:1 63:1 81:1 # bhangs
19:1 34:1 83:1 104:1 143:1 # bifid uvula
27:1 34:1 100:1 114:1 143:1 # bile fluid
7:1 22:1 38:1 58:1 64:1 100:1 126:1 143:1 160:1 # biliary sand
12:1 13:1 14:1 22:1 30:2 32:1 33:1 38:1 39:1 41:1 58:1 59:1 88:1 100:1 126:1 143:1 148:1 149:1 158:1 189:1 # biliary tract diseases
1:1 5:1 21:1 36:1 38:1 47:1 52:1 100:1 125:1 141:1 143:2 206:1 # bilirubin total low
1:2 4:1 12:1 17:1 30:1 38:1 39:1 74:1 88:1 97:1 100:1 115:1 117:1 143:1 148:1 170:1 218:1 226:1 # biliverdin increased
5:1 18:1 26:1 45:1 46:1 49:1 50:1 52:1 143:1 145:1 151:1 169:1 231:1 232:1 234:1 272:1 # biological immunity
4:1 12:1 20:1 26:2 54:1 76:1 87:1 143:1 233:1 267:1 # bioperiodicity
9:1 18:1 26:1 42:1 43:1 46:1 48:1 54:1 56:1 57:1 117:1 121:1 143:1 197:1 232:1 246:1 259:1 # biophysical concept
2:1 5:1 8:1 9:1 26:1 31:1 35:1 54:1 62:1 73:1 108:1 117:1 143:1 164:1 194:1 205:1 210:1 262:1 # biopsy bronchus abnormal
5:1 8:1 19:1 22:1 26:1 31:1 35:1 54:1 126:1 143:1 194:1 210:1 262:1 # biopsy larynx normal
5:1 8:1 26:1 27:1 31:1 35:1 54:1 62:1 108:1 143:1 146:1 194:1 209:1 210:1 262:1 # biopsy muscle abnormal
3:1 5:2 8:1 15:1 19:1 26:1 31:1 35:1 54:1 107:1 113:1 143:1 194:1 210:1 262:1 # biopsy palate normal
5:1 8:1 14:1 17:1 26:1 28:1 29:1 31:1 35:1 54:1 72:1 128:1 143:1 194:1 210:1 228:1 262:1 # biopsy urethra normal
6:1 8:1 26:1 30:1 40:1 51:1 122:1 143:1 243:1 # biosensor
1:1 6:1 10:1 16:1 18:1 26:1 36:1 67:1 104:1 117:1 143:1 165:1 190:1 298:1 # biotin deficiency
4:1 6:1 16:1 20:1 34:1 76:1 124:1 143:1 211:1 233:1 267:1 # biperiden
69:1 73:1 140:1 141:1 143:1 204:1 # birch famly
1:1 6:1 114:1 115:1 141:1 143:1 # bird influenza
1:2 12:1 28:1 63:1 64:1 66:1 104:1 105:1 141:1 143:1 150:1 152:1 170:1 270:1 301:1# birth weight finding
5:1 8:1 28:1 31:1 35:1 66:1 90:1 141:1 143:1 150:1 152:1 194:1 206:1 262:1 # birth weight subnormal
15:1 17:2 23:1 28:1 35:1 72:1 109:1 116:1 141:1 143:1 150:1 228:1 285:1 # births premature
13:1 45:1 108:1 120:1 143:1 160:1 260:1 # bisabol myrrh
10:1 13:1 14:1 15:1 17:1 22:1 23:1 26:1 28:1 102:1 107:1 121:1 127:1 136:1 143:1 167:1 252:1 258:1 # bismuth preparation
3:1 31:1 40:1 49:1 143:1 266:1 # bite nos
1:1 3:1 30:1 41:1 49:1 64:1 80:1 110:1 122:1 143:1 169:1 290:1 # bite wound insect
3:1 6:1 10:1 16:1 24:1 48:1 49:1 74:1 76:1 103:1 143:1 207:1 211:1 # bite; centipede
3:1 4:1 7:1 8:1 14:1 49:1 63:1 89:1 130:1 143:1 193:1 # bitter orange
3:1 4:1 6:1 12:1 13:1 16:2 19:1 25:1 64:1 74:1 149:1 163:1 166:1 182:1 # bladder distended
4:1 13:1 15:1 16:1 19:2 67:1 163:1 166:1 182:1 # bladder flat cis
4:1 8:1 16:1 19:1 70:1 81:2 116:1 157:1 163:1 166:1 182:1 # bladder haemorrhage
19:1 25:2 31:1 39:1 40:1 47:1 95:1 163:1 165:1 246:1 266:1 # blastocystis, nos
6:1 9:1 11:1 17:2 19:1 24:1 25:1 39:1 47:1 48:1 50:1 58:1 60:1 68:1 70:1 72:1 80:1 103:1 154:1 163:1 229:1 269:1 # blastomyces pneumonia recurrent
15:1 19:1 20:1 21:1 22:1 58:1 163:1 # blattaria
1:1 5:1 8:1 12:1 27:1 31:1 35:1 63:1 74:1 105:1 108:1 163:1 170:1 194:1 262:1 # bleeding abnormal
1:2 5:1 12:1 27:1 63:2 74:1 105:2 163:1 170:1 191:1 226:1 234:2 # bleeding gingival
1:1 6:1 12:1 25:1 27:1 31:1 37:1 40:1 54:1 63:1 74:1 105:1 106:1 107:1 163:1 170:1 # bleeding postmenopausal
1:1 5:1 12:1 17:1 21:1 27:1 41:1 63:1 74:1 80:1 105:1 163:1 170:1 290:1 # bleeding rectal
1:2 7:1 12:1 14:2 24:1 27:1 32:1 33:1 50:1 63:1 74:1 105:1 158:1 163:1 170:1 193:1 218:1 242:1 # bleeding, intracranial
7:1 17:1 23:1 27:1 55:1 74:1 117:1 163:1 165:1 289:1 # bleeds pregnancy
1:1 27:1 60:1 67:1 122:1 163:1 223:1 229:1 # bleomycins
1:1 5:1 14:1 22:1 27:1 43:1 81:1 107:1 121:1 163:1 216:1 287:1 # blepharal pain
38:1 39:1 58:1 111:1 152:1 163:1 # blighias
1:1 5:1 11:1 21:1 36:1 38:1 45:1 47:1 52:1 57:1 59:1 64:1 72:1 110:1 163:1 178:1 263:1 270:1 # blindness colour total
1:1 10:1 11:1 14:1 15:1 18:1 32:1 35:1 38:1 59:1 64:1 68:1 127:1 158:1 163:1 178:1 235:1 251:1 263:1 270:1 # blindness; traumatic
3:1 4:2 13:1 25:1 38:1 97:1 130:1 163:1 188:1 # blister fever
3:1 4:1 13:1 25:1 38:1 68:1 130:1 163:1 277:1 # blisters gum
3:1 4:1 9:1 13:1 25:1 38:1 47:1 63:1 130:1 163:1 277:1 # blisters tongue
22:1 52:1 65:1 88:1 95:1 150:1 163:1 # block heart
4:1 20:1 22:1 52:1 87:1 141:1 163:1 190:1 238:1 287:1 # blood air barrier
1:1 5:1 17:1 30:1 39:1 45:1 52:1 57:1 74:1 87:1 88:1 91:1 117:1 148:1 163:1 218:1 # blood alcohol increased
2:1 5:1 8:1 16:1 31:1 34:1 35:1 52:1 53:1 60:1 87:1 108:1 124:1 163:1 164:1 194:1 262:1 273:1 # blood bromide abnormal
1:1 2:1 16:1 17:1 30:1 34:1 39:1 52:1 53:1 60:1 74:1 87:1 88:1 117:1 124:1 148:1 163:1 164:1 218:1 273:1 # blood bromide increased
24:1 26:1 28:1 40:1 48:1 52:1 59:1 65:1 84:1 87:1 99:1 143:1 163:1 210:1 293:1 # blood cell biosynthesis
5:1 8:2 16:1 20:1 31:1 34:1 35:1 52:2 73:1 87:1 124:1 163:1 194:1 262:1 268:1 # blood chloride normal
1:2 10:1 11:1 15:1 16:1 17:2 30:1 39:1 50:1 52:1 74:1 80:1 86:1 87:1 88:2 127:1 148:1 163:1 218:2 298:1 # blood creatinine decreased
1:1 16:1 17:3 23:1 39:1 42:1 52:1 59:1 63:1 72:1 80:1 87:1 88:1 90:1 105:1 163:1 178:1 218:1 228:1 # blood decreasing pressure
1:1 2:1 3:1 12:1 17:1 30:1 36:1 39:1 52:1 56:1 59:1 74:1 75:1 79:1 85:1 87:1 88:1 93:1 117:1 119:1 138:1 148:1 153:1 155:1 159:1 163:1 171:1 176:1 218:1 # blood dihydrotestosterone increased
52:1 85:1 87:1 125:1 163:1 # blood drugs
5:1 8:1 12:1 14:1 25:1 26:1 31:1 32:1 35:1 45:1 52:1 59:1 87:1 108:1 158:1 163:1 166:1 194:1 212:1 262:1 # blood estradiol abnormal
1:1 5:1 6:1 8:1 20:1 31:2 35:1 52:1 87:1 89:1 104:1 108:1 163:1 164:1 180:1 194:1 201:1 231:1 262:1 292:1 # blood fibrinogen abnormal
1:1 5:1 6:1 8:1 20:1 31:2 35:1 52:1 87:1 89:1 104:1 163:1 164:1 180:1 194:1 201:1 231:1 262:1 292:1 # blood fibrinogen normal
2:1 52:1 87:1 110:1 157:1 163:1 237:1 # blood group ag
2:1 52:1 87:1 110:1 163:1 237:1 # blood group rh
1:2 17:1 22:1 39:1 42:1 52:1 63:1 87:1 88:1 90:1 105:1 117:1 139:1 163:1 218:1 # blood increasing sugar
7:1 16:1 17:1 28:1 29:1 30:1 31:1 37:1 39:1 45:1 52:1 74:1 80:1 81:1 87:1 88:1 128:1 137:1 148:1 163:1 174:1 218:1 # blood methanol decreased
1:1 8:1 17:1 30:1 39:1 40:1 43:2 52:1 62:1 74:1 87:1 88:1 91:2 112:1 117:1 125:1 148:1 163:1 218:1 # blood phosphorus increased
1:1 4:1 5:1 10:1 17:1 20:1 22:1 29:1 52:1 55:1 87:1 163:1 190:1 238:1 286:1 298:1 # blood retinal barrier
6:1 27:1 30:1 45:1 52:1 59:1 84:1 87:1 97:1 99:1 163:1 178:1 # blood swollen vessels
7:1 10:1 14:1 15:1 18:1 26:1 32:1 38:1 42:1 46:1 52:1 57:1 60:1 62:1 87:1 122:1 127:1 158:1 161:1 163:1 193:1 199:1 232:1 # blood transfusion complications
1:1 10:1 24:1 41:1 61:1 63:1 80:1 105:1 114:1 163:1 169:1 188:1 207:1 290:1 298:1 # blunting of affect
2:1 11:1 12:1 28:1 49:1 59:1 72:1 87:1 120:1 121:1 129:1 190:1 269:1 # bodies, neuroepithelial
12:1 39:1 59:1 61:1 73:1 87:1 91:1 120:1 190:1 209:1 # bodies; aschoff
15:1 87:1 120:1 204:1 236:1 # body fats
16:1 17:1 30:1 39:1 65:1 66:1 74:1 80:1 87:1 88:1 120:1 148:1 152:1 218:1 236:1 # body height decreased
3:1 4:1 15:1 87:1 113:1 120:1 130:1 236:1 277:1 # body waters
2:1 10:1 22:1 34:1 36:1 46:1 75:1 87:1 120:1 236:1 240:1 # body, carotid
7:1 14:2 16:1 45:1 88:1 120:1 157:1 193:1 237:1 # boldea fragran
48:1 60:1 66:1 120:1 238:2 292:1 # bombax ceiba
1:1 8:1 17:1 42:1 47:1 48:1 59:1 60:1 80:1 120:1 121:1 123:1 197:1 265:1 # bombesin receptor
6:1 9:1 11:1 16:1 37:1 52:1 54:1 84:1 97:1 120:1 183:1 # bone development
1:1 9:1 11:1 12:1 13:1 24:1 30:2 39:1 59:1 88:1 120:1 148:1 149:1 183:1 184:1 # bone diseases joint
4:1 8:1 9:1 11:1 12:1 13:1 16:1 51:1 115:1 120:1 144:1 149:1 182:1 183:1 243:1 250:1 271:1 299:1 300:1 # bone disorder
1:1 9:1 11:1 72:1 120:1 126:1 183:1 # bone injury
9:1 11:1 34:1 56:1 120:1 183:1 184:1 # bone, hyoid
8:1 9:1 11:1 13:1 42:1 120:1 129:1 183:1 194:1 202:1 # bone, pisiform
9:1 11:1 48:1 59:1 108:1 120:1 178:1 183:1 209:1 253:1 # bone; abscess
9:1 11:1 25:1 120:1 165:1 183:1 246:1 # bone; cyst
9:1 11:1 19:1 22:1 39:1 42:1 59:1 100:1 120:1 183:1 238:1 # bones, basilar
5:1 9:1 11:1 59:1 120:1 139:1 183:1 # bones, jugal
5:1 9:1 11:1 21:1 22:1 59:1 120:1 160:1 183:1 277:1 # bones, tarsal
2:1 9:1 28:1 110:1 120:1 136:1 237:1 241:1 # bony outgrowth
5:1 19:1 58:1 99:1 120:1 143:1 177:1 # boobialla
3:1 14:1 15:1 25:1 32:1 62:1 99:1 100:1 113:1 114:1 120:1 158:1 212:1 252:1 # book, illustrated
4:1 8:1 16:1 62:1 115:1 120:1 125:1 164:1 182:1 250:1 271:1 299:1 300:1 # border, brush
1:1 3:1 4:2 6:1 8:1 11:1 16:1 38:1 42:1 56:1 76:1 86:1 115:1 120:1 122:1 150:1 182:1 239:1 250:1 263:1 267:1 271:1 299:1 300:1 # borderline hypertension
8:1 12:1 13:1 30:2 39:1 45:1 88:1 91:1 120:1 148:1 149:1 # bornholm; disease
7:1 8:1 10:2 17:1 24:1 38:1 40:1 42:1 49:1 58:1 84:1 87:1 97:1 106:1 120:2 187:1 207:1 222:1 226:1 236:1 292:1 # borrelia antibody positive
1:1 8:1 9:1 10:1 17:1 26:1 38:1 41:1 58:1 77:1 80:1 84:1 102:1 118:1 120:1 188:1 225:1 290:1 # borrelia; infection
2:1 8:1 17:1 38:1 58:1 84:1 99:1 110:1 120:1 237:1 293:1 # borrellia group vs461
2:1 11:1 27:1 48:1 54:1 59:1 72:1 120:1 131:1 151:1 161:1 229:1 245:1 269:2 # bovimyces pleuropneumoniae
1:1 5:1 10:1 11:1 58:1 62:1 86:1 117:1 120:1 125:1 131:2 141:1 165:1 210:1 # bovine syncytial virus
27:1 74:1 89:1 120:1 # bow legged
7:1 49:1 59:1 63:1 73:1 81:2 84:1 89:1 108:1 120:1 143:1 # bowel changes habits
49:1 81:1 84:1 108:1 120:1 143:1 # bowel habit
13:1 53:1 58:1 73:1 81:1 84:1 116:1 120:1 209:1 # bowel ischaemia
4:1 8:1 10:1 14:1 15:1 26:1 76:1 84:1 102:1 120:1 127:1 202:1 252:1 258:1 267:1 # bowel perforations
9:1 10:1 26:1 33:1 41:1 77:1 84:1 102:1 107:1 118:1 120:1 151:1 189:1 199:1 225:1 # bowel; impaction
5:1 27:1 59:1 65:1 81:1 88:1 120:1 166:1 # bowhead whales
84:1 99:1 101:1 120:1 140:1 293:1 # box jelly
5:1 10:2 11:1 12:1 13:1 14:2 18:1 20:1 33:1 38:1 49:2 58:1 72:1 73:1 83:1 111:1 154:1 164:1 166:1 269:1 # brachial neuritis radiculitis
5:1 9:1 14:1 26:1 27:2 33:1 42:1 58:1 59:1 62:1 73:1 77:1 111:1 122:1 161:1 164:1 200:1 # brachial plexus lesions
3:1 14:1 25:1 33:1 56:1 73:1 116:1 164:1 246:1 # brachystemmas
14:2 33:1 56:1 72:1 73:1 164:1 # brachyura
3:1 14:1 27:1 33:1 84:1 164:1 165:1 # bracytele
12:1 14:1 22:1 30:1 46:1 83:1 115:1 164:1 166:1 229:1 236:1 240:1 # bradycardia - pulse
14:1 39:1 42:1 43:1 81:1 164:1 166:1 216:1 236:1 239:1 # bradyphasia
1:1 14:1 30:1 48:1 59:2 108:1 164:1 178:1 209:1 253:1 287:1 # brain abscesses
1:1 14:1 35:1 39:1 43:1 60:1 91:1 140:1 164:1 199:1 278:1 287:1 # brain lymphomas
1:1 9:1 14:1 20:1 22:1 30:1 57:1 64:1 80:1 164:1 190:1 275:1 287:1 # brain secondaries
1:1 3:1 8:1 14:1 25:1 70:1 81:2 116:2 157:1 164:1 287:1 # brain stem haemorrhage
1:1 4:1 6:1 10:1 11:1 14:2 15:1 16:1 89:1 127:1 164:1 201:1 252:1 287:1 # brain; degeneration
1:2 14:1 72:1 126:1 164:1 287:1 # brain; injury
1:1 7:1 14:1 29:1 33:1 34:1 47:1 65:1 67:1 72:1 73:2 74:1 81:1 117:1 164:1 193:1 196:1 274:1 287:1 295:1 # branched chain ketoaciduria
2:1 5:1 7:1 14:1 22:1 37:1 58:1 60:1 64:1 73:2 85:1 111:1 117:1 119:1 164:1 193:1 210:1 273:1 280:1 # branchial arch syndrome
3:1 7:2 14:1 15:1 35:1 38:1 55:1 58:1 100:1 113:1 164:1 224:1 288:1 # brazilian manatee
7:1 14:1 38:1 58:1 100:1 164:1 203:1 288:1 # brazilian-tea
2:1 17:1 22:1 23:1 41:1 44:1 80:1 88:1 115:1 120:1 164:1 166:1 290:1 # breadboard project
2:1 4:1 7:1 14:1 17:1 22:1 25:1 32:1 39:1 43:1 48:1 54:1 56:1 76:2 88:2 117:1 150:1 164:1 173:1 193:1 239:1 245:1 259:1 267:1 # breast appearance hypertrophy
5:1 8:1 17:1 25:1 26:1 31:1 35:1 39:1 54:1 88:1 143:1 164:1 194:1 210:1 262:1 # breast biopsy normal
12:1 13:1 14:1 17:1 25:1 39:1 45:1 52:1 57:1 72:1 88:1 110:1 149:1 164:1 209:1 # breast discolouration
4:1 8:1 12:1 13:1 16:1 17:1 25:1 31:1 39:1 40:1 51:1 88:1 115:1 144:1 149:1 164:1 182:1 243:1 250:1 266:1 271:1 299:1 300:1 # breast disorder nos
1:1 7:1 17:1 24:1 25:1 39:1 74:1 88:1 164:1 187:1 188:1 204:1 # breast fed infants
2:1 7:1 10:1 17:1 25:2 39:1 59:1 63:1 73:1 81:1 88:1 89:1 95:1 104:1 164:2 165:1 246:1 292:1 # breast fibrocystic changes
4:1 17:1 19:1 25:1 39:2 42:1 56:1 76:1 88:1 161:1 164:1 239:1 267:1 # breast hyperplasias
17:1 25:1 39:1 68:1 88:1 114:1 164:1 199:1 # breast lumps
1:1 17:1 25:1 39:1 88:1 107:1 164:1 287:1 # breast; pain
6:1 17:1 25:1 39:1 52:1 62:1 64:1 76:1 83:1 88:1 110:1 164:1 196:1 291:1 # breasts pendulous
1:1 12:1 15:1 17:1 18:1 28:1 63:1 83:1 88:1 104:1 105:1 111:1 145:1 154:1 164:1 # breathing difficulty
9:1 10:1 14:1 17:1 26:1 32:1 33:1 41:1 73:1 77:1 80:1 102:1 118:1 158:1 164:1 189:1 200:1 225:1 # breech; extraction
3:1 12:1 20:1 27:1 29:1 37:1 38:1 49:2 58:1 59:1 62:1 84:1 99:1 108:1 109:1 123:1 164:1 293:1 # brittle diabetes mellitus
3:1 20:1 27:1 28:1 29:1 49:1 128:1 164:1 # brittle teeth
164:1 # brl 26921
164:1 # brl 43694a
2:1 18:1 37:1 40:1 60:1 62:1 70:1 125:1 131:1 141:1 160:1 164:1 273:1 280:1 287:1 # brome mosaic virus
2:2 7:1 16:1 23:1 24:1 28:1 34:1 44:1 53:1 54:1 60:1 65:1 84:1 107:1 124:1 164:1 187:1 245:1 273:1 # bromide, propantheline
1:1 2:1 3:1 6:1 15:1 43:1 53:1 55:1 60:1 65:1 71:1 74:1 113:1 143:1 164:1 172:1 211:1 241:1 254:1 273:1 279:1 283:1 286:1 # brominated biphenyls
2:1 16:1 60:1 70:1 87:1 101:1 162:1 164:1 175:1 223:1 273:1 # bromodeoxycytidine
2:1 4:1 7:1 16:1 21:1 29:1 35:1 60:1 70:1 87:1 89:1 97:1 122:1 164:1 182:1 194:1 248:1 273:1 294:1 # bromoderma vegetans
2:1 20:1 34:1 60:1 70:1 131:1 141:1 164:1 273:1 # bromoviridae
2:1 9:1 15:1 54:1 73:1 91:1 107:1 117:1 164:1 # bronchopathy
2:1 5:1 8:1 9:1 31:1 35:1 40:1 57:1 73:1 91:1 117:1 164:1 194:1 209:1 262:1 # bronchoscopy normal
2:1 60:1 164:1 # broom
2:1 4:1 16:1 30:1 59:1 60:1 150:1 164:1 # broom, desert
2:1 9:1 11:1 29:1 51:1 62:1 110:1 164:1 178:1 183:1 291:1 # broussonetias
2:1 15:1 68:1 70:1 72:1 109:1 110:1 164:1 204:1 # brown fat tumour
2:1 164:1 203:1 # brown-séquard
1:1 2:1 12:1 20:1 34:1 72:1 101:1 164:1 170:1 # broxuridine
48:1 98:1 125:1 164:1 # bruce
3:1 4:1 8:1 19:1 20:1 33:1 41:1 48:1 62:1 68:1 84:1 98:1 99:1 108:1 109:1 120:1 125:1 130:1 150:1 164:1 189:1 227:1 233:1 238:1 284:1 293:1 # brucella abortus bacterium
7:1 58:1 62:1 63:1 81:1 107:1 125:1 164:1 234:1 # brugia pahangus
1:1 67:1 69:1 126:1 164:1 229:1 # bryamycin
146:1 209:1 253:1 # bscl1
230:1 253:1 # bsf-2
5:1 8:1 31:1 35:1 108:1 112:1 194:1 253:1 262:1 # bsp abnormal
5:1 45:1 46:1 98:1 106:1 140:1 239:1 261:1 272:1 # buccal polyp
5:1 98:1 99:1 238:1 261:1 # buckyball
27:1 59:1 185:1 261:1 # bugles
5:1 22:1 83:1 107:1 210:1 238:1 261:1 # bulbar palsy
1:1 4:1 8:1 12:1 13:1 16:1 51:1 52:1 62:1 83:1 99:1 110:1 115:1 144:1 149:1 182:1 243:1 250:1 261:1 271:1 291:1 299:1 300:1 # bullous skin disorder
68:2 199:1 261:1 # bump gums
1:1 17:1 30:1 39:1 74:1 88:1 117:1 148:1 169:1 218:1 261:1 # bun increased
2:2 4:1 5:1 8:1 30:1 38:1 46:1 50:1 58:1 62:1 110:1 125:1 131:1 141:1 169:1 202:1 231:1 237:1 241:1 261:1 272:1 # bunyavirus serogroup california
72:1 95:1 115:1 133:1 261:1 # burdock
2:1 4:1 37:1 60:1 64:1 72:1 85:1 89:1 119:1 125:1 136:1 198:1 210:1 237:1 261:1 273:1 280:1 # burger grutz syndrome
43:1 51:1 54:1 59:1 61:1 62:1 72:1 81:1 157:1 216:1 259:1 261:1 # burn of oesophagus
1:1 5:1 9:1 10:1 15:1 19:1 26:1 72:1 77:1 81:1 102:1 118:1 127:1 258:1 261:1 # burn, inhalation
8:1 11:1 57:1 72:1 88:1 261:1 # burn; cornea
1:1 49:1 50:1 63:1 72:1 73:1 105:1 261:1 # burning itch
1:1 4:1 16:1 50:1 63:1 72:1 83:1 91:1 105:1 110:1 182:1 261:1 # burning shoulder
1:1 28:1 50:1 63:1 72:1 105:1 111:1 152:1 261:1 # burning thighs
18:1 20:1 27:1 32:1 41:1 72:1 80:1 84:1 122:1 257:1 261:1 290:1 # burns electric
1:1 9:1 10:1 26:1 41:1 72:1 77:1 80:1 102:1 118:1 122:2 188:1 225:1 261:1 290:1 # burns infections
59:1 61:1 72:1 122:1 261:1 # burns of eyes
3:1 6:2 16:2 24:1 43:1 64:1 72:1 76:1 91:1 95:1 103:1 121:1 140:1 160:1 165:1 199:1 261:1 277:1 # bursa dependent lymphocytes
1:1 10:2 13:1 21:1 25:1 41:1 42:1 43:1 49:1 52:1 56:1 57:1 71:1 72:1 80:1 95:1 97:1 168:1 173:1 188:1 219:1 225:1 226:1 261:1 277:1 290:1 # bursitis infective staphylococcal
4:1 10:1 12:1 13:1 14:1 26:1 37:1 42:1 49:1 68:1 72:1 166:1 205:1 261:1 277:1 297:1 # bursitis, radiohumeral
1:1 4:1 11:1 17:1 30:1 38:1 62:1 84:1 86:1 261:1 263:1 # busereline
59:1 62:1 108:1 143:1 190:1 238:1 261:1 # bushbabies
31:1 40:1 47:1 95:1 136:1 261:1 266:1 # buttock, nos
3:1 14:1 15:1 113:1 136:1 145:1 252:1 260:1 261:1 # butyrate
1:1 3:1 5:1 7:1 11:1 15:1 19:1 22:1 24:1 28:1 73:1 86:1 107:1 111:1 113:1 187:1 # byzanthine arch palate
1:1 11:1 59:1 65:1 70:1 73:1 86:1 116:1 # c chemokines
40:1 202:1 # c fos
1:1 11:1 86:1 112:1 129:1 # c spine
6:1 24:1 27:1 37:1 57:1 60:1 103:1 116:1 161:1 199:1 # c3b complement
30:1 39:1 107:1 148:1 # c3pase
5:1 7:1 24:1 33:1 35:1 38:1 46:1 55:1 58:1 65:1 73:1 152:1 187:1 200:1 262:1 289:1 # cachexia; malignant
1:1 9:1 13:1 46:1 50:1 51:1 53:1 63:1 68:1 105:1 106:1 144:1 166:1 184:1 227:1 284:1 # cadmium poisoning
20:1 40:1 46:1 120:1 166:1 292:1 # cadp-ribose
1:1 5:1 8:1 11:1 31:1 35:1 46:1 66:1 78:1 86:1 188:1 194:1 262:1 # caffeine normal
1:1 2:1 11:1 23:1 41:1 44:1 46:1 66:1 78:1 86:1 87:1 98:1 188:1 196:1 213:1 # caffeine products
7:1 31:1 35:1 40:1 46:1 151:1 224:1 266:1 287:1 # caiman, nos
9:1 12:1 13:2 30:2 39:1 46:1 51:1 88:1 148:1 149:1 178:1 287:1 # caisson; disease
7:1 46:1 62:1 # cajanus
5:1 10:1 15:2 18:2 21:2 25:1 29:1 37:1 39:1 46:2 67:1 104:1 127:1 137:1 219:1 232:1 235:1 248:1 272:1 # calcification metastatic
3:1 5:1 6:1 9:1 15:1 18:1 46:2 61:1 64:1 67:1 104:1 133:1 232:1 272:1 # calcification of tendon
3:1 5:1 15:1 18:1 28:1 29:1 46:2 67:1 104:1 128:1 232:1 272:1 # calcification teeth
5:1 6:1 24:1 29:1 37:1 46:1 53:1 67:1 89:1 103:1 137:1 151:2 157:1 201:1 272:1 # calcimimetic agents
1:1 5:1 38:1 46:1 55:1 67:1 68:1 100:1 125:1 141:1 143:2 206:1 227:1 272:1 284:1 286:1 # calcium bilirubinate
5:1 46:1 67:1 68:1 110:1 136:1 227:1 272:1 284:1 # calcium gout
1:1 4:1 5:1 17:1 30:2 39:1 46:1 67:1 68:2 74:1 88:1 117:1 125:1 148:1 218:1 227:1 272:1 284:1 # calcium increased serum
5:1 46:1 67:1 68:1 227:1 272:1 284:1 # calcium puffs
3:1 5:2 8:1 14:1 29:1 32:1 46:1 52:1 67:1 68:1 73:1 150:1 158:1 160:1 227:1 268:1 272:1 284:1 # calcium salt chlortetracycline
5:1 46:1 59:1 67:1 68:1 112:1 129:1 227:1 272:1 284:1 # calcium spikes
3:2 5:1 12:1 14:1 15:2 46:1 56:1 67:1 68:1 83:1 85:1 90:1 113:2 138:1 153:1 155:1 159:1 204:1 227:1 252:1 272:1 284:1 # calcium sulfate dihydrate
1:1 5:2 17:1 21:1 30:1 36:1 39:1 46:1 47:1 67:1 68:1 74:1 88:1 117:1 148:1 218:1 227:1 272:1 284:1 # calcium total increased
5:1 12:1 13:1 34:2 46:1 53:1 62:1 83:1 114:1 121:1 129:1 154:1 236:1 272:1 # calculus; epididymis
5:1 9:1 22:1 46:1 47:1 62:1 81:1 83:1 114:1 150:1 154:1 272:1 # calculus; wharton
5:1 14:1 27:1 46:1 62:1 69:1 146:1 199:1 209:1 218:1 272:1 # calf muscle cramps
3:1 5:1 10:1 18:1 25:1 38:1 40:1 42:1 46:1 49:1 59:1 67:1 97:1 106:1 125:1 131:1 141:1 222:1 226:2 272:1 # calicivirus test positive
5:1 19:1 39:1 46:1 99:1 272:1 # callas
1:1 5:1 18:1 38:1 46:1 48:1 99:1 143:1 272:1 # callicebinae
5:1 13:1 27:1 38:1 46:1 99:1 100:1 121:1 129:1 272:1 # callilepis
5:1 46:1 62:1 99:1 114:1 272:1 # callus
1:2 5:2 30:1 38:1 39:1 43:1 46:1 55:1 58:1 70:1 81:1 83:1 87:1 148:1 196:1 216:1 263:1 272:1 276:1 286:1 # calmodulin kinase iialpha
1:1 5:1 10:1 33:1 41:1 46:1 107:1 122:1 189:1 225:1 272:1 276:1 298:1 # calpactins
1:1 5:2 7:1 46:1 55:2 112:1 129:1 286:1 # canals, spinal
4:1 7:1 8:1 9:1 45:1 46:1 48:1 52:1 57:1 68:1 70:1 109:1 117:1 277:1 # cancer colon tumors
4:1 7:1 46:1 48:1 85:1 117:1 125:1 # cancer drug
2:1 4:1 7:1 10:1 22:1 34:1 36:1 46:1 48:1 61:1 75:1 107:1 117:1 # cancer of parotid
4:1 6:1 7:1 13:1 46:1 48:1 50:1 61:1 76:1 117:1 # cancer of penis
4:1 6:1 7:1 17:2 24:1 46:1 48:1 72:1 80:1 103:1 117:1 154:1 # cancer recurrent
4:1 7:1 9:1 42:1 46:1 47:1 48:1 100:1 117:1 122:1 # cancer tonsils
4:1 6:1 7:1 13:1 46:1 48:1 50:1 76:1 117:1 # cancer, penis
2:1 4:1 7:1 19:1 32:1 39:1 43:1 46:1 48:1 54:1 91:1 117:1 163:1 177:1 245:1 259:1 # cancer, trophoblast
4:1 5:1 7:1 16:1 19:1 46:1 48:1 99:1 117:1 139:1 163:1 166:1 277:1 # cancers, gallbladder
5:1 7:2 12:1 18:1 34:1 46:2 64:1 122:1 143:1 232:1 275:1 301:1# candida albicans
7:1 9:1 10:1 12:1 13:1 15:1 34:1 45:1 46:1 50:1 52:1 57:1 64:1 127:1 160:1 275:1 301:1# candida colonisation
7:1 12:1 14:1 15:1 19:1 21:1 34:1 46:1 64:1 108:1 164:1 185:1 252:1 275:1 301:1# candida glabrata
7:1 12:1 28:1 34:1 46:1 61:1 64:1 70:1 110:1 136:1 275:1 301:1# candida of mouth
7:1 12:2 34:1 39:1 42:1 43:1 46:1 51:1 54:1 58:1 59:1 62:1 64:1 81:1 157:1 216:1 259:1 301:1# candidiasis esophagus
7:1 8:1 12:2 14:1 15:1 17:1 34:1 39:1 42:1 46:1 47:1 58:1 59:1 64:1 112:1 129:1 141:1 252:1 265:1 301:1# candidiasis respiratory
7:1 13:1 46:1 50:1 62:1 125:1 242:1 # canis rufus
7:1 13:1 30:1 46:1 55:1 62:1 108:2 143:1 261:1 # cannabis abuse
3:1 6:1 7:1 15:1 17:1 21:1 31:1 36:1 39:1 42:1 46:1 68:1 106:1 113:1 178:1 227:1 284:1 # canrenoate, potassium
4:1 10:1 15:1 21:1 33:1 46:1 49:1 67:1 76:1 107:1 112:1 127:1 173:1 194:1 267:1 274:1 # capacitation, sperm
7:1 19:1 22:1 26:1 35:1 46:1 60:1 63:1 99:1 100:1 126:1 129:1 173:1 234:1 278:1 # capillary angioma
19:1 22:1 46:1 55:1 62:1 99:1 100:1 126:1 129:1 173:1 # capillary naevus
10:1 13:1 31:1 38:1 40:1 46:1 49:1 83:1 90:1 173:1 266:1 # capsulitis, nos
14:1 22:1 46:1 240:1 246:1 # caraways
6:1 16:1 18:1 21:1 22:1 24:1 28:1 29:1 30:1 39:1 43:1 46:1 65:1 67:1 69:1 71:1 104:1 117:1 148:1 165:1 190:1 210:1 238:1 240:1 248:1 276:1 # carbamylphosphate synthetase deficiency
6:1 11:1 22:1 46:1 76:1 116:1 173:1 238:1 240:1 # carbapenem
22:1 33:1 34:1 38:1 46:1 67:1 95:1 120:1 146:1 165:1 229:1 240:1 274:1 295:1 # carbocyclic acid
3:1 22:1 25:1 46:1 95:1 120:1 165:1 240:1 246:1 # carbocysteine
13:1 14:1 21:1 22:1 29:1 37:1 38:1 45:1 46:1 56:1 85:1 108:1 120:2 137:1 138:1 153:1 155:1 159:1 167:1 240:1 248:1 # carbohydrates metabolism
9:2 22:2 30:1 38:1 39:1 46:2 120:2 139:1 148:1 152:1 240:2 # carbon carbon ligase
9:2 16:1 18:1 22:1 31:1 34:1 46:1 47:1 49:1 67:1 70:1 101:2 120:1 124:1 145:1 240:1 # carbon monoxide toxicity
6:1 9:1 22:1 30:1 39:1 46:1 89:1 101:1 120:1 140:1 148:1 162:1 175:1 201:1 240:1 # carbon oxygen lyase
22:1 46:1 101:1 120:1 140:1 162:1 175:1 240:1 # carboxy-lyases
5:1 8:1 22:1 31:1 35:1 46:1 65:1 101:1 116:1 120:1 162:1 175:1 194:1 240:1 262:1 # carboxyhemoglobin normal
22:1 46:1 65:1 101:1 116:1 120:1 162:1 175:1 240:1 # carboxyhemoglobinemia
1:1 6:1 7:1 10:1 22:1 24:1 31:1 46:1 67:1 89:1 116:1 152:1 180:1 187:1 201:1 207:1 240:1 # carcinoembryonal antigen
1:1 2:1 22:1 31:1 34:1 37:1 46:1 60:1 64:1 67:1 85:1 119:1 180:1 184:1 210:1 240:1 273:1 280:1 # carcinoid; syndrome
1:1 22:1 27:1 31:1 35:1 41:1 46:1 60:1 67:1 98:1 100:1 143:1 180:1 196:1 213:1 240:1 278:1 # carcinoma bile duct
1:1 5:1 8:1 14:1 22:1 31:1 35:1 46:2 49:1 60:1 67:1 131:1 145:1 180:1 240:1 278:1 # carcinoma cavity oral
1:1 4:1 6:1 17:2 22:1 24:1 31:1 35:1 46:1 48:1 60:1 67:1 72:1 80:1 103:1 131:1 154:1 180:1 240:1 278:1 # carcinoma cervix recurrent
1:1 5:1 7:1 19:1 22:2 31:1 35:1 38:1 46:1 60:1 64:1 67:1 126:1 160:1 180:1 185:1 191:1 226:1 240:1 278:1 # carcinoma gland salivary
1:1 19:1 22:2 31:1 35:1 46:1 60:1 67:1 126:1 180:1 240:1 278:1 # carcinoma larynx
1:1 4:1 10:1 15:1 18:1 21:2 22:1 25:1 29:1 31:1 35:1 37:1 38:1 39:1 46:1 60:1 67:1 97:1 127:1 137:1 180:1 219:1 226:1 235:1 240:1 248:1 278:1 # carcinoma liver metastatic
1:1 4:1 9:1 11:1 20:1 22:1 31:1 35:1 46:1 47:1 49:1 60:1 61:1 67:1 68:1 76:1 180:1 183:1 233:1 240:1 267:1 269:1 278:1 # carcinoma of peritoneum
1:1 22:1 25:1 31:1 33:1 35:2 46:1 47:1 60:2 61:1 67:1 73:1 180:1 240:1 278:2 # carcinoma of stomach
1:1 9:1 22:1 31:1 35:1 46:1 47:1 60:1 61:1 63:1 67:1 180:1 240:1 278:1 # carcinoma of tongue
1:1 2:1 19:1 22:2 28:1 31:1 34:1 35:1 46:1 56:1 60:1 67:1 99:1 100:1 107:1 126:1 129:1 147:1 173:1 180:1 184:1 240:1 260:1 278:1 # carcinoma papillary thyroid
1:1 2:1 14:1 15:1 22:2 28:1 31:1 35:1 46:1 56:1 60:1 67:1 107:1 147:1 180:1 184:1 240:1 252:1 260:1 278:1 # carcinoma parathyroid
1:1 2:1 10:1 15:1 18:1 21:1 22:1 23:1 25:1 31:1 35:1 40:1 44:1 46:1 60:1 67:1 127:1 180:1 219:1 235:1 240:1 278:1 # carcinoma prostatic
1:1 14:1 22:1 31:1 32:1 33:1 35:1 46:1 60:1 65:1 67:1 73:1 88:1 158:1 180:1 240:1 278:1 # carcinoma trachea
1:1 22:1 31:1 35:1 46:1 60:1 67:1 180:1 240:1 278:1 # carcinoma;glottis
1:1 8:1 20:2 22:1 31:1 35:1 39:1 46:1 60:1 67:1 164:1 180:1 194:1 202:1 218:1 240:1 278:1 292:1 # carcinomas, cribriform
1:1 4:1 16:1 22:1 31:1 34:1 35:1 39:1 46:1 57:1 60:1 67:1 98:1 121:1 124:1 129:1 180:1 182:1 240:1 278:1 # carcinomas, mucoepidermoid
12:1 22:1 25:1 33:1 35:1 46:1 47:1 58:1 60:1 61:1 73:1 115:1 240:1 278:1 # cardia of stomach
9:2 12:1 22:1 26:1 33:1 42:1 46:1 57:1 58:1 62:1 77:1 115:1 117:1 154:1 178:1 240:1 # cardiac concussion
5:1 6:1 9:1 12:1 16:1 21:1 22:1 33:1 41:1 46:1 49:1 50:1 57:1 58:1 63:1 80:1 89:1 115:1 188:1 201:1 240:1 290:1 # cardiac congenital defects
12:1 22:1 28:1 33:1 46:1 53:1 56:1 58:1 115:1 236:1 240:1 246:1 # cardiac dysrhythmias
3:1 6:1 12:1 15:1 22:1 27:1 33:1 37:1 46:1 58:1 74:1 84:1 113:1 115:1 191:1 240:1 # cardiac enzyme elevated
1:1 12:1 22:1 27:1 33:1 40:1 42:1 46:1 58:1 62:1 115:1 122:1 146:1 209:1 222:1 240:1 # cardiac muscle myosins
3:1 5:1 6:1 12:1 13:1 22:1 25:1 31:1 33:1 40:1 42:1 46:1 58:1 97:1 115:1 191:1 222:1 240:1 249:1 266:1 # cardiac valve stenosis
6:1 12:1 22:1 26:1 46:1 50:1 89:1 91:1 95:1 115:1 201:1 231:1 240:1 # cardiogenic; shock
9:1 12:1 22:2 26:1 30:1 31:1 40:1 46:1 54:1 57:1 60:1 64:1 80:1 115:1 126:1 240:1 266:1 275:1 # cardiomyopathy secondary nos
12:1 20:1 22:2 23:1 26:1 35:1 46:1 54:1 60:1 115:1 126:1 151:1 240:1 # cardiomyopathy; primary
12:1 22:1 26:1 46:1 54:1 60:1 115:1 240:1 # cardiomyopathy;hypertrophic
9:1 12:1 22:1 26:1 36:1 46:1 47:1 50:1 115:1 240:1 # cardiotonics
12:1 22:1 26:1 36:1 46:1 47:1 101:1 115:1 240:1 # cardiotoxin
4:1 8:1 12:2 13:1 16:1 22:1 26:1 39:1 46:1 51:1 115:2 144:1 149:1 182:1 191:1 209:1 240:1 243:1 250:1 271:1 299:1 300:1 # cardiovascular disorder
1:1 12:1 22:1 26:1 39:1 46:1 72:1 115:1 126:1 191:1 209:1 240:1 # cardiovascular injury
1:1 12:1 18:1 22:1 26:1 39:1 46:1 67:1 90:1 104:1 115:1 122:1 190:1 191:1 209:1 240:1 # cardiovascular insufficiency
19:1 22:1 46:1 62:1 125:1 131:1 141:1 240:1 # carlavirus
1:1 11:1 22:1 46:1 53:1 86:1 172:1 194:1 240:1 # carmine
1:1 7:1 10:1 11:1 14:1 22:1 29:1 32:1 33:2 46:1 48:1 49:1 50:1 71:2 86:1 122:1 145:1 158:1 165:1 193:1 240:1 298:1 # carnitine acetyl acyltransferase
1:1 10:1 11:1 16:1 17:1 22:1 30:1 39:1 46:1 49:1 50:1 74:1 80:1 86:1 88:1 148:1 218:1 240:1 298:1 # carnitine decreased
1:1 5:1 7:1 10:1 11:1 14:1 22:1 32:1 33:1 46:1 49:2 50:1 53:1 71:2 86:1 107:1 122:1 145:1 158:1 165:1 193:1 240:1 298:1 # carnitine palmityl acyltransferase
2:1 3:1 4:1 10:1 22:2 34:1 36:1 46:1 75:1 126:1 130:1 150:1 240:1 # carotid artery
2:2 3:1 4:1 10:1 22:2 28:1 30:1 34:1 36:1 40:1 46:1 59:1 60:1 75:1 120:1 126:1 130:1 150:1 240:1 273:1 # carotid artery thromboses
2:1 7:1 10:1 14:1 22:2 34:1 36:1 38:1 46:1 63:1 75:1 87:1 107:1 120:1 139:1 157:1 185:1 236:1 240:1 # carotid body paraganglioma
1:1 2:1 10:1 22:1 31:1 36:1 40:1 42:1 46:1 75:1 180:1 222:1 240:1 266:1 298:1 # carotinosis
13:1 22:1 46:1 104:1 240:1 # carp, fish
14:1 22:1 39:1 46:1 178:1 237:1 240:1 # carp, grass
4:1 8:1 10:1 12:1 13:1 16:1 19:1 22:1 46:1 51:1 89:1 100:1 115:1 144:1 149:1 150:1 157:1 182:1 240:1 243:1 250:1 271:1 277:1 299:1 300:1 # cartilage disorders
6:1 10:1 19:1 22:1 46:1 89:1 100:1 150:1 157:1 201:1 240:1 # cartilagenous
10:1 18:1 19:2 20:1 22:2 46:1 59:1 72:1 83:1 89:1 100:1 150:1 154:1 157:1 240:1 # cartilages, auricular
1:1 22:1 30:1 31:1 40:1 46:1 125:1 143:1 180:1 206:1 240:1 266:1 # carubinose
4:1 5:1 18:1 22:1 46:2 48:1 126:1 131:1 232:1 240:1 272:1 # cary, cervical
16:1 27:2 39:1 45:1 46:2 70:1 80:1 83:1 154:1 166:1 209:1 # cascade molecule
1:2 16:1 21:1 30:2 34:1 39:2 46:1 55:1 66:1 78:1 84:1 124:1 148:2 286:1 # casein kinase idelta
1:2 30:2 39:2 46:1 55:1 66:1 78:1 107:1 148:2 173:1 286:1 # casein kinase ikappa
3:1 19:1 25:1 39:1 46:1 84:1 # castela
1:1 2:1 3:1 15:1 23:1 36:1 44:1 46:1 66:1 75:1 78:1 79:1 82:1 92:1 93:1 94:1 96:1 132:1 134:1 135:1 214:1 215:1 # cat protein
5:1 6:1 15:1 16:1 18:1 19:1 21:1 30:1 39:1 46:1 67:1 104:1 117:1 148:1 165:1 190:1 # catalase deficiency
5:1 14:1 15:1 21:1 22:1 38:1 46:1 52:1 126:1 164:1 231:1 292:1 # catalog, library
3:1 14:1 15:2 21:1 27:1 46:1 74:1 113:1 157:1 161:1 162:1 173:1 191:1 200:1 237:1 # cataplexy aggravated
3:1 14:2 15:2 21:1 22:1 31:1 33:1 40:1 41:1 46:1 74:1 113:1 157:1 189:1 191:1 237:1 266:1 # cataract nos aggravated
2:1 15:1 21:1 25:1 32:1 39:1 43:1 46:1 54:1 212:1 245:1 259:1 # catastrophizing
3:1 9:1 15:3 18:1 21:2 25:1 46:1 47:1 50:1 113:1 219:1 # catatonic state
10:1 15:1 18:1 22:1 28:1 46:1 81:1 150:1 235:1 # cathartic
1:1 15:1 28:1 42:1 46:1 65:1 121:1 # cathepsin
1:1 8:1 15:1 17:1 23:1 28:1 42:1 46:1 51:1 65:1 72:1 80:1 121:1 154:1 243:1 277:1 # cathepsin x precursor
1:1 3:2 4:1 9:1 10:1 15:2 17:1 19:1 26:1 28:1 29:1 41:1 46:1 65:1 74:1 77:1 80:1 84:1 102:1 113:1 118:1 122:1 130:1 188:1 225:1 290:1 # catheter infections related
3:2 4:1 15:1 16:1 28:1 29:1 35:1 42:1 46:1 49:1 65:1 74:1 116:1 130:1 # catheter site oedema
15:1 46:1 62:1 109:1 125:1 131:1 141:1 # catu virus
9:2 10:1 15:1 21:1 22:1 26:1 46:1 49:1 55:1 70:1 77:1 83:1 102:1 118:1 126:1 127:1 131:1 258:1 # cavitation pulmonary
6:1 16:1 18:1 67:2 104:1 117:1 190:1 253:1 # cbs deficiencies
1:1 8:1 11:1 17:1 47:1 48:1 65:1 70:1 73:1 80:1 86:1 116:1 121:1 197:1 265:1 # cc chemokine receptor
1:1 11:1 65:1 70:1 73:1 86:1 116:1 146:1 # ccl19 chemokine
1:1 11:1 65:1 70:1 73:1 86:1 116:1 146:1 # ccl21 chemokine
1:1 11:1 65:1 70:1 73:1 86:1 116:1 146:1 # ccl24, chemokine
2:1 60:1 273:1 # cd-rom
6:1 7:1 10:1 24:1 89:1 122:1 152:1 187:1 201:1 207:1 # cd116 antigens
157:1 # cd117 ag
6:1 7:1 10:1 24:1 89:1 152:1 187:1 201:1 207:1 # cd140b antigen
6:1 7:1 10:1 24:1 89:1 122:1 152:1 187:1 201:1 207:1 # cd164 antigens
8:1 17:1 47:1 48:1 80:1 121:1 197:1 265:1 # cd30l receptor
6:1 7:1 10:1 24:1 89:1 122:1 152:1 187:1 201:1 207:1 # cd4 antigens
1:1 2:1 3:1 23:1 36:1 44:1 66:1 75:1 78:1 79:1 82:1 92:1 93:1 94:1 96:1 132:1 134:1 135:1 214:1 215:1 # cd40bp protein
6:1 7:1 10:1 24:1 89:1 122:1 152:1 187:1 201:1 207:1 # cd42d antigens
6:1 7:1 10:1 14:1 24:1 89:1 122:1 152:1 187:1 201:1 207:1 # cd45ra antigens
6:1 7:1 10:1 24:1 89:1 152:1 187:1 201:1 207:1 # cd49b antigen
6:1 7:1 10:1 24:1 89:1 152:1 187:1 201:1 207:1 # cd49e antigen
6:1 7:1 10:1 24:1 89:1 122:1 152:1 187:1 201:1 207:1 # cd51 antigens
6:1 7:1 10:1 24:1 89:1 152:1 187:1 201:1 207:1 # cd59 antigen
48:1 84:1 99:1 293:1 # cd8 cell
1:2 2:1 3:1 23:1 30:1 36:1 39:1 44:1 55:1 66:1 75:1 78:1 79:1 82:1 92:1 93:1 94:1 96:1 132:1 134:1 135:1 148:1 214:1 215:1 286:1 # cdc2 protein kinase
1:1 3:1 15:1 17:1 19:1 30:1 39:1 55:1 74:1 84:1 113:1 148:1 286:1 # cdc2 related kinase
1:1 11:1 21:1 24:1 28:1 29:1 30:1 38:1 39:1 45:1 65:1 73:1 86:1 91:1 148:1 210:1 248:1 263:1 # cdp choline synthetase
6:1 7:1 10:1 24:1 89:1 152:1 187:1 201:1 207:1 # cdw325 antigen
4:1 5:1 6:1 7:1 17:2 24:1 46:2 48:2 72:1 80:2 103:1 117:1 154:1 272:1 # cecal cancer recurrent
48:1 68:1 80:1 154:1 # cecums
17:1 22:1 32:1 48:1 74:1 275:1 # cedar tree
1:1 11:1 12:1 14:1 48:1 86:1 166:1 170:1 # cefradine
27:1 33:1 38:1 48:1 58:1 62:1 84:1 161:1 200:1 # celiac plexus
3:1 4:1 22:1 32:1 33:1 38:1 48:1 58:1 84:1 125:1 126:1 130:1 150:1 169:1 # celiac trunk artery
6:1 15:1 21:1 24:1 33:1 37:1 48:1 73:1 84:1 99:1 103:1 293:1 # cell attachment
4:1 6:1 10:1 12:1 17:1 24:1 48:1 84:1 99:1 103:1 188:1 207:1 293:1 # cell differentiation
12:1 13:1 30:2 39:1 48:1 84:1 88:1 99:1 148:1 149:1 293:1 # cell disease i
9:1 12:1 13:1 26:1 42:1 48:1 77:1 84:1 99:1 131:1 226:1 293:1 # cell division
9:1 12:1 13:1 26:1 27:1 42:1 48:1 59:1 77:1 84:1 99:1 131:1 146:1 165:1 226:1 229:1 293:1 # cell division cycles
7:1 8:1 24:1 48:1 58:1 68:1 70:1 84:1 99:1 109:1 187:1 234:1 277:1 293:1 # cell giant tumors
3:1 27:1 48:1 84:1 95:1 99:1 165:1 269:1 293:1 # cell leukocyte
17:1 25:1 27:1 32:1 41:1 48:1 62:1 72:1 84:1 98:2 99:1 109:1 125:1 146:1 212:1 213:1 228:1 269:1 285:1 293:1 # cell nucleus structure
2:1 7:1 9:1 10:1 11:1 14:1 23:1 26:1 37:1 41:1 44:1 48:1 77:1 80:1 84:1 99:1 102:1 116:1 118:1 164:1 193:1 225:1 290:1 293:1 # cell projection membrane
48:1 76:1 81:1 84:1 99:1 173:1 293:1 # cell shape
17:1 48:1 72:1 74:1 83:1 84:1 99:1 109:1 154:1 228:1 285:1 293:1 # cell, cultured
6:1 28:1 36:1 38:1 48:1 58:1 64:1 65:1 84:2 99:1 133:1 293:1 # cell, endothelial
2:2 3:1 4:1 6:1 24:1 48:1 73:1 84:1 95:1 99:1 103:1 130:1 293:1 # cell, enterochromaffin
10:1 15:1 18:1 48:1 65:1 84:1 99:1 107:1 121:1 127:1 235:1 293:1 # cell, hepatic
9:1 10:1 14:1 15:1 26:1 48:1 53:1 77:1 84:1 99:1 102:1 118:1 127:1 152:1 237:1 252:1 258:1 293:1 # cells migration
1:1 48:1 84:1 99:1 293:1 # cells, inkt
48:1 84:1 99:1 293:1 # cells, k562
2:1 5:1 11:1 38:1 48:1 58:1 72:1 84:1 99:1 185:1 231:1 269:1 293:1 # cells, neuroglial
10:1 13:1 36:1 38:1 48:1 49:1 61:1 83:1 84:1 99:1 114:1 202:1 293:1 # cellulitis of foot
1:1 4:1 10:1 13:1 38:1 48:1 49:1 63:1 83:1 84:1 89:1 99:1 104:1 105:1 114:1 293:1 # cellulitis; finger
19:1 48:1 52:1 83:1 84:1 95:1 99:1 114:1 136:1 154:1 157:1 161:1 293:1 # cellulocutaneous plague
39:1 40:1 42:1 48:1 52:1 58:1 84:1 222:1 # celosias
6:1 24:1 35:1 37:1 47:1 48:1 60:1 103:1 116:1 278:1 # cementoma
6:1 9:1 11:1 24:1 37:1 48:1 103:1 116:1 120:1 183:1 # cements, bone
5:1 6:1 8:1 12:2 13:1 14:1 24:1 30:2 32:1 39:1 47:1 48:1 49:1 88:1 103:1 126:1 148:1 149:1 158:1 265:1 # central auditory disease
5:1 6:1 10:1 14:1 24:1 32:1 48:1 49:1 59:1 67:1 103:1 158:1 190:1 # central cities
1:1 5:1 6:1 14:1 20:1 22:1 24:1 32:1 40:1 48:1 52:1 63:1 65:1 88:1 103:1 105:1 158:1 178:1 # central hearing loss
2:1 4:1 6:1 7:1 10:1 17:1 24:2 32:1 37:1 48:1 60:1 87:1 103:1 120:1 187:1 207:1 236:1 273:1 280:1 292:1 # centromere antibody
2:1 4:1 6:1 17:1 24:1 32:1 37:1 48:1 60:1 103:1 273:1 280:1 # centromeres
5:1 7:1 10:2 18:1 24:1 26:1 36:1 40:1 43:1 48:1 52:1 81:1 106:1 112:1 121:1 143:1 187:1 207:1 216:1 235:1 292:1 # cephalosporin antibiotic
5:1 40:1 43:1 48:1 52:1 81:1 106:1 112:1 121:1 216:1 # cephalosporiums
4:1 14:1 15:1 47:1 48:1 54:1 106:1 231:1 252:1 # ceratopogonidae
4:1 15:1 48:2 57:1 62:1 95:1 145:1 246:1 261:1 # cercocebus atys
3:1 4:1 8:1 17:2 19:1 22:1 25:1 32:1 41:1 48:1 57:1 72:1 84:1 98:1 99:1 109:1 123:1 125:1 150:1 200:1 212:1 213:1 228:1 285:1 293:1 # cerebellar cortex structure
4:1 5:1 14:1 17:1 30:1 48:2 59:2 108:1 164:1 178:1 209:1 253:1 # cerebral abscesses
1:1 4:1 5:1 8:1 14:2 17:1 48:1 65:1 70:1 81:1 89:1 116:1 157:1 164:2 287:1 # cerebral brain hemorrhages
4:1 5:1 14:1 17:1 47:1 48:1 57:1 95:2 126:1 164:1 197:1 218:1 239:1 # cerebral cryptococcoses
4:1 5:1 14:1 16:1 17:1 35:1 48:1 74:1 116:1 164:1 # cerebral edema
4:1 5:1 13:1 14:1 17:1 38:1 39:1 45:1 48:1 116:1 120:1 139:1 164:1 167:1 # cerebral gas embolism
2:1 4:1 5:1 7:1 10:1 13:1 14:1 17:1 24:1 37:1 48:1 60:1 64:1 85:1 119:1 139:1 152:1 164:1 167:1 187:1 207:1 210:1 234:1 273:1 280:1 # cerebral gigantism syndrome
4:1 5:2 14:1 17:1 18:1 27:1 48:1 53:1 65:1 107:1 116:1 161:1 164:1 210:1 211:1 234:1 # cerebral hemiplegic palsy
4:1 5:1 7:1 13:1 14:1 17:1 31:1 48:1 53:1 58:2 65:1 73:1 101:1 116:1 164:1 209:1 # cerebral ischemia anoxia
4:1 5:1 14:2 17:1 22:1 27:1 48:1 58:1 107:1 161:1 164:1 173:1 234:1 # cerebral paraplegia
4:1 5:1 7:1 14:1 17:1 31:1 48:1 58:1 101:1 164:1 # cerebral; anoxia
2:1 4:1 6:1 16:1 17:1 24:1 33:1 34:1 39:1 48:1 67:1 103:1 124:1 164:1 191:1 295:1 # cerebrovascular accidents
2:1 3:1 4:2 17:1 20:1 22:1 26:1 39:1 40:1 48:1 130:1 146:1 150:1 164:1 191:1 209:1 233:1 # cerebrovascular arteriosclerosis
2:1 4:1 9:1 17:1 26:1 39:1 42:1 48:1 62:1 77:1 95:1 114:1 146:1 164:1 191:1 # cerebrovascular; occlusion
4:1 20:1 26:1 48:1 54:1 233:1 # ceriop
4:1 8:1 20:2 26:1 48:1 54:1 106:1 211:1 233:1 # ceriporiopses
3:1 4:1 6:1 33:1 37:1 41:1 48:1 68:1 74:1 107:1 125:1 151:1 189:1 199:1 # cerumen impacted
4:2 5:1 7:1 10:1 15:1 18:2 21:2 25:1 29:1 37:1 39:1 46:2 48:2 117:1 127:1 131:1 137:1 219:1 232:1 235:1 248:1 272:1 # cervical cancer metastatic
4:1 5:1 9:1 18:1 19:1 22:1 46:1 48:1 64:1 71:1 106:1 112:1 131:1 150:1 232:1 236:1 272:1 # cervical spondylarthritis
4:2 5:1 6:1 16:1 18:1 43:1 46:1 48:1 50:1 52:1 81:1 83:1 109:1 110:1 123:1 131:1 140:1 154:1 166:1 199:1 206:1 216:1 232:1 272:1 # cervical tuberculous lymphadenitis
1:1 3:1 4:2 5:1 11:1 18:1 20:1 45:1 46:1 48:1 86:1 106:1 130:1 131:1 136:1 140:1 232:1 233:1 239:1 272:1 # cervical uterine polyp
3:1 4:2 5:1 14:2 17:1 18:1 33:1 41:1 46:1 48:1 72:1 97:1 109:1 131:1 150:1 164:1 189:1 228:1 232:1 272:1 285:1 # cervical vertebra fracture
4:1 25:1 48:1 131:1 165:1 246:1 # cervix cysts
4:1 13:1 40:1 42:1 48:1 56:1 70:1 73:1 80:1 131:1 222:1 249:1 # cervix ecchymosis
4:2 28:1 35:1 48:1 65:1 116:1 126:1 131:1 # cervix erythema
1:1 3:1 4:1 6:1 29:1 48:1 57:1 60:1 76:1 117:1 131:1 199:1 # cervix incompetence
4:1 25:1 47:1 48:1 58:1 67:1 95:1 131:1 236:1 246:1 # cervix; dystocia
21:1 29:1 33:1 48:2 88:1 248:1 # cetacea
1:1 10:1 11:1 20:1 29:1 48:1 86:1 141:1 # cetirizine
6:1 12:1 13:1 17:2 24:1 30:2 39:2 72:1 73:1 80:1 81:1 88:1 103:1 139:1 148:1 149:1 154:1 157:1 # chagas disease recurrent
12:1 22:1 26:1 39:1 46:1 54:1 60:1 73:1 81:1 115:1 139:1 157:1 240:1 # chagas' cardiomyopathy
1:1 2:1 10:1 23:1 43:1 44:1 54:1 56:1 73:1 81:1 122:1 160:1 173:1 245:1 259:1 287:1 # chains, saprophytic
5:1 9:1 19:1 26:1 73:1 77:1 81:1 122:1 288:1 # chalazions
2:1 7:1 27:1 35:1 53:1 60:2 69:1 70:1 73:1 81:1 100:1 224:1 273:1 278:1 # chamomile, roman
2:1 4:1 7:1 27:1 37:1 60:1 64:2 73:1 81:1 85:1 119:1 210:1 273:1 277:1 280:1 # chandlers syndrome
7:1 45:1 52:1 57:1 63:1 72:1 73:1 81:2 89:1 110:1 141:1 287:1 # change colour hair
1:1 5:1 7:1 12:1 13:1 30:2 35:1 39:1 50:1 53:1 59:1 63:1 73:1 81:1 88:1 89:1 148:1 149:1 151:1 172:1 262:1 # change diseases minimal
7:1 27:1 63:1 70:1 73:1 81:1 87:1 88:1 89:1 108:1 163:1 # changeable mood
1:1 2:1 4:1 9:1 18:1 38:1 40:1 45:1 47:1 50:1 51:1 73:1 76:1 81:1 165:1 173:1 267:1 # chaperonin, cytosolic
10:1 13:1 31:1 38:1 40:1 49:1 65:1 66:1 73:1 100:1 266:1 # cheilitis, nos
2:1 3:1 9:1 15:1 19:1 65:1 73:1 84:1 113:1 141:1 # chelate iron
5:1 9:1 10:1 12:1 18:2 20:1 22:1 26:1 41:1 46:1 53:1 55:1 65:1 73:1 77:1 102:1 116:1 118:1 225:1 232:1 272:1 # chemical dictionaries
5:1 14:1 17:1 18:1 27:1 30:1 39:1 46:1 53:1 59:1 65:1 73:1 81:1 84:1 88:1 116:1 148:1 166:1 232:1 272:1 288:1 # chemical hazrad releases
1:1 5:1 18:1 46:1 53:1 65:1 72:1 73:1 116:1 122:1 232:1 261:1 272:1 # chemical skin burns
1:1 5:1 11:1 18:1 33:1 46:1 53:1 59:1 65:1 67:1 73:1 86:1 116:1 191:1 232:1 272:1 # chemical vaccines
2:1 37:1 60:1 64:1 65:1 73:1 85:1 116:1 119:1 210:1 273:1 280:1 # chemke syndrome
1:1 11:1 65:1 70:1 73:1 86:1 116:1 165:1 209:1 # chemokine, scyb9
13:1 21:1 31:1 36:1 40:1 65:1 70:1 73:1 116:1 266:1 # chemotaxis, nos
6:1 16:1 31:1 65:1 73:1 87:1 101:1 162:1 175:1 223:1 283:1 # chenodeoxycholate
10:1 15:1 17:1 21:1 25:1 26:1 49:1 59:1 65:1 73:1 102:1 121:1 127:1 129:1 218:1 258:1 # chest crepitation
1:1 14:1 25:1 59:1 65:1 73:1 85:1 287:1 # chest drain
11:1 25:1 59:2 61:1 65:1 73:1 83:1 99:1 178:1 # chest fullness of
5:1 25:1 48:1 59:2 65:1 73:1 99:1 108:1 178:1 209:1 253:1 # chest wall abscess
1:1 12:1 18:1 63:1 65:1 73:1 83:1 104:1 105:1 145:1 154:1 # chewing difficulty
1:1 33:1 40:1 47:1 57:1 63:1 65:1 73:1 105:1 177:1 238:1 # chewing tobaccos
2:1 6:1 18:1 25:1 32:1 39:1 62:1 73:1 111:1 125:1 131:1 141:1 212:1 # chicken astroviruses
27:1 73:1 88:1 111:1 152:1 # chigoe flea
7:1 8:1 11:1 43:1 73:1 74:1 81:1 100:1 111:1 216:1 # child, orphaned
9:2 26:1 42:1 57:1 73:1 77:1 83:1 87:1 91:1 100:1 111:1 # childhood convulsions
13:1 40:1 42:1 73:2 87:1 91:2 100:1 111:1 210:1 222:1 229:1 249:1 # childhood; psychosis
1:1 19:1 73:2 99:1 100:1 111:2 117:1 # chinchillas
5:1 9:2 10:1 11:1 12:1 15:1 19:1 21:1 41:1 55:1 57:1 58:1 69:1 73:1 117:1 138:1 169:1 223:1 225:1 226:1 268:1 # chlamydia conjunctivitis neonatal
1:1 8:1 16:1 17:1 20:1 30:1 34:1 39:1 52:1 73:1 74:1 88:1 117:1 124:1 148:1 218:1 268:1 # chloride increased
8:2 9:1 13:1 16:1 20:2 34:1 51:1 52:2 64:1 73:2 124:1 144:1 268:2 # chloride, chlorisondamine
1:1 3:1 8:1 12:1 15:1 21:1 29:1 33:1 35:1 48:1 52:1 73:1 113:1 166:1 170:1 194:1 248:1 268:1 # chlormadinone acetate
1:1 2:1 8:1 52:1 73:2 95:1 111:1 268:1 # chlorochin
2:2 8:1 28:1 29:1 32:1 49:1 50:1 52:1 56:1 65:1 71:1 73:1 128:1 147:1 162:1 181:1 200:1 268:1 # chloroethylcyclo- hexylnitrosourea
2:1 8:1 23:1 43:1 44:1 52:1 54:1 73:1 245:1 259:1 268:1 # chlorprophenpyridamine
7:1 19:1 26:1 45:1 60:1 63:1 73:1 91:1 234:1 # cholangioma
6:1 11:1 27:1 45:1 73:1 91:1 # cholene
4:1 6:1 10:1 17:1 18:1 24:1 27:1 29:1 45:1 73:1 89:1 91:1 103:1 157:1 201:1 235:1 # choleretic agent
2:1 4:1 9:1 10:1 17:1 18:1 27:1 29:1 37:1 45:1 56:1 60:1 70:1 73:1 80:1 91:1 218:1 235:1 273:1 # choleretics hymecromone
7:1 21:1 25:1 27:1 31:1 45:1 59:1 73:1 91:1 219:1 294:1 # cholestanols
1:1 14:1 15:1 21:1 24:1 25:1 27:1 30:1 32:1 39:1 45:1 59:1 65:1 73:1 91:1 107:1 121:1 148:1 158:1 219:1 # cholestases, intrahepatic
10:1 13:1 15:1 21:1 25:1 27:1 40:1 42:1 45:1 59:1 67:1 73:1 91:2 127:1 141:1 219:1 222:1 249:1 # cholestatic cirrhosis
10:1 12:1 15:1 18:1 21:1 25:1 27:1 45:1 48:1 59:1 64:1 73:1 91:1 127:1 169:1 219:1 301:1# cholestatic jaundice
2:1 3:1 4:1 5:1 9:1 11:1 25:2 27:1 45:1 47:1 59:2 73:1 91:1 99:1 130:1 139:1 183:1 # cholesterol gallstones
1:1 2:1 3:1 4:2 17:1 25:1 27:1 30:2 39:1 45:1 59:1 68:1 73:1 74:1 88:1 91:1 117:1 125:1 130:1 148:1 218:1 # cholesterol serum increased
1:1 11:1 38:1 45:1 73:1 86:1 91:1 263:1 # choline
2:1 3:1 4:1 5:1 9:1 14:1 15:2 19:1 35:1 50:1 60:1 64:1 73:1 85:1 91:1 100:1 113:1 119:1 130:1 169:1 273:1 278:1 # chondromatosis, unilateral
2:1 9:1 22:1 31:1 40:2 64:1 73:1 85:1 91:1 119:1 160:1 266:1 # chondrosarcoma nos
8:1 9:1 11:1 43:1 70:1 73:1 91:1 116:1 183:1 # chonemorpha
8:1 15:1 21:1 73:1 91:1 115:1 250:1 275:1 # chordata
8:1 35:1 60:1 73:1 91:1 115:1 133:1 250:1 278:1 # chordoma
8:1 20:1 26:1 50:1 69:1 73:1 91:1 # chorioamnionitis
3:1 8:1 20:1 26:1 31:1 40:1 54:1 59:1 73:1 91:1 197:1 266:1 # chorioptes, nos
2:1 4:1 8:2 12:1 13:1 16:1 34:1 51:1 73:1 91:1 115:1 144:1 149:1 182:1 184:1 243:1 250:1 271:1 299:1 300:1 # choroid disorder
1:1 2:1 10:1 15:1 30:1 35:1 60:1 73:1 127:1 200:1 273:1 278:1 298:1 # chromatin, sex
2:1 12:1 13:1 14:1 26:1 36:1 47:1 51:1 53:1 60:1 68:1 73:1 144:1 166:1 184:1 227:1 273:1 284:1 # chromium radioisotope
1:1 2:1 22:1 31:1 35:1 43:1 46:1 54:1 60:2 67:1 70:1 73:1 91:1 177:1 180:1 240:1 259:1 273:1 278:1 # chromophobe carcinoma
2:1 5:1 7:1 31:1 35:2 38:1 40:1 51:1 59:1 60:3 70:1 73:1 190:1 262:1 273:1 278:2 # chromosomal anomalies
2:1 5:1 27:1 30:1 35:1 37:1 40:1 51:1 60:2 70:1 73:1 200:1 262:1 273:1 280:1 # chromosome male sex
2:1 3:1 4:1 5:1 20:1 33:1 37:1 40:1 41:1 51:1 58:1 60:2 70:1 73:1 130:1 189:1 233:1 238:1 273:1 280:1 # chromosome, bacterial
2:1 37:1 40:1 43:1 51:1 60:2 70:1 73:1 273:1 280:1 # chromosomes, ph1
2:1 30:1 37:1 40:1 51:1 60:2 70:1 73:1 200:1 273:1 280:1 # chromosomes, sex
1:1 2:2 9:1 10:1 15:1 16:1 18:2 24:1 34:1 46:1 47:1 50:1 53:1 60:1 73:1 101:1 124:1 127:1 164:1 232:1 273:1 # chronic bromide intoxication
2:1 7:1 9:1 10:1 18:1 19:1 45:1 49:1 50:1 63:1 73:2 91:1 234:1 # chronic cholangitis
2:1 9:1 10:2 13:1 18:1 25:1 49:1 50:1 73:1 165:1 246:1 # chronic cystitis
2:1 4:1 9:1 16:1 18:1 48:1 49:1 50:1 62:1 73:1 80:1 83:1 109:1 143:1 154:1 206:1 # chronic decubitus ulcer
1:3 2:1 9:1 18:1 31:2 40:2 42:2 43:1 50:1 54:1 62:1 73:1 100:1 111:2 180:2 222:2 223:1 259:1 266:1 # chronic eosinophilic rhinosinusitis
2:1 4:1 9:1 14:1 18:1 28:1 50:1 53:1 73:1 116:1 126:1 # chronic erythraemia
1:1 2:1 9:1 12:1 14:1 15:1 18:2 19:1 35:1 45:1 47:1 50:1 69:1 73:1 106:1 140:1 154:1 166:1 260:1 # chronic inflammatory polyradiculopathy
1:1 2:1 9:1 11:1 18:2 34:1 50:1 67:1 73:1 90:1 104:1 122:1 190:1 # chronic kidney insufficiency
2:1 9:1 10:2 13:1 18:1 25:1 35:1 39:1 49:1 50:1 73:1 # chronic mastitis
2:1 4:1 9:1 17:1 18:1 30:1 50:1 56:1 62:1 73:1 76:1 80:1 98:1 154:1 218:1 239:1 267:1 277:1 # chronic mucus hypersecretion
2:1 9:1 10:1 18:2 27:1 50:1 52:1 53:1 58:1 73:1 84:1 95:1 116:1 165:1 235:1 269:1 # chronic myelocytic leukemia
2:1 9:2 18:1 27:1 31:1 50:1 52:1 53:1 58:1 60:1 70:1 73:1 84:1 95:1 116:1 269:1 # chronic myelomonocytic leukaemia
2:1 3:1 4:1 7:1 9:1 10:2 14:1 15:1 18:1 19:1 38:1 45:1 49:2 50:1 63:1 73:2 91:1 127:1 130:1 163:1 177:1 234:1 252:1 # chronic obliterative cholangitis
1:1 2:1 6:1 9:1 10:1 13:1 18:1 37:1 49:1 50:2 63:1 73:1 105:1 234:1 # chronic; meningitis
9:1 14:1 33:1 51:1 56:1 62:1 72:1 73:2 95:1 125:1 126:1 164:1 165:1 246:1 # chrysocyon brachyurus
2:1 16:1 17:1 18:1 30:1 39:1 52:1 53:1 56:1 60:1 71:1 73:1 74:1 80:1 88:1 148:1 168:1 218:2 # chylomicron decreased
2:1 6:1 9:1 15:1 18:2 20:1 24:1 26:1 32:2 46:1 54:1 58:1 67:2 77:1 103:1 129:1 232:1 245:1 257:1 # cicatricial entropion
1:1 3:1 4:1 9:1 13:2 14:1 15:1 50:1 51:1 63:1 67:1 104:1 105:1 106:1 113:1 130:1 144:1 152:1 184:1 # ciguatera fish poisonings
7:1 19:1 22:1 25:1 38:1 58:1 64:1 67:1 100:1 126:1 165:1 185:1 246:1 # ciliary gland cyst
1:1 4:1 55:1 60:1 67:1 68:2 69:1 70:1 97:1 125:1 # cinnamomum verum
1:1 9:1 10:1 26:1 41:1 57:1 62:1 67:1 77:1 80:1 102:1 118:1 122:1 125:1 131:1 141:2 188:1 225:1 290:1 # circovirus infections
3:1 4:1 6:1 10:1 15:1 18:1 19:1 20:1 24:1 26:1 30:1 37:1 59:1 67:1 83:1 102:1 103:1 127:1 130:1 141:1 154:1 233:1 258:1 # circulation, mesenteric
5:1 6:1 10:1 15:1 19:2 21:1 24:1 26:1 33:1 48:1 67:1 83:1 102:1 103:1 127:1 141:1 154:1 161:1 258:1 # circulation, placental
8:1 10:1 14:1 15:2 17:1 19:1 26:1 47:1 59:1 67:1 83:1 102:1 112:1 127:1 129:1 141:2 154:1 252:1 258:1 265:1 # circulation, respiratory
4:1 30:1 38:1 40:1 59:1 67:1 91:1 97:1 141:1 226:1 # cirrhoses, liver
6:1 11:1 13:1 19:1 40:1 42:1 67:1 80:1 91:1 141:1 222:1 249:1 # cirrhosis, laennec
6:1 22:1 30:1 42:1 59:1 67:1 68:1 97:1 122:1 141:1 227:1 277:1 284:1 # cirsium arvenses
2:2 13:1 23:1 44:1 56:1 67:1 85:1 101:1 119:1 138:1 153:1 155:1 159:1 162:1 171:1 175:1 176:1 239:1 # cis 4 hydroxyproline
9:1 10:1 13:1 15:1 26:1 55:1 67:1 77:1 102:1 118:1 122:1 127:1 258:1 # cis nations
3:1 4:1 13:1 25:1 35:1 55:2 67:1 130:1 157:1 289:1 # cisterna magna
3:1 14:1 15:1 32:1 49:1 67:1 74:1 113:1 158:1 252:1 # citrated
3:1 5:1 7:1 14:1 15:1 16:1 32:1 34:1 46:1 49:1 53:1 55:1 67:2 68:1 69:1 74:1 113:1 124:1 142:1 158:1 165:1 227:1 252:1 272:1 284:1 # citrated calcium cyanamide
2:1 9:1 11:1 14:1 19:1 32:1 39:1 49:1 67:1 84:1 99:1 178:1 183:1 237:1 293:1 # citronella grass
7:1 16:1 32:1 35:1 49:1 62:2 67:1 68:1 80:1 125:1 154:1 224:1 251:1 # citrus decumanus
1:1 6:1 11:1 30:1 32:1 42:1 49:1 59:1 62:1 67:1 86:1 122:1 125:1 # citrus sinenses
8:1 17:1 47:1 48:1 80:1 121:1 197:1 265:1 277:1 # ckr5 receptors
11:1 19:1 22:1 62:1 146:1 # clark nevus
2:1 3:1 16:1 19:1 21:1 23:1 36:1 39:1 44:1 75:1 79:1 84:1 92:1 93:1 132:1 146:1 173:1 178:1 # class deltaproteobacteria
1:2 2:1 3:2 15:2 19:1 20:1 23:1 28:1 36:1 39:1 44:1 51:1 58:1 66:1 67:1 74:1 75:1 78:1 79:1 82:1 92:1 93:1 94:1 95:1 96:1 113:1 122:1 132:1 134:1 135:1 146:1 178:1 214:1 215:1 # clathrin associated proteins
3:1 5:1 15:1 19:1 27:1 38:1 107:1 113:1 146:1 211:1 # cleft lip palate
27:1 38:1 146:1 211:1 # cleft lips
5:1 7:1 14:1 27:1 58:1 73:1 111:1 117:1 146:1 164:1 193:1 # cleft; branchial
7:1 13:1 14:1 25:1 27:1 34:1 40:2 42:1 47:1 51:1 66:1 95:1 133:1 146:1 193:1 218:1 222:1 236:1 246:1 249:1 # cleidocranial; dysostosis
2:1 4:1 7:1 11:1 27:1 59:1 87:1 146:1 275:1 # clerodanes
1:1 5:1 13:1 18:1 22:1 25:1 33:1 35:1 38:1 43:1 46:1 50:1 67:1 81:1 146:1 194:1 216:1 232:1 263:1 272:1 274:1 # clinical pharmacist
5:1 8:1 14:1 38:1 47:1 49:1 146:1 265:1 # clitoral
8:1 20:1 38:1 47:1 49:1 58:1 146:1 265:1 # clitoria
7:1 20:1 22:1 24:1 58:1 99:1 146:1 187:1 191:1 # cll variants
17:1 19:1 30:1 74:1 84:1 99:1 146:1 173:1 # cll, relapsed
2:1 25:1 32:1 33:1 43:1 46:1 52:1 54:1 56:1 146:1 200:1 212:1 245:1 259:1 # cloaca exstrophy
1:1 33:1 52:1 67:1 146:1 274:1 # cloacin df 13
3:1 6:1 11:1 14:1 15:1 32:1 49:1 52:1 53:1 60:1 67:1 113:1 146:1 158:1 188:1 252:1 # clomifene citrate
14:1 17:1 30:1 33:1 40:1 41:1 52:1 72:1 74:1 109:1 146:1 189:1 228:1 285:1 # closed fracture
1:1 9:1 10:1 12:1 20:1 25:1 26:1 32:1 34:1 40:1 41:1 52:1 58:1 77:1 80:1 102:1 118:1 122:1 146:1 188:1 212:1 225:1 257:1 290:1 # clostridia infections
1:1 6:2 10:1 11:1 12:1 20:1 22:1 24:1 25:1 32:1 34:1 40:1 52:1 86:1 89:1 103:1 146:1 198:1 201:1 207:1 212:1 227:1 257:1 298:1 # clostridium argentinense
12:3 18:1 20:1 22:1 25:1 27:1 32:1 34:1 40:1 52:1 58:1 67:1 88:1 91:1 100:1 104:1 146:1 212:1 227:1 257:1 # clostridium difficile diarrhoea
10:1 12:2 18:2 20:1 25:1 27:1 30:1 32:1 34:1 40:1 46:1 52:1 53:1 67:1 100:1 104:1 116:1 121:1 146:1 197:1 212:1 227:1 232:1 235:1 257:1 # clostridium difficile septicaemia
12:1 20:1 25:1 32:1 34:1 40:1 52:1 68:1 125:2 146:1 164:1 206:1 212:1 227:1 257:1 # clostridium rubrum
1:1 28:1 36:1 52:1 63:1 105:1 111:1 146:1 # clothings
1:1 6:1 8:1 10:1 16:1 18:1 33:1 36:1 41:1 47:1 52:1 63:1 67:1 104:1 105:1 117:1 146:1 165:1 189:1 190:1 204:1 265:1 298:1 # clotting factor deficiency
52:1 97:1 100:2 146:1 184:2 # clove oil oil
1:1 52:1 101:1 121:1 129:1 146:1 288:1 # cloxazepine
3:1 4:1 25:1 62:1 114:1 130:1 146:1 # cluster ix
5:1 18:1 33:1 34:1 38:1 42:1 58:1 67:1 199:1 274:1 295:1 # cmp sialic acid
5:1 6:1 38:1 43:1 48:1 49:1 81:1 117:1 121:1 216:1 # cmv encephalitis
7:1 20:1 22:1 34:1 50:1 58:1 275:1 # cnidarian
5:1 14:1 24:1 43:1 81:1 216:1 276:1 # cntfralpha
20:1 32:1 57:1 70:1 101:1 151:1 221:1 257:1 # co-trimoxazole
1:1 2:1 3:1 4:1 8:1 10:1 12:1 13:1 15:1 16:1 19:1 23:1 26:1 36:1 44:1 51:1 57:1 66:1 75:1 78:1 79:1 82:1 83:1 92:1 93:1 94:1 96:1 102:1 115:1 127:1 132:1 134:1 135:1 144:1 149:1 157:1 182:1 214:1 215:1 243:1 250:1 258:1 271:1 299:1 300:1 # coagulation protein disorder
2:1 5:1 23:1 41:1 44:1 57:1 87:1 98:1 196:1 213:1 # coal product
2:1 3:1 4:1 5:1 8:1 16:1 54:1 57:1 106:1 130:1 136:1 177:1 238:1 245:1 269:1 # cobalt deuteroporphyrin
3:1 4:1 14:1 15:1 39:1 57:1 113:1 130:1 164:1 177:1 # cobras, water
12:1 26:1 31:1 34:1 40:2 42:1 57:1 67:1 95:1 222:1 266:1 295:1 # coccidiosis, nos
16:1 34:1 57:2 88:1 95:1 124:1 184:1 # coccoidea
7:1 9:1 22:1 26:1 27:1 38:1 57:1 63:1 73:1 77:1 88:1 95:1 139:1 185:1 268:1 # cochlear ganglion
1:1 20:1 22:2 27:1 40:1 52:1 57:1 63:1 65:1 73:1 88:2 95:1 105:1 178:1 268:1 # cochlear hearing loss
2:1 3:1 5:1 6:1 9:1 10:1 18:1 22:1 24:1 27:1 36:1 43:1 50:1 53:1 54:1 57:1 58:1 73:1 79:1 88:1 91:1 95:1 103:1 106:1 207:1 218:1 245:1 259:1 268:1 # cochlear microphonic potential
1:1 2:1 11:1 16:1 23:1 41:1 44:1 57:1 66:1 78:1 86:1 87:2 98:1 196:1 213:1 # codeine products
7:1 29:1 30:1 33:1 38:2 57:1 58:2 63:1 84:1 139:1 185:1 # coeliac ganglia set
6:1 16:1 17:1 30:1 37:1 39:1 57:1 74:1 80:1 88:1 148:1 218:1 # coenzyme q decreased
3:1 4:1 8:1 10:1 14:1 15:1 16:1 20:1 26:1 29:1 49:1 50:1 57:1 97:1 130:1 226:1 231:1 233:1 252:1 289:1 # cognitive deterioration
4:1 8:1 10:1 12:1 13:1 16:1 49:1 50:1 51:1 57:1 97:1 115:1 144:1 149:1 182:1 226:1 231:1 243:1 250:1 271:1 289:1 299:1 300:1 # cognitive disorder
10:1 47:1 49:1 50:1 57:1 60:1 97:1 197:1 199:1 210:1 226:1 231:1 289:1 # cognitive symptom
12:1 20:1 34:1 49:1 57:1 65:1 84:1 145:1 152:1 231:1 234:1 # cogwheel rigidity
6:1 18:1 37:1 38:1 45:1 57:1 60:1 108:1 133:1 280:1 # colic; abdomen
3:1 4:1 18:1 38:1 45:1 57:1 62:1 125:1 130:1 136:1 # colic; uterus
10:1 13:1 30:1 37:1 38:1 45:1 49:1 57:1 60:1 116:1 133:1 269:1 280:1 # colitis, pseudomembranous
6:1 12:1 13:1 19:1 30:2 39:1 45:1 57:1 88:1 89:1 99:1 148:1 149:1 157:1 201:1 # collagen disease
6:1 9:1 19:1 20:1 31:1 45:1 57:1 89:1 99:2 100:1 104:1 122:1 157:1 164:1 201:1 292:1 # collagens, nonfibrillar
3:1 4:1 5:1 10:1 14:1 15:2 19:2 26:1 45:1 52:1 57:1 67:1 83:1 87:1 99:1 102:1 113:1 127:1 130:1 141:1 154:1 163:1 258:1 # collateral blood circulations
1:1 10:1 27:1 41:1 45:1 57:1 80:1 99:1 225:1 290:1 298:1 # collectin
1:2 10:1 22:1 27:1 31:1 35:1 41:2 45:1 46:1 57:1 60:1 63:1 67:1 80:1 98:1 99:1 105:1 180:1 196:1 213:1 225:1 240:1 278:1 290:1 298:1 # collecting duct carcinoma
1:1 4:1 8:1 18:1 20:1 26:1 38:1 45:1 57:1 62:1 83:1 99:1 114:1 154:1 188:1 233:1 # colliculus, inferior
4:1 5:1 7:1 9:1 17:1 21:1 41:1 45:1 46:1 48:1 52:1 57:1 80:1 117:1 290:1 # colon rectal cancer
4:1 9:1 10:1 12:1 18:1 45:1 52:1 57:1 83:1 97:1 150:1 154:1 226:1 235:1 # colon; diverticulum
4:1 8:1 9:1 10:1 14:1 15:1 26:1 45:1 52:1 57:1 76:1 102:1 127:1 202:1 252:1 258:1 267:1 # colon; perforation
9:1 17:1 18:1 20:1 25:1 32:1 41:1 45:1 52:1 57:1 72:1 109:1 212:1 228:1 257:1 285:1 # colon; stricture
3:1 6:1 9:2 18:1 24:2 45:1 50:1 52:1 57:2 103:1 # colonic contents
4:1 9:1 10:1 12:2 13:1 18:2 30:2 39:1 45:1 50:1 52:1 57:1 83:1 88:1 97:1 148:1 149:1 150:1 154:1 226:1 235:1 # colonic diverticular disease
5:1 8:1 17:1 19:1 21:1 39:1 41:1 42:1 45:1 52:1 57:1 58:1 80:1 112:1 161:1 236:1 246:1 290:1 # colorectal dysplasia
45:1 52:1 57:1 61:1 72:1 81:1 110:1 141:1 287:1 # colour of hair
20:1 34:1 45:1 55:1 57:1 114:1 164:1 206:1 # colubrid snake
38:1 45:1 57:1 58:1 68:1 114:1 131:1 226:1 238:1 # columba livia
1:1 2:1 3:1 4:1 7:1 11:1 17:1 23:1 29:1 36:1 47:1 54:1 55:1 57:1 60:1 65:1 74:1 75:1 86:1 117:1 129:1 130:1 143:1 165:1 289:1 # combined heterotopic pregnancy
3:1 4:1 37:1 49:1 53:1 57:1 60:1 116:1 123:1 # committee member
3:1 18:1 28:1 29:1 49:1 53:1 57:1 59:1 60:1 111:1 128:1 # committees ethic
4:1 5:1 8:1 28:1 49:1 50:1 57:1 60:1 65:1 88:1 145:1 169:1 277:1 # community health workers
12:1 13:1 33:1 41:1 57:1 60:1 107:1 149:1 189:1 199:1 209:1 # compact discs
6:1 10:1 15:1 19:1 35:1 39:1 57:2 60:2 76:1 98:1 122:1 127:1 160:1 185:1 199:1 278:1 # compensative glaucomas
6:1 15:1 30:1 35:1 43:1 47:1 56:1 57:1 60:1 76:1 116:2 122:1 160:1 199:2 246:1 # compensatory emphysema
1:1 2:1 3:1 6:1 23:1 24:1 27:1 36:1 37:1 44:1 57:1 60:1 66:1 75:1 78:1 79:1 82:1 92:1 93:1 94:1 96:1 103:1 116:1 132:1 134:1 135:1 161:1 199:1 214:1 215:1 # complement protein
1:1 3:1 11:1 27:1 29:1 38:1 57:1 59:1 60:1 64:1 161:1 163:1 178:1 199:1 263:1 270:1 # complete blindness
3:1 6:1 10:1 15:1 17:2 21:1 23:1 24:1 27:1 29:1 30:1 57:1 59:1 60:1 73:1 80:1 103:1 127:1 161:1 164:1 199:1 # complete breech presentation
3:1 10:1 12:1 15:1 27:2 29:1 34:1 45:1 56:1 57:1 60:1 70:1 127:1 138:1 153:1 161:1 199:1 202:1 275:1 # complete hydatidiform mole
3:1 6:1 7:1 12:1 16:1 17:1 19:1 22:1 24:1 27:1 29:1 35:1 57:1 60:1 64:1 72:1 83:1 103:1 109:1 161:1 199:1 224:1 228:1 261:1 285:1 292:1 301:1# complete mandibular denture
10:1 15:1 18:1 38:1 46:1 57:1 60:1 127:1 161:1 199:1 227:1 232:1 # complications iud
6:2 16:1 34:1 38:1 57:1 60:1 64:1 71:1 106:1 110:1 123:1 124:1 169:1 199:1 # compounds, benzylidene
9:1 50:1 57:1 60:1 64:1 68:1 106:1 110:1 169:1 199:1 227:1 284:1 # compounds, onium
40:1 53:1 57:1 60:1 64:1 68:1 106:1 110:1 167:1 169:1 199:1 227:1 284:1 # compounds, osmium
18:1 38:1 45:1 57:1 60:1 64:1 106:2 110:1 140:1 146:1 165:1 169:1 199:1 229:2 # compounds, polycyclic
6:1 20:1 32:1 43:1 57:1 60:1 64:1 65:1 71:1 106:1 110:1 169:1 199:1 211:1 241:1 254:1 257:1 279:1 283:1 # compounds, triphenylmethyl
1:1 14:1 17:1 23:1 26:1 42:1 57:1 59:1 60:1 164:1 178:1 199:1 287:1 # compression; brain
1:1 3:1 4:1 14:1 35:1 37:1 57:1 60:1 69:1 130:1 136:1 199:1 287:1 # computer, mainframe
3:1 6:1 9:1 15:2 46:1 55:2 57:1 113:1 117:1 # concatenated dna
5:1 9:1 18:1 45:1 46:1 48:1 52:1 57:1 89:1 117:1 121:1 197:1 223:1 231:1 232:1 234:1 272:1 # concept, geological
2:1 9:1 18:1 26:1 45:1 48:1 52:1 53:1 57:1 117:1 121:1 143:1 177:1 197:1 218:1 # concepts, microbiologic
5:1 9:1 27:1 39:1 55:1 57:1 73:1 81:1 117:1 160:1 # conchae nasale
4:1 8:1 9:2 12:1 13:1 16:1 26:1 42:1 51:1 57:1 62:1 77:1 115:1 117:1 144:1 149:1 154:1 178:1 182:1 243:1 250:1 271:1 299:1 300:1 # concussion disorder
7:1 9:1 17:2 23:1 55:1 57:1 60:1 64:1 72:1 100:1 114:1 117:1 133:1 165:1 204:1 228:1 287:1 289:1 # condom failure pregnancy
2:1 9:2 10:1 26:1 37:1 39:1 41:1 42:1 43:1 57:1 58:1 60:1 64:2 77:1 81:1 85:1 98:1 102:1 118:1 119:1 173:1 196:1 210:1 213:1 216:1 225:1 273:1 280:1 # conduction aphasia syndrome
8:1 9:1 11:1 17:1 36:1 43:1 47:1 48:1 57:1 80:1 91:1 121:1 183:1 265:1 # cone photoreceptor
2:1 9:1 11:1 57:1 87:1 183:1 # cone rod
9:2 10:1 26:1 41:1 57:1 77:1 80:1 102:1 118:1 188:1 225:1 290:1 # confections
3:1 9:2 15:1 21:1 25:1 26:1 42:1 57:1 62:1 77:1 113:1 219:1 # confusion state
2:1 5:1 9:2 22:1 26:1 42:1 55:1 57:1 62:2 77:1 110:1 160:1 291:1 # confusional arousals
5:1 6:1 8:1 9:1 12:1 21:1 31:1 39:1 40:1 42:1 47:1 49:2 50:1 57:1 58:1 63:1 89:1 126:1 157:1 201:1 222:1 265:1 266:1 289:1 # congenital auditory agnosias
5:1 6:1 9:1 16:1 21:1 49:1 50:1 57:1 63:1 74:1 81:1 88:1 89:1 123:1 141:1 166:1 201:1 287:1 # congenital beaded hair
5:1 6:2 9:1 10:1 21:1 24:1 49:1 50:1 57:1 58:1 63:1 89:1 103:1 123:1 143:1 201:1 292:1 # congenital bent tibia
5:1 6:1 9:1 14:1 21:1 22:1 49:1 50:1 57:2 63:1 89:1 101:1 191:1 201:1 # congenital coxa vara
5:1 6:1 9:1 21:1 35:1 49:1 50:1 57:1 63:1 69:1 89:1 139:1 157:1 185:1 201:1 236:1 246:1 # congenital dysgammaglobulinemia
5:1 6:1 7:1 9:1 11:1 15:1 21:1 35:1 47:1 49:1 50:1 53:1 54:1 57:1 58:1 63:1 65:1 89:1 116:2 201:1 236:1 246:1 # congenital dyshematopoietic anemia
3:1 5:2 6:2 9:1 13:1 21:1 25:1 31:1 40:1 42:1 43:1 49:1 50:1 51:1 54:1 57:1 59:1 63:1 81:1 88:1 89:2 157:1 201:1 216:1 222:1 249:1 259:1 266:1 # congenital esophageal stenosis
5:2 6:1 8:1 9:1 10:1 15:1 21:1 35:2 36:1 49:1 50:1 57:1 63:1 89:1 127:1 194:1 201:1 202:2 262:1 # congenital foot malformation
5:1 6:1 7:1 9:1 21:1 26:1 35:2 49:1 50:1 57:1 60:1 63:2 65:1 89:1 116:1 201:1 224:1 234:1 278:1 # congenital hemangiomas
4:1 5:2 6:1 9:1 15:1 21:2 49:1 50:2 57:1 58:2 63:1 65:1 89:1 111:1 201:1 # congenital hiatal hernia
5:1 6:1 9:1 15:1 21:1 28:1 49:1 50:1 54:1 56:1 57:1 63:1 89:1 107:1 147:1 201:1 # congenital myopathy
2:1 4:1 5:1 6:1 8:1 9:1 11:1 12:1 13:1 16:1 18:1 21:1 45:1 49:1 50:1 51:1 52:1 57:1 63:1 72:1 89:1 115:1 144:1 149:1 182:1 201:1 231:1 234:1 243:1 250:1 269:1 271:1 299:1 300:1 # congenital neurological disorder
1:1 5:1 6:1 9:1 11:1 21:1 38:1 49:1 50:2 57:1 59:1 63:1 64:1 89:1 152:1 163:1 178:1 201:1 263:1 270:1 # congenital night blindness
5:2 6:1 7:1 9:1 21:1 31:1 35:1 43:1 49:1 50:1 51:1 54:1 57:1 59:1 60:1 63:1 81:1 88:1 89:2 140:1 157:1 201:1 216:1 259:1 262:1 278:1 # congenital oesophageal anomaly
5:2 6:1 9:1 21:1 35:1 49:1 50:1 57:1 63:2 89:1 99:1 114:1 167:1 169:1 201:1 262:1 # congenital small lung
2:1 4:1 5:1 6:1 9:1 21:1 43:2 49:1 50:1 54:1 57:1 63:1 65:1 81:1 89:1 112:1 201:1 216:1 245:1 254:1 259:1 # congenital spherophakia
5:1 6:1 7:1 9:1 11:1 21:1 49:1 50:1 53:1 57:1 58:1 63:1 89:1 116:1 201:1 # congenital; anemia
9:2 10:1 25:1 26:1 57:1 59:1 63:2 77:1 89:1 102:1 114:1 118:1 169:1 # congestion; lung
9:1 50:1 57:1 59:1 190:1 # conies
2:1 4:1 9:1 43:1 50:1 54:1 57:1 188:1 245:1 259:1 # coniferophyta
9:1 50:1 57:1 68:1 227:1 284:1 # conium
1:3 9:1 50:1 57:1 63:1 105:1 122:1 184:1 # conjoining twins
3:1 5:1 9:1 15:1 57:1 107:1 113:1 139:2 210:1 288:1 # conjugate gaze palsy
2:1 3:1 6:1 9:1 10:1 14:1 15:2 17:1 22:1 23:1 25:1 26:1 32:1 57:1 59:1 74:1 89:1 102:1 107:1 113:1 121:1 127:1 139:1 201:1 212:1 231:1 252:1 258:1 # conjugated estrogen preparation
9:1 10:2 15:2 16:1 18:2 21:1 29:2 37:1 38:1 45:1 46:1 47:1 57:1 101:1 108:1 120:1 127:2 137:1 139:1 226:1 232:1 248:1 # conjugative metabolic detoxication
9:3 10:2 17:1 26:1 29:1 41:1 57:2 77:1 102:1 117:2 118:1 169:1 218:1 225:1 226:1 # conjunctival concretion
9:1 10:1 16:1 35:1 41:1 57:1 74:1 116:1 117:1 169:1 225:1 226:1 # conjunctival edema
7:1 9:1 10:1 19:1 31:1 35:1 37:1 41:1 57:1 60:1 84:1 117:1 169:1 225:1 226:1 278:1 # conjunctival melanoma
3:1 9:1 10:1 33:1 41:1 57:1 117:1 136:1 154:1 169:1 225:1 226:1 # conjunctivitis acute
6:1 9:1 10:1 24:1 27:1 41:1 57:1 72:1 83:1 103:1 117:1 125:1 169:1 225:1 226:1 # conjunctivitis purulent
4:1 5:1 9:1 10:1 41:1 55:1 57:1 97:1 117:1 169:1 225:1 226:1 # conjunctivitis, vernal
3:1 4:1 6:1 9:1 24:1 30:1 57:1 74:1 97:1 122:1 210:1 241:1 # conserved synteny
2:1 9:1 10:1 15:1 18:1 20:1 25:1 28:1 32:1 41:1 57:1 122:1 212:1 225:1 257:1 # constrictions throat
2:1 4:1 8:1 9:1 10:1 12:1 13:1 16:1 28:1 51:1 57:1 60:1 65:1 68:1 90:1 115:1 116:1 120:1 122:1 144:1 149:1 182:1 197:1 199:1 226:1 243:1 250:1 271:1 273:1 299:1 300:1 # consumptive thrombohemorrhagic disorder
4:1 9:1 10:2 13:1 15:1 16:1 21:1 24:1 33:1 35:1 41:1 49:1 57:1 127:1 182:1 189:1 194:1 # contact dermatitis
6:1 9:1 21:1 24:1 27:1 33:1 41:1 51:1 57:1 61:1 122:1 189:1 # contact lens soft
9:1 10:1 18:1 20:1 21:1 22:1 24:1 33:1 41:1 46:1 57:1 58:1 72:1 150:1 189:1 232:1 235:1 240:1 # contact; urticaria
2:1 9:1 11:1 21:1 24:1 26:1 27:1 54:1 57:1 62:1 72:1 110:1 157:1 161:1 234:1 245:1 269:2 291:1 # contagious pleuropneumonias
9:1 14:1 16:1 18:1 24:1 32:1 33:1 48:2 57:1 59:1 121:1 131:1 158:1 197:1 # contraceptives devices
5:1 8:1 9:1 14:2 24:1 32:1 33:1 48:1 57:1 121:1 158:1 197:1 # contraceptives, oral
9:1 24:1 30:1 57:1 62:1 64:1 74:1 109:1 110:1 169:1 # contused wounds
9:2 24:1 26:1 32:1 42:1 57:1 61:1 62:1 77:1 109:1 125:1 169:1 # contusion of trunk
9:2 24:1 26:1 36:1 42:1 57:1 62:1 77:1 109:1 202:1 # contusion, foot
5:2 9:1 13:1 19:1 20:1 22:1 35:1 38:1 57:1 99:1 191:1 # convallaria majalis
4:1 9:1 21:1 30:1 39:1 57:1 97:1 148:1 150:1 # convertase, c3
9:1 57:1 241:1 # conyza
4:1 31:1 40:1 54:1 57:1 76:1 266:1 267:1 # copper, nos
2:1 5:1 8:1 18:1 19:1 23:1 30:1 38:1 44:1 45:1 46:1 57:1 68:1 100:1 115:1 143:1 173:1 232:1 250:1 272:1 # cord prolapse umbilical
7:1 8:1 10:1 15:1 20:1 57:1 58:1 64:1 68:2 85:1 125:1 127:1 160:1 226:1 # coriandrum sativum
8:1 11:1 15:1 18:1 20:1 32:1 46:1 57:1 67:1 88:1 232:1 257:1 # cornea; cicatrix
4:1 5:1 8:2 11:1 12:1 13:1 16:1 51:1 57:1 88:1 115:1 144:1 149:1 182:1 243:1 250:1 271:1 277:1 299:1 300:1 # corneal disorders
2:1 4:1 5:1 8:1 9:1 10:1 11:1 26:1 27:1 40:1 42:1 57:1 77:1 83:1 88:1 161:1 211:1 222:1 # corneal erosion multiple
1:1 5:1 8:1 10:1 11:1 37:1 57:1 63:1 84:1 88:1 105:1 298:1 # corneal melting
4:1 5:1 8:2 10:1 11:1 14:1 15:1 26:1 57:1 76:1 88:1 102:1 127:1 202:1 252:1 258:1 267:1 # corneal perforation
1:1 8:1 50:1 57:1 63:1 105:1 # corning
2:1 8:1 9:1 15:1 21:1 22:1 33:1 55:1 57:1 126:1 # coronary attack
2:1 8:1 9:1 22:1 39:1 55:1 57:1 107:1 112:1 126:1 167:1 # coronary spasms
2:1 8:1 9:1 31:1 40:1 55:1 57:1 125:1 131:1 141:1 266:1 # coronavirus, nos
2:1 8:1 9:1 14:1 15:1 55:1 57:1 125:1 131:1 141:1 252:1 # coronavirus, rat
5:1 8:1 40:1 46:1 52:1 57:1 62:1 68:1 90:1 99:1 272:1 # corpus callosums
3:1 8:2 9:1 11:1 57:1 62:1 68:1 70:1 91:1 114:1 136:1 183:1 194:1 269:1 # corpus luteum hormone
3:1 8:1 11:1 34:1 57:1 150:1 200:1 # cortex, kidney
1:1 5:1 8:1 10:1 11:1 18:1 38:1 46:1 57:1 59:1 64:1 150:1 163:1 178:1 232:1 235:1 263:1 270:1 272:1 # cortical blindness
5:2 6:1 8:2 10:2 15:1 16:1 18:1 35:2 37:1 46:1 52:1 54:1 57:1 84:1 97:1 127:1 150:1 194:1 202:1 232:1 235:1 262:1 272:1 # cortical development malformations
5:1 8:1 38:1 57:1 126:1 138:1 275:1 # corydali
4:1 8:1 11:1 19:1 33:2 37:1 41:2 47:1 57:1 61:1 126:1 188:1 189:2 194:1 238:1 # corynebacterium lactofermentum
3:1 24:1 43:1 52:1 57:1 91:1 95:1 110:1 140:1 165:1 169:1 199:1 # count low lymphocyte
27:1 57:1 59:1 110:1 161:1 # couples
27:1 29:1 57:1 110:1 161:1 # couplet
11:1 30:1 57:1 59:1 72:1 99:1 100:1 110:1 178:1 277:1 # course illness
1:1 10:1 14:1 15:1 18:1 21:1 25:1 26:1 38:1 48:1 59:1 102:1 108:1 127:1 188:1 218:1 219:1 258:1 # crab lice infestation
14:1 33:1 38:1 211:1 218:1 # crack lip
1:1 14:1 27:1 63:1 69:1 105:1 129:1 199:1 218:1 # cramping legs
7:1 14:1 64:1 69:1 81:1 199:1 218:1 # cramps hands
14:1 69:1 199:1 218:1 # cramps jaw
14:1 27:1 62:1 69:1 146:1 199:1 209:1 218:1 # cramps, muscle
7:1 9:1 14:1 63:1 122:1 193:1 218:1 # crangons
5:1 7:2 11:1 14:1 50:1 58:1 72:1 126:1 167:1 193:1 218:1 242:1 246:1 269:1 # cranial aneurysm
2:1 5:1 7:1 11:1 14:1 15:1 28:1 50:1 54:1 58:1 72:1 107:1 111:1 193:1 218:1 242:1 245:1 269:1 # cranial neuropathies
5:1 7:1 11:1 14:1 25:1 50:1 58:1 68:1 70:1 95:1 165:1 193:1 218:1 242:1 246:1 269:1 # cranial pneumocysts
5:1 7:1 14:1 17:1 50:1 58:1 72:1 90:1 109:1 136:1 193:1 218:1 228:1 242:1 285:1 # cranial suture
1:2 5:1 8:1 10:1 11:1 15:1 17:1 31:1 35:1 40:1 43:2 86:1 88:1 91:2 108:1 112:1 127:1 194:1 218:1 262:1 298:1 # creatine phosphokinase abnormal
1:2 10:1 11:1 15:1 16:1 17:2 30:1 39:1 40:1 43:2 74:1 80:1 86:1 88:2 91:2 112:1 127:1 148:1 218:2 298:1 # creatine phosphokinase decreased
1:2 5:1 8:1 10:1 11:2 15:1 17:1 20:1 31:1 35:1 72:1 86:2 88:1 108:1 127:1 194:1 218:1 262:1 298:1 # creatine urine abnormal
1:1 4:1 9:1 10:1 17:1 26:1 63:1 77:1 102:1 105:1 118:1 121:1 125:1 129:1 197:1 218:1 # creeping eruption
2:1 18:1 20:1 28:1 36:1 56:1 57:1 147:1 218:1 260:1 # cricothyroideus
1:1 20:1 50:1 62:1 125:1 131:1 141:1 218:1 226:1 # crinivirus
13:1 19:1 20:1 21:1 25:1 69:1 83:1 99:1 199:1 218:1 219:1 # crista ampulla
2:1 62:1 95:1 154:1 218:1 # crocus
2:1 17:1 40:1 59:1 85:1 178:2 218:1 # cross dress
1:1 2:1 10:1 21:1 36:2 75:1 106:1 173:1 218:1 298:1 # crotapotin
2:1 9:1 36:1 47:1 75:1 218:1 # croton
1:1 2:1 10:1 26:1 41:1 62:1 80:1 102:1 110:2 188:1 218:1 225:1 290:1 291:1 # croup infectious
2:1 57:1 60:1 64:1 106:1 110:1 169:1 199:1 218:1 # crown compounds
2:1 6:1 27:1 28:1 63:1 68:1 125:1 199:1 218:1 # crown length rump
2:1 25:1 37:1 60:1 64:1 85:1 119:1 210:1 218:1 273:1 277:1 280:1 # crst syndrome
15:1 21:1 39:1 58:1 67:1 98:1 125:1 218:1 # cruciatas
52:1 83:1 126:1 177:1 185:1 218:1 231:1 261:1 # cryoglobulinemias
1:1 2:1 5:1 6:1 10:1 13:1 38:1 40:1 42:1 45:1 47:1 49:1 50:1 63:1 89:1 97:1 104:1 105:1 126:1 164:1 197:1 201:1 218:1 222:1 223:1 231:1 239:1 292:1 # cryptogenic fibrosing alveolitis
2:1 5:1 11:1 15:1 21:1 25:1 28:1 43:1 54:1 107:1 121:1 126:1 218:1 219:1 245:1 246:1 # crystal nephropathy
5:2 21:1 25:1 46:1 67:1 68:1 72:1 99:1 114:1 126:1 218:1 219:1 227:1 246:1 272:1 284:1 # crystalluria calcium
5:1 21:1 25:1 34:1 38:1 126:1 218:1 219:1 246:1 # crystals, liquid
8:1 36:1 47:1 65:1 88:1 265:1 # csf otorrhea
1:1 17:1 30:1 39:1 74:1 88:1 117:1 148:1 218:1 # csf wbc increased
1:1 38:1 83:1 99:1 122:1 154:1 263:1 # cullins
5:1 7:1 12:1 13:1 14:1 21:1 24:1 72:1 83:1 109:1 149:1 154:1 160:1 166:1 187:1 191:1 285:1 # cultural disadvantagement
154:1 169:1 184:1 # cunjevoi
1:1 31:1 40:1 50:1 63:1 69:1 81:1 105:1 154:1 169:1 266:1 # cunninghamella, nos
3:1 6:1 15:1 17:1 23:1 31:1 36:1 59:1 62:1 90:1 113:1 122:1 154:1 178:1 # cupressus nootkatensis
9:1 50:1 51:1 58:1 62:1 154:1 178:1 # cussonia
8:1 17:1 47:1 48:1 80:1 121:1 197:1 218:1 265:1 277:1 # cxcr3 receptors
2:1 6:1 7:1 16:1 34:1 50:1 56:1 85:1 89:1 119:1 124:1 138:1 153:1 155:1 159:1 165:1 171:1 176:1 201:1 231:1 242:1 # cyanide, hydrogen
7:1 28:1 29:1 31:1 37:1 60:1 81:1 128:1 137:1 165:1 174:1 280:1 # cyanomethanes
7:1 30:1 31:1 40:1 74:1 165:1 266:1 # cyanosed
43:1 46:1 54:1 56:1 133:1 165:1 166:1 229:1 259:1 # cycadophytas
6:1 19:1 37:1 69:1 146:1 165:1 229:1 # cyclamen
18:1 19:1 33:1 34:1 53:1 67:1 69:1 142:1 146:1 165:1 229:1 274:1 295:1 # cyclamic acid
10:1 27:2 59:1 100:1 136:1 146:1 165:1 229:1 # cycles, futile
10:1 15:1 26:1 38:1 102:1 127:1 146:1 165:1 229:1 258:1 # cyclizations
52:2 69:1 71:1 146:1 165:1 229:1 # cycloamylose
3:1 6:1 24:1 52:1 54:1 76:1 103:1 146:1 165:1 229:1 # cyclopentenes
40:1 43:1 52:1 54:1 91:1 112:1 146:1 165:1 229:1 259:1 # cyclophospham
7:1 55:1 68:1 73:1 117:1 165:1 205:1 297:1 # cynanchums
1:1 20:1 23:1 62:1 165:1 239:1 # cyprinus
4:1 20:1 40:1 47:1 76:1 112:1 150:1 165:1 194:1 237:1 260:1 267:1 # cyrtosperma griff.
4:1 5:1 16:1 25:1 34:1 35:1 121:1 124:1 129:1 165:1 182:1 194:1 246:1 262:1 # cyst epidermal
5:1 16:1 19:1 25:1 99:1 139:1 163:1 165:1 166:1 246:1 # cyst gallbladder
25:1 43:1 140:1 165:1 199:1 246:1 # cyst lymph
4:1 16:1 25:1 34:1 70:1 165:1 182:1 184:1 194:1 246:1 # cyst, dermoid
6:1 20:1 25:1 26:1 29:1 32:1 37:1 60:1 64:1 133:1 137:1 165:1 246:1 257:1 280:1 # cyst, endometriotic
2:1 4:1 15:1 25:1 28:1 35:1 60:1 65:1 165:1 246:1 273:1 278:1 # cyst; atheroma
7:1 17:1 25:1 39:1 88:1 107:1 117:1 165:1 218:1 246:1 # cyst; pancreas
21:1 25:1 40:1 165:1 202:1 219:1 246:1 # cystafos
9:1 15:1 21:1 25:1 26:1 28:1 77:1 111:1 165:1 219:1 246:1 # cystathionase
9:1 15:1 21:1 25:1 26:1 28:1 77:1 111:1 165:1 219:1 246:1 # cystathionine
1:1 2:1 3:1 8:1 11:1 25:1 52:1 53:1 56:1 69:1 73:1 85:1 86:1 88:1 95:1 119:1 138:1 142:1 153:1 155:1 159:1 165:1 171:1 172:1 176:1 246:1 256:1 268:1 # cysteamine hydrochloride
1:3 3:1 11:2 20:1 25:1 66:1 72:1 78:1 82:1 86:2 94:1 165:1 246:1 # cysteine in urine
1:1 3:1 25:1 66:1 71:1 78:1 82:1 94:1 165:1 241:1 246:1 279:1 # cysteinyldopa
4:1 5:1 6:1 10:1 18:1 19:1 20:2 24:1 25:1 27:1 32:1 33:1 35:1 60:1 76:1 97:1 103:1 165:1 226:1 233:1 235:1 246:1 257:1 262:1 267:1 269:1 278:1 # cystic periventricular leukomalacias
25:1 27:1 31:1 40:1 47:1 48:1 84:1 95:1 165:1 246:1 266:1 # cystocele nos
5:1 8:1 14:1 25:1 31:1 35:1 43:1 47:1 108:1 165:1 173:1 194:1 231:1 237:1 246:1 262:1 # cystography abnormal
25:1 40:1 47:1 54:1 57:1 76:1 165:1 209:1 246:1 # cystoscopes
5:1 7:1 25:1 52:1 54:1 58:1 99:1 109:1 123:1 129:1 165:1 204:1 206:1 246:1 # cysts fallopian tube
25:1 28:1 70:1 110:1 136:1 165:1 246:1 # cysts mouth
17:1 18:1 20:1 23:1 25:1 72:1 83:1 88:1 154:1 165:1 246:1 # cysts preauricular
18:1 19:1 22:1 25:1 38:1 45:1 83:1 99:1 154:1 165:1 202:1 246:1 # cysts, follicular
2:1 6:1 16:1 18:1 30:1 34:1 37:1 39:1 47:1 60:1 67:2 73:1 95:1 101:1 104:1 117:1 148:1 165:1 190:1 273:1 275:1 280:1 # cytochrome oxidase deficiencies
1:2 2:1 3:1 4:1 23:1 36:1 38:1 44:1 45:1 47:1 66:1 75:1 78:1 79:1 82:1 92:1 93:1 94:1 96:1 122:1 132:1 134:1 135:1 165:1 214:1 215:1 263:1 # cytolinker proteins
1:1 5:1 9:1 10:1 26:1 37:1 41:1 47:1 52:1 60:1 77:1 80:1 102:1 118:1 139:1 165:1 188:1 225:1 280:1 290:1 # cytomegaloviral infection
5:1 6:1 10:1 13:1 16:1 37:1 47:1 49:1 50:1 52:1 60:1 87:1 139:1 165:1 196:1 280:1 # cytomegalovirus duodenitis
3:1 4:1 5:1 6:1 10:1 13:1 20:1 24:1 37:1 47:1 49:1 52:1 60:1 103:1 130:1 139:1 165:1 233:1 280:1 # cytomegalovirus enteritis
1:1 3:1 5:1 9:1 10:1 18:1 25:1 26:1 37:1 41:1 47:1 52:1 53:1 60:1 77:1 80:1 102:1 116:1 118:1 139:1 165:1 188:1 210:1 225:1 246:1 280:1 290:1 # cytomegalovirus infection systemic
1:1 9:1 10:1 26:1 33:1 41:1 43:1 47:1 54:1 77:1 80:1 81:1 102:1 118:1 122:1 139:1 157:1 165:1 188:1 216:1 225:1 259:1 290:1 # cytophagaceae infections
7:1 18:1 21:1 25:1 36:1 47:2 48:1 90:1 101:1 117:1 165:1 206:1 219:1 253:1 294:1 # cytotoxic substance
33:1 38:1 41:1 71:1 145:1 189:1 275:1 # dactyli
7:1 9:1 16:1 26:1 38:1 64:1 77:1 84:1 275:1 # dandelion
7:1 11:1 19:1 24:1 43:1 161:1 173:1 187:1 275:1 # daphne plant
1:1 47:1 60:1 67:1 173:1 197:1 229:1 275:1 # daptomycin
1:1 4:1 7:1 9:1 22:1 26:1 38:1 40:1 47:1 63:2 76:1 105:1 112:1 194:1 234:1 263:1 267:1 275:1 # darlingtonia angiosperm
46:1 69:1 199:1 # dbcamp
1:2 10:1 16:1 19:1 22:1 25:1 29:1 33:1 34:1 39:1 46:1 48:1 53:1 69:1 71:1 88:1 101:1 120:1 131:1 142:1 145:1 163:1 240:1 298:1 # deacetyl vinblastine carboxamide
11:1 16:1 22:1 28:1 36:1 59:1 88:2 120:1 178:1 277:1 # deafness both ears
11:1 16:1 22:1 27:1 59:1 88:2 178:1 # deafness left ear
9:1 15:1 16:1 28:1 51:1 61:1 88:1 # death of son
10:1 13:1 15:1 16:1 28:1 88:1 90:1 178:1 # death tissue
6:1 16:2 31:1 88:1 166:1 288:1 # deazaadenosine
5:1 15:1 16:1 18:2 28:1 45:1 46:1 52:1 67:1 80:1 91:1 104:1 107:1 231:1 234:1 272:1 # decalcification, pathological
12:1 16:1 46:1 80:1 87:1 106:1 173:1 202:1 # decapodiforme
3:1 4:1 14:1 15:2 16:1 17:1 21:1 25:1 48:1 80:1 113:1 164:1 219:1 252:1 # decerebrate state
7:1 11:1 14:1 16:1 34:1 37:1 62:1 67:1 80:1 110:1 116:1 133:1 164:1 193:1 291:1 295:1 # decidous membrane
3:1 16:1 28:1 29:1 34:1 62:1 67:1 80:1 110:1 128:1 196:1 291:1 295:1 # deciduous teeth
6:1 16:1 22:1 57:1 60:1 65:1 76:1 80:1 88:1 122:1 150:1 160:1 199:1 # decompensation; heart
8:1 10:1 13:1 16:1 17:1 30:1 39:1 45:1 51:1 57:1 74:1 80:1 88:1 144:1 148:1 150:1 218:1 # decreased cortisol
3:1 4:1 5:1 12:1 16:1 17:1 18:1 20:1 22:1 25:1 30:1 38:1 39:2 45:1 47:1 58:2 74:1 80:1 88:1 130:1 148:1 150:1 218:1 233:1 # decreased diastolic arterial
16:1 17:1 30:1 39:1 74:1 80:1 88:1 148:1 218:1 # decreased ldl
4:1 5:1 10:1 16:1 17:1 27:1 30:1 35:1 38:1 39:1 49:1 74:1 80:1 88:1 100:1 145:1 148:1 150:1 188:1 218:1 262:1 # decreased male fertility
16:1 17:1 30:1 39:1 74:1 80:1 88:1 148:1 218:1 # decreased rbc
16:1 17:1 30:1 39:1 66:1 74:1 80:1 88:1 148:1 152:1 218:1 # decreased weight
1:1 3:1 14:1 15:1 16:1 17:1 22:1 39:1 42:1 63:1 65:1 80:1 88:2 105:1 113:1 150:1 218:1 252:1 # decreasing heart rate
1:1 16:1 17:3 23:1 30:1 39:1 42:1 59:1 63:1 72:1 80:1 83:1 88:1 90:1 105:1 178:1 218:1 228:1 # decreasing pressure pulse
3:1 4:1 10:2 13:1 14:1 15:2 16:1 21:1 41:1 49:1 113:1 117:1 121:1 127:1 169:1 252:1 # deep punctate keratitis
3:1 4:1 15:2 16:2 30:1 35:1 43:1 47:1 54:1 56:1 74:1 88:1 113:1 121:1 182:1 194:1 259:1 # deep seated dermatophytosis
1:2 3:1 4:2 10:1 16:1 20:1 24:1 30:1 41:1 59:1 62:1 80:1 97:1 125:1 130:1 131:1 141:1 188:2 225:1 226:1 233:1 290:1 # defective interfering viruses
14:1 16:1 30:1 39:1 104:1 148:1 164:1 292:1 # defibrase
6:1 16:1 18:1 31:1 52:1 67:2 104:1 117:1 151:1 169:1 177:1 185:1 190:1 231:1 # deficiencies immunoglobulin
1:1 6:1 16:1 18:1 22:1 30:1 39:1 55:1 67:2 104:1 117:1 148:1 190:1 198:1 234:1 286:1 # deficiencies, arginase
6:1 7:1 16:1 18:1 53:1 55:1 58:1 67:1 104:1 116:1 117:1 165:1 190:1 # deficiency anaemia
6:1 12:1 13:1 16:1 18:1 30:2 39:1 67:1 88:1 104:1 117:1 148:1 149:1 165:1 190:1 # deficiency disease
4:1 6:1 8:1 9:1 10:1 12:1 13:1 16:2 18:1 20:1 26:1 32:1 49:1 51:1 55:1 67:1 77:1 102:1 104:1 115:1 117:1 118:1 136:1 144:1 149:1 165:1 182:1 190:1 243:1 250:1 257:1 271:1 277:1 299:1 300:1 # deficiency disorders nutritional
6:1 8:1 16:1 18:1 33:1 41:1 47:1 67:1 104:1 117:1 165:1 189:1 190:1 204:1 265:1 # deficiency factor i
6:1 8:1 16:1 18:1 33:1 41:1 47:1 67:1 104:1 117:1 165:1 189:1 190:1 204:1 265:1 # deficiency factor ii
6:1 8:1 16:1 18:1 33:1 41:1 47:1 67:1 104:1 117:1 165:1 189:1 190:1 204:1 265:1 # deficiency factor v
6:1 11:1 16:1 18:1 35:1 42:1 59:1 67:1 68:1 104:1 117:1 157:1 165:1 190:1 227:1 284:1 289:1 # deficiency magnesium
1:1 6:1 16:1 18:1 67:1 104:1 117:2 165:1 190:1 # deficiency zinc
6:1 16:1 18:1 55:1 67:1 104:1 114:1 117:1 157:1 165:1 185:1 190:1 # deficiency, naglu
1:1 6:1 11:1 16:1 18:1 28:1 53:1 58:1 67:1 69:1 86:1 104:1 111:1 117:1 142:1 165:1 172:1 190:1 256:1 # deficiency; thiamine
1:1 8:1 10:1 16:1 49:1 53:1 62:1 190:1 194:1 202:1 # deformities, equinus
8:1 16:1 36:1 49:1 53:1 145:1 194:1 202:2 # deformity, foot
8:1 11:1 16:1 49:1 53:1 145:1 194:1 202:1 # deformity; knee
8:1 16:1 22:1 43:1 49:1 53:1 81:1 126:1 145:1 194:1 202:1 216:1 # deformity; pharynx
3:1 4:2 6:1 10:1 11:1 14:1 15:1 16:1 62:1 89:1 125:1 127:1 130:1 136:1 201:1 252:1 # degeneration; uterus
4:1 6:1 10:1 11:1 14:1 15:1 16:1 39:1 54:1 58:1 89:1 127:1 129:1 201:1 252:1 # degenerative myopias
2:1 16:1 37:1 40:1 60:1 64:1 85:1 119:1 210:1 273:1 280:1 # degos syndrome
14:1 15:1 16:1 21:1 39:1 56:1 85:1 138:1 153:1 155:1 159:1 252:1 # dehydratases
1:1 2:1 6:1 8:1 16:1 31:1 39:1 56:1 57:1 85:1 89:1 119:1 138:1 143:1 153:1 155:1 159:1 171:1 176:1 180:1 201:1 209:1 231:1 # dehydrogenase, ascorbino
2:1 6:1 16:1 56:1 85:1 89:1 119:1 138:1 153:1 155:1 159:1 171:1 176:1 201:1 231:1 # dehydrogenase, ggs
4:1 6:1 9:1 10:1 16:1 17:1 19:1 26:1 30:1 33:1 41:1 42:1 56:1 74:1 76:1 77:1 84:1 88:1 102:1 118:1 122:1 189:1 225:1 239:1 267:1 277:1 # delayed hypersensitivity reaction
16:1 20:1 38:1 58:1 84:1 141:1 # deliria
1:1 5:1 16:1 21:2 25:1 38:1 84:1 99:1 126:1 218:1 219:1 246:1 263:1 # delta crystallins
8:1 16:1 17:1 21:1 26:1 34:1 47:1 48:1 54:1 80:1 84:1 121:1 129:1 184:1 197:1 265:1 # delta opioid receptor
2:1 7:1 10:1 12:1 16:1 17:1 21:1 22:1 24:1 29:1 32:1 59:1 84:1 87:1 120:1 187:1 190:1 207:1 292:1 # deltaretrovirus antibodies
1:1 9:1 16:2 26:1 34:1 38:1 42:1 49:1 61:1 62:1 77:1 84:2 104:1 114:1 124:1 145:1 # delusion of infidelity
1:1 6:1 10:2 16:1 22:1 24:1 37:1 41:1 58:1 83:1 103:1 116:1 204:1 207:1 # dementia infarct multi
6:1 7:1 10:2 16:1 18:1 24:2 30:1 35:1 37:1 39:1 58:1 103:1 116:2 187:1 207:2 224:1 235:1 # dementias, semantic
4:1 6:1 10:3 14:1 15:1 16:2 18:1 20:1 34:1 49:2 64:1 85:1 124:1 127:1 235:1 252:1 # dendritic keratitides
2:1 6:1 16:1 64:1 68:1 85:1 119:1 143:1 177:1 227:1 284:1 # dendrobiums
5:1 6:1 7:1 13:1 16:1 21:2 24:2 25:1 39:1 42:1 103:1 178:1 187:1 219:1 249:1 294:1 # dental assistants
5:1 6:2 16:1 21:1 24:1 37:1 38:1 45:1 49:1 51:1 55:1 69:1 84:1 100:1 103:1 114:1 143:1 145:1 206:1 # dental enamel solubility
5:1 6:2 7:1 11:1 16:1 17:1 21:1 24:1 63:1 103:1 139:1 237:1 # dental gangrene
1:1 4:1 5:1 6:2 7:1 11:1 16:1 21:1 24:2 35:1 38:1 63:1 76:1 99:1 100:1 103:2 104:1 105:1 194:1 224:1 263:1 267:1 # dental permanent fillings
1:1 5:1 6:1 16:1 17:1 21:1 24:1 42:1 59:1 103:1 122:1 # dental resins
5:1 6:1 16:1 21:2 24:1 25:1 103:1 219:1 # dental staff
4:1 5:1 6:1 8:1 12:1 13:1 16:2 21:1 24:1 33:1 48:1 51:1 72:1 90:1 103:1 115:1 144:1 149:1 182:1 204:1 243:1 250:1 271:1 277:1 299:1 300:1 # dental surface disorders
3:1 5:1 6:1 7:1 16:1 18:1 21:1 24:1 50:1 58:1 67:1 73:1 80:1 103:1 # dental technician
3:1 5:1 6:1 16:1 21:1 24:1 25:1 39:1 59:1 103:1 # dental wastes
6:1 16:1 20:1 21:1 22:1 24:1 58:1 103:1 # dentaria
3:2 4:1 6:2 7:1 11:1 16:1 24:2 35:1 59:1 76:1 103:2 194:1 224:1 267:1 # dentes permanentes
1:1 6:2 10:2 11:1 16:1 24:1 30:1 42:1 49:2 86:1 103:1 122:1 131:1 207:1 226:1 298:1 # dentine sensitivities
1:1 11:1 16:1 86:1 101:1 121:1 129:1 162:1 175:1 223:1 # deoxyepinephrine
16:1 27:1 98:1 101:1 146:1 162:1 175:1 223:1 # deoxynucleotidyltransferase
9:1 16:1 20:1 101:1 120:1 162:1 175:1 223:1 260:1 292:1 # deoxyribonucleoside
16:1 20:1 101:1 120:1 162:1 175:1 223:1 260:1 292:1 # deoxyribozyme
6:2 16:3 24:1 35:1 64:1 74:1 76:1 103:1 116:1 121:1 # dependent edema
7:1 16:1 17:1 19:2 20:1 22:1 24:1 27:1 45:1 62:1 84:1 106:1 121:1 146:1 187:1 209:1 # depolarizing muscle relaxants
3:1 9:1 15:1 16:1 17:1 21:1 23:1 26:1 42:1 49:1 59:1 74:1 77:1 113:1 121:1 157:1 178:1 234:1 # depression agitated
5:1 9:1 16:1 17:1 18:1 23:1 26:1 34:1 42:1 59:1 67:1 77:1 90:1 121:1 178:1 275:1 295:1 # depression suicidal
7:1 9:1 16:1 17:1 23:1 26:1 29:1 42:1 59:1 77:1 121:1 145:1 178:1 190:1 # depression; anxiety
4:1 12:1 13:1 16:1 30:2 39:1 68:1 88:1 148:1 149:1 154:1 182:1 # dercum disease
4:1 10:2 15:2 16:1 34:1 35:2 47:1 49:1 62:1 80:1 110:1 116:1 127:1 182:1 194:1 291:1 # dermatitides, eczematous
4:1 10:2 13:1 15:1 16:1 35:1 49:1 127:1 182:1 194:1 # dermatitis
1:1 4:2 5:1 10:2 13:1 15:1 16:1 18:2 20:1 27:1 32:1 35:1 42:1 49:1 99:1 122:1 127:1 182:1 194:1 198:1 200:1 234:1 257:1 # dermatitis extrinsic allergic
4:1 9:1 10:3 13:1 15:2 16:1 26:1 35:1 49:1 77:1 95:1 102:1 107:1 118:1 127:2 154:1 182:1 194:1 258:1 # dermatitis occupational
1:1 4:2 5:1 6:1 15:1 16:1 20:1 22:1 27:1 35:1 43:1 47:1 54:1 55:1 81:1 89:1 99:1 182:1 194:1 198:1 201:1 204:1 216:1 259:1 286:1 # dermatophagoides farinae allergen
2:1 3:1 4:2 9:1 15:1 16:1 35:1 42:1 43:1 47:1 54:1 81:1 130:1 178:1 182:1 194:1 197:1 216:1 241:1 246:1 259:1 # dermatophagoides pteronyssimus
4:1 15:1 16:1 35:1 43:1 47:1 54:1 56:1 87:1 120:1 182:1 194:1 236:1 259:1 # dermatophytosis; body
4:2 8:1 10:1 13:1 15:1 16:1 29:1 35:1 40:1 42:1 47:1 65:1 76:1 182:1 194:1 202:1 222:1 249:1 # dermatosis herpetiformis
4:1 5:1 13:1 15:1 16:1 35:1 40:1 42:1 46:1 47:1 182:1 194:1 209:1 222:1 249:1 272:1 276:1 # dermatosis, scalp
4:1 13:1 16:1 17:1 25:1 32:1 41:1 53:1 72:1 98:1 109:1 125:1 182:1 194:1 212:1 213:1 228:1 285:1 # dermis structure
2:1 3:1 7:1 15:1 16:1 18:1 19:1 28:1 34:1 42:1 46:1 56:1 59:1 64:1 74:1 113:1 147:1 184:1 185:1 260:1 # desiccated thyroid gland
2:1 3:1 5:1 16:1 23:1 35:1 36:1 40:1 44:1 51:1 54:1 57:1 59:1 60:1 70:1 75:1 79:1 92:1 93:1 132:1 140:1 167:1 185:1 229:1 262:1 278:1 # desmosomal glycoprotein 1
2:1 3:1 5:1 16:1 23:1 35:1 36:1 40:1 44:1 51:1 54:1 57:1 59:1 60:1 70:1 75:1 79:1 92:1 93:1 132:1 140:1 167:1 185:1 229:1 262:1 278:1 # desmosomal glycoprotein 3
2:1 3:1 4:1 9:1 16:1 122:1 130:1 136:1 269:1 # deuterons
6:1 16:1 37:1 52:1 54:1 73:1 84:1 97:1 100:1 111:1 # development child
1:1 6:1 7:1 16:1 24:1 37:1 52:1 54:1 84:1 97:1 187:1 204:1 # development infants
6:1 16:1 17:1 36:1 37:1 47:1 52:1 54:1 60:1 70:1 73:1 74:1 84:1 91:1 97:1 107:1 141:1 151:1 199:1 210:1 229:1 287:1 # development psychomotor impaired
6:1 7:1 16:1 37:1 52:1 54:1 72:1 84:1 97:1 238:1 # development, urban
6:1 16:1 31:1 37:1 40:1 42:1 52:1 54:1 58:1 84:1 97:1 157:1 222:1 266:1 289:1 # developmental agnosia
6:1 9:1 11:1 12:1 13:1 16:1 30:2 37:1 39:1 52:1 54:1 84:1 88:1 97:1 120:1 148:1 149:1 183:1 # developmental bone disease
5:1 6:1 16:1 37:1 52:1 54:1 57:1 84:1 97:1 101:1 139:1 191:1 # developmental coxa valga
6:1 14:1 16:1 22:1 37:1 39:1 52:1 54:1 57:1 84:1 97:1 101:1 191:1 # developmental coxa varas
6:1 16:1 30:1 37:1 40:1 52:1 54:1 73:1 84:1 91:1 97:1 200:1 210:1 229:1 # developments, psychosexual
9:1 10:1 14:1 15:1 16:1 26:1 32:1 33:1 58:1 65:1 73:1 77:1 88:1 102:1 118:1 127:1 131:1 158:1 258:1 # deviation; trachea
13:1 16:1 18:1 48:1 59:1 90:1 131:1 178:1 # device issues
2:1 10:1 12:1 14:1 15:1 16:1 17:1 22:1 23:1 26:1 28:1 32:1 36:1 51:1 56:1 68:1 75:1 87:1 102:1 107:1 121:1 127:1 147:1 200:1 227:1 252:1 258:1 260:1 284:1 # dextrothyroxine sodium preparation
12:1 38:1 70:1 84:1 185:1 190:1 # di guglielmo
3:1 4:1 6:1 12:1 42:1 56:1 58:1 76:1 122:1 150:1 239:1 267:1 # dia hypertension
1:2 3:1 7:1 12:1 13:1 17:1 21:1 24:1 25:1 29:1 38:1 42:1 58:1 59:2 83:1 90:1 108:1 122:1 123:1 187:1 219:1 249:1 263:1 294:1 # diabetes insulin resistant
3:1 12:1 28:1 29:1 35:1 49:1 57:1 58:1 59:1 60:1 108:1 123:1 278:1 # diabetes with coma
2:1 3:1 9:1 12:1 29:1 58:1 59:1 108:1 123:1 164:1 # diabetes, bronze
3:1 5:1 12:1 18:1 29:1 46:1 53:1 58:1 59:1 65:1 73:1 108:1 116:1 123:1 232:1 272:1 # diabetes; chemical
4:1 10:3 12:1 13:1 15:1 16:1 18:1 29:1 35:1 49:1 58:1 108:1 123:1 127:1 182:1 194:1 235:1 # diabetic dermatitis
1:1 4:1 10:1 12:1 14:1 18:1 24:1 29:1 32:1 33:1 37:1 40:1 46:1 52:2 58:1 60:1 83:1 100:1 108:1 123:1 125:1 129:1 158:1 173:1 185:1 235:1 280:1 # diabetic intracapillary glomerulosclerosis
2:1 9:2 10:1 11:1 12:1 18:1 29:1 31:1 54:1 58:1 70:1 72:1 108:1 123:1 183:1 235:1 245:1 269:1 # diabetic mononeuropathies
10:2 12:1 13:1 18:1 29:1 49:1 58:1 66:1 97:1 108:1 123:1 235:1 # diabetic uveitis
10:1 12:1 18:1 29:2 58:1 108:1 123:1 188:1 235:1 # diabetics feet
6:1 10:1 12:1 17:1 18:1 24:1 25:1 31:1 40:1 49:1 58:1 88:1 89:1 103:1 157:2 201:1 235:1 266:1 289:1 # diagnostic reagent kit
4:2 12:1 28:1 35:1 58:1 65:1 76:1 116:1 126:1 173:1 267:1 # diaper erythema
11:1 12:1 14:1 27:1 43:1 58:1 59:1 62:1 88:1 146:1 157:1 173:1 178:1 209:1 # diaphragm muscle weakness
1:1 12:1 38:1 43:1 56:1 58:1 71:1 99:1 168:1 173:1 263:1 # diaphyllin
12:1 22:1 47:1 58:1 60:1 88:1 91:1 197:1 199:1 210:1 # diarrhoea symptoms
12:1 22:1 58:1 88:1 91:1 # diarrhoea;bacterial
12:1 15:1 43:1 47:1 54:1 56:1 58:1 60:1 70:1 259:1 # diatomophyceae
12:2 15:2 20:1 32:1 51:1 58:1 68:1 87:1 227:1 257:1 284:1 # diatrizoate sodium
1:1 11:1 12:1 15:2 20:1 32:1 37:1 53:1 58:1 68:1 86:1 114:1 172:1 185:1 257:1 # diatrizoate, meglumine
1:1 12:1 18:1 31:1 33:1 34:1 39:1 42:1 53:1 67:1 69:1 142:1 172:1 180:1 238:1 256:1 274:1 292:1 295:1 # dibasic amino acids
6:1 12:1 71:1 73:1 123:1 292:1 # dibenzylchlorethamine
2:1 8:1 12:1 16:1 18:1 20:1 34:1 40:1 42:1 52:1 73:1 120:1 123:1 124:1 177:1 222:1 268:1 292:1 # dichlorobenzimidazole riboside
2:1 4:1 8:1 12:1 18:1 28:1 29:1 37:1 52:1 60:1 65:1 73:1 128:1 268:1 273:1 280:1 # dichloromethyl ether
2:1 8:1 12:1 18:1 43:1 52:1 54:1 73:1 245:1 259:1 268:1 # dichlorophene
9:1 10:1 12:1 18:1 22:2 26:1 33:1 35:1 41:1 43:1 48:1 55:1 77:1 81:1 102:1 118:1 126:1 136:1 194:1 216:1 225:1 269:1 # dictionary, pharmaceutical
12:1 30:1 59:1 84:1 100:1 184:1 190:1 # diesel oil
12:2 28:1 29:1 33:1 34:1 49:1 56:1 67:1 71:1 128:1 147:1 168:1 179:1 181:1 190:1 192:1 274:1 295:1 # diethyldithiocarbaminic acid
4:1 6:1 12:1 17:1 30:1 48:1 117:1 188:1 200:1 # differences, sex
9:1 10:2 12:1 15:1 18:1 19:1 26:1 69:1 77:1 83:2 102:1 104:1 118:1 127:1 154:1 258:1 261:1 # difficulties, ambulation
1:1 12:1 18:1 25:1 39:1 42:1 45:1 47:1 63:1 83:1 104:1 105:1 107:1 145:1 154:1 178:1 # difficulty passing stool
1:2 10:1 12:1 15:1 18:1 20:1 55:1 63:1 72:1 83:1 104:1 105:1 127:1 145:1 154:1 286:1 298:1 # difficulty urinating
8:2 10:1 12:1 17:1 20:1 26:1 29:1 30:1 62:1 73:1 91:1 # diffuse chorioretinitis
4:1 7:1 10:1 12:1 25:1 46:1 48:1 59:1 89:1 97:1 117:1 152:1 226:1 277:1 # digestive cancers
3:1 6:2 10:1 12:1 25:2 31:1 37:1 43:1 55:1 59:1 60:1 65:1 89:1 97:1 116:1 152:1 210:1 226:1 246:1 254:1 280:1 283:1 # digestive system phenomena
1:1 2:2 11:1 12:1 21:1 25:1 53:1 56:1 69:1 85:1 86:1 119:1 138:1 142:1 153:1 155:1 159:1 164:1 165:1 171:1 172:1 176:1 177:1 219:1 246:1 256:1 # dihydrobromide, cystamine
2:1 4:1 12:1 56:1 85:1 119:1 138:1 153:1 155:1 159:1 171:1 176:1 198:1 # dihydroergotoxin
2:1 12:1 22:1 56:1 81:1 85:1 119:1 138:1 153:1 155:1 159:1 171:1 176:1 # dihydroharmine
2:1 3:1 12:1 15:1 40:1 43:2 56:1 81:1 85:1 91:1 101:1 112:1 113:1 119:1 138:1 153:1 155:1 159:1 162:1 171:1 175:1 176:1 216:1 # dihydroxyacetone 3 phosphate
2:1 12:1 13:1 23:1 44:1 51:1 54:2 144:1 245:1 # diisopropylfluorophosphate
3:1 12:1 15:1 19:1 74:1 100:2 113:1 129:1 # dilated pupil
12:1 20:1 28:1 29:1 37:1 128:1 137:1 151:1 174:1 260:1 # dimethpyrindene
3:1 12:1 15:1 19:1 71:1 113:1 151:1 199:1 # dimpylate
1:1 9:1 12:1 22:1 55:1 170:1 286:1 # dinarkon
12:1 26:1 27:1 88:1 95:1 146:1 # dioclea
12:2 26:1 41:1 51:1 68:1 71:1 83:1 87:1 90:1 95:1 145:1 227:1 284:1 # dioctylsulphosuccinate, sodium
4:1 12:1 30:1 211:1 # dip/ser
10:1 12:1 34:1 39:1 76:1 121:1 197:1 211:1 275:1 # dipeptidases
4:1 8:1 9:1 12:1 28:1 29:1 37:1 52:1 65:1 69:1 73:1 76:1 91:1 128:1 137:1 174:1 200:1 211:1 267:1 268:1 # diperchlorate, hexamethonium
6:1 12:1 43:1 65:1 71:1 211:1 241:1 254:1 261:1 279:1 283:1 # diphenylbutazone
5:1 12:1 15:1 40:1 43:2 46:1 67:1 68:1 81:1 91:1 112:1 211:1 216:1 227:1 272:1 284:1 # diphosphate, calcium
1:1 6:1 11:1 12:1 16:1 31:1 40:2 42:1 43:2 86:1 91:2 112:1 166:1 211:1 222:1 231:1 266:1 # diphosphoglucose, adenosine
4:1 5:1 12:1 19:1 20:1 22:1 28:1 43:1 58:1 63:1 65:1 88:1 89:1 126:1 211:1 233:1 # diphtheria, laryngeal
1:1 3:1 12:1 13:1 24:1 27:1 38:1 41:1 49:1 80:1 84:1 99:1 100:1 108:1 109:1 143:1 145:1 149:1 160:1 290:1 293:1 # disability, intellectual
10:1 12:1 13:1 15:1 17:1 19:1 27:1 74:1 84:1 97:1 108:1 127:1 149:1 160:1 163:1 226:1 # disabled relative
1:1 4:1 7:1 12:1 13:1 14:1 20:1 22:1 24:1 27:1 33:1 45:1 47:1 73:1 81:1 117:1 149:1 160:1 193:1 # disaccharide intolerance i
6:1 12:1 13:2 22:1 50:1 73:1 76:1 81:1 89:1 149:1 198:1 209:1 # discharge penis
1:1 12:1 13:1 22:1 27:1 50:1 73:1 81:1 149:1 161:1 198:1 209:1 211:1 234:1 # discharging nipple
10:2 12:2 13:4 49:2 67:1 149:2 209:1 # discitis, diskitis
5:1 8:1 12:1 13:1 14:1 15:1 45:1 46:1 52:1 57:1 80:1 149:1 188:1 209:1 252:1 272:1 # discoloration fecal
8:1 9:1 12:1 13:1 14:1 15:1 45:1 47:1 52:1 57:1 63:1 149:1 209:1 252:1 # discoloration tongue
8:1 12:1 13:1 14:1 15:1 45:1 52:1 55:1 57:1 100:1 149:1 209:1 252:1 287:1 # discoloration; nails
8:1 12:1 13:1 36:1 57:1 60:1 149:1 150:1 202:2 209:1 # discomfort foot
12:1 13:1 30:2 39:1 53:1 69:1 88:1 100:1 140:1 142:1 148:1 149:1 204:1 # disease family
2:1 7:1 10:1 12:1 13:1 17:1 25:1 30:2 39:2 88:2 95:1 104:1 107:1 117:1 148:1 149:1 164:1 165:1 218:1 246:1 292:1 # disease fibrocystic pancreas
1:1 6:1 9:1 12:1 13:1 22:1 27:1 30:2 39:1 50:1 51:1 88:1 97:1 100:1 107:1 122:2 148:1 149:1 # disease juvenile parkinsons
2:1 8:1 9:1 11:2 12:1 13:1 30:2 36:1 39:1 47:1 59:1 70:1 72:1 88:1 148:1 149:1 183:1 265:1 269:1 # disease motor neurones
9:1 12:1 13:1 30:2 39:1 47:1 63:1 88:1 148:1 149:1 # disease tongue
6:1 12:1 13:1 16:1 24:1 30:2 39:1 88:1 103:1 148:1 149:1 # disease, dents
4:1 12:1 13:1 30:2 39:1 88:1 148:1 149:1 190:1 234:1 # disease, gierke
9:1 12:1 13:1 30:2 39:1 64:1 69:1 70:1 81:1 88:1 148:1 149:1 # disease, hammond
12:1 13:1 15:1 30:2 35:1 39:1 45:1 47:1 52:1 65:1 88:1 116:1 148:1 149:1 231:1 234:1 # disease, hematologic
9:1 12:1 13:1 30:2 39:1 47:1 49:1 53:1 64:1 73:1 85:1 88:1 91:1 95:1 148:1 149:1 # disease, mitochondrial
3:1 11:1 12:1 13:1 27:1 30:2 39:1 41:1 74:1 80:1 88:1 148:1 149:1 185:1 290:1 # disease, neglected
12:1 13:1 30:2 39:1 88:1 120:1 148:1 149:1 # disease;bowel
7:1 12:1 13:1 21:1 25:1 30:2 33:1 39:1 58:1 59:1 62:1 73:1 88:1 109:1 111:1 123:1 148:1 149:1 206:1 219:1 269:1 # diseases eustachian tube
12:1 13:1 30:2 36:1 39:1 59:1 88:1 106:1 148:1 149:1 # diseases pott
12:1 13:1 30:2 35:1 39:1 40:1 51:1 59:1 60:1 73:1 88:1 91:1 148:1 149:1 210:1 229:1 278:1 # diseases psychosomatic
2:1 6:1 12:1 13:1 16:1 24:1 30:2 39:1 59:1 87:1 88:1 103:1 148:1 149:1 # diseases rodent
4:1 7:1 12:1 13:1 21:1 30:2 39:1 59:1 63:1 88:1 148:1 149:1 190:1 234:1 277:1 294:1 # diseases tangiers
1:1 12:1 13:1 24:1 30:2 39:1 59:1 88:1 148:1 149:1 184:1 # diseases, joint
12:1 13:1 22:1 30:2 39:2 43:1 51:1 54:1 55:1 59:1 81:1 88:1 126:1 148:1 149:1 216:1 259:1 # diseases, nasopharyngeal
1:1 8:1 12:1 13:1 19:1 30:2 31:1 36:1 39:1 45:1 47:1 59:1 88:1 111:1 148:1 149:1 180:1 265:1 # diseases, otorhinolaryngological
12:1 13:1 22:1 30:2 39:1 43:1 59:1 81:1 88:1 126:1 148:1 149:1 216:1 # diseases, pharynx
5:1 12:1 13:1 14:1 17:1 28:1 29:1 30:2 39:1 59:1 72:1 88:1 128:1 148:1 149:1 228:1 # diseases, urethral
10:1 12:1 13:1 14:1 15:1 16:1 26:1 102:1 127:1 149:1 166:1 237:1 258:1 275:1 # disk degradation
3:1 12:1 13:1 15:1 46:1 52:1 84:1 95:1 113:1 120:1 149:1 # dislocate elbow
3:2 4:1 12:1 13:1 14:1 15:1 46:1 52:1 74:1 95:1 97:1 113:1 149:1 150:1 164:1 # dislocated vertebra
10:1 12:1 13:1 15:1 26:1 46:1 52:1 95:1 102:1 111:1 127:1 149:1 211:1 258:1 # dislocation hip
10:1 12:1 13:2 15:1 20:1 25:1 26:1 46:1 52:1 61:1 95:1 102:1 127:1 149:1 258:1 # dislocation of wrist
1:1 12:2 13:1 40:1 42:1 51:1 68:1 87:1 144:1 149:1 222:1 223:1 227:1 284:1 # disodium eosin
4:1 8:1 12:1 13:1 16:1 22:1 51:1 88:1 115:1 144:1 149:1 182:1 243:1 250:1 271:1 277:1 299:1 300:1 # disorder ears
4:1 6:1 8:1 12:1 13:1 16:1 20:1 29:1 32:1 37:1 51:1 58:1 60:1 64:1 115:1 133:1 137:1 144:1 149:1 182:1 243:1 250:1 257:1 271:1 280:1 299:1 300:1 # disorder endometrial
4:1 8:2 12:1 13:1 16:1 17:1 32:1 49:1 51:1 62:1 65:1 70:1 81:1 89:1 110:1 115:1 116:1 131:1 144:1 149:1 157:1 182:1 223:1 243:1 250:1 271:1 291:1 299:1 300:1 # disorder vitreous hemorrhage
4:1 8:1 11:1 12:1 13:1 16:1 51:1 115:1 144:1 149:1 151:1 169:1 182:1 243:1 250:1 271:1 299:1 300:1 # disorder, immune
4:1 8:1 9:1 12:1 13:1 16:1 51:1 56:1 64:1 73:1 85:1 91:1 95:1 106:1 115:1 144:1 149:1 182:1 239:1 243:1 250:1 271:1 299:1 300:1 # disorder; hypochondriacal
4:1 8:1 12:1 13:1 16:1 37:1 51:1 84:1 99:1 115:1 144:1 149:1 167:1 182:1 243:1 250:1 271:1 293:1 299:1 300:1 # disorder; smell
4:1 8:1 12:1 13:1 16:1 51:1 115:1 144:1 149:1 182:1 243:1 250:1 271:1 299:1 300:1 # disorder;refraction
4:1 8:1 12:1 13:1 16:2 31:1 43:1 51:1 87:1 115:1 140:1 144:1 149:1 182:1 199:1 243:1 250:1 271:1 277:1 299:1 300:1 # disorders lymph node
4:2 8:1 10:1 11:1 12:1 13:1 16:1 18:1 51:1 54:1 97:1 115:1 144:1 149:1 182:1 197:1 235:1 243:1 250:1 271:1 277:1 299:1 300:1 # disorders nerve optic
6:1 8:1 10:1 12:1 13:1 20:1 21:1 24:1 37:1 47:1 51:1 103:1 144:1 149:1 151:1 190:1 243:1 # disorientation to time
4:1 5:1 12:1 13:1 30:1 74:1 76:1 112:1 149:1 160:1 267:1 277:1 # dispersals, seed
1:1 4:1 12:1 13:1 15:2 28:1 30:1 35:1 47:1 53:1 55:1 62:1 65:1 114:1 116:2 126:1 149:1 172:1 178:1 286:1 # disseminated lupus erythematosus
10:1 11:1 12:1 13:1 15:1 39:1 42:1 51:1 58:2 59:1 67:1 69:1 95:1 127:1 149:1 178:1 # dissociative amnesias
3:1 4:1 12:1 13:1 17:1 25:1 76:1 116:1 149:1 199:1 267:1 # distempered
1:1 2:1 3:1 12:1 13:1 17:1 24:1 25:2 32:2 39:1 59:1 139:1 149:1 178:1 184:1 212:2 # distress gastrointestinal
1:1 7:1 12:1 13:1 22:1 25:1 27:1 50:1 63:1 72:1 88:1 105:1 109:1 117:1 149:1 238:1 285:1 # disturbances, learning
7:1 12:1 28:1 49:1 50:1 58:1 111:1 242:1 288:1 # dithiazanine
3:1 9:1 12:2 26:1 28:1 49:2 50:1 51:1 68:1 77:1 87:1 111:1 227:1 284:1 # dithionite, sodium
12:1 17:1 26:1 28:2 36:1 49:1 111:1 # dithiothreitol
10:1 12:1 17:1 18:1 29:1 41:1 72:1 80:1 188:1 227:1 228:1 235:1 290:1 # diuretics effects
5:1 6:1 9:1 10:1 12:1 15:1 24:1 26:1 27:1 46:1 77:1 102:1 103:1 118:1 122:1 127:1 191:1 226:1 258:1 # divalent cations
4:1 6:1 7:1 9:1 12:1 13:1 14:1 21:1 24:1 25:1 32:1 49:1 53:1 57:2 60:1 62:1 89:1 97:1 103:1 108:1 117:1 143:1 158:1 167:1 198:1 201:1 212:1 226:1 294:1 # divergent concomitant strabismus
1:2 3:1 4:1 10:2 11:1 12:1 18:1 24:1 25:1 59:1 61:1 83:1 86:1 97:1 150:1 154:1 226:1 235:1 298:1 # diverticulitis of intestine
4:2 6:1 10:1 12:1 18:1 83:1 97:1 150:1 154:1 226:1 235:1 # diverticulum zenker
6:1 8:1 12:1 17:1 22:1 24:1 48:1 74:1 103:1 107:1 226:1 # divorced parents
1:1 12:1 67:1 95:1 100:1 129:1 276:1 # dizocilpine
1:1 5:1 11:1 12:1 14:1 25:1 40:1 59:1 72:1 86:1 106:1 109:1 178:1 285:1 # dizziness postural
6:1 10:1 14:1 15:2 16:1 55:2 72:1 109:1 127:1 252:1 285:1 # dna denaturation
19:1 28:1 29:1 30:1 37:1 39:1 55:1 56:1 71:1 128:1 137:1 147:1 148:1 168:1 174:1 179:1 181:1 192:1 247:1 264:1 # dna methylase
7:1 9:1 15:1 17:1 26:1 42:1 55:1 76:1 77:1 88:1 107:1 121:1 122:2 200:1 # dna repeat expansions
1:1 8:1 13:1 24:1 28:1 42:1 47:1 49:1 55:1 59:1 65:1 111:1 143:1 210:1 249:1 265:1 277:1 292:1 # dna synthesis inhibitors
4:1 13:1 37:1 47:1 51:1 54:1 55:1 60:1 106:1 144:1 184:1 280:1 # dna topoisomerases
9:1 47:1 49:1 53:1 55:1 64:1 73:1 85:1 91:1 95:1 # dna, mitochondrial
7:1 10:1 15:1 17:1 18:1 30:1 39:1 55:1 88:1 107:1 117:1 127:1 148:1 218:1 235:1 # dnase, pancreatic
1:1 2:1 12:1 32:1 49:1 50:1 73:1 95:1 117:1 170:1 268:1 # dncb - dinitrochlorobenzene
6:1 14:1 24:1 32:1 37:1 68:1 84:1 95:1 97:1 103:1 133:1 154:1 158:1 # documents, travel
13:1 59:1 65:1 104:1 133:1 231:1 # dogfishes
1:1 9:1 43:1 45:1 57:1 60:1 70:1 111:1 122:1 133:1 276:1 # dolphins, common
3:1 4:1 5:1 10:1 15:1 18:1 25:1 37:1 52:1 59:1 60:1 113:1 130:1 133:1 204:1 235:1 261:1 280:1 # domestic water buffalo
7:1 9:1 31:1 50:1 58:1 133:1 191:1 242:1 # donovania
54:1 107:1 133:1 # dopa l
1:1 2:1 11:1 19:1 21:1 29:1 39:1 53:1 54:1 56:1 69:1 71:1 85:1 86:1 101:1 107:1 119:1 123:1 133:1 138:1 142:1 153:1 155:1 159:1 162:1 171:1 172:1 175:1 176:1 248:1 256:1 # dopamine beta hydroxylase
8:1 30:1 62:1 70:1 110:1 133:1 194:1 291:1 # dormouse
2:1 37:1 60:1 64:1 85:1 119:1 133:1 210:1 273:1 280:1 # down s syndrome
1:1 9:1 14:1 15:1 31:1 38:1 56:1 70:1 85:1 101:1 133:1 138:1 146:1 153:1 155:1 159:1 162:1 165:1 175:1 229:2 252:1 263:1 # doxycycline monohydrate
8:1 17:1 47:1 48:1 80:1 85:1 121:1 197:1 265:1 # dr3 receptor
14:1 33:1 83:1 85:1 114:1 117:1 154:2 169:1 # dracunculus
6:1 8:1 13:1 17:1 30:1 43:1 45:1 55:1 66:1 70:1 81:1 85:1 106:1 140:1 178:1 216:1 # dreissena polymorpha
20:1 27:1 85:1 163:1 292:1 # dribble
1:2 11:1 20:2 38:1 63:1 72:1 85:1 86:1 105:1 163:1 263:1 292:1 # dribbling urine
20:1 25:1 39:1 74:1 85:1 88:1 190:1 # dried yeast
16:1 19:1 20:1 85:1 146:1 166:1 211:1 # drip clade
20:1 30:1 31:1 40:1 85:1 211:1 266:1 # drips nose
2:1 15:1 21:1 33:1 54:1 85:1 119:1 245:1 # drop attacks
1:1 2:1 7:1 54:1 63:1 64:1 81:1 85:1 105:1 119:1 129:1 245:1 # dropping hand
2:1 54:1 85:1 119:1 245:1 # drops, eye
2:1 7:1 19:2 25:1 31:1 37:1 39:1 40:1 43:1 51:1 54:1 84:1 85:1 100:1 111:1 119:1 139:1 231:1 259:1 # drosophila melanogasters
3:1 4:1 10:1 14:1 15:1 83:1 85:1 125:1 127:1 130:1 166:1 196:1 252:1 # drug adulteration
1:1 3:1 9:1 25:1 26:1 42:1 62:1 77:1 85:1 116:1 125:1 210:1 246:1 # drug infusion systems
1:1 3:1 4:1 10:1 14:1 24:1 26:1 31:1 33:1 40:1 41:1 85:1 102:1 125:1 130:1 189:1 225:1 266:1 # drug interaction nos
17:1 34:1 42:1 59:1 85:1 125:1 196:1 # drug residue
1:1 3:1 4:1 10:1 14:1 24:1 26:1 33:1 41:1 85:1 87:1 102:1 125:1 130:1 189:1 202:1 225:1 # drugs foods interactions
4:1 10:1 14:1 27:1 28:1 65:1 76:1 84:1 85:1 97:1 125:1 136:1 173:1 269:1 # drugs levels therapeutic
40:1 52:1 66:1 85:1 125:1 152:1 178:1 # drugs weight loss
5:1 7:1 10:1 18:1 27:1 55:1 85:1 121:1 125:1 197:1 235:1 # drugs, analeptic
85:1 125:1 204:1 # drugs, fake
2:1 4:2 9:1 11:1 30:1 36:1 47:1 75:1 85:1 125:1 183:1 198:1 # drugs, serotonergic
7:1 14:1 32:1 38:1 85:1 100:1 125:1 158:1 193:1 # drugs, tranquilizing
4:1 6:2 10:1 11:1 14:1 15:1 16:1 19:1 22:1 30:1 31:1 33:1 34:1 35:1 62:1 83:1 85:1 89:1 125:1 127:1 154:1 184:1 201:1 252:1 # drusenoid macular degeneration
8:1 39:1 85:1 126:1 139:1 167:1 198:1 # dry orgasm
1:1 11:1 55:1 59:1 61:1 85:1 126:1 157:1 178:1 191:1 234:1 286:1 # dryness of vagina
112:1 # dspg-ii
6:1 11:1 12:1 13:1 30:2 39:1 65:1 73:1 88:1 98:1 148:1 149:1 196:1 283:1 # duchenne disease
7:1 41:1 45:1 58:1 98:1 104:1 196:1 213:1 # duct, wolffian
22:1 27:1 41:1 57:1 73:1 88:1 95:1 98:1 196:1 213:1 268:1 # ducts, cochlear
10:1 13:1 15:1 18:1 41:1 50:1 57:1 60:1 62:2 65:1 98:1 107:1 109:1 121:1 127:1 154:1 169:1 196:1 213:1 235:1 # ductus hepaticus communis
13:1 20:1 22:1 54:1 57:1 58:1 67:1 83:1 107:1 196:1 209:1 # dulcis, scoparia
4:1 5:1 6:1 7:1 10:1 15:1 16:1 18:1 21:2 25:1 29:1 37:1 39:1 46:1 48:1 55:1 87:1 117:1 127:1 137:1 196:1 219:1 235:1 248:1 # duodenal cancer metastatic
4:1 5:1 6:1 10:1 12:1 16:1 18:1 55:1 83:1 87:1 97:1 150:1 154:1 196:1 226:1 235:1 # duodenal diverticulum
5:1 6:1 8:1 16:1 17:1 55:1 66:1 87:2 120:1 152:1 196:1 202:1 236:1 289:1 # duodenal foreign body
5:1 6:1 10:1 16:1 25:1 26:1 32:1 41:1 55:1 87:1 98:1 102:1 125:1 177:1 196:1 212:1 213:1 225:1 253:1 # duodenal obstruction
6:1 13:1 16:1 19:1 25:1 68:1 83:1 87:1 104:1 109:1 196:1 # duodenum; fistula
196:1 # dup-753
5:1 6:1 10:1 15:1 18:1 21:1 24:1 26:1 30:1 37:1 38:1 46:1 102:1 103:1 127:1 161:1 196:1 232:1 258:1 # duplications, segmental
3:1 4:1 22:1 25:1 69:2 115:1 130:1 275:1 # dwarf, amsterdam
7:1 13:1 15:1 22:1 28:1 43:1 47:1 54:1 55:1 81:1 91:1 104:1 167:1 259:1 # dwarfism; thanatophoric
21:1 22:2 49:2 109:1 126:1 129:1 # dwarfs pituitary
2:1 7:1 9:1 26:1 28:1 35:2 49:1 60:1 63:1 64:1 65:1 73:1 85:1 91:1 116:1 119:1 209:1 224:1 234:1 236:1 246:1 278:1 # dyschondroplasia with hemangiomas
30:1 60:1 116:1 126:1 164:1 236:1 246:1 # dysembryomas
10:1 14:1 25:1 26:1 32:1 33:1 40:1 41:1 47:1 65:1 73:1 102:1 117:1 158:1 169:1 223:1 225:1 236:1 246:1 # dysfunction; tracheostomy
4:1 10:2 17:1 26:1 27:1 41:2 80:1 100:1 102:1 117:1 169:1 225:2 236:1 246:1 290:1 # dysfunctioning erectile
1:1 4:1 31:1 53:1 89:1 172:1 180:1 194:1 236:1 246:1 # dysgerminoma
1:1 5:1 9:1 11:2 15:1 21:1 42:1 55:1 58:1 59:1 86:1 223:1 236:1 246:1 # dyskinesia neonatal
1:1 2:1 5:1 8:1 11:1 33:1 42:1 58:2 59:1 61:1 67:1 86:1 204:1 236:1 246:1 274:1 # dyskinesia, orofacial
16:1 34:1 38:1 116:1 124:1 129:1 211:1 236:1 246:1 # dyslipidemias
31:1 53:1 58:1 60:1 236:1 246:1 # dysnomia
4:1 18:1 39:1 42:1 43:1 50:1 58:1 59:1 81:1 112:1 216:1 236:1 246:1 # dysphasia, wernickes
7:1 19:1 39:1 42:1 58:1 61:1 62:1 112:1 161:1 236:1 246:1 # dysplasia of anus
14:1 23:1 49:1 58:1 61:1 112:1 139:1 236:1 246:1 287:1 # dyspraxia of gait
2:1 23:1 40:1 44:1 51:1 87:1 112:1 236:2 246:1 # dysprosody
1:1 5:1 13:1 14:1 43:1 55:1 111:1 112:1 129:1 167:1 173:1 236:1 246:1 286:1 # dysraphism, spinal
25:1 39:1 47:1 58:1 67:1 95:1 236:1 246:1 # dystocias
4:1 8:1 9:1 12:1 13:1 16:1 25:1 47:1 50:1 51:1 58:1 115:1 144:1 149:1 182:1 236:1 243:1 246:1 250:1 271:1 299:1 300:1 # dystonia disorder
5:1 9:1 12:1 25:1 47:1 50:1 55:1 58:1 72:1 227:1 236:1 246:1 # dystonia, diurnal
2:1 6:1 12:1 25:1 32:1 40:1 43:1 51:1 54:1 56:1 89:1 106:1 166:1 201:1 211:1 212:1 231:1 236:1 245:1 246:1 259:1 # dystrophy; adiposogenital
3:1 4:1 24:1 126:1 130:1 210:1 236:1 246:1 # dysyntery
9:1 13:1 25:1 50:1 88:1 157:1 # eaa agonists
22:1 49:1 56:1 73:1 88:1 # ear itchy
22:1 88:1 # ear; wax
8:1 22:1 28:1 88:1 150:1 194:1 # earthworm
3:1 4:1 25:1 39:2 42:1 58:1 88:1 130:1 # eastern asia
3:1 4:1 17:1 22:1 25:1 39:1 48:1 74:2 88:1 130:1 275:1 # eastern red cedar
2:1 9:1 60:1 64:1 73:1 80:1 85:1 91:1 119:1 273:1 # ecchondroma
2:1 9:1 40:1 64:1 73:1 80:1 85:1 91:1 119:1 # ecchondrosis
1:1 31:2 40:1 57:1 73:1 80:1 95:2 111:1 180:1 266:1 # echinococcosis nos
1:1 4:1 16:1 31:1 73:1 80:1 87:1 111:1 180:1 182:1 194:1 # echinodermata
68:1 73:1 80:1 111:1 227:1 284:1 # echiums
1:1 9:1 10:1 26:1 41:1 62:1 73:1 77:1 80:2 91:1 102:1 118:1 125:1 131:1 141:1 188:1 225:1 290:1 # echo virus infection
19:1 22:1 25:1 40:1 42:1 58:1 68:1 69:1 80:1 106:1 107:1 109:1 146:1 150:1 199:1 # eclampsia; postpartum
20:1 57:1 80:1 # eco ri
9:1 31:1 57:1 60:1 70:1 80:1 # economo
36:1 57:1 59:1 76:1 80:1 145:1 239:1 # ecotypes
6:1 30:1 37:1 41:1 47:1 59:1 60:1 80:1 117:1 280:1 290:1 # ectomesenchyme
4:1 8:1 12:1 13:1 14:1 16:1 22:1 39:1 41:1 42:1 47:1 51:1 54:1 80:1 107:1 115:1 144:1 149:1 182:1 243:1 250:1 271:1 277:1 290:1 299:1 300:1 # ectoparasitic disorders
11:1 34:1 41:1 47:1 54:1 58:1 80:1 129:1 290:1 # ectopia; kidney
8:1 26:1 28:1 36:1 40:1 41:1 47:1 50:1 80:1 81:1 106:1 111:1 173:1 290:1 # ectothiorhodospira shaposhnikovii
2:1 32:1 33:1 41:2 80:1 87:1 145:1 189:1 275:1 290:1 # ectrodactyly
2:1 9:1 26:1 32:1 34:1 38:1 41:1 54:1 61:1 77:1 80:1 84:1 129:1 245:1 290:1 # ectropion of eyelid
34:1 35:1 38:1 80:1 84:1 116:1 # eczema eyelid
1:1 3:1 35:1 41:1 74:1 80:2 116:1 188:1 290:1 # eczema infected
8:1 17:1 47:1 48:1 74:1 80:1 121:1 197:1 265:1 275:1 # eda2r receptor
22:1 46:1 74:1 120:1 173:1 240:1 275:1 # edap-carbodiimide
16:1 28:1 35:1 70:1 74:1 110:1 116:1 136:1 # edema mouth
1:1 5:1 10:1 16:1 17:1 29:1 35:1 55:1 74:1 116:1 286:1 298:1 # edema retinal
14:1 16:1 32:1 33:1 35:1 65:1 73:1 74:1 88:1 116:1 158:1 # edema trachea
16:1 31:1 35:1 40:1 74:1 116:1 266:1 # edema, nos
16:1 27:1 35:1 74:1 116:1 # edema; legs
16:1 35:1 63:1 74:1 114:1 116:1 169:1 # edema; lung
6:1 13:1 16:1 35:1 50:1 74:1 76:1 116:1 # edema; penis
74:1 226:1 # eds iv
7:1 12:1 13:1 21:2 25:1 31:1 62:1 74:1 110:1 149:1 219:1 291:1 294:1 # edta, distannous
1:1 6:1 9:1 10:1 15:2 21:1 24:1 26:1 27:1 37:1 46:1 55:1 74:1 77:1 84:1 97:1 98:1 102:1 103:1 118:1 127:1 196:1 258:1 287:1 # educational attainment level
5:1 43:1 81:1 216:1 276:1 # ef 1alpha
2:1 6:1 25:1 32:1 41:1 59:1 80:1 89:1 188:1 201:1 212:1 231:1 290:1 # effect, estrogen
1:1 10:1 18:2 36:1 41:1 50:2 57:1 80:1 188:1 290:1 298:1 # effect, nicotinic
15:1 28:1 41:1 53:1 60:1 80:1 91:1 107:1 188:1 199:1 210:1 290:1 # effects, sympathomimetic
2:1 4:1 6:1 9:1 11:1 17:1 24:1 72:1 103:1 122:1 188:1 269:1 # efferent neurons
4:1 9:1 12:1 18:1 20:1 22:1 26:1 42:1 46:1 58:1 62:1 76:1 77:1 115:1 232:1 233:1 240:1 267:1 # effusion, pericardial
18:1 21:1 33:1 38:1 42:1 49:1 58:1 67:1 73:1 111:1 274:1 # ehrlichia psittaci
2:1 6:2 8:1 11:1 16:1 19:1 57:1 66:1 84:1 87:1 99:1 122:1 293:1 # eikenella corrodens
9:1 10:1 18:1 25:1 26:1 38:1 41:1 45:1 47:1 72:2 77:1 80:1 102:1 118:1 194:1 210:1 225:1 246:1 277:1 290:1 # ejection murmurs systolic
1:1 38:1 63:1 84:2 99:1 105:1 120:1 263:1 293:1 # elbow swelling
4:1 7:1 16:1 19:1 24:1 84:1 161:1 182:1 187:1 # elder plants
2:1 5:1 8:1 18:1 22:1 27:1 31:1 32:1 35:1 41:1 46:1 67:1 76:1 80:2 84:1 95:1 104:1 108:1 112:1 194:1 240:1 262:1 290:1 # electrocardiogram abnormal specific
2:1 5:1 7:1 8:1 20:1 22:2 24:1 27:1 31:1 32:1 35:1 41:1 46:1 58:1 80:1 84:1 95:1 187:1 191:1 194:1 240:1 262:1 290:1 # electrocardiogram normal variant
2:1 16:1 27:1 32:1 41:1 80:1 84:1 87:1 121:1 290:1 # electrodeposition
1:1 2:1 3:1 4:2 6:1 17:1 24:1 27:1 32:1 35:1 41:1 60:1 80:1 84:1 130:1 157:1 188:1 273:1 278:1 290:1 # electromagnetic interference
1:1 11:1 27:1 42:1 62:1 84:1 86:1 269:1 # eleusine
1:1 2:1 33:1 37:1 59:2 60:1 64:1 67:1 84:1 85:1 104:1 119:1 190:1 204:1 210:1 273:1 274:1 280:1 # elfin facies syndromes
3:1 9:1 15:1 52:1 63:1 74:1 83:1 84:1 99:1 113:1 139:1 # elongated skull
4:1 7:1 8:1 10:1 12:1 13:1 15:1 16:1 35:1 51:1 67:1 107:1 115:1 116:1 117:1 127:1 144:1 149:1 182:1 211:1 224:1 243:1 250:1 271:1 299:1 300:1 # emancipation disorder
38:1 39:1 58:1 84:1 116:1 123:1 # embelias
8:1 18:1 38:1 45:1 48:1 68:1 70:1 84:1 99:1 109:1 116:1 120:1 293:1 # embolic tumor cells
27:1 45:1 62:1 114:1 116:1 120:1 # embolus leg
21:1 25:1 89:1 116:1 126:1 157:1 164:1 219:1 # embryo stage 1
3:1 8:1 74:1 108:1 116:1 120:1 126:1 150:1 164:1 # embryo, aborted
18:1 73:1 111:1 116:1 126:1 164:1 # embryo, chick
5:1 7:1 35:2 38:1 40:1 58:1 69:1 116:1 126:1 164:1 262:1 # embryos, mammalian
4:2 6:1 9:1 16:1 17:1 37:1 59:1 64:1 89:1 106:1 112:1 116:1 117:1 165:1 182:1 198:1 201:1 # emergency responder
2:1 4:2 6:1 17:1 25:1 29:1 32:1 37:1 60:1 65:1 73:1 89:1 116:1 117:1 165:1 198:1 201:1 212:1 # emergency room stretcher
4:1 18:1 19:1 20:1 31:1 37:1 40:1 48:1 84:1 99:1 116:1 233:1 266:1 293:1 # emericella, nos
6:1 24:1 31:1 38:1 40:1 45:1 70:1 99:1 103:1 116:1 190:1 266:1 # emollient, nos
5:1 9:2 10:2 17:1 26:2 33:1 36:1 41:1 55:1 70:1 77:2 88:1 102:2 116:1 118:2 189:1 225:1 # emotional reaction
4:1 20:1 27:1 45:1 76:1 106:1 116:1 199:1 211:1 233:1 267:1 # emperipolesis
2:2 9:2 10:1 13:1 18:1 30:1 35:1 43:1 49:1 50:1 56:1 73:2 111:1 116:2 117:1 164:1 199:1 246:1 # emphysema chronic bronchitis
10:1 15:1 25:1 27:1 30:1 35:1 43:1 45:1 56:1 73:1 80:1 91:1 116:2 165:1 199:1 246:2 # emphysematous cholecystitis
13:1 19:1 25:1 28:1 35:1 49:1 83:1 104:1 109:1 116:2 199:1 # empyema with fistula
6:2 11:1 43:1 52:1 53:1 60:1 65:1 146:1 211:1 254:1 283:1 # en clomiphene
5:1 6:1 31:1 38:1 40:1 43:1 48:1 49:1 81:1 117:1 121:1 216:1 266:1 # encephalitozoon, nos
3:1 5:1 6:1 7:1 24:1 25:1 28:1 40:1 43:1 48:1 52:1 60:1 81:1 106:1 117:1 121:1 187:1 200:1 216:1 # encephalomyelitis, postexanthem
2:1 6:1 9:1 60:1 64:1 73:1 85:1 91:1 117:1 119:1 273:1 # enchondroma
3:1 4:1 6:1 20:1 22:1 31:1 40:1 49:1 64:1 130:1 150:1 233:1 266:1 275:1 # endarteritis, nos
6:1 16:1 18:1 43:1 53:1 62:1 64:1 116:1 145:1 205:1 239:1 # endemic; typhus
6:1 9:1 12:1 22:1 26:1 46:1 58:1 62:1 64:1 77:1 95:1 111:1 115:1 122:1 133:1 154:1 240:1 # endocardial cushions
2:1 3:1 4:1 6:2 12:1 22:1 24:1 46:1 49:1 57:1 64:1 95:3 103:1 115:1 130:1 133:1 240:1 # endocarditis enterococcal
4:1 6:1 12:1 22:1 27:1 46:1 49:1 52:1 61:1 64:1 95:1 115:1 133:1 240:1 # endocarditis; loffler
1:1 6:1 9:1 11:2 12:1 13:1 20:1 30:2 39:1 59:1 64:1 86:1 88:1 95:1 120:1 133:1 148:1 149:1 183:1 218:1 # endocrine bone diseases
1:1 4:1 6:1 8:1 11:1 12:1 13:1 16:1 20:1 51:1 64:1 86:1 95:1 115:1 133:1 144:1 149:1 182:1 218:1 243:1 250:1 271:1 299:1 300:1 # endocrine disorder
1:2 6:1 7:1 9:1 10:1 11:1 19:1 20:1 26:1 41:1 64:2 77:1 80:1 86:1 95:1 102:1 118:1 133:1 185:1 188:1 218:1 225:1 290:1 # endocrine gland infection
1:1 6:1 7:1 11:1 17:1 19:1 20:1 25:1 32:1 41:1 64:2 72:1 86:1 95:1 98:1 109:1 125:1 133:1 185:1 212:1 213:1 218:1 228:1 285:1 # endocrine gland structure
1:1 3:1 4:1 6:2 11:1 20:1 42:1 56:1 64:1 76:1 86:1 95:1 122:1 133:1 150:1 218:1 239:1 267:1 # endocrine hypertension
1:1 6:1 7:1 11:1 17:1 20:1 39:1 64:1 86:1 88:1 95:1 107:1 117:1 133:1 218:2 # endocrine pancreas
1:1 6:1 7:1 11:1 12:1 13:1 17:1 20:1 30:2 39:2 59:1 64:1 86:1 88:2 95:1 107:1 117:1 133:1 148:1 149:1 218:2 # endocrine pancreas diseases
1:1 2:1 5:1 6:1 10:1 11:1 14:1 15:1 18:1 20:1 23:1 38:1 44:1 46:1 48:1 57:1 60:1 64:1 72:1 74:1 86:1 95:2 127:1 133:1 161:1 196:1 199:1 218:1 232:1 # endocrine procedural complications
1:1 5:1 6:1 8:1 11:1 20:1 25:1 31:1 35:1 64:1 86:1 95:1 108:1 109:1 133:1 194:1 218:1 236:1 262:1 # endocrine study abnormal
6:1 30:1 40:1 47:1 64:1 95:1 133:1 165:1 # endocytoses
2:1 6:2 17:1 29:1 31:1 32:1 62:2 64:1 89:1 110:1 125:1 131:1 133:1 141:1 201:1 231:1 291:1 # endogenous retroviruses
6:1 43:1 45:1 64:1 81:1 133:1 140:1 199:1 216:1 # endolympha
6:2 16:1 20:1 29:1 31:1 32:1 35:1 37:1 58:1 60:2 64:1 133:1 137:1 166:1 257:1 278:1 280:1 # endometrial adenoma
6:1 20:1 29:1 32:1 37:1 45:1 58:1 60:1 64:1 106:1 133:1 137:1 140:1 239:1 257:1 280:1 # endometrial polyp
6:2 11:1 18:1 20:1 28:1 29:1 32:1 37:1 58:1 60:1 64:1 74:1 111:1 133:1 137:1 257:1 280:1 # endometrial thickened
6:1 11:1 19:1 20:1 29:1 32:1 37:1 39:1 54:1 60:1 64:1 133:1 137:1 161:1 167:1 223:1 227:1 257:1 280:1 # endometrium neoplasm
2:1 6:1 15:1 18:1 20:1 29:1 32:2 37:1 43:1 54:1 60:1 64:1 111:1 133:1 137:1 227:1 245:1 257:1 259:1 280:1 # endometrium, atrophic
6:1 19:1 20:1 21:1 29:2 32:1 37:2 39:1 42:1 58:1 60:1 64:1 133:1 137:2 161:1 173:1 227:1 248:1 257:1 280:1 # endometrium; metaplasia
2:1 6:1 13:1 22:1 40:1 42:1 46:1 60:1 64:1 95:1 104:1 133:1 164:1 222:1 240:1 249:1 292:1 # endomyocardial fibrosis
6:1 37:1 40:1 51:1 60:1 64:1 133:1 280:1 # endosome
1:1 3:1 4:1 6:1 8:2 17:1 20:1 33:1 40:1 41:1 53:1 58:1 63:1 64:1 105:1 106:1 112:1 130:1 133:1 172:1 189:1 194:1 202:1 233:1 238:1 # endospore forming bacteria
1:1 6:1 28:1 36:1 38:1 64:1 65:1 84:1 133:1 263:1 # endothelin 1
1:1 6:1 28:1 36:1 38:1 64:1 65:1 84:1 133:1 263:1 # endothelin 2
6:1 19:1 22:1 26:1 28:1 36:1 38:1 39:1 64:1 65:1 83:1 84:1 133:1 154:1 191:1 209:1 # endotheliomas, vascular
6:1 19:1 22:1 28:1 36:1 38:1 46:1 61:1 64:1 65:1 84:1 99:1 100:1 126:1 129:1 133:1 173:1 227:1 # endothelium of capillary
6:1 28:1 36:1 38:1 64:1 65:1 84:1 133:1 227:1 # endotheliums
6:1 11:1 30:1 35:1 62:1 108:1 116:1 261:1 # enema abuse
6:1 8:1 17:1 25:1 39:1 63:1 74:1 88:1 89:1 164:1 198:1 # engorged breasts
6:1 17:1 19:1 22:1 25:1 39:1 74:1 88:1 89:1 164:1 198:1 # enlarged breast
6:1 7:1 9:1 11:1 19:1 21:1 22:1 24:1 27:1 74:1 84:1 89:1 99:1 198:1 202:1 293:1 294:1 # enlarged fontanelles
5:1 6:1 16:1 19:2 22:1 74:1 89:1 99:1 139:1 163:1 166:1 198:1 # enlarged gallbladder
6:2 13:1 19:1 22:1 50:1 74:1 76:1 89:1 198:1 # enlarged penis
6:2 16:1 19:1 22:1 31:1 37:1 43:1 87:1 89:1 116:1 140:1 198:1 199:1 # enlargement lymph node
1:1 3:1 4:1 6:2 11:1 19:1 20:1 22:1 37:1 86:1 89:1 116:1 130:1 136:1 198:1 233:1 # enlargement uterine
3:1 4:1 6:2 10:1 13:1 16:1 20:1 24:1 31:1 49:1 62:1 103:1 125:1 130:1 131:1 141:1 166:1 233:1 # enteritis; adenovirus
2:1 3:1 4:1 6:1 24:1 57:1 59:1 67:1 76:1 80:1 95:2 103:1 112:1 130:1 190:1 # enterococcus species
2:1 3:1 4:1 6:2 24:1 48:1 64:1 84:1 99:1 103:1 130:1 133:1 293:1 # enteroendocrine cells
2:1 3:1 4:1 6:1 10:1 15:1 19:1 24:1 26:1 65:1 67:1 83:1 102:1 103:1 107:1 121:1 127:1 130:1 141:1 154:1 258:1 # enterohepatic circulation
1:2 2:2 3:2 4:1 6:1 15:1 23:1 24:1 28:1 36:1 40:1 42:1 44:1 52:1 54:1 63:1 66:1 75:1 78:1 79:1 82:1 92:1 93:1 94:1 96:1 103:1 105:1 107:1 130:1 132:1 134:1 135:1 214:1 215:1 222:1 245:1 # enteropathy protein losing
2:1 3:1 4:1 6:1 8:1 9:1 10:1 14:1 24:1 41:1 57:1 70:1 81:2 103:1 116:1 117:1 130:1 131:1 141:1 157:1 169:1 225:1 226:1 # enteroviral haemorrhagic conjunctivitis
2:1 3:1 4:1 6:1 24:1 103:1 125:1 130:1 131:1 141:1 # enterovirus 70
6:1 10:1 13:1 24:1 28:1 42:1 49:1 59:1 65:1 103:1 # enthesitis
2:1 3:1 6:1 23:1 36:1 44:1 54:1 57:1 75:1 79:1 92:1 93:1 132:1 140:1 185:1 229:1 # env glycoproteins
1:1 6:1 9:1 10:1 26:1 37:1 41:1 64:1 77:1 98:1 102:1 118:1 122:1 196:1 213:1 225:1 270:1 # enzyme inductions
1:1 31:2 40:2 42:1 43:1 54:1 100:1 111:1 180:1 222:1 223:1 259:1 266:1 # eosinophilia, nos
1:1 25:1 28:1 31:1 35:1 39:1 40:1 42:1 43:1 54:1 100:1 111:1 180:1 222:1 223:1 259:1 # eosinophilic asthma
1:1 2:1 9:2 11:1 18:1 31:1 40:1 42:1 43:1 50:2 54:1 58:1 68:1 70:1 73:1 100:1 111:1 180:1 222:1 223:1 259:1 269:1 # eosinophilic pneumonia chronic
5:1 6:1 43:1 48:1 76:1 81:1 117:1 121:2 216:1 # epencephalon-1
5:1 6:1 43:1 48:1 76:1 81:1 117:1 121:2 216:1 # epencephalon-2
6:1 39:1 64:1 70:1 76:1 121:1 236:1 # ependymoastrocytoma
1:1 2:1 3:1 23:1 36:1 43:1 44:1 66:1 75:1 78:1 79:1 81:1 82:1 92:1 93:1 94:1 96:1 121:1 132:1 134:1 135:1 214:1 215:1 216:1 # epha7 protein
1:1 2:1 3:1 23:1 36:1 43:1 44:1 66:1 75:1 78:1 79:1 81:1 82:1 92:1 93:1 94:1 96:1 121:1 132:1 134:1 135:1 214:1 215:1 216:1 # epha8 protein
7:1 14:1 35:1 43:1 63:1 65:1 74:1 85:1 121:1 205:1 254:1 # ephedra huang ma
16:1 18:1 20:1 22:1 28:1 34:1 45:1 53:1 106:1 116:1 121:1 124:1 129:1 140:1 150:1 # epidemic; polyarthritis
1:1 4:1 16:1 22:1 31:1 34:2 35:1 46:1 60:1 67:1 70:1 121:1 124:1 129:1 180:1 182:1 184:1 194:1 240:1 278:1 # epidermoid carcinoma
1:1 5:1 9:1 10:1 12:1 26:1 34:2 35:1 41:1 77:1 80:1 102:1 118:1 121:1 129:1 188:1 225:1 236:1 262:1 290:1 # epididymal infection
5:1 12:1 17:1 25:1 32:1 34:2 35:1 41:1 72:1 98:1 109:1 121:1 125:1 129:1 212:1 213:1 228:1 236:1 262:1 285:1 # epididymal structure
12:1 13:1 25:1 34:2 53:1 121:1 129:1 165:1 236:1 246:1 # epididymis cyst
5:1 11:1 14:1 34:1 43:1 48:1 68:1 70:1 72:1 95:1 121:2 129:1 196:1 269:1 # epidural pneumocephalus
18:1 20:1 25:1 32:1 33:1 39:1 65:1 73:1 121:1 129:1 139:1 152:1 212:1 257:1 # epigastric ache
1:1 4:2 14:1 15:1 18:1 20:1 22:1 25:1 32:1 39:1 46:1 48:1 50:1 58:1 65:1 117:1 121:1 129:1 139:1 152:1 212:1 240:1 252:1 257:1 # epigastric hernia incarcerated
10:2 25:1 32:1 36:1 41:1 49:1 52:1 98:1 121:1 125:1 129:1 152:1 177:1 185:1 212:1 213:1 225:1 226:1 253:1 # epiglottitis obstructive
10:1 14:1 15:1 18:1 27:1 32:1 35:1 42:1 59:1 68:1 100:1 121:2 127:1 129:1 158:1 190:1 235:1 251:1 # epilepsies, traumatic
2:1 5:1 9:1 21:1 24:1 27:1 52:1 100:1 121:2 123:1 129:1 177:1 210:1 # epilepsy frontal lobe
7:1 9:1 27:1 33:1 50:1 51:1 58:1 100:1 121:2 129:1 210:1 # epilepsy jacksonian
5:1 10:1 27:1 29:1 35:1 49:1 76:1 100:1 121:2 129:1 210:1 262:1 # epilepsy petit mal
6:1 8:1 27:1 30:1 51:1 100:1 121:2 122:1 126:1 129:1 210:1 243:1 # epilepsy sensory
10:1 13:1 18:1 27:1 40:1 42:1 73:1 91:1 100:1 121:2 129:1 197:1 210:1 222:1 229:1 235:1 249:1 # epileptic psychosis
6:1 10:1 24:1 27:1 37:1 70:1 97:1 100:1 103:1 116:1 121:2 129:1 197:1 202:1 # epileptiform movement
6:1 8:1 31:1 37:1 121:1 129:1 151:1 # epimenorrhoea
13:1 38:1 42:1 43:1 56:1 74:1 76:1 121:1 129:1 211:2 246:1 249:1 # epiphysis; slipped
4:2 5:1 13:1 14:1 17:1 27:1 53:1 56:1 58:1 76:1 116:1 121:1 129:1 146:1 209:1 239:1 267:1 # episcleral hyperemia
4:1 13:1 20:1 27:1 31:1 40:1 49:1 121:1 129:1 146:1 209:1 233:1 266:1 # episcleritis, nos
7:1 13:1 16:1 18:1 35:1 50:1 51:1 87:1 121:1 129:1 144:1 224:1 242:1 # episode; manic
1:1 6:2 11:1 12:1 13:1 16:2 18:1 46:1 48:1 51:1 57:1 64:1 76:1 86:1 87:1 95:1 117:1 121:2 129:1 144:1 287:1 # episodic cocaine dependence
4:1 6:1 10:1 12:1 13:1 17:2 18:1 24:1 40:1 51:1 72:1 80:1 87:1 97:1 103:1 121:1 129:1 144:1 150:1 152:1 154:1 # episodic recurrent vertigos
5:1 26:1 28:2 36:1 37:1 38:2 49:1 51:1 58:1 59:1 65:2 84:2 121:1 129:1 # epithelial mesothelioma
1:1 9:1 42:1 52:2 100:1 121:1 122:1 143:1 177:1 185:1 # epsilon globins
2:1 9:1 23:1 42:1 44:1 52:1 100:1 121:1 # epsilonproteobacteria
5:1 51:1 60:1 121:1 160:1 # epsom salt
1:1 6:1 9:1 15:1 21:1 24:2 37:1 53:1 55:1 57:1 69:1 103:1 142:1 172:1 211:1 256:1 286:1 # equipment contaminations
1:1 6:1 7:1 24:2 37:1 103:1 187:1 204:1 211:1 # equipment, infant
6:1 8:1 12:1 18:1 24:1 28:1 37:1 54:1 74:1 76:1 91:1 103:1 150:1 211:1 # equipments, orthopedic
13:1 29:1 30:1 31:1 40:1 68:1 109:1 266:1 # equisetum, nos
1:1 2:1 4:1 9:1 26:1 40:1 42:1 77:1 222:1 # erosion skin
2:2 4:1 15:1 25:1 28:1 32:1 39:1 40:1 42:1 54:1 97:1 107:1 139:1 212:1 222:1 226:1 245:1 # erosive gastropathy
1:1 4:1 10:1 26:1 28:1 35:1 40:1 41:1 65:1 80:1 90:1 102:1 116:1 145:1 150:1 188:1 225:1 290:1 # ertythema infectiosum
4:1 11:1 28:1 35:1 65:1 108:1 116:1 126:1 152:1 289:1 # erythema ab igne
4:1 5:1 8:1 18:1 20:1 28:1 35:1 46:1 52:1 65:1 68:1 116:1 126:1 154:1 272:1 # erythema caloricum
2:1 4:1 7:1 9:1 14:1 18:1 28:1 35:1 50:1 53:1 65:1 68:1 73:1 116:1 122:1 126:1 152:1 154:1 193:1 237:1 # erythema chronicum migrans
4:1 22:1 28:1 35:1 65:1 88:1 116:1 126:1 # erythema ear
4:1 10:1 15:1 28:1 35:1 65:1 68:1 116:1 126:1 127:1 200:1 226:1 275:1 # erythema exudativum
4:1 8:1 28:1 35:1 43:1 45:1 65:2 70:1 106:1 116:1 126:1 140:1 254:1 # erythema polymorphe
4:1 8:1 9:1 11:1 15:1 28:1 35:1 47:1 55:1 65:1 68:1 116:1 125:1 126:1 223:1 265:1 # erythema; neonatorum
2:1 4:1 27:1 28:1 29:1 40:1 47:1 84:1 95:1 126:1 165:2 # erythrocyte cytoskeletons
2:1 4:1 28:1 95:1 126:1 165:1 # erythrocytopenia
2:1 4:2 8:1 13:1 16:1 20:1 28:1 39:1 42:1 51:1 58:1 87:1 126:1 182:1 243:1 249:1 # erythrodermic psoriasis
2:1 4:2 13:1 20:1 22:1 28:1 38:1 58:1 100:1 108:1 126:1 143:1 191:1 # erythrokeratodermia variabilis
2:2 4:1 23:1 28:1 41:1 44:1 60:1 87:1 98:1 126:1 196:1 213:1 229:1 273:1 # erythromycin product
2:2 4:1 8:1 23:1 28:1 36:1 43:1 44:1 47:1 54:2 75:1 92:1 106:2 126:1 184:1 245:1 # erythropoietic protoporphyria
2:1 4:1 28:1 71:1 101:1 126:1 162:1 175:1 # erythroxylons
3:1 4:1 10:1 18:1 20:1 25:1 40:1 42:1 49:1 59:2 65:1 73:2 97:1 106:1 111:1 209:1 222:1 226:1 233:1 # escherichia test positive
5:1 21:1 23:1 49:1 52:1 54:1 59:1 67:1 209:1 # escitalopram
3:1 4:1 6:1 12:1 20:1 24:1 27:1 34:1 59:1 68:2 83:1 103:1 109:1 130:1 154:1 197:1 209:1 227:1 233:1 284:1 # esculentum, pteridium
1:1 11:1 59:1 86:1 # eskine
9:1 10:1 26:1 41:1 43:1 51:1 54:1 59:1 77:1 81:1 102:1 117:1 118:1 139:1 157:1 169:1 216:1 225:1 231:1 259:1 # esophagogastric junction
15:1 17:1 32:1 42:1 43:1 51:1 54:1 58:1 59:2 62:1 81:1 157:1 216:1 259:1 # esophagus; atresia
2:1 20:1 22:1 23:1 32:1 35:1 36:1 39:1 51:1 54:1 58:1 59:1 126:1 129:1 151:1 245:1 # esotropias, primary
51:1 59:1 62:1 67:1 98:1 101:1 114:1 227:1 # esox lucius
5:1 6:2 8:1 10:1 17:1 24:1 30:1 32:1 50:1 58:1 59:1 70:1 103:1 116:1 123:1 152:1 178:1 207:1 277:1 289:1 # essential benign tremors
2:1 3:1 4:1 6:1 20:1 25:2 32:1 59:3 89:1 104:1 122:1 130:1 190:1 201:1 212:1 231:1 233:1 # esterifies estrogens
2:2 3:1 4:1 23:1 25:1 36:1 44:1 54:1 59:1 75:1 92:1 130:1 245:1 # esteroproteases
2:1 6:1 12:1 14:1 16:1 25:1 26:1 32:1 45:1 56:1 59:1 85:1 89:1 119:1 138:1 153:1 155:1 158:1 159:1 166:1 171:1 176:1 201:1 212:1 231:1 # estradiol dehydrogenases
12:1 14:2 15:1 25:1 26:1 32:1 45:1 53:1 56:1 59:1 65:1 85:1 116:1 138:1 153:1 155:1 158:1 159:1 166:1 212:1 252:1 # estradiol hemihydrate
2:1 5:1 6:1 7:1 25:1 32:1 52:1 55:1 59:2 89:1 201:1 212:1 231:2 # estrogen analogues
2:1 6:1 8:2 15:1 17:1 19:1 25:1 32:1 47:2 48:1 59:1 70:1 80:1 83:1 87:1 89:1 121:1 196:1 197:1 201:1 212:1 231:1 265:2 277:1 # estrogen receptor modulators
2:1 6:2 18:1 24:1 25:1 32:1 50:1 59:1 89:2 103:1 157:1 201:2 212:1 231:1 # estrogenic agents
5:1 7:1 8:1 28:1 29:1 31:2 35:1 45:1 81:1 128:1 194:1 262:1 # ethanol normal
7:1 10:2 13:1 15:1 28:1 29:1 31:1 45:1 49:1 65:1 81:1 107:1 121:1 127:1 128:1 # ethanol; hepatitis
13:1 28:1 29:1 38:1 56:1 71:1 128:1 147:1 167:1 168:1 179:1 181:1 192:1 # ethylism
1:1 10:1 11:1 20:1 27:1 29:1 86:1 100:1 146:1 # etilefrine hcl
27:1 31:1 40:1 88:1 98:1 146:1 266:1 269:1 # euclea, nos
29:1 35:1 47:1 48:1 60:1 68:1 229:1 269:1 278:1 # eumycetoma
12:1 31:1 34:1 40:1 73:1 91:1 98:1 169:1 184:1 266:1 269:1 # eunuchoidism, nos
12:1 39:1 58:1 87:1 269:1 # euodias
8:1 18:1 20:1 43:1 70:1 87:1 91:1 269:1 # euphoric mood
3:2 5:1 6:2 10:1 15:1 17:1 19:1 24:2 36:1 58:1 74:1 79:1 84:1 97:1 103:2 106:1 113:1 207:1 # event related potential
5:1 7:1 24:1 28:1 33:1 35:1 58:1 65:1 67:1 116:1 187:1 200:1 204:1 274:1 # exanthema facial
21:1 36:1 39:1 42:1 48:1 59:1 68:1 106:1 178:2 200:1 227:1 284:1 # excess; potassium
15:1 19:1 42:1 48:1 59:1 62:1 97:1 109:1 178:1 200:1 226:1 # excessive flatus
6:1 8:1 15:1 17:1 21:1 24:1 25:1 40:1 47:1 49:1 55:1 67:1 72:1 103:1 106:1 126:1 154:1 173:1 197:1 200:1 210:1 265:1 # excitatory postsynaptic currents
20:1 22:1 31:1 40:1 46:1 57:1 58:1 80:1 200:1 240:1 266:1 # excoecaria, nos
5:1 6:1 43:1 48:1 81:1 117:1 121:1 200:1 216:1 # exencephaly
1:1 4:1 13:1 25:1 28:1 30:1 35:1 39:1 48:1 64:1 67:1 74:2 98:1 196:1 200:1 270:1 # exercised induced asthma
25:1 27:1 47:1 60:1 62:1 70:1 81:1 100:1 136:1 143:1 177:1 200:1 # exhaust, automobile
9:1 10:1 26:1 49:1 77:1 102:1 111:1 118:1 143:1 200:1 292:1 # exhibitionism
9:1 10:1 15:1 26:1 35:1 68:1 77:1 102:1 118:1 127:1 200:1 205:1 251:1 258:1 297:1 # exhumation
9:1 122:1 200:1 # exons
8:1 9:1 20:1 98:1 120:1 200:1 292:1 # exoribonuclease
1:1 7:1 15:1 16:1 17:1 20:1 27:1 32:1 36:1 64:1 74:1 76:1 88:1 98:1 107:1 121:1 146:1 200:1 223:1 257:1 # expanded trinucleotide repeats
4:1 6:1 7:1 19:1 20:1 24:1 31:1 35:1 37:2 60:1 76:1 84:1 103:1 151:1 200:1 233:1 267:1 278:1 # experimental melanoma
2:1 6:2 9:1 17:1 37:1 40:1 72:1 90:1 106:1 131:1 141:1 200:1 228:1 # exposure environmental
9:1 10:1 12:1 14:1 15:1 17:1 26:1 40:1 58:1 72:1 77:1 90:1 102:1 106:1 118:1 127:1 166:1 200:1 228:1 258:1 # exposure; radiation
2:1 17:1 23:1 37:1 39:1 42:2 43:1 58:1 59:1 60:1 64:1 81:1 85:1 97:1 119:1 173:1 178:1 200:1 210:1 216:1 226:1 273:1 280:1 # expressive aphasia syndrome
3:1 4:1 5:1 8:1 12:1 47:1 49:1 55:1 109:1 123:1 126:1 130:1 200:1 206:1 265:1 # external auditory tube
3:1 4:1 5:1 13:1 19:1 25:1 55:1 83:1 104:1 109:1 130:1 200:1 # external fistula
1:1 4:1 14:1 32:1 63:1 89:1 104:1 105:1 158:1 200:1 277:1 # extra fingers
3:1 14:1 28:1 29:1 32:1 128:1 158:1 200:1 # extra; teeth
6:1 14:1 30:1 32:1 33:1 41:1 55:1 158:1 189:1 200:1 # extract, senna
5:1 11:1 14:2 19:1 32:1 39:1 54:1 72:1 158:1 161:1 166:1 167:1 196:1 200:1 223:1 # extradural neoplasm
2:1 9:1 14:1 22:1 27:1 32:1 39:1 40:1 64:1 73:1 84:1 85:1 91:1 119:1 158:1 160:1 200:1 # extraskeletal chondrosarcomas
14:1 15:1 32:1 39:1 52:1 61:1 87:1 158:1 160:1 163:1 191:1 200:1 # extravasation of blood
1:1 11:1 14:1 15:1 20:1 32:1 39:1 72:1 86:1 158:1 160:1 191:1 200:1 # extravasation, urine
1:1 4:1 10:1 17:1 32:1 49:1 52:1 53:1 107:1 116:1 190:1 200:1 287:1 # extremities lower pain
2:1 4:1 10:1 11:1 15:1 16:1 35:1 72:1 87:1 97:1 127:1 182:1 194:1 200:1 226:1 269:1 275:1 # exudative neurodermatitis
4:1 10:1 12:1 15:1 18:1 20:1 22:1 46:1 49:1 76:1 97:1 115:1 127:1 200:1 226:1 232:1 233:1 240:1 267:1 275:1 # exudative pericarditis
4:1 7:1 46:1 48:1 117:1 277:1 # eye cancers
4:1 8:1 11:1 12:1 13:1 16:1 51:1 80:1 115:1 144:1 149:1 182:1 243:1 250:1 271:1 277:1 299:1 300:1 # eye disorders nec
5:1 8:1 31:1 35:1 69:1 194:1 200:1 262:1 # eye exam normal
1:1 5:1 9:1 10:1 12:1 19:1 26:1 41:1 58:1 69:1 73:1 77:1 80:1 102:1 118:1 138:1 188:1 225:1 268:1 290:1 # eye infection chlamydial
1:1 9:1 10:1 21:1 25:1 26:1 41:1 43:1 52:1 56:1 57:1 71:1 77:1 80:1 95:1 102:1 118:1 168:1 173:1 188:1 219:1 225:1 290:1 # eye infection staphylococcal
4:1 17:1 53:1 56:1 58:1 76:1 116:1 239:1 267:1 # eye; hyperemia
5:1 99:1 238:1 # eyeball
2:1 164:1 # eyebrow
4:1 8:1 12:1 13:1 16:1 34:1 38:1 51:1 84:1 115:1 144:1 149:1 182:1 243:1 250:1 271:1 299:1 300:1 # eyelid disorder
4:1 8:1 9:1 10:1 12:1 13:1 16:1 26:1 34:1 38:1 41:1 51:1 77:1 84:1 102:1 115:1 117:1 118:1 144:1 149:1 169:1 182:1 225:1 243:1 250:1 271:1 299:1 300:1 # eyelid function disorder
34:1 38:1 49:1 73:1 84:1 # eyelids itch
7:1 88:1 108:1 123:1 204:1 238:1 # faba bean
4:1 5:1 9:1 11:1 26:1 33:1 42:1 58:1 67:1 77:1 83:1 97:1 204:1 274:1 # facial nerve avulsion
5:1 13:1 17:1 22:1 33:1 42:1 58:1 59:1 67:1 107:1 204:1 249:1 274:1 # facial paresis
8:1 33:1 41:1 47:1 189:1 204:1 265:1 # factor i
8:1 33:1 41:1 47:1 189:1 204:1 265:1 # factor p
8:1 33:1 41:1 47:1 189:1 204:1 265:1 # factor v
8:1 33:1 41:1 47:1 189:1 204:1 265:1 # factor x
3:1 4:1 8:1 20:1 26:1 33:2 41:2 47:1 67:1 95:1 130:1 189:2 204:1 233:1 238:1 265:1 # factor, bacteriocin
8:1 33:1 41:1 45:1 47:1 52:1 73:1 91:1 189:1 204:1 210:1 229:1 231:1 234:1 265:1 # factor, psychological
8:1 9:1 10:1 15:1 26:1 33:1 41:1 47:1 77:1 83:1 90:1 102:1 118:1 127:1 189:1 204:2 258:1 265:1 # factor, sulfation
22:1 33:2 35:1 43:1 81:1 83:1 145:1 154:1 165:1 194:1 204:1 216:1 # faculty, pharmacy
3:1 7:1 16:1 18:1 21:1 29:1 50:1 166:1 204:1 242:1 248:1 294:1 # fade, tetanic
22:1 48:1 59:1 80:1 81:1 115:1 204:1 # faeces hard
15:1 18:1 20:1 21:2 22:1 54:1 68:2 125:1 154:1 157:1 204:1 260:1 # fagopyrum tataricum
62:1 157:1 204:1 # fagus l.
17:1 20:1 22:1 65:1 72:1 88:1 100:1 114:1 150:1 152:1 204:1 228:1 287:1 # failure right heart
8:1 14:1 15:1 17:2 47:1 59:1 72:1 100:1 112:1 114:1 129:1 141:1 204:1 228:1 252:1 265:1 287:1 # failure, respiratory
5:2 6:1 16:1 21:1 24:1 33:1 34:1 67:1 99:1 103:1 124:1 204:1 295:1 # fall - accidental
5:1 7:1 8:1 52:1 54:1 58:1 68:1 70:1 99:1 109:2 123:1 129:1 204:1 206:1 # fallopian tube tumor
5:1 30:1 35:1 74:1 204:1 # false mayweed
2:1 5:1 11:1 34:1 38:1 45:1 52:1 53:1 54:1 58:1 69:2 71:1 72:1 100:1 106:1 140:1 142:1 184:1 204:1 245:1 269:1 # familial amyloid polyneuropathies
2:1 4:1 5:1 13:1 25:1 28:1 38:1 43:2 53:1 54:1 58:1 69:1 81:1 91:1 100:1 111:1 126:1 140:1 142:1 199:1 204:1 216:1 245:1 259:1 # familial erythrophagocytic lymphohistiocytoses
5:1 6:1 7:1 11:1 18:1 27:1 38:1 50:1 53:2 58:2 69:1 100:1 112:1 116:1 142:1 161:1 204:1 # familial splenic anemia
34:1 53:1 69:1 100:1 120:1 140:1 142:1 184:1 204:1 275:1 # family boidae
4:1 28:1 48:1 49:1 53:1 54:1 57:1 65:1 69:1 100:1 129:1 140:1 142:1 204:1 # family cercopithecidae
1:1 20:1 31:1 34:1 53:1 69:1 100:1 131:1 140:1 141:1 142:1 180:1 204:1 275:1 # family inoviridae
33:1 38:2 48:1 53:1 58:1 69:1 88:1 100:2 140:1 142:1 204:1 # family liliaceae
20:1 31:1 34:1 53:1 69:1 87:1 100:1 131:1 140:1 141:1 142:1 204:1 275:2 # family nodaviridae
7:1 18:1 42:1 43:1 53:1 56:1 58:1 67:1 69:1 100:1 140:1 142:1 204:1 246:1 # family physician
34:1 53:1 69:1 100:1 129:2 140:1 142:1 204:1 211:1 275:1 # family pipidae
21:1 33:1 48:1 53:1 69:1 88:1 100:1 125:1 136:1 140:1 142:1 204:1 # family rutaceae
12:1 34:1 53:1 69:1 87:1 100:1 140:1 142:1 204:1 275:1 # family ixodidae
7:2 9:1 11:1 50:1 53:1 57:1 58:1 116:1 117:1 204:1 # fanconi anemia
3:1 4:1 22:1 25:1 36:1 52:1 59:1 130:1 163:1 204:1 # far western blot
6:1 15:1 16:1 21:2 24:1 39:1 58:1 67:1 103:1 204:1 209:1 # fascia dentata
7:1 26:1 27:1 29:1 39:1 45:1 46:1 52:1 67:1 68:1 95:1 100:1 204:1 209:1 # fascioletta ilocanum
1:1 2:1 10:2 11:1 13:1 36:1 39:1 49:1 67:1 75:1 80:1 204:1 209:1 218:1 # fascitis necrotizing
1:1 4:1 15:1 20:1 28:1 63:1 65:1 105:1 204:1 233:1 # fathering
10:1 14:1 15:1 17:1 33:1 41:1 72:1 109:1 127:1 152:1 189:1 204:1 228:1 285:1 # fatigue fracture
10:1 15:1 31:1 40:1 127:1 152:1 204:1 266:1 # fatigue nos
164:1 # fbr-msv
8:1 17:1 35:1 47:1 48:1 69:1 80:1 121:1 139:1 197:1 265:1 277:1 # fc gamma receptors
2:1 37:1 60:1 64:1 85:1 119:1 210:1 273:1 280:1 # fcs syndrome
10:1 15:1 26:1 64:1 80:1 102:1 127:1 154:1 169:1 188:1 258:1 275:1 # fecundation
4:1 5:1 9:1 10:1 14:1 15:1 16:1 19:1 26:1 35:1 61:1 74:1 77:1 102:1 118:1 127:1 182:1 188:1 252:1 258:1 262:1 # federation of malaya
1:1 38:1 45:1 57:1 63:1 84:1 105:1 188:1 263:1 # feeling cold
1:1 38:1 45:1 57:1 63:1 84:1 105:1 188:1 263:1 # feeling cool
1:2 2:1 20:1 23:2 38:1 44:1 54:1 55:1 63:1 81:1 84:1 105:1 173:2 188:1 245:1 263:1 286:1 # feeling happy inappropriately
1:1 38:1 63:1 84:1 105:1 169:1 188:1 263:1 # feeling;unwell
1:1 2:1 3:1 4:1 6:1 8:1 9:1 11:1 18:1 20:1 24:1 38:1 55:1 57:1 84:1 86:1 103:1 125:1 130:1 131:1 141:1 188:1 233:1 263:1 # feline enteric coronavirus
1:1 11:1 16:1 31:1 38:1 62:1 84:1 86:1 87:1 104:1 125:1 131:1 141:1 151:1 169:1 188:1 263:1 # feline immunodeficiency virus
4:1 5:1 7:1 10:2 24:1 27:1 35:1 85:1 100:1 116:1 125:1 150:1 187:1 188:2 207:1 262:1 # female antifertility drug
3:1 5:1 27:1 29:1 35:1 37:1 69:1 116:1 137:1 139:1 188:1 262:1 # female gamete
4:1 5:2 6:1 7:1 21:1 27:1 35:1 46:1 48:1 49:1 50:1 89:1 116:1 117:1 188:1 201:1 262:1 # female genital cancer
1:1 5:2 6:1 20:1 21:1 27:1 35:1 49:1 50:1 59:1 72:1 89:1 116:1 188:1 190:1 201:1 262:1 # female genital injuries
1:1 5:1 10:1 15:1 18:1 19:1 27:1 35:2 69:1 76:1 84:1 116:1 127:1 131:1 188:1 262:1 # female pelvic inflammation
2:1 4:1 5:1 7:1 10:1 17:1 23:1 27:1 35:1 41:1 44:1 46:1 48:1 87:1 98:1 116:1 117:1 121:1 188:1 196:1 213:1 225:1 262:1 # female reproductive cancer
4:1 5:1 6:1 7:1 8:1 14:1 17:1 31:1 50:1 58:1 62:1 63:1 65:1 70:1 110:1 116:1 139:1 188:1 237:1 291:1 # femoral hernia gangrenous
5:2 8:2 14:1 30:1 31:1 35:1 70:1 83:1 108:1 116:1 188:1 194:1 262:1 # femoral pulse abnormal
1:1 2:2 6:1 9:1 11:1 50:1 52:1 53:1 56:1 60:1 85:1 86:1 117:1 119:1 138:1 146:1 153:1 155:1 159:1 164:1 171:1 176:1 177:1 188:1 273:1 # fenclonine hydrobromide
6:1 11:1 84:1 188:1 # fennel
1:1 6:1 19:1 24:1 45:1 47:1 53:1 69:1 103:1 142:1 172:1 188:1 256:1 # fentolamin
6:1 17:1 188:1 237:1 # fenugreeks
1:1 4:1 10:1 17:1 30:1 38:1 39:1 49:1 74:1 88:1 100:1 117:1 145:1 148:1 150:1 188:1 218:1 # fertility increased
2:1 5:1 7:1 10:1 18:1 21:1 24:1 29:1 37:1 57:1 60:1 64:1 83:1 85:1 119:1 157:1 187:1 188:1 207:1 210:1 235:1 248:1 273:1 280:1 # fetal anticoagulant syndrome
2:1 5:1 7:1 9:1 10:1 18:1 21:1 24:1 29:1 37:1 57:1 60:1 64:1 83:1 85:1 119:1 187:1 188:1 207:1 210:1 235:1 248:1 273:1 280:1 # fetal anticonvulsant syndrome
5:1 10:1 15:1 18:1 21:1 29:1 38:1 46:1 57:1 60:1 127:1 161:1 188:1 199:1 232:1 248:1 # fetal complications
5:1 7:1 11:1 14:1 21:1 29:1 37:1 59:1 116:1 164:1 188:1 193:1 248:1 # fetal membranes
5:1 21:1 29:1 66:1 152:1 188:1 248:1 # fetal weight
15:1 16:1 28:1 29:1 62:1 88:1 109:1 188:1 # fetus; death
1:1 3:2 4:2 24:1 49:1 53:1 97:1 130:1 188:1 194:1 # fever intermittent
4:2 97:1 126:1 188:1 # fever query
4:1 14:1 49:1 97:1 108:1 143:1 188:1 # fever rabbits
4:1 59:1 97:1 112:1 129:1 188:1 # fever spikes
4:1 7:1 72:1 97:1 115:1 188:1 261:1 # fever, burdwan
4:1 64:1 85:1 97:1 110:1 126:1 169:1 188:1 202:1 # fever, foundry
4:1 97:1 188:1 # fever; mud
4:1 15:1 21:1 33:1 67:1 97:1 107:2 173:1 188:1 274:1 # fever; pappataci
3:1 4:2 6:1 18:1 20:1 24:1 97:1 103:1 130:1 188:1 233:1 277:1 # fevers, enteric
4:1 13:1 15:1 20:1 26:1 32:1 42:1 58:1 104:1 111:1 123:1 257:1 292:1 # fiber, atriohisian
4:1 10:1 15:1 28:1 29:1 65:1 104:1 107:1 123:1 199:1 210:1 292:1 # fiber, sympathetic
4:1 10:1 18:1 19:1 25:1 39:1 84:1 104:1 123:1 235:1 277:1 292:1 # fibers, elastic
17:2 25:1 32:1 59:1 104:1 164:1 178:1 212:1 292:1 # fibre, stress
1:2 6:1 10:1 15:1 19:1 20:1 24:1 63:1 70:1 83:1 87:1 89:1 103:1 104:1 105:1 127:1 157:1 164:1 196:1 201:1 292:1 298:1 # fibrin modulating agents
1:1 6:1 20:1 24:1 31:1 45:1 89:1 103:1 104:1 140:1 157:1 164:1 180:1 201:1 292:1 # fibrinolytic agent
2:1 4:1 16:1 87:1 104:1 164:1 182:1 194:1 292:1 # fibroderm
2:1 15:1 35:1 40:1 47:1 60:1 104:1 164:1 273:1 278:1 292:1 # fibromatoses
2:1 7:1 15:1 19:1 21:1 22:1 24:1 35:1 40:1 47:1 60:1 104:1 161:1 164:1 187:1 273:1 278:1 292:1 # fibromatosis; plantar
2:1 19:1 39:2 42:1 58:1 60:1 62:1 104:1 112:1 154:1 161:1 164:1 209:1 236:1 246:1 273:1 292:1 # fibromuscular dysplasias
2:1 9:1 10:1 11:1 41:1 80:1 104:1 164:1 183:1 225:1 290:1 292:1 # fibronectin 1
2:1 21:1 22:1 25:1 40:1 57:1 67:1 76:1 80:1 89:1 104:2 112:1 122:1 157:1 160:1 164:1 169:1 190:1 219:1 292:1 # fibrosarcoma stage unspecified
2:1 5:1 6:1 9:1 21:1 22:1 40:1 49:1 50:1 57:2 63:1 89:1 104:1 160:1 164:1 201:1 292:1 # fibrosarcoma; congenital
2:1 13:1 14:1 27:1 40:1 42:1 72:1 104:1 161:1 164:1 222:1 249:1 269:1 292:1 # fibrosis pleura
2:1 9:1 13:1 22:1 40:1 42:1 55:1 70:1 83:1 104:1 126:1 164:1 222:1 249:1 292:1 # fibrosis; pulmonary
1:1 64:1 74:1 84:1 104:1 143:1 190:1 270:1 # field bindweed
4:1 8:1 84:1 104:1 190:1 # field worker
10:1 11:1 18:1 29:1 35:1 84:1 104:1 157:1 190:1 235:1 289:1 # fields magnetics
39:1 84:1 104:1 139:1 190:1 # fields, gas
16:1 19:1 20:1 22:1 26:1 34:1 100:1 104:1 124:1 184:1 # filarioidea
8:1 30:1 38:1 83:1 100:1 104:1 194:1 202:1 # filiform pulse
1:1 9:1 10:1 20:1 26:1 34:1 41:1 52:1 77:1 80:1 100:1 102:1 104:1 118:1 122:1 131:1 141:1 188:1 225:1 275:1 290:1 # filoviridae infections
2:1 3:1 4:1 8:1 17:1 18:1 53:1 54:1 100:1 104:1 106:1 130:1 218:1 245:1 # filter, micropore
1:1 3:1 4:1 20:1 27:1 63:1 100:1 104:1 105:1 130:1 163:1 233:1 # filtering bleb
1:2 12:1 14:1 34:1 61:1 63:1 64:1 104:1 105:1 131:1 170:1 237:1 270:1 275:1 301:1# finding of gravida
1:2 4:1 9:1 10:1 26:1 41:1 63:1 77:1 80:1 89:1 102:1 104:1 105:1 118:1 188:1 225:1 290:1 # finger infection
1:2 4:1 14:1 23:1 63:1 89:1 104:1 105:1 112:1 122:1 287:1 # finger sprains
1:1 4:1 63:1 74:1 89:1 104:1 105:1 114:1 123:1 146:1 206:1 # finger, clubbed
2:1 9:1 13:1 19:1 25:1 51:1 59:1 73:1 83:1 91:1 104:1 109:1 117:1 164:1 # fistula, bronchoesophageal
13:1 18:1 19:1 25:1 38:1 42:1 45:1 57:2 59:1 83:1 95:1 97:1 104:1 109:1 # fistula, vesicocolic
13:1 18:1 19:1 25:1 42:1 57:1 59:1 83:1 97:1 104:1 109:1 157:1 191:1 234:1 # fistula, vesicovaginal
7:1 13:1 17:1 19:1 25:1 39:1 83:1 88:1 104:1 107:1 109:1 117:1 218:1 # fistula; pancreas
1:1 13:1 19:1 20:1 22:1 25:1 39:1 55:1 72:1 83:1 104:1 109:1 126:1 286:1 # fistulas, urinary
31:1 40:1 49:1 104:1 266:1 # fit nos
4:1 9:1 10:1 26:1 74:1 77:1 85:1 102:1 104:1 118:1 122:1 125:2 197:1 # fixed drug eruptions
1:1 19:1 38:1 84:1 89:1 99:1 157:1 263:1 293:1 # flagellin
19:1 68:1 84:1 89:1 99:1 114:1 157:1 293:1 # flagellum
15:1 19:1 30:1 59:1 74:1 89:1 # flat sedges
6:1 15:1 19:1 27:1 47:1 48:1 60:1 83:1 109:1 117:1 197:1 199:1 210:1 # flatulence symptom
27:1 38:1 59:2 190:1 # flesh flies
8:1 38:1 59:1 91:1 190:1 # flies, horn
52:1 217:1 221:1 # flo-1347
1:1 6:1 10:1 15:1 27:1 52:1 63:1 105:1 112:1 127:1 161:1 298:1 # floating; spleen
1:1 12:1 52:1 63:1 87:1 105:1 170:1 # flooding
4:1 52:1 65:1 88:1 166:1 # flower head
2:1 4:1 8:1 12:1 13:1 16:1 27:1 32:1 34:1 41:1 45:1 51:1 80:1 84:1 114:1 115:1 140:1 144:1 149:1 182:1 243:1 250:1 271:1 277:1 290:1 299:1 300:1 # fluid electrolyte disorders
5:1 7:1 19:1 34:1 48:1 114:1 117:1 151:1 238:1 # fluid imbalance
5:1 31:1 34:1 58:1 114:1 131:1 210:1 # fluid, synovial
2:1 4:1 17:1 34:1 40:1 48:1 112:1 114:1 129:1 164:1 # fluids, cerebrospinal
8:1 17:1 33:1 34:1 48:1 59:1 66:1 67:1 114:1 209:1 274:1 295:1 # fluorescein acid
2:1 5:1 6:1 8:1 16:1 21:1 24:1 30:1 40:1 59:1 103:1 114:1 # fluoroses, dental
1:1 36:1 62:1 63:1 91:1 105:1 111:1 114:1 # flushing hot
3:1 4:1 18:1 19:1 20:1 22:1 72:1 83:1 114:1 130:1 136:1 154:1 277:1 # flutters, auricular
31:1 40:1 140:1 266:1 # fly, nos
2:1 33:1 35:1 43:1 54:1 69:1 81:1 89:1 157:1 202:1 216:1 218:1 245:1 259:1 # foamy macrophage
2:1 5:1 10:1 15:1 18:1 21:1 28:1 29:1 38:1 46:1 57:1 60:1 127:1 161:1 199:1 202:1 232:1 237:1 248:1 # foetal growth complications
5:1 6:1 16:1 17:1 21:1 24:1 29:1 30:1 37:1 39:1 70:1 74:1 80:1 88:1 97:1 103:1 116:1 148:1 202:1 218:1 248:1 # foetal movements decreased
3:2 7:1 8:1 14:1 15:1 19:1 32:1 45:1 106:1 112:1 113:1 122:1 150:1 158:1 193:1 202:1 # folate transporter 1
1:1 8:1 18:1 33:1 34:1 38:1 45:1 47:1 49:1 67:1 111:1 143:1 202:1 265:1 274:1 277:1 292:1 295:1 # folic acid inhibitors
2:1 9:1 18:1 19:1 22:1 26:1 38:2 45:2 73:1 83:1 99:1 111:1 117:1 154:1 164:1 202:1 # follicular bronchiolitis
18:1 38:2 45:1 49:1 83:1 99:1 154:1 202:1 # folliculitides
70:1 87:1 202:1 # food, gmo
51:1 87:1 202:1 # food, soy
5:1 38:1 58:1 67:1 76:1 80:1 87:1 112:1 202:1 # food, specialized
10:1 15:1 26:1 46:1 87:1 90:1 95:1 102:1 127:1 202:2 258:1 # food; suffocation
1:1 36:1 72:1 126:1 202:1 # foot injury
8:1 48:1 202:1 # force, g
8:1 48:1 115:1 202:2 229:1 236:1 250:1 # fordyce-fox
8:1 17:1 22:1 31:1 40:1 88:1 194:1 202:1 266:1 # forearm, nos
3:1 4:1 5:1 8:1 15:1 17:1 20:1 35:1 58:1 66:1 113:1 130:1 152:1 202:1 233:1 289:1 # foreign material
1:1 6:1 8:1 13:1 17:1 50:1 59:1 76:1 202:1 # foreskin penis
8:1 18:1 33:1 34:1 53:1 67:1 194:1 202:1 274:1 295:1 # formic acids
8:1 15:1 19:1 22:1 28:1 37:1 54:1 60:1 83:1 91:1 107:1 111:1 126:1 194:1 202:1 223:1 280:1 # formulary, homeopathic
8:1 19:1 30:1 39:1 71:1 148:1 194:1 202:1 # formylase
4:1 16:1 41:1 64:1 80:1 110:1 169:1 182:1 188:1 202:1 290:1 # founder effects
2:1 27:1 37:1 60:1 64:1 85:1 99:1 100:1 119:1 131:1 202:1 210:1 273:1 280:1 # foville syndrome i
62:1 101:1 106:1 125:1 131:1 141:1 202:1 276:1 # fowlpox virus fpv
5:1 14:1 17:1 33:1 41:1 65:1 72:1 88:1 109:1 189:1 228:1 285:1 # fracture heal
1:1 11:1 14:1 17:1 22:1 33:1 41:1 68:1 72:1 86:1 109:1 112:1 114:1 129:1 189:1 228:1 238:1 285:1 # fracture lumbar spine
6:1 13:1 14:1 17:1 33:1 41:1 50:1 61:1 72:1 76:1 109:1 189:1 228:1 285:1 # fracture of penis
3:1 4:1 5:1 14:1 17:1 25:1 33:1 41:1 55:1 72:1 109:1 130:1 189:1 228:1 285:1 # fracture sternal
9:1 11:1 14:1 17:1 33:1 41:1 72:1 109:1 120:1 183:1 189:1 228:1 285:1 # fracture, bone
10:1 14:1 17:1 19:1 22:1 33:1 41:1 46:1 72:1 89:1 100:1 109:1 150:1 157:1 189:1 228:1 240:1 285:1 # fracture, cartilage
2:1 3:1 8:1 14:1 17:1 25:1 33:1 36:1 40:1 41:1 54:1 72:1 75:1 106:1 109:1 189:1 223:1 228:1 285:1 # fracture, osteoporotic
14:1 17:1 33:1 38:1 41:1 68:1 72:1 100:1 109:1 189:1 227:1 228:1 284:1 285:1 # fracture; ilium
8:1 14:1 17:1 33:1 41:1 49:1 72:1 109:1 143:1 189:1 228:1 285:1 # fracture; orbit
14:1 17:1 33:1 41:1 55:1 72:1 83:1 109:1 189:1 228:1 285:1 # fracture; ulna
14:1 17:1 33:1 41:1 72:1 109:1 189:1 228:1 285:1 # fracture;compound
14:1 17:1 33:1 41:1 59:1 72:1 109:1 111:1 189:1 211:1 228:1 285:1 # fractures, hip
2:1 14:1 35:1 38:1 40:1 49:1 51:1 60:2 70:1 73:1 100:1 145:1 157:1 234:1 273:1 278:1 # fragility, chromosomal
14:1 74:1 89:1 100:1 157:1 287:1 # frail;aged
4:1 14:1 30:1 39:1 148:1 # fraser
5:1 8:1 31:1 35:1 108:1 194:1 262:1 # frc abnormal
5:1 6:1 7:1 17:1 19:1 35:1 38:1 51:1 60:1 64:1 73:1 100:1 117:1 262:1 278:1 # french somaliland
1:1 6:1 9:1 10:1 15:1 17:1 20:1 26:1 55:1 72:1 77:1 102:1 117:1 118:1 127:1 165:1 258:1 286:1 # frequency; urination
2:1 17:1 37:1 60:1 64:1 85:1 119:1 210:1 273:1 280:1 # frey syndrome
2:1 6:1 31:1 60:1 97:1 231:1 # frog venom
2:2 4:1 5:1 9:1 21:1 24:1 25:1 40:2 47:1 56:1 76:1 239:1 267:1 # frontal; hyperostosis
2:1 9:1 14:1 17:1 24:1 33:1 39:1 41:1 42:1 47:1 59:1 72:1 83:1 99:1 109:1 177:1 189:1 228:1 238:1 285:1 # frontobasilar skull fractures
6:1 12:1 16:1 18:1 30:1 40:1 41:1 47:1 67:2 74:1 98:1 104:1 117:1 125:1 190:1 213:1 # fructosediphosphatase deficiencies
30:1 40:1 41:1 43:1 47:1 98:1 121:1 125:1 213:1 # fructosephosphates
8:1 41:1 50:1 57:1 62:1 98:1 109:1 125:1 213:1 # fructus, corni
2:1 6:1 25:1 28:1 32:1 36:1 38:1 43:1 54:1 56:1 58:1 64:1 65:1 73:1 84:1 98:1 133:1 212:1 236:1 245:1 246:1 259:1 # fuchs endothelial dystrophy
1:2 6:1 7:1 24:1 37:1 50:1 53:1 55:1 57:1 63:1 83:1 95:2 105:1 172:1 187:1 286:1 # fulminant meningococcemia
1:2 5:2 9:1 10:1 26:1 41:1 53:1 55:2 60:1 77:1 102:1 107:1 108:1 117:1 118:1 133:1 169:1 172:1 225:1 286:1 287:1 # functional abdominal pain
5:1 7:1 10:1 12:1 24:1 59:1 63:1 87:1 120:1 139:1 169:1 187:1 190:1 207:1 292:1 # fungal antibodies
5:1 6:1 12:1 22:1 46:1 49:1 63:1 64:1 95:1 115:1 133:1 139:1 169:1 240:1 # fungal endocarditis
2:1 5:1 9:1 22:1 58:1 63:1 73:1 107:1 111:1 139:1 169:1 229:1 241:1 # fungal paronychia
1:1 5:1 10:1 13:1 42:2 49:1 62:1 63:1 139:1 169:1 # fungal sinusitis
1:1 9:1 13:1 50:1 51:1 62:1 63:2 105:1 106:1 144:1 169:1 184:1 # fungus poisoning
27:1 67:1 72:1 76:1 80:1 104:1 112:1 117:1 122:1 125:1 146:1 169:2 190:1 # furuncle, unspecified
22:1 27:1 72:1 88:1 117:1 125:1 146:1 169:1 # furuncle; ear
1:1 4:1 30:1 62:1 63:1 74:1 89:1 104:1 105:1 277:1 # fused fingers
8:1 17:1 47:1 48:1 80:1 121:1 197:1 265:1 # g csf receptor
1:1 2:1 3:1 23:1 36:1 44:1 66:1 75:1 78:1 79:1 82:1 92:1 93:1 94:1 96:1 132:1 134:1 135:1 214:1 215:1 # g protein go
2:1 7:1 19:1 21:1 23:1 25:1 40:1 44:1 157:1 185:1 219:1 # g, prostaglandins
6:1 16:1 18:1 67:2 104:1 117:1 190:1 # g6pd deficiencies
4:1 6:1 18:1 24:1 89:1 103:1 108:1 139:1 157:1 198:1 201:1 234:1 238:1 # gabaergic agents
1:1 2:1 60:1 67:1 108:1 139:1 164:1 229:1 273:1 # gabromycin
1:1 2:1 3:1 23:1 36:1 44:1 66:1 75:1 78:1 79:1 82:1 92:1 93:1 94:1 96:1 132:1 134:1 135:1 139:1 166:1 214:1 215:1 # gadd153 protein
1:1 21:1 25:1 38:1 49:2 100:1 108:1 122:1 139:1 143:1 219:1 287:1 # gait instability
2:1 6:1 11:1 16:1 49:1 74:1 139:1 164:1 166:1 287:1 # gait, broadened
1:1 5:1 6:1 12:1 13:1 16:1 18:1 19:1 30:2 33:1 39:1 41:1 47:1 67:1 88:1 104:1 117:1 139:1 148:1 149:1 165:1 189:1 190:1 # galactokinase deficiency disease
5:1 19:1 33:1 41:1 43:1 47:1 54:1 91:1 139:1 189:1 259:1 # galactophoritis
5:1 8:1 19:1 31:1 33:1 40:1 41:1 47:1 139:1 189:1 265:1 266:1 # galactorrhea, nos
5:1 6:1 16:1 18:1 67:1 104:1 117:1 139:1 165:1 190:1 # galc deficiency
5:2 6:1 8:1 13:1 20:1 21:1 24:1 27:1 38:1 103:1 139:2 190:1 # galega orientalis
5:1 9:1 11:1 25:1 47:1 99:1 139:1 183:1 # gall stone
5:1 16:1 19:1 35:1 99:1 116:2 139:1 163:1 166:1 199:1 # gallbladder empyema
1:1 2:1 3:1 5:1 23:1 36:1 43:1 44:1 66:1 75:1 78:1 79:1 81:1 82:1 92:1 93:1 94:1 96:1 132:1 134:1 135:1 139:1 214:1 215:1 216:1 276:1 # galpha13 protein
5:1 31:1 40:1 43:1 53:1 58:1 111:1 139:1 151:1 266:1 276:1 # galphimia, nos
6:1 11:1 29:1 37:1 47:1 69:1 89:1 137:1 139:1 201:1 231:1 # gametogeneses
4:1 14:1 35:1 37:1 39:1 46:1 69:2 139:1 # gamma cameras
7:1 9:2 18:1 26:1 31:1 38:1 47:1 53:1 60:1 63:1 77:1 136:1 139:1 154:1 185:1 # ganglion autonomicum
4:2 5:1 7:1 9:1 18:1 20:1 26:1 27:1 38:1 46:1 48:1 62:1 63:1 76:1 77:1 90:1 131:1 139:1 185:1 227:1 232:1 233:1 267:1 272:1 # ganglion cervicale superius
4:1 7:1 9:1 18:1 26:1 38:1 50:1 52:1 63:1 77:1 95:1 139:1 163:1 185:1 # ganglionic blocker
6:1 7:2 11:2 17:1 21:1 62:1 63:1 110:1 136:1 139:1 154:1 223:1 237:1 291:1 294:1 # gangrene; cutaneous
3:1 4:1 10:1 11:1 17:1 22:1 25:1 40:1 42:1 49:1 59:1 84:1 97:1 99:1 106:1 115:1 139:1 222:1 226:1 293:1 # gardnerella test positive
1:1 4:1 5:1 11:1 13:1 17:1 22:1 38:1 55:1 84:1 99:1 115:1 139:1 157:1 191:1 234:1 286:1 293:1 # gardnerella vaginalis
16:1 18:1 20:1 21:1 25:1 32:1 39:1 48:1 84:2 99:1 139:1 212:1 257:1 293:1 # gastric delta cell
18:1 20:1 25:1 32:1 39:1 114:1 139:1 212:1 257:1 # gastric flu
1:1 10:1 15:1 18:1 19:1 20:1 25:1 32:1 35:1 39:1 69:1 127:1 139:1 212:1 257:1 # gastric inflammation
5:1 9:1 18:1 20:1 25:1 26:1 27:1 32:1 39:1 40:1 42:1 57:1 59:1 77:1 98:1 139:1 160:1 212:1 257:1 # gastric mucosal lesion
5:1 18:1 20:2 21:1 22:1 25:1 29:1 32:1 39:1 48:1 84:1 99:1 107:1 139:1 190:1 212:1 248:1 257:1 293:1 # gastric parietal cells
18:1 20:1 21:1 25:2 30:1 32:1 39:2 59:1 139:1 148:1 212:1 219:1 257:1 # gastric stases
18:1 20:1 25:2 32:1 39:1 68:1 109:1 139:1 199:1 212:1 257:1 # gastric stump
10:1 13:1 20:1 22:1 25:1 32:1 38:1 39:1 49:1 58:1 100:1 126:1 139:1 143:1 212:1 257:1 # gastritis biliary
2:2 3:1 5:1 6:1 14:1 24:1 25:2 32:2 39:2 103:1 131:1 139:1 141:1 212:2 # gastroenteritis astroviral
1:1 2:1 3:1 4:1 8:1 12:1 13:1 16:1 24:1 25:1 32:1 39:1 51:1 115:1 139:1 144:1 149:1 182:1 184:1 212:1 243:1 250:1 271:1 299:1 300:1 # gastrointestinal disorder
1:1 2:1 3:1 24:1 25:1 32:1 39:1 85:1 125:1 139:1 184:1 212:1 # gastrointestinal drug
1:2 2:1 3:1 5:1 8:1 10:1 15:1 24:1 25:1 26:1 31:1 32:1 35:1 39:1 53:1 55:1 69:1 102:1 127:1 139:1 142:1 172:1 184:1 194:1 200:1 212:1 256:1 258:1 262:1 286:1 # gastrointestinal examination normal
1:1 2:1 3:1 6:1 7:1 11:1 17:1 24:1 25:1 32:1 39:1 63:1 139:2 184:1 212:1 237:1 # gastrointestinal gangrene
1:1 2:1 3:1 4:1 8:1 10:1 12:1 13:1 16:1 24:1 25:1 32:1 36:1 38:1 39:1 49:1 51:1 70:1 100:1 115:1 139:1 144:1 145:1 149:1 182:1 184:1 212:1 243:1 250:1 271:1 299:1 300:1 # gastrointestinal motility disorder
1:1 2:1 3:1 8:1 10:1 16:1 17:1 24:1 25:1 32:1 34:1 39:1 47:1 48:1 59:1 76:1 80:1 121:2 124:1 139:1 184:1 197:2 212:1 265:1 277:1 # gastrointestinal peptides receptors
1:1 2:1 3:2 7:1 19:1 24:1 25:1 32:1 39:1 41:1 63:1 80:1 84:1 139:1 184:1 190:1 212:1 234:1 290:1 # gastrointestinal telangiectasia
2:1 25:1 32:1 39:1 40:1 112:1 129:1 139:1 141:1 212:1 # gastrospirillum
19:1 25:1 32:1 39:1 83:1 125:1 139:1 212:1 # gastrula
10:1 17:1 18:1 19:1 25:1 30:1 39:1 66:1 72:1 84:1 89:1 228:1 235:1 # gelastic seizure
1:1 5:1 55:1 84:1 89:1 157:1 191:1 234:1 286:1 # gels vaginal
6:1 11:1 73:1 89:1 111:1 201:1 211:1 # gene chips
6:1 9:1 11:1 17:1 23:1 26:1 42:1 59:1 77:1 89:1 178:1 200:1 201:1 # gene expressions
6:1 11:1 14:1 20:1 22:1 38:1 59:1 89:1 164:1 190:1 201:1 292:1 # gene libraries
6:1 11:1 27:1 70:1 83:1 87:1 89:1 196:1 201:1 # gene module
6:1 9:1 10:1 11:1 26:1 40:1 42:1 49:1 77:1 89:1 102:1 106:1 118:1 122:1 201:1 222:1 # gene positions
6:1 8:2 11:2 15:1 17:1 19:1 29:1 47:1 83:1 89:1 126:1 201:1 265:1 # gene regulatory network
4:1 5:1 6:1 11:1 14:1 27:1 38:1 89:1 100:1 121:2 129:1 201:1 210:1 # generalized epilepsy
3:1 6:1 7:1 15:1 18:1 19:1 38:1 50:1 58:1 63:1 83:1 89:1 113:1 139:1 154:1 185:1 201:1 # geniculate ganglia
3:1 6:1 7:1 9:1 15:1 18:1 19:1 26:1 38:1 49:1 50:2 63:1 77:1 83:1 89:1 113:1 139:1 154:1 185:1 201:1 # geniculate ganglionitides
1:1 6:1 8:1 10:1 13:1 20:1 21:1 25:1 39:1 41:1 47:1 50:1 58:1 89:1 117:1 201:1 219:1 265:1 298:1 # genista tinctorias
5:1 6:1 8:1 21:1 31:1 40:1 49:1 50:1 70:1 81:2 89:1 116:1 157:1 201:1 266:1 # genital haemorrhage nos
1:1 5:1 6:1 9:1 10:1 14:1 21:1 26:1 32:1 33:1 41:2 49:1 50:1 77:1 80:1 89:1 102:1 118:1 122:1 158:1 188:1 189:1 201:1 225:1 290:1 # genital tract infections
5:1 6:1 21:1 38:1 49:1 50:1 58:1 62:1 69:1 89:1 110:1 143:1 152:1 201:1 291:1 # genitalia ambiguous
1:1 5:1 6:1 21:1 49:2 50:1 63:1 73:1 89:1 105:1 111:1 201:1 # genitals itching
1:1 4:1 6:1 20:1 40:1 47:1 49:1 50:1 52:1 72:1 83:1 89:1 109:1 110:1 123:1 154:1 201:1 206:1 # genitourinary tuberculosis
5:1 6:1 68:1 89:1 191:1 201:1 # genu; valgum
6:1 62:2 72:1 89:1 100:1 114:1 125:1 201:1 287:1 # genus ailurus
5:1 6:1 48:1 52:1 62:2 89:1 95:1 99:1 201:1 261:1 # genus allocebus
5:1 6:1 43:1 62:1 81:1 89:1 100:1 107:1 129:1 173:2 201:1 216:1 276:1 # genus alphapapillomavirus
3:1 4:1 5:1 6:1 20:1 22:1 55:1 58:1 62:1 89:1 130:1 201:1 # genus alternaria
6:1 7:1 31:1 33:1 62:1 67:1 89:1 100:1 101:1 162:1 175:1 201:1 238:1 274:1 # genus anoxybacillus
6:1 9:1 35:1 39:1 55:1 57:1 60:1 62:1 69:1 70:1 89:1 201:1 278:1 # genus comamonas
6:1 8:1 11:1 33:1 41:1 57:1 62:1 89:1 126:1 189:1 201:1 238:1 # genus corynebacterium
1:1 6:1 19:1 62:1 63:1 84:1 89:2 99:1 105:1 201:1 293:1 # genus ewingella
3:1 4:1 5:1 6:1 33:1 41:1 52:1 62:1 81:1 89:1 130:1 177:1 189:1 201:1 238:1 # genus halobacterium
3:1 4:1 6:1 25:1 59:2 62:1 65:1 76:1 89:1 201:1 # genus herpestes
6:1 10:1 18:1 41:1 48:1 62:2 89:1 201:1 225:1 229:1 235:1 241:1 261:1 # genus nycticebus
6:1 13:1 62:1 89:1 131:1 201:1 # genus ovis
6:1 17:1 25:1 32:1 40:1 47:1 62:1 76:1 89:1 121:2 197:1 201:1 212:1 # genus peptostreptococcus
2:1 3:1 4:1 6:1 9:1 14:1 62:1 72:1 89:1 130:1 197:1 201:1 # genus pteronura
3:1 6:1 33:1 41:1 62:1 87:1 89:1 91:1 133:1 177:1 189:1 201:1 238:1 # genus rhodobacter
4:1 6:1 28:1 36:1 62:1 65:1 87:1 89:1 91:1 133:1 194:1 201:1 # genus rhodothermus
2:1 6:1 9:1 30:1 39:1 40:1 55:1 60:1 62:1 70:1 89:1 201:1 223:1 # genus roseomonas
6:1 17:1 25:1 32:1 47:1 57:1 62:1 89:1 95:2 121:1 197:1 201:1 212:1 # genus streptococcus
3:1 6:1 21:1 29:1 59:1 62:1 89:2 157:1 201:1 # genus tagetes
3:1 6:2 50:1 58:1 62:1 89:1 201:1 # genus tenia
2:1 4:1 6:1 32:1 35:1 43:1 54:1 62:1 65:1 89:1 126:1 201:1 245:1 254:1 259:1 # genus tropheryma
6:1 42:1 58:1 59:1 62:1 89:1 108:1 123:1 201:1 238:1 # genus babesia
6:1 12:1 26:1 41:1 43:1 47:1 54:1 56:1 62:1 89:1 95:1 201:1 259:1 # genus dioctophyma
6:1 7:1 11:1 22:1 35:1 62:1 81:1 84:1 89:1 99:1 150:1 201:1 224:1 293:1 # genus hartmanella
1:1 6:1 11:1 18:1 20:1 32:1 62:1 73:1 84:1 86:1 89:1 99:1 111:1 201:1 257:1 293:1 # genus trichinella
2:1 6:1 18:1 20:1 25:1 32:2 40:1 62:1 73:1 89:1 91:1 201:1 212:1 257:1 # genus trichostrongylus
1:1 4:1 5:1 17:1 22:1 39:1 53:1 55:1 88:1 89:1 172:1 194:1 286:1 # germinal areas
3:1 9:1 10:1 15:1 21:1 25:1 26:1 35:1 39:1 55:1 59:1 60:1 77:1 89:1 102:1 114:1 118:1 127:1 136:1 219:1 223:1 258:1 278:1 # gestational luteomas
4:1 9:1 10:1 15:1 21:1 25:1 26:1 28:1 36:1 55:1 59:1 65:1 70:1 77:1 89:1 102:1 118:1 127:1 219:1 258:1 # gestational mother
1:1 2:1 3:1 23:1 36:1 44:1 66:1 75:1 78:1 79:1 82:1 92:1 93:1 94:1 96:1 132:1 134:1 135:1 214:1 215:1 # ggf protein
9:1 27:1 57:1 60:1 91:1 161:1 199:1 200:1 # ghon complex
1:1 8:1 22:1 31:1 34:1 46:1 67:1 68:1 70:1 109:1 180:1 184:1 234:1 240:1 # gi carcinoid tumor
1:1 9:1 10:1 26:1 41:1 77:1 80:1 102:1 118:1 188:1 225:1 234:1 290:1 # gi infection
11:1 19:1 39:1 54:1 161:1 167:1 223:1 234:1 # gi neoplasm
2:1 5:1 7:1 9:1 11:1 15:1 24:1 28:1 54:1 55:1 56:1 58:1 72:1 107:1 147:1 187:1 234:1 245:1 269:1 # giant axonal neuropathy
1:1 7:3 11:1 14:2 24:2 32:1 33:1 50:1 58:1 72:1 126:1 158:1 167:1 187:1 193:1 218:1 234:1 242:1 246:1 269:1 # giant intracranial aneurysms
1:2 3:1 5:1 10:1 12:1 22:1 24:1 25:1 55:1 58:2 59:1 115:1 234:1 286:1 298:1 # giardia intestinalis
7:1 10:1 13:1 21:1 22:1 24:1 49:2 109:1 126:1 129:1 139:1 152:1 167:1 187:1 207:1 234:1 # gigantism, pituitary
17:1 28:1 65:1 69:1 88:2 100:1 164:1 166:1 234:1 # gilthead bream
1:2 5:1 12:1 18:1 48:1 59:1 63:1 64:1 105:1 191:1 226:1 234:2 270:1 301:1# gingival indices
1:1 6:1 30:1 63:1 122:1 234:1 # ginsengs
42:1 59:1 190:1 211:1 234:1 # gipsies
5:1 10:1 18:1 19:1 29:1 33:3 34:1 48:1 58:1 67:2 185:1 235:1 274:2 295:1 # glacial acetic acid
7:1 19:1 41:1 64:1 98:1 185:1 196:1 213:1 # gland duct
1:1 5:1 7:1 8:1 11:1 19:1 64:1 68:1 70:1 86:1 88:1 109:1 129:1 185:1 # gland pineal tumor
7:1 12:1 19:1 22:1 33:1 46:1 58:1 64:1 115:1 185:1 240:1 # glands, cardiac
7:2 19:1 37:1 53:1 58:1 60:1 64:1 66:1 120:1 185:1 292:1 # glands, meibomian
1:1 5:1 7:1 19:2 38:1 63:1 64:1 83:1 90:1 105:1 163:1 185:1 196:1 206:1 263:1 # glandula sublingualis
7:1 10:2 13:1 19:2 20:1 22:1 25:1 49:1 64:1 83:1 165:1 185:1 196:1 246:1 # glandularis cystitis
17:1 19:2 22:1 35:1 46:1 57:1 60:1 83:1 90:1 98:1 173:1 185:1 278:1 # glaucoma capsulare
3:1 19:1 33:1 35:1 57:1 60:1 98:1 136:1 154:1 185:1 278:1 # glaucoma; acute
19:1 35:1 39:1 57:1 60:1 98:1 185:1 278:1 # glaucomas
1:1 38:1 62:1 185:1 263:1 # glinus
26:1 35:1 38:1 60:1 185:1 278:1 # glioma
9:1 11:1 21:1 38:1 49:1 183:1 185:1 288:1 # glitazone
2:1 4:2 13:1 19:1 22:1 27:1 37:1 40:1 42:1 52:1 60:1 83:1 125:1 146:1 185:1 209:1 222:1 249:1 280:1 # glomerular sclerosis
8:1 17:1 19:1 22:1 52:1 60:1 62:1 68:1 70:1 83:1 109:1 185:1 277:1 # glomus jugulare tumors
1:1 34:1 40:1 42:1 50:1 52:1 178:1 185:1 275:1 # glossinidae
4:1 9:1 11:1 22:1 26:1 40:1 42:1 43:1 51:1 52:1 54:1 77:1 81:1 83:1 97:1 178:1 185:1 216:1 259:1 # glossopharyngeal nerve avulsion
1:1 4:1 11:1 20:1 22:1 40:1 43:1 51:1 52:1 54:1 59:1 72:1 81:1 97:1 178:1 185:1 190:1 216:1 259:1 # glossopharyngeal nerve injuries
27:1 40:1 51:1 52:1 54:1 161:1 178:1 185:1 # glossoplegia
10:1 13:1 16:1 35:1 36:1 52:1 74:1 116:1 185:1 # glottis; edema
185:1 276:1 # glp 1
185:1 230:1 276:1 # glp-2
19:1 39:1 53:1 114:1 161:1 167:1 185:1 296:1 # glu-plasmin
8:1 9:1 17:1 23:1 46:1 51:1 72:1 80:1 98:1 114:1 154:1 157:1 185:1 243:1 277:2 # glucagon precursors
8:1 10:1 57:2 95:1 98:1 114:1 150:1 185:1 # glucocorticoid
3:1 4:1 13:1 14:1 15:1 30:2 37:1 39:1 40:2 43:2 51:1 57:1 60:1 81:1 91:1 98:1 112:1 113:1 114:1 144:1 148:1 185:1 216:1 280:1 # glucose phosphate isomerase
2:1 9:1 31:1 40:1 72:1 98:1 114:1 154:1 185:1 266:1 # glucuronosyltransferase
59:1 114:1 185:1 # glues
1:1 3:1 5:1 7:1 14:1 15:1 21:2 29:1 32:1 33:1 35:1 48:1 52:1 53:1 55:1 69:2 101:1 113:1 114:1 122:1 136:1 142:1 158:1 160:1 172:1 185:1 193:1 248:1 256:1 286:1 # glutamate oxaloacetate transaminase
3:1 7:1 8:1 9:1 13:1 15:1 17:1 21:2 24:1 25:1 35:1 47:1 48:1 50:1 69:1 80:1 113:1 114:1 121:1 136:1 157:1 185:1 187:1 197:1 265:1 # glutamate receptor antagonist
9:1 14:1 15:1 16:1 21:1 26:1 28:1 29:1 32:1 34:1 77:1 101:1 106:1 111:1 114:1 121:1 124:1 136:1 158:1 185:1 # glutathione s epoxidetransferase
2:1 4:1 43:1 48:1 54:1 91:1 140:1 185:1 229:1 245:1 259:1 # glycerophosphatase
4:1 19:1 48:1 69:1 71:1 126:1 140:1 185:1 229:1 # glycerylaminophenaquine
1:2 7:1 11:2 14:1 22:1 28:1 29:1 32:1 37:1 40:1 42:1 56:1 57:1 67:1 71:1 86:2 128:1 137:1 140:1 147:1 158:1 160:1 168:1 174:1 179:1 181:1 185:1 192:1 193:1 222:1 229:1 247:1 264:1 # glycine sarcosine methyltransferase
6:1 15:1 21:2 24:1 28:1 29:1 30:1 39:2 40:1 43:2 57:1 65:1 81:1 89:1 91:1 112:1 140:1 148:1 185:1 201:1 210:1 216:1 229:1 231:1 248:1 # glycogen synthetase phosphatase
4:1 6:1 38:1 57:1 89:1 97:1 140:1 185:1 201:1 226:1 229:1 231:1 # glycogen, liver
6:1 31:1 40:1 57:1 76:1 89:1 140:1 145:1 185:1 201:1 229:1 231:1 239:1 266:1 # glycogenosis type ii
6:1 31:1 40:1 57:1 76:1 89:1 131:1 140:1 145:1 185:1 201:1 229:1 231:1 239:1 266:1 # glycogenosis type vi
1:1 17:1 30:1 39:1 57:1 70:1 74:1 81:1 88:1 116:1 117:1 140:1 148:1 185:1 218:1 229:1 # glycohaemoglobin increased
2:1 3:1 23:1 36:1 44:1 54:1 57:1 75:1 79:1 92:1 93:1 132:1 140:1 185:1 229:1 # glycoprotein, cd22
40:1 53:1 57:1 140:1 167:1 185:1 229:1 # glycosmi
15:1 19:1 40:1 52:1 57:1 70:1 71:1 81:1 116:1 140:1 143:1 177:1 185:2 210:1 229:1 231:1 # glycosylate haemoglobin
1:1 5:1 8:1 15:1 19:1 31:1 35:1 40:1 52:1 57:1 65:1 70:1 71:1 108:1 116:1 140:1 143:1 177:1 185:2 194:1 210:1 229:1 231:1 262:1 # glycosylated hemoglobin abnormal
1:1 2:1 3:1 8:1 10:1 15:1 23:1 33:1 36:1 41:1 44:1 47:1 66:1 75:1 78:1 79:1 82:1 92:1 93:1 94:1 96:1 132:1 134:1 135:1 189:1 191:1 214:1 215:1 225:1 226:1 265:1 # gm1 activator protein
7:1 26:1 34:1 38:1 40:1 42:1 63:1 139:1 185:1 222:1 # gm2 ganglioside
7:1 26:1 34:1 38:1 40:1 42:1 63:1 139:1 185:1 222:1 # gm2 gangliosidoses
39:1 58:1 108:1 184:1 238:1 # goiabas
3:1 4:1 31:1 40:1 49:1 130:1 184:1 266:1 # goiter nos
5:1 6:1 9:1 11:1 13:1 42:1 55:1 59:1 89:1 157:1 166:1 201:1 249:1 275:1 # gonadal agenesis
2:1 5:1 8:2 9:2 11:1 31:1 32:1 35:1 36:1 38:1 49:1 54:1 55:1 70:1 91:1 108:1 133:1 166:1 183:1 194:2 245:1 262:1 # gonadotrophic hormone abnormalities
1:1 2:1 5:1 6:1 9:1 17:1 19:1 21:1 24:1 30:1 32:1 33:1 36:1 39:1 48:1 54:1 55:1 74:1 88:1 103:1 117:1 133:1 148:1 161:1 166:1 218:1 245:1 # gonadotrophin placental increased
2:2 9:2 17:1 32:1 36:1 37:1 42:1 54:1 55:1 59:1 60:1 64:1 85:1 106:1 112:1 119:1 122:1 133:1 166:1 169:1 210:1 245:1 273:1 280:1 # gonadotrophin unresponsiveness syndrome
2:1 5:1 8:1 9:1 31:2 32:1 35:1 36:1 40:1 54:1 55:1 133:1 166:1 194:1 245:1 262:1 266:1 # gonadotrophins nos normal
2:1 9:1 31:1 32:1 36:1 40:1 54:1 55:1 133:1 166:1 245:1 266:1 # gonadotrophins, nos
1:1 2:1 9:1 17:1 30:1 32:1 36:1 39:1 54:1 55:1 74:1 88:1 117:1 133:1 148:1 166:1 218:1 245:1 # gonadotropic lh increased
2:1 5:1 6:1 9:1 31:1 32:1 36:1 37:1 54:2 55:1 62:1 107:1 133:1 160:1 166:1 245:1 # gonadotropin, menopausal
2:1 5:1 9:1 10:2 13:1 23:1 31:1 41:1 44:1 46:1 49:1 57:1 95:3 225:1 272:1 # gonococcal proctitis
25:1 39:1 72:1 87:1 107:1 109:1 285:1 # goodpasture
8:2 19:2 20:2 39:1 99:2 100:2 # gorillas, gorilla
63:1 # gp80-lngfr
1:1 6:1 7:1 14:1 17:1 24:1 30:1 32:1 39:1 42:1 74:1 88:1 103:1 117:1 122:1 148:1 158:1 190:1 193:1 197:1 218:1 # gpt increased transient
2:1 14:1 16:1 25:1 32:1 39:1 47:1 60:1 95:1 165:1 166:1 212:1 237:1 # grade i astrocytomas
2:1 14:1 16:1 25:1 32:1 39:1 47:1 60:1 95:1 165:1 166:1 212:1 226:1 237:1 # grade iv astrocytoma
3:1 4:1 10:1 14:1 20:1 33:1 40:1 41:1 42:1 49:1 58:1 69:1 97:1 106:1 130:1 189:1 222:1 226:1 233:1 237:1 238:1 # gram positive bacteria
1:1 12:1 14:1 18:1 34:1 40:1 53:1 67:1 69:1 120:1 142:1 170:1 196:1 206:1 237:1 295:1 # gramicidin dubos
2:2 7:1 8:1 13:1 14:1 29:1 30:1 32:1 50:1 52:1 56:1 73:1 85:1 95:1 119:1 138:1 153:1 155:1 159:1 171:1 176:1 193:1 237:1 242:1 268:1 # granisetron hydrochloride
6:1 7:1 10:1 14:1 17:1 18:1 19:2 22:1 29:1 39:1 53:1 54:1 64:1 68:1 83:2 114:1 133:1 154:1 161:1 167:1 193:1 235:1 237:1 # granular endoplasmic reticulum
7:1 14:1 24:1 52:1 57:1 83:1 95:1 110:1 111:1 152:1 165:1 169:1 193:1 237:1 # granulocyte count high
7:1 14:1 27:1 52:1 53:1 58:1 83:1 95:1 116:1 165:1 193:1 237:1 269:1 # granulocytic leukaemia
7:1 14:1 35:1 52:1 60:1 63:1 83:1 114:1 169:1 193:1 237:1 278:1 # granuloma lung
1:1 7:1 14:1 35:1 52:1 60:1 83:1 193:1 237:1 278:1 # granuloma skin
7:1 14:1 17:1 35:1 52:1 60:1 72:1 83:1 90:1 109:1 136:1 193:1 228:1 237:1 278:1 285:1 # granuloma; suture
7:1 9:1 14:1 15:1 26:1 27:1 35:1 42:1 52:1 59:1 60:1 77:1 83:1 193:1 237:1 278:1 # granulomatous lesion
1:1 14:1 39:1 63:1 105:1 112:1 129:1 237:1 # grasping
8:1 14:1 17:1 22:1 34:1 68:1 73:1 88:1 91:1 125:1 131:1 237:1 275:1 # gravidarum, chorea
1:1 14:1 17:1 30:1 39:1 49:1 74:1 88:1 117:1 131:1 145:1 148:1 218:1 237:1 # gravity, increased
2:1 3:1 14:1 15:1 19:1 27:1 29:1 37:1 60:1 64:1 84:1 85:1 113:1 119:1 161:1 210:1 237:1 273:1 280:1 # gray platelet syndrome
1:1 2:1 3:1 8:1 23:1 36:1 44:1 47:1 66:1 75:1 78:1 79:1 82:1 92:1 93:1 94:1 96:1 132:1 134:1 135:1 166:1 173:1 197:1 214:1 215:1 237:1 265:1 275:1 # grb10 adaptor protein
7:1 14:1 15:1 17:1 30:1 32:1 40:1 42:1 49:1 59:1 84:1 88:1 97:1 106:1 112:1 122:1 158:1 178:1 193:1 222:1 237:1 # great vessels transpositions
1:1 2:2 3:1 5:1 23:1 36:1 43:1 44:1 66:1 75:1 78:1 79:1 81:1 82:1 92:1 93:1 94:1 96:1 132:1 134:1 135:1 214:1 215:1 216:1 237:1 276:1 # gro alpha protein
2:2 23:1 27:1 40:1 44:1 110:1 121:1 210:1 237:1 # group b leprosy
2:1 17:1 25:1 32:1 47:1 57:1 95:2 110:1 121:1 197:1 212:1 237:1 # group b streptococcus
2:1 14:1 17:1 25:1 32:1 47:1 110:1 121:1 197:1 212:1 231:1 237:2 # group b streptogramins
2:1 15:1 35:1 65:1 73:1 74:1 110:1 237:1 # group, matched
2:1 8:2 9:1 11:1 17:1 28:1 47:1 48:1 70:1 80:1 91:1 121:1 183:1 194:1 197:1 237:1 265:1 # growth hormone receptor
6:1 11:1 42:1 59:1 188:1 287:1 # guaifenesin
1:1 7:1 10:1 11:1 16:1 27:1 34:1 36:1 50:1 86:1 98:1 124:1 146:1 223:1 242:1 # guanine nucleotide
1:1 7:1 11:1 12:1 15:1 30:1 31:1 40:3 42:1 43:2 57:1 81:1 86:1 91:1 98:1 112:1 211:1 216:1 222:1 266:1 # guanosine diphosphate fucose
1:1 7:1 11:1 29:1 31:1 40:1 42:1 86:1 222:1 266:1 # guanosinetriphosphatase
6:1 9:1 31:2 40:1 266:1 # guenon, nos
1:1 11:1 17:1 18:1 38:1 86:1 88:1 121:1 163:1 206:1 # guinea republic
1:1 8:1 11:1 30:1 59:1 86:1 88:1 106:1 109:1 150:1 # guinea, portuguese
19:1 39:1 42:1 54:1 56:1 58:1 68:1 106:1 161:1 239:1 # gum hypoplasia
8:1 15:1 17:1 21:1 25:1 30:1 47:1 62:1 66:1 72:1 126:1 219:1 228:1 265:1 # gustatory seizure
1:1 12:1 31:1 50:1 87:1 170:1 227:1 # gymnodiniums
2:1 62:1 125:1 131:1 141:1 260:1 # gyrovirus
1:1 38:1 62:1 63:1 67:1 83:1 105:1 125:1 260:1 # gyrus cinguli
6:1 7:1 10:1 24:1 89:1 122:1 152:1 187:1 201:1 207:1 # h d antigens
8:1 17:1 47:1 48:1 80:1 121:1 197:1 265:1 277:1 # h2 receptors
4:1 7:1 12:1 13:1 30:2 35:1 39:1 81:1 88:1 108:1 122:1 123:1 148:1 149:1 194:1 224:1 # habermanns disease
1:1 33:1 53:1 55:1 65:1 73:1 81:1 116:1 172:1 286:1 # hachemina
8:1 15:1 35:1 47:1 54:1 81:1 106:1 116:1 # haematoporphyrin ix
22:1 47:1 70:1 81:1 116:1 150:1 177:1 238:1 # haemobartonelloses
5:1 9:1 10:1 12:1 26:1 45:1 51:1 58:1 70:1 77:1 81:1 87:1 102:1 114:1 116:1 118:1 136:1 140:1 # haemodialysis solution
38:1 43:1 54:1 70:1 81:1 100:1 111:1 116:1 259:1 # haemophilia b
38:1 43:1 54:1 70:1 81:1 100:1 111:1 116:1 259:1 # haemophilia c
10:1 13:1 20:1 22:1 28:1 38:1 43:1 49:1 54:1 70:1 81:1 100:1 111:1 116:1 150:1 259:1 # haemophilic arthritis
3:1 4:1 33:1 41:1 43:1 54:1 57:1 70:1 81:1 100:1 111:1 114:1 116:1 130:1 177:1 189:1 229:1 238:1 259:1 # haemophilum mycobacterium
17:1 54:1 59:1 70:1 74:1 81:1 106:1 107:1 116:1 141:1 151:1 184:1 190:1 199:1 287:1 # haemopoiesis impaired
8:1 17:1 25:1 39:1 70:1 81:2 88:1 116:1 157:1 164:1 # haemorrhage breast
8:1 70:1 81:1 91:1 116:1 184:1 # haemorrhoid
21:1 25:1 31:1 39:1 40:2 42:1 70:1 81:1 116:1 219:1 266:1 # haemostasis, nos
7:1 14:1 32:1 35:1 49:1 81:1 89:1 116:1 157:1 158:1 224:1 287:1 # hageman trait
1:1 38:1 63:1 81:1 83:1 99:1 105:1 141:1 263:1 287:1 # hair pulling
1:2 2:1 63:2 81:1 105:2 141:1 237:1 287:1 # hair; ingrowing
14:1 15:1 27:1 59:1 81:1 141:1 178:1 252:1 287:1 # hairless rat
2:1 6:1 11:1 37:1 60:1 64:1 65:1 73:1 81:1 85:1 119:1 196:1 210:1 273:1 280:1 283:1 # hajdu cheney syndrome
2:1 37:1 60:1 64:1 81:1 85:1 119:1 151:1 210:1 273:1 280:1 # hakims syndrome
5:2 62:1 81:1 99:1 114:1 191:1 # hallux; valgus
1:1 3:1 4:1 5:2 22:1 33:1 38:1 41:1 52:1 55:1 68:1 81:1 125:1 130:1 160:1 177:1 189:1 238:1 263:1 286:1 # halobacterium salinarum
5:1 9:1 29:1 47:1 52:1 81:1 89:1 122:1 231:1 # halogetons
5:1 9:1 39:1 52:1 55:1 60:1 70:1 81:1 # halomonas
5:1 7:1 18:1 19:1 24:1 38:1 43:1 52:1 54:1 81:1 100:1 111:1 161:1 187:1 259:1 # halophilic plants
5:1 8:1 52:1 54:1 81:1 87:1 91:1 133:1 # halorhodopsin
5:1 7:2 10:2 11:1 24:1 28:1 36:1 40:1 42:1 49:1 52:1 81:2 87:1 97:1 106:1 120:1 187:1 207:1 222:1 226:1 236:1 292:1 # halothane antibody positive
1:1 13:1 18:1 35:1 37:1 38:1 46:1 50:1 69:2 81:1 84:1 131:1 141:1 198:1 232:1 234:1 # hamamelis virginica
1:1 20:1 25:1 32:1 63:1 69:1 81:1 83:1 99:1 105:1 212:1 257:1 # hamstring pull
7:1 64:1 72:1 81:1 261:1 # hand burn
1:1 7:1 62:1 64:1 72:1 81:1 125:1 126:1 218:1 # hand crush injury
1:1 7:1 64:1 72:1 81:1 126:1 # hand injury
7:1 17:1 22:1 25:1 28:1 42:1 59:2 64:1 65:1 81:1 107:1 # hand paresthesias
7:1 8:1 17:1 32:1 64:1 70:1 81:1 116:1 # hand tremor
7:1 12:1 18:1 46:1 64:1 73:1 76:1 81:1 100:1 111:1 173:1 232:1 301:1# handicapped child
7:1 12:1 18:1 46:1 64:1 81:1 129:1 173:1 232:1 301:1# handicapping
7:1 11:1 59:1 64:1 81:1 88:1 178:1 # hands weakness
1:1 7:1 9:1 10:1 21:1 24:1 26:1 41:1 62:1 77:1 80:1 81:1 102:1 118:1 122:1 125:1 131:1 141:1 187:1 188:1 225:1 290:1 # hantavirus infections
2:1 29:1 37:1 60:1 64:1 76:1 81:1 85:1 119:1 173:1 210:1 273:1 280:1 # happy puppet syndrome
3:1 6:1 11:1 81:1 173:1 197:1 # haptene
47:1 52:1 81:1 143:1 173:1 177:1 185:1 197:1 231:1 # haptoglobins
1:1 4:1 9:1 20:1 22:2 51:1 63:1 65:1 76:1 81:1 88:1 105:1 115:1 267:1 277:1 # hard hearing person
3:1 22:1 25:1 49:1 53:1 59:2 81:1 97:1 # harvest mites
230:1 # hbgf-2
4:1 14:1 53:1 69:1 97:1 100:1 107:1 142:1 146:1 173:1 # hcl verapamil
57:1 # hcov-nl63
2:1 3:1 4:1 25:1 27:1 45:1 59:1 73:1 91:1 130:1 # hdl cholesterol
13:1 14:1 30:1 74:1 287:1 # hdl raised
3:1 6:1 9:1 26:1 33:1 42:1 65:2 73:1 77:1 88:1 122:1 166:1 275:1 # headache, tension
6:1 7:1 14:1 24:1 32:1 33:1 42:1 59:1 65:2 73:1 88:1 103:1 122:1 158:1 166:1 190:1 193:1 275:1 # headaches transient
3:1 4:1 33:1 59:1 65:2 73:1 88:1 97:1 150:1 166:1 200:1 275:1 # headaches, vertex
1:1 5:1 16:1 19:1 38:1 63:1 65:1 74:1 84:1 88:1 105:1 263:1 # healing delayed
2:1 22:1 23:1 27:1 44:1 65:1 88:1 116:1 163:1 177:1 # hear problems
22:1 51:1 64:1 65:1 88:1 110:1 150:1 169:1 # heart s4 sounds
22:1 51:1 64:1 65:1 88:1 110:1 150:1 169:1 # heart sounds
5:1 15:1 20:2 22:1 32:2 58:2 65:1 88:1 150:1 257:2 # hearts, triatrial
2:1 10:1 14:1 15:2 23:1 25:1 26:1 31:1 32:1 40:2 44:1 65:1 88:1 102:1 127:1 158:1 212:1 252:1 258:1 266:1 # heat prostration nos
1:1 6:1 9:1 10:1 11:1 15:1 26:1 30:1 59:1 65:1 77:1 86:1 88:1 102:1 118:1 122:1 127:1 131:1 160:1 178:1 258:1 # heaviness sensation
5:1 18:1 21:1 29:1 37:1 47:1 49:1 65:1 67:1 88:1 101:1 137:1 145:1 248:1 # heavy metal toxicity
16:2 26:1 27:1 34:1 35:1 60:1 65:1 74:1 83:1 124:1 184:1 223:1 234:1 278:1 # hedeoma pulegioides
10:1 13:1 36:1 65:1 74:1 236:1 # hedyotis l.
3:1 6:2 9:1 10:1 11:1 15:1 26:1 30:1 65:1 66:1 74:1 77:1 102:1 118:1 122:1 127:1 152:1 160:1 258:1 # heightened sensation
1:1 65:1 66:1 78:1 87:1 120:1 236:1 # heinz body
48:1 65:1 84:1 99:1 293:1 # hek 293 cell
17:1 18:1 30:1 38:1 39:1 46:1 59:1 65:1 80:1 84:1 148:1 232:1 # helicases, recq
7:1 8:2 13:1 18:1 20:1 33:1 38:1 41:1 50:1 52:1 57:1 65:1 71:1 84:1 139:1 167:1 177:1 189:1 198:1 238:1 242:1 # helicobacter pylori organism
5:1 6:1 12:1 18:2 19:1 20:1 21:1 22:1 24:1 32:1 33:1 34:1 38:1 46:1 56:1 57:1 65:1 73:1 83:1 84:1 97:1 103:1 115:1 154:1 184:1 229:1 240:1 257:1 275:1 # helicoidal ventricular tachycardia
1:2 8:1 10:1 17:1 25:1 27:1 63:1 65:1 84:1 99:1 105:1 120:1 293:1 298:1 # hellebore, stinking
10:1 31:1 35:1 40:1 65:1 114:1 116:1 136:1 157:1 185:1 266:1 # hemagglutinin, nos
6:1 7:1 19:1 21:1 24:1 26:1 33:1 35:2 48:1 60:1 61:1 63:1 65:1 103:1 116:1 161:1 224:1 234:1 278:1 # hemangioma of placenta
6:1 7:1 26:1 27:1 35:2 60:1 61:1 63:1 65:1 112:1 116:1 161:1 224:1 234:1 278:1 # hemangioma of spleen
7:1 26:1 35:1 40:1 63:1 65:1 116:1 160:1 224:1 234:1 # hemangiosarcomas
3:1 10:1 15:1 18:1 19:1 22:1 25:1 27:1 35:1 47:1 48:1 59:1 65:1 83:1 84:1 95:1 116:1 154:1 235:1 # hematocele, testicular
15:1 22:1 35:2 47:1 60:1 61:1 65:1 116:1 126:1 191:1 278:1 # hematoma of ovary
10:1 14:1 15:2 18:1 32:1 35:3 47:1 60:1 65:1 68:1 116:1 127:1 158:1 235:1 251:1 278:1 # hematoma traumatic
15:1 29:1 32:1 35:1 37:1 47:1 60:1 65:1 116:1 137:1 280:1 # hematometra
6:1 37:1 65:1 89:1 101:1 116:1 162:1 175:1 201:1 223:1 # hemeoxygenase 1
2:1 4:1 5:1 37:1 46:1 65:1 95:1 99:1 116:1 272:1 # hemerocallis
7:1 31:1 53:1 54:1 58:2 65:1 116:1 129:1 # hemianopias
1:1 5:1 7:1 10:1 12:1 31:1 34:1 53:1 54:1 55:1 58:2 65:1 116:1 129:1 170:1 196:1 286:1 # hemianopias, altidudinal
5:1 13:1 38:1 53:1 65:1 99:1 116:1 238:1 292:1 # hemiballism
2:1 14:1 22:1 37:1 53:1 60:1 64:1 65:1 85:1 107:1 116:1 119:1 161:1 173:1 210:1 211:1 273:1 280:1 # hemiparaplegic syndrome
4:1 9:1 18:1 27:1 47:1 50:1 53:1 56:1 58:1 65:1 76:1 116:1 150:1 161:1 211:1 234:1 239:1 267:1 # hemiplegia; hypertonic
38:1 58:1 65:1 70:1 100:1 116:1 143:1 177:1 # hemobilia
43:1 47:1 54:1 65:1 70:1 95:1 116:1 165:1 259:1 # hemocytophagia
1:1 12:1 13:1 30:2 39:1 52:1 65:1 70:1 88:1 116:1 143:1 148:1 149:1 177:1 185:1 231:1 # hemoglobin h disease
1:1 6:1 24:1 30:1 52:1 65:1 70:1 103:1 108:1 116:1 143:1 177:1 185:1 231:1 253:1 # hemoglobin s absent
1:1 2:1 5:1 22:1 35:1 52:1 65:1 70:1 101:1 107:1 116:1 143:1 162:1 167:1 175:1 177:1 185:1 231:1 246:1 262:1 # hemoglobinuria; paroxysmal
1:1 14:1 22:1 38:1 43:1 54:1 65:1 70:1 100:1 107:1 111:1 114:1 116:1 227:1 259:1 287:1 # hemophilius parainfluenzae
3:1 10:1 25:1 29:1 54:1 65:1 70:1 106:1 116:2 184:1 190:1 210:1 246:1 # hemopoietic system
5:1 8:1 21:1 29:1 65:1 70:1 81:1 89:1 116:1 157:1 188:1 248:1 # hemorrhage fetal
6:1 8:1 13:1 50:1 61:1 65:1 70:1 76:1 81:1 89:1 116:1 157:1 # hemorrhage of penis
2:1 3:1 8:1 15:1 21:1 23:1 25:1 40:1 44:1 61:1 65:1 70:1 81:1 89:1 113:1 116:1 157:1 219:1 # hemorrhage of prostate
1:2 3:1 8:1 10:1 11:1 24:1 25:1 59:1 65:1 70:1 81:1 86:1 89:1 116:1 157:1 298:1 # hemorrhage; intestine
5:1 8:1 9:1 11:1 15:1 21:1 55:1 65:1 70:1 81:1 89:1 116:1 157:1 223:1 # hemorrhage; neonatal
8:1 14:1 65:1 70:1 72:2 81:1 89:1 116:1 157:1 # hemorrhage; purpura
2:1 8:1 36:1 65:1 68:1 70:1 75:1 81:1 89:1 109:1 116:1 157:1 209:1 218:1 # hemorrhage; scrotum
8:1 14:1 17:1 28:1 29:1 65:1 70:1 72:1 81:1 89:1 116:1 128:1 157:1 228:1 # hemorrhage; urethra
8:1 10:1 18:1 30:1 48:1 53:1 58:1 65:1 70:1 81:1 116:2 121:1 157:1 197:1 234:1 235:1 # hemorrhagic septicemia
8:1 65:1 70:1 81:1 91:1 95:1 116:1 157:1 234:1 # hemorrhagic shock
10:1 25:1 40:1 65:1 70:1 116:1 145:1 197:1 239:1 # hemostyptic
7:1 11:1 39:1 53:1 58:1 65:1 107:1 116:2 199:1 # hempas anemia
48:1 65:1 84:1 99:1 121:1 293:1 # hep g2 cells
1:2 2:1 3:1 5:1 11:1 14:1 20:1 22:1 23:1 32:1 36:1 38:1 44:1 65:1 66:1 75:1 78:1 79:1 82:1 92:1 93:1 94:1 96:1 107:1 121:1 132:1 134:1 135:1 136:1 158:1 214:1 215:1 269:1 # heparin neutralizing protein
4:1 5:1 10:2 15:1 18:2 26:1 27:1 41:1 65:1 99:1 102:1 107:1 117:1 121:1 127:1 169:1 198:1 225:1 234:1 235:1 236:1 246:1 # hepatic dysfunction allergic
1:1 6:1 10:1 15:1 17:1 18:1 30:1 37:1 39:1 59:1 65:1 74:1 88:1 107:1 117:1 121:1 127:1 148:1 218:1 235:1 # hepatic enzymes increased
1:1 6:1 10:1 15:1 16:1 18:2 41:1 47:1 55:1 65:1 67:1 98:1 104:1 107:1 117:1 121:1 125:1 127:1 165:1 190:1 213:1 235:1 286:1 # hepatic fructokinase deficiency
10:1 15:2 18:1 35:2 47:1 60:1 65:1 81:1 107:1 116:1 121:1 127:1 235:1 278:1 # hepatic haematoma
6:1 7:1 10:3 13:1 15:1 24:1 49:1 65:1 89:1 107:1 121:1 127:1 152:1 187:1 201:1 207:1 # hepatitis antigen
2:1 9:1 10:2 13:1 15:1 18:1 49:1 50:1 65:1 73:1 107:1 121:1 127:1 # hepatitis b chronic
1:1 10:2 11:1 13:1 15:1 33:1 49:1 65:1 67:1 86:1 107:1 121:1 127:1 191:1 # hepatitis b vaccine
1:1 10:3 13:1 15:1 26:1 31:1 40:1 41:1 49:1 62:1 65:1 80:1 102:1 107:1 110:1 121:1 127:1 188:1 225:1 266:1 290:1 291:1 # hepatitis infectious nos
10:2 13:1 15:1 49:1 62:1 65:1 107:1 121:1 125:1 127:1 131:1 141:1 # hepatitis virus a
10:2 13:1 15:1 49:1 62:1 65:1 107:1 121:1 125:1 127:1 131:1 141:1 # hepatitis virus c
5:1 7:1 8:1 15:1 31:1 35:1 38:1 46:1 47:1 65:1 100:1 107:1 108:1 121:1 143:1 177:1 194:1 209:1 262:1 # hepatobiliary scan abnormal
1:1 11:1 15:1 33:1 47:1 59:1 65:1 67:1 86:1 107:1 121:1 125:1 131:1 141:1 191:1 # hepatovirus vaccines
8:1 21:1 33:1 52:1 65:1 73:1 121:1 197:1 268:1 # heptachlorepoxide
30:1 40:1 47:1 59:1 65:1 121:1 197:1 # heptoses
4:1 5:1 10:1 14:1 15:1 17:1 22:1 23:1 26:1 65:1 102:1 107:1 121:1 127:1 238:1 252:1 258:1 # herbal preparations
4:1 16:1 18:1 34:1 59:1 65:1 67:1 124:1 143:1 295:1 # herbicides
1:1 4:1 5:1 12:1 18:1 37:1 55:1 65:1 67:1 74:1 253:1 286:1 # herbs medicinal
2:2 3:1 4:3 6:1 12:1 15:1 16:1 17:1 21:1 22:1 24:1 33:1 35:1 49:1 65:2 74:1 87:1 103:1 107:1 121:1 126:1 130:1 182:1 194:1 218:1 # hereditary acrodermatitis enterohepatica
4:1 10:1 11:1 12:1 13:1 17:1 20:1 21:1 22:1 43:1 49:2 65:1 74:1 121:1 126:1 # hereditary nephritis
4:1 12:1 17:1 21:1 22:1 28:1 29:1 37:1 49:1 52:1 65:2 70:1 74:1 116:1 126:1 128:1 137:1 174:1 185:1 231:1 # hereditary; methemoglobinemia
4:1 12:1 13:1 30:2 38:1 39:1 49:1 65:1 88:1 148:1 149:1 # herlitzs disease
4:1 6:1 7:1 10:1 24:1 37:1 53:1 59:1 65:1 69:1 89:1 100:1 140:1 142:1 152:1 187:1 194:1 201:1 204:1 207:1 # hermes antigen family
4:1 5:1 15:1 21:1 50:1 58:2 65:1 111:1 # hernia hiatal
2:1 4:1 5:1 21:1 36:1 50:1 58:1 65:1 75:1 209:1 218:1 # hernia scrotal
4:1 5:1 18:1 38:1 46:1 50:1 58:1 65:1 68:1 100:1 143:1 232:1 272:1 # hernia, umbilical
4:1 6:1 7:1 11:1 17:1 50:1 58:1 63:1 65:1 139:1 237:1 # hernia; gangrene
1:2 4:1 5:1 50:1 55:1 58:1 63:1 65:1 105:1 286:1 # hernia; inguinal
1:1 3:3 4:3 12:1 13:1 15:1 24:1 50:1 58:1 65:1 74:1 97:1 113:1 130:1 149:1 150:1 209:1 # herniated intervertebral disc
4:2 10:2 13:1 14:1 15:1 49:1 59:1 65:1 76:1 127:1 252:1 # herpes keratitis
4:1 13:1 30:1 42:1 59:1 65:1 76:1 121:1 249:1 # herpes sepsis
1:1 4:1 6:2 27:1 37:1 42:1 50:1 59:1 63:1 65:1 76:1 105:1 117:1 151:1 161:1 199:1 200:1 # herpes simplex meningoencephalitis
1:1 4:1 20:1 21:1 22:1 35:1 59:1 62:1 65:1 69:1 76:1 125:1 131:1 141:1 # herpesvirus tamarinus
4:1 7:1 42:1 53:1 58:1 59:1 65:1 76:1 125:1 131:1 141:1 151:1 # herpesvirus, simian
2:1 3:1 4:1 6:1 9:1 11:1 20:1 22:1 27:2 29:1 65:1 88:1 89:1 98:2 120:1 130:1 146:2 201:1 223:1 231:1 292:1 # heterogeneous nuclear ribonucleoprotein
39:1 65:1 88:1 97:1 # heveas
2:1 8:1 33:1 52:1 65:1 73:1 200:1 268:1 # hexachlorocyclohexane
2:2 8:1 23:1 33:1 41:1 44:1 52:1 65:1 73:1 87:1 98:1 196:1 200:1 213:1 268:1 # hexachlorophene product
2:1 9:1 16:1 28:1 29:1 34:1 37:1 53:1 60:1 65:1 69:1 91:1 124:1 128:1 137:1 164:1 174:1 200:1 273:1 # hexamethonium bromide
1:1 5:1 12:1 14:1 39:1 51:1 53:1 65:1 68:1 69:1 72:1 87:1 90:1 142:1 160:1 172:1 200:1 227:1 256:1 284:1 # hexasodium salt suramin
2:1 10:1 14:1 15:1 17:1 22:1 23:1 25:1 26:1 32:1 45:1 59:1 65:1 102:1 107:1 121:1 127:1 200:1 212:1 252:1 258:1 # hexestrol preparation
5:1 6:1 17:1 23:1 54:1 55:1 65:1 200:1 # hexoprenaline
4:1 9:1 10:2 15:1 26:2 41:1 55:1 77:1 102:2 111:1 117:1 118:1 123:1 127:1 169:1 225:1 258:1 292:1 # hibernation, function
18:1 57:1 110:1 111:1 # hiccoughs/hiccups
6:1 14:1 16:1 34:1 49:1 50:1 85:1 111:1 166:1 # hidradenitides
2:1 13:1 34:1 40:1 42:1 85:1 111:1 119:1 222:1 249:1 # hidrosis
49:1 73:1 111:1 126:1 129:1 152:1 218:1 # high pitch cry
1:1 38:1 64:1 111:1 151:1 270:1 # hindlimb
5:1 6:1 9:1 10:1 12:1 13:1 15:1 21:1 26:1 46:1 49:1 50:1 52:1 57:1 63:1 89:1 95:1 102:1 111:1 127:1 149:1 201:1 211:1 258:1 # hip congenital dislocation
14:1 15:1 17:1 18:1 28:1 33:1 41:1 45:1 52:1 72:1 91:1 107:1 109:1 111:1 189:1 211:1 228:1 231:1 234:1 285:1 # hip fracture pathologic
3:1 22:1 25:1 28:1 40:1 111:1 150:1 211:1 223:1 # hip osteoarthritides
1:1 11:1 14:1 23:1 74:1 86:1 111:1 112:1 211:1 287:1 # hip sprained
8:1 9:1 10:1 15:1 26:1 35:1 46:1 69:1 77:1 95:1 102:1 106:1 107:1 111:1 118:1 127:1 194:1 199:1 202:1 211:1 258:1 # hippocampal formation
10:1 13:1 14:1 15:1 25:1 26:1 102:1 111:1 127:1 211:1 252:1 258:1 287:1 # hips ratio waist
4:1 7:2 13:1 18:2 20:1 37:1 46:1 50:1 69:1 107:1 111:1 112:1 232:1 233:1 242:1 # hispanic american
1:2 13:1 22:1 42:1 63:1 88:1 105:1 111:1 178:1 # hissing in ear
1:1 8:1 11:1 13:1 17:1 21:1 25:1 47:1 48:1 53:1 69:1 80:1 86:1 111:1 121:1 142:1 172:1 197:1 219:1 256:1 265:1 277:1 # histamine h3 receptors
6:1 12:1 13:1 19:1 22:1 25:1 39:1 46:1 47:1 49:1 54:1 64:1 95:1 111:1 115:1 133:1 161:1 167:1 240:1 # histoplasmosis endocarditis
7:1 13:1 18:1 19:1 20:1 25:1 39:1 46:1 47:1 54:1 111:1 161:1 167:1 232:1 # histoplasmosis; african
15:1 35:1 39:1 47:1 60:1 111:1 197:1 199:1 210:1 226:1 278:1 # hiv asymptomatic
2:1 3:1 4:1 6:1 15:1 24:1 28:1 54:1 103:1 107:1 111:1 130:1 226:1 245:1 # hiv enteropathy
1:1 9:1 10:1 20:1 22:1 23:1 26:1 35:1 41:1 77:1 80:1 102:1 111:1 118:1 122:1 126:1 151:1 188:1 225:1 226:1 290:1 # hiv infections primary
6:1 7:1 10:1 19:1 24:1 89:1 152:1 187:1 201:1 207:1 268:1 # hla b13 antigen
1:1 19:1 73:1 81:1 85:1 122:1 268:1 287:1 # hla drb3 chains
6:1 7:1 10:1 19:1 24:1 89:1 122:1 152:1 187:1 201:1 207:1 268:1 # hla g antigens
1:1 2:1 3:1 23:1 36:1 44:1 66:1 75:1 78:1 79:1 82:1 92:1 93:1 94:1 96:1 101:1 120:1 122:1 132:1 134:1 135:1 195:1 214:1 215:1 # hmg box proteins
17:1 21:1 30:1 39:1 41:1 57:1 74:1 98:1 148:1 195:1 196:1 213:1 # hmg coa reductase
1:1 2:1 3:1 23:1 36:1 44:1 66:1 75:1 78:1 79:1 82:1 92:1 93:1 94:1 96:1 122:1 132:1 134:1 135:1 139:1 195:1 214:1 215:1 # hmga proteins
1:1 2:1 3:1 23:1 36:1 44:1 53:1 66:1 69:1 75:1 78:1 79:1 82:1 92:1 93:1 94:1 96:1 100:1 132:1 134:1 135:1 140:1 142:1 195:1 204:1 214:1 215:1 289:1 # hmgn family protein
58:1 # hmsn ia
292:1 # hmsn ib
13:1 # hmsn is
226:1 # hmsn iv
1:1 2:1 3:1 21:1 23:1 29:1 36:1 44:1 66:1 75:1 78:1 79:1 82:1 92:1 93:1 94:1 96:1 123:1 132:1 134:1 135:1 214:1 215:1 248:1 # hnf 3beta protein
55:1 # hnrna
122:1 209:1 # hnscc
81:1 122:1 # hnsha
45:1 53:1 68:1 91:1 227:1 284:1 # holmium
6:1 16:1 18:1 21:1 22:1 24:1 28:1 29:1 30:1 39:1 45:1 46:1 52:1 65:1 67:1 91:1 95:1 101:1 104:1 117:1 120:1 148:1 165:1 190:1 210:1 240:1 248:1 # holocarboxylase synthetase deficiency
1:1 3:1 4:1 5:1 8:2 9:1 20:1 31:1 35:1 45:1 47:1 49:1 50:1 63:1 70:1 91:1 105:1 108:1 130:1 194:1 262:1 265:1 # holter monitoring abnormal
22:1 35:1 60:1 62:1 91:1 125:1 278:1 # homarus
6:1 16:1 21:1 24:1 25:1 30:1 37:2 39:2 40:1 42:1 59:1 60:1 70:1 84:1 87:1 91:1 103:1 167:1 178:2 219:1 223:1 280:1 # homeostasis model assessment
5:1 9:1 10:1 15:1 16:1 18:1 26:1 34:2 53:1 60:1 67:1 77:1 88:1 91:1 102:1 118:1 122:1 124:1 127:1 258:1 275:1 295:1 # homicidal ideations
2:1 8:1 28:1 29:1 37:1 45:1 52:1 54:1 56:1 60:1 70:1 73:1 91:1 106:1 128:1 140:1 147:1 181:1 268:1 # homopolymer, chloroethylene
5:2 27:1 30:1 35:1 40:1 60:1 70:1 91:1 200:1 262:1 # homosexual male
6:1 31:1 36:1 60:1 62:1 70:1 76:1 89:1 91:1 110:1 145:1 201:1 239:1 291:1 # homozygous genotype
5:1 19:1 28:1 39:1 60:1 62:1 70:1 81:1 91:1 110:1 116:1 160:1 178:1 291:1 # homozygous thalassaemia
8:1 17:1 64:1 91:2 110:1 169:1 # horehounds
8:1 30:1 37:1 59:2 91:1 194:1 # hormeses
8:2 33:1 47:1 57:1 91:1 177:1 194:1 238:1 # hornworm, tobacco
8:1 14:1 30:1 59:1 91:2 108:1 218:1 253:1 277:1 # horseshoe crabs
2:1 5:1 9:1 10:1 12:1 18:1 21:1 26:1 37:1 40:1 41:1 49:1 60:1 64:1 77:1 85:1 91:1 102:1 112:1 118:1 119:1 129:1 166:1 210:1 225:1 273:1 280:1 # hospital addiction syndrome
5:1 8:1 17:1 21:1 40:1 49:1 57:1 80:1 91:1 112:1 115:1 129:1 250:1 # hospital record
5:1 21:1 40:1 49:2 50:1 57:1 60:1 91:1 112:1 129:1 145:1 169:1 # hospital, community
5:2 6:1 21:2 24:1 37:1 40:1 49:1 91:1 103:1 112:1 129:1 # hospital, mental
5:1 13:1 21:1 38:1 40:1 49:1 91:1 112:1 129:1 # hospitalists
1:1 42:1 62:1 63:1 91:1 105:1 110:1 291:1 # housings
45:1 84:1 87:1 91:1 99:2 120:1 140:1 236:1 293:1 # howell jolly body
7:1 63:1 90:1 # hsu, yang
1:1 9:1 11:1 21:1 25:1 38:2 51:1 86:1 205:1 219:1 263:1 268:1 # hudson stahli line
7:1 18:1 26:1 35:1 38:1 40:1 68:1 73:1 111:1 205:1 224:1 251:1 297:1 # human ehrlichiosis
7:1 16:1 30:1 31:1 35:1 59:1 62:1 68:1 87:1 104:1 125:1 131:1 141:1 151:1 169:1 205:1 224:1 251:1 297:1 # human immunodeficiency viruses
3:1 6:1 7:2 10:1 24:1 27:1 35:1 68:1 89:1 95:1 152:1 165:1 187:1 201:1 205:1 207:1 224:1 251:1 269:1 297:1 # human leukocyte antigen
1:1 3:1 7:1 11:1 25:1 33:1 35:2 68:1 73:1 86:1 111:1 116:1 205:1 210:1 224:1 246:1 251:1 297:1 # human machine systems
4:1 5:1 14:2 17:1 33:1 37:1 41:1 59:1 68:1 72:1 109:1 189:1 205:1 228:1 285:1 297:1 # humeral fractures
6:1 16:1 27:1 28:1 31:1 35:1 48:1 60:1 72:1 84:1 99:1 150:1 166:1 205:1 268:1 278:1 293:1 # hurthle cell adenoma
5:1 43:1 52:1 56:2 91:1 239:1 # hyalohyphomycoses
5:1 7:1 11:1 21:1 43:1 52:1 56:2 62:1 91:1 110:1 136:1 154:1 223:1 239:1 291:1 294:1 # hyalohyphomycoses, cutaneous
1:1 5:1 12:1 13:1 15:1 30:1 43:1 52:1 53:1 55:1 56:2 91:1 116:1 149:1 172:1 178:1 239:1 286:1 # hyalohyphomycosis, disseminated
2:1 5:1 9:1 31:1 34:1 40:1 50:1 56:1 72:1 114:1 266:1 # hyaluronidase, nos
20:1 34:1 56:1 164:1 # hybrid
14:1 53:1 56:1 58:1 85:1 116:1 138:1 153:1 155:1 159:1 # hydraemia
14:1 16:1 30:1 34:1 39:1 56:1 59:1 85:1 101:1 106:1 121:1 124:1 138:1 148:1 153:1 155:1 159:1 # hydrases, epoxide
1:1 2:1 5:1 27:1 48:1 55:1 56:1 84:1 85:1 95:1 112:1 119:1 129:1 138:1 153:1 155:1 159:1 171:1 176:1 286:1 # hydrocele; spinal
2:1 43:1 48:1 56:1 81:1 85:1 95:1 119:1 121:1 138:1 153:1 155:1 159:1 171:1 176:1 216:1 # hydrocephaly
1:1 2:1 8:1 34:1 52:1 53:1 54:1 56:1 69:1 73:1 85:1 95:1 101:1 107:1 119:1 133:1 138:1 142:1 153:1 155:1 159:1 171:1 172:1 176:1 256:1 268:1 # hydrochloride, oxidopamine
1:1 2:2 6:1 8:1 11:1 12:1 34:1 50:1 52:1 56:1 73:1 85:1 86:1 95:1 119:1 123:1 138:1 153:1 155:1 159:1 170:1 171:1 176:1 177:1 268:1 # hydrochloride, robenidine
2:1 5:1 8:2 10:1 31:1 35:1 56:1 57:1 85:1 95:1 108:1 119:1 138:1 150:1 153:1 155:1 159:1 171:1 176:1 194:1 262:1 # hydrocortisone abnormal
2:1 3:1 6:1 8:1 15:1 35:1 56:1 85:1 89:1 113:1 119:1 138:1 140:1 153:1 155:1 159:1 171:1 176:1 194:1 201:1 202:1 231:1 # hydrogenlyases, formate
1:1 2:1 17:1 19:1 30:1 39:1 45:1 56:1 66:1 72:1 78:1 85:1 119:1 138:1 148:1 153:1 155:1 159:1 171:1 176:1 228:1 # hydrolase, murein
2:1 34:1 43:1 54:1 56:1 85:1 111:1 119:1 138:1 153:1 155:1 159:1 171:1 176:1 245:1 259:1 # hydrophiidae
2:1 8:1 47:1 56:1 85:1 101:1 107:1 119:1 138:1 153:1 155:1 159:1 162:1 166:1 171:1 173:2 175:1 176:1 197:1 265:1 275:1 277:1 # hydroxyapatite 2 adaptors
2:1 28:1 29:1 33:1 34:1 56:1 67:1 85:1 101:1 119:1 128:1 138:1 153:1 155:1 159:1 162:1 171:1 175:1 176:1 274:1 295:1 # hydroxyethylsulfonic acid
1:1 2:2 11:1 19:1 23:1 38:1 39:1 44:1 45:1 56:1 71:1 85:1 86:1 101:1 119:1 138:1 153:1 155:1 159:1 162:1 171:1 175:1 176:1 263:1 # hydroxylase, proline
2:1 7:1 19:1 32:1 39:1 43:1 47:1 54:1 56:1 71:1 81:1 85:1 101:1 119:1 126:1 138:1 153:1 155:1 159:1 162:1 171:1 175:1 176:1 197:1 216:1 239:1 259:1 # hydroxylase, tryptophan
1:1 2:1 11:1 29:1 37:1 56:1 67:1 85:1 86:1 101:1 119:1 137:1 138:1 140:1 153:1 155:1 159:1 162:1 171:1 175:1 176:1 185:1 229:1 # hydroxymethyltransferase, glycine
1:1 2:2 11:1 16:1 17:1 20:1 23:1 30:1 39:1 44:1 56:1 72:1 74:1 80:1 85:1 86:1 88:1 101:1 119:1 138:1 148:1 153:1 155:1 159:1 162:1 171:1 175:1 176:1 218:1 239:1 # hydroxyproline urine decreased
2:3 6:1 16:1 23:1 44:1 56:2 85:2 89:1 101:1 119:2 138:2 153:2 155:2 159:2 162:1 171:2 175:1 176:2 201:1 231:1 239:1 # hydroxyprostaglandin dehydrogenase
7:1 12:1 14:1 19:1 20:1 22:1 34:1 55:1 56:1 64:1 71:1 168:1 169:1 193:1 261:1 275:1 292:1 # hylarana ridibunda
6:1 7:1 27:1 31:1 37:1 45:1 55:2 56:1 121:1 129:1 # hymenolepis nana
1:1 2:2 11:1 16:1 28:1 29:1 34:1 37:1 40:1 53:2 56:1 60:2 67:1 86:1 91:1 124:1 128:1 137:1 164:2 174:1 177:1 209:1 273:2 # hyoscine methobromide bromide
4:2 10:1 14:1 16:1 19:1 33:1 41:1 56:1 76:1 163:1 166:1 182:1 189:1 225:1 226:1 239:1 267:1 # hyperactive bladder
4:1 13:1 33:1 34:1 40:1 42:1 46:1 50:1 56:1 67:1 76:1 133:1 173:1 222:1 239:1 249:1 267:1 274:1 295:1 # hypercapnic acidosis
4:1 56:1 57:1 76:1 157:1 239:1 267:1 # hypercoagulation
2:1 4:1 31:1 34:1 40:1 56:1 76:1 85:1 111:1 119:1 239:1 266:1 267:1 # hyperhidrosis nos
4:1 56:1 60:1 70:1 76:1 91:1 95:1 239:1 267:1 # hyperhomocysteinaemia
4:2 14:2 15:1 18:1 22:1 38:1 45:1 56:1 76:1 99:1 107:1 202:1 239:1 252:1 267:1 # hyperkeratosis parafollicularis
1:1 4:2 5:1 6:1 11:2 14:1 38:1 56:1 59:1 76:1 86:1 89:1 201:1 239:1 267:1 # hyperkinesias, generalized
1:1 4:2 8:1 11:1 12:1 13:1 16:1 29:1 51:1 56:1 76:1 86:1 115:1 144:1 149:1 182:1 239:1 243:1 250:1 267:1 271:1 299:1 300:1 # hyperkinetic; disorder
4:1 34:1 38:1 56:1 76:1 129:1 211:1 239:1 267:1 # hyperlipidaemias
4:1 34:1 38:1 56:1 76:2 129:1 145:1 211:1 239:2 267:1 # hyperlipidemia type iii
4:1 6:1 8:1 14:1 28:1 48:1 56:1 76:1 91:1 98:1 114:1 239:1 267:1 # hyperlucent thorax
4:1 6:1 8:1 31:1 37:1 56:1 76:1 194:1 239:1 267:1 # hypermenorrhea
2:1 4:1 35:1 40:1 45:1 56:1 57:1 60:1 70:1 76:1 167:1 239:1 267:1 278:1 # hyperosmolar coma
4:1 21:1 22:1 40:1 43:1 56:1 76:1 91:1 112:1 115:1 239:1 267:1 275:1 # hyperphosphatasaemia tarda
1:1 4:1 37:1 56:1 61:1 76:1 129:1 152:1 239:1 267:1 # hyperpigmentation of skin
2:1 4:1 19:1 28:1 34:1 39:1 42:1 56:2 76:1 147:1 161:1 184:1 239:1 260:1 267:1 # hyperplasia thyroid
2:1 4:1 15:1 19:1 25:2 28:1 32:1 39:2 54:1 56:1 76:1 107:1 139:1 161:1 212:1 239:1 245:1 267:1 # hyperplastic gastropathy
4:1 17:1 23:1 56:1 76:1 123:1 239:1 267:1 # hyperprebetalipoproteinemia
4:1 28:1 56:1 76:1 197:1 239:1 267:1 # hyperpth
4:1 6:1 7:1 11:1 21:1 30:1 42:1 56:1 62:1 76:1 110:1 122:1 136:1 154:1 223:1 239:1 267:1 277:1 291:1 294:1 # hypersensitivity cutaneous
3:1 4:1 6:1 19:1 22:1 42:1 56:1 76:1 83:1 95:1 122:1 150:1 154:1 239:1 267:1 # hypertension ocular
3:2 4:1 6:1 13:1 15:1 18:1 19:1 25:1 38:1 42:1 45:2 47:1 51:1 56:1 74:1 76:1 113:1 122:1 144:1 150:1 210:1 239:1 246:1 267:1 # hypertension systolic isolated
1:1 3:1 4:1 6:1 14:1 24:1 32:1 42:1 56:1 60:1 76:1 108:1 122:1 133:1 150:1 158:1 239:1 267:1 # hypertensions, intraabdominal
3:1 4:2 6:2 37:1 42:1 56:1 76:1 89:1 116:1 117:1 122:1 150:1 165:1 198:1 201:1 239:1 267:1 # hypertensive emergency
4:2 7:1 11:1 25:1 28:2 42:1 56:1 58:1 59:2 61:1 65:2 76:1 150:1 194:1 239:1 267:1 # hyperthermia of anesthesia
2:1 4:1 9:1 22:1 28:1 30:1 56:2 57:1 64:1 76:1 80:1 126:1 147:1 150:1 239:1 260:1 267:1 275:1 # hyperthyroidism secondary
2:1 4:1 28:1 31:1 40:1 56:2 76:1 147:1 150:1 239:1 260:1 266:1 267:1 # hyperthyroidism, nos
1:1 3:1 4:2 9:1 10:1 11:1 18:1 20:1 26:1 41:1 47:1 50:1 56:1 76:1 86:1 102:1 117:1 130:1 136:1 150:1 169:1 225:1 233:1 236:1 239:1 246:1 267:1 # hypertonic uterine dysfunction
2:1 4:1 22:1 32:1 43:1 46:1 54:1 56:1 76:1 150:1 209:1 239:1 240:1 245:1 259:1 267:1 # hypertrophic scar
2:2 3:1 4:1 15:1 21:1 23:1 25:1 32:1 40:1 43:1 44:1 54:1 56:1 76:1 113:1 150:1 219:1 239:1 245:1 259:1 267:1 # hypertrophy; prostate
4:1 18:1 20:1 31:1 40:1 48:1 56:1 72:1 76:1 125:1 239:1 266:1 267:1 # hyperuricemia, nos
4:1 10:1 16:1 19:1 33:1 41:1 56:1 97:1 106:1 163:1 166:1 182:1 189:1 225:1 226:1 239:1 # hypoactive bladder
6:1 17:1 20:1 22:1 23:1 35:1 55:1 56:1 85:1 106:1 126:1 151:1 166:1 239:1 # hypoadrenalism, primary
25:1 28:1 56:1 59:1 65:1 106:1 239:1 # hypoaesthesia eye
5:2 43:1 56:1 81:1 106:1 216:1 239:1 276:1 # hypoalphalipoproteinaemia
2:1 5:1 37:1 46:1 48:1 56:1 60:1 64:1 85:1 95:1 106:1 116:1 119:1 210:1 239:1 272:1 273:1 280:1 # hypocalcemia syndrome
11:1 31:1 40:1 46:1 56:1 95:1 106:1 116:1 173:1 239:1 266:1 # hypocapnemia, nos
2:1 35:1 56:1 60:1 73:1 95:1 106:1 239:1 273:1 278:1 # hypochromatism
4:1 13:1 20:1 56:1 61:1 106:1 188:1 239:1 # hypoferrism
3:1 10:2 18:1 25:1 27:1 41:1 56:1 59:1 61:1 106:1 117:1 146:1 169:1 225:1 235:1 239:1 # hypofunction testicle
4:1 11:1 14:1 32:1 35:1 39:1 40:1 52:1 56:1 68:1 97:1 106:1 158:1 160:1 178:1 185:1 231:1 239:1 251:1 # hypoglossal nerve traumas
3:1 14:1 15:1 48:1 56:1 74:1 106:1 113:1 116:1 140:1 157:1 185:1 191:1 229:1 231:1 237:1 239:1 # hypoglycemia aggravated
7:1 12:1 14:1 23:1 25:1 40:1 48:1 56:1 64:1 106:2 116:1 140:1 185:1 193:1 229:1 231:1 239:1 301:1# hypoglycemia, postprandial
35:1 48:1 56:1 57:1 60:1 106:1 116:1 140:1 185:1 229:1 231:1 239:1 278:1 # hypoglycemic coma
5:1 27:1 54:1 56:1 59:1 99:1 106:1 107:1 239:1 # hypopallesthesia
30:1 40:1 43:1 54:1 56:2 88:1 106:1 160:1 178:1 202:1 239:1 246:1 259:1 # hypophyseal fossa
4:1 6:1 8:1 12:1 13:1 16:1 37:1 51:1 54:1 56:1 106:1 115:1 129:1 144:1 149:1 152:1 182:1 239:1 243:1 250:1 271:1 277:1 299:1 300:1 # hypopigmentation disorders
8:1 17:1 56:1 58:1 106:1 200:1 239:1 # hyporexia
3:1 6:1 8:1 10:1 15:1 21:1 25:1 26:1 28:1 36:1 40:1 42:1 56:1 79:1 91:1 106:1 122:1 127:1 150:1 219:1 239:1 # hypotension, orthostatic
5:1 6:1 14:1 19:1 20:1 22:1 24:1 27:1 28:1 32:1 36:1 56:1 62:1 69:1 81:1 97:1 98:1 103:1 106:1 107:1 146:1 239:1 257:1 269:1 # hypothalamic paraventricular nucleus
1:2 3:1 4:2 9:1 10:1 11:2 18:1 20:1 36:1 47:1 50:1 56:1 58:1 86:2 106:1 130:1 136:1 150:1 233:1 239:1 # hypotonic uterine inertia
21:1 49:1 53:1 56:1 69:1 106:1 131:1 142:1 239:1 # hypovitaminosis a
21:1 49:1 53:1 56:1 69:1 106:1 131:1 142:1 239:1 # hypovitaminosis d
1:1 2:1 3:1 4:1 56:1 58:1 101:1 106:1 130:1 136:1 239:1 # hypoxia in utero
1:1 18:1 22:1 27:1 28:1 30:1 40:1 56:1 59:1 73:1 81:1 147:1 # ichthyoses, harlequin
18:1 67:1 # ici118587
8:1 17:1 18:1 47:1 48:1 80:1 121:1 197:1 265:1 277:1 # icsh receptors
2:2 3:1 4:1 18:1 27:1 40:1 41:1 47:1 65:1 70:1 112:1 116:1 121:1 129:1 130:1 141:1 197:1 # icterohemorrhagica; leptospirosis
5:1 9:1 10:1 14:1 15:1 16:1 23:1 26:1 34:1 55:1 58:1 77:1 88:1 102:1 112:1 118:1 124:1 127:1 236:1 246:1 258:1 # ideational dyspraxia
2:1 6:1 11:1 12:1 15:1 18:1 26:1 28:1 32:1 34:1 50:1 54:2 76:1 107:1 111:1 136:1 245:1 269:1 # idiopathic neutropenia
1:1 5:2 11:1 12:1 14:1 15:1 18:1 20:1 26:1 28:1 32:1 34:1 53:1 54:1 55:1 58:1 72:1 89:1 107:1 111:1 116:1 152:1 172:1 234:1 257:1 269:1 286:1 # idiopathic trigeminal neuralgia
6:1 12:1 20:1 24:1 26:1 28:1 32:1 34:1 56:1 97:1 103:1 257:1 # idioventricular; rhythm
2:1 3:1 9:1 15:1 34:1 55:1 72:1 113:1 196:1 # iduronate
31:1 40:1 152:1 266:1 # ig, nos
35:1 52:1 60:1 84:1 152:1 278:1 # igg myeloma
6:1 16:1 18:1 19:1 39:1 67:1 90:1 104:1 117:1 146:1 152:1 165:1 178:1 190:1 206:1 # igg subclass deficiency
5:1 14:1 43:1 100:1 156:1 217:1 276:1 # il-13ralpha1
4:1 5:1 17:1 27:1 30:1 59:1 88:1 100:1 141:1 184:1 # ileal reservoir
5:1 9:1 10:1 13:1 17:1 26:1 27:1 49:1 55:1 66:1 77:1 100:1 234:1 # ileitis regional
4:1 10:1 14:1 16:1 25:1 27:1 33:1 40:1 41:1 47:1 60:1 64:1 100:1 169:1 182:1 189:1 223:1 225:1 226:1 # ileostomy underactive
27:1 42:1 59:1 62:1 65:1 97:1 100:1 166:1 226:1 269:1 # ileus adhesive
5:1 7:1 14:1 24:1 27:1 53:1 99:1 100:1 139:1 152:1 187:1 193:1 237:1 # illegal migrants
8:1 9:1 12:1 26:1 42:1 47:1 49:1 62:1 77:1 99:1 100:1 114:1 126:1 265:1 # illusion, auditory
27:1 34:1 45:1 53:1 151:1 275:1 288:1 # imidazole
7:1 12:1 34:1 43:1 53:1 71:2 87:1 91:1 133:1 140:1 151:1 211:1 241:1 279:1 # imidodiphosphate, guanylyl
1:1 31:1 33:1 34:1 53:1 67:1 151:1 172:1 180:1 274:1 295:1 # imino acids
1:1 2:1 11:1 14:1 19:1 23:1 39:1 53:2 56:1 69:1 71:1 85:1 86:1 101:1 119:1 138:1 142:1 151:1 153:1 155:1 159:1 162:1 171:1 172:1 175:1 176:1 211:1 256:1 # imipramine 2 hydroxylase
3:1 6:1 7:1 10:1 11:1 15:1 24:1 39:1 51:1 58:1 67:1 74:1 89:1 95:1 113:1 122:1 151:1 152:1 169:1 178:1 187:1 201:1 207:1 # immune associated antigens
4:1 11:1 14:1 30:1 151:1 169:1 # immune sera
10:1 33:1 41:1 49:1 50:1 97:1 145:1 151:1 169:1 189:1 225:1 226:1 # immunity, active
1:1 31:1 52:1 65:1 73:1 81:1 88:1 122:1 151:1 169:1 177:1 185:1 231:1 287:1 # immunoglobulin heavy chains
16:1 17:1 30:1 31:1 39:1 52:1 74:1 80:1 88:1 148:1 151:1 169:1 177:1 185:1 218:1 231:1 # immunoglobulins decreased
1:1 9:1 13:1 31:1 40:1 50:1 51:1 63:1 90:1 105:1 106:1 144:1 151:1 169:1 184:1 266:1 # immunosuppressive poisoning
6:1 9:1 10:1 15:1 17:1 26:1 30:1 74:1 77:1 102:1 107:1 118:1 122:2 127:1 141:1 151:1 160:1 199:1 258:1 287:1 # impaired sensations
5:1 6:2 17:1 24:1 37:1 55:1 103:1 107:1 141:1 151:1 194:1 199:1 287:1 # impairment renal
1:1 2:1 6:1 37:2 60:1 63:1 64:1 85:1 89:1 105:1 116:1 119:1 129:1 151:1 199:1 210:1 273:1 280:1 # impingement; syndrome
1:1 3:1 7:1 19:1 24:1 42:1 49:1 50:1 63:1 72:1 105:1 151:1 161:1 187:1 199:1 261:1 # implant site burning
7:1 19:1 24:1 111:1 151:1 161:1 187:1 199:1 211:1 # implants hip
1:1 20:1 23:1 24:1 151:1 199:1 # imprint
4:1 11:1 30:1 59:1 83:1 97:1 151:1 199:1 # impulses, nerve
1:1 9:1 38:1 47:1 48:1 49:1 55:1 57:1 66:1 97:1 100:1 108:1 117:1 143:1 145:1 226:1 286:1 # inability to conceive
1:1 10:2 15:1 33:1 41:1 55:1 127:1 189:1 191:1 225:1 226:1 286:1 # inactivation, x
1:2 10:1 15:1 19:1 31:1 33:1 39:1 41:1 47:1 53:1 55:1 89:1 161:1 167:1 172:1 180:1 189:1 191:1 225:1 226:1 231:1 286:1 # inactivators, plasminogen
1:1 3:1 12:1 15:1 16:1 29:1 55:1 87:1 113:1 166:1 190:1 202:1 286:1 # inadequate food diet
1:2 3:2 15:1 16:1 33:1 55:1 63:1 73:1 88:1 105:1 111:1 113:1 166:1 286:1 # inadequate teaching
1:2 6:1 9:1 10:1 17:1 22:1 24:1 26:1 41:1 55:1 77:1 80:1 102:1 103:1 107:1 118:1 173:1 188:1 225:1 286:1 290:1 # inapparent infection
1:2 5:1 7:1 14:1 17:1 25:1 32:1 35:1 50:1 74:1 122:1 151:1 158:1 164:1 212:1 242:1 262:1 287:1 # inbred strains animals
1:1 3:1 9:1 10:1 13:1 15:1 18:1 26:1 38:1 42:2 46:1 49:1 57:1 60:1 67:1 77:1 117:1 127:1 161:1 199:1 232:1 # incision site complication
1:1 3:1 9:1 13:1 15:1 26:1 35:2 42:2 47:1 49:1 60:1 67:1 77:1 81:1 116:1 117:1 278:1 # incision site haematoma
1:1 3:1 8:1 9:1 13:1 26:1 42:2 49:1 67:1 70:1 77:1 81:2 116:1 117:1 157:1 # incision site haemorrhage
1:1 3:1 7:1 12:1 13:1 17:1 27:1 29:1 39:1 57:1 60:1 68:1 88:1 90:1 107:1 117:2 131:1 161:1 199:1 218:1 226:1 # incomplete pancreas divisum
1:1 17:1 30:1 37:1 39:1 45:1 52:1 68:1 74:1 87:1 88:1 114:1 117:1 148:1 163:1 218:1 # increased blood volume
1:1 12:1 17:1 27:1 30:1 39:1 51:1 68:1 74:1 84:1 87:1 88:1 97:1 117:1 148:1 218:1 227:1 284:1 # increased levels sodium
1:1 7:1 17:1 18:1 21:1 30:1 33:1 34:1 39:1 43:1 50:1 56:1 67:1 74:1 88:1 117:1 148:1 218:1 242:1 274:1 294:1 295:1 # increased phytanic acid
1:1 17:1 21:1 30:1 36:1 39:2 42:1 68:1 74:1 88:1 106:1 117:1 148:1 178:1 218:1 227:1 284:1 # increased potassium
1:2 6:1 17:2 30:1 39:1 50:1 74:1 88:1 117:1 148:1 218:1 # increased renin
1:3 4:1 10:1 11:1 15:1 17:2 30:2 39:1 50:1 68:1 74:1 86:1 88:2 117:1 125:1 127:1 148:1 218:2 298:1 # increased serum creatinine
1:1 4:1 12:1 17:1 30:2 39:1 51:1 68:2 74:1 87:1 88:1 117:1 125:1 148:1 218:1 227:1 284:1 # increased serum sodium
1:2 17:1 21:1 30:1 39:1 49:1 53:1 69:1 74:1 88:1 117:1 131:1 142:1 148:1 172:1 218:1 256:1 # increased vitamin c
1:2 17:1 21:1 30:1 39:1 49:1 53:1 69:1 74:1 88:1 117:1 131:1 142:1 148:1 172:1 218:1 256:1 # increased vitamin d
1:2 17:1 21:1 30:1 39:1 49:1 53:1 69:1 74:1 88:1 117:1 131:1 142:1 148:1 172:1 218:1 256:1 # increased vitamin e
1:1 8:1 15:1 47:1 117:1 154:1 206:1 238:1 265:1 277:1 # incubators
1:2 4:1 12:1 58:1 64:1 123:1 125:1 206:1 270:1 301:1# india rubber skin
1:1 7:2 12:1 14:1 24:1 28:1 32:1 33:1 46:1 58:1 64:1 139:1 157:1 158:1 187:1 270:1 301:1# indian tragacanth
1:2 12:1 18:1 20:1 21:1 22:1 35:1 46:1 62:1 64:2 69:1 196:1 232:1 270:2 301:1# indica, tamarindus
1:1 2:1 23:1 28:1 29:1 33:1 37:1 41:1 44:1 60:1 64:1 81:1 87:1 98:1 128:1 133:1 137:1 174:1 196:1 213:1 270:1 280:1 # indomethacin product
1:2 3:1 4:1 15:1 27:1 28:1 29:1 38:1 45:1 46:1 63:1 64:1 65:1 84:1 99:1 105:1 130:1 202:1 263:1 270:1 293:1 # indwelling foley catheter
1:1 4:1 7:1 12:1 24:1 58:1 76:1 173:1 187:1 204:1 267:1 # infant diaper
1:2 7:1 8:1 15:1 24:1 47:1 117:1 154:1 187:1 204:1 206:1 238:1 265:1 277:1 # infant incubators
1:1 7:1 9:1 10:1 20:1 24:1 26:2 32:1 42:1 43:1 45:1 49:1 52:1 55:1 56:1 77:1 102:1 118:1 136:1 187:1 204:1 231:1 246:1 257:1 # infant nutritional physiology
1:1 4:1 7:2 12:1 14:1 22:1 24:2 37:1 58:1 166:1 187:2 194:1 204:1 # infant radiant warmer
1:1 7:2 10:1 24:1 26:1 27:1 34:1 38:1 40:1 42:1 63:1 100:1 139:1 185:1 187:1 204:1 207:1 222:1 # infantile gangliosidosis gm1
1:1 5:1 7:1 10:2 13:1 14:1 18:1 22:1 24:1 25:1 27:1 39:1 42:1 100:1 107:2 112:1 140:1 187:1 204:1 207:1 235:1 246:1 249:1 # infantile spastic paralysis
1:1 2:1 7:1 19:1 24:1 30:1 40:1 45:1 68:1 109:1 187:1 204:1 223:1 # infantum; roseola
1:1 3:1 9:1 10:2 13:1 22:1 25:1 26:1 41:1 59:1 61:1 77:1 102:1 118:1 204:1 225:1 # infarction of testis
1:1 4:1 5:1 9:1 10:1 14:1 17:1 22:1 26:1 41:1 48:1 77:1 102:1 118:1 164:1 204:1 225:1 # infarction; cerebral
1:1 5:1 6:1 9:1 10:1 17:1 22:1 26:1 41:1 55:1 77:1 102:1 118:1 204:1 225:1 # infarction; renal
1:1 5:1 9:2 10:1 11:1 12:1 21:1 26:1 29:1 41:1 52:1 76:1 77:1 80:1 102:1 118:1 183:1 188:1 211:1 225:1 248:1 290:1 # infection by dipetalonema
1:1 9:1 10:1 19:1 26:1 41:1 77:1 80:1 84:1 89:1 99:1 102:1 111:1 118:1 152:1 188:1 225:1 290:1 293:1 # infection by shigella
1:1 9:1 10:1 26:1 41:1 55:1 77:1 80:1 100:1 102:1 118:1 188:1 225:1 287:1 290:1 # infection nails
1:1 9:1 10:1 26:1 27:1 41:1 50:1 77:1 80:1 102:1 118:1 161:1 188:1 211:1 225:1 290:1 # infection nipple
1:1 9:1 10:1 18:1 26:1 41:1 76:1 77:1 80:1 84:1 102:1 118:1 131:1 188:1 225:1 290:1 # infection pelvic
1:1 6:1 9:1 10:1 13:1 26:1 41:1 50:1 76:1 77:1 80:1 102:1 118:1 188:1 225:1 290:1 # infection penis
1:1 5:1 9:1 10:1 12:1 19:1 26:1 41:1 58:1 69:1 73:1 77:1 80:1 102:1 118:1 138:1 188:1 225:1 268:1 290:1 # infection; chlamydial
1:1 9:1 10:1 12:1 22:1 26:1 31:1 41:1 46:1 58:1 77:1 80:1 95:1 102:1 115:1 118:1 188:1 225:1 240:1 290:1 # infection; nocardia
1:1 4:1 8:1 9:1 10:1 20:1 21:1 26:2 41:1 49:1 76:1 77:1 80:1 102:1 118:1 143:1 188:1 225:1 233:1 267:1 290:1 # infection; periorbital
1:1 6:1 9:1 10:1 17:1 20:1 22:1 26:1 34:1 41:1 55:1 77:1 80:1 102:1 118:1 122:1 131:1 141:1 188:1 225:1 290:1 # infections, arenaviridae
1:1 9:1 10:1 20:1 26:1 34:1 41:1 55:1 77:1 80:1 102:1 118:1 122:1 131:1 141:2 143:1 188:1 225:1 290:1 # infections, birnaviridae
1:1 9:1 10:1 20:1 26:1 34:1 41:1 77:1 80:1 101:1 102:1 106:1 118:1 122:1 131:1 141:1 188:1 225:1 275:1 290:1 # infections, poxviridae
1:3 10:1 11:1 14:1 26:1 31:1 32:1 33:1 36:1 41:1 62:1 73:1 80:1 86:1 102:1 110:1 111:1 120:1 131:1 158:1 180:1 188:1 225:1 290:1 291:1 # infectious bovine rhinotracheitides
1:1 10:1 12:1 13:1 17:1 26:1 30:2 39:1 41:1 62:1 80:1 88:2 102:1 110:2 136:1 148:1 149:1 164:1 188:1 225:1 290:1 291:1 # infectious disease outbreaks
1:1 4:1 8:1 10:1 12:1 13:1 16:1 26:1 41:1 51:1 62:1 80:1 102:1 110:1 115:1 144:1 149:1 182:1 188:1 225:1 243:1 250:1 271:1 290:1 291:1 299:1 300:1 # infectious disorder
1:1 5:1 6:1 10:1 26:1 38:1 41:1 43:1 48:1 49:1 62:1 80:1 81:1 102:1 110:1 117:1 121:1 188:1 216:1 225:1 290:1 291:1 # infectious encephalitides
1:1 4:1 9:1 10:1 14:1 15:1 26:1 41:1 47:1 57:1 62:1 80:1 95:1 102:1 110:1 188:1 225:1 252:1 290:1 291:1 # infectious keratoconjunctivitis
1:1 9:1 10:2 26:1 38:1 41:1 49:1 62:1 64:1 71:1 80:1 102:1 106:1 110:1 112:1 188:1 225:1 236:1 290:1 291:1 # infectious; spondylitis
1:1 4:2 8:2 11:1 20:1 26:1 34:1 65:1 70:1 91:1 97:1 116:1 184:1 188:1 233:1 # inferior hemorrhoidal nerve
1:1 4:1 10:1 38:1 49:1 100:1 150:1 188:1 # infertility;m
1:1 19:1 37:1 69:1 74:1 # inflamed;throat
1:1 3:1 4:1 10:1 15:1 19:1 22:1 35:1 61:1 69:1 126:1 127:1 130:1 150:1 # inflammation of artery
1:1 6:1 9:1 10:2 15:1 18:1 19:1 24:1 35:1 64:1 69:1 87:1 127:1 133:2 207:1 235:1 # inflammations, endodontic
1:1 15:2 19:1 28:1 35:1 47:1 52:1 54:1 56:1 69:1 84:1 107:1 147:1 # inflammatory myelopathy
1:2 5:1 6:1 9:1 10:1 14:1 26:1 41:1 77:1 80:1 102:1 114:1 118:1 122:1 131:1 141:1 188:1 225:1 290:1 # influenza viral infections
1:1 3:1 9:1 20:1 23:1 26:1 42:2 49:2 62:2 72:1 77:1 109:1 125:1 # infusion site pruritus
1:2 4:1 5:1 27:1 50:1 55:1 58:1 63:1 65:1 105:1 286:1 # inguinal hernia left
1:1 5:1 7:1 9:1 10:1 14:1 15:1 19:1 24:1 26:1 28:1 77:1 81:1 102:1 118:1 127:1 187:1 258:1 # inhalation; anthrax
1:2 3:1 4:1 8:1 11:1 20:1 38:1 45:1 49:1 52:1 57:1 59:1 64:1 65:1 74:1 163:1 178:1 233:1 263:1 270:1 # inherited color blindness
1:1 2:1 7:1 8:1 19:1 21:1 23:1 24:1 25:1 28:1 30:1 39:1 40:1 44:1 47:1 49:1 81:1 111:1 143:1 148:1 157:1 185:1 210:1 219:1 265:1 277:1 292:1 # inhibitors prostaglandin synthase
1:1 7:1 8:1 22:1 46:1 47:1 49:1 101:1 111:1 120:1 143:1 162:1 175:1 240:1 265:1 277:1 292:1 # inhibitors, carboxyanhydrase
1:2 3:1 8:1 14:1 24:1 30:1 39:1 47:1 49:1 111:1 143:1 148:1 237:1 265:1 277:1 292:1 # inhibitors, integrase
1:2 3:1 9:1 10:1 26:1 41:1 42:1 49:1 50:1 63:1 72:1 77:1 80:1 102:1 105:1 118:1 225:1 261:1 290:1 # injection site burning
1:1 3:1 9:1 10:1 26:1 41:1 42:1 49:1 68:1 77:1 80:1 102:1 114:1 118:1 199:1 225:1 290:1 # injection site lump
1:1 3:1 9:1 10:1 26:1 27:1 31:1 41:1 42:1 49:1 77:1 80:1 83:1 87:1 102:1 118:1 196:1 225:1 290:1 # injection site nodule
1:1 3:1 9:1 10:2 13:1 26:1 31:1 41:1 42:1 49:2 77:1 80:1 102:1 118:1 131:1 210:1 225:1 290:1 # injection site synovitis
1:1 11:1 20:1 34:1 59:1 72:1 190:1 246:1 # injuries kidneys
1:1 4:1 10:1 11:1 15:1 18:1 20:1 58:1 59:1 67:1 72:1 97:1 127:1 190:1 209:1 235:1 # injuries nerve sciatic
1:1 13:1 20:2 25:1 59:1 72:1 190:1 # injuries wrist
1:1 11:1 20:1 59:1 72:1 190:1 # injuries, knee
1:1 10:1 20:1 27:1 59:1 72:1 83:1 161:1 190:1 211:1 # injuries, multiple
1:1 9:1 10:1 15:1 20:1 26:1 59:1 72:1 77:1 95:1 102:1 107:1 118:1 127:1 154:1 190:1 258:1 # injuries, occupational
1:1 7:1 27:1 72:1 126:1 # injury ankle
1:1 37:1 60:1 72:1 91:1 126:1 280:1 # injury home
1:1 2:1 9:1 61:1 62:1 72:1 73:1 117:1 126:1 164:1 205:1 # injury of bronchus
1:1 22:1 61:1 72:1 88:1 126:1 # injury of ear
1:1 43:1 51:1 54:1 59:1 61:1 62:1 72:1 81:1 126:1 157:1 216:1 259:1 # injury of oesophagus
1:2 47:1 72:1 126:1 # injury to skin
1:2 55:1 72:1 126:1 157:1 191:1 234:1 286:1 # injury; vagina
1:1 19:1 39:1 72:1 111:1 126:1 161:1 211:1 # injury; whiplash
1:1 5:1 6:1 16:1 19:1 21:1 24:1 103:1 246:1 # inlays, dental
1:1 6:1 24:1 31:1 48:1 72:2 95:1 103:1 194:1 277:1 # innocent murmurs
1:2 6:1 7:1 8:1 9:1 13:1 18:2 22:1 30:1 31:1 50:3 51:1 63:1 105:1 106:1 139:1 144:1 180:1 184:1 198:1 242:1 277:1 # inorganic arsenic poisoning
1:1 2:1 6:1 7:1 8:1 18:1 31:1 32:1 49:1 50:2 57:1 60:1 64:1 89:1 106:1 110:1 139:1 169:1 180:1 198:1 199:1 201:1 231:1 242:1 # inorganic nitrogen compounds
1:1 31:1 62:1 125:1 131:1 141:1 180:1 # inovirus
1:1 30:1 41:1 62:1 80:1 122:1 125:1 131:1 141:1 290:1 # insect virus
1:1 5:1 27:1 30:1 41:1 46:1 80:1 122:1 209:1 272:1 290:1 # insect, scale
1:1 12:1 21:1 22:1 25:1 26:1 38:1 39:1 46:1 49:1 100:1 108:1 115:1 122:1 143:1 191:1 209:1 219:1 240:1 # instability cardiovascular
1:1 18:1 67:1 90:1 104:1 122:1 190:1 # insufficiency;cerebrovascular
1:2 7:1 10:1 12:1 24:1 38:1 59:1 83:1 87:1 90:1 120:1 122:1 187:1 190:1 207:1 263:1 292:1 # insulin antibodies
1:2 2:1 11:1 37:1 38:1 47:1 60:1 64:1 83:1 85:1 90:1 119:1 122:1 136:1 151:1 169:1 184:1 210:1 263:1 273:1 280:1 # insulin autoimmune syndrome
1:2 6:1 16:1 17:3 30:1 37:1 38:1 39:1 80:1 83:1 88:1 90:1 116:1 122:1 141:1 148:1 218:1 263:1 # insulin requirement decrease
1:1 3:1 8:1 10:1 14:1 15:1 24:1 25:1 26:1 33:1 40:1 41:1 47:1 91:1 102:1 127:1 189:1 204:1 237:1 252:1 258:1 265:1 # integration host factor
1:1 2:1 3:1 10:1 14:1 15:1 23:1 24:1 26:1 44:1 62:1 102:1 125:1 127:1 131:1 141:1 237:1 252:1 258:1 # integrations, provirus
1:1 3:1 6:1 17:1 24:1 38:1 48:1 74:2 84:1 89:1 98:1 99:1 152:1 196:1 201:1 293:1 # intelligence reduced
1:1 3:1 6:1 8:1 9:1 10:1 11:1 17:1 24:2 26:1 32:1 70:1 77:1 102:1 103:1 116:1 118:1 183:1 207:1 277:1 # intentioned tremors
1:1 2:1 3:1 4:1 5:1 9:1 11:1 15:1 19:1 24:1 46:1 72:1 122:1 130:1 269:1 272:1 # intercalated neurons
1:1 3:1 4:1 5:1 7:1 15:1 19:1 24:1 38:1 46:1 64:1 130:1 139:1 152:1 272:1 # intercalating ligands
1:1 3:1 4:1 8:1 17:1 24:1 27:1 47:1 48:1 80:1 121:1 130:1 197:1 265:1 269:1 277:1 # interleukin 21 receptors
1:1 3:1 4:1 8:1 17:1 24:1 27:1 47:1 48:1 80:1 121:1 130:1 197:1 265:1 269:1 # interleukin 4 receptor
1:1 3:1 4:1 24:1 27:1 130:1 269:1 # interleukin-1beta
1:1 3:1 4:1 5:1 9:1 12:1 17:1 19:1 24:1 26:1 28:1 36:1 37:1 56:1 58:1 69:1 74:1 77:1 81:1 106:1 122:1 130:1 194:1 234:1 239:1 # intermediate hypothalamic regions
1:1 3:1 4:1 24:1 49:1 57:1 62:1 109:2 125:1 130:1 184:1 197:1 # interruptus, coitus
1:1 3:1 4:2 6:1 10:2 17:1 24:1 29:1 30:1 48:1 49:1 59:1 76:2 97:1 112:1 117:1 121:1 130:1 226:1 267:1 277:2 # interspersed repetitive sequences
1:1 3:1 4:1 7:1 12:2 20:1 24:1 32:1 34:1 39:1 42:1 46:1 58:1 64:1 130:1 150:1 152:1 234:1 257:1 301:1# intertriginous candidiasis
1:1 3:2 4:2 5:1 12:1 13:1 15:1 18:1 24:1 46:2 67:1 97:1 104:1 130:1 149:1 150:1 209:1 232:1 272:1 # intervertebral disc calcification
1:2 3:1 5:1 9:1 10:1 24:1 25:1 26:1 42:1 55:1 59:2 65:1 77:1 166:1 286:1 298:1 # intestinal adhesion
1:3 3:1 5:1 10:1 24:1 25:1 55:1 59:1 67:1 98:1 286:1 298:1 # intestinal mucin 2
1:2 2:1 3:1 5:2 10:1 15:1 24:1 25:1 32:1 40:1 43:1 54:1 55:1 56:1 57:1 59:1 98:1 160:1 245:1 259:1 286:1 298:1 # intestinal mucosal atrophy
1:2 3:1 5:1 10:1 13:1 24:1 25:1 40:1 42:1 45:1 55:1 59:1 106:2 140:1 222:1 239:1 249:1 286:1 298:1 # intestinal polyposis
1:2 3:1 5:1 10:1 24:1 25:2 35:1 47:1 55:1 59:1 60:1 278:1 286:1 298:1 # intestinal stoma
1:3 3:1 4:1 5:1 10:1 24:1 25:1 26:1 40:1 42:2 50:1 55:1 59:1 222:1 277:1 286:1 298:1 # intestinal; yersiniosis
1:1 4:1 7:1 14:1 19:1 24:1 27:1 30:1 33:1 40:1 41:1 45:1 47:2 117:1 189:1 193:1 # intolerance; lactose
1:1 2:1 6:1 8:1 9:1 14:1 15:1 21:1 24:2 32:1 33:2 37:1 57:1 73:1 103:1 158:1 # intracoronal attachment
1:2 7:1 14:2 17:3 23:1 24:1 30:1 32:1 33:1 39:1 50:1 59:1 72:1 74:1 88:1 90:1 117:1 148:1 158:1 178:1 193:1 218:2 228:1 242:1 # intracranial pressure increased
1:1 7:1 11:1 14:2 15:1 24:1 32:1 33:1 35:1 47:1 48:1 50:1 68:1 95:1 158:1 193:1 218:1 242:1 251:1 269:1 # intracranial; pneumatocele
1:1 7:1 14:1 15:1 19:1 24:1 26:1 32:1 45:1 63:1 65:1 73:1 91:1 95:1 107:1 121:1 158:1 234:1 # intrahepatic cholangiocarcinoma
1:3 2:1 3:1 4:1 14:2 24:2 25:1 32:2 39:1 54:1 72:1 76:1 126:1 139:1 158:1 184:1 212:1 267:1 # intraoperative gastrointestinal injury
1:2 4:1 5:1 6:1 14:2 17:1 24:1 32:1 54:1 55:1 72:1 76:1 126:1 158:1 267:1 # intraoperative renal injury
1:1 4:2 14:1 20:1 24:1 32:1 49:1 50:1 58:1 65:1 76:1 158:1 173:1 233:1 267:1 # intraperitoneal hernia
1:1 3:1 5:1 6:1 14:1 17:1 22:1 24:1 32:1 36:1 53:1 55:1 58:1 79:1 116:1 158:1 288:1 # intrarenal azotemia
1:1 3:1 4:1 9:1 10:1 14:2 15:1 16:1 18:1 20:1 24:1 26:1 32:1 48:1 53:1 77:1 102:1 118:1 127:1 130:1 131:1 136:1 152:1 158:1 233:1 237:1 252:1 258:1 # intrauterine device migration
1:1 2:1 3:1 4:1 10:1 14:1 15:1 17:1 20:1 21:1 22:1 24:1 26:1 28:1 29:1 32:1 102:1 115:1 127:1 130:1 136:1 158:1 233:1 237:1 248:1 258:1 275:1 # intrauterine growth retardatio
1:1 6:1 7:1 14:1 24:1 26:1 32:1 35:1 39:1 63:1 65:1 116:1 154:1 158:1 191:1 209:1 224:1 234:1 # intravascular hemangioendothelioma
1:2 2:2 3:1 9:1 23:1 24:1 32:1 36:1 44:1 66:1 75:1 78:1 79:1 82:1 92:1 93:1 94:1 96:1 132:1 134:1 135:1 214:1 215:1 # intron, protein
1:1 6:1 14:1 15:1 21:1 22:1 24:1 33:1 37:1 41:1 46:1 48:1 59:1 68:1 109:1 189:1 209:1 # intumescent cataract
1:3 7:1 14:1 17:1 22:1 27:1 30:1 38:1 39:1 48:1 74:1 83:1 88:2 117:2 146:1 148:1 193:1 218:1 263:1 # inulin clearance increased
1:1 13:1 39:1 40:1 42:2 57:1 97:1 191:1 222:1 226:1 229:1 249:1 # invasive mycosis
1:1 2:1 4:1 9:1 26:1 35:1 40:1 42:1 51:1 60:2 70:1 73:1 77:1 97:1 122:1 273:1 277:1 278:1 # inversions, chromosomal
12:1 16:1 26:2 28:1 34:1 36:1 43:1 54:1 73:1 80:1 87:1 91:1 111:1 124:1 259:1 # iodide, echothiophate
1:1 11:1 12:1 26:1 86:1 87:1 151:1 170:1 199:1 # iodine 123 imp
1:2 9:1 11:1 12:1 13:1 26:1 50:1 51:1 63:1 86:1 87:1 105:1 106:1 144:1 170:1 184:1 # iodine poisoning
2:1 26:1 36:1 40:1 42:1 87:1 133:1 145:1 222:1 260:1 # iodotyrosine
5:1 15:1 19:1 26:1 28:1 35:1 36:1 69:1 81:1 # iothalamate
34:1 42:1 211:1 # ipsid
112:1 211:1 # ipsps
2:1 9:1 13:1 36:1 47:1 51:1 54:1 76:1 141:1 144:1 # iron isotope
1:1 2:1 4:1 9:1 12:1 52:1 97:1 141:1 166:1 170:1 # iron overloading
2:1 3:1 5:1 9:1 15:1 19:1 101:1 113:1 141:1 # iron oxalate
2:1 9:1 12:1 13:1 14:1 26:1 36:1 47:1 51:1 141:1 144:1 166:1 184:1 # iron radioisotope
4:1 17:1 50:1 58:1 65:1 67:1 74:1 98:1 141:1 163:1 196:1 292:1 # irreducible; hernia
4:1 17:1 35:1 42:1 57:1 60:1 97:1 141:1 277:1 278:1 292:1 # irreversible coma
4:1 7:1 10:2 15:1 16:1 20:1 21:1 24:1 34:1 35:1 49:2 127:1 141:1 182:1 187:1 194:1 294:1 # irritant dermatitides
9:2 10:1 15:1 20:1 21:1 26:1 47:1 49:1 63:1 77:1 102:1 118:1 127:1 141:1 258:1 # irritation tongue
9:1 10:1 15:1 20:1 21:1 22:1 26:1 43:1 49:1 77:1 81:1 102:1 118:1 126:1 127:1 141:1 216:1 258:1 # irritation; pharynx
13:1 31:1 40:1 53:1 58:1 65:1 73:1 116:1 209:1 266:1 # ischemia nos
13:1 22:1 53:1 58:1 65:2 73:1 88:1 116:1 150:1 209:1 # ischemia; heart
2:1 13:1 18:1 25:1 32:1 53:1 65:1 73:1 116:1 209:1 212:1 # ischemic stroke
4:1 10:1 13:1 30:1 58:1 150:1 # isertia
2:1 8:1 13:1 20:1 43:1 51:1 52:1 56:1 65:1 73:1 74:1 85:2 95:1 119:1 121:1 138:1 144:1 153:1 155:1 159:1 171:1 176:1 254:1 268:1 # isoephedrine hydrochloride
3:1 13:1 15:1 19:1 43:1 45:1 51:1 58:1 74:1 91:1 113:1 143:1 144:1 177:1 # isolated phobia
4:1 13:1 14:1 30:1 37:1 39:1 51:1 59:1 60:1 144:1 148:1 280:1 # isomerases
3:1 5:1 6:1 13:1 15:1 17:1 23:1 38:1 51:1 54:1 55:1 83:1 90:1 113:1 144:1 204:1 # isoprenaline sulfate
2:1 13:1 23:1 44:1 51:1 54:2 71:1 144:1 245:1 # isopropylmeprobamate
13:1 16:1 34:1 51:1 54:1 68:1 101:1 124:1 125:1 133:1 144:1 166:1 184:1 260:1 # isopyrum adoxoide
13:1 21:1 36:2 39:1 42:1 47:1 51:1 54:1 59:1 68:1 76:1 106:1 144:1 178:1 227:1 284:1 # isotopes, potassium
1:1 13:1 36:1 49:1 51:1 63:1 73:1 76:1 105:1 111:1 144:1 145:1 239:1 # isotype switching
2:1 4:1 5:1 6:1 13:1 16:1 27:1 51:1 56:1 57:1 71:1 85:1 89:1 119:1 126:1 138:1 144:1 153:1 155:1 159:1 171:1 176:1 191:1 201:1 231:1 # isovaleryl coa dehydrogenase
5:1 18:1 21:1 29:1 38:1 46:1 47:1 49:1 52:1 73:2 81:1 95:1 232:1 268:1 # italica, chaetochloa
1:1 7:1 49:1 63:1 64:1 73:1 81:1 105:1 111:1 # itching hands
1:1 49:1 61:1 63:1 73:1 83:1 105:1 111:1 191:1 # itching of vulva
8:1 9:1 11:1 59:1 120:1 126:1 183:1 226:1 # ivory bones
8:1 19:1 25:1 39:1 45:1 57:1 62:1 120:1 125:1 126:1 131:1 141:1 226:1 # ivory coast ebolavirus
4:1 13:1 20:1 233:1 # ixeris
73:1 98:1 106:1 110:1 # j pouch
1:1 30:1 39:1 55:1 148:1 286:1 # jak1 kinase
17:1 177:1 218:1 269:1 # jakob-creutzfeldt
1:1 55:1 63:1 105:1 129:1 173:1 # jaw snapping
1:2 63:1 105:1 # jaw winking
1:1 107:1 287:1 # jaw; pain
2:1 11:1 15:1 28:1 43:1 54:1 62:1 107:1 121:1 125:1 131:1 141:1 245:1 # jc virus nephropathy
3:1 5:1 6:1 13:1 25:1 31:1 40:1 42:1 55:1 169:1 222:1 249:1 266:1 # jejunal stenosis
10:1 13:1 31:1 40:1 49:1 50:1 169:1 266:1 # jejunitis nos
31:1 40:1 68:1 169:1 266:1 # jejunum, nos
9:1 13:1 70:1 84:1 99:1 104:1 140:1 293:1 # jellyfishs, moon
1:1 30:1 39:1 55:1 148:1 286:1 # jnk1 kinase
2:1 37:1 60:1 64:1 85:1 119:1 177:1 210:1 273:1 280:1 # job syndrome
11:1 12:1 13:1 30:2 39:1 59:1 88:1 148:1 149:1 # johnes disease
3:1 6:1 9:2 10:1 17:1 25:1 26:1 33:1 41:1 51:1 77:1 88:1 97:1 102:1 118:1 122:2 189:1 225:1 # johnson reaction stevens
1:2 24:1 72:1 126:1 184:1 # joint injury
1:1 10:1 11:1 24:1 25:1 59:1 178:1 184:1 # joint stiffness
1:3 9:1 19:1 24:1 31:1 38:1 50:1 63:1 69:1 84:1 99:1 105:1 184:1 263:1 293:1 # joint swelling noninflammatory
1:1 11:1 24:1 184:1 # joint, knee
1:1 5:1 21:1 22:1 24:1 160:1 184:1 277:1 # joint, tarsal
6:1 24:1 37:1 103:1 # judgment
1:1 2:1 13:1 19:1 22:1 28:1 40:1 42:1 60:1 66:1 78:1 83:1 97:1 120:1 222:1 249:1 273:1 # jugular vein thrombosis
36:1 52:1 83:1 87:1 120:1 145:1 199:1 236:1 # jugulotympanic body
123:1 206:1 # jujube
2:1 6:1 9:1 11:1 23:1 36:1 44:1 47:1 57:1 75:1 89:1 92:1 117:1 169:1 201:1 231:1 # jun proto oncogene
9:1 10:1 26:1 41:1 48:1 77:1 84:1 99:1 102:1 117:1 118:1 169:1 225:1 293:1 # junction, cell
5:1 7:1 9:1 10:2 19:1 26:1 31:1 37:1 41:1 55:2 62:1 77:1 84:1 95:1 102:1 117:1 118:1 165:1 169:1 225:1 # junctional melanocytic naevus
5:1 9:1 10:1 13:1 15:1 16:1 17:2 19:1 20:1 22:1 23:1 26:1 35:1 41:1 45:1 55:1 72:1 77:1 102:1 106:1 109:1 116:1 117:1 118:1 121:1 160:1 169:1 225:1 228:1 285:1 # junctional premature depolarisation
90:1 136:1 # jutsu
6:1 27:1 30:1 40:1 43:1 50:1 59:1 91:1 97:1 100:1 239:1 # juvenile kyphoses
108:1 143:1 230:1 # kabi-2165
1:1 5:1 17:1 38:1 66:1 78:1 99:1 # kallikrein b'
1:1 5:1 10:1 13:1 17:1 38:1 66:1 78:1 90:1 99:1 178:1 # kallikrein, tissue
7:1 16:1 38:1 39:1 58:1 64:1 84:1 # kandelias
4:1 7:1 11:1 # kanner
7:1 39:1 122:1 160:1 # kansas
2:1 4:1 7:1 36:1 39:1 55:1 122:1 160:1 # kansas snakeroot
7:1 # kanuka
1:1 30:1 39:1 46:1 66:1 78:1 107:1 148:1 173:1 # kappa casein
1:1 22:1 58:1 122:1 # karwinskias
4:1 20:1 22:1 43:1 54:1 65:1 126:1 233:1 254:1 259:1 # karyopherins
2:1 4:1 20:1 33:1 37:2 39:1 49:1 60:1 64:1 73:1 85:1 108:1 119:1 160:1 210:1 238:1 273:1 280:1 # kasabach merritt syndrome
7:1 11:1 21:1 36:1 39:1 42:1 64:1 68:1 73:1 81:1 84:1 106:1 178:1 227:1 284:1 # kcnd1 potassium channel
2:1 22:1 37:1 60:1 64:1 85:1 88:1 119:1 122:1 210:1 273:1 280:1 # kearns' syndrome
2:1 4:1 37:1 62:1 116:1 125:1 131:1 141:1 # kemerovo virus
4:1 10:2 13:1 14:1 15:1 49:1 127:1 252:1 # keratitis;viral
4:1 14:1 15:1 25:1 47:1 61:1 95:1 165:1 246:1 252:1 # keratocyst of jaw
4:1 7:1 14:1 15:2 28:1 47:1 54:1 64:1 107:1 238:1 252:1 # keratopathy; band
4:1 5:1 7:1 13:1 14:1 15:1 19:1 24:1 40:1 42:1 47:1 54:1 70:1 107:1 161:1 187:1 222:1 249:1 252:1 # keratosis, palmoplantar
2:1 8:1 19:1 29:1 33:1 45:1 47:1 265:1 # ketorolac
6:1 10:1 11:1 29:1 36:1 47:1 188:1 # ketotifene
27:1 45:1 91:1 100:1 129:1 # keyhole pupil
6:1 11:1 24:1 30:1 34:1 103:1 108:1 253:1 # kidney absent
5:1 11:1 21:1 25:1 34:1 38:1 99:1 126:1 218:1 219:1 246:1 # kidney crystallization
8:1 11:1 34:1 65:1 70:1 81:1 89:1 116:1 157:1 # kidney hemorrhage
8:1 11:1 30:1 34:1 59:1 91:2 277:1 # kidney horseshoe
9:1 11:2 25:1 34:1 47:1 183:1 # kidney stone
11:1 34:1 65:1 88:1 166:1 # kidney, head
5:1 7:1 11:1 31:1 34:1 35:1 60:1 140:1 262:1 278:1 # kidney; anomaly
9:1 10:1 11:1 15:1 19:1 26:1 34:1 52:1 77:1 83:1 102:1 118:1 127:1 177:1 258:1 261:1 # kidney; lobulation
1:3 11:1 22:1 30:1 39:1 50:1 55:1 86:1 148:1 198:1 234:1 286:1 # kinase, arginine
1:1 16:1 20:1 30:1 39:1 55:1 101:1 148:1 151:1 162:1 175:1 223:1 239:1 260:1 286:1 # kinase, deoxypyrimidine
1:2 30:1 39:1 42:1 54:1 55:1 148:1 286:1 # kinase, opsin
1:1 7:1 30:1 39:1 55:1 59:1 62:1 148:1 286:1 # kinases, janus
1:2 50:1 # kinin
10:1 15:1 20:1 127:1 141:1 238:1 292:1 # kiribati
13:1 178:1 # kiss1
49:1 # kitlg
9:2 11:2 19:1 27:1 42:1 50:2 58:2 68:2 70:2 84:1 99:1 190:1 253:1 269:2 293:1 # klebsiella pneumoniae pneumonia
3:1 11:1 22:1 25:1 28:1 40:1 150:1 223:1 # knee osteoarthritis
1:1 11:2 14:1 23:1 74:1 86:1 112:1 287:1 # knee sprained
11:1 30:1 34:1 35:1 62:1 91:1 110:1 116:1 287:1 291:1 # knee, housemaid
4:1 6:1 7:1 11:1 14:1 16:1 37:1 63:1 89:1 116:1 182:1 193:1 # knee; derangement
4:1 19:1 30:1 39:1 50:1 97:1 148:1 226:1 # knive, laser
30:1 62:1 125:1 131:1 141:1 177:1 261:1 # kobuviruses
1:1 19:1 22:1 39:1 45:1 50:1 58:1 67:1 139:1 # kolas, garcinia
4:1 7:1 8:2 17:1 70:1 81:2 88:1 97:1 116:1 157:1 188:1 # korean haemorrhagic fever
5:1 8:1 28:1 30:1 81:1 84:1 150:1 # korthalsella
2:1 6:1 7:1 11:1 25:1 32:1 35:1 40:1 50:1 54:1 76:1 136:1 224:1 245:1 269:1 # kostmann neutropenia
14:1 31:1 40:1 49:1 266:1 287:1 # krait, nos
17:1 27:1 146:1 165:1 229:1 253:1 # krebs cycle
1:1 24:1 109:1 123:1 125:1 129:1 169:1 205:1 206:1 # krupin tube shunt
2:1 37:1 60:1 64:1 85:1 119:1 210:1 273:1 280:1 # ktw syndrome
1:1 62:1 125:1 131:1 141:1 169:1 # kunjin virus
1:1 4:1 17:1 30:1 39:1 48:1 84:1 88:1 99:1 117:1 148:1 188:1 218:1 293:1 # kupffer cell increase
13:1 14:1 15:1 21:1 22:1 25:1 36:1 47:1 219:1 252:1 # kyoto wistar rat
17:1 18:1 38:1 121:1 163:1 198:1 206:1 260:1 # kyrgyz republic
3:1 4:1 8:1 17:1 19:1 23:1 29:1 108:1 120:1 130:1 194:1 277:1 # labors preterm
13:1 19:1 21:1 33:1 42:1 59:1 65:1 73:1 136:1 249:1 # lachesis muta
5:1 12:1 13:1 14:1 15:1 19:1 20:1 22:1 30:2 33:1 35:1 39:1 62:1 88:1 107:1 109:1 148:1 149:1 151:1 173:1 218:1 252:1 262:1 # lacrimal apparatus disease
5:1 7:1 19:2 20:1 33:1 35:1 64:1 151:1 185:1 218:1 262:1 # lacrimal gland
1:1 4:2 5:1 9:1 10:1 14:1 15:1 17:1 19:1 21:1 26:1 30:1 33:1 39:1 41:1 74:1 76:1 77:1 88:1 102:1 117:1 118:1 127:1 148:1 189:1 218:1 258:1 267:1 # lactation puerperal increased
3:1 11:1 14:1 19:1 29:1 32:1 33:1 36:1 40:1 41:1 47:1 79:1 158:1 189:1 223:1 # lacto n neotetraosylceramide
3:1 7:1 18:1 19:1 27:1 33:2 35:1 41:2 47:1 50:1 66:1 73:1 177:1 189:2 224:1 238:1 # lactobacterium leichmannii
2:1 19:1 32:1 33:1 36:1 41:1 47:1 48:1 54:1 76:1 84:1 99:1 189:1 245:1 293:1 # lactotrope cell
1:1 9:1 10:1 19:1 22:2 26:1 33:1 41:1 55:1 77:1 102:1 118:1 154:1 169:1 204:1 225:1 # lacunar infarctions
3:1 7:1 15:1 19:1 27:1 33:1 64:1 73:1 81:1 88:1 99:1 100:1 104:1 113:1 # landfill leachate
7:1 19:1 63:1 72:1 # langur
7:2 19:1 24:1 28:1 31:1 34:1 81:1 184:1 187:1 # lanthanoids
17:1 18:1 19:1 20:1 22:1 25:1 32:1 41:1 72:1 84:1 89:1 109:1 120:1 198:1 212:1 228:1 257:1 285:1 # large bowel stricture
4:1 5:1 8:1 12:1 13:1 16:1 19:1 22:1 51:1 63:1 88:1 89:1 115:1 126:1 144:1 149:1 182:1 243:1 250:1 271:1 277:1 299:1 300:1 # laryngeal disorders
5:1 8:1 19:1 22:1 63:1 70:1 81:2 88:1 89:1 116:1 126:1 157:1 # laryngeal haemorrhage
19:1 22:1 31:1 40:1 43:1 54:1 63:1 81:1 126:1 216:1 259:1 266:1 # laryngopharyngitis nos
4:1 19:1 30:2 39:1 74:1 83:1 148:1 # laser, pulsed
3:1 10:1 19:1 25:1 39:1 40:1 42:1 49:1 59:1 97:1 106:1 222:1 226:1 # lasègue test positive
3:2 6:1 13:1 15:2 19:2 24:1 38:1 43:1 100:1 103:1 111:1 113:2 210:1 239:1 # late latent syphilis
3:1 6:1 15:1 19:1 30:1 37:1 59:1 113:1 122:1 # late menses
3:2 9:1 12:1 15:1 19:1 29:2 30:1 58:1 59:1 108:1 113:1 122:1 123:1 # late onset diabetes
1:1 3:1 4:1 5:1 14:1 15:1 19:1 22:1 27:1 55:1 62:1 83:1 98:1 113:1 130:1 131:1 146:1 269:1 286:1 # lateral pulvinar nucleus
15:1 19:1 28:1 56:1 62:1 125:1 147:1 260:1 # lathyrus
4:1 6:2 8:1 18:1 19:1 37:1 48:2 61:1 104:1 116:1 202:1 # law enforcement officer
19:1 288:1 # lazy eye
1:1 117:1 # ldl inc
1:1 22:1 27:1 35:1 50:1 63:1 88:1 105:1 288:1 # learning, maze
7:1 19:1 24:1 27:1 88:1 97:1 161:1 187:1 # leave, plant
1:1 10:2 15:1 18:1 27:1 41:1 65:1 80:1 107:1 121:1 127:1 225:1 235:1 290:1 298:1 # lectin, hepatic
1:1 27:1 38:1 63:1 84:1 99:1 105:1 263:1 293:1 # leg; swelling
1:1 9:2 10:1 11:1 19:1 26:2 27:1 41:1 77:2 80:1 84:1 99:1 102:1 118:1 122:1 183:1 188:1 225:1 234:1 290:1 293:1 # legionella infections
9:1 11:1 19:1 26:1 27:1 77:1 84:1 99:1 183:1 234:1 293:1 # legionellaceae
17:1 25:1 27:2 59:2 178:1 # legs restless
7:2 8:1 13:2 27:2 35:3 50:2 58:2 66:2 224:2 242:2 # leishmania leishmania major
1:1 2:1 7:1 8:1 13:1 18:1 27:1 31:1 32:1 35:1 46:1 50:1 53:1 54:1 58:1 66:1 129:1 172:1 180:1 224:1 232:1 242:1 245:1 277:1 # leishmania tropica minors
7:1 13:1 26:1 27:1 35:1 50:1 66:1 224:1 242:1 # leishmaniosis
2:1 11:1 27:1 37:1 60:1 64:1 85:1 119:1 169:1 210:1 269:1 273:1 280:1 # lejeune syndrome
4:1 12:1 13:1 17:1 27:1 30:2 39:1 53:1 88:1 116:1 148:1 149:1 190:1 # lemierre disease
1:1 27:1 53:1 63:1 105:1 116:1 172:1 # lemming
1:1 6:1 10:1 11:1 24:1 27:1 38:1 62:1 84:1 86:1 103:1 125:1 131:1 141:1 188:1 207:1 226:1 263:1 # lentivirus, feline
22:1 27:1 54:1 107:1 115:1 223:1 # leopard
1:1 2:1 6:1 10:1 22:1 24:1 27:2 31:1 37:1 40:1 54:1 60:1 64:1 85:1 103:1 107:1 115:1 119:1 152:1 180:1 207:1 210:1 223:1 234:1 266:1 273:1 280:1 # leopard syndrome lentiginosis
6:1 12:1 27:1 34:1 37:1 50:1 68:1 121:1 129:1 227:1 284:1 # lepidium meyenii
2:1 10:1 23:1 27:1 33:1 40:1 42:1 44:1 59:1 67:1 83:1 100:1 121:1 190:1 222:1 238:1 274:1 292:1 # leprosies, multibacillary
2:1 4:1 23:1 27:1 40:1 44:1 52:1 83:1 109:1 121:1 123:1 154:1 184:1 206:1 210:1 # leprosy, tuberculoid
16:1 27:1 59:1 74:1 76:1 112:1 # lespedeza
1:2 10:1 11:1 27:1 31:1 53:1 54:1 67:1 69:1 76:1 86:1 98:1 121:1 142:1 172:1 180:1 197:1 256:1 269:1 # leucine aminopeptidase
1:1 11:1 21:1 24:1 27:1 28:1 29:1 30:1 32:1 39:1 55:1 65:1 67:1 86:1 98:1 148:1 210:1 248:1 269:1 # leucine trna synthetase
9:1 27:1 57:1 73:1 98:1 111:1 229:1 241:1 269:1 # leuconychia
27:1 48:1 49:1 53:1 58:1 72:1 84:1 99:1 116:1 261:1 269:1 293:1 # leukemia burkitt cell
27:1 39:1 53:1 58:1 116:1 269:1 # leukemias
2:1 9:1 10:1 18:1 27:1 39:1 43:1 50:1 53:1 58:1 73:1 91:1 95:1 116:1 140:1 165:1 199:1 269:1 # leukemias chronic lymphocytic
6:1 10:1 17:1 18:2 27:1 29:1 52:1 53:1 83:1 116:1 154:1 235:1 269:1 # leukemic; reticuloendotheliosis
27:1 34:1 70:1 116:1 184:1 269:1 # leukemoid
1:2 2:1 3:1 12:1 23:1 27:1 34:1 36:1 44:1 66:1 67:1 75:1 78:1 79:1 82:1 92:1 93:1 94:1 95:1 96:1 122:1 132:1 134:1 135:1 170:1 214:1 215:1 269:1 295:1 # leukocidin proteins
2:1 21:1 25:1 27:1 29:1 32:1 33:1 35:1 37:1 60:1 73:1 87:1 137:1 212:1 236:1 246:1 248:1 269:1 273:1 278:1 # leukodystrophy, metachromatic
5:1 6:1 19:1 21:1 27:1 49:1 50:1 54:1 61:1 89:1 161:1 201:1 269:1 # leukoplakia of genitals
6:1 20:1 24:1 27:1 28:1 30:1 32:1 36:1 39:1 81:1 148:1 190:1 210:1 257:1 269:1 # leukotriene a4 synthase
27:1 62:1 125:1 131:1 141:1 269:1 # leukoviruses
2:1 3:1 13:1 15:1 20:1 25:1 27:1 43:1 72:1 81:1 83:1 90:1 95:1 113:1 216:1 218:1 269:1 276:1 # leurocristine sulphate
1:1 5:1 10:1 13:1 18:2 25:1 27:2 55:1 61:1 67:1 68:1 104:1 131:1 154:1 235:1 286:1 # levisticum officinale
14:1 23:1 27:1 37:1 60:1 121:1 280:1 288:1 # levomeprazin
4:1 8:1 12:1 13:1 16:1 31:1 34:1 38:1 40:1 51:1 115:1 133:1 143:1 144:1 149:1 182:1 243:1 250:1 266:1 271:1 292:1 299:1 300:1 # libido disorder nos
6:1 14:1 22:1 31:1 37:1 38:1 60:1 89:1 126:1 164:1 201:1 280:1 292:1 # library, genome
3:1 6:1 7:1 14:1 15:1 18:1 19:1 38:1 62:1 65:1 73:1 74:1 113:1 157:1 161:1 191:1 237:1 283:1 # lichen planus aggravated
2:1 4:1 6:1 7:1 18:1 19:1 32:1 38:1 43:1 54:1 56:1 62:1 65:1 73:1 76:1 150:1 161:1 239:1 245:1 259:1 267:1 283:1 # lichen planus hypertrophicus
6:1 18:1 20:1 27:1 38:1 42:1 65:1 67:1 68:1 73:1 141:1 151:1 154:1 161:1 199:1 200:1 209:1 218:1 283:1 # lichen simplex circumscriptus
6:1 15:1 18:1 20:1 25:1 32:1 38:1 58:1 62:1 65:1 73:1 109:1 212:1 257:1 283:1 # lichen striatus
6:1 9:1 10:1 17:1 18:1 26:1 31:1 33:1 34:1 38:1 41:1 65:1 73:1 77:1 88:1 102:1 118:1 184:1 189:1 225:1 283:1 # lichenoid reaction
1:1 19:1 34:1 38:1 61:1 133:1 288:1 # lidoflazine
3:1 4:1 5:1 6:1 22:1 38:1 55:1 126:1 130:1 150:1 190:1 # lienal artery
1:1 6:1 24:1 37:1 38:1 69:1 103:1 107:1 139:1 152:1 287:1 # ligament pain
6:1 19:1 24:1 37:1 38:1 47:1 49:1 69:1 103:1 110:1 139:1 145:1 152:1 # ligamentous laxity
1:1 6:1 14:1 23:1 24:1 37:1 38:1 69:1 103:1 112:1 139:1 152:1 287:1 # ligaments sprain
7:1 38:1 64:1 80:1 139:1 152:1 # ligand, eck
7:1 38:1 64:1 84:1 139:1 152:1 # ligand, elk
7:1 38:1 64:1 139:1 152:1 # ligand, tl1
1:1 2:1 4:1 37:1 38:1 40:1 42:1 60:1 152:1 222:1 273:1 # light meromyosin
37:1 38:1 104:1 141:1 151:1 # lime, kaffir
1:1 11:1 22:1 30:1 33:1 38:1 48:1 55:1 62:2 86:1 88:1 110:1 223:1 238:1 263:1 291:1 # linear naevus sebaceous
1:1 4:1 14:1 15:2 19:1 21:1 30:1 38:1 63:1 83:1 105:1 109:1 252:1 263:1 # linguatula serrata
1:1 15:1 28:1 31:2 38:1 40:1 55:1 180:1 205:1 231:1 263:1 266:1 289:1 # linognathus, nos
9:1 11:1 31:1 34:1 38:1 40:1 50:1 58:1 68:1 70:1 129:1 211:1 266:1 269:1 # lipid pneumonia nos
38:1 89:1 106:1 211:1 # lipo pge1
1:1 8:1 10:1 38:1 57:1 95:1 106:1 150:1 211:1 226:1 298:1 # lipocortin iv
4:1 15:1 16:1 31:1 35:1 38:1 40:1 87:1 106:1 182:1 194:1 211:1 266:1 # lipodermatosclerosis, nos
30:1 38:1 45:1 59:1 106:1 140:1 211:1 246:1 # lipolyses
10:1 15:1 27:1 35:1 38:1 40:1 42:1 47:1 60:1 83:1 106:1 161:1 211:2 222:1 278:1 # lipomatosis, multiple
2:1 3:1 23:1 27:1 36:1 38:2 44:1 49:1 54:1 66:1 75:1 79:1 82:1 92:1 93:1 96:1 106:1 132:1 135:1 211:1 214:1 # lipoprotein little a
4:1 38:1 48:1 83:1 211:1 277:1 # lips ulcers
25:1 34:1 38:1 45:1 47:1 # liquid stools
6:1 13:1 30:1 38:1 43:1 48:1 117:1 121:1 178:1 # lissencephalia
6:1 9:1 13:1 25:1 27:1 30:1 38:1 43:1 47:1 48:1 57:1 59:1 117:1 121:1 163:1 177:1 178:1 # lissencephalies, cobblestone
3:1 6:1 13:1 25:1 38:1 122:1 # listens
3:1 4:1 13:1 17:1 19:1 25:1 38:1 84:1 99:1 130:1 293:1 # listerella
27:1 28:1 38:1 49:1 52:1 68:1 84:1 87:1 97:1 111:1 163:1 227:1 284:1 # lithium blood level
3:1 4:1 6:1 10:1 15:1 24:1 38:1 49:1 103:1 107:1 127:1 130:1 190:1 277:1 # litters, patient
2:1 4:1 9:1 12:1 13:1 18:1 30:2 38:1 39:1 50:1 73:1 88:1 97:1 148:1 149:1 226:1 # liver disease chronic
4:1 30:1 35:1 38:1 39:1 59:1 97:1 178:1 226:1 # liver masses
2:1 4:1 19:1 23:1 30:1 38:1 44:1 45:1 97:1 173:1 226:1 # liver prolapse
4:1 7:1 14:1 35:1 38:1 52:1 60:1 83:1 97:1 193:1 226:1 237:1 278:1 # liver; granuloma
12:1 34:1 38:1 49:1 131:1 145:1 226:1 # lividity
33:1 52:1 59:1 65:1 73:1 # loaches
5:1 20:1 21:1 22:1 29:1 52:1 107:1 123:1 177:1 190:1 248:1 # lobe parietal
1:1 19:1 22:2 31:1 35:1 46:1 52:1 60:1 67:1 83:1 177:1 180:1 240:1 261:1 278:1 # lobular carcinoma
5:1 7:1 10:1 25:1 28:1 29:1 46:1 52:1 55:1 59:1 65:1 95:1 272:1 # local anaesthetic
5:1 7:1 10:2 11:1 15:1 18:2 25:1 28:1 29:1 38:1 46:2 52:1 57:1 59:1 60:1 65:1 95:1 127:1 161:1 199:1 232:1 235:1 272:1 # local anesthetic complication
5:1 10:1 15:1 38:1 46:1 51:1 52:1 64:1 95:1 110:1 127:1 169:1 272:1 # localization sound
2:1 5:1 26:1 28:1 36:1 37:1 38:2 46:1 51:1 52:1 59:1 62:1 65:1 74:1 84:1 95:1 104:1 110:1 164:1 272:1 291:1 292:1 # localized fibrous mesothelioma
5:2 7:1 24:1 26:1 28:1 35:1 36:1 37:1 38:3 46:1 51:1 52:1 55:1 59:1 65:1 74:1 84:1 95:1 152:1 187:1 262:1 272:1 289:1 # localized malignant mesothelioma
5:1 30:1 35:1 38:1 39:1 46:1 52:1 59:1 74:1 95:1 178:1 272:1 # localized masses
2:1 4:2 5:1 16:1 27:1 38:1 46:1 52:1 74:1 87:1 95:1 146:1 182:1 194:1 209:1 272:1 # localized scleroderma
31:1 40:1 52:1 57:1 74:1 95:1 266:1 # locoweeds, nos
35:1 39:1 52:1 60:1 278:1 # lomas
10:1 12:1 17:1 18:1 29:1 52:1 54:1 72:1 227:1 228:1 235:1 # loop diuretics
8:1 52:1 126:1 # lorry
9:1 26:1 40:1 52:1 57:1 61:1 62:1 67:1 110:1 122:1 178:1 209:1 291:1 # loss of consciousness
19:1 39:1 40:1 52:1 59:1 61:1 65:1 84:1 178:1 # loss of eyelashes
40:1 52:1 61:1 81:1 141:1 178:1 287:1 # loss of hair
6:1 10:1 16:1 24:1 34:1 40:1 49:1 52:1 61:1 103:1 124:1 145:1 178:1 207:1 # loss of identity
18:1 40:1 48:1 52:1 61:1 178:1 184:1 # loss of voice
31:1 36:1 40:1 52:1 62:1 109:1 266:1 # lotus, nos
1:2 4:1 10:1 11:1 15:1 17:1 30:1 50:1 52:1 68:1 86:1 88:1 125:1 127:1 218:1 298:1 # low serum creatinine
3:1 4:1 14:1 15:1 52:1 72:1 76:1 109:1 116:1 199:1 252:1 267:1 285:1 # low temperature
33:2 52:1 65:1 73:1 238:1 # low; backache
2:1 4:1 17:1 37:1 48:1 52:2 60:1 64:1 83:1 85:1 95:2 119:1 154:1 210:1 273:1 280:1 # lowe oculocerebrorenal syndrome
4:1 17:2 22:1 30:1 32:1 49:1 52:1 53:1 59:2 107:1 116:1 145:1 200:1 # lower extremity pareses
1:1 4:1 14:1 17:3 19:1 23:1 24:1 32:1 52:1 59:1 72:1 74:1 83:1 90:1 95:1 154:1 158:1 178:1 228:1 # lowered intraocular pressure
8:1 17:1 47:1 48:1 80:1 121:1 197:1 265:1 276:1 # lps receptor
1:1 7:1 55:1 63:1 114:1 152:1 234:1 286:1 # ludwig angina
3:1 4:1 12:1 13:1 15:1 22:1 50:1 58:1 65:1 68:1 74:1 113:1 114:1 149:1 238:1 # lumbar herniated disk
18:1 68:1 76:1 84:1 114:1 131:1 199:1 # lumps pelvic
5:1 17:1 21:1 41:1 68:1 80:1 114:1 199:1 290:1 # lumps rectal
5:1 45:1 62:1 63:1 97:1 114:2 169:1 223:1 # lung alveolus
4:1 8:1 12:1 13:1 16:1 51:1 63:1 114:1 115:1 144:1 149:1 169:1 182:1 243:1 250:1 271:1 277:1 299:1 300:1 # lung disorders
27:1 31:1 59:1 63:1 83:1 87:1 114:1 169:1 196:1 # lung nodules
17:1 25:1 32:1 41:1 63:1 72:1 98:1 109:1 114:1 125:1 169:1 212:1 213:1 228:1 285:1 # lung structure
2:1 23:1 44:1 61:1 62:2 64:1 114:1 169:1 196:1 # lupus profundus
1:1 107:1 114:1 287:1 # luq pain
1:2 3:1 8:1 9:1 11:1 50:1 66:1 70:1 78:1 82:1 91:1 94:1 114:1 136:1 183:1 194:1 # luteinizing hormone
3:1 20:1 34:1 114:1 131:1 136:1 141:1 223:1 # luteoviridae
1:1 8:1 11:1 17:1 53:1 57:1 86:1 116:1 140:1 172:1 229:1 # lycoremine
1:1 6:1 8:1 14:1 37:2 50:1 63:1 105:1 140:1 166:1 # lyme meningoradiculitis
12:1 14:1 18:1 37:1 45:1 106:1 140:2 154:1 166:1 260:1 # lyme polyradiculopathy
3:1 4:1 6:2 16:1 18:1 20:1 24:1 30:1 37:1 43:1 50:1 59:1 81:1 103:1 130:1 140:1 166:1 199:1 216:1 233:1 # lymphadenitis, mesenteric
4:1 6:1 16:1 31:1 43:1 52:1 81:1 83:1 109:1 110:1 123:1 140:1 154:1 166:1 199:1 206:1 216:1 # lymphadenopathy; tuberculous
10:1 15:1 17:1 18:1 41:1 43:1 72:1 81:1 98:1 109:1 125:1 127:1 140:1 196:1 197:1 199:1 213:1 216:1 228:1 235:1 285:1 # lymphatic duct rupture
10:2 15:1 18:1 25:1 26:1 32:1 41:1 43:1 81:1 98:1 102:1 125:1 127:1 140:1 177:1 199:1 212:1 213:1 216:1 225:1 235:1 253:1 # lymphatics obstruction
19:1 35:1 39:1 43:2 60:1 91:2 140:2 163:1 177:1 199:2 278:1 # lymphoblastic lymphoma
2:1 8:1 18:1 20:1 21:1 32:1 36:1 43:1 73:1 75:1 91:1 95:1 106:1 112:1 136:1 140:1 154:1 199:1 257:1 # lymphocutaneous sporotrichosis
5:1 6:1 9:1 16:1 21:1 43:1 49:1 50:1 57:1 63:1 74:1 89:1 91:1 116:1 140:1 199:1 201:1 # lymphoedema congenital
7:1 11:1 21:1 35:1 43:1 60:1 62:1 91:1 110:1 136:1 140:1 154:1 199:1 223:1 278:1 291:1 294:1 # lymphoma cutaneous
1:2 35:1 43:1 45:1 60:1 63:2 91:1 105:1 114:1 131:1 140:1 169:1 199:1 278:1 # lymphoma involving lung
19:1 35:1 39:1 43:2 60:1 91:2 140:2 163:1 177:1 199:2 278:1 # lymphoma; lymphoblastic
2:1 10:1 12:1 15:1 28:1 34:1 35:1 43:1 47:1 49:1 56:1 60:1 91:1 140:1 147:1 184:1 199:1 260:1 278:1 # lymphomatous thyroiditis
34:1 43:1 60:1 70:1 91:1 140:1 184:1 199:1 # lymphomoid
4:1 6:1 11:1 15:1 17:1 28:1 43:1 54:1 68:1 91:1 97:1 107:1 140:1 199:1 269:1 # lymphopathia venereum
16:1 31:1 43:1 59:1 87:1 140:1 199:1 # lymphs nodes
1:2 7:1 9:1 11:1 14:1 31:1 32:1 36:1 42:2 52:1 53:1 69:1 86:1 100:1 121:1 122:1 140:1 142:1 158:1 172:1 180:1 193:1 246:1 256:1 # lysine epsilon aminotransferase
1:1 9:1 11:1 14:1 15:1 31:1 42:1 56:1 70:1 85:1 86:1 138:1 140:1 153:1 155:1 159:1 246:1 252:1 # lysine monohydrate
40:1 43:2 51:1 54:1 91:1 112:1 140:1 246:1 259:1 # lysophospholipid
21:1 33:1 35:1 46:1 100:1 129:1 152:1 287:1 # macaque, pigtail
1:1 2:1 8:2 33:2 35:1 41:1 43:1 47:2 49:1 54:1 81:1 89:1 111:1 126:1 143:1 157:1 189:1 204:1 216:1 218:1 245:1 259:1 265:2 292:1 # macrophage inhibitory factor
2:1 15:1 20:1 33:1 35:2 40:1 54:1 57:1 58:1 72:1 81:1 109:1 116:1 129:1 209:1 218:1 285:1 # macroscopic haematuria
8:1 11:1 19:1 33:1 35:1 57:1 83:1 88:1 154:1 # macula; cornea
19:1 27:1 33:1 35:1 45:1 83:1 91:1 154:1 # macula; hole
13:1 19:1 22:1 33:1 35:1 53:1 58:1 73:1 81:1 83:1 116:1 154:1 209:1 # macular ischaemia
14:1 33:1 35:1 39:1 52:1 54:1 83:1 107:1 154:1 173:1 # maculopapular rash
3:1 11:1 15:1 35:1 42:1 43:1 59:1 68:1 81:1 83:1 90:1 113:1 157:1 216:1 227:1 276:1 284:1 289:1 # magnesium sulphate
8:1 11:1 16:1 17:1 23:1 35:1 42:1 59:2 97:1 99:1 100:1 121:1 178:2 226:1 # major depressive illness
5:1 6:1 8:1 16:1 19:1 35:1 55:1 87:1 99:1 100:1 107:1 129:1 173:1 196:1 # major duodenal papilla
5:1 19:1 29:1 35:1 39:1 67:1 97:1 139:1 157:1 210:1 226:1 262:1 # malagasy civet
5:2 7:1 19:1 20:1 22:1 24:1 35:2 38:1 55:1 58:1 152:1 187:1 262:2 289:1 # malaria; malignant
5:1 6:2 17:1 19:1 22:1 25:1 27:1 35:1 37:1 39:1 88:1 89:1 116:1 164:1 198:1 262:1 # male breast enlargement
5:2 6:1 20:1 21:1 23:1 27:1 35:1 49:2 50:1 62:1 72:1 89:1 109:1 125:1 201:1 262:1 # male genital pruritus
2:1 4:1 5:1 8:1 10:1 12:1 13:1 16:1 17:1 23:1 27:1 35:1 41:1 44:1 51:1 87:1 98:1 115:1 121:1 144:1 149:1 182:1 196:1 213:1 225:1 243:1 250:1 262:1 271:1 277:1 299:1 300:1 # male reproductive disorders
2:1 4:1 5:1 11:1 27:1 35:1 37:1 60:1 64:1 72:1 85:1 109:1 119:1 210:1 262:1 273:1 280:1 285:1 # male turner syndrome
5:1 8:1 10:1 15:1 22:1 35:2 38:1 58:1 100:1 126:1 127:1 143:1 194:1 202:1 262:1 # malformation biliary
5:1 8:1 9:1 10:1 15:1 22:1 35:2 55:1 70:1 83:1 126:1 127:1 194:1 202:1 262:1 # malformation pulmonary
5:1 7:1 9:1 30:1 35:1 38:1 55:1 57:1 64:1 80:1 117:1 152:1 165:1 262:1 289:1 # malignancy second
5:2 6:1 7:1 11:1 17:1 19:1 24:1 35:1 38:1 39:1 54:1 55:2 85:1 152:1 161:1 166:1 167:1 187:1 223:1 262:1 289:1 # malignant adrenal neoplasm
2:1 5:1 7:1 8:2 24:1 34:1 35:1 38:1 55:1 68:1 70:1 73:1 91:1 109:1 152:1 184:1 187:1 262:1 289:1 # malignant choroid tumor
5:2 7:1 11:1 12:1 19:1 24:1 34:2 35:2 38:1 39:1 54:1 55:1 121:1 129:1 152:1 161:1 167:1 187:1 223:1 236:1 262:2 289:1 # malignant epididymal neoplasm
5:1 6:1 7:1 16:1 24:1 35:1 38:2 45:1 55:1 64:1 85:1 87:1 152:2 187:1 262:1 289:1 # malignant oligodendroglioma
5:2 7:1 8:1 17:1 21:1 24:1 35:1 38:1 41:1 55:1 68:1 70:1 80:1 109:1 152:1 187:1 262:1 289:1 290:1 # malignant rectal tumor
5:1 6:1 7:1 11:1 18:1 19:1 24:1 27:1 35:1 38:1 39:1 50:1 54:1 55:1 112:1 152:1 161:2 167:1 187:1 223:1 262:1 289:1 # malignant splenic neoplasm
5:1 7:1 13:1 24:1 35:1 38:2 43:1 55:1 100:1 111:1 152:1 187:1 210:1 239:1 262:1 289:1 # malignant syphilis
2:1 5:1 7:1 8:1 24:1 28:1 34:1 35:1 38:1 55:1 56:1 68:1 70:1 109:1 147:1 152:1 184:1 187:1 260:1 262:1 289:1 # malignant thyroid tumor
5:1 7:1 8:1 22:1 24:1 35:1 38:1 55:1 68:1 70:1 83:1 109:1 152:1 187:1 191:1 262:1 289:1 # malignant vulvar tumor
3:1 5:1 7:1 24:1 35:1 38:1 39:1 49:1 55:1 59:1 67:1 152:1 187:1 209:1 262:1 289:1 # malignant; ascites
5:1 9:1 12:1 18:1 35:1 50:1 52:1 58:1 262:1 # malonicdialdehyde
5:1 6:1 9:1 35:1 37:1 52:1 57:1 71:1 241:1 262:1 279:1 # malonyl coenzyme a
5:1 35:1 262:1 # malt
5:1 35:1 191:1 262:1 # malva l.
1:1 6:1 10:1 16:1 22:2 25:1 31:2 35:3 46:1 60:1 67:1 69:1 95:1 126:1 165:1 166:1 180:1 240:1 246:1 278:1 # mammary adenocystic carcinoma
4:1 7:1 22:1 35:2 46:1 48:1 62:1 69:1 117:1 125:1 126:1 131:1 141:1 # mammary cancer virus
3:1 4:2 5:1 14:1 15:1 19:2 22:1 35:2 39:1 42:1 56:1 69:1 76:1 100:1 113:1 126:1 130:1 143:1 161:1 239:1 267:1 # mammary hyperplasia bilateral
3:1 7:2 15:1 20:1 22:1 35:1 46:1 55:1 88:1 113:1 123:1 224:1 240:1 292:1 # manatee, caribbean
1:1 7:1 35:1 48:1 73:1 84:1 111:1 117:2 224:1 # manchincels
7:1 9:1 12:1 19:1 22:1 27:1 35:1 57:1 64:2 71:1 83:1 224:1 236:1 261:1 292:1 301:1# mandibular condyle
1:1 7:1 12:1 19:1 20:1 22:1 35:1 59:1 64:1 72:1 83:1 190:1 224:1 261:1 292:1 301:1# mandibular injuries
5:1 7:1 8:1 9:1 10:1 14:1 17:1 25:1 26:1 31:1 33:1 35:2 41:1 50:1 59:1 77:1 102:1 108:1 118:1 188:1 189:1 194:1 224:1 225:1 242:1 262:1 # manifest refraction abnormal
7:1 18:1 30:1 35:1 39:1 50:1 73:1 148:1 224:1 238:1 # mannich base
7:1 31:2 34:1 35:1 40:3 42:1 133:1 222:1 224:1 266:2 # mannosidosis, nos
7:1 20:1 35:1 62:1 197:1 209:1 211:1 218:1 224:1 # manuscript
35:1 # maoa
35:1 184:1 # maoi
35:1 173:1 # mapk
6:1 7:1 10:1 12:1 14:1 18:1 22:2 24:1 35:1 46:1 49:1 64:1 95:1 115:1 133:1 187:1 193:1 207:1 235:1 240:1 # marantic endocarditides
1:1 7:1 10:1 13:1 14:1 22:1 24:1 35:1 38:1 39:1 62:1 100:1 167:1 187:1 204:1 207:1 # marasmus infantilis
12:1 13:1 22:1 30:2 35:1 39:1 72:1 88:1 148:1 149:1 198:1 261:1 # marburg disease
17:1 22:1 35:1 # mare
2:1 7:1 22:1 35:1 37:1 60:1 64:1 85:1 119:1 204:1 210:1 273:1 280:1 # marfan syndrome
20:1 22:1 35:1 69:1 190:1 238:1 # marie-bamberger
4:1 15:1 17:1 19:1 20:1 21:1 22:2 35:1 48:1 58:1 59:1 84:1 99:1 123:1 190:1 293:1 # maries cerebellar ataxia
1:1 10:1 11:1 20:1 22:1 35:1 37:1 49:1 86:1 129:1 151:1 # maritime pine
2:1 3:1 4:1 15:1 18:1 22:1 35:1 40:1 53:1 84:1 113:1 160:1 218:1 277:1 # markers, microsatellite
22:1 35:1 277:1 # mars
19:1 22:1 33:1 35:1 48:1 161:1 277:1 # marsh - place
22:1 35:1 150:1 217:1 # mart-1
19:1 22:1 35:1 83:1 125:1 # marula
6:1 17:1 35:1 39:1 85:1 166:1 178:1 # mass;adrenal
7:1 10:1 15:1 17:1 18:1 30:1 35:1 39:1 59:1 88:1 107:1 117:1 127:1 178:1 218:1 235:1 # masses pancreatic
2:1 28:1 30:1 34:1 35:1 39:1 56:1 59:1 147:1 178:1 184:1 260:1 # masses thyroid
3:1 16:1 25:1 35:2 39:1 41:1 43:1 47:1 60:1 65:1 74:1 80:1 116:1 140:1 199:1 254:1 290:1 # mastectomy; lymphedema
10:2 13:1 25:1 35:1 39:1 49:1 # mastitis
4:2 5:1 10:2 13:1 14:1 25:1 35:1 38:1 39:1 49:1 76:1 267:1 # mastitis puerperalis
3:1 10:1 12:1 25:1 33:1 34:1 35:1 39:1 47:1 49:1 136:1 154:1 184:1 # mastoiditis acute
3:1 4:1 5:1 15:1 17:1 35:1 40:1 55:1 72:1 85:1 90:1 106:1 113:1 125:1 130:1 200:1 228:1 # maternal drug exposure
15:1 18:1 20:1 22:1 27:1 32:1 35:1 48:1 59:1 88:1 98:1 146:1 257:1 # matrices, nuclear
2:1 5:1 15:1 20:1 21:1 23:1 29:1 32:1 35:1 37:1 44:1 52:1 54:1 99:1 137:1 248:1 257:1 # matrix metalloproteinase
5:1 6:1 12:1 15:1 17:1 35:1 43:1 48:1 72:1 81:1 109:1 117:1 121:1 190:1 216:1 228:1 285:1 # mature diencephalon
15:1 17:1 27:1 35:1 48:1 62:1 72:1 84:1 99:1 109:1 146:1 209:1 228:1 285:1 293:1 # mature muscle cell
107:1 # mcpa
275:1 # mda 6
37:1 88:1 133:1 166:1 # meadowsweets
2:1 15:1 23:1 37:1 41:1 44:1 87:1 88:1 98:1 196:1 213:1 # meat products
1:1 9:1 21:1 25:1 37:1 50:1 57:1 68:1 80:1 219:1 227:1 284:1 287:1 # meconium stain
12:1 35:1 37:1 39:1 58:1 74:1 178:1 # media, mass
1:1 4:1 8:1 10:1 12:2 13:1 16:1 25:1 31:1 37:1 39:1 40:1 51:1 55:1 58:1 74:1 115:1 144:1 149:1 182:1 243:1 250:1 266:1 271:1 286:1 298:1 299:1 300:1 # mediastinal disorder nos
1:1 5:1 7:1 10:1 11:1 12:1 19:1 24:1 25:1 35:1 37:1 38:1 39:2 54:1 55:2 58:1 74:1 152:1 161:1 167:1 187:1 223:1 262:1 286:1 289:1 298:1 # mediastinal neoplasms malignant
1:2 10:2 12:1 15:1 19:1 25:1 35:1 37:1 39:1 58:1 69:1 74:1 127:1 298:1 # mediastinum inflammation
1:1 2:1 10:1 12:1 13:1 25:1 37:1 39:1 40:1 42:1 58:1 74:1 104:1 164:1 222:1 249:1 292:1 298:1 # mediastinum; fibrosis
3:1 4:1 7:1 12:1 14:1 37:1 38:1 49:2 59:1 74:1 125:1 130:1 190:1 193:1 # mediterranean fruit flies
1:1 19:1 22:2 31:1 35:1 37:1 46:1 60:1 67:1 74:1 83:1 99:1 126:1 180:1 196:1 240:1 278:1 # medullary carcinoma
19:1 37:1 52:1 74:1 83:2 99:1 163:1 166:1 177:1 196:2 # medulloblastomas, adult
37:1 # mefr
1:1 33:1 37:1 67:1 122:1 139:1 274:1 # megacins
9:1 18:1 33:1 37:1 45:1 47:1 52:1 57:1 101:1 139:1 # megacolon, toxic
22:1 37:1 95:1 126:1 139:1 # megakaryocytes
22:1 37:1 95:1 126:1 139:1 # megakaryocytopoiesis
5:1 22:1 37:1 46:1 52:1 95:1 115:1 139:1 240:1 # megalocardia
37:1 45:1 47:1 114:1 136:1 185:1 # meglutol
37:1 # meks
7:2 10:2 19:2 22:1 25:1 31:2 35:1 37:1 59:1 60:1 73:1 83:1 84:1 95:1 97:1 165:1 209:1 261:1 278:1 292:1 # melanocytic vestibular schwannoma
1:1 7:1 10:1 17:1 19:1 29:1 31:1 35:1 37:1 55:1 60:1 61:1 84:1 278:1 286:1 298:1 # melanoma of retina
5:1 7:2 19:1 24:1 31:1 35:2 37:1 38:1 55:1 60:1 84:1 152:1 187:1 262:1 278:1 289:1 # melanoma, malignant
7:1 8:1 19:1 31:1 37:1 43:1 54:1 84:1 91:1 259:1 # melanophore
1:1 7:1 8:2 9:1 10:2 11:1 15:1 19:2 25:1 31:1 37:1 43:1 54:1 70:1 83:1 84:1 91:2 127:1 151:1 183:1 194:1 259:1 298:1 # melanophore stimulating hormone
37:1 84:1 # melf
20:1 26:1 30:1 32:1 37:1 38:1 40:1 49:1 84:1 257:1 # melitriose
37:1 84:1 # melt
7:1 11:1 14:2 32:1 37:1 116:2 126:1 158:1 164:2 193:1 200:1 # membrane, extraembryonic
7:1 11:1 14:1 15:1 17:3 23:1 35:1 37:1 59:1 72:2 109:2 116:2 125:1 164:1 193:1 197:1 228:2 285:2 # membranes premature rupture
7:1 11:1 14:1 19:1 28:1 34:1 37:1 56:1 59:1 71:1 116:1 147:1 164:1 168:1 179:1 184:1 193:1 # membranes, thylakoid
4:1 7:1 9:1 14:1 31:2 37:2 40:1 52:2 60:1 62:1 83:1 110:1 116:1 125:1 164:1 185:1 193:1 266:1 280:1 291:1 # membranous glomerulonephritis nos
8:1 17:1 37:1 70:1 74:1 107:1 116:1 126:1 141:1 151:1 199:1 287:1 # memory impaired
2:1 4:1 6:1 17:1 37:2 50:1 60:1 64:1 85:1 119:1 190:1 210:1 273:1 280:1 # meniere syndrome
1:1 4:1 5:1 6:1 8:1 12:1 13:1 16:1 37:1 50:1 51:1 63:1 88:1 89:1 105:1 115:1 144:1 149:1 182:1 243:1 250:1 271:1 299:1 300:1 # meningeal disorder
1:1 5:1 6:1 11:1 19:1 37:1 39:1 50:1 54:1 63:1 88:1 89:1 105:1 161:1 167:1 223:1 # meningeal neoplasm
1:1 6:2 26:2 28:1 35:1 36:1 37:1 38:1 50:1 60:1 63:1 64:1 65:1 84:1 105:1 133:1 234:1 278:1 # meningioma; endotheliomatous
1:1 6:1 10:1 13:1 37:1 47:1 49:1 50:1 57:1 63:1 95:2 105:1 126:1 197:1 218:1 234:1 239:1 # meningitis cryptococcal
1:1 4:1 6:1 12:1 18:1 20:1 22:1 37:1 46:1 49:1 50:1 57:1 63:1 76:1 95:2 105:1 115:1 232:1 233:1 240:1 267:1 # meningococcal pericarditis
1:1 6:1 10:1 18:1 30:1 37:1 46:1 50:1 53:1 57:1 63:1 95:2 105:1 116:1 121:1 197:1 232:1 235:1 # meningococcal septicaemia
1:1 6:2 37:1 50:1 63:1 105:1 117:1 # meningoencephalitides
6:1 13:1 17:1 37:1 50:1 62:1 72:1 109:1 125:1 154:1 197:1 209:1 228:1 285:1 # meniscus, rupture
4:1 6:1 13:1 37:1 50:1 57:1 62:1 76:1 83:1 95:1 112:1 114:1 154:1 194:1 267:1 # menispermum cocculus
6:1 16:1 19:1 30:1 31:1 37:1 54:1 62:1 74:1 84:1 107:1 # menopause, delayed
1:2 2:1 4:1 6:1 7:1 14:1 20:1 31:1 32:1 36:1 37:1 54:1 63:1 64:1 105:1 129:1 164:1 188:1 193:1 245:1 # menotropins ferring brand
4:1 5:1 6:1 8:1 12:1 13:1 16:1 25:1 31:1 32:1 37:1 40:1 51:1 115:1 122:1 125:1 144:1 149:1 182:1 212:1 243:1 250:1 266:1 271:1 299:1 300:1 # menstrual disorder nos
1:1 5:1 6:1 11:1 14:1 25:1 31:1 32:1 37:1 40:1 53:1 86:1 122:1 125:1 152:1 212:1 237:1 266:1 287:1 # menstrual migraine nos
2:1 5:1 6:1 23:1 25:1 32:1 37:1 41:1 44:1 87:1 98:1 122:1 125:1 196:1 212:1 213:1 # menstrual product
6:1 10:1 15:1 25:1 32:1 37:1 122:1 125:1 127:1 212:1 # menstruation;irregular
5:1 6:1 10:1 15:1 21:1 24:1 26:1 37:1 39:1 51:1 58:1 67:1 95:1 102:1 103:1 127:1 178:1 258:1 # mental association
5:1 6:2 7:1 13:1 16:1 21:1 24:1 30:1 37:2 50:1 73:1 80:1 81:1 103:1 122:1 167:1 188:1 242:1 # mental defense mechanisms
4:1 5:1 6:1 7:1 8:2 12:1 13:1 16:1 18:1 21:1 24:1 37:1 50:1 51:1 103:1 115:1 139:1 144:1 149:1 182:1 198:1 242:1 243:1 250:1 271:1 299:1 300:1 # mental disorder organic
5:1 6:1 12:1 13:1 17:1 21:1 24:1 25:1 32:1 37:1 59:1 103:1 149:1 178:1 212:1 # mental distress
5:2 6:1 8:1 21:1 24:1 31:2 35:1 37:1 38:1 40:1 90:1 103:1 194:1 206:1 262:1 266:1 # mental subnormality nos
4:1 5:1 6:1 9:1 21:1 24:1 37:1 51:1 76:1 99:2 100:1 103:1 140:1 267:1 277:1 # mentally ill person
1:1 33:1 37:1 46:1 121:1 129:1 191:1 226:1 287:1 # mepivacaine
4:1 16:1 20:1 34:1 37:1 40:1 42:1 46:1 47:1 54:1 120:1 124:1 173:1 197:1 222:1 292:1 # mercaptopurine riboside
4:1 37:1 # mern
2:1 6:1 9:1 22:1 30:1 35:1 37:1 40:1 56:1 59:1 64:1 73:2 85:1 91:1 117:1 119:1 160:1 # mesenchymal chondrosarcoma
3:2 4:2 5:1 6:1 9:1 18:1 20:2 22:1 24:1 26:1 30:1 37:1 42:1 58:1 59:1 62:1 77:1 95:1 103:1 114:1 130:2 146:1 150:1 233:2 # mesenteric arterial occlusion
3:1 4:1 6:1 8:1 18:1 20:1 24:1 30:1 37:1 59:1 65:1 70:1 81:1 89:1 103:1 116:1 130:1 157:1 233:1 # mesenteric hemorrhage
4:1 16:1 17:1 25:1 32:1 37:1 41:1 51:1 59:1 72:1 87:1 98:1 109:1 125:1 182:1 194:1 212:1 213:1 228:1 285:1 # mesoderm structure
37:1 40:1 42:1 51:1 59:1 70:1 152:1 184:1 222:1 # mesosigmoids
4:1 9:1 11:1 20:1 26:1 28:1 36:1 37:1 38:1 47:1 49:1 51:1 59:1 65:1 68:1 76:1 84:1 183:1 233:1 267:1 269:1 # mesothelioma; peritoneum
7:1 10:1 14:2 15:1 17:1 22:1 23:1 25:1 26:1 31:1 32:1 37:1 45:1 59:1 102:1 107:1 121:1 127:1 158:1 193:1 212:1 252:1 258:1 # mestranol preparation
3:1 15:1 19:1 28:1 29:1 37:2 56:1 59:1 71:2 113:1 128:1 137:1 147:1 168:1 174:1 179:1 181:1 192:1 210:1 247:1 264:1 # mesylate, methyl
10:1 15:1 16:1 18:2 21:1 29:2 37:1 38:1 45:1 46:1 47:1 85:1 101:1 108:1 120:1 125:1 127:1 137:1 232:1 248:1 # metabolic drug detoxications
5:1 7:1 10:1 19:1 21:1 29:1 37:1 46:1 83:1 137:1 211:1 248:1 # metal tip cannula
5:2 18:1 21:1 29:1 37:1 38:1 52:1 99:2 137:1 248:1 # metallic alloy
8:1 21:1 29:1 37:1 43:1 69:1 70:1 91:1 137:1 248:1 # metamorphopsia
6:1 13:1 21:2 25:1 27:1 29:1 37:1 39:2 42:1 112:1 137:1 161:1 219:1 248:1 249:1 # metastasis spleen
7:1 13:1 17:1 21:2 25:1 29:1 37:1 39:3 42:1 47:1 88:1 107:1 117:1 137:1 218:1 219:1 248:1 249:1 # metastasis to pancreas
13:1 14:1 21:2 25:1 27:1 29:1 37:1 39:2 42:1 47:1 72:1 137:1 161:1 219:1 248:1 249:1 269:1 # metastasis to pleura
10:1 15:1 18:1 21:2 22:1 25:1 26:1 28:1 29:1 35:1 37:1 38:1 39:1 49:1 57:1 60:1 65:1 84:1 121:1 127:1 129:1 137:1 160:1 184:1 219:1 235:1 248:1 278:1 # metastatic epithelioid sarcoma
5:1 15:1 21:2 22:1 29:1 37:1 137:1 160:1 248:1 277:1 # metatarsal
15:1 21:2 22:1 29:1 37:1 62:1 90:1 137:1 248:1 277:1 # metatarsus
3:1 7:1 11:1 15:1 28:1 29:1 37:1 59:1 81:1 83:1 90:1 108:1 113:1 123:1 128:1 137:1 139:1 174:1 200:1 # methanesulfonate, gabexate
7:1 28:1 29:1 31:1 33:1 37:1 81:1 128:1 137:1 174:1 177:1 238:1 # methanobacterium
18:1 28:1 29:1 37:1 38:1 67:1 99:1 100:1 111:1 128:1 137:1 174:1 # methicillin
9:1 13:1 28:1 29:1 37:1 111:1 128:1 137:1 160:1 174:1 288:1 # methisazone
14:1 28:1 29:1 37:1 61:1 72:1 91:1 114:1 128:1 137:1 174:1 # methofluranum
5:1 28:1 29:1 37:1 45:1 56:1 57:1 71:1 91:1 128:1 137:1 147:1 168:1 174:1 179:1 181:1 192:1 247:1 264:1 # methyl alcohol
6:1 11:1 27:1 28:1 29:1 37:1 56:1 71:1 128:1 137:1 147:1 168:1 174:1 179:1 181:1 192:1 223:1 247:1 264:1 # methyleneoxytetracycline
2:1 28:2 29:2 32:1 37:2 38:2 43:1 49:1 56:2 71:2 111:1 128:2 137:2 147:2 168:2 174:2 179:2 181:2 192:2 211:1 247:2 264:2 # methyliphilus methylitrophus
28:1 29:1 33:1 37:1 52:1 56:1 71:1 128:1 137:1 147:1 168:1 174:1 177:1 179:1 181:1 192:1 238:1 247:1 264:1 # methylobacterium
1:1 2:1 3:1 6:1 15:1 17:1 23:1 28:1 29:1 37:1 55:1 56:2 67:1 71:1 74:1 85:1 89:1 90:1 98:1 113:1 119:1 128:1 137:1 138:1 147:1 153:1 155:1 159:1 168:1 171:1 174:1 176:1 179:1 181:1 192:1 201:1 231:1 247:1 264:1 276:1 286:1 # methylprednisolone hydrogen succinate
10:1 14:1 15:1 17:2 22:1 23:2 26:1 28:1 29:1 37:1 56:1 71:1 74:1 102:1 107:1 121:1 127:1 128:1 137:1 147:1 168:1 174:1 179:1 181:1 192:1 247:1 252:1 258:1 264:1 276:1 # methylprednisolone preparation
2:1 23:1 28:1 29:1 37:1 44:1 56:1 60:1 71:1 128:1 137:1 147:1 168:1 174:1 179:1 181:1 192:1 247:1 264:1 273:1 276:1 # methylpromazine
10:1 14:1 15:1 17:1 22:1 23:1 26:2 28:2 29:1 37:1 56:1 71:1 102:1 107:1 111:1 121:1 127:1 128:1 137:1 147:1 168:1 174:1 179:1 181:1 192:1 247:1 252:1 258:1 264:1 # methylthiouracil preparation
28:1 29:1 35:1 37:1 45:1 56:1 128:1 137:1 147:1 174:1 181:1 247:1 288:1 # methymazol
29:1 37:1 137:1 # mets
1:1 2:1 11:1 29:1 37:1 40:1 42:1 86:1 137:1 145:1 222:1 260:1 # metyrosine
4:1 7:2 18:2 20:1 37:2 46:2 69:1 200:1 232:2 233:1 # mexican american
6:1 24:1 27:1 37:1 84:1 103:1 116:1 195:1 # mg element
139:1 195:1 # mgau
195:1 # mgbg
195:1 # mgcn
195:1 # mgdf
69:1 81:1 # mham
1:1 3:1 18:1 30:1 48:1 53:2 59:1 62:1 125:1 131:1 136:1 141:1 172:1 # mice minute viruses
13:1 18:1 48:1 53:1 178:1 # mice, swiss
1:1 2:2 3:1 14:1 18:1 22:1 23:1 36:1 44:1 53:1 66:1 75:1 78:1 79:1 82:1 92:1 93:1 94:1 96:1 132:1 134:1 135:1 214:1 215:1 218:1 # microarray, protein
2:1 10:1 16:1 18:1 51:1 53:1 57:1 66:1 87:1 95:2 140:1 154:1 218:1 246:1 # micrococcus lysodeikticus
2:1 5:1 13:1 18:1 38:1 53:1 57:1 95:2 154:1 191:1 218:1 # micrococcus ovalis
2:1 6:1 13:1 18:1 50:1 53:1 54:1 76:1 218:1 245:1 # micropenis
2:1 18:1 28:1 31:1 40:1 43:1 53:1 54:1 81:1 218:1 245:1 259:1 266:1 # microphthalmos, nos
2:1 3:1 4:1 18:1 53:1 54:1 125:1 130:1 197:1 218:1 245:1 # micropterus
2:1 14:1 16:1 18:2 20:1 40:1 53:1 59:1 72:1 83:1 90:1 112:1 129:1 141:1 218:1 # microspira desulfuricans
1:1 2:1 8:1 10:1 11:1 18:1 20:1 31:1 40:2 53:1 86:1 88:1 106:1 112:1 218:1 266:1 298:1 # microsporic tinea nos
18:1 53:1 62:1 72:1 125:2 218:1 # micrurus
6:1 9:1 10:1 16:1 17:2 18:1 26:1 30:1 39:1 41:1 53:1 74:1 77:1 80:1 88:1 102:1 117:1 118:1 148:1 165:1 218:1 225:1 # miction frequency decreased
12:1 18:1 25:1 34:1 38:1 39:1 45:1 47:1 53:1 58:1 72:2 194:1 # mid diastolic murmur
7:1 19:1 22:1 24:1 27:1 34:1 53:1 88:1 151:1 161:1 187:1 199:1 # middle ear implants
7:1 13:1 19:1 34:1 53:1 64:1 # midway islands
1:1 5:1 11:1 14:1 18:1 19:1 39:1 42:1 46:1 53:1 86:1 146:1 152:1 178:1 232:1 237:1 272:1 287:1 # migraine; classical
1:1 5:1 11:2 14:2 18:1 53:1 59:1 72:1 86:1 152:1 234:1 237:1 269:1 287:1 # migraines, neuralgic
7:1 14:1 24:1 53:1 152:1 187:1 193:1 237:1 # migrants
4:1 22:1 38:1 53:1 58:1 97:1 100:1 126:1 188:1 # miliary fever
5:1 46:1 53:1 67:1 68:1 100:1 227:1 272:1 284:1 # milk calcium
27:1 53:1 100:1 # milk leg
3:1 10:1 25:1 49:1 53:1 90:1 100:1 109:1 136:1 206:1 253:1 # milk substitutes
4:1 16:1 31:1 53:1 87:1 100:1 277:1 # milkers' node
27:1 29:1 53:1 99:1 100:1 # millets
18:1 19:1 20:1 22:1 27:1 45:1 53:2 59:1 70:1 80:1 83:1 151:1 154:1 190:1 218:1 # mimicries, molecular
18:1 53:2 55:1 126:1 151:1 218:1 # mimicry, dna
40:1 53:1 70:1 151:1 160:1 # mimosa
1:1 8:1 27:1 31:1 53:1 74:1 163:1 172:1 180:1 # minor bleed
1:1 7:1 8:1 11:1 19:1 29:1 31:1 53:1 161:1 172:1 180:1 # minor planet
1:1 2:1 12:1 23:1 31:1 34:1 41:1 44:1 53:1 87:1 98:1 100:1 101:1 172:1 180:1 196:1 213:1 # minoxidil products
2:1 5:1 7:1 18:1 19:1 38:1 39:1 46:1 53:1 100:1 116:1 141:1 143:1 177:1 232:1 238:1 # mirobalanus embilicas
2:2 8:1 9:1 11:1 53:1 72:1 122:1 141:1 269:1 # mirror neurons
4:1 8:1 12:2 13:2 16:1 31:1 40:1 51:1 53:1 58:1 115:1 144:1 149:1 157:1 182:1 243:1 250:1 266:1 271:1 289:1 299:1 300:1 # misdiagnosed disorder
9:1 47:1 49:1 53:1 64:1 73:1 85:1 91:1 95:1 # mitochondria
9:1 27:1 47:1 49:1 53:1 62:1 64:1 73:1 85:1 91:1 95:1 146:1 209:1 # mitochondrion, muscle
5:2 14:1 32:1 49:1 53:1 97:1 158:1 191:1 # mitral valve
39:1 42:1 43:1 53:1 58:1 74:1 81:1 173:1 216:1 # mixed aphasia
16:1 20:1 38:1 53:1 68:1 74:1 84:1 141:1 227:1 284:1 # mixed delirium
1:1 6:1 26:1 35:1 37:1 50:1 53:1 60:1 63:1 74:1 105:1 234:1 278:1 # mixed; meningioma
3:1 17:1 43:1 45:1 53:1 59:1 69:1 72:1 91:1 109:1 140:1 199:1 228:1 285:1 # mixtures, ampholyte
2:1 5:1 21:1 23:1 29:1 37:1 44:1 52:1 54:1 99:1 137:1 199:1 248:1 # mmp 12 metalloproteinase
49:1 70:1 143:1 177:1 # mobitz i
5:1 6:1 16:2 21:1 24:1 70:1 84:1 87:1 103:1 # model, dental
3:1 4:1 5:2 6:1 8:1 14:1 15:1 16:1 21:1 24:1 31:1 35:1 37:1 38:1 70:1 87:1 90:1 103:1 113:1 182:1 194:1 206:1 252:1 262:1 # moderate mental subnormality
2:1 37:1 60:1 62:1 64:1 70:1 85:1 119:1 143:1 210:1 227:1 273:1 280:1 # moebius syndrome
1:1 9:2 10:1 26:1 38:1 41:1 50:1 58:1 70:1 77:1 80:1 100:1 102:1 118:1 188:1 225:1 290:1 # monilia infection
2:1 9:1 17:1 29:1 32:1 62:1 70:1 125:1 131:1 141:1 # monkey retrovirus
9:1 70:1 # monkey, owl
9:1 17:1 70:1 74:1 # monkey, red
9:1 45:1 70:1 99:1 140:1 246:1 # monkeys, woolly
9:1 70:1 87:1 91:1 # monkshoods
9:1 20:1 22:1 28:1 31:2 40:1 70:1 150:1 266:1 # monoarthritis, nos
3:1 9:1 31:1 59:1 70:1 95:1 165:1 # monocytes.abnormal
4:2 7:1 9:1 14:1 18:1 20:2 31:1 32:1 61:1 70:1 122:1 158:1 188:2 193:1 # monoferric transferrins
2:3 3:1 4:1 9:1 15:1 23:1 31:1 44:1 45:1 46:1 56:1 70:1 85:1 95:2 113:1 119:1 130:1 138:1 153:1 155:1 159:1 171:1 176:1 # monohydrochloride, procaterol
6:1 7:1 9:1 14:1 24:1 27:1 31:1 32:1 42:1 54:1 58:1 70:1 103:1 122:1 158:1 161:1 190:1 193:1 234:1 # monoplegia; transient
9:2 16:1 17:1 19:1 22:1 23:1 26:1 31:1 42:1 45:1 54:1 59:1 70:1 77:1 106:1 121:1 178:1 # monopolar depression
9:1 31:1 33:1 40:1 70:1 73:1 81:1 160:1 266:1 # monosaccharide
1:2 9:1 10:1 31:1 36:1 50:1 63:1 70:1 105:1 # monozygotic twinning
7:1 12:1 13:1 25:1 70:1 72:1 87:1 109:1 117:1 149:1 238:1 285:1 # mood disturbance
3:1 15:1 27:1 70:1 74:1 84:1 87:1 113:1 191:1 # mood elevated
1:1 6:2 8:1 11:1 16:2 43:1 48:1 64:1 70:1 76:1 86:1 111:1 117:1 121:1 # morphine dependence
1:1 8:1 31:1 38:1 43:1 45:1 70:1 91:1 180:1 263:1 # morpholinos
2:1 8:1 26:1 37:1 60:1 64:1 70:1 85:1 119:1 210:1 273:1 280:1 # morquio a syndrome
1:1 4:1 5:2 8:1 15:1 20:1 21:2 38:1 49:1 55:1 70:1 76:1 145:1 150:1 233:1 267:1 286:1 # mortality perinatal
13:1 18:1 40:1 67:1 70:1 160:1 167:1 287:1 # mosaicism
10:1 36:1 55:1 70:1 # motifs, rna
4:1 10:1 15:1 35:1 36:1 38:1 47:1 49:1 61:1 70:1 76:1 100:1 112:1 145:1 194:1 267:1 # motility of spermatozoa
2:1 9:2 11:1 36:1 47:1 70:1 72:1 183:1 269:1 # motoneurons
8:1 10:1 26:1 36:1 41:1 47:1 70:1 102:1 117:1 169:1 225:1 236:1 246:1 265:1 # motor dysfunction
3:1 6:1 8:1 15:1 19:1 36:1 47:1 64:1 70:1 113:1 161:1 265:1 # motor endplate
9:1 52:1 70:1 110:1 # mouflon
1:1 4:1 21:1 24:1 70:1 97:1 110:1 169:1 188:1 287:1 # mountain; fever
1:2 14:1 17:1 25:1 30:1 32:1 62:1 70:1 74:1 110:1 158:1 164:1 212:1 287:1 291:1 # mouse inbred strain
8:2 14:1 15:1 19:1 30:1 47:1 62:1 70:1 108:1 110:1 120:1 126:1 252:1 265:1 291:1 # mouse, laboratory
8:1 14:1 15:1 17:1 28:1 47:1 59:1 70:1 110:1 112:1 129:1 136:1 141:1 252:1 265:1 # mouth; respiratory
4:1 6:1 8:1 12:1 13:1 16:1 24:1 37:1 51:1 70:1 97:1 103:1 115:1 116:1 144:1 149:1 182:1 243:1 250:1 271:1 299:1 300:1 # movement; disorder
6:1 17:1 24:1 37:1 48:1 70:1 74:2 97:1 98:1 103:1 116:1 196:1 # movements reduced
115:1 # mrdm
1:1 18:1 38:1 55:1 63:1 67:1 105:1 112:1 161:1 # mrna splicing
2:1 40:1 # mros
160:1 277:1 # mrsa
9:1 10:1 13:1 15:1 45:1 50:1 52:1 57:1 127:1 160:2 277:1 # mrsa colonisation
38:1 43:1 45:1 57:1 81:1 89:1 157:1 211:1 216:1 # ms2, coliphage
112:1 # msp1
25:1 # mstd
6:1 37:1 59:1 199:1 # mt mmp enzymes
47:1 95:1 # mtoc
1:1 5:1 31:1 40:1 52:1 54:1 58:1 67:2 76:1 80:1 98:1 160:1 180:1 266:1 # mucinosa; alopecia
34:1 38:1 45:1 57:1 76:1 98:1 129:1 133:1 145:1 211:1 239:1 # mucolipidosis type 1s
34:1 38:1 45:1 57:1 76:1 98:1 129:1 133:1 145:1 211:1 226:1 239:1 # mucolipidosis type iv
2:1 3:1 23:1 36:1 44:1 54:1 57:1 66:1 75:1 79:1 82:1 92:1 93:1 96:1 98:1 132:1 135:1 214:1 # mucoprotein
5:1 10:1 15:1 26:1 38:1 40:1 45:1 57:1 58:1 98:1 102:1 127:1 160:1 200:1 202:1 258:1 # mucosal exfoliation
10:1 13:1 38:1 45:1 49:1 57:2 62:1 98:1 110:1 291:1 # mucous colitis
5:1 7:1 8:1 11:1 14:1 37:1 52:1 57:1 62:1 98:1 99:1 107:1 110:1 116:1 164:1 193:1 291:1 # mucous membrane pallor
4:1 7:1 9:1 46:1 47:1 62:1 125:1 131:1 141:1 150:1 241:1 # muerto canyon virus
8:1 14:1 43:1 53:1 57:1 60:1 83:1 91:1 211:1 # mukul, commiphora
1:1 2:1 3:1 5:1 10:1 15:1 18:1 21:1 23:1 30:1 36:1 39:1 44:1 46:1 55:1 66:1 75:1 78:1 79:1 82:1 83:1 92:1 93:1 94:1 96:1 132:1 134:1 135:1 148:1 214:1 215:1 232:1 235:1 286:1 # multicatalytic proteinase
6:1 10:2 17:1 18:2 24:1 29:1 32:1 48:1 52:1 83:2 103:1 111:1 154:1 235:2 # multicentric reticulohistiocytosis
1:1 10:1 27:1 48:1 83:1 84:1 98:1 99:1 146:1 293:1 298:1 # multinucleate cell
2:1 5:1 7:1 10:1 11:1 14:1 15:1 27:1 28:1 50:1 54:1 58:1 72:1 83:1 107:1 111:1 161:1 193:1 211:1 218:1 242:1 245:1 269:1 # multiple cranial neuropathies
1:1 2:1 3:1 10:1 15:1 17:1 24:1 25:1 27:1 32:2 39:2 42:1 58:1 59:1 83:1 139:1 161:1 184:1 211:1 212:1 # multiple gastrointestinal atresias
1:2 10:1 24:1 27:1 83:1 107:1 161:1 184:1 211:1 287:1 # multiple joint pain
1:1 6:1 10:1 26:1 27:1 35:1 37:1 50:1 60:1 63:1 83:1 105:1 161:1 211:1 234:1 278:1 # multiple meningioma
8:1 10:1 16:1 27:1 49:1 53:1 83:1 145:1 161:1 194:1 202:1 211:1 # multiple; deformity
10:2 11:1 13:1 20:1 27:1 49:1 72:1 83:1 161:1 211:1 269:1 # multiple; neuritis
83:1 # mulv
1:1 9:1 10:1 26:1 41:1 62:1 68:1 77:1 80:1 102:1 118:1 125:1 131:1 141:1 188:1 199:1 225:1 290:1 # mumps virus infection
8:1 68:1 73:1 199:1 # mumps;orchitis
1:1 9:1 11:2 20:1 30:1 50:1 58:1 59:1 62:1 68:1 70:1 72:1 86:1 125:1 131:1 141:1 269:1 # murine pneumonia viruses
18:1 19:1 45:1 46:2 57:1 62:1 69:1 129:1 199:1 209:1 # musca campicola
1:1 8:1 17:1 18:1 20:1 22:1 46:1 47:1 48:1 50:1 62:1 80:1 121:1 197:1 209:1 240:1 265:1 277:1 # muscarinic m3 receptors
1:1 27:1 31:1 40:1 62:1 72:1 126:1 146:1 209:1 266:1 # muscle injury nos
5:1 8:1 14:1 27:1 41:1 47:1 62:1 76:1 80:1 146:1 209:1 265:1 290:1 # muscle pectoral
9:1 27:1 47:1 62:2 146:1 209:1 # muscle tonus
5:1 22:1 27:1 43:1 62:1 63:1 81:1 88:1 89:1 126:1 146:1 209:1 216:1 # muscle, pharyngeal
5:1 27:1 46:1 62:1 95:1 146:1 209:1 272:1 # muscle, vocal
27:1 28:1 36:1 59:1 62:1 70:1 146:1 167:1 209:1 # muscles, smooth
11:1 15:1 19:1 61:1 62:1 72:1 80:1 83:1 109:1 154:1 209:1 285:1 # musculature of neck
9:1 10:1 26:1 40:1 41:1 52:1 62:1 77:1 83:1 102:1 117:1 118:1 154:1 169:1 209:1 225:1 # musculoskeletal function
9:1 30:1 57:1 60:1 62:1 70:1 84:1 178:1 # mussel, common
21:1 22:1 25:1 62:1 87:1 115:1 202:1 219:1 # mustard food
6:1 21:1 89:1 136:1 157:1 201:1 # mutagen
7:1 17:1 21:1 25:1 32:1 47:1 57:1 95:2 121:1 136:1 197:1 212:1 294:1 # mutan streptococcus
21:1 30:1 39:1 59:1 136:1 148:1 # mutases
3:1 6:1 13:1 14:2 15:1 25:1 28:1 39:1 50:1 58:1 65:1 74:1 113:1 131:1 157:1 191:1 237:2 283:1 # myasthenia gravis aggravated
3:1 4:1 33:1 41:1 57:1 68:1 130:1 131:1 177:1 189:1 227:1 229:1 238:1 284:1 # mycobacterium avium
1:1 3:1 4:1 14:1 24:1 32:1 33:2 41:1 48:1 57:1 84:1 99:1 114:1 130:1 158:1 177:1 189:1 229:1 238:1 293:1 # mycobacterium intracellulare
3:1 4:2 12:1 33:1 34:2 40:1 41:1 49:1 52:1 53:1 57:1 83:1 109:1 121:1 123:1 129:1 130:1 154:1 177:1 189:1 206:1 229:1 236:1 238:1 # mycobacterium tuberculosis epididymitis
3:1 4:2 7:1 14:1 33:1 41:1 48:1 57:1 83:1 122:1 130:1 177:1 189:1 193:1 229:1 238:1 # mycobacterium ulcerans
13:1 19:1 22:1 40:1 42:1 57:1 83:1 95:1 154:1 222:1 229:1 249:1 # mycosis, ocular
1:1 2:1 3:1 23:1 36:1 44:1 66:1 75:1 78:1 79:1 82:1 92:1 93:1 94:1 96:1 132:1 134:1 135:1 138:1 214:1 215:1 # myd88 protein
1:1 19:1 31:1 38:1 84:1 95:1 146:1 180:1 263:1 # myelinoclasis
3:1 4:1 6:1 16:1 17:1 21:1 24:1 30:1 39:1 48:1 52:1 74:1 76:1 80:1 84:1 88:1 89:1 95:1 103:1 148:1 157:1 165:1 218:1 267:1 # myelocyte percentage decreased
10:1 14:1 15:2 18:1 28:1 32:1 35:1 52:1 54:1 68:1 84:1 107:1 111:1 127:1 158:1 235:1 251:1 # myelopathies, traumatic
2:1 12:1 13:1 23:1 30:2 38:1 39:1 44:1 45:1 52:1 54:1 84:1 88:1 148:1 149:1 # myeloproliferative disease
5:1 12:2 13:1 22:1 30:2 39:1 46:1 58:1 88:1 95:1 115:1 148:1 149:1 240:1 # myocardial disease
5:1 12:1 17:1 22:1 31:1 40:1 46:1 58:1 72:1 95:1 100:1 114:1 115:1 204:1 228:1 240:1 266:1 287:1 # myocardial failure nos
4:1 6:1 10:1 11:1 12:1 14:1 15:1 16:1 22:1 46:1 68:1 89:1 95:1 115:1 127:1 201:1 227:1 240:1 252:1 284:1 # myocardium; degeneration
9:1 27:1 52:1 62:1 95:1 121:1 146:1 # myoclonus, sleep
2:1 8:1 61:1 68:1 70:1 104:1 109:1 163:1 164:1 177:1 292:1 # myofibroblastic tumor
1:1 52:1 143:1 177:1 185:1 231:1 # myoglobinuria
5:1 9:1 10:1 14:1 20:1 24:1 26:1 29:1 32:2 33:1 37:1 41:1 57:1 58:1 60:1 102:1 137:1 158:1 189:1 225:1 257:1 280:1 # myometrial contractions
3:1 14:1 15:2 28:1 54:1 56:1 74:1 107:1 113:1 147:1 157:1 191:1 237:1 # myopathy aggravated
5:1 9:1 15:1 27:1 28:1 50:1 54:1 56:1 57:1 58:1 95:1 107:1 147:1 161:1 223:1 # myopathy, pleoconial
4:1 5:1 13:1 14:1 15:1 28:1 48:1 54:1 56:1 107:1 131:1 147:1 209:1 # myopathy, visceral
5:1 8:1 10:1 16:1 21:1 34:1 40:1 42:1 49:2 59:1 124:1 143:1 222:1 # myositides, orbital
9:1 15:1 18:1 28:1 36:1 47:1 50:1 54:1 59:1 107:1 111:1 190:1 # myotonic myopathies
10:1 13:1 18:1 20:1 25:1 33:1 46:1 232:1 235:1 260:1 # myristicaceae
35:1 40:1 51:1 60:1 278:1 # myxosoma
29:1 33:1 48:1 65:1 71:1 145:1 200:1 # n acetylhexosaminyltransferases
11:1 29:1 33:2 34:1 48:1 67:1 71:1 72:1 145:1 269:1 274:1 295:1 # n acetylneuraminic acids
14:1 16:1 23:2 52:1 54:1 59:1 69:1 107:1 121:1 146:1 165:1 209:1 229:1 288:1 # n descyclopropylmethyl prazepam
33:1 55:1 146:1 # nacl
33:1 55:1 # nacp
55:1 166:1 # nad+
8:1 12:1 14:1 30:1 39:1 43:1 55:1 58:1 91:1 148:1 166:1 173:1 # nadh diaphorase
45:2 52:1 55:1 133:1 166:1 # nadolol
1:1 4:1 17:2 21:1 30:1 39:1 41:1 43:1 55:1 74:2 98:1 101:1 133:1 148:1 166:1 188:1 196:1 213:1 # nadph ferredoxin reductase
4:1 48:1 55:1 57:1 62:2 83:1 95:1 125:1 209:1 # naevus fuscocerulophthalmomaxillaris
2:1 8:1 34:1 55:1 61:1 62:1 73:1 91:1 184:1 # naevus of choroid
19:1 22:1 39:1 55:1 62:1 83:1 154:1 191:1 209:1 # naevus vascular
31:1 40:1 55:1 62:1 266:1 # naevus, nos
55:1 62:1 129:1 152:1 # naevus;pigmented
2:1 4:1 37:1 55:1 60:1 64:1 85:1 89:1 119:1 152:1 210:1 273:1 280:1 # naffziger syndrome
55:1 157:1 # nag1
8:1 16:1 49:1 53:1 55:1 100:1 145:1 194:1 202:1 287:1 # nail deformity
6:1 16:1 21:1 24:1 29:1 33:1 37:1 55:1 73:1 100:1 103:1 248:1 287:1 # nail detachment
20:1 34:1 55:1 74:1 89:1 100:1 287:1 # nails ridged
55:1 211:1 287:1 # naip
2:1 55:1 62:1 125:1 131:1 141:2 287:1 # nairoviruses
49:1 55:1 287:1 # nait
1:1 5:1 8:1 11:1 43:1 52:1 55:1 86:1 111:1 # nalorphine
37:1 55:1 69:1 # name
7:1 55:1 # nan3
1:1 7:1 12:1 34:1 50:1 55:1 64:1 170:1 275:1 301:1# nandiniidae
7:1 10:1 18:1 22:1 31:1 54:1 55:1 107:1 150:1 235:1 # nanoparticles
7:1 31:1 36:1 55:1 59:1 109:1 123:1 206:1 # nanotubes
1:1 38:1 43:1 45:1 55:1 81:1 173:1 216:1 263:1 288:1 # naphazoline
5:1 6:1 27:1 28:1 43:1 55:1 81:1 173:1 # naphthalenes
2:1 10:1 22:1 27:1 37:1 45:1 55:1 57:1 59:1 60:1 64:1 85:1 119:1 121:1 197:1 210:1 273:1 280:1 # narcoleptic syndromes
5:1 35:1 39:2 46:1 49:1 55:1 131:1 145:1 160:1 178:1 # nasal cavity mass
4:1 5:2 17:1 39:1 40:1 53:1 55:1 56:1 57:1 58:1 76:1 98:1 116:1 160:2 239:1 267:1 # nasal mucosal hyperemia
1:1 5:1 17:1 30:1 39:2 55:1 57:1 62:1 74:1 88:1 98:1 110:1 117:1 148:1 160:1 218:1 291:1 # nasal mucous increased
22:1 39:1 43:1 45:1 51:1 54:1 55:1 81:1 106:1 126:1 140:1 216:1 239:1 259:1 # nasopharyngeal polyp
22:1 39:1 43:1 51:1 54:1 55:1 81:1 126:1 216:1 259:1 # nasopharyngitis
5:1 6:1 10:1 12:1 15:1 22:1 46:1 49:1 55:1 64:1 95:1 97:2 115:1 127:1 133:1 191:1 226:1 240:1 # native valve endocarditis
8:1 10:1 15:1 17:1 20:1 29:1 32:1 33:1 41:1 47:1 55:1 72:1 189:1 204:1 227:1 228:1 257:1 265:1 # natriuretic factor
15:1 20:1 32:1 55:1 257:1 # natrix
9:1 11:1 18:1 19:1 22:1 55:1 83:1 120:1 131:1 154:1 183:1 # navicular bone
55:1 288:1 # nazi
117:1 # nc28
11:1 35:1 39:1 80:1 178:1 # neck; mass
1:2 2:1 3:1 5:1 10:1 11:1 13:1 24:1 25:1 40:1 42:1 55:1 59:1 80:1 218:1 222:1 249:1 286:1 298:1 # necrosis intestinal
2:1 10:1 11:1 13:1 15:1 19:1 40:1 42:1 57:1 80:1 83:1 127:1 157:1 218:1 222:1 226:1 249:1 # necrosis, coagulative
2:1 10:1 11:1 13:1 33:1 38:1 40:1 41:1 42:1 80:1 189:1 204:1 218:1 222:1 225:1 249:1 # necrosis, liquefactive
1:1 2:1 10:1 11:1 13:1 36:1 42:1 43:1 49:1 51:1 54:1 59:1 75:1 80:1 81:1 157:1 216:1 218:1 234:1 259:1 # necrotising oesophagitis
11:1 20:1 32:1 41:1 58:1 80:1 257:1 290:1 # nectria
11:1 27:1 74:2 89:1 114:1 161:1 # needle plugged
3:1 7:1 10:1 11:1 15:1 17:1 23:1 25:1 55:1 59:1 97:1 117:1 127:1 139:1 165:1 226:1 289:1 # negative pregnancy test
2:1 4:1 8:1 9:1 10:2 11:1 13:2 20:1 23:1 30:1 31:1 41:1 44:1 49:1 58:1 65:1 66:1 88:1 95:1 178:1 225:1 233:1 # neisseria gonorrheae proctitis
1:1 4:1 6:1 10:1 11:1 13:1 20:1 30:1 34:1 37:1 49:1 50:1 58:1 63:1 66:1 105:1 178:1 233:1 234:1 # neisseria meningitidis w135
11:1 15:1 16:1 34:1 35:1 47:1 67:1 95:1 116:1 124:1 295:1 # nematocide
5:1 11:1 35:1 38:1 46:1 95:1 99:1 151:1 223:1 272:1 # neocallimastigomycotas
5:1 11:1 35:1 38:1 46:1 95:1 99:1 151:1 223:1 272:1 # neocallimastix
1:1 11:1 60:1 67:1 223:1 229:1 # neomycin b
5:1 9:2 10:1 11:1 15:2 21:2 26:1 49:1 55:1 77:1 102:1 118:1 127:1 157:1 223:1 234:1 258:1 # neonatal agitation
5:1 9:1 11:1 15:2 21:1 37:1 47:1 55:1 60:1 65:1 107:1 121:1 139:1 223:1 280:1 # neonatal hepatomegaly
5:1 6:1 9:1 11:1 15:1 21:1 27:1 50:1 54:1 55:1 58:1 76:1 223:1 269:1 # neonatal leukopenia
2:1 3:1 4:1 11:1 14:1 15:1 19:1 27:1 28:1 33:1 39:1 48:1 54:1 84:1 113:1 161:1 167:1 223:1 237:1 252:1 # neoplasm growth accelerated
11:1 19:2 22:1 39:1 54:1 61:1 126:1 161:1 167:1 223:1 # neoplasm of larynx
11:1 19:1 39:1 54:1 61:1 63:1 114:1 161:1 167:1 169:1 223:1 # neoplasm of lung
5:1 6:1 11:1 17:1 19:1 39:1 54:1 55:1 85:1 161:1 166:1 167:1 223:1 # neoplasm, adrenal
5:1 6:1 11:1 16:1 19:1 39:1 54:1 55:1 87:1 161:1 167:1 196:1 223:1 # neoplasms, duodenal
7:1 11:1 19:1 20:1 22:1 39:1 54:1 58:1 161:1 167:1 191:1 223:1 # neoplasms, ovarian
1:1 5:1 10:1 11:1 17:1 19:1 29:1 39:1 54:1 55:1 161:1 167:1 223:1 286:1 298:1 # neoplasms, retinal
11:1 19:1 39:1 54:1 83:1 99:1 161:1 167:1 223:1 # neoplasms, skull
2:1 11:1 19:2 32:1 39:2 43:1 54:2 91:1 161:1 163:1 167:1 177:1 223:1 245:1 259:1 # neoplasms, trophoblast
11:1 19:1 22:1 39:1 54:1 83:1 161:1 167:1 191:1 223:1 # neoplasms, vulvar
11:1 19:2 35:1 39:2 57:1 60:1 83:1 98:1 154:1 185:1 191:1 209:1 223:1 278:1 # neovascular glaucomas
1:1 3:1 4:1 10:3 11:1 13:1 20:1 24:1 25:1 43:1 49:2 121:1 130:1 277:1 # nephritis interstitial
11:1 30:1 62:1 106:1 121:1 125:1 131:1 141:1 # nepoviruses
4:1 11:1 59:1 97:1 # nerves x
4:1 11:1 22:1 27:1 57:1 59:1 73:1 88:1 95:1 97:1 268:1 # nerves, cochlear
4:1 5:1 11:1 12:1 13:1 14:1 38:1 58:1 62:1 166:1 # nervus radialis
4:1 8:1 11:1 13:1 14:1 28:1 33:1 62:1 67:1 91:1 274:1 # nervus thoracis
5:2 7:1 11:1 14:1 46:1 55:1 72:1 269:1 # neural canals
5:1 11:1 14:1 25:1 58:1 68:1 72:1 109:1 199:1 234:1 269:1 # neuralgia, stump
5:1 7:1 11:1 12:1 14:1 34:1 39:1 58:2 72:1 131:1 234:1 269:1 # neuralgias, vidian
9:1 11:1 14:1 72:1 122:1 269:1 # neuraxons
8:1 10:1 11:1 16:1 20:1 34:1 36:1 47:1 49:1 59:1 70:1 72:1 124:1 265:1 269:1 # neuritides, motor
2:1 10:1 11:1 16:1 17:1 20:1 29:1 32:1 34:1 49:1 59:1 72:1 83:1 124:1 177:1 238:1 261:1 269:1 # neuritides, retrobulbar
2:2 9:1 11:1 25:1 32:1 43:1 54:1 55:1 56:1 72:1 212:1 236:1 245:1 246:1 259:1 269:1 # neuroaxonal dystrophy
1:1 2:1 11:1 14:1 19:1 25:1 39:1 61:1 72:1 163:1 164:1 177:1 269:1 287:1 # neuroblastoma of brain
2:1 11:1 47:1 60:1 72:1 95:1 165:1 269:1 # neurocytoma
2:1 11:1 50:1 58:1 72:1 87:1 236:1 269:1 # neurodynia
2:1 8:1 10:1 11:1 13:1 28:1 49:1 68:1 70:1 72:1 90:1 109:1 121:1 129:1 178:1 269:1 # neuroepithelial tissue tumor
2:1 11:1 20:1 61:1 72:1 104:1 164:1 269:1 292:1 # neurofibril
2:2 11:1 61:1 72:1 104:1 164:1 269:1 292:1 # neurofibromin
2:1 11:1 61:1 72:1 104:1 125:1 164:1 269:1 292:1 # neurofibrum
2:1 7:1 11:1 13:1 37:1 50:1 72:1 73:1 80:1 81:1 151:1 167:1 169:1 184:1 242:1 269:1 # neuroimmune mechanisms
1:2 2:1 8:1 11:1 17:1 47:1 48:1 50:1 72:1 80:1 121:1 197:1 265:1 269:1 # neurokinin 2 receptor
1:1 2:1 5:1 8:1 10:1 11:1 15:1 18:1 26:1 31:1 35:1 45:1 52:1 53:1 55:1 69:1 72:1 102:1 108:1 127:1 142:1 172:1 194:1 200:1 231:1 234:1 256:1 258:1 262:1 269:1 286:1 # neurological examination abnormal
2:1 9:1 10:1 11:1 15:1 21:1 26:1 35:1 60:1 69:1 72:1 77:1 102:1 118:1 127:1 136:1 199:1 258:1 269:1 273:1 278:1 # neuroma; amputation
2:1 4:1 5:1 11:1 15:1 35:1 38:1 40:1 47:1 50:1 60:1 72:1 97:1 160:1 169:1 226:1 269:1 273:1 277:1 278:1 # neuromatosis universalis
2:1 4:1 8:1 11:1 12:1 13:1 16:1 51:1 60:1 62:1 72:1 115:1 144:1 149:1 154:1 182:1 209:1 243:1 250:1 269:1 271:1 273:1 277:1 299:1 300:1 # neuromuscular disorders
1:1 2:1 11:1 27:1 59:1 60:1 62:1 64:1 72:1 112:1 129:1 154:1 209:1 269:1 270:1 273:1 # neuromuscular spindles
2:1 8:1 9:1 11:1 36:1 42:1 47:1 62:1 70:1 72:1 151:1 265:1 269:1 # neuron, fusimotor
2:1 5:1 9:2 10:1 11:1 26:1 41:1 55:1 72:1 77:1 102:1 117:1 118:1 122:1 139:1 169:1 173:1 225:1 269:1 # neuronal gap junctions
1:1 2:1 4:1 9:1 11:2 53:1 54:1 69:1 72:1 86:1 107:1 122:1 133:1 142:1 172:1 198:1 256:1 269:1 # neurons, dopaminergic
2:1 6:1 8:1 11:1 15:1 28:1 30:1 51:1 54:1 56:1 72:1 107:1 122:1 126:1 147:1 243:1 245:1 269:1 # neuropathy sensory
2:1 10:1 11:1 54:1 72:1 76:1 121:1 197:1 245:1 269:1 # neuropeptide y
2:1 11:1 19:1 25:1 39:1 54:1 72:1 161:1 245:1 269:1 # neuroplasticity
2:2 3:1 6:1 11:1 23:1 24:1 36:1 44:1 54:1 72:1 75:1 79:1 89:1 92:1 93:1 103:1 132:1 157:1 201:1 245:1 269:1 # neuroprotective agent
2:1 11:1 22:1 40:1 57:1 72:1 160:1 269:1 # neurosarcoma
2:1 7:1 11:1 13:1 29:1 40:1 42:1 72:1 145:1 190:1 222:1 249:1 269:1 # neurosis; anxiety
2:1 3:1 7:1 10:1 11:1 19:1 24:1 25:1 40:1 72:1 74:1 151:2 161:1 187:1 199:1 269:1 # neurostimulator, implanted
1:1 2:1 3:1 6:1 11:1 12:1 27:1 36:1 64:2 72:1 75:1 79:1 93:1 112:1 129:1 269:1 270:1 301:1# neurotendinous spindle
2:1 3:1 6:1 11:1 36:1 42:1 72:1 75:1 79:1 93:1 122:1 269:1 # neurotensin
2:1 3:1 6:1 11:1 36:1 42:1 72:1 75:1 79:1 93:1 122:1 269:1 # neurotensinoma
11:1 18:1 38:1 45:1 53:1 62:1 116:1 139:1 152:1 154:1 # nevus oligaemicus
7:1 8:1 11:1 14:1 19:2 64:2 108:1 110:1 133:1 164:1 166:1 169:1 202:1 # newfoundland and labrador
4:1 11:1 76:1 107:1 112:1 173:1 267:1 # newspaper
1:2 5:1 7:1 10:1 11:1 18:1 19:1 24:1 36:1 50:1 57:1 81:1 86:1 187:1 298:1 # nicotine inhalant
1:1 6:1 10:1 11:1 18:1 36:1 50:1 52:1 57:1 63:1 86:1 89:1 298:1 # nicotine lozenge
1:1 8:1 10:1 17:1 18:2 36:1 47:1 48:1 50:2 57:1 80:1 121:1 197:1 265:1 277:1 298:1 # nicotinic receptors
7:1 35:1 50:1 116:1 129:1 190:1 203:1 224:1 296:1 # niemann-pick
13:1 14:1 20:1 39:1 42:1 49:1 50:1 58:1 129:1 145:1 152:1 237:1 249:1 260:1 # nigra; pityriasis
1:1 2:1 4:1 6:1 10:1 11:1 14:1 15:1 16:1 31:1 40:1 50:1 89:1 112:1 127:1 129:1 152:1 180:1 201:1 237:1 252:1 # nigrospinodentatal degeneration
8:1 17:1 27:1 50:1 51:1 161:1 211:1 243:1 # nipple sore
17:1 25:1 27:1 32:1 41:1 50:1 72:1 98:1 109:1 125:1 161:1 211:1 212:1 213:1 228:1 285:1 # nipple structure
3:1 4:1 6:1 11:1 16:1 27:1 50:1 59:2 64:1 161:1 178:1 182:1 211:1 # nipples tenderness
1:1 12:1 13:1 45:1 50:1 51:1 129:1 144:1 211:1 # nisoldipine sr
3:1 19:1 49:1 50:1 84:1 99:1 293:1 # nitella
1:1 3:1 10:1 11:1 20:2 32:1 40:1 42:1 49:3 50:1 59:1 72:1 86:1 97:1 106:1 222:1 226:1 257:1 # nitrites positive urine
2:1 6:1 27:1 32:1 49:1 50:1 89:1 146:1 165:1 201:1 229:1 231:1 # nitrogen cycle
2:2 4:1 6:1 7:1 14:2 31:1 32:2 39:1 49:1 50:1 89:1 110:2 122:1 158:1 188:1 193:1 201:1 231:1 237:1 # nitrogenous group transferases
2:1 6:1 32:1 43:1 49:1 50:1 54:1 65:1 241:1 245:1 254:1 259:1 283:1 # nitrophenylgalactopyranosides
1:1 2:1 32:1 40:1 49:1 50:1 53:1 69:1 142:1 160:1 172:1 256:1 # nitrosamine
2:1 9:1 32:1 40:1 49:1 50:1 51:1 60:1 70:1 # nitrosomonas
2:1 32:1 33:1 34:1 49:1 50:1 62:1 67:1 110:1 274:1 291:1 295:1 # nitrous acid
21:1 30:1 32:1 39:1 126:1 148:1 197:1 239:1 # nk tryptase 2
8:1 17:1 47:1 48:1 80:1 121:1 197:1 265:1 277:1 # nkb1 receptors
48:1 84:1 99:1 293:1 # nkt cells
24:1 28:1 30:1 31:1 39:1 81:1 148:1 210:1 # no synthase
5:1 9:1 10:1 15:1 21:1 26:1 31:1 41:1 49:1 55:1 72:1 77:1 95:1 102:1 109:1 118:1 127:1 157:1 234:1 258:1 285:1 # nocturnal agitation
1:1 5:2 7:1 31:1 38:2 42:1 55:1 63:1 64:1 87:1 105:1 139:1 152:2 263:1 275:1 289:1 # nodal signaling ligands
8:1 16:1 31:1 70:1 73:1 87:1 209:1 # node; schmorl
19:1 22:1 31:1 35:1 43:1 53:1 60:1 74:1 83:1 87:1 91:1 140:1 196:1 199:1 278:1 # nodular mixed lymphoma
1:1 4:1 9:1 27:1 31:1 63:1 83:1 87:1 89:1 104:1 105:1 196:1 # nodule on finger
1:1 13:1 30:1 31:1 59:1 65:1 88:1 166:1 184:1 # noises in head
31:1 35:1 60:1 83:1 191:1 278:1 # noma vulvae
7:1 9:1 10:1 11:1 18:1 31:1 45:1 47:1 53:1 55:1 58:1 65:1 70:1 116:2 136:1 140:1 151:1 184:1 235:1 # nonautoimmune hemolytic anemia
1:1 2:2 3:1 9:2 23:1 31:1 36:1 37:1 44:1 65:1 66:1 75:1 78:1 79:1 82:1 92:1 93:1 94:1 96:1 116:1 122:1 132:1 134:1 135:1 141:1 214:1 215:1 # nonheme iron proteins
1:1 2:1 3:1 6:1 9:1 10:1 24:1 25:1 31:1 32:1 39:1 41:1 50:1 80:1 103:1 139:1 188:1 212:1 225:1 290:1 # noninfectious gastroenteritis
9:1 17:1 20:1 23:1 31:1 59:1 209:1 218:1 # nonprescription
5:1 8:1 10:2 15:1 19:1 26:1 31:1 35:1 37:1 57:1 83:1 102:1 127:1 151:1 157:1 194:1 258:1 262:1 # normal coagulation time
5:1 8:1 17:1 31:1 35:1 194:1 262:1 # normal free t4
2:1 5:1 8:2 9:1 11:1 14:1 15:1 22:1 28:1 31:1 35:1 56:1 70:1 91:1 107:1 147:1 183:1 184:1 194:2 252:1 260:1 262:1 # normal parathyroid hormone
3:1 5:2 8:1 30:1 31:1 35:1 38:1 49:1 54:1 83:1 88:1 106:1 161:1 194:1 262:1 # normal popliteal pulse
5:2 8:1 21:1 31:1 33:1 35:1 46:1 49:2 67:1 107:1 131:1 145:1 173:1 194:1 262:1 274:1 # normal vital capacity
5:1 8:1 31:1 35:1 160:1 194:1 262:1 # normals psa
7:1 8:1 10:1 11:1 18:1 31:1 53:1 58:1 70:1 95:1 116:1 165:1 194:1 235:1 # normocytic; anemia
2:1 3:1 8:1 10:1 25:1 31:1 40:1 42:1 49:1 59:1 62:1 97:1 106:1 125:1 131:1 141:1 222:1 226:1 # norovirus test positive
8:1 27:1 31:1 43:1 45:1 74:1 85:1 91:1 # norpholedrin
2:1 3:1 5:2 6:1 8:1 14:1 24:1 25:1 31:1 32:1 39:1 103:1 131:1 139:1 141:1 212:1 # norwalk viral gastroenteritis
30:1 31:1 40:1 45:1 106:1 140:1 239:1 266:1 # nose polyps
27:1 30:1 31:1 40:1 74:1 163:1 266:1 # nosebleed
122:1 209:1 # nsc 301739d
122:1 209:1 # nsc287836
112:1 122:1 # nsp 100
8:1 17:1 22:1 27:1 33:1 41:1 47:1 88:2 98:1 146:1 189:1 265:1 # nuclear reactor
6:1 8:1 16:1 17:1 22:1 24:1 27:1 33:2 34:1 41:1 47:1 67:1 88:2 98:1 103:1 124:1 146:1 189:1 265:1 295:1 # nuclear reactor accident
7:1 8:1 14:1 22:1 27:1 32:1 88:1 98:1 106:1 112:1 122:1 146:1 150:1 158:1 193:1 # nuclear transport
21:1 25:1 27:1 30:1 39:1 43:1 52:1 56:1 57:1 71:1 88:1 95:1 98:1 146:1 148:1 168:1 173:1 219:1 # nuclease, staphylococcal
27:1 38:1 45:1 48:1 84:1 98:1 99:1 146:1 223:1 293:1 # nucleoli, cell
1:1 16:2 27:1 30:1 34:1 39:1 40:1 42:1 53:1 55:1 59:1 69:1 88:1 98:1 124:1 142:1 146:1 148:1 172:1 222:1 223:1 256:1 286:1 # nucleoside deaminases
10:1 12:1 27:1 34:1 36:1 40:1 43:2 54:1 91:2 98:1 112:1 146:1 211:1 223:1 275:1 # nucleotidases, diphosphopyridine
1:1 10:1 16:2 27:1 30:1 34:1 36:1 39:1 53:1 55:1 59:1 69:1 88:1 98:1 124:1 142:1 146:1 148:1 172:1 223:1 256:1 286:1 # nucleotide deaminases
10:1 27:1 34:1 36:1 55:1 98:1 146:1 223:1 236:1 # nucleotidyltransferases, rna
6:1 21:1 27:1 37:1 62:1 69:1 98:1 136:1 146:1 269:1 # nucleus putamen
2:1 3:1 4:1 7:1 8:1 24:1 27:1 62:1 87:1 98:1 130:1 133:1 146:1 187:1 269:1 277:1 # nucleus, anterodorsal
4:2 68:1 76:1 112:1 123:1 194:1 267:1 277:1 # numbers, sperm
7:1 10:1 11:1 13:1 25:1 28:1 29:1 30:1 59:1 65:1 72:1 277:1 # nurse anesthetists
1:1 37:1 42:1 60:1 63:1 72:1 91:1 105:1 277:1 280:1 # nursing home
9:1 10:1 20:1 26:2 32:1 42:1 43:1 45:1 49:1 52:1 56:1 77:1 102:1 118:1 136:1 231:1 246:1 257:1 # nutrition physiology
4:1 8:1 9:1 10:1 12:1 13:1 16:1 20:1 26:1 32:1 49:1 51:1 55:1 77:1 102:1 115:1 118:1 136:1 144:1 149:1 182:1 243:1 250:1 257:1 271:1 299:1 300:1 # nutritional disorder
9:1 52:1 71:1 122:1 241:1 279:1 # nylons
21:1 25:1 26:1 42:1 43:1 45:1 52:1 56:1 62:1 157:1 219:1 231:1 234:1 241:1 246:2 # nystagmus, physiological
17:1 32:1 37:1 42:1 49:1 59:1 116:1 123:1 145:1 177:1 200:1 # obesity extreme
2:1 3:1 4:1 9:1 10:1 14:1 15:1 26:1 38:2 45:1 49:1 73:1 111:1 117:1 127:1 130:1 163:1 164:1 177:1 252:1 # obliterative bronchiolitis
8:1 14:1 17:1 47:1 48:1 80:1 121:1 164:1 177:1 197:1 265:1 # obra receptor
1:1 10:1 14:1 20:1 22:1 25:1 26:1 32:2 33:1 41:2 55:1 72:1 98:1 102:1 125:1 126:1 158:1 177:1 189:1 212:1 213:1 225:1 253:1 286:1 # obstruction tract urinary
5:1 10:1 25:1 26:1 32:1 41:1 46:1 80:1 98:1 102:1 125:1 177:1 188:1 212:1 213:1 225:1 253:1 272:1 # obstruction; fecal
3:1 4:1 5:1 10:1 14:1 17:1 25:1 26:1 29:1 32:1 41:1 72:1 98:1 102:1 125:1 130:1 177:1 212:1 213:1 225:1 228:1 253:1 # obstructions, ureteral
2:1 10:1 25:1 32:1 41:1 43:1 48:1 56:1 81:1 85:1 95:1 98:1 119:1 121:1 125:1 138:1 153:1 155:1 159:1 171:1 176:1 177:1 212:1 213:1 216:1 225:1 226:1 253:1 # obstructive; hydrocephalus
5:2 15:1 18:1 21:1 46:2 49:1 67:2 95:1 104:1 129:1 211:1 232:1 272:1 # occipital calcification
5:1 21:1 33:1 49:1 65:2 67:1 73:1 88:1 95:1 129:1 166:1 211:1 275:1 # occipital headache
6:1 9:1 10:1 15:1 16:1 24:1 26:1 33:1 34:1 67:1 77:1 95:1 102:1 103:1 107:1 118:1 124:1 127:1 154:1 258:1 295:1 # occupational accident
1:1 7:1 43:1 45:1 48:1 88:1 95:1 111:1 122:1 133:1 276:1 # ocean dolphins
7:1 21:1 31:1 41:1 45:1 95:1 294:1 # octanols
4:1 8:1 11:1 12:1 13:1 16:1 19:1 22:1 51:1 80:1 83:1 95:1 115:1 144:1 149:1 154:1 182:1 243:1 250:1 271:1 277:1 299:1 300:1 # ocular disorders nec
19:1 22:2 34:1 40:1 42:1 57:1 83:1 95:1 133:1 154:1 160:1 184:1 222:1 # ocular sarcoidosis
4:1 7:1 8:1 10:1 11:1 14:1 26:1 30:1 32:1 36:1 41:1 47:1 52:1 60:1 70:1 80:1 83:1 95:1 97:1 102:1 122:1 154:1 158:1 193:1 225:1 265:1 290:1 # oculomotor nerve transections
5:1 8:1 11:1 31:1 35:1 52:1 54:1 68:1 83:1 95:1 108:1 154:1 194:1 262:1 269:1 # oculopneumoplethysmogram abnormal
1:1 3:1 4:1 12:1 41:1 43:1 87:1 111:1 112:1 117:1 130:1 # oddi sphincter
6:1 9:1 11:1 17:1 24:1 47:1 74:1 87:1 89:1 107:1 133:1 141:1 151:1 199:1 201:1 231:1 287:1 # odontogenesis impaired
6:1 9:1 24:1 25:1 47:1 50:1 87:1 89:1 133:1 165:1 201:1 231:1 246:1 # odontogenic; cyst
1:1 2:1 3:1 8:2 17:1 23:1 36:1 44:1 47:1 48:1 66:1 75:1 78:1 79:1 80:1 82:1 87:1 92:1 93:1 94:1 96:1 121:1 132:1 133:1 134:1 135:1 197:1 214:1 215:1 265:1 # odor receptor protein
2:1 6:1 8:1 14:1 15:1 19:1 21:1 39:1 45:1 60:1 70:1 73:1 87:1 133:1 252:1 273:1 # odoratas, chromolaena
10:1 16:1 17:1 32:1 35:1 49:1 53:1 61:1 74:1 116:2 190:1 200:1 # oedema of extremities
16:1 27:1 35:1 50:1 61:1 74:1 116:1 161:1 211:1 # oedema of nipple
43:2 51:1 54:1 58:1 59:1 81:2 88:1 89:1 112:1 157:2 216:2 234:1 236:1 246:1 259:1 # oesophageal dysphagia
35:1 39:1 43:1 51:1 54:1 59:1 81:1 88:1 89:1 157:1 178:1 216:1 259:1 # oesophageal mass
40:1 43:1 51:1 54:1 59:1 81:1 157:1 216:1 259:1 # oesophagospasm
5:1 8:1 12:1 14:1 25:1 26:1 31:1 32:1 35:1 45:1 59:1 108:1 158:1 166:1 194:1 212:1 262:1 # oestradiol abnormal
1:1 5:1 8:1 11:1 20:2 25:1 26:1 31:1 32:1 35:1 45:1 59:1 72:1 86:1 108:1 194:1 212:1 257:1 262:1 # oestriol urine abnormal
1:1 11:1 16:1 17:1 20:2 25:1 26:1 30:1 32:1 39:1 45:1 59:1 72:1 74:1 80:1 86:1 88:1 148:1 212:1 218:1 257:1 # oestriol urine decreased
1:1 7:1 24:1 61:1 64:1 81:1 184:1 # of hand joints
7:1 12:1 13:1 17:1 30:2 39:2 61:1 88:2 107:1 117:1 148:1 149:1 218:1 # of pancreas disease
1:1 5:1 10:1 18:1 25:1 27:1 39:1 55:2 61:1 67:1 68:1 72:1 104:1 109:1 150:1 227:1 284:1 285:1 286:1 # officinales, nasturtium
1:1 5:2 18:1 38:1 55:1 58:1 61:1 67:1 104:1 131:1 160:1 286:1 # officinalis, salvia
1:1 20:1 23:1 61:1 63:1 83:1 105:1 112:1 166:1 196:1 # offspring, adult
84:1 99:1 100:1 184:1 293:1 # oil wells
30:1 37:1 59:1 69:1 100:1 160:1 184:1 # oil, sesame
25:1 45:1 47:1 100:1 140:1 184:1 # oily stools
1:1 27:1 45:1 104:1 # olefin
1:1 4:1 8:1 14:1 20:1 27:1 45:1 63:1 66:1 70:1 105:1 139:1 188:1 # oleifera, moringa
27:1 35:1 45:1 60:1 223:1 278:1 # oleoma
16:1 38:1 45:1 87:1 101:1 152:1 162:1 175:1 223:1 # oligodeoxynucleotides
6:1 8:1 20:1 22:1 23:1 31:1 35:1 37:1 38:1 45:1 60:1 126:1 151:1 152:1 280:1 # oligomenorrhea primary
6:2 17:1 38:1 43:2 45:1 54:1 65:1 71:1 125:1 152:1 241:1 254:1 259:1 260:1 276:1 279:1 283:1 # oligophrenia phenylpyruvicas
4:1 6:1 9:1 10:1 11:1 14:1 15:1 16:1 24:1 38:1 45:1 47:1 54:1 89:1 106:1 127:1 201:1 226:1 252:1 # olivopontocerebellar; degeneration
6:1 11:1 19:1 24:1 37:1 39:1 54:1 60:1 68:1 103:1 109:1 161:1 167:1 223:1 280:1 # omentum neoplasm
6:1 9:1 10:1 16:1 18:1 22:1 31:1 46:1 57:1 67:1 95:2 117:1 165:1 166:1 235:1 240:1 # oncocytic adenocarcinoma
8:1 9:1 55:1 57:1 117:1 131:1 141:1 # oncornavirus
5:1 9:1 58:1 73:1 81:1 229:1 234:1 241:1 # onychalgia
3:1 6:1 9:1 14:1 17:1 24:1 33:1 41:1 54:1 58:1 70:1 72:1 76:1 109:1 189:1 228:1 234:1 285:1 # open monteggia fracture
3:1 6:1 49:1 54:1 76:1 143:1 # openbite
5:1 9:1 10:1 12:1 15:2 17:1 18:2 21:1 23:1 26:1 28:1 37:1 43:1 46:1 49:1 53:1 54:1 67:1 74:1 77:1 80:1 81:1 102:1 118:1 127:1 129:1 211:1 232:1 258:1 259:1 # ophthalmic medication precipitation
1:1 5:1 18:1 28:1 43:1 53:1 54:1 81:1 107:1 259:1 287:1 # ophthalmic; pain
1:1 5:2 7:1 10:1 15:1 21:1 24:1 28:1 43:1 45:1 54:1 55:1 63:1 67:1 69:1 70:1 81:1 139:1 169:1 187:1 207:1 229:1 259:1 # ophthalmologicals antifungal natamycin
3:1 4:1 5:2 28:1 43:1 54:2 55:1 70:1 81:1 130:1 200:1 259:1 # ophthalmoplegia; external
1:1 4:1 5:1 19:1 20:1 22:1 28:1 33:1 35:1 40:1 43:1 54:1 63:1 70:1 81:1 83:1 98:1 105:1 154:1 233:1 259:1 # ophthalmoscopic macular puckering
3:1 5:2 15:1 34:1 52:1 54:1 58:1 113:1 129:1 184:1 # opiate alkaloid
10:1 16:1 26:1 34:2 54:1 59:1 76:1 121:1 124:1 129:1 184:1 197:1 # opioid peptides
8:1 13:1 25:1 28:1 54:1 73:1 91:1 129:1 # opisthorchi
6:2 12:1 13:1 30:2 39:1 54:1 65:2 66:1 76:1 88:1 148:1 149:1 151:1 190:1 283:1 # oppenheim ziehen disease
9:1 51:1 52:1 54:1 62:1 95:1 146:1 # opsoclonus
1:2 2:1 3:1 9:1 23:1 36:1 44:1 50:1 51:1 54:1 66:1 75:1 78:1 79:1 82:1 92:1 93:1 94:1 96:1 122:1 132:1 134:1 135:1 214:1 215:1 # opsonin proteins
6:2 8:1 10:1 12:1 13:1 18:1 37:1 54:1 63:1 89:1 116:1 149:1 197:1 198:1 209:1 235:1 # optic disc engorgement
8:1 10:1 12:1 13:1 18:1 54:1 70:1 81:2 116:1 149:1 157:1 197:1 209:1 235:1 # optic disc haemorrhage
3:1 10:1 18:1 41:1 54:1 68:1 80:1 109:1 197:1 235:1 290:1 # optic tectums
10:1 24:1 53:1 54:1 58:1 99:1 100:1 169:1 207:1 # opuntia mill.
5:1 6:1 8:2 11:1 14:1 56:1 106:1 190:1 234:1 # oral hygiene poor
2:1 5:1 8:1 14:1 15:1 32:1 40:1 43:1 54:1 56:1 57:1 98:1 160:1 245:1 259:1 # oral mucosa atrophy
5:1 8:1 14:1 27:1 83:1 107:1 173:1 # oral papule
4:1 5:1 8:1 9:1 10:1 14:2 15:1 26:1 48:1 77:1 83:1 102:1 118:1 127:1 252:1 258:1 # oral ulceration
7:2 8:1 14:1 21:1 63:1 122:1 136:1 193:1 294:1 # orangutans
8:1 21:1 49:1 143:1 # orbita
5:1 8:1 21:1 25:1 49:1 143:1 165:1 246:1 # orbital cysts
5:1 8:2 21:1 49:1 65:1 70:1 81:1 89:1 116:1 143:1 157:1 # orbital hemorrhage
3:1 8:1 10:1 25:1 40:1 42:1 49:1 59:1 62:1 97:1 106:1 125:1 131:1 141:1 143:1 222:1 226:2 # orbivirus test positive
8:1 34:1 53:1 69:1 73:1 100:1 111:1 140:1 142:1 204:1 # orchid family
8:1 13:1 73:1 111:1 # orchis
4:1 6:1 8:1 13:1 16:1 43:1 50:1 65:1 67:1 112:1 115:1 182:1 209:1 250:1 254:1 271:1 283:1 299:1 300:1 # order sphenisciformes
3:1 4:1 8:1 9:1 16:1 42:1 43:1 55:1 91:1 115:1 173:1 182:1 197:1 211:1 250:1 271:1 299:1 300:1 # order siphonaptera
5:1 7:1 8:1 11:1 27:1 84:1 99:2 139:1 198:1 293:1 # organelle wall
4:1 7:2 8:2 12:1 13:1 16:1 18:1 29:1 50:1 51:1 115:1 139:1 144:1 145:1 149:1 182:1 190:1 198:1 242:1 243:1 250:1 271:1 299:1 300:1 # organic anxiety disorder
1:1 7:1 8:2 11:1 18:1 20:1 50:1 52:1 57:1 60:1 64:1 73:1 86:1 106:1 110:1 139:1 169:1 198:1 199:1 242:1 268:1 # organic chlorine compounds
7:1 8:1 9:1 11:1 50:2 58:1 68:1 70:1 74:1 139:1 198:1 242:1 269:1 # organized pneumonia
7:1 8:1 31:1 40:1 43:1 54:1 91:1 139:1 198:1 259:1 # organophosphates
4:1 8:2 12:1 13:1 16:1 18:1 39:1 51:1 53:1 115:1 139:1 144:1 149:1 167:1 182:1 198:1 243:1 250:1 271:1 299:1 300:1 # orgasmic disorder
5:1 8:1 28:1 31:1 40:1 49:1 50:1 91:1 139:1 231:1 266:1 # ornithogalum, nos
2:1 5:1 8:1 16:1 33:1 35:1 58:1 61:1 67:1 74:1 116:1 204:1 274:1 # orofacial edema
2:2 8:1 12:1 26:1 33:1 37:1 60:1 61:1 64:1 67:1 85:1 87:1 119:1 204:1 210:1 273:1 274:1 280:1 # orofaciodigital syndrome i
2:2 8:1 12:1 26:1 33:1 37:1 59:1 60:1 61:1 64:1 67:1 85:1 87:1 119:1 204:1 210:1 273:1 274:1 280:1 # orofaciodigital syndromes
1:1 8:1 17:1 23:1 42:1 59:1 178:1 # orpressin
2:1 8:1 12:1 28:1 56:1 85:1 91:1 101:1 119:1 138:1 150:1 153:1 155:1 159:1 162:1 171:1 175:1 176:1 # ortho dihydroxybenzenes
2:1 8:1 28:1 60:1 91:1 110:1 150:1 237:1 # orthomyxovirus group
8:1 28:1 54:1 91:1 101:1 106:1 131:1 150:1 # orthopoxviruses
8:1 10:1 18:1 21:1 28:1 36:1 76:1 91:1 150:1 173:1 235:1 # orthotic tape
8:1 10:1 15:1 126:1 127:1 160:1 191:1 226:1 # oryza sativa
40:1 160:1 # osahs
4:1 27:1 40:1 191:1 # osler-vaquez
7:1 18:1 40:2 42:2 45:1 46:1 49:1 104:1 106:1 122:1 140:1 178:1 222:1 232:1 # ossificans; polymyositis
3:1 7:1 8:1 16:1 22:1 25:1 28:1 35:1 40:1 122:1 150:1 194:1 202:1 223:1 224:1 # osteoarthritis deformans
3:1 6:1 9:1 25:1 40:1 64:1 73:1 91:1 95:1 190:1 223:1 # osteochondrosis; kienböck
3:1 25:1 40:1 87:1 112:1 161:1 223:1 236:1 246:1 # osteodysplasty
3:1 4:1 6:1 11:1 21:2 22:1 25:1 40:1 41:1 59:1 76:1 80:1 89:1 115:1 151:1 188:1 199:1 201:1 223:1 231:1 267:1 275:1 290:1 # osteogenesis imperfecta tarda
3:1 4:1 25:1 27:1 40:2 146:1 209:1 223:1 # osteoscleroses
4:2 28:1 36:1 50:1 58:1 65:2 # other hernia
1:1 7:1 10:3 11:1 14:1 15:1 17:1 18:1 20:1 22:1 23:1 24:1 26:1 36:1 86:1 102:1 107:1 121:1 127:1 187:1 207:1 211:1 235:1 252:1 258:1 260:1 # otic preparations antipyrine
4:1 5:1 8:1 10:1 18:1 28:1 29:1 31:1 32:1 35:1 36:1 37:1 60:1 65:1 70:1 108:1 137:1 194:2 235:1 262:1 280:1 # otic thermometry abnormal
4:1 5:1 8:1 10:1 18:1 28:1 29:1 31:1 32:1 35:1 36:1 37:1 60:1 65:1 70:1 137:1 194:2 235:1 262:1 280:1 # otic thermometry normal
1:1 5:1 31:1 36:1 40:2 47:1 63:1 105:1 129:1 160:1 266:1 276:1 # otosalpingitis, nos
1:1 5:1 7:1 14:1 17:1 25:1 32:1 35:1 50:1 74:1 110:1 136:1 151:1 158:1 164:1 212:1 242:1 262:1 287:1 # outbred animal strain
5:1 12:1 19:1 27:1 39:1 68:1 70:1 87:1 161:1 167:1 191:1 227:1 284:1 # ovale, plasmodium
5:1 7:2 20:1 22:1 24:1 25:1 35:1 38:1 55:1 58:1 152:1 165:1 187:1 191:1 246:1 262:1 289:1 # ovarian cyst malignant
7:1 17:1 20:1 22:1 25:1 32:1 41:1 58:1 72:1 98:1 109:1 125:1 191:1 212:1 213:1 228:1 285:1 # ovarian structure
1:2 4:1 7:1 12:1 24:1 61:1 74:1 97:1 170:1 187:1 188:1 204:1 # overfeeding of infant
5:1 6:1 8:1 13:2 20:2 21:1 22:1 24:1 38:1 59:1 103:1 131:1 190:2 # ovis orientalis aries
3:1 31:1 40:1 95:1 165:1 266:1 # ovocyte, nos
9:2 10:2 15:1 19:1 26:2 41:1 77:2 83:1 102:2 117:1 118:2 127:1 169:1 225:1 258:1 # ovulation, function
8:1 17:1 47:1 48:1 80:1 101:1 121:1 197:1 265:1 # ox ldl receptor
1:1 15:1 28:1 101:1 111:1 122:1 # oxathins
9:1 11:1 45:1 52:1 101:1 183:1 288:1 # oxazolone
6:1 12:1 13:1 14:1 26:1 36:1 47:1 51:1 89:1 101:1 144:1 162:1 166:1 175:1 184:1 201:1 # oxygen radioisotopes
70:1 81:1 101:1 116:1 162:1 175:1 185:1 231:1 # oxyhaemoglobin
1:1 38:1 71:1 101:1 122:1 129:1 162:1 175:1 211:1 # oxylipins
6:1 43:1 65:1 71:1 101:1 162:1 175:1 239:1 241:1 254:1 279:1 283:1 # oxyphenylbutazone
18:1 47:1 67:1 95:1 101:1 162:1 175:1 # oxytocics
2:1 4:1 13:1 18:1 20:1 30:1 32:1 39:1 48:1 54:1 88:1 101:1 129:1 162:1 175:1 233:1 245:1 # oxytropis sericeas
2:1 16:1 34:1 72:1 88:1 101:1 124:1 162:1 175:1 184:1 # oxyuroideas
2:1 32:1 43:1 49:1 50:1 54:1 65:1 245:1 254:1 259:1 # p-nitrophenylphosphatase
5:1 27:1 191:1 # p.ovale
43:1 59:1 81:1 89:1 157:1 216:1 # p2 phages
1:1 20:1 31:1 48:1 72:1 95:1 121:1 180:1 197:1 # p2y purinoceptor
1:1 2:1 3:1 8:1 17:1 23:1 36:1 44:1 57:1 66:1 75:1 78:1 79:1 82:1 92:1 93:1 94:1 96:1 122:1 132:1 134:1 135:1 214:1 215:1 # p30 core proteins
1:1 2:1 3:1 23:1 36:1 44:1 66:1 75:1 78:1 79:1 82:1 92:1 93:1 94:1 96:1 132:1 134:1 135:1 214:1 215:1 # p34cdc2, protein
1:2 2:1 3:1 23:1 30:1 36:1 39:1 44:1 55:1 66:1 75:1 78:1 79:1 82:1 92:1 93:1 94:1 96:1 132:1 134:1 135:1 148:1 214:1 215:1 286:1 # p38 protein kinase
1:1 2:1 3:1 23:1 33:1 36:1 44:1 48:1 66:1 75:1 78:1 79:1 82:1 92:1 93:1 94:1 96:1 107:1 132:1 134:1 135:1 214:1 215:1 # pace protein
4:1 10:1 15:1 18:1 33:1 35:1 38:1 46:1 48:1 57:1 60:1 107:1 116:1 127:1 161:1 199:1 232:1 # pacemaker; complications
4:1 12:1 22:1 33:2 35:1 46:1 48:1 58:1 107:1 115:1 116:1 240:1 277:1 # pacemakers, cardiac
1:1 3:1 4:1 6:1 33:1 37:1 50:1 55:1 56:1 73:1 107:1 130:1 200:1 # pachymeningitis externa
1:1 5:1 6:1 14:1 33:1 37:1 50:1 56:1 72:1 73:1 90:1 107:1 196:1 206:1 # pachymeningitis, subdural
31:1 40:1 52:1 60:1 67:1 80:1 100:1 107:1 229:1 266:1 # paecilomyces, nos
6:1 33:1 50:1 67:1 100:1 107:1 238:1 274:1 292:1 # paenibacillus
29:1 33:1 48:1 56:1 71:1 85:1 107:1 138:1 145:1 153:1 155:1 159:1 # paf acetylhydrolase
1:2 65:1 88:1 107:1 166:1 287:1 # pain in head
1:2 65:1 84:1 107:1 287:1 # pain in heel
1:1 17:1 38:1 49:1 50:1 84:1 107:1 169:1 190:1 287:1 # pain relief unit
1:2 62:1 63:1 105:1 107:1 111:1 125:1 218:1 287:1 # pain, crushing
1:2 14:1 21:1 24:1 32:1 33:1 41:1 107:1 108:1 158:1 163:1 189:1 287:1 # pain, intractable
1:1 2:1 15:1 28:1 107:1 287:1 # pain; throat
1:1 38:1 107:1 151:1 287:1 # pain;limb
1:2 52:1 107:1 184:1 287:1 # pain;loin
5:1 9:1 19:1 20:1 34:1 50:1 70:1 107:1 116:1 151:1 199:1 # palaemonid shrimp
5:2 11:1 15:1 19:2 21:1 39:1 54:1 107:1 161:1 167:1 223:1 # palatal neoplasms
1:1 2:2 5:1 10:1 13:1 15:1 35:1 37:1 38:1 53:1 60:2 64:2 65:1 68:1 85:2 107:1 119:2 127:1 167:1 210:1 251:1 263:1 269:1 270:1 273:2 280:1 # palindromic rheumatism syndrome
5:1 33:1 73:1 76:1 88:1 107:1 # palm, peach
5:1 7:1 13:1 19:1 24:1 25:1 40:1 42:1 52:1 54:1 62:1 70:1 83:1 107:1 109:1 161:1 187:1 222:1 249:1 # palmoplantar pustulosis
5:1 17:1 25:1 27:1 32:1 59:1 62:1 68:1 74:1 107:1 114:1 196:1 212:1 # palustres, ledum
7:1 25:1 39:1 57:1 107:1 117:1 # pancoast
7:1 8:1 9:1 11:1 17:1 39:1 70:1 88:1 91:1 107:1 117:1 183:1 194:1 218:1 # pancreas hormone
7:1 10:1 15:1 17:1 18:1 48:1 84:1 88:1 99:1 107:1 117:1 127:1 218:1 235:1 293:1 # pancreatic a cell
6:1 7:1 10:1 15:1 16:1 17:1 18:1 31:1 35:1 60:1 88:1 107:1 117:1 127:1 166:1 218:1 235:1 278:1 # pancreatic adenoma
7:1 9:1 10:2 15:1 17:2 18:1 26:1 29:1 30:1 77:1 80:1 88:1 102:1 107:1 117:1 118:1 127:1 218:2 235:1 # pancreatic secretion
7:1 18:1 50:1 68:1 107:1 154:1 242:1 # panicum l.
7:2 13:1 50:1 62:1 107:2 154:1 209:1 242:1 # paniscus, pan
7:1 8:1 14:1 106:1 107:1 108:1 112:1 122:1 163:1 # pansporablastinas
4:1 8:1 12:1 13:1 16:1 19:1 22:1 27:1 51:1 62:1 99:1 100:1 107:1 115:1 126:1 129:1 144:1 146:1 149:1 173:1 182:1 209:1 243:1 250:1 271:1 299:1 300:1 # papillary muscle disorder
1:1 14:1 21:1 24:1 32:1 35:1 41:1 52:1 60:1 98:1 99:1 100:1 107:1 129:1 158:1 166:1 173:1 196:1 213:1 278:1 # papilloma, intraductal
7:1 13:1 26:1 107:1 129:1 143:1 173:1 206:1 # papio anubis
6:1 17:1 18:1 27:1 31:1 34:1 38:1 65:1 73:1 74:1 83:1 107:1 173:1 184:1 283:1 # papule red lichenoid
2:1 14:1 22:1 40:1 107:1 145:1 260:1 281:1 # para-tyrosine
2:1 6:1 14:1 22:1 24:1 32:1 33:1 48:1 103:1 107:1 # paracentrotus
14:1 22:2 25:1 28:1 59:2 65:1 88:1 107:1 # paraesthesia ear
14:1 22:1 25:1 28:1 59:2 65:1 68:1 107:1 # paraesthesia gum
1:1 9:1 11:1 14:1 22:1 50:1 58:1 62:1 68:1 70:1 107:1 114:1 125:1 131:1 141:1 269:1 287:1 # parainfluenza virus pneumonia
5:2 14:1 22:1 30:1 33:1 58:1 59:1 67:1 107:1 140:1 204:1 246:1 274:1 # paralyses, facial
5:1 13:1 14:1 22:2 27:1 38:1 42:1 58:1 62:1 67:1 100:1 107:1 126:1 140:1 146:1 209:1 246:1 249:1 # paralysis ciliary muscle
5:1 13:1 14:1 22:1 42:1 107:1 140:1 202:1 246:1 249:1 # paralysis, fowl
4:1 5:1 11:1 13:1 14:1 22:1 42:1 97:1 107:1 140:1 246:1 249:1 # paralysis; nerve
5:1 10:1 14:1 18:1 22:1 49:1 107:1 139:1 140:1 235:1 287:1 # paralytic gait
14:1 22:1 37:1 67:1 68:1 69:1 80:1 107:1 227:1 284:1 # parameciums
14:1 21:1 22:1 29:1 48:1 69:1 107:1 229:1 248:1 # paramycetales
7:1 14:1 22:1 31:2 40:1 58:1 107:1 184:1 193:1 266:1 # paranoia, nos
14:1 19:1 22:1 27:1 33:1 34:1 58:1 67:1 107:1 161:1 173:1 234:1 295:1 # paraplegias, flaccid
8:1 14:1 15:1 20:1 21:2 22:1 51:1 58:1 107:1 136:1 173:1 243:1 # parapsoriasis guttata
1:1 3:1 14:1 22:1 39:1 42:1 49:1 73:1 81:1 107:1 122:1 287:1 # parasite chains
1:1 3:1 10:1 14:1 15:1 21:1 22:1 25:1 26:1 39:1 42:1 49:1 59:1 102:1 107:1 127:1 188:1 219:1 258:1 # parasite; infestation
3:1 14:1 22:1 39:1 42:1 49:1 53:1 107:1 116:1 # parasitemias
10:1 12:1 13:1 14:1 18:1 22:1 30:2 31:1 39:2 40:1 42:1 49:1 88:1 107:1 148:1 149:1 235:1 266:1 # parasitic disease nos
5:1 6:1 10:1 14:1 18:1 22:1 28:1 31:1 39:1 40:1 42:1 43:1 49:1 54:1 64:1 81:1 107:1 133:1 235:1 259:1 266:1 # parasitic endophthalmitis nos
7:1 10:2 14:1 15:1 17:1 18:2 22:1 23:1 38:1 39:1 42:1 46:1 49:1 55:1 57:1 60:1 107:1 117:1 127:1 161:1 165:1 199:1 232:1 235:1 289:1 # parasitic pregnancy complication
2:1 6:1 14:1 15:1 16:1 18:1 22:1 28:1 56:1 67:1 104:1 107:1 117:1 147:1 165:1 184:1 190:1 252:1 260:1 # parathyroid; deficiency
5:1 14:1 15:1 22:1 25:1 107:1 109:1 165:1 206:1 238:1 246:1 252:1 # paratubal; cyst
4:1 14:1 22:1 38:1 50:1 58:1 65:1 68:1 100:1 107:1 143:1 # paraumbilical hernia
1:2 6:1 10:1 17:1 22:1 24:1 27:1 42:1 63:2 103:1 105:2 107:1 185:1 207:1 298:1 # parenting single
3:1 14:1 15:1 17:1 22:1 25:1 28:1 42:1 59:2 65:1 74:1 107:1 113:1 157:1 191:1 237:1 # paresthesia aggravated
5:1 9:1 11:1 17:1 20:1 21:1 22:1 25:1 29:1 32:1 41:1 72:1 98:1 107:1 109:1 120:1 125:1 183:1 190:1 212:1 213:1 228:1 248:1 285:1 # parietal bone structure
2:1 4:2 5:1 12:1 18:1 20:2 21:1 22:2 29:1 30:1 46:1 62:1 76:1 107:1 110:1 115:1 190:1 227:1 232:1 233:1 240:1 248:1 267:1 291:1 # parietal serous pericardium
2:1 10:2 12:1 22:1 34:1 36:1 49:1 75:1 107:1 # parotiditis
1:1 2:1 4:1 5:1 11:1 22:1 35:1 97:1 101:1 107:2 162:1 167:1 175:1 246:1 262:1 287:1 # paroxysmal nerve pain
5:1 6:1 13:1 14:1 22:1 24:1 32:1 38:1 48:1 103:1 107:1 158:1 277:1 # pars centralis
10:1 18:1 22:1 27:1 47:1 49:1 53:1 59:1 73:1 90:1 91:1 95:1 107:1 146:1 150:1 206:1 235:1 # particles, submitochondrial
22:1 62:1 107:1 125:1 131:1 141:1 # parvovirus h1
4:1 14:1 39:1 42:1 53:1 56:1 58:1 76:1 97:1 107:1 116:1 178:1 226:1 239:1 267:1 # passive hyperaemia
8:1 17:1 32:1 39:1 42:1 70:1 97:1 107:1 116:1 178:1 226:1 277:1 # passive tremors
3:1 13:1 17:1 25:1 30:1 39:1 42:1 72:1 84:1 99:1 107:1 121:1 228:1 249:1 269:1 293:1 # pasteurella sepsis
1:1 10:1 25:1 33:1 39:2 46:1 55:1 107:1 286:1 298:1 # pastinacas
3:1 10:1 11:1 15:2 25:1 59:1 73:1 97:1 107:1 127:1 139:1 226:1 # patch test negative
14:1 15:1 39:1 56:1 73:1 107:1 # patchy rash
3:1 5:1 6:1 7:1 8:1 14:1 15:1 24:1 27:1 35:1 69:1 103:1 107:1 113:1 191:1 202:1 224:1 # patent foraman ovale
7:1 14:1 15:1 28:1 32:1 48:1 84:1 99:1 107:1 114:1 122:1 158:1 193:1 209:1 246:1 293:1 # pathways, transcellular
2:1 6:1 10:1 15:1 24:1 54:1 85:1 103:1 106:1 107:1 110:1 119:1 127:1 136:1 190:1 245:1 # patient dropouts
1:1 15:1 20:1 32:1 50:1 58:1 107:1 257:1 # patrinia
7:1 8:1 14:1 20:1 32:1 33:1 41:1 47:1 107:1 122:1 158:1 189:1 193:1 197:1 204:1 209:1 211:1 218:1 265:1 277:1 # pax transcription factors
12:1 26:1 57:1 74:1 76:1 95:2 154:1 # pediococcus
27:1 52:1 54:1 62:1 74:1 76:1 83:1 98:1 117:1 146:1 154:1 169:1 196:1 269:1 # pedunculopontine nucleus
4:1 7:1 13:1 46:1 48:1 76:1 84:1 117:1 131:1 277:1 # pelvis cancers
3:1 10:1 17:1 25:1 26:1 29:1 32:1 41:1 72:1 76:1 84:1 98:1 102:1 125:1 131:1 177:1 212:1 213:1 225:1 227:1 228:1 253:1 # pelviureteric obstruction
7:1 21:1 29:1 43:1 62:1 76:1 89:1 97:1 111:1 116:1 152:1 199:1 248:1 294:1 # pemphigus vegetan
1:1 6:1 18:1 31:1 38:1 40:1 50:1 67:1 76:1 99:1 100:1 263:1 266:1 # penicillin, nos
4:1 6:1 8:1 12:1 13:1 16:1 27:1 31:1 40:1 50:1 51:1 76:1 100:1 115:1 144:1 149:1 182:1 243:1 250:1 266:1 271:1 299:1 300:1 # penile disorder nos
4:1 5:1 6:1 8:1 11:1 13:1 50:1 76:1 97:1 133:1 160:1 277:1 # penis dorsal nerve
3:1 6:1 14:1 24:1 29:1 32:1 76:1 103:1 158:1 288:1 # pentetrazol
10:1 12:1 13:1 27:1 28:1 38:1 49:2 54:1 76:1 100:1 108:1 143:1 149:1 160:1 161:1 223:1 # people with disabilities
4:1 76:2 84:1 99:1 121:1 123:1 267:1 293:1 # pepper bell
1:2 6:1 17:1 30:1 31:1 39:1 42:1 74:1 76:1 88:1 89:1 117:1 121:1 148:1 180:1 201:1 218:1 231:1 # pepsinogen i increased
1:1 6:1 31:1 42:1 76:1 89:1 121:1 180:1 201:1 231:1 # pepsinogen ii
3:1 4:1 10:2 15:1 17:1 18:1 33:1 41:1 48:1 76:1 83:1 88:1 113:1 121:1 189:1 191:1 197:1 225:1 226:1 235:1 # peptic ulcer reactivated
1:1 3:1 10:1 16:1 24:1 25:1 34:1 39:1 51:1 59:1 76:1 121:1 124:1 184:1 191:1 197:1 # peptide, vasointestinal
9:1 11:1 47:1 76:1 121:1 183:1 197:1 # peptone
4:1 6:1 9:1 10:1 24:1 26:1 37:1 48:1 61:1 70:1 76:1 77:1 97:1 102:1 103:1 116:1 118:1 121:1 197:1 267:1 # perception of movement
4:1 9:1 10:1 26:1 31:1 40:1 48:1 76:1 77:1 102:1 118:1 121:1 197:1 266:1 267:1 # perception, nos
4:1 5:1 6:2 9:1 10:1 26:1 27:1 29:1 31:1 37:1 43:1 48:1 55:1 57:1 60:2 65:1 76:1 77:1 102:1 109:1 118:1 121:1 161:1 197:1 199:1 254:1 267:1 280:1 283:1 # perceptual completion phenomena
3:1 4:2 8:1 10:1 14:1 15:1 18:1 48:1 74:1 76:2 83:1 113:1 121:1 197:1 202:1 235:1 252:1 267:1 # perforated peptic ulcer
4:1 8:1 10:1 14:1 15:1 25:1 26:1 33:1 35:1 47:1 60:1 73:1 76:1 102:1 127:1 202:1 252:1 258:1 267:1 278:1 # perforation stomach
4:1 7:1 8:1 10:1 14:1 15:1 26:1 68:1 76:1 102:1 107:1 127:1 145:1 199:1 202:1 252:1 258:1 267:1 # perforation; tympanum
4:1 12:2 13:1 18:1 20:1 22:1 30:2 39:1 46:1 58:1 76:1 88:1 115:1 148:1 149:1 232:1 233:1 240:1 267:1 # pericardial disease
4:2 12:1 18:1 20:1 22:1 40:1 46:1 52:1 58:1 76:1 83:1 109:1 115:1 123:1 154:1 206:1 232:1 233:1 240:1 267:1 # pericardial tuberculosis
4:1 6:1 18:1 20:1 24:1 37:1 48:1 76:1 103:1 116:1 233:1 267:1 # pericementitides
4:1 14:1 20:1 27:1 76:1 88:1 152:1 233:1 237:1 267:1 # perigraft leaks
4:1 6:1 9:1 11:1 20:1 30:1 31:1 37:1 40:1 52:1 54:1 59:1 76:1 107:1 120:1 151:1 178:1 183:1 233:1 267:1 # perimenopausal bone losses
1:2 4:1 10:1 11:1 15:1 19:1 20:2 35:1 43:1 69:1 76:1 86:1 121:1 127:1 233:1 267:1 # perinephrium inflammation
1:1 4:1 5:1 11:1 14:1 20:1 25:1 72:1 76:1 86:1 165:1 233:1 246:1 267:1 269:1 # perineural cyst
4:2 10:2 15:1 16:1 19:1 20:1 22:1 26:1 34:1 35:1 49:1 76:1 83:1 95:1 127:1 154:1 182:1 194:1 233:1 267:1 # periocular dermatitides
4:1 20:1 26:1 76:1 87:1 233:1 267:1 # period
1:1 4:1 20:1 26:1 76:1 87:1 107:1 122:1 233:1 267:1 287:1 # period pains
4:1 9:1 10:1 20:1 24:1 26:1 31:1 40:1 76:1 87:1 133:1 207:1 233:1 266:1 267:1 # periodontitis nos
4:1 9:1 20:1 24:1 26:1 47:1 76:1 87:1 133:1 233:1 267:1 # periodontoses
4:1 9:1 20:1 24:1 26:1 47:1 76:1 87:1 133:1 233:1 267:1 # periodontosis
2:1 3:1 4:1 20:1 25:1 26:1 40:2 49:1 66:1 76:1 82:1 104:1 160:1 164:1 233:1 267:1 292:1 # periosteitis fibrosa
3:1 4:3 5:1 7:1 8:1 11:1 14:1 20:2 24:1 26:1 43:1 58:1 65:1 73:1 76:1 80:1 111:1 130:1 187:1 210:1 211:1 233:2 254:1 267:1 # peripheral anterior synechiae
4:3 5:1 11:1 12:1 13:1 14:1 20:1 30:2 39:1 43:1 65:1 76:1 88:1 97:1 148:1 149:1 211:1 233:1 254:1 267:1 # peripheral nerve disease
4:1 20:1 39:1 46:1 52:1 76:1 95:1 161:1 211:1 233:1 267:1 # periplocas
4:2 5:1 7:1 8:1 9:1 11:2 12:1 13:1 14:1 16:1 20:1 37:1 47:1 49:1 51:1 76:1 88:1 115:1 116:1 144:1 149:1 164:1 182:1 183:1 193:1 233:1 243:1 250:1 267:1 271:1 299:1 300:1 # peritoneal membrane disorder
4:2 5:1 9:1 11:1 16:1 17:1 20:1 30:1 37:1 38:1 39:1 47:1 49:1 74:1 76:2 80:1 88:3 100:1 108:1 143:1 148:1 183:1 194:1 218:1 233:1 267:2 # peritoneal permeability decreased
4:1 9:1 10:1 20:1 47:1 49:2 50:1 62:1 76:1 114:1 233:1 267:1 # peritonitis lupus
4:1 9:1 20:1 42:1 47:1 48:1 49:1 59:1 76:1 100:1 108:1 122:1 178:1 209:1 233:1 253:1 267:1 # peritonsillar; abscess
4:1 7:2 21:1 35:1 36:1 39:1 42:1 55:1 63:1 68:1 76:1 106:1 139:1 178:1 194:1 224:1 227:1 267:1 284:1 # permanganates potassium
2:2 4:1 28:1 30:1 34:2 39:1 56:1 76:1 101:1 147:1 148:1 184:1 260:1 267:1 275:1 # peroxidase, thyroid
2:1 4:1 16:1 34:1 59:1 76:1 101:1 124:1 267:1 # peroxides
2:1 4:1 13:1 37:1 51:1 60:1 76:1 101:1 144:1 267:1 280:1 # peroxisome
2:1 4:1 29:1 33:2 34:1 48:1 67:1 76:1 101:1 162:1 175:1 267:1 274:1 295:1 # peroxyacetic acid
2:1 3:1 4:2 6:1 13:1 24:1 25:1 40:1 42:1 56:1 76:2 103:1 145:1 150:1 239:1 249:1 260:1 267:2 277:1 # persistent hypertyrosinemia
1:1 4:1 5:1 9:1 15:1 21:1 25:1 51:1 55:1 62:1 63:1 66:1 76:1 78:1 84:1 99:1 105:1 109:1 123:1 219:1 267:1 277:1 293:1 # personal wellbeing status
4:1 5:1 9:1 38:2 49:2 51:1 55:1 76:1 112:1 161:1 267:1 277:1 # personalities split
4:1 5:1 9:1 15:1 17:1 35:1 38:1 49:1 51:1 55:1 72:1 76:1 109:1 151:1 228:1 267:1 277:1 285:1 # personality; immature
4:1 5:1 9:1 38:1 49:1 51:1 55:1 76:1 267:1 277:1 # personality;inadequate
1:1 4:1 9:1 10:1 16:1 25:1 49:1 51:1 66:1 76:1 78:1 109:1 122:2 136:1 267:1 277:1 # persons, deinstitutionalized
4:1 10:1 20:1 29:1 31:1 40:1 58:1 76:1 97:1 226:1 233:1 266:1 # petiveria, nos
9:1 10:1 22:1 26:1 33:1 35:1 43:1 45:1 48:1 51:1 77:1 81:1 102:1 114:1 118:1 122:1 136:2 194:1 216:1 269:1 # pharmaceutical solutions
13:1 22:1 25:1 33:1 35:1 43:1 67:1 81:1 194:1 216:1 274:1 # pharmacist
4:1 7:1 22:1 43:1 46:1 48:1 81:1 117:1 216:1 241:1 277:1 # pharnyx cancers
1:1 5:2 8:1 10:1 15:1 22:1 26:1 31:1 35:1 43:1 53:1 55:1 63:1 69:1 81:1 88:1 89:1 102:1 108:1 126:1 127:1 142:1 172:1 194:1 200:1 216:1 256:1 258:1 262:1 286:1 # pharyngeal examination abnormal
3:1 4:1 5:1 10:1 20:1 22:1 33:1 41:1 43:1 49:1 58:1 63:1 81:1 126:1 130:1 189:1 216:1 233:1 234:1 238:1 # pharyngitis bacterial
10:1 22:1 28:1 43:2 49:1 62:1 63:1 81:1 91:1 110:1 126:1 173:1 216:1 234:1 291:1 # pharyngitis; aphthous
22:1 43:1 45:1 81:1 106:1 126:1 140:1 216:1 239:1 # pharynx; polyp
17:1 23:1 43:1 59:1 65:1 84:1 140:1 178:1 239:1 254:1 # phelypressin
2:1 6:2 9:2 26:1 31:3 37:1 43:1 45:1 60:1 65:1 73:1 143:1 177:1 254:1 280:1 283:1 # phenomenon, chronobiology
2:1 6:2 9:1 27:1 31:2 32:1 37:1 41:1 43:2 54:1 56:1 60:1 65:1 80:1 84:1 245:1 254:1 259:1 280:1 283:1 290:1 # phenomenon, electrophysiological
6:1 28:1 31:1 36:1 43:1 58:1 65:1 111:1 254:1 283:1 288:1 # phenothiazines
6:1 22:1 43:1 46:1 65:1 71:1 240:1 241:1 254:1 279:1 283:1 # phenylcarbamate
6:1 22:1 43:1 46:1 65:1 71:1 240:1 241:1 254:1 279:1 283:1 # phenylcarbamides
6:1 27:1 28:1 29:1 43:1 56:1 65:1 71:1 128:1 147:1 181:1 241:1 254:1 279:1 283:1 # phenylethylbiguanide
2:1 4:1 5:1 9:1 11:1 30:1 43:1 59:1 60:1 65:1 70:1 183:1 200:1 254:1 273:1 # pheromones, sexual
5:1 8:1 31:1 40:1 43:2 52:1 54:1 58:1 91:1 111:1 259:1 266:1 # phialophora, nos
1:1 11:1 38:1 43:1 86:1 99:1 100:1 111:1 129:1 211:1 # phillipines
10:1 13:1 27:1 43:1 49:1 143:1 268:1 # phlebitis;intracranial
1:1 27:1 43:1 60:1 67:1 223:1 229:1 268:1 # phleomycin
9:1 11:1 43:1 48:1 59:1 84:1 91:1 99:1 183:1 293:1 # phones, cell
29:1 37:1 40:1 43:1 91:1 137:1 167:1 # phosmet
1:1 3:1 10:1 11:1 12:1 15:1 34:1 40:1 43:2 59:1 81:1 86:1 91:1 112:1 113:1 165:1 170:1 216:1 # phosphates, cytidine
10:1 15:1 34:1 40:1 43:2 81:1 91:1 112:1 127:1 216:1 # phosphatide
6:1 11:1 40:1 43:2 65:1 91:1 112:1 254:1 283:1 # phosphene
3:1 40:1 43:2 49:1 91:1 111:1 112:1 # phosphite
12:1 16:1 40:1 43:2 87:1 91:2 112:1 190:1 # phosphodiesterase, pde4d3
6:1 19:1 22:1 31:1 39:1 40:1 43:2 46:1 71:1 91:2 101:1 112:1 120:1 162:1 175:1 240:1 # phosphoenolpyruvate carboxylase
28:1 29:1 40:1 43:2 91:2 112:1 128:1 # phosphoethanolamine
1:1 6:1 8:1 11:1 16:1 20:1 40:1 43:2 50:1 86:1 91:2 112:1 166:1 292:1 # phosphoribosyltransferase, adenine
8:1 40:1 43:2 71:1 91:2 112:1 126:1 # phosphorylation
1:1 6:1 10:1 36:1 43:1 50:1 58:1 62:1 89:1 91:1 201:1 298:1 # photinia genus
36:1 40:1 43:2 47:1 54:1 91:2 112:1 259:1 # photophosphorylations
1:1 8:1 9:1 10:1 11:1 17:1 36:1 38:1 41:1 43:1 47:1 48:1 57:1 58:1 63:1 67:1 80:2 91:1 100:1 105:1 121:1 225:1 265:1 290:1 298:1 # photoreceptor connecting cilia
6:1 9:2 10:1 12:1 26:1 30:1 36:1 40:1 42:1 43:1 47:1 49:1 57:1 64:1 77:1 91:1 102:1 118:1 122:2 301:1# photosensitivity conditions
6:1 9:1 10:1 17:1 26:1 30:1 33:1 36:1 40:1 41:1 42:1 43:1 47:1 77:1 88:1 91:1 102:1 118:1 122:1 189:1 225:1 # photosensitivity reaction
10:1 13:1 43:1 62:1 125:1 141:1 143:1 206:1 # phtirus pubis
7:1 19:1 20:1 24:1 28:1 43:1 50:1 56:1 71:1 72:1 99:1 125:1 141:1 168:1 187:1 205:1 # phyllanthus nirurii
14:1 26:1 33:1 43:1 54:1 56:1 68:1 71:1 73:1 87:1 106:1 111:1 114:1 164:1 168:1 # phylum brachiopoda
19:1 33:1 43:1 56:1 57:1 68:1 71:1 114:1 161:1 168:1 # phylum placozoa
5:1 12:1 13:1 18:1 38:1 42:1 43:1 46:1 49:1 56:1 100:1 108:1 143:1 145:1 149:1 160:1 232:1 246:1 272:1 # physical disability
7:2 13:1 18:1 21:1 24:1 25:1 39:1 42:2 43:1 56:1 58:1 67:1 178:1 187:1 219:1 246:1 249:1 294:1 # physician assistants
2:1 18:1 23:1 42:1 43:1 44:1 48:1 56:1 57:1 59:1 65:1 73:1 95:2 178:1 246:1 # physicochemical process
13:1 22:1 26:1 42:1 43:1 45:1 52:1 56:1 104:1 167:1 231:1 234:1 246:1 # physiologic dwarfism
1:1 6:1 14:1 17:2 23:1 24:2 26:1 32:2 42:1 43:1 45:1 52:1 56:1 59:1 72:1 90:1 97:1 103:1 158:1 178:1 228:1 231:1 234:1 246:1 # physiologic intraventricular pressure
6:2 16:2 26:1 42:1 43:1 45:1 48:1 52:1 56:1 64:1 76:1 117:1 121:1 231:1 234:1 246:1 # physiological dependence
6:2 19:1 22:2 26:1 37:1 42:1 43:1 45:1 52:1 56:1 65:1 88:1 89:1 116:1 150:1 198:1 231:1 234:1 246:1 # physiological heart enlargement
2:1 23:1 26:1 42:1 43:1 44:1 45:1 48:1 52:1 56:1 59:1 95:1 178:1 231:1 234:1 246:1 # physiological process
5:1 10:1 26:2 30:1 41:1 42:1 43:1 45:1 52:1 56:1 102:1 117:1 169:1 200:1 225:1 231:1 234:1 236:1 246:2 # physiological sexual dysfunction
9:1 10:1 17:2 25:1 26:2 32:1 33:1 41:1 42:1 43:1 45:1 52:1 56:1 59:1 77:1 88:1 102:1 118:1 122:1 178:1 189:1 212:1 225:1 231:1 234:1 246:1 # physiological stress reactions
8:1 17:1 43:1 47:1 56:1 131:1 223:1 265:1 # phytoreoviruses
2:1 34:1 37:1 59:1 60:1 64:1 85:1 119:1 129:1 143:1 210:1 273:1 280:1 292:1 # pibids syndromes
18:1 55:1 57:1 129:1 141:1 143:1 177:1 # picobirnaviruses
2:1 18:1 27:1 35:1 45:1 116:1 129:1 218:1 # picrolemmas
2:1 8:1 18:1 111:1 129:1 218:1 # picrorrhiza
5:1 12:1 13:1 129:1 149:1 167:1 190:1 238:1 # piebaldism
4:1 5:1 9:1 14:1 89:1 129:1 152:1 188:1 223:1 # pigeon, feral
6:1 9:1 11:1 24:1 25:1 37:1 47:1 59:1 103:1 129:1 152:1 183:1 # pigment stones
5:1 6:1 18:1 24:1 26:1 37:1 45:1 46:1 52:1 103:1 129:1 143:1 152:1 231:1 232:1 234:1 272:1 # pigments, biological
129:1 # pik3cb
129:1 # pik4cb
18:1 33:1 34:1 37:1 38:1 67:1 84:1 129:1 151:1 274:1 295:1 # pimelic acids
1:1 2:1 7:1 12:1 33:1 34:1 55:1 56:1 62:1 67:1 85:1 100:1 110:1 119:1 129:1 138:1 153:1 155:1 159:1 171:1 176:1 274:1 286:1 291:1 295:1 # pinacidil anhydrous
1:1 11:1 27:1 74:1 86:1 88:1 129:1 161:1 173:1 # pineapple weed
1:1 4:1 12:1 58:1 76:1 122:1 129:1 173:1 267:1 # pins, diaper
1:1 17:1 19:1 32:1 62:1 83:1 116:1 129:1 # pinus tremula
2:1 9:1 21:1 22:1 32:1 36:1 48:1 49:2 54:1 55:1 84:1 99:1 109:1 126:1 129:1 133:1 166:1 245:1 293:1 # pituitary gonadotropic cell
1:1 9:1 10:1 21:1 22:2 26:1 41:1 49:2 77:1 102:1 109:1 118:1 126:1 129:1 204:1 225:1 # pituitary infarction
2:1 4:1 13:1 20:1 30:1 39:1 40:1 42:1 49:1 58:1 88:1 123:1 129:1 145:1 150:1 234:1 249:1 260:1 292:1 # pityriasis rosea gibert
7:1 14:1 24:1 28:2 38:1 49:1 81:1 129:1 187:1 # pix lithanthracis
6:1 8:1 14:1 19:1 21:1 23:1 24:1 33:1 48:1 58:1 70:1 81:2 103:1 116:1 131:1 157:1 161:1 # placenta praevia haemorrhage
4:1 5:1 6:1 8:1 12:1 13:1 16:1 19:1 21:1 24:1 33:1 48:1 51:1 103:1 115:1 144:1 149:1 161:1 182:1 243:1 250:1 271:1 277:1 299:1 300:1 # placental disorders
5:1 6:1 8:1 9:1 11:1 19:1 21:1 24:1 33:1 48:1 70:1 91:1 103:1 161:1 183:1 194:1 # placental hormone
5:1 6:1 11:1 19:2 21:1 24:1 33:1 39:1 48:1 54:1 103:1 161:2 167:1 223:1 # placental neoplasm
5:1 6:1 19:1 21:1 24:1 33:1 48:1 62:1 99:1 100:1 103:1 114:1 131:1 161:1 # placental villus
8:1 10:1 15:1 16:1 19:1 26:2 35:1 43:1 48:1 95:1 102:1 121:1 127:1 157:1 161:1 194:1 202:1 234:1 258:1 # plagiocephaly, deformational
7:1 11:1 19:1 29:1 34:1 47:1 161:1 184:1 # planetoids
4:1 6:1 7:1 10:1 11:1 14:1 15:1 19:1 24:1 48:1 84:1 89:1 97:1 99:1 127:1 161:1 187:1 201:1 226:1 252:1 293:1 # plant generative cells
7:1 8:1 17:1 19:1 24:1 37:1 39:1 59:1 106:1 112:1 139:1 161:1 187:1 # plant megaspores
5:1 7:1 19:1 24:1 30:1 107:1 121:1 161:1 187:1 # plant sepal
2:1 3:1 4:1 7:1 19:1 24:1 25:1 34:1 130:1 161:1 184:1 187:1 # plant steroids
7:1 19:1 20:1 21:1 22:1 24:1 29:1 30:1 58:1 161:1 187:1 248:1 # plant, setaria
4:1 5:1 7:1 11:1 12:1 19:1 21:1 22:1 24:1 37:1 58:1 74:1 97:1 161:1 187:1 # plantar medial nerve
7:1 10:1 13:1 14:1 19:1 22:1 24:1 33:1 49:1 50:1 73:1 161:1 187:1 # plants, arachnitis
7:1 19:2 22:1 24:1 39:1 83:1 154:1 161:1 187:1 191:1 209:1 # plants, vascular
1:1 5:1 16:1 17:1 19:1 30:1 35:1 39:2 53:1 68:1 74:1 80:1 88:1 148:1 161:1 167:1 172:1 218:1 261:1 # plasma albumin decreased
5:1 8:1 9:1 15:1 18:1 19:1 22:1 31:1 35:2 39:1 46:1 55:1 108:1 120:1 143:1 161:1 167:1 194:1 232:1 240:1 262:1 # plasma bicarbonate abnormal
2:1 6:1 16:1 17:1 19:1 25:1 30:1 32:1 35:1 39:2 59:1 74:1 80:1 88:1 89:1 148:1 161:1 167:1 201:1 212:1 218:1 231:1 # plasma estrogen decreased
2:1 5:1 8:1 9:1 19:1 31:1 35:2 39:1 108:1 141:1 161:1 167:1 194:1 262:1 # plasma iron abnormal
7:1 11:1 14:1 19:1 35:1 37:1 39:1 59:1 116:1 161:1 164:1 167:1 193:1 # plasma membranes
5:1 8:1 12:1 14:1 19:1 25:1 26:1 31:1 32:1 35:2 39:1 45:1 59:1 108:1 158:1 161:1 166:1 167:1 194:1 212:1 262:1 # plasma oestradiol abnormal
1:1 12:1 17:1 19:1 30:1 35:1 39:2 51:1 68:1 74:1 87:1 88:1 117:1 148:1 161:1 167:1 218:1 227:1 284:1 # plasma sodium increased
19:1 33:1 35:1 39:1 47:1 161:1 165:1 167:1 # plasmacytosis
5:1 12:1 19:1 37:1 38:1 39:1 45:1 58:1 70:2 87:1 151:1 161:1 167:1 # plasmodial slime molds
12:1 19:1 38:1 39:1 62:1 68:1 70:1 84:1 87:1 161:1 167:1 227:2 284:1 # plasmodium yoelius
3:1 4:1 19:1 25:2 39:2 46:1 130:1 161:1 # plaster cast
7:1 13:1 15:1 19:1 21:2 25:1 50:1 161:1 219:1 242:1 294:1 # platanista
3:1 15:1 18:1 19:1 27:1 29:1 47:1 49:1 67:1 84:1 101:1 113:1 145:1 161:1 # platelet toxicity
1:1 10:1 15:1 19:1 31:1 40:1 68:1 127:1 161:1 266:1 298:1 # platinum, nos
9:1 14:1 26:1 27:1 42:1 59:1 65:1 72:1 77:1 161:1 166:1 269:1 # pleura; adhesion
13:1 14:1 19:1 25:1 27:1 72:1 83:1 104:1 109:1 161:1 269:1 # pleura; fistula
1:1 5:1 9:1 10:1 14:1 26:1 27:1 31:1 40:1 41:1 72:1 77:1 80:1 102:1 118:1 161:1 188:1 225:1 266:1 269:1 290:1 # pleural infection nos
5:1 11:1 14:1 19:1 27:1 39:1 54:1 72:1 161:2 167:1 223:1 269:1 # pleural neoplasm
2:1 27:1 50:1 62:1 72:1 87:1 125:1 131:1 141:1 161:1 236:1 269:1 # pleurodynia virus
2:1 9:1 11:1 27:1 35:1 41:1 62:1 72:1 80:1 151:1 161:1 183:1 269:1 290:1 # pleuronectes maximus
2:1 4:1 20:1 27:1 54:1 72:1 76:1 161:1 233:1 245:1 267:1 269:1 # pleuropericarditis
4:1 5:1 18:1 27:1 46:1 48:1 62:1 131:1 161:1 200:1 232:1 272:1 # plexus, cervical
161:1 # pltgp40
1:1 2:1 4:1 9:1 37:2 51:1 60:1 64:1 68:1 85:1 114:1 119:1 122:1 131:1 161:1 210:1 273:1 280:1 # plummer vinson syndrome
3:1 4:1 11:1 17:1 33:1 41:1 53:1 57:1 58:1 68:1 70:1 95:2 116:1 130:1 189:1 238:1 269:1 # pneumococcal bacteremia
11:1 57:1 68:1 70:1 95:2 269:1 # pneumococcus
5:1 9:1 11:1 21:1 50:1 57:1 68:1 70:1 95:1 269:1 # pneumoconiosis; talc
1:1 2:1 9:1 10:1 11:1 25:1 26:1 41:1 67:1 68:1 70:1 77:1 80:2 95:1 97:1 102:1 118:1 141:1 165:1 188:1 225:1 246:1 269:1 290:1 # pneumocystis jiroveci infection
3:1 11:1 68:1 70:1 95:1 165:1 269:1 # pneumocyte
3:1 8:1 9:1 11:1 16:1 19:1 29:1 50:1 58:1 68:1 70:1 84:1 99:1 115:1 120:1 250:1 269:1 271:1 293:1 299:1 # pneumonia bordetella
1:1 9:1 11:1 14:1 19:1 22:1 50:1 53:1 58:2 68:1 70:1 83:1 109:1 116:1 269:1 # pneumonia in tularaemia
1:1 5:1 6:1 9:1 11:1 50:1 58:1 68:1 70:1 114:1 269:1 # pneumonia influenzal
5:1 9:2 11:2 15:1 21:1 50:1 55:1 58:1 68:1 70:1 223:1 269:1 # pneumonia neonatal
4:1 9:1 11:1 27:1 50:1 58:1 68:1 70:1 269:1 # pneumonia; löffler
9:1 11:1 19:1 35:1 39:1 50:1 54:1 57:1 58:1 68:1 70:1 161:1 167:1 229:1 269:1 # pneumonia; mycoplasma
9:2 10:2 11:1 12:1 14:1 15:1 26:1 49:1 50:1 58:1 68:1 70:1 77:1 102:1 118:1 127:1 166:1 258:1 269:1 # pneumonitis, radiation
1:1 11:2 33:1 67:1 86:1 151:1 169:1 191:1 # pnu imune vaccine
1:1 5:1 29:1 63:1 95:1 105:1 106:1 191:1 226:1 234:2 # pockets, gingival
1:1 4:1 20:1 24:1 32:1 89:1 106:1 152:1 184:1 257:1 # point trigger
5:1 7:2 19:1 31:1 35:1 45:1 60:1 64:1 106:1 140:1 262:1 278:1 # poland anomaly
19:1 26:1 30:1 38:2 45:1 60:1 84:2 106:1 # poliomyelitis sequelae
2:1 7:1 21:1 24:1 45:1 61:1 99:1 106:1 114:1 136:1 187:1 204:1 294:1 # pollutant, rofa
3:1 4:1 7:1 15:1 21:1 24:1 45:1 99:1 106:1 113:1 114:1 130:1 136:1 187:1 294:1 # pollutants, water
2:1 7:1 18:1 40:1 45:1 49:1 53:1 54:1 57:1 63:1 106:1 129:1 140:1 209:1 218:1 234:1 # polyangiitis, microscopic
2:1 7:1 11:1 19:1 37:1 45:1 47:1 60:1 64:2 85:1 106:1 119:1 136:1 140:1 151:1 169:1 184:1 185:1 196:1 210:1 273:1 280:1 # polyglandular autoimmune syndrome
3:1 4:1 6:2 9:2 17:2 24:1 27:1 45:1 68:1 70:1 106:1 117:1 130:1 140:1 164:1 # polygonum montereyense brenckle
10:1 25:1 35:1 39:1 45:1 58:1 106:1 140:1 # polymastia
4:1 14:1 30:1 37:1 39:1 45:1 55:1 106:1 140:1 148:1 # polymerase dna
6:1 8:1 10:1 17:3 18:1 24:1 29:1 40:1 42:1 43:1 45:1 52:1 70:1 72:1 80:1 83:1 103:1 106:1 111:1 140:1 154:2 222:1 235:1 # polymorphic reticulosis recurrent
8:2 10:1 14:1 17:2 18:1 29:1 33:1 40:1 41:1 42:1 43:1 45:1 47:1 52:1 70:1 83:1 106:1 111:1 126:1 140:1 154:1 189:1 222:1 235:1 265:1 # polymorphic reticulosis refractory
45:1 106:1 140:1 # polymyxa
2:1 8:1 11:1 36:1 45:1 47:1 54:1 70:1 72:1 106:1 140:1 245:1 265:1 269:1 # polyneuropathies, motor
35:1 45:1 60:1 106:1 131:1 140:1 141:1 278:1 # polyomavirus, jc
8:1 31:1 40:1 45:1 62:1 106:2 125:1 140:1 239:1 266:1 # polyporus, nos
42:1 45:1 52:1 100:1 101:1 106:1 140:1 246:1 # polysiloxanes
4:2 10:1 15:1 38:1 45:1 53:1 76:1 100:1 106:1 112:1 140:1 150:1 188:1 194:1 246:1 267:1 # polyspermic fertilizations
2:1 10:1 18:1 25:1 28:1 36:1 45:1 73:1 75:1 106:1 140:1 205:1 235:1 246:1 # polystichum roth
28:1 33:1 34:2 45:1 53:1 56:1 67:1 106:1 140:1 147:1 274:1 295:1 # polythymidylic acids
18:1 20:1 32:1 45:1 73:1 91:1 106:1 140:1 257:1 # polytrichosis
1:1 9:1 12:1 63:1 64:1 105:1 106:1 170:1 301:1# ponding
9:1 31:1 40:1 53:1 58:1 63:1 69:1 106:1 139:1 142:1 266:1 # pongamia, nos
4:1 9:1 10:1 24:1 33:1 58:1 97:1 106:1 188:1 207:1 # pontiac; fever
1:1 9:1 10:1 11:1 17:1 24:1 25:1 32:1 41:1 72:1 86:1 98:1 106:1 109:1 125:1 207:1 212:1 213:1 228:1 285:1 298:1 # pontine structure
1:1 8:1 9:1 10:1 11:1 24:1 68:1 70:1 86:1 106:1 109:1 207:1 277:1 298:1 # pontine tumors
17:1 19:1 22:1 32:1 54:1 59:1 106:1 161:1 # poplar trees
3:2 4:1 5:1 22:1 38:1 49:1 54:1 88:1 106:1 126:1 130:1 150:1 161:1 # popliteal artery
3:2 5:1 6:1 13:1 25:1 31:1 38:1 40:1 42:1 49:1 54:1 88:1 106:1 161:1 222:1 249:1 266:1 # popliteal stenosis
2:1 9:2 10:1 15:1 19:1 26:1 29:1 31:1 32:1 37:1 54:2 77:1 83:1 102:1 106:2 118:1 127:1 137:1 245:1 258:1 # population, nonmetropolitan
6:1 8:1 16:1 18:1 67:1 104:1 106:1 117:1 165:1 190:1 # por deficiency
8:1 17:1 22:1 27:1 88:1 98:1 106:1 146:1 # pore, nuclear
2:1 4:1 8:1 14:1 15:1 38:1 47:1 53:1 61:1 84:1 99:1 106:1 123:1 252:1 292:1 293:1 # porokeratosis of mibelli
1:1 8:1 16:1 30:1 38:1 39:1 43:1 53:1 55:1 69:1 88:1 91:1 100:1 106:1 142:1 143:1 148:1 172:1 177:1 256:1 286:1 # porphobilinogen deaminase
2:1 5:1 6:1 8:1 9:1 21:1 24:1 43:1 56:1 60:1 64:1 70:1 87:1 106:1 133:2 260:1 273:1 # porphyromonas endodontalis
1:1 2:1 5:1 8:1 13:1 38:1 43:1 56:1 60:1 63:1 70:1 105:1 106:1 191:1 226:1 234:2 260:1 273:1 # porphyromonas gingivalis
5:1 8:1 17:2 21:1 23:1 59:1 72:1 90:1 106:1 150:1 178:1 228:1 # portal pressure
9:1 34:1 40:1 42:1 50:1 58:1 106:1 133:1 222:1 # posidonia
4:1 6:1 8:1 9:1 10:1 12:1 13:1 16:1 26:1 30:2 40:1 42:1 49:1 51:1 77:1 102:1 106:1 115:1 118:1 122:1 144:1 149:1 182:1 222:1 243:1 250:1 271:1 277:1 299:1 300:1 # position sense disorders
25:1 40:1 53:1 106:1 # post mi
2:1 5:1 12:1 14:1 22:1 23:1 25:1 40:1 44:1 48:1 58:1 72:1 74:1 88:1 91:1 95:1 106:1 196:1 # post procedural diarrhoea
7:1 10:1 15:1 17:1 19:1 20:1 21:1 22:1 25:1 40:1 58:1 72:1 100:1 106:1 108:1 114:1 127:1 163:1 191:1 204:1 219:1 228:1 287:1 # postablative ovarian failure
5:1 13:1 14:1 19:1 21:1 25:3 34:1 35:1 39:1 40:1 47:1 72:1 83:1 104:1 106:1 109:1 184:1 219:1 # postaural mastoid fistula
2:1 25:1 27:1 37:1 40:1 45:1 59:1 60:1 64:1 73:1 80:1 85:1 91:1 106:1 119:1 210:1 273:1 280:1 # postcholecystectomy syndromes
2:1 25:1 27:1 37:1 40:1 45:1 59:1 60:1 64:1 73:1 74:1 85:1 91:1 106:1 119:1 210:1 273:1 280:1 # postcholedochojejunostomy syndromes
1:1 10:1 11:1 20:1 25:1 40:1 41:1 45:1 49:1 72:1 80:1 106:2 140:1 188:1 269:1 290:1 298:1 # postinfectious polyneuritis
1:1 11:1 13:1 19:1 25:1 40:2 42:1 43:1 53:1 69:1 86:1 91:1 106:1 142:1 172:1 222:1 239:1 249:1 256:1 # postlaminectomy kyphosis
2:1 4:1 14:2 15:2 21:1 22:1 25:1 33:1 37:1 40:1 41:1 46:1 47:1 54:1 60:1 64:1 76:1 85:1 106:1 119:1 189:1 210:1 252:1 267:1 273:1 280:1 # postoperative cataract syndrome
4:1 5:1 14:2 15:1 17:2 18:1 20:1 25:2 28:1 29:1 32:1 40:1 41:1 47:1 54:1 72:2 76:1 106:1 109:1 128:1 212:1 228:2 252:1 257:1 267:1 285:1 # postoperative urethral stricture
7:1 22:1 25:1 40:1 49:1 54:1 56:1 68:1 106:2 107:2 109:1 129:1 150:1 239:1 # postpartum panhypopituitarism
4:1 8:1 12:1 13:1 16:1 17:1 22:1 25:2 32:1 40:1 51:1 59:1 68:1 106:1 107:1 109:1 115:1 144:1 149:1 150:1 178:1 182:1 212:1 243:1 250:1 271:1 299:1 300:1 # postpartum stress disorder
2:1 4:1 18:1 20:1 25:1 37:1 40:1 46:1 59:1 60:1 64:1 76:1 85:1 106:1 119:1 210:1 232:1 233:1 267:1 273:1 280:1 # postpericardiotomy syndromes
6:1 16:1 18:1 21:1 36:1 39:1 42:1 67:1 68:1 104:1 106:1 117:1 165:1 178:1 190:1 227:1 284:1 # potassium deficiency
12:1 21:1 36:1 39:1 42:1 51:1 68:3 87:1 106:1 178:1 199:1 227:2 284:2 # potassium pump sodium
15:1 21:1 29:1 36:1 47:1 106:1 # potato, sweet
1:1 3:1 5:1 6:1 10:2 17:1 24:1 25:1 36:1 58:1 59:1 63:1 79:1 103:1 105:1 106:1 207:1 298:1 # potentials, resting
3:1 5:1 6:1 10:1 24:1 36:1 58:1 79:1 103:1 106:1 112:1 129:1 207:1 # potentials, spike
1:1 2:1 3:1 23:1 36:1 44:1 66:1 75:1 78:1 79:1 82:1 92:1 93:1 94:1 96:1 106:1 110:1 122:1 132:1 134:1 135:1 214:1 215:1 # pou proteins
5:1 9:1 10:1 12:1 17:1 18:1 20:1 22:1 23:1 26:1 41:1 46:1 58:1 77:1 80:1 102:1 115:1 118:1 225:1 240:1 # precardial friction
8:1 15:1 17:1 19:1 21:1 23:1 49:1 67:1 80:1 108:1 120:1 129:1 211:1 # precipitate labor
6:1 10:1 15:1 17:1 23:1 25:1 26:1 32:1 37:1 57:1 62:1 67:1 80:1 95:1 110:1 122:1 125:1 127:1 212:1 291:1 # precocious; menstruation
2:1 3:1 12:1 17:1 23:1 29:1 37:1 58:1 60:1 64:1 74:1 85:1 108:1 119:1 123:1 210:1 273:1 280:1 # prediabetes syndrome
7:1 17:1 20:1 23:1 27:1 29:1 32:1 55:1 67:1 117:1 161:1 190:1 211:1 257:1 289:1 # pregnancies, triplet
3:1 7:2 12:1 17:1 23:1 29:1 55:1 58:1 59:1 64:1 108:1 117:1 123:1 165:1 289:1 # pregnancy and diabetes
3:1 7:1 15:1 16:1 17:1 23:1 35:1 39:1 51:1 55:1 58:1 67:1 74:2 95:1 113:1 116:1 117:1 165:1 178:1 289:1 # pregnancy associated oedema
7:1 9:1 17:1 23:1 37:1 55:1 57:1 104:1 117:2 141:1 165:1 169:1 194:1 289:1 # pregnancy unconfirmed
1:1 7:1 8:1 9:1 11:2 17:1 20:1 23:1 55:1 70:1 72:1 86:1 91:1 117:1 165:1 183:1 194:1 289:1 # pregnancy urine hormone
7:1 14:1 17:1 23:1 45:1 55:1 56:1 69:1 85:1 106:1 117:1 138:1 140:1 153:1 155:1 159:1 165:1 289:1 # pregnancy; polyhydramnios
7:1 17:1 23:1 27:1 29:1 55:1 85:1 117:1 125:1 161:1 165:1 166:1 289:1 # pregnancy; quadruplet
7:1 17:1 19:1 23:1 24:1 66:1 116:1 126:1 151:1 161:1 164:1 187:1 199:1 # preimplantation embryo
1:2 17:1 22:1 23:1 31:1 35:1 39:1 42:1 46:1 60:1 66:1 67:1 78:1 180:1 191:1 226:1 240:1 278:1 # preinvasive carcinoma
1:2 17:1 23:1 50:1 122:1 # prekinins
1:1 5:1 6:1 15:1 17:1 21:1 23:1 55:1 72:1 126:1 # prenatal injury
4:1 8:1 17:1 18:1 20:1 23:1 48:1 52:1 71:1 83:1 121:1 # prepyloric ulcer
7:1 17:2 23:1 24:1 59:1 72:1 90:1 107:1 178:1 187:1 228:1 # pressure pants
2:1 11:1 13:1 17:2 23:1 40:1 42:1 59:1 72:1 80:1 90:1 178:1 218:1 222:1 228:1 249:1 # pressure; necrosis
1:1 10:1 12:1 17:1 22:1 23:1 26:1 37:1 41:1 58:1 59:1 62:1 65:1 68:1 74:1 80:1 88:1 90:1 102:1 110:1 188:1 225:1 290:1 291:1 # presumed infectious diarrhea
7:1 17:1 18:1 20:1 22:2 23:1 35:1 42:1 43:1 46:1 56:1 58:1 67:1 122:1 126:1 151:1 240:1 246:1 # primary care physicians
6:1 8:1 20:1 22:1 23:1 31:1 35:1 37:1 126:1 151:1 167:1 236:1 246:1 # primary dysmenorrhoea
5:1 6:1 13:1 20:1 21:1 22:1 23:1 35:1 38:1 43:1 49:1 50:1 89:1 100:1 111:1 126:1 151:1 201:1 210:1 239:1 # primary genital syphilis
12:1 20:1 22:1 23:1 35:1 42:1 45:1 58:1 106:1 126:1 138:1 140:1 151:1 211:1 # primary polydipsia
4:1 20:1 23:1 37:1 151:1 # primer
1:1 3:1 4:1 20:1 22:1 23:1 24:1 35:1 130:1 277:1 # printers' marks
4:1 9:1 11:1 13:1 20:1 23:1 31:1 40:1 51:1 144:1 183:1 266:1 # prisoner, nos
1:1 2:2 8:1 23:1 44:1 46:1 52:1 53:1 55:1 56:1 69:1 73:1 85:1 95:2 119:1 138:1 142:1 153:1 155:1 159:1 171:1 176:1 268:1 286:1 287:1 # procainamide hydrochloride
1:1 2:1 6:2 11:1 23:1 44:1 46:1 50:1 71:1 76:1 86:1 95:1 123:1 276:1 287:1 # procaine benzylpenicillin
2:2 9:1 18:1 23:1 25:1 31:1 32:1 39:1 44:1 48:1 53:1 59:1 60:1 95:1 178:1 212:1 # process, astronomical
2:1 23:1 25:1 34:1 35:1 39:1 44:1 47:1 48:1 59:1 95:1 178:1 184:1 # process, mastoid
2:1 10:1 15:1 17:1 23:1 26:1 44:1 88:1 95:1 102:1 127:1 218:1 258:1 # procreation
2:1 4:1 10:3 13:1 14:1 15:1 23:1 41:1 44:1 48:1 49:1 83:1 95:1 97:1 127:1 225:1 226:1 252:1 # proctitis ulcerative
2:1 4:1 10:2 13:1 23:1 41:1 44:1 49:1 59:1 65:1 76:1 95:1 225:1 # proctitis, herpes
2:1 5:1 8:1 23:1 31:1 35:1 40:1 41:1 42:1 44:1 47:1 95:1 108:1 152:1 194:1 222:1 262:1 # proctosigmoidoscopy abnormal
2:1 23:1 44:1 85:1 87:1 125:1 # prodrug
1:1 2:1 4:1 9:1 11:1 21:1 23:1 24:1 27:1 41:1 44:1 57:1 86:1 87:1 88:1 98:1 196:1 213:1 287:1 # product container leak
2:1 3:1 5:1 8:1 21:1 23:1 25:1 31:1 35:1 39:1 41:1 44:1 87:1 98:1 108:1 194:1 196:1 213:1 262:1 # product taste abnormal
2:1 6:1 23:1 37:1 44:1 # proenzyme
2:1 10:1 18:1 21:1 23:1 24:1 25:1 28:1 29:1 44:1 59:1 65:1 89:2 157:1 210:1 219:1 231:1 235:1 # progestagens, synthetic
2:2 3:1 4:1 16:1 17:1 23:1 25:1 30:1 39:1 44:1 59:1 74:1 80:1 88:1 89:1 130:1 148:1 218:1 231:1 # progesterone decreased
2:2 3:1 4:2 10:2 13:1 15:1 16:1 23:1 25:1 35:1 44:1 49:1 59:1 89:1 127:1 130:1 182:1 194:1 231:1 # progesterone dermatitis
1:1 2:1 10:1 19:1 23:1 31:1 33:1 41:1 44:1 45:1 180:1 189:1 225:1 298:1 # prolactinoma
1:1 2:1 10:1 19:1 23:1 33:1 41:1 44:1 45:1 122:1 189:1 225:1 298:1 # prolactins
2:1 14:1 17:1 19:1 23:1 28:1 29:1 30:1 44:1 45:1 61:1 72:1 128:1 173:1 228:1 # prolapse of urethra
2:1 7:1 19:1 23:1 30:1 44:1 45:1 62:1 173:1 # prolapse; anus
2:1 19:1 23:1 30:1 44:1 45:1 173:1 # prolapse;rectal
1:1 2:1 9:1 11:1 14:2 23:1 44:1 45:1 52:1 53:1 63:1 72:1 74:1 86:1 89:1 152:1 237:1 287:1 # prolonged aura migraine
2:1 8:1 9:1 19:1 23:1 31:1 40:1 44:1 45:1 52:1 63:1 74:1 89:1 108:1 120:1 266:1 # prolonged labor nos
2:1 4:1 9:1 20:1 23:1 26:1 44:1 45:1 52:1 63:1 74:1 76:1 87:1 89:1 233:1 267:1 # prolonged periods
1:1 2:1 17:1 23:1 24:1 30:1 39:1 44:1 52:1 57:1 60:1 74:1 84:1 88:1 95:1 110:1 117:1 148:1 165:1 169:1 218:1 273:1 # promyelocyte count increased
2:1 23:1 33:1 44:1 60:1 177:1 238:1 273:1 # promyxobacterium
2:1 9:1 23:1 30:1 39:1 44:1 55:1 148:1 # pronase p
1:1 2:1 4:1 7:1 14:2 19:1 23:1 32:1 39:1 44:1 53:1 54:1 69:1 71:1 122:1 142:1 158:1 172:1 188:1 193:1 245:1 256:1 # propylamine transferase
2:1 6:1 11:1 23:1 27:1 44:1 45:1 54:1 57:1 71:1 140:1 185:1 229:1 245:1 # propylene glycol
2:1 5:1 7:2 19:1 21:1 23:1 25:1 40:1 44:1 52:1 55:1 157:1 185:1 219:1 231:1 # prostaglandin analogs
2:2 4:1 5:1 6:1 7:2 19:1 21:1 23:1 25:1 40:1 44:1 52:1 54:1 55:1 64:1 76:1 101:1 133:1 157:1 185:1 219:1 231:1 267:1 # prostaglandin endoperoxide analogs
2:2 4:1 6:1 7:1 19:1 21:1 23:1 25:1 40:1 44:1 54:1 64:1 76:1 101:1 133:1 157:1 185:1 219:1 267:1 # prostaglandin endoperoxides
2:1 5:1 7:2 19:1 21:1 23:1 25:1 40:1 44:1 52:1 55:1 157:1 185:1 219:1 231:1 # prostaglandin f analogs
2:1 3:1 4:1 15:1 19:1 21:1 23:1 25:1 39:1 40:1 42:1 44:1 56:1 76:1 113:1 161:1 219:1 239:1 267:1 # prostate; hyperplasia
2:1 4:1 7:1 10:1 15:1 18:1 21:1 23:1 25:1 40:1 44:1 46:1 48:1 117:1 127:1 219:1 235:1 # prostatic cancer
2:1 19:1 22:1 23:1 25:1 28:1 30:1 35:1 40:1 44:1 59:2 65:1 99:1 100:1 126:1 # prostheses, maxillary
2:1 5:1 13:1 23:1 25:1 28:1 30:1 40:1 44:1 59:2 65:1 90:1 131:1 # prostheses, visual
2:1 4:1 9:1 13:1 20:1 21:1 23:1 24:1 25:1 26:1 28:1 40:1 42:1 44:1 59:1 65:1 76:1 87:1 133:1 233:1 249:1 267:1 # prosthesis, periodontal
2:1 3:1 9:2 10:2 12:1 14:1 15:1 23:1 26:2 36:1 41:1 44:1 58:1 75:1 77:2 79:1 80:1 92:1 93:1 102:2 118:2 127:1 132:1 166:1 225:1 258:1 290:1 # protection radiation
1:1 2:1 3:1 4:1 23:1 30:1 36:1 44:1 66:1 68:1 75:1 78:1 79:1 82:1 92:1 93:1 94:1 96:1 125:1 132:1 134:1 135:1 214:1 215:1 # protein serum
1:1 2:1 3:1 7:2 8:1 14:2 23:1 32:2 36:1 37:1 44:1 66:1 75:1 78:1 79:1 82:1 92:1 93:1 94:1 96:1 106:1 112:1 116:1 122:2 132:1 134:1 135:1 150:1 158:2 164:1 167:1 193:2 214:1 215:1 # protein transmembrane transport
1:1 2:1 3:1 4:1 15:1 20:2 23:1 32:1 36:1 37:1 44:1 66:1 75:1 78:1 79:1 82:1 92:1 93:1 94:1 96:1 132:1 134:1 135:1 151:1 214:1 215:1 233:1 257:1 # protein trimerization
1:1 2:1 3:1 23:1 36:1 44:1 66:1 75:1 78:1 79:1 82:1 92:1 93:1 94:1 96:1 132:1 134:1 135:1 214:1 215:1 # protein, g12
1:1 2:1 3:1 23:1 36:1 44:1 66:1 75:1 78:1 79:1 82:1 92:1 93:1 94:1 96:1 132:1 134:1 135:1 139:1 157:1 214:1 215:1 # protein, gag
1:1 2:1 3:1 23:1 35:1 36:1 44:1 66:1 75:1 78:1 79:1 82:1 92:1 93:1 94:1 96:1 132:1 134:1 135:1 157:1 214:1 215:1 # protein, mag
1:1 2:1 3:1 23:1 36:1 44:1 66:1 75:1 78:1 79:1 82:1 92:1 93:1 94:1 96:1 122:1 132:1 134:1 135:1 214:1 215:1 # proteins, egg
1:1 2:1 3:1 23:1 36:1 44:1 66:1 75:1 78:1 79:1 82:1 92:1 93:1 94:1 96:1 122:1 132:1 134:1 135:1 214:1 215:1 # proteins, eye
1:1 2:1 3:1 23:1 27:1 36:1 44:1 62:1 66:1 75:1 78:1 79:1 82:1 92:1 93:1 94:1 96:1 122:1 132:1 134:1 135:1 146:1 209:1 214:1 215:1 # proteins, muscle
1:1 2:1 3:1 22:1 23:1 27:1 36:1 44:1 66:1 75:1 78:1 79:1 82:1 88:1 92:1 93:1 94:1 96:1 98:1 122:1 132:1 134:1 135:1 146:1 214:1 215:1 # proteins, nuclear
1:1 2:1 3:1 8:1 17:2 23:2 36:1 44:1 51:1 59:1 66:1 75:1 78:1 79:1 82:1 92:1 93:1 94:1 96:1 121:1 122:1 132:1 134:1 135:1 178:1 214:1 215:1 243:1 # proteins, repressor
1:1 2:2 3:1 17:1 20:1 23:1 29:1 32:1 34:1 36:1 44:1 66:1 75:1 78:1 79:1 82:1 92:1 93:1 94:1 96:1 122:1 131:1 132:1 134:1 135:1 141:1 214:1 215:1 # proteins, retroviridae
1:1 2:1 3:1 6:1 9:1 11:1 20:1 23:1 36:1 44:1 48:1 59:1 66:1 72:1 75:1 78:1 79:1 82:1 92:1 93:1 94:1 96:1 117:1 123:1 132:1 134:1 135:1 183:1 214:1 215:1 # proteinuria bence jones
2:1 3:1 23:1 33:1 36:1 41:1 44:1 75:1 79:1 92:1 93:1 132:1 177:1 189:1 223:1 238:1 # proteobacteria
1:1 2:1 3:1 9:1 10:1 23:1 26:1 31:1 36:1 40:1 41:1 44:1 62:1 75:1 77:1 79:1 80:1 92:1 93:1 102:1 118:1 132:1 188:1 225:1 266:1 269:1 290:1 # proteus infection nos
2:1 3:1 5:1 9:1 18:1 23:1 34:1 36:1 44:1 50:1 62:1 67:1 70:1 75:1 79:1 92:1 93:1 132:1 160:1 269:1 295:1 # proteus salmonicida
2:1 23:1 36:1 44:1 47:1 75:1 92:1 231:1 241:1 # protogyny
2:1 4:1 14:1 15:1 23:1 36:1 44:1 47:1 75:1 92:1 97:1 252:1 # protoveratrine
2:1 5:1 12:1 13:1 23:1 30:2 36:1 39:1 44:1 47:1 59:1 75:1 88:1 92:1 148:1 149:1 # protozoal diseases
2:1 7:1 8:1 17:1 23:1 36:1 44:1 47:1 75:1 92:1 106:1 112:1 # protozoan spore
7:1 11:1 18:1 20:1 23:1 46:1 59:1 125:1 169:1 232:1 # prunes, african
5:1 30:1 81:1 99:1 133:1 269:1 # pseudohallucinations
30:1 56:1 76:1 133:1 239:1 269:1 # pseudohyperphosphataemia
6:1 8:1 9:1 17:1 30:1 48:1 55:1 59:1 60:1 70:1 114:1 133:1 209:1 269:1 # pseudomonas fluorescens
9:1 30:1 40:1 55:1 60:1 70:1 125:1 133:1 160:1 269:1 # pseudomonas rugosa
9:2 11:1 30:1 50:1 55:1 58:1 60:1 68:1 70:2 133:1 269:2 # pseudomonas; pneumonia
30:1 43:1 54:1 81:1 133:1 216:1 259:1 269:1 # pseudophaeochromocytoma
42:1 52:1 59:1 95:1 100:1 123:1 165:1 # psilocybes
1:1 42:1 52:1 95:1 100:1 143:1 165:1 # psilocybin
8:1 20:1 39:1 42:1 51:1 58:1 243:1 # psoriasi
8:1 13:1 19:1 20:1 22:1 25:1 39:1 42:1 51:1 58:1 62:1 83:1 109:1 243:1 249:1 # psoriasis, pustular
3:1 5:1 8:1 25:1 31:1 35:1 59:1 108:1 112:1 194:1 262:1 # psp test abnormal
3:1 5:1 8:1 25:1 31:1 35:1 59:1 112:1 194:1 262:1 # psp test normal
4:1 6:1 15:1 17:1 28:1 50:1 73:1 88:1 89:1 91:1 97:1 164:1 201:1 210:1 229:1 231:1 # psychogenic overbreathing
6:1 8:1 10:1 18:1 38:1 45:1 47:1 50:1 57:1 73:1 89:1 91:1 99:1 150:1 201:1 210:1 229:1 231:1 235:1 265:1 # psychogenic torticollis
16:1 34:1 41:1 42:1 45:1 52:1 73:1 80:1 91:1 124:1 188:1 210:1 229:1 231:1 234:1 290:1 # psychological side effect
6:1 24:1 36:1 37:1 47:1 60:1 70:1 73:1 91:1 103:1 107:1 141:1 151:1 194:1 199:1 210:1 229:1 287:1 # psychomotor impairments
15:1 28:1 54:1 73:1 91:1 107:1 210:1 229:1 # psychopath
10:1 13:1 16:1 18:1 36:1 51:1 59:1 73:1 87:1 91:1 121:1 129:1 144:1 210:1 229:1 235:1 # psychotic episodes
3:1 4:1 68:1 126:1 130:1 197:1 227:1 234:1 284:1 # pterygium eye
13:1 31:1 40:1 143:1 206:1 266:1 # pubis, nos
9:1 22:1 34:1 40:1 42:1 52:1 55:1 69:1 70:1 71:1 83:1 126:1 133:1 184:1 222:1 # pulmonary amyloidosis
9:1 13:1 22:1 38:1 45:1 55:1 70:1 83:1 116:1 120:1 126:1 167:1 # pulmonary embolisms
1:1 3:1 6:1 9:1 12:1 13:1 22:1 25:1 31:1 40:1 42:1 55:1 64:1 70:1 83:2 126:1 169:1 222:1 249:1 261:1 266:1 292:1 301:1# pulmonary infundibular stenosis
1:1 4:1 9:1 22:1 39:2 42:1 52:1 55:1 70:1 76:1 83:1 97:1 99:1 100:1 112:1 126:1 191:1 198:1 226:1 234:1 267:1 # pulmonary invasive aspergillosis
2:1 9:1 22:1 33:1 35:1 43:1 54:1 55:1 70:1 81:1 83:1 89:1 126:1 157:1 216:1 218:1 245:1 259:1 # pulmonary macrophage
9:1 14:1 22:1 27:1 55:1 70:1 72:1 83:1 126:1 161:1 269:1 # pulmonary pleura
2:1 5:1 6:1 9:1 17:1 22:1 37:1 55:2 60:1 64:1 70:1 83:1 85:1 119:1 126:1 210:1 273:1 280:1 # pulmonary renal syndrome
6:1 9:1 12:1 13:1 22:1 30:2 31:1 39:1 55:1 62:1 70:1 83:1 88:1 95:1 97:1 114:1 126:1 146:1 148:1 149:1 # pulmonary venoocclusive disease
1:1 3:1 5:1 6:1 9:1 18:1 29:1 50:1 57:1 60:1 70:1 76:1 83:1 97:1 117:1 191:1 199:1 # pulmonic valve incompetence
6:1 27:1 74:1 76:1 83:1 112:1 161:1 276:1 # pulped spleen
5:1 12:1 14:1 30:1 58:1 83:1 166:1 # pulse radial
4:1 13:1 17:1 30:1 59:1 68:1 90:1 141:1 178:1 184:1 199:1 # pump reservoir issue
7:1 9:1 26:1 50:1 68:1 77:1 199:1 242:1 # pump, anion
3:1 17:1 41:1 42:1 48:1 49:1 59:1 72:1 108:1 109:1 117:1 169:1 178:1 209:1 228:1 253:1 285:1 # puncture site abscess
39:1 55:1 169:1 # punnas
4:1 8:1 12:1 13:1 16:1 19:1 22:1 31:1 40:1 51:1 99:1 100:1 115:1 126:1 129:1 144:1 149:1 182:1 243:1 250:1 266:1 271:1 299:1 300:1 # pupillary disorder nos
9:1 10:1 17:1 19:1 22:1 26:1 33:1 41:1 77:1 88:1 99:1 100:1 102:1 118:1 122:1 126:1 129:1 189:1 225:1 # pupillary reactions
2:1 10:1 17:1 18:1 29:1 37:1 60:1 64:1 72:1 85:1 119:1 210:1 228:1 235:1 273:1 280:1 # puretic syndrome
1:1 4:1 8:1 11:1 17:1 18:1 20:1 47:1 48:1 72:1 80:1 86:1 121:1 197:1 198:1 234:1 265:1 277:1 # purinergic p1 receptors
1:1 20:1 31:1 48:1 72:1 95:1 121:1 180:1 197:1 # purinoceptors, p2x7
1:1 20:1 31:1 48:1 72:1 95:1 121:1 180:1 197:1 # purinoceptors, p2y1
7:1 14:1 19:1 33:1 41:1 43:1 55:1 56:1 71:1 72:2 168:1 173:1 189:1 # purpura anaphylactoid
2:1 14:1 28:1 60:1 72:2 95:1 120:1 165:1 273:1 # purpura; thrombocytopenic
14:1 19:1 22:1 25:1 39:1 62:1 83:1 109:1 # pustular; rash
8:1 18:1 20:1 48:1 52:1 59:1 71:1 108:1 178:1 209:1 253:1 # pyloric abscess
8:1 39:1 52:1 62:1 71:1 107:1 112:1 125:1 167:1 # pylorus; spasm
4:1 16:1 35:1 67:1 76:1 80:1 87:1 104:1 112:1 122:1 169:1 182:1 190:1 194:1 # pyoderma, unspecified
6:1 17:1 22:1 28:2 29:1 50:1 65:1 68:2 107:1 125:1 128:1 150:1 227:1 260:1 283:1 284:1 # pyrethrum parthenium
1:1 12:1 20:1 31:1 34:1 45:1 170:1 180:1 260:1 # pyridinolcarbamate
1:1 9:1 11:1 12:1 20:1 31:1 34:1 170:1 180:1 183:1 260:1 # pyridinone
1:1 11:1 20:1 34:1 86:1 101:1 133:1 260:1 # pyridoxine
2:1 9:1 11:1 59:1 183:1 260:1 # pyrones
1:1 2:1 9:1 50:1 260:1 # pyronin
3:1 5:1 8:1 15:1 31:2 35:1 40:1 108:1 113:1 125:1 191:1 194:1 260:1 262:1 266:1 # pyruvate abnormal nos
10:1 16:1 34:1 76:1 121:1 124:1 197:1 # pyy peptide
17:1 22:1 55:1 59:1 # q snares
17:1 22:1 55:1 59:1 # qb snares
2:1 9:1 23:1 44:1 45:1 52:1 63:1 74:1 89:1 277:1 # qrs prolonged
3:1 6:1 9:1 17:1 18:1 20:1 48:1 64:1 72:1 85:1 109:1 121:1 125:1 133:1 166:1 197:1 228:1 285:1 # quadricep rupture tendon
27:1 29:1 85:1 125:1 161:1 166:1 # quadruplets
39:2 42:1 58:1 178:1 # quassias
1:1 2:1 10:1 11:1 14:1 15:1 17:1 22:1 23:1 25:1 26:1 32:1 45:1 59:1 86:1 102:1 107:1 121:1 127:1 212:1 252:1 258:1 # quinestrol preparation
1:2 9:1 31:2 38:1 45:1 180:2 263:1 # quinolinones
1:2 31:1 38:1 45:1 180:1 # quinolizine
1:1 11:1 86:1 107:1 211:1 288:1 # quipazine
5:1 8:1 13:1 15:1 17:1 19:1 47:1 48:1 80:1 121:1 197:1 265:1 # quisqualate receptor
14:1 39:1 40:1 42:1 58:1 108:1 133:1 222:1 # rabdosias
9:1 14:1 33:1 34:1 45:1 48:1 52:1 63:1 70:1 184:1 # race, mongoloid
7:1 8:1 14:1 17:1 33:1 48:1 88:1 # race korean
7:1 14:1 26:1 30:1 33:1 35:1 40:1 48:1 60:1 63:1 70:1 81:1 116:2 224:1 234:1 # racemose haemangioma
7:2 9:1 11:2 14:1 16:1 39:1 55:1 70:1 88:1 116:1 166:1 183:1 # raddeanas, anemone
5:2 9:1 11:1 12:1 14:1 22:1 46:1 58:1 107:1 120:1 166:1 183:1 240:1 # radial carpal bone
9:1 10:1 12:1 14:1 15:2 26:1 28:1 52:1 54:1 56:1 58:1 77:1 84:1 102:1 107:1 118:1 127:1 147:1 166:1 258:1 # radiation myelopathy
2:1 9:1 10:3 12:1 13:1 14:1 15:1 23:1 26:1 41:1 44:1 49:1 58:1 77:1 95:1 102:1 118:1 127:1 166:1 225:1 258:1 # radiation; proctitis
5:1 7:1 8:1 12:1 13:1 14:1 26:1 31:1 35:1 36:1 46:1 47:1 51:1 144:1 166:1 184:1 194:1 209:1 262:1 # radioisotope scan normal
2:1 6:1 12:1 13:1 14:1 26:1 32:1 36:1 47:1 49:1 50:1 51:1 89:1 144:1 166:1 184:1 201:1 231:1 # radioisotopes, nitrogen
12:2 13:1 14:1 26:1 34:1 36:1 47:1 51:1 68:1 125:1 143:1 144:1 166:1 184:1 206:1 227:1 284:1 # radioisotopes, rubidium
9:1 11:1 12:1 14:1 62:1 120:1 166:1 183:1 227:1 # radius bone
1:2 14:1 50:1 63:1 105:1 287:1 # raining
5:1 7:1 9:1 14:1 19:1 22:1 25:1 33:1 45:1 47:1 48:1 50:1 51:1 55:1 58:1 88:1 # ralstonia solanacearum
2:1 14:1 24:1 30:1 37:1 60:1 64:1 69:1 85:1 119:1 169:1 205:1 210:1 273:1 280:1 # ramsey hunt syndrome
14:1 39:1 89:1 # rasgef
14:1 39:1 52:1 62:1 83:1 99:1 110:1 261:1 291:1 # rash bullous
4:1 14:1 15:1 28:1 35:1 39:1 47:1 65:1 116:1 126:1 # rash erythematous
8:1 14:1 20:1 39:2 42:1 51:1 58:1 202:1 243:1 # rash psoriasiform
14:1 15:2 18:1 28:1 53:1 56:1 147:1 252:1 # rat, athymic
9:1 14:1 15:1 36:1 47:1 57:1 252:1 # rat, cotton
9:1 10:1 14:1 15:2 17:1 22:1 25:1 26:1 35:1 59:1 72:1 77:1 102:1 109:1 118:1 127:1 252:1 258:1 285:1 # rbc maturation arrest
1:1 2:1 3:1 23:1 36:1 44:1 66:1 75:1 78:1 79:1 82:1 92:1 93:1 94:1 96:1 132:1 134:1 135:1 163:1 214:1 215:1 # rbl1 protein
7:1 9:1 10:1 17:1 26:1 29:1 33:1 41:1 77:1 88:1 102:1 118:1 145:1 189:1 190:1 225:1 # reaction anxiety
4:1 6:1 8:1 10:1 12:1 13:1 15:1 16:1 17:1 21:1 24:1 33:2 37:1 41:1 51:1 73:1 88:1 97:1 103:1 115:1 144:1 149:1 182:1 189:1 225:1 226:1 243:1 250:1 271:1 299:1 300:1 # reactive attachment disorder
9:1 10:1 16:1 17:2 23:1 26:1 33:1 41:1 42:1 59:1 77:1 88:1 97:1 121:1 178:1 189:1 225:1 226:1 # reactive depressions
1:1 3:1 4:1 5:1 6:1 11:1 16:1 17:1 53:1 55:1 59:1 60:1 64:2 108:1 110:1 120:1 133:1 169:1 172:1 178:1 182:1 286:1 # rebound abdominal tenderness
5:1 6:2 9:1 17:1 31:2 37:1 43:1 46:1 60:1 65:1 80:1 99:1 254:1 272:1 280:1 283:1 # recall phenomenon
5:1 6:1 9:1 10:1 16:1 17:1 21:1 24:1 26:1 48:1 50:1 77:1 80:1 102:1 103:1 118:1 121:1 197:1 # receptionist, dental
1:1 7:1 8:1 17:1 31:1 46:1 47:1 48:1 55:1 80:1 108:1 121:1 143:1 180:1 184:1 197:1 265:1 # receptor cannabinoid
8:1 9:1 17:1 36:1 47:2 48:1 54:1 55:1 80:1 121:1 129:1 133:1 166:1 197:1 265:1 # receptor, gonadotopin
8:1 17:1 25:1 27:1 32:1 47:1 48:1 59:1 80:1 121:1 197:1 212:1 265:1 # receptor, lestr
8:1 17:1 47:1 48:1 80:1 121:1 197:1 265:1 # receptor, tlr10
8:1 17:1 29:1 33:1 45:1 47:1 48:2 71:1 73:1 80:1 91:1 121:1 145:1 197:1 265:1 277:1 # receptors acetylcholine
8:1 17:1 28:1 33:1 41:1 47:1 48:1 80:1 121:1 189:1 197:1 265:1 277:1 # receptors, acth
8:1 17:1 47:1 48:1 80:1 121:1 197:1 218:1 265:1 277:1 # receptors, ccr10
8:1 17:1 47:1 48:1 80:1 121:1 197:1 218:1 265:1 277:1 # receptors, ccr2b
8:1 17:1 43:1 47:1 48:1 80:1 121:2 197:1 265:1 277:1 # receptors, ephb2
2:1 8:1 11:1 12:1 17:1 37:1 47:1 48:1 58:1 60:1 72:1 74:1 80:1 121:1 197:1 265:1 269:1 273:1 277:1 280:1 # receptors, neuromediator
8:1 17:2 25:1 29:1 32:1 47:1 48:1 73:1 80:1 121:1 197:1 212:1 265:1 277:1 # receptors, stretch
1:2 7:1 9:1 10:1 15:1 17:1 21:1 25:1 40:1 55:1 57:2 60:1 80:1 117:1 127:1 143:1 219:1 286:1 298:1 # recombinant oncostatin m
1:1 2:1 7:1 15:1 17:1 32:1 35:1 36:1 47:1 51:1 54:1 55:1 57:1 60:2 80:1 143:1 245:1 278:1 286:1 # recombinant somatotropin
1:1 17:1 39:1 55:1 57:1 60:1 80:1 143:1 286:1 # recombinases
5:1 17:1 21:1 41:1 45:1 80:1 106:1 140:1 239:1 290:1 # rectal polyp
1:1 5:1 17:1 21:1 22:1 31:1 35:1 41:1 46:1 60:1 62:1 67:1 69:1 70:1 80:1 110:1 180:1 240:1 278:1 290:1 291:1 # rectal squamous carcinoma
3:1 5:1 17:1 21:1 22:1 41:1 80:1 88:1 290:1 # rectal tear
13:1 17:1 18:1 19:1 25:1 41:1 42:1 47:1 59:1 80:1 83:1 97:1 104:1 109:1 290:1 # rectovesical fistula
[truncated: 74,878 more chars]
