# Supplementary material for: A Cross-Lingual Similarity Measure for Detecting Biomedical Term Translations
Source: PLoS One. 2015 Jun 1;10(6):e0126196. doi: 10.1371/journal.pone.0126196 (PMC4452086; doi:10.1371/journal.pone.0126196)
Supplement: S1 dataset — (TGZ) [file pone.0126196.s001.tgz › dataset/en-fr/fr_300_context_test.dat]

1:1279.4012639331986 3:449.53143640958933 4:333.1873493619105 5:225.79467067152845 6:237.30108045300332 7:249.70542558163513 8:493.4995181281548 9:100.92591889627121 10:352.56263913817713 11:291.40397295964857 12:558.5409912949716 13:526.5249724260209 14:160.66107062729776 15:407.0784249575586 16:225.6125519715657 17:101.10445530275592 18:463.2918963803365 19:173.92796835833445 20:389.3032465227213 21:72.18058270424008 22:18.30583943677826 23:70.0339791994473 24:2.5509173597064607 25:11.43851431780228 26:283.8046821350737 27:321.32571592763423 28:60.3534776369973 29:23.881148073425496 30:181.58252443674215 31:74.69951906594402 32:21.95211846333344 33:189.37145414984442 34:12.144717189053816 35:135.17672044985693 36:228.93618962643683 37:21.009031138360747 38:233.96478055208203 39:77.02972017360239 40:60.7947400001154 41:351.739073909576 42:124.47427921329717 43:62.49843739139345 44:83.35706667652511 45:466.58960064465276 46:167.18426226268454 47:135.88343321218224 48:20.091282480013575 49:85.75771059271422 50:436.0779893257474 51:51.705662243712645 52:866.3081875897863 53:2.076077802041374 54:220.93925306675075 55:52.82660306311718 56:63.1993419345226 57:85.1867319668581 58:60.41037732591327 59:139.07234834394765 60:406.09852003034695 61:4.811454618456957 62:216.71444307029893 63:150.8843147052658 64:5.055473630619663 65:45.61263146335373 66:129.21577736910714 67:157.32733786666122 68:53.03208000518263 69:26.325187656575043 70:977.8359322976803 71:393.23105033389317 72:237.1470711591733 73:16.95203528694822 74:125.09051106676694 75:130.09172733257108 76:171.6359220393236 77:36.69497133319201 78:28.2683773952528 79:114.54610862039996 80:146.2530782836795 81:71.11675136208645 82:53.41553301088211 83:40.46930870660642 84:116.02676234079479 85:221.36146035612646 86:16.43699511821851 87:3.7107111324370945 88:80.64641958493783 89:109.37046890041388 90:262.4370771219562 91:42.07957706786115 92:101.7727945430862 93:48.8658043747667 94:19.509607624097267 95:180.22167811722912 96:81.96955196185873 97:280.689025953564 98:24.815995373511726 99:0.49461267671347664 100:295.816749241314 101:11.197351985903412 102:122.10700345594576 103:0.4102434409608211 104:306.5560310612067 105:6.178557951061412 106:314.3274572952136 107:52.4052507336579 108:86.66519844613101 109:14.246504807677834 110:0.5349153552536815 111:75.39721488828201 112:145.88337523109794 113:88.27583235285698 114:2.371003222960436 115:97.53569589482464 116:65.43759572184507 117:34.472568548637 118:54.85571251992578 119:98.72152112838508 120:112.21828418123098 121:112.3823118020577 122:78.65849876123413 123:112.87678766078622 124:63.10555207248583 125:55.67283640978758 126:29.185095038979735 127:64.2401190592137 128:148.15866186067393 129:53.37217689850917 130:400.1518652430628 131:88.98535588334914 132:115.57641102452777 133:46.46106911938103 134:65.05188456942837 135:65.40434447703645 136:11.98655615502422 137:12.027514422587554 138:12.23435535461527 139:25.140667843922124 140:193.90761362553442 141:51.89382876388168 142:105.68147997641097 143:1.841112158109624 144:60.02474283468009 145:41.95443078032673 146:8.682469309599961 147:60.835848641056515 148:382.24909583569087 149:81.17431221301047 150:20.763789837490748 151:156.0647390784341 152:57.23554666369977 153:236.9681996659127 154:161.16449349879554 155:20.88231512903898 156:26.74965741864854 157:77.68458433654727 158:21.061520649592712 159:200.50456437093422 160:5.415042581907959 161:114.12660653982422 162:37.304537055508405 163:79.38148356885954 164:11.758138184420327 165:466.758352420011 166:140.74258422283475 167:193.11728486939055 168:59.79526520783394 169:80.39839355874646 170:72.54032823622533 171:49.061743134246875 172:20.043386119418745 173:57.210730661619905 174:65.27265195095013 175:12.42351102343799 176:12.469188163549083 177:442.4440326759675 178:23.35385990076923 179:62.01630080995116 180:36.1346788150846 181:120.24741919299896 182:345.1616121900456 183:62.78403742875572 184:40.53909007620899 185:21.17207156866326 186:59.408522263619446 187:76.11739749188212 188:15.857552980558626 189:8.741071843341022 190:8.933515075440969 191:64.76757074038065 192:69.21192633658104 193:252.5888573805652 194:3.6054255067463563 195:13.92251943384321 196:7.127854930117386 197:28.497582413032507 198:16.63965922122715 199:19.529464239608775 200:178.92152853199283 201:0.15477075177242708 202:19.65695180340183 203:20.37550272221023 204:29.90324146123363 205:30.07436550165907 206:64.2030104605447 207:4.227505627744882 208:24.030879469409307 209:20.98621885853184 210:21.12484355354981 211:164.13638759468026 212:2.460994155227113 213:112.1503028962092 215:1.573020842829748 216:45.74358671502317 217:31.308410861722756 218:46.09234907278176 219:0.6735573021981947 220:4.641775542967207 221:0.040505388372965904 222:67.28329908644054 223:8.71964495160511 224:8.845479237206037 225:141.01341569773845 226:2.256772489265895 227:11.196412720065 229:6.8100612403085705 230:39.962836503291086 231:147.9982003536187 232:235.6910293636277 233:51.90189533091723 234:839.051345203451 235:22.953749700031203 236:11.643178991235311 237:11.693956074997526 238:92.40011548286783 239:107.32892776753066 240:405.70640250432945 241:23.500094087539924 242:41.3051161334351 243:45.179510122044064 244:61.66283715004606 245:75.30240270460587 246:37.75412625873058 247:12.268204377786667 248:34.392013889055484 249:58.122546754918886 250:0.2521610500556056 251:224.49368402925202 252:2.2466932178113312 253:42.473762787142 254:2.2872882768345315 255:137.88811730641598 256:28.096580294553352 257:117.03799412182002 258:31.897721496473952 259:31.897721496473952 260:21.731197542293224 261:55.6174118566648 262:55.6174118566648 263:10.454704624336134 264:8.16026623666 265:4.118174724924322 266:69.4473231308288 267:47.97588475159721 268:8.291160848561702 269:25.678443694524585 270:10.759375927323623 271:147.69491618310553 272:29.419629452608056 273:26.0362866779761 274:278.7298927987074 275:53.258030648077664 276:49.19598537077897 277:246.3006293091658 278:241.16141093311282 279:95.99007424704342 280:167.14035907231093 281:0.24226080458742613 282:6.599667836650272 283:76.9886208934495 284:156.79791935999245 285:72.45481362002927 286:20.27741440002707 287:27.150010467803067 288:27.245661029802157 289:9.122052224983387 290:6.881765317272485 291:4.802963500156697 292:64.27976483320103 293:3.0446592276087947 294:42.73572250179553 295:35.11063713220334 296:4.937811915159398 297:64.79771370992844 298:93.83173569195822 299:0.044400852237544086 300:51.636394583833635 301:21.251099934618487# maladie
1:1106.6973294984894 2:449.53143640958643 4:534.9051024737297 5:113.44553854507787 6:161.97320296490756 7:265.9234300001904 8:182.88463962587346 9:88.54033479254205 10:148.22060438990775 11:214.6315490411128 12:289.9908548881491 13:102.92617374177469 14:101.15109469028346 15:158.63266887071845 16:151.02239064177402 17:173.51649681905027 18:111.09293233325232 19:249.8282525443375 20:455.75664411794963 21:80.73613204351562 22:33.39910946542102 23:125.53321908597236 24:16.84749644012231 25:50.62678251135477 26:120.44945024931059 27:108.3389521560567 28:42.79122600937475 29:0.07439144715074174 30:53.16478680932641 31:95.19896319675489 32:287.71695799305644 33:128.7363846082391 34:56.460233316040195 35:146.66075696408046 36:175.63489612518347 37:211.0569912319006 38:218.46018582234075 39:23.77883495819423 40:74.59362126323008 41:47.73374949450246 42:151.52124613758372 43:195.82372299169165 44:99.8030650287899 45:154.2345904847222 46:59.09176169701645 47:139.7562055051155 48:47.40373388799987 49:38.28050663877883 50:38.515100345553115 51:78.06783676448433 52:695.6007414377874 53:143.9068313164431 54:99.78166592680432 55:21.965193795048258 56:39.837760059866646 57:19.656776148375837 58:84.49721877464748 59:64.9643375469368 60:40.58322762130221 61:65.47588173838356 62:44.485872866850585 63:48.2527326182475 64:9.064320198047985 65:13.272027606223968 66:190.0148278869867 67:42.19418357429691 68:118.30121099322305 69:5.784380126231338 70:75.9317039136356 71:29.90129987330196 72:68.12272916820595 73:115.31927388942243 74:0.327678542272714 75:150.34955466167466 76:99.2092454595131 77:341.89872695260857 78:231.35152512604114 79:79.15052731548371 80:17.580024458793254 81:45.16477280373827 82:17.660298738851967 83:48.850594081169056 84:72.00176648513289 85:76.2731835031247 86:10.881529557844496 87:15.682738979914742 88:21.003947126448676 89:46.49091427055782 90:156.79049849613358 91:69.74350028266691 92:137.19289169636622 93:78.26385862401136 94:21.417933972113104 95:21.464496197266048 96:27.326046281005212 97:11.410894844912914 98:13.75998126856871 99:5.706399998214539 100:294.9673674863669 101:28.153946155258186 102:41.360917048353 103:19.939210236742518 104:168.25820272001195 105:26.04072071220917 106:82.3821206085116 107:143.90306520891411 108:289.60790428105105 109:50.29903626327082 110:12.830120204450367 111:23.632676974974665 112:29.96403900358625 113:145.98321253225106 114:0.948206476408593 115:33.80877468098168 116:0.29766626269647095 117:94.35592817641252 118:41.230160961387384 119:128.18931483021714 120:72.92861743381305 121:21.877318390845335 122:34.75324042920597 123:34.75324042920597 124:9.181169142313232 125:34.82201396497194 126:57.10387601761331 127:386.8954146802996 128:39.17500217625839 129:126.50252470736446 130:88.40058045590415 131:58.36166044734151 132:84.02145138437459 133:0.1291192531480856 134:237.26196490015593 135:63.04973151796659 136:51.10953418700045 137:12.22970612326259 138:44.012024516389644 139:68.1037444452801 140:30.29958509818532 141:52.31264194311779 142:27.269250752397813 143:48.86037954410582 144:27.456073604287166 145:87.40601496732396 146:34.55397438109638 147:21.58925699433672 148:4.510161671214379 149:283.01055745837897 150:38.34854973841243 151:66.19640978658164 152:42.112013765106816 153:79.35610491484351 154:34.8475535377382 155:42.19560693441485 156:58.127035273747836 157:54.14824647773428 158:18.938730295258367 159:0.7351357720921994 160:6.6794470558611545 161:85.2331017380643 162:16.6665531331428 163:13.936581622230479 164:3.3009322932043226 165:6.984855169149668 166:0.843330652152497 167:491.15944454745716 168:121.28167023285604 169:26.211861275455256 170:9.375843327929664 171:48.47161724609602 172:0.2190644691087862 173:61.375851203279616 174:45.093330644936465 175:17.597091031687896 176:33.99970690734726 177:12.320516774522039 178:41.76277991854373 179:34.30899350936502 180:5.511869821506584 181:75.74930822916615 182:58.572435448202036 183:95.23678827438683 184:31.56624865055917 185:3.912978256209161 186:7.8863150399947965 187:5.797938082714249 188:28.286298939485636 189:10.342027810692692 190:25.237984059959928 191:28.78424394432596 192:0.0031304042577713674 193:65.17238309630228 194:6.181732663891467 195:108.59110371113066 196:0.004885208084194612 197:70.06062872595147 198:4.2873864966841335 199:25.97686701128527 200:74.93265313934617 201:29.516135634558655 202:19.590021081885908 203:34.10066011366154 204:23.617865094114425 205:9.11949034864929 206:14.418701903915062 207:24.019199240482326 208:24.08694807900111 209:14.664616561181564 210:27.690735597424812 211:12.05760997318644 212:31.541764361062725 213:1.3356083169297785 214:5.051651169822003 215:0.052256190194724286 216:5.07822795485346 217:1.744821061328144 218:12.372497794501667 219:7.348538973458989 220:85.13700493558866 221:61.535427595761654 222:85.46362885158125 223:0.7058379115359501 224:117.22172344229466 225:5.37920561834216 226:12.743687745296164 227:40.53310432486148 228:1.9260172663293966 229:0.09256553574489626 230:0.7800812257752814 231:19.099036625287685 232:72.39068342806516 233:87.13194063100306 234:10.382107661328702 235:102.77578400467846 236:0.09214727804021522 237:16.19160078259916 238:7.938218853655869 239:26.242652477273833 240:8.047161364885872 241:398.0948765077304 242:38.18348463245978 243:8.194815610992675 244:19.79045818707708 245:13.677239749696831 246:64.65741111644353 247:2.2424009279332466 248:16.8787721357521 249:225.3418232039817 250:2.2779605234566933 251:70.44864416056512 252:4.074326412907757 253:43.34636698345278 254:17.235789726902198 255:31.43545771219003 256:4.175829601266564 257:112.84721048834342 258:0.2144822838839065 259:91.76857880494842 260:48.33276839698055 261:20.923431000547215 262:35.83478089143668 263:71.84831853841534 264:4.358992063573346 265:9.017878844757512 266:1.1436342927288257 267:245.03009341087372 268:14.803665429870042 269:88.04439397270328 270:53.80011601491835 271:18.23516812578598 272:63.54925230644232 273:18.300042301635465 274:1.260685671577441 275:21.847810484669324 276:50.18620515513783 277:37.2505173858701 278:2.826216013012369 279:7.012182403320052 280:1.31544570358785 281:37.77701858891594 282:25.931080779141283 283:118.06112624817008 284:29.91391467984156 285:96.0787398768153 286:55.6946941449577 287:42.4655334532788 288:38.31518629460591 289:60.85141789658907 290:0.3795400695239937 291:1.445155943317546 292:26.60706639209114 293:1.4601435560709741 294:47.35281270621762 295:19.520674318999745 296:23.141568110703556 297:92.52313329251054 298:34.795036103369796 299:13.13699806302135 300:47.8638811091332 301:7.620817542278191# cas
1:750.9239979071006 2:333.1873493619112 3:534.9051024737262 5:378.65007274567836 6:368.52515978287437 7:458.77468447877953 8:131.24475578276824 9:331.54415456296306 10:29.134456811730338 11:181.34733762233813 12:162.1303933316955 13:45.040959403632534 14:316.2310019352805 15:46.436424864298495 16:35.38282231153147 17:83.50281217887986 18:133.05376467743642 19:82.76003374043586 20:72.73304681214299 21:106.12066866252984 22:24.111515001067893 23:259.0608396148951 24:2.248978854379528 25:1.7931750767073071 26:24.62668467626852 27:150.46871301086063 28:34.715499538850835 29:1.5157238131168982 30:5.239439683912287 31:260.7148271555973 32:88.40642926937961 33:37.861238963778554 34:61.68017121179086 35:88.88536609082932 36:59.05579671651534 37:90.92429106519943 38:14.809204279949624 39:25.354417090131964 40:17.59305021787574 41:0.7366387962741874 42:18.204375823796997 43:337.76118111224935 44:4.631704159594837 45:59.143481108273946 46:20.177888032442983 47:21.031610556210257 48:81.92144059248184 49:70.3607591282123 50:7.4217296541205044 51:4.044636503415898 52:24.886939990528578 53:14.225182195583447 54:38.058337055401715 55:1.4026635331450943 56:17.12967191167446 57:122.0033612447657 58:221.9686355991908 59:20.10696079824275 60:1.7576715868142545 61:1.7759940609864207 62:1.2502330897162862E-5 63:6.468745250887351 64:1.4830315302320933E-4 65:105.7708589088321 66:12.998308474510612 67:6.682863550596109 68:136.22623860533852 69:0.21909106840086318 70:1.1059352114696057 71:55.84364979748678 72:8.847619151998977 73:271.4588699172802 74:1.1268881539347226 75:100.57789522955794 76:3.686685985072815 77:42.64890464212414 78:17.052101413725104 79:79.20015153949653 80:43.09715187843193 81:20.042430901738907 82:190.58176651380816 83:107.49654818134285 84:39.84075447866277 85:51.20550502251172 86:0.05038796878252241 87:17.785167864177357 88:37.00094434415824 89:23.78564795903146 90:10.311402927024458 91:33.85342879729454 92:8.132351517851781 93:195.17078646393824 94:24.14978757411965 95:0.07796032441308648 96:41.29592749411581 97:1.5354247270664407 98:0.08187116644446123 99:0.6677873234476948 100:57.82931672574131 101:3.0049505073541285 102:1.688673904899726 103:4.817076887839638 104:19.444580146771532 105:9.028903662166941 106:6.9311389373014896 107:14.126606218648009 108:26.026909231263197 109:3.3317541756733444 110:1.9609751158722524 111:52.11885232849286 112:14.440851949994542 113:182.10662366717554 114:0.21613584331523902 115:0.2301330411710192 116:1.956358883279509 117:53.50160893474583 118:94.09538840218472 119:9.878582991714204 120:315.70901859826665 121:45.91566632904025 122:85.38124168422053 123:34.73831886933932 124:34.80163138889675 125:67.20639729656278 126:3.8507957426807007 127:81.93673607345386 128:15.778229963099031 129:0.001076671508707196 130:183.25692920055775 131:21.903077530022934 132:96.98411249280403 133:1.720860070666716 134:8.199612513574385 135:8.279309343243373 136:92.84146687742142 137:16.174356720539254 138:6.259370337956425 139:140.63415268792957 140:22.840271697740672 141:640.2246764533971 142:37.26292310051607 143:2.816329216731413 144:45.33898550296622 145:33.77806861595716 146:1.4765162476906066 147:4.687808044209833 148:0.025863079245683582 149:101.42350642497682 150:127.67174204470149 151:0.210615778202338 152:0.210615778202338 153:0.5311161940701351 154:20.40659652094558 155:67.82265409272938 156:20.552008560065985 157:30.882048857566396 158:17.47842650263654 159:20.84674715419907 160:0.1784084119376005 161:51.08110340612752 162:64.85572455288415 163:3.2187947468931934 164:1.287746042636545 165:0.14556414136618362 166:60.958491565582456 167:32.05090135410928 168:5.185478527931497 169:0.13989408354117278 170:196.89780840049798 171:167.02733771242868 172:3.5070728283233406 173:217.0732926311696 174:36.71553613072974 175:3.5423917977009913 176:18.959716888588236 177:10.348021501779574 178:19.15561982887504 179:140.48341598126882 180:16.069840382515643 181:41.3333728921131 182:68.16451004047916 183:10.552061479089625 184:120.11669899180208 185:0.8951877717854361 186:0.1402985777124369 187:16.56518426928144 188:2.2028226004844087 189:0.06477466343850706 190:0.1669096378763468 191:0.9822843873399415 192:14.013671505093743 193:1.0187326481287868 194:70.5376772570906 195:300.33495599768696 196:1.027992338994526 197:85.67554306859113 198:2.404781363682106 199:601.4129971194642 200:106.98145405724595 201:14.355155814519946 202:1.08481567346868 203:703.8410561611814 204:82.98095767330042 205:109.87056797056903 206:4.5781338061044465 208:4.6909902372718975 209:9.476970934091502 210:22.073978072831956 211:22.19299896207339 212:7.082808704654994 213:15.58418705245551 214:1.3691471576090044 215:0.7188837657912945 216:12.605222018898031 217:7.201467668667598 218:1.415547881255657 219:0.3715943855299612 220:3.031337916398589 221:81.01917588160192 222:91.68044019354687 223:38.63088795951977 224:586.7423590722938 225:1.5119253727476079 226:0.6411158879870902 227:384.8800282700675 228:13.166416616854372 229:433.0130698993814 230:3.217683187838664 231:27.25098648140405 232:2.062124858975301E-4 233:127.14574814293204 234:3.548610869311958E-4 235:57.75083094061815 237:16.735567235630196 238:10.547792707350073 239:1.6526096512508521 240:5.478618280002019 241:0.5478223780238706 242:5.585721407842492 243:89.56532990236163 244:95.00295460343894 245:289.0136745805232 246:13.94655161447829 247:475.4706738611124 248:5.722547702839684 249:8.229553977885576 250:200.0850842816819 251:0.591994467516249 252:168.3870769523571 253:102.34977424758692 255:5.919806046846332 256:0.6234858436578326 257:1.9347401623538198 258:1.9649631607037201 259:0.017962438273597475 260:0.6478438938953572 261:46.65884130807628 262:0.6561067090237952 263:87.15273097571699 264:0.02342973152843665 265:56.594886424921995 266:2.0422200740197574 267:0.4086564526849399 268:2.073817049172805 269:25.923257975813492 270:8.914701029314116 271:0.3813901779912222 272:6.366335279044023 273:6.397323115568059 275:0.365338078490446 276:0.36003977343413274 277:0.042594343676226734 278:4.215375713133154 279:19.07747606641917 280:6.586623297267928 281:156.5245603040344 282:0.33394991345732356 283:12.452620521598966 284:6.716124191419813 285:19.329118682666387 287:0.06304720026648718 288:15.967707786986828 289:164.39488861412218 290:108.91085549116806 291:6.881855238550702 292:9.706647336232887 293:0.2936477801959682 294:0.07359963823822101 295:0.07922624716244125 296:12.942414180066125 297:2.486348957623531 298:31.898928353923342 299:0.08509127729651221 300:0.9509730470518277 301:13.094066070532476# traitement
1:663.620228016459 2:225.79467067152376 3:113.4455385450768 4:378.6500727456808 6:94.64425440096286 7:305.2736116462464 8:12.619780145422833 9:69.719054395186 10:74.5920461991257 11:149.39726261100574 12:68.91552068250937 13:1387.0382346409906 14:64.60096126829545 15:21.481880335937685 16:2.5767449710030363 17:105.64404164065795 18:167.94259379684922 19:40.67893402139522 20:250.71911618303525 21:3.602610459157305 22:60.178028857247625 23:85.19801255100136 24:2.1528418402055314 25:1.163757789695339 26:15.78795611783762 27:24.97420893251304 28:25.211422220639324 29:17.102898795707745 30:28.911835796929942 31:30.30232795844714 32:76.02615280085121 33:89.15505890278328 34:121.92237061528382 35:157.4323228233127 36:24.96546346327141 37:134.3901583001759 38:11.934982919787215 39:112.05108484269441 40:648.1117253124356 41:1.4155157947505355 42:40.70180242480818 43:133.22782880169217 44:222.04338067006333 45:104.38431543603686 46:9.096886667846489 47:0.005944734462375498 48:0.23580584810925273 49:0.2623555790926644 50:15.153974669277675 51:71.33438592364288 52:38.439222167267026 53:27.888101883365994 54:5.827913859176194 55:72.35748991426054 56:68.16712296035838 57:25.105308786724045 58:39.56614310853762 59:35.855528556254946 60:13.293344284687443 61:32.47449989515408 62:19.33729759063337 63:2.6933455568392772 64:25.979654811087855 65:33.0123291940641 66:2.723621791035153 67:4.515595502145079 68:66.44078819708334 69:19.99258464627197 70:11.395698084587366 71:71.43070851602846 72:17.02576230398659 73:160.19160563664286 74:1.401070693557928 75:54.98370113267213 76:6.987379849541128 77:98.05013129725303 78:51.48734569618346 79:78.63256985975923 80:56.05674640333785 81:0.659590809294584 82:56.193267860461305 83:88.99578123628756 84:7.3765029534361 85:12.49200194578795 86:36.15565079444844 87:0.7354517002539617 88:18.729648984641408 89:10.09246717006845 90:7.707232661720632 91:25.639793379210108 92:29.264481944417717 93:36.94222430848085 94:33.084235663004456 96:162.7021857194429 97:53.67269597465602 98:29.494012630734186 99:29.96071050415631 100:30.05529780880499 101:5.835355132803161 102:103.47972299374587 103:20.045462191939592 104:51.29060529409576 105:65.12154256577966 106:6.19041669829442 107:8.61302612133103 108:31.22429708791599 109:27.530488091153106 110:1.0644742755760737 111:20.689639570924378 112:0.8953830562721014 113:28.045113168779494 114:44.12495212774977 115:21.160690491375043 116:28.427968282370898 117:62.7175243938088 118:4.508622249774964 119:108.91703818587337 120:53.87354207188262 121:12.04581198420085 122:68.25930837420319 123:93.53926944855478 124:15.163718668479243 125:1.2667138552458124 126:1.2744198316571052 127:9.632045262478748 128:46.18597089163729 129:50.696248493096945 130:25.98852192305159 131:64.75058052850984 132:170.38092838016388 134:46.53303509542537 135:242.4117948108604 136:26.32246267305342 137:5.0016788038757785 138:22.926718277010906 139:42.919807210159945 140:0.6243823836381428 141:76.53038989016584 142:27.109129481435282 143:16.517199665300485 144:16.5538673904708 145:10.44895138567564 146:44.08771894673989 147:13.600577552762472 148:3.3561506543143786 149:44.29923530330684 150:62.92061289844944 151:20.316939929625626 152:0.5024408641450527 153:110.52798886338361 154:0.5024408641450527 155:7.958287690265304 156:31.84053688246814 157:111.06800166448353 158:58.52988102996852 159:17.23218865052397 160:45.0893759152563 161:36.38935490203419 162:28.57036071468942 163:0.009559897103667038 164:1.8883309426206007 165:3.6955905559605773 166:14.416023736171423 167:25.002787859174774 168:5.921275160106634 169:1.9199626073450986 170:37.487612868944964 171:70.69979570105383 172:18.19438038761799 173:0.023985321277322103 174:42.36101438044673 175:29.629596950125908 176:56.51407317412291 177:15.068234513360911 178:22.115221797808672 179:22.115221797808672 180:29.97648393930904 181:0.7396901132894277 182:47.849174417335355 183:22.40399245737122 184:22.648763393320582 185:4.186145911848835 186:0.04714907414534569 187:22.698177520287796 188:6.612689553898736 189:6.612689553898736 191:0.31143496510617513 192:19.50172664113128 193:0.8981763789638032 194:35.78142477056833 195:40.22079592863832 197:4.491147699410179 198:0.2867577065033164 199:31.745177639158005 200:27.59334281921785 201:19.872195605109162 203:41.518078855142626 204:32.725571924068184 205:10.317166869180909 206:20.64356701950199 208:4.959510805152257 209:7.547720110557672 210:78.15631257591797 211:7.654373982070418 212:163.8754544155788 213:0.1896696217171853 214:2.8846996238872302 215:1.1765015948552369 216:14.013045907174327 217:0.1610040783676901 218:17.680627287793556 219:0.17047420621012468 220:10.943839070623765 221:1.2506145141149914 222:17.91369606619599 223:17.91369606619599 224:0.15240536841669505 225:91.73585160141467 226:0.19387463542046438 227:58.76690194002459 228:43.99179616867561 229:30.347403712817556 230:8.214161154041637 231:5.500764944649304 232:30.61935124707888 233:86.9737483159424 234:5.5466690918799655 235:87.11618949379654 236:0.12849434475390425 237:8.36143781993512 238:0.2306030632594944 239:35.36732081645765 240:1.4203692500656995 241:11.65554544056441 242:5.758383419957415 243:112.40586120320604 244:5.758383419957415 245:5.806607175064332 246:77.2528192499014 247:27.238114510461337 248:27.303500433227992 249:3.442118788070201 250:0.28453423451533405 251:0.2980301224224544 253:51.298143784008474 254:51.400529747691856 255:41.54348463007214 256:12.2285947197145 257:12.268092920226435 259:0.33113249969301933 260:12.347595126294607 261:32.56509072959235 262:9.113709807971595 263:16.00352545458554 264:16.098713167802327 265:0.3562069685255063 266:1.7037581359218767 267:16.194705775484646 268:6.34069950674232 269:9.348450677535693 270:257.6937308193087 271:9.451344728249394 272:6.448543189943747 273:16.487629656759708 274:1.8167996978552496 275:111.631639780425 276:12.96629452605183 277:0.04525894816238908 278:24.924250924190932 279:59.21766595219725 280:308.5971381254959 281:4.040422959173008 283:16.94151387244054 284:20.97604811689428 285:4.08245442737365 286:0.45100572313442727 288:13.402239222025216 289:60.07079791894405 290:44.467358357244905 291:1.991587303913648 292:4.211289831795507 293:30.06885102326381 295:0.5011081332743691 296:7.020436183963903 298:7.020436183963903 299:0.514220864444841 300:60.949288390869064 # patient
1:612.2843084470613 2:237.30108045299792 3:161.9732029649081 4:368.5251597828777 5:94.6442544009624 7:385.9870115982716 8:76.53367206603522 9:227.1759471744109 10:42.507656079860695 11:786.3593038596496 12:94.36503376940327 13:14.660555372275756 14:8.913565995498391 15:98.6253642154047 16:107.23930213563851 17:61.075949617151416 18:59.46217903377521 19:32.86211764513549 20:49.25702511164528 21:31.860288557359816 22:25.096159972340153 23:38.207377242684295 24:26.852493062981228 25:21.218625741542507 26:37.47001771637905 27:12.49868424590867 28:15.101032294712391 29:29.688510256565916 30:8.559262241150284 31:28.22114020200893 32:95.9458368433691 33:49.633089814781215 34:31.882460952291265 35:46.10658183191286 36:42.99789622257561 37:84.57378905132116 38:30.10729999466822 39:276.34291322222117 40:2.796094694988595 41:0.6481792243967425 42:2.9768509148488316 43:26.17515756250648 44:23.00892986173308 45:7.268393415051735 46:14.705400718597335 47:5.677043864150339 48:90.44751161906463 49:0.33758631039478904 50:13.072428955628212 51:68.65698401921911 52:10.619123736521784 53:183.6321634346712 54:25.691127558980444 55:0.40934536999763743 56:56.734546992540196 57:36.77107272477683 58:57.17279049584608 59:22.88126759026841 60:0.24837987817406462 61:23.090898628628402 62:6.6459358522806395 63:9.0253201460257 64:54.087073043186706 65:4.687858796742589 66:30.563402714882677 67:34.60055284014596 68:23.954504537302906 69:117.8737533828146 70:14.731808989724046 71:14.75914772899969 72:34.92920095182588 73:17.916726615795096 74:15.176397102347174 75:15.289984355620533 76:74.78418088729515 77:7.544235106062729 78:57.26390883214121 79:5.39674375992466 80:18.84596616190735 81:1.9535039999572248 82:62.16513168193421 83:22.2188569725334 84:7.791869575874794 85:0.8069471676887975 86:49.60410092379264 87:49.856427124909175 88:16.29738060291969 89:45.794114764373084 90:41.87763138072814 91:37.889021996311335 92:16.51459389293152 93:50.56109232193612 94:10.778893423444678 95:42.16337443600953 96:30.403242912394425 97:0.9253548866391491 98:34.26527481536195 99:16.992102740290413 100:4.074134931637885 101:38.977470438427815 102:20.410841864357135 103:6.3838054065388325 104:4.299332682763885 105:91.58486941598656 106:2.564026178504149 107:11.765708676673396 108:0.8453312893931739 109:0.8406031528595287 110:4.490607292455788 111:4.505641078468718 112:12.007745401699978 113:32.805047383441845 114:2.7415368533629154 115:2.7874920079758576 116:37.259579493236295 117:41.609952561718735 118:37.5461078372031 119:2.881367234765088 120:25.93620849351367 121:1.3776813010066304 122:22.478160192731202 123:7.213449265036724 124:0.6934505001818937 125:85.09754136354758 126:4.94623605544037 127:61.09855486909885 128:86.33944250791566 129:1.5167174996650143 130:108.15564063943162 131:1.1691639691591724E-4 132:5.181624604064285 133:38.90945401147383 134:56.92729902725874 135:143.60961147244188 136:31.051161949040733 137:39.33991400342072 138:7.812865399162385 139:23.730584840339457 140:13.684071842600277 141:99.54454657332649 142:3.4483478313410387 143:58.71607542957849 144:10.880814797940122 145:73.76947713277535 146:17.35175982375518 147:759.5303245643292 148:8.273494373571868 150:32.53163027890079 151:8.321159393425077 152:41.074065326184275 153:8.321159393425077 154:8.321159393425077 155:3.6338855572859003 156:5.857931543349636 157:37.00995754598974 158:17.655841558009936 159:5.975668961737106 160:17.88853932282748 161:0.6399101235497406 162:2.0111122956103635 163:21.706691094138915 164:18.28554242437202 165:8.84043947928378 167:18.366359390159083 168:33.88027587023821 169:2.0865794145417706 170:225.12418239816978 171:15.176968557286022 172:38.89365178239446 173:30.36871513837965 174:26.39318603621249 175:0.7905394229587358 176:15.470349532305406 177:39.371895809724606 178:53.2985130183909 179:0.3346893799661236 180:22.8668799534008 181:35.126169975738925 182:6.758125325085711 183:12.548844815345285 184:74.6802355711275 185:9.64720286779466 186:16.040740086667846 187:19.63938349116927 188:0.9207484408248962 189:16.15814101101324 190:2.5135781362959477 191:32.04184003195267 192:20.136898539166722 193:116.1972513228535 194:7.226005856275673 195:13.232410803406003 196:4.710819812992338 197:2.6314473542819274 198:0.10721747908132814 199:13.374757370022628 200:20.46284035728969 201:32.67504333254758 202:13.44666866550319 203:42.54031551842423 204:2.8676361571857987 205:5.121644833687721 206:57.58171009507764 207:10.86199993665993 208:63.259552942990055 209:0.17021079996173652 210:0.16472860813101922 211:7.996791885544603 212:69.12041919586247 213:58.6783208457887 214:0.19518892719490172 215:5.372814721041941 216:1.3019398902818173 217:0.14609240982664387 218:18.253072517338634 219:3.154447431222346 220:26.34673467429595 222:44.59226525334916 223:22.373260727822434 224:44.85038586456058 225:14.956242799433614 226:35.4251158850621 227:1.4090291271353323 229:11.645999491131413 230:0.10918982097723591 231:3.3659816594722334 232:11.78960820141679 233:45.46331236515735 234:0.2698788637047945 235:8.652195171236395 236:1.5018513136839868 237:15.379713771319608 238:19.118810973402205 239:15.42296509769192 240:8.802989294443895 241:15.597668202248407 242:0.3086654182989853 243:3.5555754104422785 244:32.125708471746535 245:12.234439932325946 246:19.574243409267684 247:27.97215733719556 248:6.158615555525757 249:3.6451725071147107 250:85.07794351703957 251:19.939661682986014 252:24.01732518484718 253:6.284464084575476 254:20.0459395141138 255:6.335610586714824 256:0.057829194869512254 257:3.812136142745272 260:6.439322261217369 261:9.47236023313392 262:3.8694796937970297 263:6.491900626517444 264:0.045964083063355254 265:29.124833814824918 266:1.8363570811598622 267:0.04279219132245576 268:0.04124345742597534 269:29.33642896543096 270:43.60120819916291 271:4.0670428066299635 272:6.734677524453191 273:0.45260305121404554 274:6.8179243114845836 275:0.4643567639551225 276:4.148946303588376 277:9.954036325513519 278:0.025900404390487002 279:10.061281538486305 280:2.0059917927323827 281:60.660416928310184 282:66.22809765565755 283:25.7923878221426 284:0.5135181313545208 285:7.045871276165086 286:21.569364485252354 287:2.088881151052529 288:0.5328679163241863 289:10.317383746450183 290:13.93496672872448 291:0.01577697877407085 292:21.932313169118082 293:2.145847363892529 294:7.22276177513912 295:4.471809024697489 296:7.313196649865339 297:2.1894979525023643 298:0.5731286445074982 299:0.011158208461949657 300:4.516834623568984 301:7.404999525397737# faire
1:255.85872069739446 2:249.70542558163785 3:265.92343000019144 4:458.774684478779 5:305.2736116462466 6:385.9870115982703 8:0.5943853427949157 9:11.447509538526921 10:147.343780542478 11:80.1879744951125 12:122.82986238967581 13:50.25679937223488 14:31.94302345629258 15:51.529600997587295 16:73.59622054790677 17:70.78436082375143 18:28.348213045825055 19:201.63211906162 20:34.59938581658226 21:21.633970756759233 22:101.75380873507264 23:73.41981416381813 24:5.791169754195135 25:34.527904774450995 26:26.0052729947778 27:33.608626824238144 28:18.603293695305283 29:24.644525815529413 30:64.65312655474813 31:32.713934660098815 32:169.22600723866796 33:29.731884695007196 34:26.568771896871404 35:17.707163376345452 36:10.306655280380639 37:45.049574704295665 38:10.800173573689701 39:16.156763112595034 40:4.730112353081987 41:8.944721146410341 42:36.09714065718645 43:27.23076816197597 44:34.211788785624236 45:27.692067814733594 46:76.31405390660741 47:60.127476171221765 48:22.32285665112587 49:6.3282437774873 50:8.619703568715146 51:11.162206804103727 52:6.4815899423306025 53:80.27880278189829 54:4.614634352821172 55:30.28181077245441 56:1.5285355531701925 57:1.5494022093908846 58:122.27408185825098 59:138.61774987070552 60:4.850913461750061 61:92.08230779375359 62:64.19604979525285 63:1.3178069028511181 64:83.29121310560062 65:93.13353084879932 66:39.27881215483434 67:0.06741989842000717 68:47.87061099820591 69:18.40967873892084 70:44.01429390136736 71:15.447886915284437 72:1.8564082685387338 73:57.20320521384274 74:12.95206054180725 75:2.013428376296025 76:3.63979621244138 77:16.247609429810346 78:8.053832649332263 79:29.953520029556092 80:5.831317760491852 81:30.172619250042576 82:59.281380052433875 83:19.729432967997727 84:30.393998820454893 85:16.696575022099978 86:16.81885278640411 87:6.091717880310026 88:42.87783447769847 89:23.689773581569884 90:6.209166600169505 91:31.210480470910415 92:14.147478147162792 93:65.71759990373734 94:8.673344604287935 95:31.396204589018204 96:35.337083496869106 97:6.311603708841493 98:4.213171246636263 99:2.5380788175274405 100:24.597088639260136 101:48.70969859152664 102:6.593028571132775 103:21.58288441477946 104:0.012462700783307416 105:18.41148932231356 106:9.47965411073512 107:0.317898083920943 108:37.281093460865044 109:4.744569182811212 110:37.55630072583154 111:33.55075947523898 112:84.67724968538553 113:33.86154262134259 114:60.34544034789461 115:0.6717371204686214 116:12.877584102285603 117:12.962986966335563 118:26.696979839312732 119:16.181604298189797 120:3.1462615827250118 121:4.2021571084697716E-5 122:66.61944004918571 123:0.4386104886949125 124:1.570343140415799 125:39.157763827928044 126:35.039403105543826 127:7.852976617435259 128:27.62773059886338 129:7.917916419299557 130:13.671373412013208 131:20.32091962861816 132:68.00155022698888 133:16.928168277811142 134:8.005404583431167 135:28.013304724080502 136:5.617660476618858 137:10.889042350478956 138:8.228745926261222 139:49.848845440718314 140:1.8660743490566785 141:85.31661019986824 142:75.11464044636384 143:3.7324628604279395 144:29.012815120225778 145:11.411381927827703 146:18.019941503340256 147:2.0042991436046758 148:6.102427668055758 149:37.780271741644 150:29.427635772917956 151:76.30401578858711 152:6.141445787724689 153:11.640175935663699 154:21.758936245145186 155:21.802071638855683 156:3.923839989506751 157:121.38949709121218 158:0.7042403661375705 159:4.015238606520527 160:2.129383334510326 161:15.133493740285923 162:2.1943280832501375 163:15.343194958280144 164:2.238545918774373 165:30.61619399545629 166:34.88613036693572 167:15.556686257816743 168:53.14357441328142 169:2.2722032033550152 170:39.58116143329558 171:201.6975597095431 172:44.54454740782551 173:44.54454740782551 174:2.399343517696862 175:6.868356331919729 176:108.25788163934443 177:16.221051126972387 178:23.58422669077488 179:9.77912761254622 180:23.632661518998486 181:16.297179556724736 182:0.9758724022885966 183:20.060636333231823 184:45.89617682292252 185:10.088195300839779 186:16.645764068430104 187:36.79317083255984 188:7.30126619756748 189:28.323703167347098 190:1.0736453130577828 191:10.379357831139195 192:17.126464770298824 193:1.1211923393474958 194:62.05468634737996 195:4.993107082919605 196:2.805256591943888 197:5.031436979050129 198:2.8325520055678295 199:38.02179778560808 200:7.689359257036749 201:21.204000220118267 202:0.15570090973909229 203:30.02111093046997 204:34.54146748345674 205:48.82860688506394 206:5.411156996967935 207:5.494865597926522 208:1.3557391120645716 209:5.516007089564227 210:11.416206949700438 211:26.54571900348631 212:76.16432170413245 213:0.12003496640749932 214:0.2433416476738038 215:1.4224774788309136 216:8.482378594521203 217:0.11318648779513854 218:5.754404102935726 219:35.86839303487069 220:3.40032617477267 221:40.7798263833906 222:5.866428995048411 223:8.709810962681276 224:12.001398875771676 225:3.4826222853746764 226:8.796976665211512 227:15.499873124129552 228:5.980842739276112 229:19.40192698276264 230:8.944606426753545 231:0.07948280841804588 232:0.3204654586963061 233:32.29924175180252 234:36.97890661350933 235:15.840095696081427 236:15.883357011873594 237:28.058733064395042 238:23.799342974852507 239:1.6609985239086045 240:28.249629871008313 241:9.24903525011498 242:6.339191760277525 243:0.3667960932397126 244:68.75942419051769 245:3.813586818131078 246:20.206447791091986 247:0.0525193186529754 248:6.463954801892202 249:3.868641015970929 250:9.501829309682302 251:33.660260539246806 252:6.565780935440271 253:171.91881213683482 254:43.46575559705149 255:59.1742158762859 256:0.03868615819678005 257:1.8950537527681441 258:6.748446473929052 259:16.97420428008745 260:38.969721939520184 261:9.863740686641247 262:39.05333908897116 263:39.13728218430909 264:13.418532596237378 265:4.176274504877021 266:13.459908724377373 267:25.537416211853873 268:6.937041522563004 269:10.103209297054393 270:17.36199091513919 271:13.711920525086715 272:4.298081320485445 274:17.661488329684904 275:17.661488329684904 276:7.160224979347408 277:13.883600501992357 278:0.013983350736302311 279:7.246114239691587 280:7.246114239691587 281:17.96877415780693 282:10.531523877538302 283:40.797374623061785 284:2.213909416012076 285:4.531264528929987 286:0.5847242971552614 287:4.575099048067981 289:7.451390182887913 290:7.5113303083048875 291:2.286189674799469 292:14.463032611394988 293:2.3009062640331592 294:0.6260049194316296 296:46.9076819766451 297:41.72470151903865 298:10.94540624167987 299:0.00405865577285101 300:14.648284926871955 301:0.6693993832471589# devoir
1:533.911182504097 2:493.49951812815635 3:182.8846396258709 4:131.24475578276733 5:12.619780145423631 6:76.53367206603461 7:0.5943853427968105 9:14.70305925767747 10:13.070212571701916 11:73.86336985612411 12:35.53316250975714 13:57.448568874663465 14:673.0347145120979 15:108.33140056214873 16:47.985749784469576 17:1.1801336417631876 18:65.54311941332226 19:65.54311941332226 20:58.16512520902367 21:52.89784678764619 22:63.746285712148094 23:19.235741239931624 24:7.6143340478785335 25:0.4809042461754968 26:27.00779199157318 27:74.8112413831546 28:3.077486127144603 29:6.723434163212645 30:6.860814952260578 31:9.64930830046363 32:37.73823311058907 33:103.20471726564426 34:27.261619982688014 35:24.06378701639073 36:54.231922278701745 37:24.777664745504605 38:194.05335213359788 39:8.328835238976561 40:301.71655894245004 41:22.6941855670917 42:4.4697553702341315 43:3.124019230930256 44:59.54322551701887 45:321.4478718056365 46:28.23338612059444 47:32.78280723101456 48:1.1452271673988121 49:0.8365028547149197 50:129.35973125320817 51:16.347991746450372 52:353.466884534489 53:5.8592280189777055 54:19.853851529092946 55:0.05949131510261036 56:16.815765916137597 57:0.17209440353590982 58:69.70663375077196 59:0.04696623595999789 60:47.333032858102435 61:35.07228914383779 62:52.17926726000537 63:43.79637666134895 64:11.50683956017991 65:2.482864467689581 66:35.725608600056916 67:71.7902957552417 68:28.364401880214874 69:14.786650081972294 70:108.36036401343081 71:58.05504564815183 72:53.50319319537226 73:0.014127493011239148 74:63.70281227841893 75:41.4401292881948 76:0.3226929267046483 77:41.89913575290965 78:18.954751608171975 79:50.82558159938005 80:22.551955599607584 81:15.819138435196127 82:0.37536166404069016 83:12.7821701759601 84:38.3357722191053 85:42.682438872412156 86:0.6431825574533864 87:23.11409145111609 88:0.4296578719281678 89:3.1784597044647467 90:13.277494374695413 91:10.362953694219422 92:31.067562187812506 93:10.428459448432982 94:3.548483673430899E-4 95:7.751394512410194 96:27.33487910762254 97:52.83062002503533 98:98.42052120506551 99:0.5122967063941691 100:487.89725967483514 101:10.808771254924583 102:53.85221209119458 103:0.5742909404859129 104:90.26431728953776 105:0.011455739055636955 106:14.368108697475442 107:102.04342440015978 108:96.49602848049504 109:41.53695716050831 110:1.958472793090778 111:46.31041662534755 112:8.665944261604853 113:21.720930093506876 114:8.770041378151165 115:56.49342118001849 116:8.896819250050545 117:4.013760291143693 118:15.147985334943227 119:30.070718972740085 120:2.1645056049882943 121:26.201038745851523 122:18.81626712423906 123:12.129796826959334 124:15.389441056754539 125:30.400035368113954 126:0.3518914524078163 127:26.810227410898943 128:0.8513620725343188 129:39.660570497859005 130:31.075672673154628 131:68.75138491334532 132:27.032956746849386 133:4.3587541721201575 134:229.5520423269143 135:0.8974728329030462 136:23.358061580444968 137:0.0743354743620047 138:4.534413150221271 139:4.549362350501077 140:36.363301615313304 141:7.1327890464506964 142:20.19865811200978 143:50.63833481940903 144:28.190042007109195 145:36.81659861647062 146:4.811150253913015 147:1.0667848315175381 148:56.1523018409327 149:544.1351613881359 150:1.0734834165563225 151:82.70671070306653 152:4.874918600106235 153:4.874918600106235 154:56.30708819671324 155:111.57595184063526 156:13.624195642853467 157:1.107458014695361 158:2.767886428103387 159:0.1437638183306533 160:5.038133718751005 161:52.094429955138175 162:17.55430298541346 163:0.18106386480579792 164:0.17181142832042579 165:34.032473066174354 166:25.55398256949967 167:29.73515723796571 168:7.908371868549079 169:25.60104625767296 170:5.328665351502613 171:200.20362671633953 172:3.122511339492191 173:26.079153406236088 174:0.20868508550539777 175:1.3371077611918238 176:0.2145318738109099 177:26.42215736422182 178:18.459588221541104 179:0.12842820431612692 180:5.5811306538080405 181:196.14444233312102 182:22.605644086247008 183:81.96272302463272 184:0.10673558582523683 185:1.4695809054840427 186:3.3635242664030898 187:27.02693122350873 188:15.295909866855814 189:3.4053847021354158 190:0.28933129451135553 191:23.29782284520053 193:15.692595985657213 194:0.3150160589230705 195:15.729366069731405 196:51.44769574418932 197:6.105192400505732 198:6.105192400505732 199:19.68853296266923 200:27.976484551501997 201:0.07159843397437282 202:0.06999586483932742 203:16.37349477446484 204:16.451729233834623 205:0.4010308593024183 206:28.924183376290127 207:0.41903226719555153 208:13.04902854957963 209:6.6171943754809295 210:6.662024166876452 211:145.13113109922395 212:6.729928533213386 213:1.9234362280877166 214:0.03279973319189215 215:4.098668942815224 216:1.945162816123251 218:17.18081578388668 220:25.58586951993888 221:6.962168178409911 222:21.428692712359183 223:10.12823307705986 224:4.306747637947946 225:13.722362860523646 226:35.040199899203174 227:4.306747637947946 228:0.018517544180775575 229:7.130353132862722 230:17.737258898791243 231:128.91039268626875 232:2.150795242347395 233:10.434352433709085 234:73.02971108988687 235:2.1627755025503834 236:35.66737821565233 237:4.488655119402484 238:17.958459074842114 239:35.80949375995421 240:22.233563911290652 241:10.68803292416348 242:4.620881359369981 243:0.007459897178155519 244:26.84000990486057 245:7.533390172032691 246:41.372928991594215 247:27.07908352058384 248:14.564385992255797 249:31.779541108802132 250:14.60439779618274 251:63.59453504348646 252:14.725393084825878 253:0.0027381289737037646 254:0.6818087198315261 255:11.152115843551352 256:0.0017610790332427866 257:4.8982630323303615 259:42.52659245338107 260:0.7147787281631789 261:0.721515054589257 262:7.936789780983769 263:15.09727848940447 264:2.538453177893265 265:82.81455085466469 266:8.048878677900966 267:11.500468123443337 268:0.7629573520184262 269:1.1256272716154313E-5 270:11.571928612877008 271:19.58132846530273 272:0.7915866637088202 273:54.38585858227021 274:49.09312476209995 275:5.238234389863974 276:28.7930107098405 277:28.7930107098405 278:11.938662838057096 279:24.353817337948257 280:11.938662838057096 281:8.487551739025916 283:0.8668358891456862 284:196.8953273442474 285:15.975245720914485 286:12.089933377287187 287:5.46438317757759 288:20.317596819731826 289:16.11356574107584 290:16.206800294193044 291:0.9146327195824295 293:0.00483152160988007 294:50.490214032875706 296:2.9442619888512036 297:12.440419148221121 298:29.900848748693402 299:12.480259006311888 301:2.993188912304459# forme
1:76.42994287987234 2:100.92591889627403 3:88.54033479254095 4:331.5441545629645 5:69.71905439518675 6:227.17594717440974 7:11.447509538524939 8:14.703059257677047 10:64.11712752326316 11:744.2836508606656 12:43.67500001790759 13:31.780285842400133 14:2.288463005142167 15:1.2847516473769864 16:29.652864865146658 17:156.22365200389265 18:111.03343412084716 19:2.780147990954957 20:0.16751832709226863 21:92.19384011863153 22:82.82586895864347 23:39.66806212273178 24:30.468867918606122 25:41.099830985471634 26:70.40954688143238 27:14.103967880944259 28:5.100203255124687 29:17.223034420729533 30:14.657864284508712 31:18.377837465558756 32:21.6603925731311 33:91.0597171573889 34:5.915132483647147 35:21.815417114795995 36:19.037498408915674 37:40.23995646582857 38:0.4548567378052983 39:75.64476139260239 40:4.6025657218659 41:1.435190930280548 42:23.847449480561963 43:0.7104597950438243 44:7.484537882854088 45:5.4493003988021735 46:7.7549324440442815 47:30.111087897125252 48:38.06438441152134 49:0.9889925055386031 50:0.049683443488347544 51:17.056270903233894 52:0.9499600032872412 53:296.95533469912203 54:2.4363862966814613 55:24.162232100681468 56:17.52916788105094 57:2.5112075647759213 58:17.717502514292573 59:107.4787946345154 60:9.048130239457961 61:28.42947664426167 62:14.926211197460923 63:0.013365420063575845 64:49.454891540350836 65:179.00522837534052 66:25.273344748653066 67:29.297001256559565 68:50.10898128451217 69:1.3332922807431795 70:25.766166022603837 71:41.71716403384957 72:0.336541680815226 73:12.597680811168432 74:3.0212616116525837 75:42.665843870719264 76:3.070818359817621 77:56.669103649867765 78:30.817051988128892 79:5.218633675706352 80:30.983811255595263 81:13.305646220619584 82:10.386541548887287 83:13.354522645153894 84:48.25456154434347 85:10.51304725188612 86:35.569021716222245 87:67.86018827801517 88:31.75127503750762 89:0.5181557050089712 90:5.602994492629652 91:8.092676182077618 92:5.632558436757385 93:28.162311577562907 94:5.662278722835093 95:28.202919035111478 96:17.278250087509747 97:3.538817511832198 98:8.203951955606197 99:59.73435117134399 100:0.6117835001905486 101:24.97637106421778 102:28.906781059477378 103:51.17351984499218 104:18.16734349940242 105:115.13073045433266 107:11.83334055382193 109:0.7260019809887234 110:2.1400901936769463 111:4.057995081883399 112:30.215167448294437 113:38.86204215561498 114:0.04546138625705232 115:0.3403846589308591 116:6.615179132742666 117:6.667903013814543 118:15.745389721223859 119:4.32324840647041 120:68.76876330703158 121:4.36445489958499 122:0.3017021561528366 123:27.175883313279375 125:40.01498319034863 126:12.700200579275053 127:7.0311623780723975 128:0.08888852058402152 129:45.370478566757335 130:81.05292902138798 131:13.05244991852559 132:13.080055208000502 133:27.883569284742933 134:20.140773232571046 135:24.086811051383346 136:140.64610209653483 137:0.10650182694190692 138:7.3569542776771275 139:20.548546868672684 140:2.74403450846834 141:51.553919835083555 142:4.96817053289851 143:4.999685802465728 144:0.19843527652516482 146:10.686034098305608 147:5.12781733485925 148:1.1878876371794074 149:0.16135293897876066 150:57.5842905954632 151:52.629392066209455 152:7.803858252158338 153:1.201886196129446 154:38.3043548834973 155:7.824891584187446 156:7.86715321712545 157:7.888382126160802 158:1.2302692541111777 159:3.032365946933011 160:68.95972717776337 161:0.15621837056255936 162:26.056952904713622 163:18.17249263037857 164:0.21606392150348797 165:0.218918985750332 166:26.338270149564227 167:0.22179760039669566 168:30.601715224784087 169:11.39949526352716 170:35.326672084334945 171:11.538130893378636 172:8.533964338221484 173:5.730203973158337 174:11.707350124374118 175:0.26141610346512595 176:76.92638801048955 178:8.699006242550361 179:191.91410749197252 180:8.722894418616328 182:8.843526757627892 183:3.511494177016927 184:84.2150246213966 185:32.182019212119336 186:46.41480295347703 187:0.07773696246689876 188:1.6326173122840517 189:19.64774575111707 190:12.448096374625973 191:6.267168745316826 192:1.7154276049711983 193:32.9945186615558 194:28.557685292839363 196:3.8002809737761005 197:6.410014876350352 198:12.729864588393431 199:24.44465437074253 200:12.793636837468277 201:149.81291646416958 202:1.801797483649492 203:76.22140382056956 204:4.096741448223446 205:4.129299041297343 206:34.34460937646867 207:0.02655183842336 208:4.211875946384411 209:17.287539310896953 210:0.023618381613972315 211:120.97907112029542 214:89.96721667274421 215:7.089295017976173 216:7.1125729682817775 217:7.135941907539366 218:2.1291639949674326 219:0.5508526992694291 220:30.856456549595038 221:40.57351053800278 223:2.1866936347130235 224:45.975031180478034 225:10.617865055678543 226:31.166030690550457 227:18.08324107425812 228:14.277647820546257 229:14.314970332730187 230:2.281722281191802 232:10.835383170583157 233:46.554458052002985 234:4.68905735509161 236:4.7078143257063045 237:10.930427171298643 238:4.726653468451548 239:2.3554989259921295 240:0.0033541186494736148 242:0.0019969619171889314 243:4.860873408342516 244:32.260480599110835 245:27.6919240120269 246:23.198511611428383 247:7.908740570761474 248:23.35920402661137 249:4.959330573875287 250:11.355559729002225 251:19.2656830576947 252:95.19863062239507 253:53.72773126452228 254:15.2958980202503 255:65.24093226718826 256:2.604337782303311 257:11.628486996600914 258:0.7956412879357575 259:15.503911614772214 260:15.503911614772214 261:8.263542165214705 262:0.8026624394339948 263:24.07733163373147 264:28.810637457740214 265:78.2250595853749 266:0.8312325462336405 267:11.910613140785609 268:72.43516300280686 269:2.759856009593549 270:0.8531795290347908 271:0.8755823338140114 272:2.803841737241582 273:12.128562549113148 275:2.8485286369198577 276:0.0038393022600852976 277:2.8635827356492665 279:0.9296843773566 281:56.38380970958958 282:20.627824299518437 283:0.006976188427310215 285:2.9712405170464904 287:5.715768367569502 288:16.61114133429854 290:51.461412789578546 291:1.0031857720107515 292:9.068600726932424 293:46.02284110858113 294:0.011901014776989767 295:1.028719334758811 296:0.014445790630744073 297:9.164352140001848 299:5.907193168333873 300:1.0460390365887244 301:12.97861436866317# permettre
1:269.2346878370443 2:352.56263913817384 3:148.22060438991045 4:29.134456811729404 5:74.59204619912582 6:42.5076560798616 7:147.3437805424791 8:13.070212571701132 9:64.11712752326186 11:11.950301603362496 12:2.8971579596273034 13:87.07397045202606 14:165.75496786533327 15:37.114375853268314 16:166.84123541812588 17:89.93843370009698 18:25.78710343105416 19:110.93287420439019 20:178.13192178937732 21:8.214206637074952 22:4.973300112305009 23:3.4615000116090893 24:3.747453291750629 25:7.669883812363304 26:7.749016719220773E-4 27:118.67747125634952 28:36.90464477217468 29:0.24322458477040768 30:1811.1766429333697 31:9.51175004306768 32:55.92208793084983 33:0.060921751535942585 34:3.2894549372521684 35:187.78258913331373 36:9.93159624228449 37:12.81032204713267 38:10.355218591701414 39:45.55830519448663 40:263.61498846447176 41:3.877913199698063 42:8.328482575788644 43:8.943025278245873 44:0.025050651827135246 45:2.636763754099971 46:160.22870618961107 47:0.005461294370607533 48:18.902988936605375 49:42.389837681134985 50:1.463060161970899 51:16.05635473024874 52:34.45232985195034 53:5.153279917733195 54:211.3959765067528 56:0.45494289552321676 57:82.14321881404867 58:57.575844930367005 59:7.816671031587577 60:10.602546649021894 61:3.3732317553800866 62:13.78025720015555 63:158.40385078764658 64:0.5402371986241407 65:49.2986584537635 66:5.664983701959802 67:45.32521599785808 68:1.8408277396444714 69:1.8615634356603996 70:41.179201363233126 71:17.614254275615085 72:5.864594914798896 73:14.446951548124616 74:1.9899996840536514 75:46.63670621125873 76:42.174271685353496 77:6.25664319689287 78:42.7115577467899 79:2.110195282446872 80:0.7463553303822648 81:0.3744632100275534 82:67.04245320074709 83:4.080101416879359 84:6.447824119150322 85:6.477777726489123 86:0.7996579838732638 87:12.308385215595093 88:0.8273042385698531 89:84.06745347804944 90:0.8508633252761629 91:552.8051650854192 92:31.02977392839445 93:23.10765885327381 94:31.112404403754983 95:12.581696542634635 96:79.47116036187631 97:208.4900144879532 98:31.23699906628317 99:6.977783398172953 100:75.13812856644563 101:40.59974180643933 102:126.8839445789417 104:4.752619511532301 107:46.422615649804776 108:13.499103936458049 109:0.219672769361582 110:20.781991521977364 111:7.520148446221269 112:1.1261993547635516 113:223.72786329443377 114:0.19281486243279755 115:131.47050278395167 116:17.54109250563101 117:7.827363445534387 118:7.864436901060247 119:2.970610344672286 120:10.929507985696324 121:102.3643049823866 122:11.021558537949282 123:7.9957919019549575 124:21.752452100029398 126:79.90049239651034 127:48.99492670602346 128:0.2177491963396328 129:14.729200307833676 130:49.24739827549339 131:3.1964254468477056 132:1.373804075690812 134:75.74066770429762 135:18.594037910257075 136:377.1785436029141 137:8.44569090409721 138:45.14518848766868 139:1.4653312206414233 140:1.5018312033843426 141:15.34091833668655 142:94.82449241778036 143:3.486485300475228 144:56.07986868995254 145:8.84005956838328 146:0.3108183132933261 147:8.96917738111826 149:3.597026445550707 150:12.233232231247163 151:12.259711319173585 152:36.866426011481714 153:0.32358362127533075 154:36.866426011481714 155:3.6220553983731985 156:187.76305840169024 158:6.1758430319605 159:0.3535627100989086 160:0.0626189063292891 161:6.281163917362718 162:47.57327818948841 163:33.09172109964527 164:0.3926583197397068 166:9.509355181909863 167:1.8048690309327515 168:177.1742430385595 169:6.516388734606605 170:9.626938467795286 171:64.32065817721464 172:53.946536422272864 173:9.770468590848674 174:322.9137435068807 175:1.9198966200222969 176:4.089456189778507 177:17.121581073295957 178:13.384835439333795 179:231.37660800339287 180:17.15665606914404 181:0.027610934845785823 182:25.613765180771328 183:0.024131352882224216 184:10.217762782332255 186:0.5186232090840234 187:13.749756056245221 188:61.02837387395218 189:0.5321463365248575 190:0.5552435708730968 191:96.98245584684094 192:26.419767624998773 193:123.07870261813454 194:45.925251250941905 195:7.370454703337252 197:7.413315232146097 199:0.6086006445812829 200:2.262751955009443 201:10.746483414348665 202:18.29929432327903 203:7.744655048756456 204:2.4262345370829443 205:47.477468705831555 206:0.6983692358455678 207:4.955445853715177 208:6.354916711283602E-4 209:6.354916711283602E-4 210:37.660949208270026 216:65.24736311649714 217:0.7795095669142337 218:11.671425860862986 219:33.345313777413516 220:33.46932840373039 221:24.111113128823085 222:0.8227103500857933 223:24.161011788560394 224:0.8417882692050225 225:78.30396845096462 227:19.91063913084991 228:0.0014513196513684283 229:12.014717864019689 230:8.5412881591231 231:0.0025468514930798054 232:16.03605973468098 233:98.02926129254541 234:16.074927689364635 235:98.16781755515765 238:20.360206505831183 239:34.49282897608482 241:2.933294022988931 242:2.9605627105975385 243:86.58608897051624 244:183.98690362142924 245:0.9709553292591557 246:0.9709553292591557 248:0.992739208405781 249:20.921918967233506 251:1.0224078585342402 252:5.8384576427903605 253:21.163559104047952 255:40.94145982726422 256:9.216711417948524 257:0.016967845686220208 258:0.018725281364970547 261:17.139031839731462 262:1.0839563043166367 263:3.218054123523512 264:0.022527700902925954 265:3.263194942050888 266:21.711918149884994 267:41.72967016253142 268:64.66541983865318 269:278.10840072638734 271:9.62656620798249 272:0.030132947201691726 273:3.3711611767868566 274:6.303117429773398 276:1.1992008826034675 277:3.418598394237504 278:3.4667574651605584 279:1.225219519209417 280:54.00634486232916 282:17.989114415794223 283:0.04320516750082962 285:9.966468534898022 286:0.044661585937040095 287:1.2787381628323307 288:3.5820273245528016 289:27.582055009410634 290:6.613904230757103 291:49.12274754752806 292:10.159018539591345 293:0.05399422374718194 294:6.638608643933638 295:1.3343074527565633 296:1.3437750235301726 297:18.513204946461297 298:61.31915931505005 300:439.7145272695785 # risque
1:486.80785807451593 2:291.4039729596503 3:214.63154904111187 4:181.3473376223359 5:149.39726261100665 6:786.3593038596484 7:80.18797449511365 8:73.86336985612478 9:744.2836508606648 10:11.950301603361497 12:56.98588355777465 13:23.74578753937751 14:63.26438821619207 15:71.90367169194795 16:52.03498100690268 17:60.62478692127707 18:116.30786952228786 19:7.573813452686554 20:54.71359174000173 21:10.57490383148846 22:43.75366823012408 23:37.08164155732896 24:2.993537808029979E-4 25:0.39206465061932555 26:153.70868727054773 27:11.096815405723143 28:26.33454386182428 29:4.590369661532625 30:4.69248179925998 31:12.226251674987484 32:9.745494746316782 33:586.5165198278066 34:9.790357058517298 35:60.92636189913503 36:18.66678767747335 37:44.80161393503821 38:26.05856329620467 39:22.856140625765732 40:10.686223203571686 41:1.0094979237176673 42:2.2892380419891465 43:97.04353018992221 44:189.31475365142515 45:9.239213182502814 46:9.335724272653996 47:1.3813720578889037 48:22.511310485022413 49:26.470233807498637 50:7.442512045435502 51:10.149085130791134 52:1.5289255299253184 53:379.6345776728373 54:0.4524493649962298 55:0.5928802662498716 56:23.58109514368895 57:0.5723789041079651 58:115.49405291975533 59:10.622754196839226 60:0.5463528963171366 61:44.45347589031205 62:3.4889456146885385 63:1.7927711942280287 64:17.270016700737948 65:17.270016700737948 66:1.8129114242570703 67:14.255462620014372 68:24.789240643930224 69:8.429562974603341 70:17.715889968429227 71:32.92226643929226 72:21.27191436537658 73:0.018002130530969405 74:3.8772390498225415 75:33.69515701417004 76:2.0617502121496347 77:6.323271836640135 78:2.1455243411507814 79:11.9671811557327 80:4.097435301467707 81:22.39242306688002 82:57.36436686126688 83:4.13147208350129 84:15.421299321212297 85:18.943575491347396 86:22.751497794257848 87:26.776231717555405 88:15.731815288891024 89:0.8526792743703432 90:12.566426337350794 91:0.8765679290104837 92:113.25787450806875 93:15.970116805622592 94:4.4137556424082565 95:9.621755990699274 96:35.64477697925639 97:0.07222521227283495 98:4.4503348120895545 100:0.9666391015537378 101:9.939398025503948 102:27.879752177740485 103:2.646152754868777 104:2.6741295494680593 105:173.85784502623446 106:0.21748719148891 107:2.7500339817491493 108:0.12937309043275375 110:10.504278422887957 111:28.97144358318121 112:0.14628625815188032 113:2.867542461055451 114:5.106540368266385 115:1.2036980521406355 116:1.216002872312823 117:57.969369193460224 118:1.247195853272696 119:0.18172109050605087 120:79.70394685572533 121:96.87993437327957 122:8.067330514730026 123:30.087804595822604 124:0.14906504382196223 125:48.603484408857675 126:3.09500944638777 127:26.32178775139408 128:44.46241260057474 129:11.439413408903153 130:44.58023966845583 131:1.3920569638922298 132:0.23480381312682477 134:44.758038424402535 135:5.68717866212654 136:0.11296771228331932 137:0.11134906157533056 138:1.4838243705239131 139:27.078397506256216 140:0.09417470900877581 141:40.94233693524374 142:56.11094879953071 143:3.528454788797029 144:12.113270198328415 145:78.18112290752569 146:0.321673413995294 147:1.6346917914452912 148:1.6346917914452912 149:0.3313559702296825 150:15.873648631183434 151:15.90485832325405 152:19.717174972525797 153:9.086602569054238 154:6.164878265726206 155:12.375926598103971 156:9.152550225851671 157:79.29443936226248 158:0.34791936659624745 159:3.7667677607302705 161:6.339783163455327 162:0.3899119192159311 163:0.051240665533356225 164:3.9120261940091003 165:0.045549192076521944 166:3.9390406141078107 167:29.034488316713762 168:16.614104655634648 169:6.575616034879185 170:75.74266701749984 171:13.124064347659251 172:4.091072698836626 173:43.87552229790175 174:17.020273735491575 176:119.42478650392037 177:6.899402145120474 178:4.190965230988123 179:10.017121175655056 180:4.20544169771841 181:65.79469697161689 182:21.48227850463562 183:17.441141618244526 184:30.490107706246302 185:2.0994459992087764 186:2.0994459992087764 187:2.109236044721134 188:2.1289406449304935 189:0.5457143249504288 191:2.1992374268002948 194:7.4316933784618975 195:31.292813536352096 197:14.351170839243675 199:2.292760298955858 200:18.330800489028462 201:7.539647193625106 203:27.564402841169077 204:37.24922775655654 206:14.991707961716859 209:0.741913539420216 210:15.238253267728465 211:53.817263043479656 213:1.9263221190391335E-7 214:1.1703302649071177E-5 216:5.162494445063104 218:0.8075280976311421 219:3.393498734033352E-4 220:2.705824012058819 221:7.559657950163903E-4 222:435.0964707293262 223:8.402127398240953 224:0.8580226975756391 225:24.438070762979674 227:20.021193396145723 228:2.794149309784659 229:0.877588076770409 230:20.244182093615716 231:20.289262624650892 232:20.334506487534522 233:0.9042265713022714 234:8.682533202856535 235:0.9109863119344792 237:5.560102060959868 238:24.952731881101258 239:2.9119606154176503 240:39.91403225334858 242:5.700513207890544 243:30.083048500905306 244:5.700513207890544 246:25.432072665411813 247:5.782640230125406 248:16.73050108914949 249:5.80339272035177 250:46.031388946075786 251:1.0398586650455925 252:81.72456765682394 253:3.134047449092386 255:5.951199609754773 258:3.2217967692891984 259:6.037710986216055 260:1.0938757510531625 261:9.396275566155307 263:36.30226014659415 265:41.824924419153405 267:13.326012778127005 268:1.1502396471287057 269:3.342852091126174 270:190.2715091196422 271:47.836796855544165 272:3.389491351052708 273:0.033980052836397316 276:3.452770418827251 277:13.66302455656442 279:1.243839983490497 280:1.243839983490497 281:6.4943211415987205 282:0.04480978028613005 283:3.550107244312383 284:6.5423285773765825 286:0.047788462772836396 287:43.40469695296267 288:27.711082228677697 289:22.886494350777323 290:55.12807386131198 291:18.417350623760097 292:0.057401829454943626 294:14.173263354192404 296:44.018109918435194 297:55.54530052206885 298:10.323621343466568 299:1.3725781751494097 300:0.06439257180101231 301:18.758493024747963# diagnostic
1:659.6230145512149 2:558.5409912949718 3:289.99085488814774 4:162.1303933316967 5:68.9155206825087 6:94.36503376940254 7:122.82986238967786 8:35.53316250975695 9:43.67500001790617 10:2.897157959627956 11:56.98588355777447 13:2.0294259136517376 14:122.4560684838826 15:196.0325782154077 16:68.83128954532845 17:119.73553347099389 18:75.95105011236824 19:117.60441170599213 20:94.30415696362007 21:8.556441254087364 22:17.25814667893939 23:1.0029831606287367 24:0.3195063600533321 25:46.7195591112042 26:47.81646019746964 27:0.4907811811872148 28:23.402228052641604 29:14.377041107425526 30:117.24429477471479 31:12.495066505196663 32:28.744896396052116 33:7.54689526995156 34:28.832256584111448 35:28.91998474267124 36:76.31056615689444 37:168.8422011163343 38:251.4536875542833 39:59.58621327519451 40:0.9525126704290993 41:11.127090008202492 42:17.2020026506345 43:53.71413833560383 44:53.76267901430698 45:29.167774287692545 46:22.027267146044345 47:60.553734953981056 48:10.050412324412042 49:5.194980947271063 50:47.75947556706103 51:31.016228703242234 52:71.8252644697348 53:10.474000471482102 54:48.53086180516425 55:10.61970026895758 56:10.69342528055582 57:3.4283665996663633 58:176.79863462717537 59:40.336286329181604 60:8.142786095546091 61:20.726344366561726 62:129.49125150510815 63:36.826865682948686 64:3.651033748773638 65:85.02719204253641 66:0.012647928973927533 67:65.17952064729134 68:0.6429197473119037 69:3.8033155207627742 70:181.3873142128367 71:137.83594190831548 72:3.8344706412412877 73:46.7642611281023 74:18.447497399950848 75:158.48259382680828 76:77.2493585814203 77:15.356846007614674 78:26.425449948016485 79:30.454863832239017 80:4.216188800868635 81:15.558122405213549 82:4.239062591527871 83:48.43274682644989 84:4.285170680869324 85:73.66023017328075 86:6.761879797344146 87:0.8866942375726363 88:9.622385189924195 89:0.07227848761669721 90:49.52917888814462 91:9.737963741086233 92:27.48689919182483 93:0.9404213197693284 94:4.535378515096375 95:19.843141649890796 96:40.54868185624825 97:31.786311520120965 98:9.855181188083614 99:0.24820845067948824 100:13.242530501658132 101:41.29747327238329 102:55.694996096886086 103:7.456762349677286 104:1.1048988398370125 105:7.559860963315533 106:20.989036020783058 107:13.835097051489905 108:17.33123642847464 109:1.156498362064812 110:29.31012327559149 111:10.724780591077657 112:62.769001440529614 113:14.144366555623371 114:10.900872291603033 115:7.9703221072286965 116:5.319542594962033 117:34.45919645671444 118:3.092253128082713 119:5.406766878277213 120:18.18078723302572 121:514.1648582257832 122:54.07051593363851 123:26.222442835076468 124:5.510445347933384 125:222.75679438005767 126:22.233658844258272 127:0.2438653051098869 128:1.4365734740270852 129:99.46315449937282 130:55.07271126235848 131:5.7242314724496195 132:11.690960005953643 134:130.693940276297 135:0.2710149731769358 138:0.09097871240478386 139:15.507977635850036 140:6.028884729519584 141:3.5649599432951837 142:15.777846793072396 143:19.640851600338493 144:46.66190800398266 145:15.899902116403478 146:6.230492804733314 147:9.213438790771093 148:6.264821098097347 149:6.282064926887017 150:0.35727103544730093 151:57.55588320018014 152:3.7502602932501414 153:9.25729304861649 154:57.55588320018014 155:6.3167131805754675 156:6.3515772248157525 157:9.345779065479155 158:0.3743659474784335 159:0.050564754686405505 160:9.480488586002064 161:6.475330148777274 162:6.58359564404257 163:38.37380581905847 166:53.898428104046495 167:48.69604397906577 168:38.72062097913669 169:53.971893048098146 170:4.108587279442475 171:9.899528026184461 172:0.48464717316898465 173:49.4588937698064 175:54.86913240556596 176:0.49720568968296946 177:60.6789228793613 178:21.522297780542797 179:17.476248650425823 180:0.5186456252252829 181:44.934737352629774 182:13.869170064741184 183:84.19778842219657 184:4.45685419718303 185:4.45685419718303 186:72.93899027548028 187:45.613186949104595 188:2.1968307591432787 189:7.320368777454054 191:10.731644860289766 192:0.006698660310939721 193:14.467490457913083 195:0.005403225848790602 196:0.6359518472749708 197:7.616360562418585 198:22.701342751007786 200:4.754913620267726 201:7.681679249431334 202:2.38384277206501 203:6.441123695485871E-4 204:3.8478918003339365E-4 205:2.551058528638721 206:32.84204854340934 208:0.7777157214139435 210:23.892781826134634 211:77.55532398813958 212:2.3825184398114347E-4 213:0.8136099618955189 214:0.8197158179104201 215:0.8197158179104201 216:38.63227944858639 217:2.717317075715275 218:0.8444998529327321 219:0.850787107588343 221:0.002051036276826758 222:39.17814969974287 223:0.00233358055626412 224:0.8958450686421136 226:0.0032948669681741485 227:2.842575555156716 228:20.365106276727253 229:0.004429115682984433 230:0.005282980502528875 231:12.373289255640636 232:2.93368951160211 233:229.5162178319354 234:191.20877726161257 235:39.95338576590909 236:2.960262239436323 237:12.503731697098322 238:34.95048201114893 239:45.4987036706437 240:16.586971596126222 241:9.015252005557882 242:5.8124254748652495 244:0.012107740262312053 245:12.804612965984589 246:46.14191249550105 247:30.656612901178693 248:1.0501645149205845 249:101.26012038363173 250:1.05766739834056 251:13.046018760495457 252:6.000172756691158 253:6.021485040273907 254:6.042889870166683 255:158.52057207827778 256:21.680916495179407 257:17.328977229733837 258:13.294229303481407 261:3.314236791801485 262:0.027119697998047632 264:3.3596161713182218 265:3.374890179527457 267:9.692976404095308 268:3.405662653324271 269:59.568266563060405 270:6.329871523973073 271:0.039144179075710585 272:22.393516910486923 273:13.736545887351822 274:0.04324592748748877 275:1.2518884085173316 276:1.2606073552058865 277:0.044665600302009854 278:1.2870853711416252 279:3.5804433299672844 280:6.562286918101616 281:6.610061514014567 282:18.310760379827368 283:3.629799742003585 284:0.05535720568947493 285:61.057185211007834 286:1.3231536890903195 287:10.248429495375012 288:3.6967850884816666 292:10.377987755209775 293:0.06560861706065266 294:0.06560861706065266 295:0.06925729519023632 296:6.880969476375589 297:10.476711852781017 298:38.883417462255025 299:1.4173123369839882 300:6.906305911976849 # cause
1:584.7762139605059 2:526.5249724260244 3:102.92617374177841 4:45.04095940363325 5:1387.0382346409917 6:14.660555372275875 7:50.25679937223309 8:57.448568874663735 9:31.7802858423998 10:87.07397045202629 11:23.74578753937765 12:2.0294259136522785 14:31.94772658807459 15:101.40427661735 16:604.5473915484101 17:71.30281505198221 18:21.127431620169105 19:15.474210557271597 20:211.901150906862 21:54.927974885291945 22:30.721906772546625 23:5.760826212174808 24:0.004524071844794095 25:2.597650061086849 26:6.485019848498678 27:6.9237538265153455 28:68.36669857447653 29:42.95204854667078 30:5.12006892228417 31:53.356349590781804 32:3.6625432074207698 33:0.8256438872568874 34:29.614480592746535 35:16.176236497360577 36:45.96164367064076 37:34.263659219651835 38:47.05241335402057 39:35.10306144050797 40:51.99255546752667 41:6.435597424520884 42:6.532475744500602 43:18.700379482583262 44:225.71289716212277 45:46.469691787547916 46:170.73473887101719 47:5.258860865806064 48:13.372677212530347 49:5.445621154088079 50:7.9367156270167065 51:68.00507639223909 52:63.202228888185694 53:3.480632350367105 54:0.5571580048231976 55:8.210526497403157 56:54.490916807577996 57:8.3197767370123 58:41.1750724539037 59:79.88367233890962 60:8.462598612696787 61:45.94815978051233 62:50.892186784278366 63:2.0049967792426644 64:29.328576765880804 65:2.0049967792426644 66:14.778329507149262 67:103.91066821170824 68:51.77905360600717 69:42.71252932293883 70:11.912756289300459 71:8.992989955313258 72:22.180126880733088 74:39.08360890941332 75:6.613758355290739 76:58.057567096615166 77:68.65107534503052 78:15.887901489375565 79:23.14892443197911 80:19.53124529169756 81:0.899758185027427 82:0.07316537938458931 83:9.672692537051033 84:4.493284999121127 85:12.85300412003371 86:19.88353608688785 87:2.537063720705489 88:13.079492600641807 89:232.60725976849648 90:41.09225572478635 91:24.077772173015948 92:4.722450597338351 93:20.336633812358308 94:36.77735533374238 95:13.311082988891906 96:76.48859487848492 97:41.38642004353097 98:13.358029597454545 99:2.748840188221157 100:33.05083280325901 101:1.1185007843535044 102:72.31251524342198 103:62.48199927158729 104:21.3211444145292 105:33.885974596300564 106:10.895383415616362 107:90.65023651790867 108:14.24109151267666 109:1.250958467736902 110:1.2751934054977343 111:63.65500120831192 112:30.13539460139738 113:11.20221801865685 114:5.455124151311353 115:134.87408101447124 116:54.266820366201856 117:30.736229916825078 118:70.40212368329286 119:49.61705083212166 120:11.566338938416568 121:0.24611029335749243 122:11.659716060870597 123:49.98389621380811 124:11.683211286235746 126:3.3508140275672305 127:3.4511909546792623 128:19.20213741895429 130:3.4967337251651127 131:15.515143598174143 132:50.98737183748612 133:0.29786035647468595 134:8.875182712034702 135:6.046872635125632 136:15.718135832269018 138:15.895099676513064 139:0.33705050950463106 140:0.3529864092646531 141:0.3562327262781719 142:0.05928721619372752 143:9.33458682307816 144:1.7490113466097437 145:3.820021755777342 146:110.58814782452352 147:42.95779362407253 148:12.860905570801142 149:20.443573591036536 150:3.9086113128077797 151:48.09477287525173 152:191.47138741885905 153:6.532834259173339 154:16.56867932400073 155:1.8297502450592096 156:38.375179420535396 157:13.022453860596185 158:9.642308082208329 159:6.6925639339998995 160:64.75372524304332 161:25.034757010394156 162:34.32482213725367 163:13.353942335186945 164:25.461167944705082 165:25.50445717214939 166:4.214788024499902 167:54.82415593758841 168:44.43375459337778 169:17.317786009939105 170:0.02128313181562559 171:4.29869023370883 172:0.5372627958160833 173:0.016986332967337807 174:0.016313439203922014 176:4.413313565660564 177:4.47184127739791 178:14.052843772052324 179:14.052843772052324 180:0.011957284182391581 181:2.1962062651436156 182:62.170114458885934 183:10.646558970631165 184:0.6193247074470305 185:22.465841946541264 186:4.637139147658969 187:18.336012968395107 188:18.409550551597047 189:22.59206590514045 190:31.890863792764975 192:4.825084797464967 193:18.822231382103965 194:7.818454490004551 195:2.4406288537844154 196:4.873371998741958 197:7.8619784689799745 198:64.0761149269439 199:7.90580514537543 200:0.7156047914514325 201:0.7209659512650213 202:11.338123598532158 203:0.787729298361255 204:8.244502245234152 205:8.291043374578884 206:24.060691979905812 207:2.7226997842181184 208:0.8408702285984281 209:28.925571974867538 210:33.88177379008553 211:5.387351545823752 212:66.7885186903615 213:2.807249777048053 214:20.193862854177894 215:66.9848518223024 216:0.0030174332301519118 217:12.184371646843665 218:16.15865551301332 219:0.9160852786663647 220:16.27047424122679 221:0.9357055275755067 222:8.800856777368748 223:0.006188273255755638 224:2.971328301170084 225:80.37441299220276 226:20.716642901521485 228:0.008779522913752827 229:0.9828140317011724 230:62.767269694055095 231:3.05031893362931 232:81.19306413597488 233:107.07161699284119 234:0.012532580963703419 235:1.0176371409037148 236:0.01322808053265805 237:1.0318485082052802 238:12.821160035434769 239:30.62020919846019 240:5.924583479936836 241:94.99452398495262 242:1.0828963981691286 243:30.980949783297696 244:26.123242498540993 245:3.229023210016044 246:9.380335247396543 247:3.2574764772776446 248:47.145182797596824 249:41.67897781405134 250:0.025161647410090793 251:47.47810536384813 252:0.028273670785273822 253:1.1595014421887468 254:9.63232839533201 255:1.1753641651042992 256:9.689592513481475 257:31.854163426935877 258:0.036338218225649345 259:13.615766667056718 260:59.637777197024214 262:0.03758440725049419 263:0.03885461353201168 264:6.437417576916523 266:6.459962444758758 267:54.345456488571 268:1.2660100289158474 269:13.909629844963499 270:326.24227521273207 271:18.28431707656581 272:1.300456681388053 273:6.620613509993969 274:43.66272042269534 275:6.6674477559159415 276:0.05763153252802174 277:0.05763153252802174 278:18.6049296032114 279:14.290907669644547 280:10.320802527374338 281:0.06602508766293833 282:0.06602508766293833 283:1.39024947540111 284:23.432623950965894 285:38.80633847686187 286:61.94582875607277 287:1.418254750783995 289:14.56760177044063 290:6.982547867240831 292:0.08089718029563141 293:7.007584078574815 294:19.079588110487816 296:7.083406419760396 297:14.811571121558735 298:28.907259613061168 299:7.108921524202388 300:7.108921524202388 # atteindre
1:299.32720390744873 2:160.66107062729532 3:101.151094690283 4:316.2310019352788 5:64.60096126829436 6:8.913565995498791 7:31.94302345629029 8:673.0347145120995 9:2.2884630051426074 10:165.75496786533333 11:63.26438821619168 12:122.4560684838822 13:31.947726588076385 15:54.79551420011712 16:58.91835772933997 17:133.4233785285367 18:74.18933491699165 19:38.129680844283726 20:57.63796588805303 21:453.00635728852643 22:76.01038290718978 23:8.086746565700093 24:10.978642959457535 25:19.538433035537263 26:120.93042993107211 27:9.486795285762694 28:35.35574914380274 29:24.77131618827866 30:188.8186870739942 31:16.191122365449367 32:13.395078303556957 33:68.11101875400428 34:33.855292564168096 35:54.687573514903086 36:34.370052285343824 37:47.05202801793864 38:20.59197234718906 39:56.954106814264385 40:11.58861200876821 41:4.436141825658676 42:11.931575247457898 43:19.02591469736179 44:26.157720844659636 45:22.84445579290584 46:42.93602175776745 47:16.702974955183173 48:5.4756782425726955 49:1.7437834384816393 50:17.17307218300407 51:24.396212724490095 52:73.91929752616872 53:3.594096276467268 54:118.28194867179857 55:41.21460974748648 56:21.23514683516033 57:0.6298700534862529 58:17.885915254473 59:143.33330898161998 60:14.655698360619926 61:114.30754784701288 62:76.34487806198396 63:56.522317781866704 64:0.3954164019288952 65:33.86240866973351 66:61.58602448636421 67:22.307384293296312 68:15.252136909822509 69:4.122445034242068 70:172.348263037599 71:22.51882182206767 72:47.973615703390685 73:39.17007296239856 74:4.318046836430694 75:0.8708427036545415 76:12.581343831483307 77:44.725502329844225 78:9.738527597365163 79:19.720956997710694 80:23.620629984436285 81:0.9496581980401372 82:4.569414877011551 83:4.581177261046635 84:0.2620772157970394 85:16.4649966714775 86:4.688404870948735 87:7.256578406351778 88:7.28814561319704 89:2.6509156554866946 90:110.82508722893752 91:13.452653298188698 92:56.10121276730209 93:10.331524854508878 94:2.721267521175657 95:77.16334796287835 96:17.02434958917708 97:0.12739234255094925 98:4.910485308038597 99:24.97991351749328 100:47.27224584252111 101:17.43993083792525 102:21.210267743838692 103:2.981009856823234 104:1.2534680928845554 105:108.63196314573834 106:25.85313335569251 107:21.898812207076414 109:3.099156915395285 110:0.1397809683676632 111:8.201936847327717 112:1.3572490598987257 113:26.384519200303448 114:11.450904266369648 115:5.644159973536836 116:3.2952584080169274 117:18.775494671269332 118:22.762822419857578 119:22.798448669779393 120:143.67078204323892 121:71.39664655686244 122:8.688856148890588 123:5.852796492968608 124:0.09664934240775716 125:8.708260566430434 126:60.98252186332935 127:0.08283663151202222 128:46.30909394859133 129:0.31690397101715234 130:19.548644897349934 132:15.787932829782976 133:9.005700123106829 134:62.132386077800625 135:23.793694948581017 136:9.128127934791616 137:268.50098224703885 138:1.7112875262916256 139:6.312455504189394 140:9.37918923783939 141:0.3831694942766918 142:12.807297516800912 143:16.504026212873846 144:6.51438790619936 145:33.49525926563782 146:3.971346541575209 147:13.07161410478587 148:13.07161410478587 149:53.72356811818005 150:1.8781486638367901 151:43.54480765695706 152:0.037890882940412055 153:59.1184336185294 154:4.0227985399149 155:4.035768187009288 156:0.4469352142434072 157:0.45067790764503307 158:1.919902940215789 159:17.104477226353833 161:4.154456862714592 162:13.566488088190852 163:6.9594099163378695 164:30.263871791234635 165:0.5177124716634235 166:2.077121964304975 167:10.233648101531978 168:4.318396020604943 169:0.5260358644490625 170:2.1227989097336537 171:2.1320430206087564 172:2.1788171208744047 173:22.019094236080946 174:7.302018388398844 175:7.321636765584226 176:2.207331093170289 177:40.97143439963027 178:0.6007225552592105 179:2.245884794512526 180:4.592150045543386 181:4.6070658344631825 182:0.005990594009573154 183:2.304887488194778 184:31.8275550176631 185:2.355158847959119 186:22.755132891066488 187:2.365335905981654 188:4.790236033228279 189:63.43265512198169 190:14.860315730942123 191:2.4588204377986056 192:2.480066980475297 193:82.10930852472147 194:42.63256390606206 195:0.7296664280398616 197:8.006770891598892 198:0.7403819885376572 199:37.791715188883934 201:95.17659598021909 202:28.213969706887905 203:11.83200345392591 204:2.725816306635489 205:11.948450811647644 206:2.74930570722606 207:5.408199297214719 208:5.426122894377583 209:8.556121712864645 210:24.686373138933828 211:44.71817306109515 212:8.676637119998086 213:5.535132012471281 214:12.307683165336172 215:8.725465159383045 216:5.572037504025662 217:0.005721203907252672 218:34.79868596692894 219:29.914026250260584 220:0.00816655129474818 221:8.92443951232695 222:20.842399205520106 223:25.37565648712017 224:1.002192020930876 225:25.527703378682375 226:148.43563165703114 228:21.064949520517825 229:75.17775889427416 230:12.84372924177328 231:0.015206959943624367 232:1.0511053396810606 233:21.291481203319012 234:69.6111480644709 235:5.937634268169594 236:5.957662756911335 237:0.018357161781469122 238:13.007879764582443 239:1.0799369607332316 240:21.568756248384798 241:3.2506631922777576 242:9.476483645939744 243:26.420394070155492 244:1.124430231848675 245:9.531457080154743 246:6.162556329795963 247:13.380146605577389 248:6.225708985773986 249:9.614744117714872 250:3.3647754652974364 251:31.871767414278256 252:6.3111680844079 253:1.2020562155418697 254:0.03671271147992363 255:0.03794336115253443 256:3.4681516639889876 258:22.53887282700064 259:22.53887282700064 260:0.04309961641434264 261:37.60430183759344 262:3.528766680564094 263:1.267452203349273 264:92.16728139572372 265:6.576535123056536 266:3.5905430878260707 267:27.661734641797718 268:38.04153452967452 269:14.099514538320504 270:3.6376573629894096 271:6.714539560594183 272:1.3447471025763977 273:1.3535893087790116 275:3.7339596581146712 277:18.693531186753876 278:0.07118566432821348 279:0.07118566432821348 280:1.4077504726804457 281:0.07482845249427786 282:6.928637296386561 283:3.8499448241874528 284:1.444941848248338 285:10.602441639261713 286:10.602441639261713 287:1.4638724741807951 288:1.4734229971309634 289:3.918053237969687 290:56.91928405513924 291:0.08845621386402024 292:19.308059374565094 293:1.5024206089678263 294:14.880708057874891 295:1.5220451553143624 296:4.02282168962922 297:24.20191507913872 298:19.454777782391464 299:0.09905654525349816 300:51.454432415939905 301:10.99809592648427# exister
1:186.52006825402657 2:407.0784249575557 3:158.63266887071768 4:46.436424864299994 5:21.481880335937184 6:98.62536421540364 7:51.52960099758905 8:108.3314005621483 9:1.284751647375834 10:37.11437585326913 11:71.90367169194629 12:196.03257821540717 13:101.40427661735026 14:54.79551420011796 16:148.13458888570497 17:109.28448007572615 18:97.41961328970156 19:2.9945817019584573 20:10.971098158406175 21:96.18027796856613 22:3.935611167379409 23:4.125743801199781 24:0.2608177288771705 25:2.7667078201458444 26:54.14029204692694 27:186.74122966317927 28:51.78956370494839 29:1.8315500232004038 30:0.08407760652065152 31:8.059492105543233 32:5.869505644357367 33:82.9604894937391 34:8.214982959526457 35:16.63634984881081 36:27.068545328094935 37:8.590058527111712 38:106.4732718088289 39:6.499161253700679 40:66.78864381253496 41:24.916202202413565 42:21.592259581547605 43:3.016759873086327 44:5.007087487319249 45:86.13276266685666 46:5.2024205230047995 47:48.68375449474464 48:0.003197144417566888 49:44.917870429354416 50:28.281243902826603 51:36.568574237872554 52:147.48486224032732 53:3.647221527520004 54:8.454081985784727 55:1.918998013246036 56:11.40246465584973 57:29.12228131201156 58:18.024871303386057 59:65.63673156802479 60:97.62752202031488 61:8.772159727301995 62:47.09925655112134 63:38.358842746860276 64:0.03410246210625738 65:8.969444153950603 66:0.37551476102193276 67:9.154723820604476 68:0.04428157122125842 69:0.7977571079360817 70:185.9881638772711 71:123.45636895556858 72:39.13263923629921 73:2.300504671636691 74:2.3699191129748147 75:12.667511736485165 76:23.29769373646066 77:19.776651787628182 78:0.0852935499175627 79:27.623898121232564 80:27.767906662605366 81:23.81265454109111 82:36.33318844321437 83:2.5556170410590835 84:55.25909105246954 85:24.0432424229606 86:0.10786785277488212 89:10.266657552135023 90:13.538749411742073 91:1.0891839952572808 92:61.446800517944524 93:1.1050498932254844 94:0.2104006214878264 95:0.20848850095602062 96:13.679533439149903 97:46.818080864909696 98:0.2046838330335282 99:1.1758627183142791 100:29.353125432876983 101:2.918873448472341 102:21.354695452483533 104:152.54889603256524 105:3.082833388045365 106:21.977140124585816 107:8.171604202454409 108:14.591601418343338 109:8.189496363382288 110:3.183253919568397 111:8.279647264904767 113:3.2553779419472737 114:0.24143849820374896 115:18.749274688451493 116:22.732299793895343 117:15.199984536624067 118:8.633064431578259 119:18.9992829681874 120:45.55505994262199 121:40.77866901457143 122:0.09232408786483037 123:19.189987829119 125:11.985071695389255 126:1.5505039744118283 128:0.07503404961968352 129:51.64719808829684 130:15.872648517984716 131:67.62007687483946 132:15.90157169904102 133:1.6505951697499073 134:51.90339507434743 135:23.94158406777862 136:0.06395248493948033 137:0.06276755880629932 138:3.794295209156792 139:0.3758872894063155 140:162.87347744019988 141:0.3959625522491618 142:20.466332674414645 143:3.942313222653531 144:33.62873718476459 145:3.9675475583712343 146:0.4346438452695179 147:25.007720860051894 148:138.00708298593258 149:6.7173642610170265 150:13.196645900425365 151:16.931393751143098 152:29.489924083867542 153:0.03447552598549281 154:0.03447552598549281 155:6.752667415102939 156:4.109331263111135 157:6.806027389102774 158:0.03092095877053231 159:6.8960583055940194 160:0.02591504583078887 161:21.264905055470987 162:34.904572323655906 163:30.238789817681848 165:154.86071415844262 166:4.366779313831972 167:13.83647365965088 168:10.315942890256096 169:0.5406066378499536 170:17.81985905678599 171:2.1637708528848125 172:0.010544880932440734 173:4.523582958120438 175:0.5931394906984533 176:10.656566679199633 177:41.17367491576157 178:14.367951552021637 179:0.0071417572270355105 180:2.2879561054499513 182:0.004727290740642821 183:145.0086644158996 184:0.6688787919917989 186:4.793447344563669 187:41.92535396205423 188:0.002255930913204705 189:0.6838436474253136 190:0.0011599722418717687 191:4.950984434118033 192:0.7302575446256223 193:15.156133335611672 194:0.7462490000358852 195:0.7462490000358852 196:2.262829524764015E-4 197:37.85563666326355 198:23.623047805082788 199:1.6549247895875485E-5 200:5.097729108887689 203:0.8420471559999442 204:5.353419237331085 205:0.8659261623302842 206:5.388613266208184 207:5.459810921280274 208:0.0033386548563878096 209:16.08139411836037 210:0.9090079961248164 211:50.363376281159226 212:105.30712703042154 215:0.006086885059794517 216:0.006550099725471635 218:25.262764324674304 219:0.00858374996434973 220:5.736823378749896 221:3.0310812246069334 222:16.6709145550405 223:0.010911974288056596 225:35.473094169866144 227:3.083171449622923 228:0.014247630755832923 229:0.014972657805942091 230:3.149592922327472 231:75.80140789277195 232:30.871505132579834 233:0.01806981236802278 234:3.190161482379908 235:0.01889398743008635 236:0.01973837131671429 238:70.09702858629457 239:46.90330645867271 240:144.10016533961243 241:0.025236381286979345 242:9.546775823562498 243:3.315206374651781 245:0.02932274321455475 246:0.02932274321455475 248:6.279285912851806 249:0.03261488973260686 250:1.1902357591210488 251:59.70221466857475 252:0.03731504173213346 254:0.039800942498117754 255:27.223431711462293 256:0.042379038528367 257:18.042839431523824 259:6.5183768645872 261:32.538867129981284 262:6.540678045405776 263:0.049236005094148556 264:0.052146926848055955 267:10.177728555119616 268:14.150482094537567 269:6.699544212208826 271:0.06311690640687574 272:0.06311690640687574 273:0.06478568919076436 274:0.06820132410587426 275:3.7717703126723143 276:10.45294610285818 277:10.45294610285818 278:56.22675412945776 279:18.938200775185557 280:28.524637605863752 282:10.610513898710886 283:33.88902078928805 286:56.63061554475593 287:0.08689132795180744 288:0.08891288529614969 291:1.5141925014375524 292:0.09514988661493316 293:4.008505429126994 294:1.523963284242518 295:4.043697533861791 296:45.73072743286749 297:51.56536506322327 298:7.258176122630181 299:45.82026911586758 300:29.414977139315102 301:11.070727959422639# syndrome
1:290.36255057196416 2:225.61255197156325 3:151.02239064177348 4:35.38282231153113 5:2.57674497100374 6:107.23930213563723 7:73.5962205479078 8:47.98574978446964 9:29.652864865146135 10:166.84123541812625 11:52.034981006903315 12:68.83128954532627 13:604.5473915484101 14:58.918357729339746 15:148.13458888570472 17:23.96236484412451 18:21.821120287061724 19:16.0477524092799 20:843.983327760462 21:20.09741063066774 22:3.960552015432698 23:10.619046483049368 24:1.5477941591834359 25:1.422435070251825 26:50.04913786461071 27:1.753103303721891 28:47.689871561111254 29:0.12829758923486245 30:1.1942665254801499 31:50.114777657575736 32:124.96737501272204 33:5.908837779735161 34:8.249858719027948 35:98.64382017545972 36:79.20924780321491 37:17.204887756630097 38:251.49870649374364 39:86.41335057990138 40:214.2897978288619 41:2.666409811863291 42:18.273175519760372 43:117.89197698192274 44:0.0010945494336849597 45:13.07967276903118 46:204.80742995771402 47:35.728764369699846 48:1.7314562989896012 49:0.5574262279893396 50:358.57796487353966 51:24.63099216493474 52:90.18522065560148 53:0.47079936696164465 54:1.9193428160678867 55:1.93243138840175 56:14.556605403702699 57:6.049331414977488 58:2.0057309164952724 59:70.81489020119582 60:6.165824276583051 61:25.624075056203207 62:0.7249013242593494 63:0.03566209055726799 64:6.351687930221838 65:4.040999725706677 66:0.37094065085160743 67:6.501840852642515 68:18.884029605350122 69:0.04887120297964164 70:9.290474018288052 71:15.563163518234385 72:67.98028686441532 73:4.29572767938843 74:2.384423778876597 75:9.643620841463774 76:85.29527857326505 77:4.542868056744023 78:16.327416954444324 79:16.327416954444324 80:36.32372001553925 81:13.077926681433691 82:16.48108220954831 83:2.5705128490104454 84:10.050430823350636 85:24.101718406640284 86:32.48039578282399 87:0.22840566577770294 88:10.280942153269145 89:1.0721007499757025 90:77.26400761876218 91:17.061578409690142 92:28.75983883724251 93:56.604425116572806 94:10.458021684291019 95:0.13654034474695845 96:72.31218377312662 97:56.72553651054906 98:136.59875421027854 100:78.71224032642228 102:232.71492720668118 103:0.15661626334830472 104:18.01552800074672 105:39.12817357353121 106:26.074906102218456 107:557.2347205328275 108:69.6290585363237 109:22.131129269683058 110:18.400129706428462 111:1.3751924016516834 112:0.12395704411776637 113:39.976364748103826 114:8.454934042808366 115:18.79659197163603 117:11.78629989569695 118:27.116965672007176 119:36.02116677338999 120:19.11002980788133 121:0.09441396737767244 122:19.237543251663247 123:15.488842670447355 124:41.06964114809427 125:0.29529492941316055 126:0.2980962380539004 127:23.618784356194762 128:9.053909082473185 129:3.6454014290839445 130:3.6570075844158394 131:23.768440587723028 132:57.05866770967646 133:0.33916212457409994 134:121.41091846104642 135:9.2167631813939 136:0.3578493578150316 137:12.556624778377719 138:3.811283100507035 139:3.8234173762771486 140:0.04888555695282863 141:0.40068564122435496 142:20.514534510547737 143:20.58524960450625 144:6.6016783292916585 145:53.58533735363025 146:33.94434102279361 147:34.0447038676852 148:9.793963410287429 149:6.740908529402634 150:25.103269056290216 151:1.9280208032057087 152:4.087514752604627 153:20.944485271716974 154:1.9280208032057087 155:0.032381327462585395 156:4.126744441790992 157:4.139907651901818 158:54.416615483164534 159:4.206382739336274 160:0.49270479767191205 161:113.74148863779938 162:10.204360431088036 163:55.27378713579998 164:4.356599736126134 165:0.5375251935213483 166:4.384515725794529 167:50.387222675625296 168:84.17914427298534 169:21.808546330911216 170:21.964524561117685 171:10.490386815669122 172:4.541506511103862 173:0.009899788921427562 174:67.77330473026683 175:0.008898261229244529 176:0.6032690409627997 177:10.787056626264988 178:46.37586783557084 179:7.511105537623908 180:22.524686963373757 181:10.837582085480987 182:7.632507770651076 183:18.530600974322162 184:0.002741751472825168 187:27.4423319691215 188:4.85839729878728 189:2.4308452914235925 190:9.572284541636245E-4 191:19.085549332294693 192:15.127827211026542 193:11.442281221007844 194:19.276305108885026 195:8.05511799648767 197:19.353448162493795 199:15.358522173270318 200:33.08950462297456 203:19.947973778436058 204:15.87091784597972 205:2.796441965281043 206:5.4074555752404505 207:0.8968661000702457 208:2.8563690828826904 209:0.9030714517534386 210:50.28689596053943 211:20.487341511539615 212:5.58769186998602 213:0.006102357590860936 215:0.9474832572184831 217:0.007543154587361184 218:16.520868566731625 219:0.009146666196663591 220:35.21958933103962 221:12.67367259086498 222:9.04448767246762 223:1.0071760805138859 224:0.013537857182742767 225:134.85356011594052 227:5.852100901489513 229:5.910695833486349 230:0.017248682306835596 231:21.410732086730043 232:35.98779973303445 233:13.027580602500691 234:0.01971214005831387 235:9.329853095216231 236:6.030035180204063 237:6.050209653710004 239:817.7097881664414 241:89.66621112847326 242:1.1510699227924022 243:1.1510699227924022 245:6.2355668588471485 246:42.119156035445485 247:6.277707567266426 248:3.4003518701812534 249:22.162186158804147 251:132.27168344044904 252:3.458993066359656 253:22.406314714692694 254:1.2374081565816901 255:1.2455285586124316 256:13.816789201315308 257:22.604988426032772 260:3.564278685029613 261:3.5796038732810533 262:1.28683575002557 263:18.25467127254035 264:3.6260169568202727 265:0.054967739817694025 267:49.32424181488996 269:0.0596441697292814 271:14.33345412458543 273:6.812570546676095 274:23.43144971139173 275:1.399984535364116 276:1.4090480579543239 278:39.107654145836214 279:0.0769000890717467 280:33.736965645966876 282:0.08067050797762366 283:1.4645616755630104 284:7.05272676795952 285:69.02584213373649 286:1.474006444491852 288:45.27121926068343 289:10.798012873216035 290:14.961977213606854 292:82.68906140582223 293:0.09686993942883974 294:146.380810984861 295:0.10120778936356538 296:0.10342113333441351 297:24.370498106452185 298:24.370498106452185 301:1.5918438141245688# enfant
1:447.7194421863883 2:101.10445530275726 3:173.5164968190502 4:83.50281217888099 5:105.6440416406572 6:61.07594961715175 7:70.78436082375102 8:1.1801336417626174 9:156.22365200389137 10:89.93843370009606 11:60.62478692127621 12:119.73553347099494 13:71.30281505198214 14:133.42337852853603 15:109.28448007572555 16:23.96236484412298 18:75.68011525547661 19:1.7811796160874964 20:3.1985394202704853 21:65.36881157201432 22:5.998830433954192 24:6.6208359330415085 26:150.23694486992574 27:21.6184117807886 28:238.84935236067756 29:36.50398435060814 30:10.262609724101045 31:1.0126219658764575 32:2.2837886345140337 33:0.9765780482043501 34:0.9843017866066914 35:23.62440627511154 36:1.047657452787306 37:3099.307969900932 38:66.91249489736191 39:6.693749700782812 40:36.54020124118784 41:63.49081214915935 42:15.350129582540122 43:10.16755599842763 44:160.1966085978472 45:61.92574139924197 46:1.6279489317823095 47:20.62602166352712 49:204.91439281865675 50:0.012710581606717267 51:0.4568482267321487 52:8.509257715861255 53:6.0036119185817105 54:0.6656739309077369 55:6.104475418322927 56:18.18242717287595 57:8.807092664722065 59:525.3394521211087 60:56.75544756736678 61:66.78366394590775 62:0.36423560016821355 63:72.66941640517432 64:9.18348276003422 65:6.498674214674982 67:2.296541980002782 68:6.66378441221288 69:4.312365548346833 70:31.009731194332858 72:15.815405618705302 73:31.271210120194354 76:0.9537419432341515 77:40.934863924839604 78:50.46880203569138 79:32.23410768111561 80:24.163020633526347 81:36.79572894900394 82:46.0076851472742 83:306.96667732370355 84:10.237432628165918 85:28.484201895661478 86:2.730887951182575 87:33.0390914499649 88:4.960011724392741 89:72.2740370526682 90:2.8278104442055287 91:78.04829143247662 92:259.5600005644916 95:1.1707378589747615 96:10.687027955744538 97:7.722616845989367 99:84.84448282407992 100:7.939308174951663 101:7.9732609807083605 102:14.33002518226739 103:265.20650267751506 104:0.13681670817136285 107:5.593864750045543 108:5.593864750045543 109:0.12279091634071797 111:3.2992989372129466 113:35.75734688666053 116:0.09521469039223412 117:77.58581443459077 118:0.29623602493709345 120:12.097744674805385 121:0.08316395086785462 122:84.04433162396724 123:0.07929770254289863 124:36.76507425013563 125:3.5900803953130445 126:208.06054000200348 127:6.235679039342828 128:19.926622986768997 129:16.11681675645583 130:9.256803869651698 131:0.3609085658661586 132:16.174810271892532 134:0.05774943141045307 135:47.57991202327343 136:116.47213311231245 138:12.881171456533322 140:3.980056162328487 141:16.740947399852043 142:38.666520242344255 144:6.732155649865228 145:0.45245614925814187 146:9.915091384218195 147:9.959565717997464 148:4.158265493431409 149:49.331772680326445 150:13.432795794677416 152:6.889869692333243 153:25.44827043060935 156:71.4183796495039 158:0.023865535172584475 159:7.051934235756076 160:0.019523104748335674 161:0.5217115761074023 162:50.45722720693252 164:2.166294866816227 165:0.012612022323965043 166:2.1846299891278433 167:2.1846299891278433 168:10.513930374418454 170:73.51660126689431 171:0.008949243942919488 172:0.6208359925856567 173:4.641470738372388 174:2.2976804116198375 175:80.15938573996708 176:0.6347086869074487 178:18.554121990988918 179:68.8823660328639 180:4.760194737817886 182:81.24750060633622 183:36.998808206411454 184:23.213157656795058 185:469.08312836933464 186:47.5700717746597 187:58.53362999433402 188:15.04399701061844 190:76.5333108474056 191:0.7595379896831073 192:5.104384882443726 195:28.43223725506641 196:19.517291665032793 197:0.7976274103835248 198:1.1365651791077398E-4 199:0.8087777908690572 200:2.5989885387613494E-4 201:3.556659908259303E-4 202:2.6932560897797218 203:8.576864056087555 204:5.477057872115003 205:8.670651076674707 206:61.488850625111404 207:12.357662262423375 208:0.0060151566777820195 209:12.387595123694544 210:0.9524528190438184 211:0.9652932446259845 214:192.14772261817254 215:184.60225566116281 216:3.026777369154487 218:356.54615719226365 220:21.16337607340321 221:5.881948224408899 223:1.0453535999988741 225:121.78174274808764 227:75.83822604298072 228:1.080298772343622 229:6.01824022511923 230:3.236049794167717 231:41.54997140106474 233:47.08135775836419 234:0.024556786139270523 235:26.409781236136038 238:0.02648710572528043 239:0.02748290331063974 241:6.261000843537325 242:59.41052019170844 244:13.53992396167387 245:6.344608721362188 246:191.41649014750243 247:0.03859627243848479 248:0.039826206275426615 250:1.2381048148632623 251:18.081311048068724 252:78.80994485814765 253:0.046310915368553904 254:1.2784870229929386 255:3.5792554515124237 256:48.9648473853033 257:32.719536708782094 258:3.6402147527035367 259:3.6402147527035367 260:86.13438756803095 261:43.662973231406134 262:10.200207506771473 263:0.05788527209054712 266:55.495909907368535 267:0.0642476728761201 268:87.05719953373548 271:28.43321423189136 272:6.900527176294143 274:0.0781779654231025 276:115.59931838661885 277:14.667281852722674 278:0.08576932086352933 279:10.719872434521996 280:0.08576932086352933 282:7.11604164409517 284:0.09379466077513308 287:34.478195564796835 289:24.28203741529928 291:4.083582918222991 292:0.10667517413160517 295:0.11120022718252863 296:0.11350717296089533 297:52.06588721795549 298:24.621686237131772 300:19.86631302553155 301:4.208479708477807# cardiaque
1:574.4465570279468 2:173.92796835833462 3:249.8282525443373 4:82.76003374043371 5:40.67893402139606 6:32.86211764513519 7:201.63211906162002 8:65.54311941332158 9:2.780147990954328 10:110.93287420438838 11:7.573813452686917 12:117.60441170599003 13:15.474210557271649 14:38.129680844284884 15:2.994581701959054 16:16.047752409279596 17:1.781179616088537 18:14.354786391622442 20:11.874038219180246 21:46.22026272699692 22:4.412704171254699 23:14.115654282432448 24:1.6552481051684198 25:259.6391576358616 26:21.538350493429565 27:101.56095897155059 28:2.068490382643868 29:5.775647825674295 30:23.078315999308273 31:35.30115614475161 32:0.030092582595269084 33:1.1053791558102384 34:0.028348300352551606 35:6.479955406852865 36:21.257658076849772 37:2.691733430521602 38:198.68966927320733 39:9.618231178995629 40:25.85313224764385 41:134.43160039138343 42:75.26631556229938 43:5.461607528297922 44:53.253555689052966 45:116.57024434859649 46:20.698863486481958 47:80.33588704822053 48:113.79814224936719 49:42.17511197492855 50:8.809986601316247 51:8.871802455700434 52:47.14029401555187 53:25.937847230830098 54:18.656055366531017 55:18.70614956604376 56:4.136733914418757 57:43.420830236983306 58:57.798604685566744 59:0.8132756572004369 60:22.80953061328476 63:23.220504984662636 64:23.220504984662636 66:74.41158302487274 67:54.50515962848118 69:7.035029291651318 70:7.063568345898533 71:13.006853294970371 72:50.0251675751632 73:10.002890752541896 74:36.8438428388687 75:32.631360053436644 76:28.44527252173144 77:20.756934588285507 78:13.675624749363276 79:0.2066908188480342 80:20.961633822592972 81:17.275457529346202 82:10.574620508318262 83:0.14686767336719417 84:29.204171815805633 85:78.42407752253554 86:0.17872062646556702 87:10.845840132218965 88:38.493783857886484 89:52.90359024945904 90:5.288169299235408 91:29.8805082174743 92:11.024748128011591 93:108.74354310651472 94:5.3394598000450575 95:11.085200654193969 96:8.065278348029647 97:25.8636470296805 98:18.05336761227384 99:0.133621490623842 100:59.35478386303711 101:8.31892042252255 102:39.74440707612134 104:1.4649136206848212 105:1.483826153227095 106:198.10286640335394 107:27.210232951370962 108:40.76702950913389 109:36.13006243019899 110:0.2931088813405393 111:50.91796257731132 112:235.74049637255544 113:95.60487172548517 114:19.516603809932874 116:19.70373977560492 117:6.206593713161208 118:3.705145931498509 119:23.956089455051604 120:32.77028916744324 121:52.29899044270007 122:63.07541503850427 123:12.624366433339924 124:12.648320949199048 125:6.360449979671616 126:0.0557575195098375 127:12.891257248784095 128:1.8303943422580033 129:20.546535471022782 130:9.616255065780289 131:16.65679727528521 132:99.06531444745754 133:0.041793423190087435 135:33.91829563725961 136:0.44174330596730493 137:25.03808637193664 138:13.3189755579762 140:4.191979900625197 141:10.038404071174341 142:60.35219219393778 143:34.838456025390386 144:25.749762872796232 145:10.191749825129616 146:2.095647946309337 147:10.3256136859989 148:17.662587550469638 149:78.24556727642384 150:10.348146608086862 152:10.370743822855673 153:17.72640929977797 154:329.0468406098646 155:61.3101524335712 156:21.91827462545593 157:7.252904608744215 158:40.44298576573981 159:10.577061914272313 161:0.5877506049196316 162:22.407709681204903 163:14.348907981558932 164:10.836665438493782 165:4.6886958251097255 166:2.3285788050368943 167:31.680080533895246 168:10.884776285247275 169:4.717293725032764 170:0.003423930488201475 171:41.83482226302701 172:32.22629816310762 173:23.074777452539646 174:14.876637404829111 177:19.08013614425229 178:2.503772913629794 179:11.331033479954467 180:7.965281267510172 181:64.55036875432937 182:2.564919421829812 183:176.91855074039375 184:2.6169773141888943 185:2.6169773141888943 186:2.6169773141888943 187:192.72604205626382 188:15.496994824490853 189:8.236081531944585 191:5.299286232041018 193:49.54405651453539 194:0.00181184717868839 195:12.02121439719404 196:2.779445089787076 197:0.0022981229720243366 199:0.8868123404738486 200:29.316031171000805 201:2.835794715410699 202:2.8472013431524315 203:5.673624530185148 204:8.931339404855562 205:8.978799376291692 206:5.744989039936341 207:0.012364445010283668 208:46.04099530975369 209:16.788424556249307 210:21.183247762518103 211:16.933994451413778 213:0.017164404866842925 216:3.1863210920506537 217:9.320681791818942 218:9.370952494026046 219:6.0605979425007455 220:21.702586394295075 222:1.1309861048148961 223:3.290733346584931 224:36.65279715462586 225:41.967874679307975 226:0.028415927023964633 227:1.1524376058043801 228:9.62795823244977 229:22.060912388961295 230:59.366474428223725 231:37.04127929168424 232:22.243889720833057 233:13.594452593527219 234:22.290042399788003 235:1.2113565827352646 236:3.454248030776387 238:9.840633290829835 239:13.727942148479844 240:6.459625987251554 241:3.539281929476493 242:27.51002415233039 243:13.931963717469726 244:6.54334575477838 245:0.05078359783241065 246:14.001007522573367 247:3.6266152091413146 248:27.784983748591603 249:18.382242645345688 251:6.736836098221612 252:14.246880171649076 253:43.963858445072766 255:3.746797566131026 257:10.431427597247033 258:33.547205517217556 260:0.0722307601449143 261:3.8241754986413117 262:10.519953425042095 263:0.07566610511793317 265:19.072788591253726 266:7.0064916864767 267:7.029595918634688 268:1.4744323812530107 269:7.0761068797373445 270:0.0865580792422538 271:1.5107169680529002 272:14.911187957795152 273:1.519916561361675 274:103.04883291156658 275:19.48079209083235 276:1.547829587993005 277:10.947957511771083 278:24.446853876719477 279:4.101230504189832 280:7.314903786006575 281:1.5954219996857064 283:4.152501392334619 284:19.856258594876394 285:19.856258594876394 287:11.236884528487748 288:29.927449037315796 290:1.6643847753128334 291:4.257324254633743 292:58.798522928763546 293:4.2750979534823 294:1.6744661589265561 295:41.19076723243575 296:20.29401558029775 298:25.17469453233811 299:0.1396241620072758 300:15.751360182711592 # infection
1:812.8516585403449 2:463.2918963803343 3:111.0929323332524 4:133.0537646774368 5:167.9425937968485 6:59.46217903377383 7:28.348213045826455 8:65.54311941332158 9:111.0334341208466 10:25.787103431054128 11:116.30786952228773 12:75.9510501123701 13:21.12743162016959 14:74.18933491699256 15:97.41961328970181 16:21.821120287060744 17:75.68011525547676 19:14.354786391622442 20:14.485944993623859 21:34.83687305287801 22:29.534609845581116 23:11.409808004354403 24:0.5951603814916312 25:9.42148131137782 26:194.2213733673096 27:67.13644483040758 28:33.41622691077013 29:26.308645287711546 30:8.19571919528443 31:162.5290318276687 32:24.28641906233017 33:128.68345045086835 34:181.75054412290905 35:48.29250191426047 36:21.257658076849772 37:28.776258176465326 38:73.38235169661436 39:0.7286213279501457 40:213.05876692169863 41:33.929729753082206 42:26.40680833747066 43:27.596220670535608 44:13.623636477261234 45:20.54792425533159 46:0.5533379403997066 47:0.4519988593109801 48:0.43789282007803876 49:42.17511197492855 50:3.922731797452606 51:11.788342884311781 52:0.7212756024281333 53:15.08973359787858 54:52.296094382992685 55:6.4247553255972685 56:0.7817337457393294 57:30.4319280398325 58:43.59752830902631 59:26.564302745774636 60:2.2887121580090897 61:22.867593037161107 62:2.3538788830262565 63:44.45386461696608 64:0.06879712073136324 65:27.147686474297196 66:4.436008281640645 67:0.08148589295570313 68:69.73968880672406 69:40.5576594783064 70:4.5879633677819225 71:13.006853294970371 72:204.21976462116186 73:2.5749192781066244 74:2.6471270927571973 75:7.356076235157936 77:7.4920741829566575 78:24.74799303510973 79:1.115255281181022 80:51.85702928513234 81:24.91225332085988 82:2.831322591140448 83:47.15603905811788 84:33.50222156460956 85:38.04764237040931 86:0.17872062646556702 87:10.845840132218965 88:29.652307363180824 89:10.905072254336853 90:3.0179473471073957 91:5.300943213225142 92:3.036300844511468 93:74.32844374667545 94:21.779421027379314 95:5.352364002987377 96:0.15073166002354924 97:48.511942196483645 98:11.125732999765324 99:0.2186508926968298 100:49.21679579780265 101:35.0996970836067 102:14.827453992879313 103:0.11162429309976991 104:130.45529573661935 105:3.3851841327869745 106:77.09157587750768 107:71.68882568167828 108:15.361158899217342 109:23.08113139103383 110:77.6385155863511 111:119.40567821193588 113:12.157682784363015 114:27.74904053033122 115:12.295256934360518 117:32.54865956752402 118:37.26207603056848 119:73.66361032977194 120:85.27049699626825 121:128.33120237964326 122:16.226997466427225 123:32.949449919138786 124:1.7415187155595018 125:16.255153655116352 126:12.672336348302464 127:3.9113549249331787 128:33.54347909641096 129:16.627637617421314 130:48.26321145661828 131:24.7319411510332 132:64.22568710760866 133:0.041793423190087435 134:29.2174096335255 135:13.140545447944762 136:75.92217562695379 137:0.4452166667001006 138:4.116825378576817 139:17.072949782996854 140:6.899939911647623 141:21.268007037706145 142:30.090050681606392 143:0.5072233555041269 144:13.659314860172124 145:30.26989410485577 146:2.095647946309337 147:2.1127763387694425 148:115.06417290137836 149:61.16074556736399 150:17.694455360775564 151:10.370743822855673 152:134.9578559512833 153:10.370743822855673 154:10.370743822855673 155:61.3101524335712 156:21.91827462545593 157:21.955316448997056 158:7.252904608744215 159:51.040050229132646 160:0.010111950426804019 161:4.534744435336935 162:10.741293391001939 163:4.618025703426056 165:14.492749901831052 166:18.452029466195103 167:14.521767116929105 169:0.6448373027519114 170:7.6860291099105345 171:11.03084167753071 172:11.15459138375486 173:52.691232197518985 174:47.404790334967906 175:0.7010962335217642 176:7.86411953643624 177:7.944919112528992 178:47.80433203795066 179:32.5826957906458 180:42.62725226321758 181:2.523997194416177 182:32.89385589593203 183:23.60708171168129 184:28.383596375873875 185:5.138643885891159 187:15.433247972390715 188:1.1517949660825863E-4 189:2.6487049286745403 190:24.160082552339105 191:136.80040646681593 192:5.332102236154623 193:2.768310125409529 194:44.23569595178005 195:5.3817676344183685 196:0.00181184717868839 197:0.8752620845891642 198:2.8018492389887606 199:29.316031171000805 200:85.18871055424263 201:0.0031399447982197863 203:2.975778338631235 204:12.563665543000102 205:8.978799376291692 206:51.185139047932516 207:3.073001313358966 208:12.772436433974319 209:0.012998229550858796 210:25.76385302841712 211:12.894018062089351 212:9.221234541130723 213:41.070970610928086 214:5.965637019566195 216:13.017310620388168 217:0.019485813112818627 218:1.0959877447197557 219:0.021969941383306584 220:6.099099648114247 221:21.746833574710873 222:47.22821360808652 223:1.1309861048148961 224:9.575787839770946 225:13.365532396121937 226:6.1966792936249 227:3.330818504534906 228:1.1669310536492643 229:13.462923004553316 230:6.2961999472497485 231:183.3265414150762 232:6.336565464044189 233:9.760120243407622 234:13.627639273450141 235:13.627639273450141 236:1.2189013082244133 237:0.03926882154493211 238:48.240607140968 239:0.04046457869755823 240:13.795437799590573 242:1.2807509323588933 243:48.80488337619455 244:22.71299191156419 245:48.968686472254184 246:3.597243015863923 247:22.905482320195002 248:22.954052414244497 249:38.11804292124421 250:23.00280391877994 251:23.150159237382663 252:3.7012161779008355 253:14.282552751906218 254:0.06405697682765672 255:14.354318225685985 256:14.390413047822967 257:10.431427597247033 258:28.4081687719354 259:10.4903241131343 261:1.4215072933439035 262:68.3365561933256 263:0.07566610511793317 264:0.07919819440041795 265:0.08100094243577541 266:10.63969754830283 267:0.08282838915670744 268:23.86057587621869 270:7.0761068797373445 271:19.343142446675987 272:0.09234228128084203 273:89.11877831885056 274:1.5384724908491427 275:0.09835846915383052 276:4.050697588943334 277:15.065520711724991 278:7.314903786006575 279:103.66589349527628 280:4.101230504189832 281:19.76122071290529 282:1.5954219996857064 283:0.11332727406130128 284:19.856258594876394 287:0.12015441646204222 288:0.12248657172852989 289:7.488545920384154 292:7.5646816556406575 295:0.1345803868695842 296:15.709606398081158 297:52.99889269423619 298:4.328952246691046 299:1.7153833371592069 300:25.232352972244442 301:0.1447885490029516# symptôme
1:50.79901927417979 2:389.3032465227229 3:455.7566441179463 4:72.73304681214147 5:250.7191161830373 6:49.257025111645575 7:34.59938581658191 8:58.16512520902224 9:0.16751832709344483 10:178.13192178937769 11:54.71359174000161 12:94.3041569636201 13:211.90115090686308 14:57.6379658880515 15:10.97109815840597 16:843.9833277604635 17:3.198539420271401 18:14.485944993624075 19:11.874038219180218 21:21.46599876616372 22:1.4149969205301873 23:1.4571495036316122 24:0.16657740647953798 25:7.14364941489243 26:65.65179942166561 27:10.444984800803736 28:8.02379493453183 29:3.8336710568212244 30:13.663905840975534 31:27.839432238590906 32:48.30637814734626 33:0.23685111440470605 34:11.66129986415934 35:52.95445188414944 36:97.6863364078362 37:25.23982925846261 38:199.3503416457044 39:7.133185452660825 40:46.3173684073737 41:0.0013748349310118413 42:3.0861863688778635 43:27.760570342663755 44:20.38508418013127 45:0.5514503363211932 46:562.6204999031163 47:14.562273792678466 48:1.998742040309228 49:33.72927727929128 50:344.32146538367687 51:2.115569165772825 52:110.12126599034059 53:0.03774229405792283 54:47.82780711332221 56:12.220175721242606 57:0.8125969850038397 58:0.054192355257261036 59:0.055150157573155716 60:15.73127768765385 61:30.98549619788863 62:0.06846751793567538 63:0.9076046591975148 65:2.4255896164180863 66:19.684086623439136 67:426.72970401844583 68:0.9602763806494123 70:0.9828777751008727 71:36.40906141829935 72:191.34961377090553 73:0.24471921834390759 74:2.6832122450246696 75:66.38267472207187 76:71.71598378545268 77:37.5799517614184 79:1.1371500969968058 80:62.18568064612834 81:5.066814000503439 82:1.1680200856485883 83:1.1732274366897617 84:7.760257125246224 85:0.16312593866797473 86:0.17045362075849663 87:7.919797910382131 88:38.680023250227066 89:96.58137052619809 90:263.6612661871538 91:108.84240848712913 92:5.366371704889387 93:21.90637740107841 94:1.303745729086325 95:11.167603961652173 96:48.72849057267926 97:64.01119227169733 98:8.14954529294691 99:0.22743918845969716 100:22.381817784795714 101:0.23642907315364842 102:1371.2381223904617 103:0.2623048508187005 104:60.62051684443539 105:3.424369348222646 106:5.893894550111777 107:341.3790758425504 108:279.39275402148485 109:3.4863502017664896 110:12.083768102856954 111:0.30576050442168773 113:6.0967966912062845 114:0.32773547947051795 115:46.78963676842287 116:1.6747755397483612 117:3.723174711026377 118:103.21876207307245 119:16.15921298042924 120:1.7312432495600982 121:12.637833456152563 122:6.4002887354599975 123:0.38095716071636204 124:47.64384745367534 125:0.38407298694447534 126:20.265812307864977 127:136.9564452626734 128:250.68049722507152 129:33.749936542557556 130:58.964581820735866 131:20.69540563909887 132:33.84326498582037 134:6.68815028031619 135:1.9184123115555411 136:0.4535937669430668 137:29.576976317956685 138:59.87105882748133 139:6.871417948556639 140:0.024020014452573728 141:13.587178496815397 142:13.666251023317317 144:0.019187620799341592 145:10.263600971385374 146:13.880280872704251 147:72.61885272630715 148:2.140412616654449 149:10.4202657324138 150:55.92669344215376 151:0.013711514625776262 152:72.78714600691215 153:2.157744658038483 154:2.157744658038483 155:7.255981800505971 156:67.30999426214672 157:2.1927947230935945 158:22.07218156639249 159:7.4021628980265 161:123.40779282019417 162:51.71763592622309 163:41.304744866524395 164:14.551578527921537 165:0.6495256330101091 166:52.12836013617559 167:31.82739920966362 168:10.957775936503038 169:4.760689757803419 170:2.4047886970689536 172:0.7056588355624965 173:0.0012906572948908294 174:27.725239051633906 175:9.526925480431973E-4 176:0.7202461550101541 177:19.18351573401946 178:5.0123397140055 179:5.0123397140055 180:64.70466227048998 181:0.7501092523131135 182:23.72555480774923 183:5.104684250639942 184:1.0478777982190231E-4 185:0.7966786470373628 186:0.7966786470373628 187:0.801988147852953 188:65.80700445978947 190:5.31147701467876 191:49.45073020808629 192:0.0017491610895096967 194:8.55642004644872 195:8.55642004644872 196:2.8096847671681164 197:0.8907878314566107 199:5.494021194638293 200:73.18831647606359 201:2.8662258341538 203:3.006668924670059 204:8.991924096608113 205:5.790835456122816 206:5.790835456122816 207:75.27528651584396 208:30.601306447226563 210:21.288694933784466 213:5.993130605581416 216:3.2178626102867636 218:151.19103311088224 219:6.107095297852216 220:21.80849306026322 221:17.435876367211243 223:0.02781936339091908 224:6.243444689634634 225:9.637368092889831 227:13.441939709707238 231:59.66868609284811 232:125.08523819446236 233:42.6332408199799 234:0.039638764328527816 235:84.67475211238941 237:13.771173490286674 238:27.254708546154905 239:298.7473429536915 240:1.2671610426689848 241:433.8558857305079 245:86.01176696713667 246:3.629933295462564 247:1.3306750629291746 248:0.058243744243247554 249:6.697555342619485 252:10.34883599441888 253:1.3801567324492212 254:1.388562724257861 255:0.06914933536096243 256:1.4055138247804477 259:0.07588827107515198 262:0.07763222872509898 263:1.44871808830582 264:3.9048488570629742 265:0.08484992564005926 266:0.08484992564005926 267:95.30862999761639 268:3.9529246426270737 269:56.985156052253885 270:34.21238793620054 271:1.5295740910712414 272:0.09642103394240349 273:1.5388119797368744 274:4.067777002326788 276:40.16148698673085 277:7.290751924480066 278:7.363622169953199 279:24.554905006885296 280:19.760171028209257 282:0.11553071288459316 283:0.11778898215919613 284:4.203827434110561 285:40.704312862767914 286:1.634121389378731 287:0.12473101273018838 288:1.6637896157387608 289:35.391247436690236 291:0.1319283157640215 292:20.239807522975568 293:7.613783003190392 294:46.94788000444787 295:0.1393867619854924 296:20.387713035957464 297:20.387713035957464 298:25.283243521027917 300:65.70978565333223 # an
1:226.69728705713302 2:72.18058270423842 3:80.73613204351311 4:106.12066866253139 5:3.6026104591596626 6:31.860288557360192 7:21.633970756760107 8:52.89784678764545 9:92.19384011863185 10:8.214206637076138 11:10.574903831489204 12:8.556441254086986 13:54.92797488529132 14:453.00635728852615 15:96.18027796856697 16:20.09741063066691 17:65.36881157201341 18:34.83687305287684 19:46.22026272699689 20:21.465998766164553 22:97.0353747669159 23:18.079907424083203 24:80.51498502811134 25:66.50958367940268 26:10.554794308623947 27:34.75164412135785 28:20.396544370513993 29:1.0634826329055287 30:31.70452922258912 31:4.638140066027524 32:0.7502580470247937 33:50.035095849914406 34:50.11409733957092 35:7.03347607456795 36:26.01697770877621 37:30.144348260439582 38:75.91650628170606 39:30.87875527663134 40:35.03073163194558 41:1.649606180680888 42:35.692365011875204 43:21.27350229703463 44:11.34168138992153 45:41.94649236674561 46:46.69536789912645 47:22.378035474070742 48:2.2226751635917315 49:4.2589897207750935 50:19.212172580507318 51:12.509514515890492 52:23.08584613039338 53:4.396741027790411 54:19.611072640901764 55:6.919988165254671 56:0.9338711360911096 57:0.27391774580888834 58:0.9634452165478071 59:151.68387694791124 60:7.134837055339857 61:45.56399142523585 62:28.177302276678866 63:13.371485424500042 64:10.204362870997855 65:41.45187354707133 66:20.525214124481774 67:7.485415985081124 68:37.41170802068221 69:2.7831038725834656 70:24.818743337436494 71:2.807267542441887 72:4.99327644164614 73:17.374626832004534 74:17.599440292229325 75:1.2262109279610995 76:7.885944790692065 77:8.009282287940893 78:30.04807716522468 79:8.056107046146767 80:21.941229035701575 81:43.885786558638934 82:34.66755409298832 83:91.78846443647234 84:11.287163717672017 85:44.21977572984633 86:3.211930703575736 87:3.248778181189801 88:1.4109795373528393 89:0.24168679052048322 90:15.050828860767174 91:31.097811228219555 92:45.05019468769263 93:0.2596547264566787 94:8.559184764728695 95:35.74590222283743 96:3.3713405519652184 97:8.592897028534017 98:0.1037805792643035 99:3.478516505541436 100:3.498355663281659 101:0.0862884820551941 102:19.352602887517108 103:0.32927085465252526 104:67.72040725559174 105:73.47653033921512 106:9.209620930358193 107:0.3596553135836756 108:12.541786520528044 109:12.564207599572773 110:1.7438386291273258 111:16.288537169747435 112:9.414557123910827 113:3.8751977074182657 114:3.897287636796928 115:12.953726921678637 116:9.625209788809977 117:29.22526371244425 118:1.885647382109282 119:1.8929940377856254 120:48.73623279528116 121:76.06363701542286 122:43.88829716250363 123:20.97882644010057 124:9.88188691626016 125:1.9451301814309916 126:21.04421694286229 127:0.4967066984275644 128:0.022702583437949165 129:4.2688608040280425 130:0.5110554295634688 131:34.879551274788184 132:4.293275184453561 133:49.91330045036888 134:218.55254196018453 135:0.5331276955795079 136:0.017018400514268263 137:115.07951253618099 138:10.443687658019757 139:7.256006479686906 140:26.486905846451478 141:0.587283050294781 142:2.242695782168669 143:36.08873118744095 144:0.6116738512047434 145:2.2772383940433802 146:0.6325614799716539 147:2.3299825260132776 148:98.71763623169231 149:0.645344527871619 150:36.54273521634019 151:63.067161087166305 152:4.731952055431675 153:14.579049868054822 154:63.067161087166305 155:14.606684776010377 156:4.772929977899892 158:0.6670754544049543 159:2.4296742330688414 160:7.813053768982829 161:4.87007580847834 162:19.046374236636538 163:0.721470303551718 164:8.003923261963395 165:28.04093913542878 166:11.453177395097866 167:8.042796713720056 169:2.5624375664539003 170:33.071855985782925 171:8.16085752267028 172:43.51448852975148 173:1.9577368639328097E-4 174:28.62458518208044 175:0.8144482169567637 176:8.321722944155463 177:8.403679678920156 178:8.403679678920156 179:2.7331287251249288 181:2.7539315864396827 182:0.8723900516483781 183:8.528578694413987 184:34.30977362269016 185:2.849515349262061 186:2.849515349262061 187:2.8603390130837054 189:0.004502750158085607 190:12.408853633629068 191:0.9566467408460902 192:0.9683610717972827 193:45.55658156323586 194:0.009671026969397489 195:5.733299195651901 196:25.393193207268478 197:3.039305402823407 199:3.0624687694043176 200:9.053190685529426 201:40.59783465182303 202:0.013045876285421065 203:3.217574175523482 204:6.066202412428531 206:0.02393341319869697 207:1.1452389475401383 208:6.194763555283358 209:1.1520271526467059 211:287.0238277998333 216:1.2075880637424663 217:17.824979024618518 218:17.900368374290494 219:6.423123587774735 220:18.014433421162508 221:1.2580938061109004 222:3.5397622796342505 223:3.5397622796342505 224:18.207212165752882 225:22.749502051709257 226:27.550534191474135 227:10.055089612520009 228:54.79439848544528 229:85.91008169662906 230:1.325750902212602 231:6.682629380080182 232:18.482887988359224 233:1.3412172570380783 236:3.706748986537771 238:10.322828440542004 240:55.73887699674895 241:1.404715677592897 242:33.59754584402909 243:18.888979841744643 244:1.4210091748547213 248:1.462500240599541 249:255.71922845934554 250:1.4709305872024099 251:10.773084805756508 252:14.848552603584718 253:0.09118269780859671 254:1.5137593696619815 255:1.5224626846313394 256:0.09681497631754855 257:1.5400093855342898 258:4.068002011266039 259:1.557744995716968 261:45.80897539139306 262:4.0839101198185945 263:0.10667161089212845 264:15.25198365527967 265:29.65042186384646 266:0.11287451224441238 267:0.11499131483971792 268:29.769383866391617 269:29.829212223418704 271:15.518068811806401 272:7.523922699968712 273:20.110954461867614 274:0.13283626368832585 275:35.54982492460644 276:11.441148055317287 277:11.441148055317287 278:7.694211588814801 279:11.537076564967562 280:11.537076564967562 282:7.743841235573454 283:0.14983061133114628 285:7.7939164111299135 286:1.7660967436911872 287:7.844443841450414 288:16.07381199748142 290:0.16547637114063102 291:1.8170853459446625 292:25.84497531511527 293:31.077247775321823 294:0.16818428124725596 295:4.579037418234734 296:8.02495211851467 297:54.418223213598715 298:387.1420768784408 299:1.8695307640197367 300:12.0015925521348 301:0.1850536886241554# type
1:581.3689298474865 2:18.305839436782037 3:33.399109465420196 4:24.111515001065644 5:60.17802885724925 6:25.096159972341155 7:101.75380873507083 8:63.74628571214868 9:82.82586895864222 10:4.973300112305392 11:43.75366823012443 12:17.258146678938 13:30.72190677254797 14:76.0103829071897 15:3.935611167379285 16:3.960552015433978 17:5.998830433953566 18:29.534609845581393 19:4.412704171255809 20:1.414996920530267 21:97.03537476691642 23:0.8461292393310359 24:42.50158104030047 25:0.051616534584564534 26:4.233793721454339 27:235.37189778246773 28:12.108850001214277 29:63.6828340621198 30:0.33263146799849325 33:23.27703487211282 34:13.254432938124786 35:23.393933198712656 36:5.413079900632944 37:3.4168017507459565 38:73.69222203169639 39:11.096787851922047 40:95.62335040560535 41:101.92405665949084 42:14.58893863598576 43:4.144568327253849 44:15.388353693165296 45:4.261029712306033 46:6.709834474455182 47:19.82125337804118 48:7.079351594489635 49:65.4598879986298 50:41.23471996023852 51:0.2339823446022805 52:2.670318480853749 53:61.07930268068595 54:7.471304851241595 55:7.49828204476173 56:66.90658192900905 57:4.99853456581019 58:10.595797365378811 59:2.8492778722176517 60:10.680767442395766 61:0.18305073654751952 63:17.775823323410727 64:14.221657898164242 65:1.2418824465306517 66:25.636281696135466 67:8.076438072930321 68:8.09116596509555 69:11.190579670575822 70:39.261300276716305 71:0.13973932622925794 72:44.01493893391671 73:0.2214687626178005 74:98.83610692794471 75:8.469776030367605 76:0.11346514003871547 77:11.769915048697921 78:0.09996179205024817 79:211.9109550197213 80:19.111918349997918 81:23.10097607560037 82:23.13111738121838 83:45.77102686952454 84:0.29641303380591794 85:12.06408277116261 86:1.5916765916953564 87:12.22489745704291 88:6.112916543651259 89:3.624544724056071 91:3.6731053992777634 92:0.3431916725020917 93:32.61540180010977 94:3.702551498123177 95:12.471454265898153 97:73.66520800537577 98:16.09540101183436 99:3.8329043566572665 100:9.4330489956064 101:457.9161511637409 102:12.832201991486349 103:0.04027682291460599 104:33.867433421641465 106:13.252262064212516 107:0.4604924715620884 108:9.871023331161346 109:21.022667619245638 110:25.36960881896831 111:0.4796927609738081 112:0.025480822803282607 113:6.966264130683481 114:21.427026786524127 116:7.090171303390699 117:0.5371548527050098 118:7.168942196682181 119:17.73052923305028 120:45.36051154633791 121:0.5585586291782019 122:90.7670585848656 123:35.61176573064483 124:10.51669009483987 125:4.48638210933863 126:2.194829756939631 127:4.608327361398401 128:2.283041682917097 129:0.6225631289757532 130:51.67757644209811 131:86.00773342802343 132:0.6304312315697213 133:14.452922685905634 134:7.578954910177049 135:4.733878695823793 136:0.65447803432163 139:2.417271756639903 140:27.657562027828746 141:7.874205380867075 142:15.030742191765173 143:7.963754204377027 144:0.7351811898708589 146:23.6105375940458 147:2.586417426292009 148:59.31825890307823 149:48.385107333759734 150:65.09196459009544 152:0.7759504024053002 155:411.3012615986603 156:11.652781823401211 158:23.908925964608308 160:15.643207593481641 161:5.26110849231195 162:2.7572340721440187 163:38.87360598743333 164:29.178738580466486 165:0.8779262501457852 166:8.568544749136118 167:5.436533456604558 168:0.8830332703278232 169:0.0029228906344091928 170:0.004052647949738158 171:0.9141765402605814 173:0.0061113149409881455 174:20.592136249907764 175:12.437672454672885 177:0.009080998257238054 178:0.009080998257238054 179:8.935018567350136 180:16.572340512518497 181:35.15607772039715 182:45.90713045898596 183:0.012129013607582204 184:0.015034449247141438 185:1.0419274245547214 186:16.890342047763827 188:12.940050329226304 189:1.05962358197825 190:6.022461423537338 191:76.29700597551896 193:13.244646841391944 195:1.132954316231362 196:13.272865326183357 197:89.692673395901 198:31.45415959684234 200:0.029268896027657084 201:3.3532277903582695 202:6.2462774703442605 203:0.0421232250361843 204:104.93419006890167 205:22.646626081921855 207:43.350549380322185 208:66.82117886879759 209:60.74818068565758 210:0.05514073001938906 211:32.93978310511879 212:14.194928706581777 213:10.270856744654516 214:0.061743557646935274 215:18.562101263218093 216:260.40441188492844 217:6.784358533489001 218:3.7616912766321358 220:1.4099954135315154 221:0.07324281894587446 222:6.923058918928208 223:0.07476342390587191 224:0.07943890869783565 226:1.4485581421832432 227:14.644181659545845 229:1.4721567360137875 230:3.9432243161746823 231:14.84363763855926 234:3.9865245614772506 235:1.5122770527245275 238:14.979032497166454 239:1.5368339440343248 240:69.89704428510397 241:0.10547785589329595 242:15.220813024329468 243:11.075054704824202 244:29.538025992325647 245:1.6041582146067048 247:7.428007071172617 248:4.1960323506800705 249:1.6301158248123828 250:1.6388568401912182 251:46.66094482683771 252:0.12757295178556993 253:1.6742712563563464 256:15.687062636827335 257:11.48272347202717 258:15.798007320121693 259:35.83162370411956 262:92.1659282387938 263:7.745732342349843 264:4.435101279286219 265:0.15482428805294535 266:1.7755142194891385 267:0.15725176920088646 268:1.7945534030144041 269:11.788114553537394 270:25.708618406441495 271:93.50482029309654 272:1.833238150513471 273:25.92206316253665 274:1.862793807392529 276:12.009454081357456 277:1.8727509517830332 278:12.106314656611639 279:4.673263114958868 280:0.18837362163190255 281:8.182712370532707 282:48.87368805278723 283:8.208004540968876 284:31.787768390298627 287:43.255187621428625 290:12.404445090146346 291:0.2142612293441016 292:2.0071882531322 294:12.438292818924435 295:16.9844870085199 296:2.0395866736580395 297:8.467240885501958 298:4.908785654256663 299:27.042557268997477 300:4.927517190243983 301:22.00875707529155# lésion
1:564.5971785176365 2:70.03397919944538 3:125.53321908596985 4:259.06083961489486 5:85.19801255100248 6:38.207377242685915 7:73.41981416381911 8:19.23574123993259 9:39.66806212273055 10:3.4615000116097323 11:37.081641557329064 12:1.002983160628427 13:5.760826212175456 14:8.086746565699647 15:4.1257438012005885 16:10.619046483050683 18:11.40980800435322 19:14.115654282432224 20:1.4571495036309057 21:18.07990742408186 22:0.846129239331273 24:43.24100941879497 25:17.297449190324894 26:0.25007210548768927 27:29.298537351090346 28:1.3456319960207692 29:0.003666703745450696 30:0.0018905729440220947 31:7.743371014389406 32:7.848009147305486 33:16.752277232727373 34:39.77088612241822 35:5.479243877273744 36:49.18026922125075 37:0.4992820342883066 38:0.6078042161133091 39:70.10172865856212 40:0.43934137168699966 41:2.028068570305067 42:66.2516237332808 43:30.880470765355824 44:2.3238997156302634 46:6.913532139480417 47:4.701361826541737 48:50.742539571963064 49:0.2210638755524329 51:4.941874157256174 52:2.785475195270108 53:37.6880698807976 54:21.11266975959367 55:7.708571296316921 56:38.14313591908084 57:422.85589583812936 58:38.41292268042606 59:0.16949497995730603 61:0.1609416404963171 62:5.359970828007346 63:18.130418597037085 64:8.129941666337299 65:34.609183751725006 66:39.28250049156635 67:0.22417940300666078 68:54.27541266753893 69:5.588622580308099 70:5.61205357382112 71:1.40650092428944 72:0.23784151973837603 73:117.38288124664352 74:1.4869558722591019 75:55.5750346183734 76:40.73850040852514 77:15.533048006106862 78:36.49893207326397 79:0.08433899394885648 80:0.08002740384071147 81:1.6059237312837 82:15.74056882092635 83:0.32132972848255664 84:0.3286283333437021 85:9.073127355229305 87:0.06373917346132739 88:6.2869951747186175 89:0.36152770740638357 90:9.324995562739467 91:12.657205331488644 92:0.055273953708135114 93:20.212379818097798 94:3.8306809052132453 95:1.7705443811794082 96:3.8506549300798696 97:1.7769081604363708 98:1.78329165718534 99:1.848227068219699 100:1.8614580970777264 102:1.881459945736121 103:4.120194259872196 104:17.124730425600006 105:187.52933276707316 106:2.012598903158664 107:4.2400276182311325 109:13.593531978680806 111:4.306925357467266 112:10.26899836996725 113:2.114390142170618 114:2.1293058598918675 115:4.444094932855838 116:0.5674002279762762 117:0.011230969361763599 118:0.010356562004918501 119:2.220838660728661 120:35.94194985354614 121:0.6002392747922789 122:36.12393522967907 124:2.2758931677625505 125:31.38918835522 127:2.356750956657048 128:68.96274182583619 129:2.3815292811867685 130:4.795382647435717 131:0.6700832568815078 132:132.07615560880927 133:11.059724469274686 134:0.0023200591901891927 136:27.60083756452522 137:146.59360472621253 138:4.962653463369545 139:70.15965271901513 140:0.7502376969666843 141:15.230239831687832 142:5.095767637108245 143:5.122871592144873 145:48.57432580607199 146:19.62978348783256 147:19.69467476046681 149:83.8198475109793 150:5.2468876973231 152:0.8232685661784723 153:15.64214503130672 154:11.817657749554986 155:6.554397217441084E-4 156:5.3031067757850305 157:72.12397621953052 158:8.409739460717486 159:2.7846196170913773 160:0.002150117909689679 161:0.002150117909689679 162:5.490690060877505 163:5.490690060877505 164:5.549957369603637 165:34.56139750639898 166:5.579872846582263 167:2.913093487746612 168:2.913093487746612 169:5.594901843001071 170:0.007468271432126129 171:0.9644732722922629 172:16.609968901023894 173:0.9916272255975435 174:3.0370181115774066 175:3.047586273896449 176:16.702510779693938 178:3.1010004075005706 179:25.714347775172875 180:12.832420691537878 181:25.798001389442394 182:17.016901430529664 183:0.01756590074266907 184:3.2219739875521825 185:0.021003261595671445 186:17.17761791555511 187:3.233214652581405 192:0.030663828865980958 193:0.03247418617207241 194:13.514742460199615 195:0.03340140317970586 197:1.2001365142767357 199:77.96614004812345 200:27.02188534190942 201:161.04613891554752 202:1.2261837067451997 203:18.26667058286817 205:18.410730606559895 206:22.984770807900563 208:14.28432943853164 209:0.06295253182739922 210:3.745669393241849 211:0.0684855026120452 212:0.06991235940517185 213:50.05269553848024 215:0.07281913878232592 216:1.4229086735988474 217:3.839492636704606 218:14.630590906057673 219:166.87926506908656 221:108.79865885506935 222:7.075547799971436 223:7.075547799971436 224:109.3413727017683 225:10.808197872791599 226:10.808197872791599 227:1.507685243776264 228:10.861781049683167 229:14.990356368792327 230:7.239496442039 231:4.064181385329746 233:15.124711555804483 234:4.093321414924272 235:1.5722553567545245 236:4.107982797130291 237:19.716721046433047 238:0.10970807784930352 243:1.6480073495473189 245:7.538908933347556 247:52.73142393016073 248:7.605252959986479 249:7.605252959986479 250:25.130951653235677 251:1.727243053661149 252:7.694967251330723 253:7.717624088379509 254:0.1472116679100272 255:4.414660653489939 256:4.430700487903481 257:11.685736458001134 258:1.7914163769220681 259:1.7914163769220681 260:1.7914163769220681 261:25.687322507424362 262:0.16132970116365142 263:20.78321646457162 264:1.8291332141230912 265:0.17121997451037996 266:16.23655113674464 267:4.578295695484904 268:8.02082203722782 269:8.044834622946576 270:8.044834622946576 272:4.662900290036736 273:8.141912704841701 274:1.9269219306845224 275:4.714593569575959 277:0.19769981445025744 279:4.784635439106589 280:1.9674973422129947 281:37.63522154450163 282:8.341159959834624 284:0.2178037354796453 287:0.223796110337375 288:21.859771095367385 289:17.02916745668698 290:149.0055527975663 291:21.95824642949818 292:22.007795193537085 293:69.25861695517438 294:0.2361229576185331 296:0.24567433677303113 297:0.24567433677303113 298:5.021541342776723 299:2.1165492399801296 301:0.25549501980747796# utiliser
1:55.40105852623176 2:2.5509173597099117 3:16.847496440122537 4:2.2489788543787794 5:2.1528418402058067 6:26.8524930629805 7:5.791169754192716 8:7.614334047878744 9:30.468867918606396 10:3.747453291752298 11:2.993537822849804E-4 12:0.3195063600536859 13:0.004524071844656839 14:10.978642959458618 15:0.26081772887738586 16:1.5477941591849698 17:6.620835933041332 18:0.595160381492837 19:1.6552481051685644 20:0.16657740648003963 21:80.51498502811167 22:42.501581040301446 23:43.2410094187961 25:221.2237262099181 27:30.17671824016161 28:0.6497021646831641 29:30.640548035691026 30:5.264603268877372 31:0.0052614092355099335 32:3.5628434476619204 33:0.4969749414563923 34:0.4929193790065672 35:49.87436930104991 36:5.906995388703893 37:1.9674224619228342 39:0.03182479177095475 40:15.093922790791613 41:9.127941226373647 42:22.601844844881388 43:0.9450632814902562 44:7.019631901079089 47:24.738802587894366 48:5.014291912933896 49:84.00272506906927 50:5.157135431686168 51:14.126552637692665 54:3.045143109460147 55:96.9036483907565 56:11.142847602388715 57:0.20482774824173097 58:1.3369370066641084 59:8.208623194469483 60:30.528295853451365 61:54.23010652489945 62:11.506087653759595 63:11.59478235838531 64:26.700205979259138 65:0.11484005582910563 66:65.44305003267226 67:0.26970442147715484 68:55.428575112499196 69:77.12250527766378 70:11.902992743096572 71:5.890672794268086 72:0.2844979872610518 74:8.967641433429364 77:52.01770440647454 78:52.170343465846884 79:1.7019036247910742 81:42.37341763653451 83:42.46246581054855 84:1.762004934195976 85:20.25562481197169 86:98.25760455772485 87:86.62304107629653 88:0.4141459972969065 90:0.03988152646147195 91:4.003843662356484 93:1.8942105717071835 94:33.91321973631502 95:4.044229325680047 96:6.712490742270745 97:20.840699972245037 98:59.29494850064076 99:0.47801622242447145 100:0.026565883487297545 101:17.26321735731386 106:7.217340133327252 109:258.2918052318641 110:10.549704558365734 112:10.627189439247571 113:0.008284603090923433 114:62.359249878773106 115:18.335226461128844 116:57.19603060023828 117:2.3376567775017567 118:2.3534322679582287 119:68.84637875599813 120:36.745981745793756 121:0.6679114299967018 122:0.6796450161497876 123:0.6796450161497876 124:18.763424511207916 125:4.837222307360863 126:4.849526910332118 127:19.0575487739496 128:4.8344407801277905E-4 129:15.117807428006785 130:3.1334032235527545E-4 131:15.143505952003313 132:0.7448769664168313 133:76.3515896915763 134:8.054731905430078 135:0.7662096906875077 136:6.780159057197454E-6 137:8.141468861969472 138:0.7968645554358035 139:2.6553525161591165 140:28.741259383666886 142:19.888942414082447 143:28.98669710637065 144:11.97875575454701 147:66.95436603640462 148:0.8897675662495846 151:16.085755278884182 152:2.848582791680354 153:16.085755278884182 154:61.27511621064865 155:2.858126475561468 156:2.877310640869967 157:0.919252539012121 158:243.3725535115448 159:0.006376173302554596 160:0.9495196938688872 163:30.094810438442323 164:5.7761675497422935 165:16.69466406061151 166:3.066224485669011 167:12.720779370275697 168:3.066224485669011 169:25.616753926058653 171:0.015395592788175877 172:21.411429086974408 173:5.976173368680089 174:5.991903248240071 176:6.023514749980055 177:9.43009717710252 178:6.087351925395639 182:0.02798513405062359 184:0.03223107511809454 185:13.477300045390967 186:13.477300045390967 188:1.1976603296816501 189:1.1976603296816501 190:27.129532452327968 193:6.505912805794527 194:13.89540981459106 195:0.04705500937656684 196:85.26796481173629 197:48.81988434368869 198:1.2873746477982246 200:3.6037439449959052 201:3.6159727208700483 204:10.455579263772899 205:14.515229202168225 206:1.41863608398184 207:87.90686365104972 208:1.455131030605777 209:88.01666256692121 211:14.794255755931744 212:1.4924858314682707 216:57.05634938446401 217:45.38476103105466 218:7.21520538381248 219:1.546276437022967 220:0.10368409220071284 221:1.5698793386959942 222:7.315989553832558 223:7.315989553832558 224:4.145720062406615 225:1.6018777894822385 226:1.6018777894822385 227:0.11272271188915493 229:4.188931974399571 230:29.888952254912557 231:4.232676161091819 233:11.313007794909055 234:0.12819040433002948 235:77.74366886702379 236:77.85046216996071 237:1.6846083676592203 239:0.1343208177366032 240:30.319506089843976 241:0.14278377443517756 243:0.1471415636860816 244:1.7449494894331603 247:7.827373152209643 248:11.738116343860673 249:0.15841338211897493 250:36.31189370053002 251:7.940099539592879 252:0.16782850297910157 253:7.962918124433881 254:0.17267190327585744 256:312.61020721147196 257:1.8720531900018855 258:12.065783991042286 260:4.652107457791309 261:0.1877604260328264 262:8.125275511032326 263:4.685153925295085 264:0.19562675987081493 265:0.19829769919390244 266:87.95655494731021 267:4.752128089408303 268:26.542451569660813 269:0.2064594210686244 270:0.2064594210686244 271:4.837541446904526 272:1.9983563918955976 273:0.21769580134467573 274:4.889719988060827 275:75.42177842491816 276:17.020452597562198 278:21.99128728441109 281:0.2414271491112266 282:0.2414271491112266 286:5.032409812460456 287:90.44263543095022 288:5.087295351720513 290:0.26363426403181495 293:208.38543075263763 294:2.1768653378745415 295:13.037443874649655 296:0.2769576948393742 297:5.199417636531706 299:0.2803627831562393 301:5.256691055774222# cellule
1:202.1167329011115 2:11.438514317800434 3:50.626782511353596 4:1.7931750767069135 5:1.163757789693857 6:21.218625741543963 7:34.527904774451294 8:0.4809042461755771 9:41.09983098547126 10:7.669883812364569 11:0.3920646506202582 12:46.71955911120302 13:2.597650061085781 14:19.538433035535938 15:2.766707820147463 16:1.4224350702515942 18:9.42148131137865 19:259.639157635862 20:7.143649414892971 21:66.50958367940214 22:0.05161653458429296 23:17.297449190323977 24:221.2237262099171 26:0.749255899041511 27:5.046842878463163 28:0.6415993678867001 29:3.169408394119058 30:13.31467199774362 31:28.158558435272635 35:14.212539779709084 36:55.197577234388476 38:8.829556059614212 39:8.958619407277924 40:6.35939187181131 41:34.527423155047245 42:43.606184765675 43:0.08722340520678515 45:24.01704832543756 46:0.10837683899766064 47:20.90415288633008 48:29.091833522937783 49:0.1793118621385509 50:0.16812611835198818 51:7.886623790198552 52:1.241060683740388 54:58.46550724065083 55:30.091420943653024 56:43.86782237404061 57:0.20935748213589783 58:34.86332810217983 60:116.2814089770852 61:0.22930719600225938 62:5.651610372789808 63:26.77630880602459 64:44.97335808697217 65:35.555505342905825 66:239.5203606939011 67:82.66516941081193 68:45.500729323484286 69:8.727269643741792 70:5.907623386070278 71:61.09445814895429 72:0.28972531204246116 73:15.582882427697108 74:12.2478015338857 75:32.37483010297663 76:9.08363664768708 77:1.6977999393863625 78:0.06063004012876828 79:0.06063004012876828 81:16.264075363598344 82:0.05526999179477233 83:0.05439734375727148 84:9.424699567805076 85:9.45800409974315 86:9.525055766772796 87:9.592704539157435 88:33.64730890491099 89:13.022425560681274 90:24.902327161046504 91:4.0258384764553 92:4.035912871019501 93:0.035292931064007584 94:70.26783717608592 95:87.69817562210251 96:1.921436054079016 97:76.08662651785225 98:25.126361544302686 100:17.26601345324295 102:6.968182642543831 104:0.016207772374361603 105:4.416647046100726 106:142.00545312280192 107:0.012387799393524225 108:4.472455019818765 109:30.910126421493953 111:61.9732478424338 112:79.4287707077987 114:22.438320534052323 115:10.843122778431514 116:4.703406949478209 117:0.6522368838286777 118:10.983739207443213 119:11.004027163814799 120:36.83253447334891 121:7.733956541462748 122:0.002076175941647118 123:2.4248089647568882 125:11.147471133135062 127:47.84372401882768 128:11.399354423636773 129:15.165003611247764 130:2.5493812938734366 131:2.5493812938734366 132:1.347718843602487E-4 133:23.565416876280175 135:7.045871545789506E-7 136:1.7527186291252087E-6 137:184.83896620613424 138:0.8048317900242439 139:28.610735493619966 140:8.36823929940007 141:2.7251588966304006 142:0.8504437359601866 143:29.05810998497233 144:0.0018519838158154302 145:0.0020487307632079833 147:44.59345377114606 148:0.003446133209475396 149:0.0037156300634638927 150:16.105409175006816 152:12.227551991658695 153:67.23246637301787 154:111.26192615578975 155:8.68195639774676 156:8.719866226790003 157:8.738902697787402 158:402.74776616222846 159:12.441834693251547 160:0.9580316184320657 163:8.971682562777488 164:25.561422549312194 165:5.81572603292128 166:5.830886177338443 167:21.07802189423105 168:1.021207149743306 169:3.0931243378732507 171:0.016343783221060493 172:1.0821087042555089 173:0.01951549286649522 174:3.208887981331138 176:9.378437113678224 177:13.223241084103188 178:1.12242861906467 180:6.128243867162756 181:0.026014907259246944 182:6.209563046111728 183:31.545139780078568 184:1.1883697235214352 185:0.03357079865073496 186:1.1883697235214352 187:221.77147591114448 188:0.036332801618469815 191:6.461717306143383 192:1.2640953522307279 193:177.54891186531412 194:0.048650090859643405 195:10.037431694035424 196:1.2836735839583486 197:43.30912444408368 199:14.051353422588457 200:18.315003063326536 201:3.633400954062385 202:73.22478485905421 204:0.07257088708450708 205:1.4284588211645945 206:0.07542368778286634 208:19.101344145884056 209:3.901575803497542 210:3.928264036468738 211:0.08909674818018168 212:1.502478819825321 213:1.5100722372198274 217:7.20123686334295 220:1.5721205988062388 223:19.709995704286516 224:4.163829300319629 225:147.64783564702665 227:0.11508391624342404 228:1.628372886611171 229:0.12078787729355463 230:1.6530620362141433 232:1.6697200400169556 233:11.347015309827388 234:41.011537947814 235:15.589769613866496 236:7.591908364623379 237:4.310126849260027 238:0.13478838323556178 239:1.7035217683213204 240:0.14109309810996712 241:11.570881674867518 242:1.755470279417495 243:11.62790597132745 244:4.416191712585091 245:11.685364522511872 248:7.876107733886652 250:0.16348638779698005 251:1.836314930712792 252:4.557241551846283 253:11.91965866488609 255:54.41633384778576 258:1.9017396785757625 265:49.07660215013368 266:21.43616327143551 267:4.770901362753166 269:0.20951871254616508 271:2.0093369082888186 273:0.22082320183868653 274:196.735109291946 275:43.80613377212444 276:12.571146071998504 277:8.491324359002334 278:8.566735457278096 279:17.183163903477322 281:0.24469077011360146 282:0.24469077011360146 284:5.051455526372716 285:27.420068818628412 287:22.332291453538943 288:63.50001652920903 289:0.2604963030900466 291:0.2670170797587287 292:51.042188202318684 293:70.435846974178 294:2.188135325434289 295:0.2770164272249096 296:0.2804086225461563 299:0.2838307391081238 # virus
1:580.2831134784736 2:283.8046821350742 3:120.44945024931012 4:24.626684676268788 5:15.787956117835702 6:37.47001771637763 7:26.005272994778217 8:27.00779199157222 9:70.409546881432 10:7.749016715134868E-4 11:153.70868727054687 12:47.81646019747007 13:6.485019848497281 14:120.93042993107326 15:54.14029204692767 16:50.0491378646111 17:150.23694486992534 18:194.22137336730955 19:21.53835049342889 20:65.6517994216665 21:10.55479430862469 22:4.233793721454317 23:0.25007210548845754 25:0.7492558990416306 27:258.57234036503036 28:52.742429282107146 29:27.539098745685436 30:0.5390208066794527 31:14.394996858240562 32:41.679982292050305 33:1145.594248235574 34:70.38797871544332 35:50.9813282800653 36:0.6985669513421814 37:18.486866501977172 38:47.8352683264086 40:173.31440685074094 41:31.0336275211418 42:31.26519315761675 43:7.307899610870007 44:10.19288087959424 45:2.740436661299537 46:4.95633300883216 48:5.253287626653408 49:85.4809329353193 50:21.914325395300274 51:1.3253737670857444 52:18.22558357899089 53:44.19386369471218 54:1.382218214811999 55:1.3918799547536014 56:70.42384155866891 57:1.4261272598995274 58:5.711905714738313 59:8.522158867995378 60:35.74476127135348 61:8.6082513024538 62:0.2808850099078859 63:3.4805464191827182 64:11.979166574166968 65:19.210060375297214 66:0.08765876132561881 67:0.07956656482380192 68:6.0692645474278635 69:6.105133432467323 70:3.6269542191885193 71:1.6409056208603747 72:201.10325923475733 73:0.3449004876042017 74:9.288553311649409 75:3.807025049315182 76:12.688464982092173 77:6.490029377362406 78:9.546262354674964 79:0.045768806302425157 80:111.1926396841501 81:81.08556169450554 82:13.023949233594871 83:1.863699438168532 84:20.730823223448727 85:4.03505841920383 86:4.074401843080154 87:49.00335573059078 88:21.062415572136054 89:21.090417166371036 90:4.184658378756122 91:0.02619522752277446 92:54.70466477201553 93:30.01258519723229 94:30.01258519723229 95:6.95836402463373 96:17.349690532530403 97:0.5009886285066075 98:0.022639729955556777 99:0.5353087583542131 100:21.75081114692364 101:50.42890377106896 102:21.839338328508372 103:45.785046676186745 104:7.391704190728368 105:10.691850340804582 107:10.787245203340294 108:22.475396131548628 110:36.471690448406115 111:201.61174703124271 112:2.360292911294926 113:27.293644331748496 115:0.6898352495704357 116:2.4460989778383984 117:47.53573471674255 118:4.940701320532413 119:197.2660615112751 120:205.00510655849462 121:19.121850516745553 122:58.96422383076423 123:11.425757226586317 124:5.039062966046804 125:59.027327542138316 126:42.86981174804028 128:8.240843897693326 129:108.88346777855747 130:38.379344170751914 131:48.853056438203915 134:8.327140685687032 135:5.294814177962283 136:0.8393981510221109 139:2.7932037600012034 140:24.68496373471483 141:0.8992127536671941 142:2.875671672182323 143:0.004929900921505592 145:20.497638430184256 146:20.627630315462394 147:5.6642335165244955 148:0.9623954241830521 149:25.23847580225858 150:12.509257875436207 151:0.972427560086532 152:5.692784201303166 153:0.008536834001837003 154:56.5388560750771 155:16.52757449255872 157:12.627955984283359 158:8.984453420580998 159:35.40562502881544 160:25.65819425269747 161:1.0238838439620408 162:12.91961942748116 163:1.055823702117121 164:17.081217203045764 165:1.0830716406210112 166:41.29308561554154 167:30.983232282040134 169:17.171307255026687 170:3.2628241148372017 171:26.372019436875867 172:3.3270621339144704 173:83.307067555411 174:3.337898934543056 175:3.3487735094555 176:13.428326705158966 177:9.71292377638541 180:22.1900935847168 182:37.281687142247655 183:22.376084600198155 184:0.044623328415168376 187:18.08305531124824 188:22.679343075330674 189:13.912406879408865 190:0.05328868008988708 191:86.0098689109083 193:23.10821753229711 194:43.86147961279047 196:1.3566757953227877 197:6.777309419628054 198:28.09308408282195 199:3.7547626731893384 200:44.11136867415761 201:1.3905405955953134 204:1.4894902804155155 205:0.09107293042128702 206:39.604010762310565 207:0.09748986455829559 209:7.222150167982235 210:4.064936128834849 211:7.300021243688797 212:34.74196204133397 213:15.216818635879662 214:19.741891243870384 215:34.854414499310614 216:7.379026083643465 220:0.12403559577980516 221:0.12595030557952225 222:1.666367453715842 223:4.259548528572328 225:7.602363441924117 228:15.706904445958804 229:0.13988488578442912 230:25.302127124910143 231:59.38759975339549 233:1.7493622870004482 234:65.85445885039623 235:11.634870104075947 237:0.15477928912787373 238:4.450246773587489 239:11.718730946127256 240:79.39895804608129 241:1.8186489638178442 242:16.223720268050027 244:20.901747862512003 245:1.8543020837458697 246:31.219459975090604 247:1.8723888717478072 248:31.388077926187545 249:268.8020047754373 251:0.19266654003911324 252:4.699404729275187 256:21.462116718342376 257:49.19847862347152 258:43.38245184611045 259:43.38245184611045 260:4.813835690714967 261:12.394303608333454 262:32.081366383408366 263:0.2164989278020893 264:0.2220568638414376 265:4.8977250110726755 266:12.518099459166708 267:2.043410447770119 269:0.2334684677421742 270:12.612259044111523 271:5.000861777247132 272:2.0937042436172257 273:2.103916780639203 274:0.25134650096360805 277:8.696451963918074 278:0.263789565567157 279:17.50916557501172 280:0.263789565567157 281:22.524467496382623 283:5.179052158439135 284:22.621531328484043 286:2.20897278952455 287:8.926820059262525 290:5.289952858068232 291:0.29339335565039415 294:13.270695483817045 296:28.384508370687612 297:211.42275999549142 298:18.048971306451545 299:0.31084558935406026 300:0.31084558935406026 301:2.3424889071249213# signe
1:351.7666634226872 2:321.3257159276339 3:108.33895215605968 4:150.46871301086003 5:24.974208932513033 6:12.49868424590759 7:33.608626824235884 8:74.81124138315418 9:14.103967880944076 10:118.67747125634982 11:11.096815405723092 12:0.4907811811888241 13:6.923753826516542 14:9.486795285761243 15:186.74122966317947 16:1.75310330372329 17:21.61841178078835 18:67.1364448304089 19:101.56095897155069 20:10.44498480080284 21:34.75164412135768 22:235.37189778246764 23:29.298537351090804 24:30.17671824016266 25:5.04684287846441 26:258.57234036502985 28:128.73801383404805 29:5.783113802620675 30:101.50347129826707 31:14.99481199215299 32:15.145426851545501 33:38.46905530015348 34:104.67757564577613 35:34.31738998991982 36:15.469876687592883 37:6.669800148326137 38:74.18705569381605 39:2.450688177719242 40:9.773406055090271 41:13.052484639117036 42:7.199969941457214 43:5.065421568937493 44:52.14917664352527 45:52.659401913610004 46:7.913731136707307 47:14.66031321829536 48:30.607991165640893 49:0.11745733373748095 50:3.313044123987902 51:5.739915153849116 52:40.370813093114705 53:3.3911073208091778 54:27.204497142760168 55:3.454834163607573 56:11.992823619789563 57:12.044763425293652 58:3.5443655049109033 59:113.58795151831681 60:27.738933893355245 61:1.6200277234259535 62:37.04885319559362 63:23.90583452127386 64:16.023922533034106 65:1.684276485216323 66:1.7006717349412241 67:0.05618199162915075 68:9.355664113040644 69:16.348439434328668 70:37.87922532474504 71:6.451387166569829 72:0.39170496267946125 73:20.452748773165833 74:1.872312452064982 75:9.748843841604874 76:29.38321395567711 77:0.030716372344237703 78:6.8441385835000945 79:0.4733500521704755 80:25.449894338094847 81:49.4244241423165 82:49.47275398585397 83:0.02470283265031938 84:4.249444803887479 85:2.046000131374523 86:4.309334062742132 87:2.098201093641572 88:17.647800679076944 89:0.5411204231704198 92:40.36585249645077 93:0.5662351060185198 94:17.870773043417532 95:4.473454089362199 96:7.293354061875485 97:14.069836449137462 98:26.396914212465624 99:4.600933744174975 100:14.352649804182077 101:7.509175744852498 102:14.41906738471123 104:2.3928606025982457 105:2.4153210106452505 106:4.867925999380911 107:0.7010778245517487 108:2.453200654894171 110:4.9489889749249265 111:47.725605539524246 112:4.1580507696025403E-4 113:11.43356881665104 114:11.473509918938372 115:0.7708509053846436 116:5.1278440285907685 117:108.5566701764252 118:1.3775199247318304E-4 119:2.6595647665926716 120:33.42513762766608 121:11.779321110994992 122:15.670361763193295 123:8.354527590849688 124:2.717955291454269 125:24.20395689500708 126:33.676260254060566 127:2.803578905795317 129:61.117101732313344 130:5.468688659223396 131:24.68205650972885 132:0.0035013124721858164 133:12.183327766125869 134:12.22699254915227 135:8.715835255156755 136:5.561301040001629 137:0.9311978641665416 138:20.64073672912141 139:2.9645813193175496 140:0.009486468642134168 141:3.020312920646394 142:1.0033545185782737 143:16.72601574419221 144:0.012665784447085094 145:0.013160430026004335 146:5.893252901715787 147:21.28425647444826 148:25.87559655862602 149:75.57882598565202 150:0.016912637475298142 151:30.781399276429667 152:3.1644249168067704 153:5.950865357459038 154:25.951162691566527 155:17.0357315997963 156:30.909665904895114 157:0.01990939903993547 159:46.96224445948108 160:21.68663880563351 161:6.097925052570826 162:6.188303619446255 163:53.01119441383048 164:0.031351148781136595 165:6.264888225988801 166:36.8897659990891 167:17.652925683182364 168:1.1842467986739191 169:0.033822818616765025 170:1.2130544304445858 172:37.44899593772797 173:0.042841582347147675 174:60.07261522558292 175:42.95177566788842 176:6.501863859304905 177:6.56696084758858 178:48.838455921493605 179:18.211285623208052 180:0.05095097513801376 181:0.05202234695864553 182:32.86454590336479 183:27.804917728646558 184:1.3600492789568177 185:3.7116989312313975 186:28.020998560759153 187:23.203176727398773 189:0.06591545500263439 191:6.9227967763653355 192:18.968466255357885 193:0.08040414025802493 194:0.08180804902072168 195:0.08180804902072168 196:14.686010402565698 198:0.08466034772399726 199:7.082983375842481 200:7.082983375842481 201:10.761021990130407 202:7.119243365082609 203:0.1080070500882798 204:0.1113899312580334 205:1.610864519456072 207:0.1219366574202559 208:7.495894697770248 209:0.12375351508796835 210:35.3493216963825 211:0.13119336791849512 212:20.1905820297728 215:0.13695717622228137 216:15.722330813345593 217:1.7196443477144907 218:1.7357512738362098 219:1.7438597103295022 221:7.796394561163534 223:0.15522519097120213 224:1.801666052333046 226:0.16165008089456717 227:1.801666052333046 228:11.830431352861089 230:11.912977237954728 232:4.600385781236994 233:16.320769122760144 234:26.054855256528604 236:1.8787779796042021 237:12.052571590672413 238:4.645800564120265 240:67.5247208003028 242:8.246123212543875 243:8.246123212543875 244:1.9500928636465673 245:16.74152206258079 247:0.21165784306758242 248:0.21427091739749762 249:49.44146915958256 250:2.005377256244092 251:55.93930084871048 252:4.897683060407274 254:21.90578337188397 255:8.519941309545917 256:8.543354470419878 257:8.56686209984434 258:83.02046940819504 259:27.294965687773388 260:8.61416338236102 261:5.030108003607141 262:0.24739818874096173 263:0.25031107937325986 264:5.080951440149481 265:0.2591955592419014 266:8.734116323960487 267:2.1608600856737845 268:38.85005332472446 269:8.807281204946706 270:63.715647595237876 271:22.631650747715987 272:0.2776362508647207 273:8.906266424645631 275:22.77285014753964 277:39.40184746224344 279:13.303467799361117 280:2.2857931474698208 281:2.307359594779432 282:23.060378349147708 283:9.135203381094827 284:13.436880606208401 286:0.3138846642064374 287:5.437673970126626 288:2.362250269102404 289:0.32434605049065673 291:0.3314628507971299 293:18.375648528359022 294:2.3958699001263155 295:0.34235623858184844 296:9.400271864477633 297:52.95879226108762 298:66.06906907286063 299:0.34976658044475833 300:2.441520212111125 301:18.63273309814622# associer
1:274.143062084344 2:60.35347763699668 3:42.79122600937778 4:34.715499538849016 5:25.21142222063931 6:15.101032294712391 7:18.603293695305304 8:3.0774861271444305 9:5.100203255125562 10:36.90464477217419 11:26.33454386182478 12:23.402228052642524 13:68.36669857447653 14:35.355749143801624 15:51.78956370494935 16:47.689871561111964 17:238.84935236067696 18:33.41622691076964 19:2.0684903826432337 20:8.023794934531649 21:20.39654437051544 22:12.108850001213934 23:1.345631996020335 24:0.6497021646830016 25:0.6415993678874836 26:52.742429282107814 27:128.73801383404677 29:0.011817150996579817 30:0.015652614998661652 31:18.538884954799443 32:47.69073531667683 33:4.108090369489887 34:77.6650597270589 35:99.65335660394324 36:0.8252350388540345 37:53.591454591187166 38:49.37953182415926 39:7.009406958897667 40:59.72280387474146 41:92.35055668841642 42:10.138290385744275 43:0.15939626400970416 44:10.741911583696309 45:1.242089816426767 46:17.898606850432678 47:18.410840611631457 48:0.23583691522897451 49:60.14841739200584 50:1.4671985196356987 51:40.511862714087876 52:15.275479978215085 53:1.5159499745305147 55:27.428347243460482 56:3.5327065661931853 57:12.141694532860283 58:19.524323684944875 59:41.51289717641288 60:9.047578625611584 61:15.885266997708356 62:0.06516178404790275 63:42.23228781287628 64:0.060887767050504776 65:1.7136869463366873 67:9.421338515054998 68:0.3898932823443398 69:38.003611202230225 70:1.8089883040121766 71:28.899122768386388 72:0.404697663068028 73:3.9642220068126 74:0.4433841039231063 75:1.9269670835635848 76:0.03260450786740082 78:0.02588641599047655 79:10.02726699545554 80:4.238692349890544 81:6.975416527017289 82:25.662287869627658 83:30.158809360425913 85:0.5223620796252962 86:4.358005470182528 87:4.398562426104364 88:4.418991398724266 89:4.429243821353185 90:7.275239587689147 91:4.480888926940832 92:17.93834996543339 93:4.512185699944856 94:2.204084879762061 96:10.59466020543517 97:2.2178138839764365 98:2.224707928277066 100:14.453597335059534 101:0.6380842307713009 102:0.00492168292120227 103:11.071904734541826 104:4.849853840263339 105:18.871576440875494 106:27.696523633864953 107:2.486661744704014 108:7.907613709017717 110:19.144136426447925 111:3.164321131142118E-4 113:28.193996974815217 114:15.330262637941228 115:3.695907714734538E-5 116:2.6446394034364573 117:149.66117872358373 118:11.782185862922548 119:28.70721933840146 120:33.59645173847744 121:28.81933165437566 122:43.97657656437035 123:5.3278170572568575 124:8.439987721965526 125:11.94857314180883 126:5.353089574913851 127:0.0032568439895668965 128:0.003748531486095511 129:5.507681994396041 130:29.50862377936927 131:29.50862377936927 132:0.004553855863215023 133:0.9170619936219878 134:44.90376798274892 135:16.314947668282613 136:0.9448108493470062 138:8.910420813917177 140:0.011151861543758058 141:0.011610070900737832 142:30.433547392098223 143:1.032194113592924 144:1.0372374840698544 145:3.1226786633345025 146:16.998261159145216 147:5.9752075313917885 148:21.40586626942851 149:35.94468416052424 150:0.01908875606760482 151:1.0835600889103572 152:1.0835600889103572 153:17.111759464577275 154:0.019700790221737065 155:0.020323458482034505 156:3.2304525741405676 157:0.022255763077373588 158:0.022255763077373588 159:1.1316104883011526 160:13.286663215636514 161:6.151566979532344 162:53.236532848740524 163:36.76527742123154 164:0.03424231082292537 165:3.4153950013029486 166:13.585724018478807 167:6.334396821532003 168:3.425997144231757 169:9.77563230193997 170:17.910668751738335 171:0.041343823996008 172:0.04617540646517838 173:22.617861154633744 174:0.047178857161106404 175:0.04819483090459301 176:10.047092536762191 177:1.311415394603447 178:18.317204022397487 179:1.311415394603447 182:3.691545402383134 183:14.215481283861354 185:3.749688407959638 186:1.3810083436743994 187:114.07824517058897 188:23.403515754674938 189:1.40055585632599 190:1.433693818201102 191:44.68228235349347 192:10.646291842091701 193:0.08482764608330526 195:10.716046873719554 196:0.0862656083428877 197:14.83365291473729 198:19.24697318754923 199:0.09216627270324508 200:39.63643171291566 203:0.11304353424606796 204:7.417273160280255 205:0.12001135388689334 206:1.633049530819549 207:0.1272455841177461 208:24.95639528707696 209:35.397436217858655 210:4.29534628394612 211:1.702499699935615 213:0.14056549979950358 214:1.7262762316005442 215:7.690776189500452 216:4.378669719592593 218:1.7584811805850773 219:0.15267395676810738 220:0.15685623740886542 221:0.15897527889460275 222:11.768864238761005 223:1.7995653786976988 225:0.1676401340263307 226:60.217589914462806 228:7.978430838873284 231:36.83922249717762 232:4.640656961103652 233:1.8846035606987823 234:0.18590030806627414 235:26.180585555181224 239:16.550599005429653 242:12.32710666336717 243:4.7945630776171395 244:4.7945630776171395 245:4.826107488286166 246:21.625322174184145 247:0.21836311001650877 248:55.81189825282247 250:0.22367951609351266 251:21.927336860341224 252:2.057507284003489 253:12.622179855209046 254:38.213859041479076 255:2.0862624505961196 256:76.12877508792467 257:17.27365235176181 258:0.2516232939854945 259:12.804747721926951 260:8.672368652463101 261:5.071298767891515 262:76.5652095273557 263:0.2574931734335498 264:142.8917191456714 265:33.16373881325179 266:0.2664798324643489 267:2.1851907299267674 268:8.841235526688148 269:2.2055646347821236 270:2.2055646347821236 271:22.741485644659583 273:5.261399966246241 274:9.015068252515457 275:13.248007090447853 276:17.933216508720815 277:22.930263044009582 278:18.05431717071585 279:23.07383585321494 280:78.49480162342405 283:13.479304534938311 284:13.512901958497798 286:0.3217479644482971 287:0.32876205070872794 291:28.90034479540759 293:0.34313233384508024 294:2.420949880709012 295:29.07477627424019 296:2.4552001333754596 297:351.72003344404345 298:5.612594857925853 299:9.486724984621087 300:34.877751838420785 # trouble
1:164.98805615357534 2:23.881148073429863 3:0.07439144715328168 4:1.5157238131152135 5:17.102898795706146 6:29.688510256567174 7:24.644525815529125 8:6.723434163211332 9:17.22303442072958 10:0.24322458477017037 11:4.590369661533775 12:14.377041107424956 13:42.95204854666953 14:24.771316188278703 15:1.8315500231993527 16:0.12829758923531262 17:36.50398435060925 18:26.308645287711848 19:5.775647825674825 20:3.8336710568211094 21:1.0634826329045812 22:63.682834062119746 23:0.0036667037460323235 24:30.64054803569183 25:3.16940839411894 26:27.53909874568509 27:5.783113802620953 28:0.011817150995535495 30:1.9762772390469534 31:30.201912656394207 32:0.3486934205850455 33:2.2336443566500823 34:30.515843833728212 35:19.00530558712613 37:6.837021754002729 38:6.995821940415731 39:0.09276240005556567 40:13.106764493811552 41:36.78483674284422 42:10.255411493640908 43:10.845902127625395 44:7.8657231427833585 45:5.325915402835359 46:11.13374441239153 47:8.398999135008435 48:15.02936275254315 49:15.222411664456223 51:0.28276574064118754 52:5.902212592704177 53:15.49846459044837 54:1.5818544805691082 55:78.07906630006278 56:56.53686830173363 57:1.6279840817080973 58:1.6488460527199045 59:19.714129233753336 60:37.17156661251616 61:23.913502319086707 62:24.10510876298863 63:28.542938901130245 64:16.283954847702777 65:0.3772783986778463 66:0.3843946740458401 67:3.906542610405118 68:0.40628902348863416 69:43.12529032245244 71:0.42134867623326816 72:33.65557944543319 73:4.024139367940139 74:64.99549928579931 75:4.145380947400052 76:0.47432880133956595 77:4.2315366839206545 78:54.99082240115331 79:25.669210910364153 80:0.020286133407677542 81:34.97078852198947 82:7.071499237395819 83:21.602617237774812 84:7.125194619322161 85:13.855354837673787 86:55.825944076784964 87:21.96323176736367 88:22.01955624019907 89:7.303099247129549 91:14.190366714685922 92:2.231132071474969 93:2.244867872474686 94:10.664497017323587 95:2.251765102172802 96:2.258681979403936 97:4.595566018377896 98:2.2656185753052407 99:124.44843153629208 100:0.004211760253964078 101:10.972678790652076 102:4.768066819023146 103:2.4456590029685423 104:4.913473073218425 105:8.125781981726017E-4 106:2.5137318912726228 107:5.005404201029852 108:11.389609866439 109:76.27280318742756 110:48.17681940589841 111:5.075620820758374 112:5.111145898379111 113:5.14695323476296 114:23.88858877347149 115:8.278787069108947 116:19.71583870617471 118:5.305463847196304 119:15.753209205050213 120:2.7541689972866275 121:0.0015125948011104197 122:0.0020239523467662406 123:5.393138530179041 124:0.8728941823595666 125:0.8728941823595666 126:0.002407533667466814 128:2.9003745223624358 129:118.41540741148665 130:5.5867582622538166 131:34.62163918406616 133:8.78474543914902 136:16.472401634172584 137:0.008573100249622413 138:25.45314845014411 140:16.796258651723523 142:0.015501201078451873 143:1.056206868091545 144:0.01715391557218394 145:3.168270529792581 146:46.68862943289653 147:13.107823237670663 148:9.370440947825516 149:1.1027249310622467 150:13.131615623152564 151:9.408776855014048 152:3.246610154494877 153:3.246610154494877 154:9.408776855014048 155:52.57664036346826 156:151.095968509121 157:0.025393468669812097 158:3.286544946797663 159:0.029044141277881613 160:64.87578455278454 161:0.029807339571608957 162:0.03462239283384397 163:0.03462239283384397 164:13.646583801874728 166:3.472865897204785 167:1.229593124724197 168:9.84510476362811 169:37.333561739973405 170:9.948188240842345 171:1.2646942752013997 172:22.77301595514677 173:22.77301595514677 174:60.622942886889305 175:60.69552876521742 176:6.625372888553993 177:10.223452450776419 178:23.02997991107513 179:0.0581347743706913 180:0.05926979001567022 182:1.375371668571934 183:1.375371668571934 184:6.874982826072121 185:18.80758935597424 186:44.31959036187511 187:10.487316463146751 188:28.470488423429074 189:23.559564454665626 190:115.4112118776821 191:1.4741828966027077 192:0.08764484780764019 193:0.09056182824828404 196:14.889073557969278 197:10.854808029426584 198:57.10350430453702 199:7.209097491909087 200:1.5365588127651808 201:19.48649249907603 203:0.11954395434563199 205:0.12668205305803318 206:0.12668205305803318 207:112.34041843561603 208:7.623694558739966 209:65.19126815293475 210:4.34527989711539 211:7.70255322778416 212:92.06637709058703 213:0.14770447386664468 214:15.895753709576319 215:4.414795167660032 216:41.66228203621199 217:1.7710437530552658 218:11.728844176429211 219:0.160068358193087 220:7.904720566751178 221:0.16649739506780137 223:1.8286009914960197 228:36.80226051316889 229:1.879409645342431 230:12.081223231834567 231:31.527318538052068 233:0.19153878036954733 234:37.16196289638725 236:8.200513138965073 237:0.1987830805481404 238:0.1987830805481404 239:0.2012386171147506 240:16.7363608320184 242:8.37668173517049 244:8.37668173517049 245:4.87757370758697 246:4.87757370758697 247:8.466825787923955 248:43.86111298873355 250:8.51242878542633 252:0.24062097384729852 254:2.1069866167572076 255:12.77751227498171 256:32.87087858410487 258:0.26072062727756695 259:12.899867416959887 260:27.581427612560866 262:27.63351838514848 263:5.140354792832444 264:0.2727274425505232 265:0.27579004238496324 266:33.34546534584391 267:5.208895604306243 268:27.95024952104269 269:2.2364735007317327 271:17.891166067990234 273:2.278002346852678 275:9.0892437093392 276:0.3078040580384451 277:5.36756383177551 278:5.421876415304922 279:0.31791714758274264 280:2.3418671460424987 281:23.309641350044735 282:9.242645399733515 283:2.374529432620029 284:13.608958335807468 286:18.335732453653485 287:23.50555734677319 288:2.418860735145632 290:9.426696015959033 291:2.441368983374836 294:2.452710283202764 295:5.64667608917193 296:0.3646335065689504 297:2.487088269562721 298:0.3646335065689504 299:73.53636004099853 300:5.685368395461275 301:29.47210728824709# niveau
1:431.4662164677586 2:181.58252443674445 3:53.164786809323545 4:5.239439683909864 5:28.91183579692892 6:8.559262241149641 7:64.65312655474749 8:6.860814952258899 9:14.657864284508658 10:1811.1766429333697 11:4.692481799260556 12:117.24429477471479 13:5.120068922283989 14:188.81868707399386 15:0.08407760652096971 16:1.1942665254809146 17:10.262609724102266 18:8.195719195285092 19:23.078315999309357 20:13.663905840974593 21:31.704529222588935 22:0.3326314679999129 23:0.0018905729438331135 24:5.264603268878788 25:13.31467199774527 26:0.5390208066793695 27:101.5034712982664 28:0.01565261499844585 29:1.9762772390464753 31:15.449843175376282 32:19.08850118694473 33:0.8295269511850972 34:0.3271889973207555 35:78.7929786969624 36:0.06830595634377834 37:12.806158369115897 38:4.617270947039737 39:45.70540478864672 40:1.0233461344162842 41:24.419322860149073 42:7.477650637277469 43:3.0164980347408816 45:21.94450558916259 46:34.778854912034554 47:54.95806061158663 48:1.4748719045979128 49:27.233985450275753 50:8.779394654607978 51:3.509850181015973 52:3.5257091401309166 53:0.08148841037964161 54:133.04714324721556 55:6.122728750980016 56:23.74620338399108 57:1.6688321009248626 58:62.57767651977247 59:6.258661641244542 60:0.3625947953492525 61:3.772258763402538 62:68.79729149491467 63:47.805530635345484 64:9.470398871098821 65:80.40820117324697 66:0.047188897574775256 67:13.015138622450083 68:9.653575939851086 69:0.038695900836005756 70:621.0540928662252 71:43.558349683748624 72:0.0366886012762019 73:0.4559218641352288 74:1.985098095290511 75:39.40464636144644 76:0.024537807786685906 77:30.266895154629527 78:17.547854064421415 79:35.04336518820822 80:35.19383885732838 81:40.09648223443314 82:55.65880439762648 83:30.6081527187064 84:0.014199852262786 85:4.448055407813828 86:7.299522970747555 87:10.58824523793518 88:0.009474577223176284 89:4.560437009536509 90:0.6092289218571983 91:31.3468550225749 93:0.006523046823497496 94:7.508810131729441 95:0.006227271900661482 96:51.686722316547716 97:0.6290373467872121 98:0.005655305303113539 100:18.685587054641083 102:63.59744718895203 104:7.965168557883747 105:2.72157257520128E-4 106:114.19566562041575 107:0.7620380388551821 108:2.576598533499035 109:5.088510935342779 111:5.147335219090961 112:28.496073745232774 113:0.8094699178517587 114:4.2612673797276713E-4 115:5.291704434745607 116:2.7363635537076023 117:38.8746123936094 118:15.872993001996543 119:0.001987971486873432 120:0.8762721985492152 121:117.23957242983856 122:8.606952073817638 123:8.606952073817638 124:0.8980199555102113 125:2.8454258223046125 126:20.291434431325992 127:2.9322836303976993 129:56.31455165837467 130:0.961231749577881 131:0.007648031226635581 132:25.2221869003001 133:16.45975659899011 135:8.97085158046588 136:20.897183274334623 137:12.655041460436442 139:0.013631263761929474 141:3.151979816761476 142:17.053116993567656 143:6.002881749245593 144:13.065860078058197 145:108.42696940908661 146:9.431368381286607 147:9.469585097608663 149:0.02549931409519751 150:17.362570166099236 151:151.37377487390452 152:41.743676307108245 154:13.278701615658322 155:0.026912779252104405 156:21.89746451266522 158:6.2056806270277916 160:6.295182686707065 161:3.399231639817429 162:9.823356194967452 163:48.1362266429018 164:1.2464395709942282 165:0.043465477194066626 166:66.13073281246191 167:6.479085148695971 168:9.945372610523512 169:3.5359561704358646 170:32.54854222957816 171:22.76512844128602 172:14.105658165445574 173:22.945852061187797 174:10.195910259860476 175:1.3358153462274935 176:1.3419710742985287 177:28.06415344430543 178:10.324563108303085 179:6.767921614031974 180:0.06472194867238316 182:0.07082709014560402 183:10.455564790400826 184:3.851512579559865 186:1.4374252280114959 187:1.4440028611511408 189:14.67409987012279 190:10.747815664715885 191:130.5368820399217 193:4.0211355508395314 194:10.910174064637207 195:4.033576976092037 196:0.09866513347362925 197:4.058594055380185 199:0.10492337505711588 200:0.10492337505711588 202:0.10814293524063862 203:7.5294307718790225 204:1.6774449659026462 206:1.69268462447145 208:7.70327478681505 209:4.3734833923195096 210:20.472844288997166 216:41.91054552363148 217:72.7860492291132 219:20.85613717572618 220:7.984956407706021 221:0.1750401154784014 222:21.01308796274257 225:0.184062579038842 228:0.18868866840164147 230:4.718251265750557 232:37.32648319347967 234:37.38699310662843 235:1.955820859592383 236:4.778932931733595 237:1.9735643486752763 238:12.326104444227267 239:31.998967962403544 242:17.007149034586078 243:0.22593538120682394 244:21.83127312775766 245:0.23125580570960122 247:0.23666304971757088 249:50.156391326183865 250:0.24215826904047985 251:0.2505686385611224 252:0.2505686385611224 253:5.064545019670503 255:63.40995854278794 256:2.160403126753547 257:8.780415284759528 258:0.2709961253153139 259:8.827963504738603 261:22.574623654374992 263:0.27704482278491904 266:5.249959260933198 268:84.88209476219163 269:17.903642223025184 270:9.022069087691905 271:51.930774383569094 273:18.06130436287534 275:0.3154175364335832 277:58.67979272434303 278:2.3768730046360425 279:46.270356763743465 281:13.648736702636663 282:23.464568183222067 283:9.35159641051443 286:5.554550556089317 288:29.125402676160228 289:0.35391964474266396 294:2.4881845026213623 295:165.1805948484019 296:29.47409202762463 298:18.846207005841055 300:73.88494060974749 # facteur
1:258.4854889067646 2:74.69951906593934 3:95.19896319675475 4:260.71482715559495 5:30.302327958446565 6:28.22114020200989 7:32.713934660098 8:9.64930830046348 9:18.37783746555773 10:9.5117500430674 11:12.226251674985928 12:12.495066505196395 13:53.35634959078238 14:16.19112236545079 15:8.059492105543887 16:50.114777657577314 17:1.012621965876266 18:162.52903182766815 19:35.3011561447514 20:27.839432238589144 21:4.638140066026734 23:7.743371014389463 24:0.005261409235112061 25:28.15855843527385 26:14.394996858240967 27:14.994811992151602 28:18.538884954798416 29:30.201912656395002 30:15.449843175375833 32:31.755206727820987 33:7.033574718036167 34:23.7070886127359 35:0.26371224562474915 36:13.211029959457365 38:0.13237834236642296 39:13.790313317390284 40:0.19195532888960687 41:5.158522567078319 42:1.2336756017477324 43:49.49961758054745 46:50.26341846402988 47:1.5989610595165602 48:27.84342846702458 49:0.346287715070916 50:3.7258712749941676 51:3.758077954382843 52:6.330596961089734 53:12.667819688629017 54:3.8563863052699263 55:0.39459972377446584 56:3.906511180658034 57:1.8288817397391413 58:16.666351278946454 59:1.856100476763604 60:0.43247592469261326 61:29.308125421982396 62:1.928535962786905 63:0.030113282273233906 64:39.058692703314094 65:145.28417164404053 66:0.4753928256011092 67:30.025600172166477 68:71.41773579238988 69:13.624722304787362 70:0.5129082215993035 71:13.681823007386654 72:147.04554753895704 73:21.661313515669207 74:0.5583090120106522 75:61.587286348912265 76:4.485036994207972 77:7.4002822667044 78:4.593278389639632 79:0.008038146936291032 80:14.373627949723003 81:0.6222228294834076 82:22.490045151735778 83:2.3034261518601804 84:31.62380528190444 85:0.004680138879989603 87:22.88110998581179 88:32.04673178357344 89:4.828900949756084 90:14.855793648538675 91:2.4473166530655552 92:2.454376645151851 93:273.17230213380094 94:0.7086625599738241 95:0.7121578888372494 96:81.75132417109451 97:32.44332761082041 98:7.91386671216314 100:2.5774287043321835 101:2.5922912674316105 102:2.5997537667425763 104:0.8233180044979926 105:8.485099428304041E-4 106:5.3298975385815535 107:60.592997321981194 108:78.30210743163934 109:11.98933968065036 111:117.19273603179623 112:0.8920579430333649 113:16.11022893793655 114:5.522179546613386 116:5.59636945639575 118:50.7501718842763 119:5.671739340471634 120:5.697129867933048 121:12.559731922406598 122:0.010248172174240212 123:30.17971537798457 124:30.217782149953972 125:12.64439082587822 126:5.774118666921056 127:21.212975092491632 128:35.70696750079966 130:41.01713206311927 131:16.99456376734033 132:21.365810078878834 135:6.026315438289561 136:0.021281414951743766 137:0.021887661986670044 138:17.342593644061214 139:1.1317522466777215 141:0.02990959774428149 142:1.1782538232279345 143:17.674096318951282 144:9.718092433971586 145:31.85838374637747 146:3.456768741179533 147:17.900836526710805 148:9.852154168300313 149:1.2373174017001345 150:104.41119181460417 152:3.4970757748888377 153:0.04195874512074439 154:13.753667242676011 155:9.91040247412619 156:6.482415025241334 157:0.04556932010961797 158:13.85062828733079 159:60.519548531946 161:1.2989504594646095 163:10.209066663603947 164:14.249205628826045 165:1.3632884688905902 166:10.332130238618154 167:6.773898479250285 168:10.332130238618154 169:1.375288160579718 170:10.436320469716177 171:44.292517464115804 172:0.07714234765054684 173:33.6758242977428 174:10.58476224688205 176:23.72115470446161 177:3.930051297026314 179:44.97880225092408 180:272.464135368666 183:4.0000834034474515 184:19.533241950356473 186:10.958399264763841 187:0.10342678506192975 188:1.5740594535189052 189:11.026358041627006 190:1.608517073975789 191:52.10460741980415 192:7.4637480506764105 193:4.231612583426663 194:195.13112867563206 195:24.876369615415328 196:4.244228551843924 197:0.12939042840919077 198:0.12939042840919077 199:46.79831894429707 200:98.16147069179166 201:1.6941690017193876 202:11.44773721326142 205:11.817949744553573 206:1.8152631341150811 207:1.8468430748971718 208:0.1756355753687678 210:1.8708863548013959 211:0.18426746045784073 212:4.658767130715709 213:8.13034571405543 214:8.15060084855868 218:4.744642394112343 219:4.759146407773385 220:1.970248457875685 221:139.44813762121345 222:4.817721820734414 224:21.718702317322062 225:8.399416701831719 227:0.21919438423283188 228:2.0306726935684942 229:17.01467890052244 230:0.2317786831571543 231:50.000985613302355 233:4.968199117080532 234:22.043861326584736 235:62.750231317924026 237:2.102077797461111 238:27.29217161715664 239:0.24753577785240644 240:2.1295255186137965 241:5.092931396682464 242:2.1667101846207557 243:2.1667101846207557 244:2.1667101846207557 245:191.45364687015174 247:2.204582777162881 248:8.885270989771259 249:8.885270989771259 250:27.9313861816706 252:22.810000514693172 253:9.001516127717172 255:9.048657697938552 256:0.30247033843274035 259:5.388868225390351 260:13.413901049031272 261:9.168164953333184 262:34.085582878195446 264:2.363332104304002 265:0.32806503554286837 267:0.3313737446377402 271:0.34829399612349626 273:79.93385918967566 274:0.35875403731864325 276:2.4797074866387883 277:0.3622931502860874 278:9.59318397005273 279:13.993258011269793 281:14.06028100774113 282:35.25888601149356 284:24.158311649839625 285:18.970676274690263 288:2.5910873629688584 289:9.777195360517274 290:2.6140384471407434 292:2.625601165696415 294:41.80439455680715 296:9.939420010629005 300:9.966875976344987 301:14.545582299834118# jour
1:656.4385800885555 2:21.95211846333313 3:287.71695799305684 4:88.40642926937979 5:76.02615280085344 6:95.94583684336968 7:169.2260072386675 8:37.73823311058752 9:21.660392573132405 10:55.922087930848924 11:9.745494746318 12:28.744896396050475 13:3.662543207419532 14:13.395078303556874 15:5.869505644356672 16:124.96737501272064 17:2.2837886345144707 18:24.28641906233043 19:0.03009258259501276 20:48.306378147344795 21:0.7502580470260644 23:7.8480091473064375 24:3.5628434476619915 26:41.67998229204918 27:15.145426851545702 28:47.69073531667768 29:0.34869342058481084 30:19.08850118694448 31:31.75520672781991 33:7.124751007337936 34:36.40151874163896 35:10.016308696421083 36:28.29440138722204 37:4.878552474256704 38:61.89222819016068 39:7.711985529752927 40:10.727618124586748 41:101.93142203181222 42:5.303560731632122 43:49.80457194827295 44:0.2507923361555582 45:0.10101883871533698 46:8.719157337029449 47:108.10094328224041 48:1.6634807596927292 49:28.32892047430757 50:28.44366201399873 51:24.258260390417348 52:1.7647064693676546 53:12.787194162934602 54:3.913634413802031 55:1.8279459455349343 56:1.8494582039687018 58:6.670245770594047 60:59.28597839428841 61:25.112960769502543 62:9.93421238576423 63:54.61089690279872 65:17.211800258757364 66:6.932529127311984 67:2.059268821968222 68:13.689242231519591 70:10.274747855220337 71:17.608394605355947 72:0.5333773004900473 73:17.743618991629543 75:4.535224404860643 77:110.61853692610592 78:10.797805349254054 79:2.296866968029149 80:51.818439512430444 81:0.004935674451513636 82:41.48290658769241 83:2.3433068151754517 84:2.363478119463752 85:18.61327731668233 86:7.74043407640359 87:7.796396551398895 88:106.28543597110405 90:0.7147440846962286 91:7.909840080519591 92:7.490333708352984E-4 93:37.47726562421435 94:27.866695512898893 96:82.14802866288434 97:4.040842114936832E-4 99:5.117791197545455 100:8.172763529308337 101:135.2377258588453 102:8.687389641657445E-5 103:7.844675214464419E-4 104:15.761384786535586 105:5.357555135692516 106:24.477545307961847 107:5.416533376363357 108:130.664399136415 109:29.229158070924132 110:44.56117574780587 111:55.56991822908766 113:0.00517112848814404 115:16.382763484218206 117:8.914213841214034 118:56.65615798255497 119:0.009859763021529412 120:0.01066085668358044 121:0.011073997895197292 122:9.06616299870568 123:51.40494847792184 124:5.825496488852753 126:0.013267038246001391 127:17.01673767615633 128:41.152662701663125 129:1.0810541778536367 130:21.483116924825648 131:9.32724170461476 132:13.075815755812803 134:1128.583596034649 135:108.8320434808835 136:82.76419174042032 138:0.028249738502900298 139:0.028951456627738216 140:1.1814967328447838 141:59.22745345138584 142:42.38669600956802 143:1.213145506918124 144:65.6019255898256 145:9.823714925477622 146:1.2455278304942867 147:3.5222169945221418 148:27.30643628923031 149:18.058002502796118 150:37.55545126933541 152:54.32100880707432 154:6.504034872707414 156:3.5731921003639466 157:18.20270754397865 160:99.1956249352932 161:43.536544412072054 163:0.06209881765851712 164:61.57623878840212 166:55.72098982394805 167:1.3948406303667127 168:1.3948406303667127 170:44.47029295768863 171:10.545347184194128 172:33.86819013275241 173:122.48566867229249 176:19.17642281082939 177:0.09184312780583381 179:102.24887817762458 180:82.18557758498319 182:7.234811716998131 183:200.1757493084545 184:24.437536629444914 185:0.1079094010530406 186:76.55176725373562 187:1.5871858939726158 188:0.11257410659343753 191:46.47124377669653 192:1.6637319360155207 194:25.02826039900523 195:41.0393096190193 199:7.659692945032848 200:30.326544037316058 201:0.141427042895428 203:0.16441864291197822 204:11.857718155564495 205:20.926105700015633 206:54.17815863382889 208:12.035946977616359 209:0.1831920052036423 211:0.19197716432423081 212:8.180051235865019 216:0.20104315063208267 217:1.956806196984138 218:154.78309030870824 219:1.9820305595699743 220:16.857236176913634 222:8.406506862937471 223:12.459586428381408 227:2.042191260209594 228:0.23253072648746892 229:43.98712312437053 231:32.675012502787034 232:0.24550310070733464 233:17.26437363757442 235:12.764895184749037 237:8.68608123807303 238:17.368862810925833 240:2.158997994888749 241:5.143194141216546 242:13.023874628473415 243:0.27297069170466925 244:39.00365496528732 245:120.6368159137283 247:2.2343618243868772 249:17.798282756011965 250:2.2536384610543587 252:9.049506260388206 253:9.072976225015044 254:13.352406178104546 255:23.076536680407685 256:2.322531863011899 257:0.3150586221204411 258:13.506352492723993 261:0.3246629166759465 262:130.58807059997957 263:9.264121774426034 264:18.36263581520119 265:100.97058055785918 268:5.5613313073297235 273:73.2952349418916 276:0.3724170942812573 279:18.91975157727614 280:35.30768278655883 282:0.3907062253443674 283:2.5769141030687814 284:0.3982131747987602 285:14.22115760610993 286:0.3982131747987602 287:2.610856799756096 289:5.891293780241364 295:48.423029345376186 296:0.4334023914311547 297:89.7697031884349 299:2.7039089974139254 300:168.6326873815753 # crise
1:210.83062840347287 2:189.3714541498432 3:128.7363846082415 4:37.86123896378011 5:89.15505890278311 6:49.63308981478193 7:29.73188469500659 8:103.20471726564364 9:91.0597171573877 10:0.06092175153502168 11:586.5165198278052 12:7.546895269951015 13:0.8256438872568962 14:68.11101875400556 15:82.96048949373984 16:5.9088377797339255 17:0.9765780482031071 18:128.68345045086957 19:1.1053791558111628 20:0.23685111440559736 21:50.03509584991526 22:23.277034872112548 23:16.752277232728602 24:0.49697494145672666 26:1145.5942482355745 27:38.469055300152945 28:4.108090369490604 29:2.233644356649417 30:0.8295269511850621 31:7.0335747180368 32:7.124751007337755 34:55.14397523699985 35:7.186256591443977 36:1.0453339803175279 37:13.54436177868976 38:1.14028885887175 39:83.87913055648713 40:38.14745304445417 41:10.906825217889276 42:11.01955323902574 43:8.489163401546438 44:93.39245999275501 45:1.4974059039694647 46:0.2838324635074285 47:12.297496722041256 48:6.198465920338622 49:16.152387511314252 50:20.089314601063325 51:33.07247617984371 52:24.330645554865193 53:998.7366377865934 54:6.529404201385443 55:0.41226357123730023 56:38.37434873045997 57:9.677381698552983 58:53.76020037672355 59:20.79269085860212 60:13.223125889746377 61:29.534771641842713 62:4.152060789712816 63:0.48655311232454973 64:0.48655311232454973 65:13.478475714886505 67:7.039805865459349 68:7.0522206710564985 69:0.01857660915130873 70:7.114685861960556 71:7.12725772609995 72:0.5353717501786232 73:4.417260884069841 74:2.198289600921896 75:7.371253982584481 76:0.5936280444343616 77:0.006905848139051608 79:4.660387094326614 80:7.584595164282807 81:2.334411749918766 82:7.611790226658045 83:41.55235837847243 84:18.580718459089667 85:0.003214195610507229 86:0.0024576359225767807 87:52.63927934483603 88:2.450350932467554 89:0.7031690162706026 91:7.848400740733011E-4 92:70.02652803287512 93:2.513927973018541 94:15.07979673124775 95:2.521089041388516 96:2.528269757536424 97:7.991010835834154 98:2.9306802495727036E-4 100:0.7854699250161422 101:7.422281278578901E-5 102:15.47796048776206 103:8.378915598309348 104:84.28109737914365 105:49.48004243912283 107:0.0024975942502721586 108:15.962714354673361 109:5.435480202909064 110:5.483346332517463 111:39.389404613237495 113:0.9291636073216363 115:0.007175000366120854 117:8.923688486110201 118:16.57063911501543 119:8.973970761418286 120:30.23848655545178 121:25.50272667093454 123:3.075685924807995 124:0.013063922605381605 125:45.97061960268629 126:3.0932292942493818 127:0.018055722935218108 128:9.301416383153015 129:135.7415444935161 130:82.24896537056817 131:46.6943655554624 132:6.030805618766722 135:17.29546678467345 136:0.024582200000310795 138:1.153241672965785 139:41.95991023889253 140:1.184201920750383 141:3.3983791107825354 142:1.2052376030475025 143:1.2158762349136356 144:32.02848545988619 145:27.099025848393868 147:1.2592532144061241 148:54.22826501571471 149:13.849314473055088 150:9.968133734149436 152:9.987592321288547 153:9.987592321288547 154:6.511440473478016 155:27.439978204078084 156:0.04927089892682601 157:6.571100785854001 158:18.217098809441794 159:43.50896818174978 160:14.118243989173045 162:0.06262808824977383 163:6.754327120633645 164:6.816863140504928 165:0.06827503930814856 166:18.754380173431265 167:14.420982561592782 168:1.3977075782684496 169:14.446668851139275 170:23.56058015714427 171:0.0766757578060543 172:10.661433306239546 173:68.7319053697474 174:10.682869181167572 176:34.030727556552684 178:10.812824657455831 179:7.141157274186384 180:3.9938931669283515 182:29.27112828401067 183:1.549820314643235 184:1.5833858133966356 185:0.10858767057505765 186:4.1122401402448405 187:1.5901805564327072 189:7.380438313641688 191:35.253080483253115 194:4.297561241895176 195:58.81005757614632 196:0.13324445684759725 197:4.323012556353335 198:7.630699590222649 199:11.499363165566637 200:15.741929705780331 203:0.165233149588495 204:16.19585538003922 205:11.918313075939878 206:16.258041510641366 207:12.020342665603971 209:0.18404483034222754 210:0.18841123615142352 211:31.60128187559353 212:8.187869792440013 213:8.208095796010063 215:16.639846095718724 216:12.255005510346589 217:8.26920578320043 218:0.2089306625446113 220:0.21609601387865304 221:0.21852159178016584 222:12.469772003510084 223:16.936431175185085 224:2.0454371185612437 225:32.37434138524067 227:4.917499011350675 229:32.533628855581334 230:2.089582897835365 231:17.242336721849103 233:2.1075180626856698 234:22.191830387104208 237:5.070182365040605 238:2.1347237479330676 239:2.143874129286038 240:17.487052480095137 242:0.2739767978277639 243:8.850290604963746 244:17.62967353260119 245:5.212874888274415 246:5.212874888274415 248:33.58159004848641 250:13.21167864309906 251:0.300564377709411 252:5.327514638096816 255:0.30983088221483396 257:0.31612434086204905 259:28.61616317165639 260:5.445521950835534 261:18.259843920349034 262:0.3257414095869525 263:2.3765373894745796 265:13.673684024966343 267:5.549476481311668 268:0.34562872813625733 269:9.41962347169202 270:66.11291363652944 271:53.25284144529094 272:2.470763389856605 273:40.87518723473934 275:0.36997350703086335 276:35.13771511857145 277:372.5258724194474 278:0.3844602770966123 279:35.32740604245181 280:14.096814792062373 281:5.802770584618468 282:0.3918656243059798 283:2.58038989715618 284:9.778302112428916 287:19.18104278242501 288:2.625777197343603 289:14.334157681824887 290:9.911656486406947 292:9.93867612599335 294:5.954731736223037 296:19.47893793173556 297:24.759754390349578 299:2.7074316334147683 300:10.047947327162811 301:105.13511526642029# clinique
1:342.0229019459955 2:12.144717189051182 3:56.460233316042086 4:61.68017121179288 5:121.92237061528398 6:31.88246095229191 7:26.568771896872413 8:27.261619982688767 9:5.9151324836488595 10:3.2894549372527475 11:9.790357058518723 12:28.832256584112756 13:29.614480592747064 14:33.85529256416738 15:8.214982959526845 16:8.249858719029392 17:0.9843017866070698 18:181.75054412291036 19:0.02834830035267608 20:11.661299864159131 21:50.11409733957141 22:13.254432938124513 23:39.770886122418 24:0.4929193790056818 26:70.38797871544244 27:104.6775756457761 28:77.66505972705926 29:30.515843833727754 30:0.3271889973207611 31:23.707088612736182 32:36.40151874163957 33:55.143975236998486 35:36.57548844801951 36:2.6729040045136423 37:0.12833868163098738 38:21.017973228251563 39:13.97059735130646 40:29.414611635444114 41:79.27926643239047 42:8.016922247224175 43:8.510653680871272 44:1.4515789859996837 45:137.37613436238382 46:0.28690136768884783 47:32.36989515802096 48:3.6902901660115046 49:79.62717779248362 50:6.367853172857095 51:9.398193387577368 52:16.382905015209317 53:38.00104878375038 54:20.496020721741367 55:16.62661847656363 56:24.794480579705557 57:16.77120747245383 58:13.16047269372897 59:0.4446560437935728 60:20.925619085203003 61:4.103611854405997 62:0.4773813416386904 63:17.25940611683154 64:10.043941743807634 65:0.02527110058176626 67:21.54575521808431 68:4.31865307205073 69:4.346354676221344 70:0.5365682937954613 71:2.1142246633768895 72:0.5393766831447132 73:4.430597608077888 74:22.115659747233586 75:22.221849105356664 77:2.2905380221643172 78:7.548759414313689 79:0.6318378619314109 80:18.46809988049865 81:7.6164182578911115 82:7.630039236881455 83:0.6542288991837888 85:7.712398295595009 86:2.4178649572817283 87:0.6973788064751 88:27.63782384789564 89:0.001203829487064087 90:7.556932810027679E-4 91:27.831576919540694 92:4.9746744312501345 93:4.996194743657955 94:94.47795615899089 96:5.0178196671600785 97:0.7426455852744493 98:2.1890888049664733E-4 99:5.138661104027241 100:11.649042892804532 102:1.6314666162846092E-4 103:9.884180666362877E-4 104:28.975558479400444 105:2.778332282626976 106:49.69374555177314 107:2.8179567691752045 108:72.75478071621693 109:0.8880855795073578 110:34.32185363703825 111:174.15654542303395 113:12.349253151384959 114:2.9319549657719195 115:0.9600463397266609 116:0.9688138111091984 117:45.523855806305335 118:5.744604398905361 119:30.205556478287672 120:25.506828074213292 121:16.69958286698774 122:1.0228080974209368 123:5.834185807665818 124:57.22590882414643 125:3.0942278307056528 126:5.8600882250568835 128:3.201484325297575 129:0.020349947591549337 130:1.0937872690336679 131:9.3560123546304 132:26.193639600665602 135:9.463378842667368 136:76.61076457093176 138:3.3410912281871235 139:9.609182530123867 140:1.1896283344804326 141:6.308436699435326 142:13.612210774149183 144:17.873430877619867 145:3.4772801297299334 146:72.20866737683602 147:6.496694617306463 148:9.968203393261504 149:54.35148948776252 150:0.04645470019755423 152:6.526283838557272 155:78.88605367043917 156:6.57098962286514 157:3.598823570708761 159:6.66158021560366 160:92.65775190395249 161:1.332518495815905 162:10.326035374035085 164:23.344511956065475 166:6.863443654286899 168:0.07055707132334442 169:0.07174179125153182 170:14.574513969166215 171:6.959293809084582 172:3.9125252231993426 173:10.681206088837804 174:3.9238813290531316 176:7.089847972593405 177:3.992817965384531 178:3.992817965384531 179:29.052300887655683 180:19.380232184084317 182:0.10238615364528045 183:29.309659786833592 185:24.488360176263107 186:24.488360176263107 187:11.099790425044572 188:15.305162194043666 189:4.159198432737705 190:0.12277218125436641 191:4.2454299963935975 193:1.6871891825545218 194:11.424134292017461 195:4.3083234901560425 197:4.3337918343957975 198:59.020404075633685 199:25.24135259760662 200:25.24135259760662 205:11.938545657926133 206:8.005045611395813 207:8.08361414622536 208:4.6540965009319875 209:1.8925802110589285 210:61.02999650938744 211:1.9250504010522218 212:16.600124681813252 213:0.19911775629816406 215:37.33645541090311 216:8.264458183757041 217:1.9664320799237711 218:0.21073798912950795 220:2.008720917453143 222:21.776280178510248 223:37.85639001660951 224:12.572307122303789 227:2.051944876946689 228:17.13030222881657 229:0.23793327811148146 230:0.2431278182440997 231:69.49870874226653 232:2.1140854312535957 233:0.2484016889531162 234:2.1231218599471107 238:8.709875637737234 239:8.731958646598612 240:27.64294829694358 243:13.05472708612894 244:22.59897852162406 245:8.91166546324616 248:13.202435965412834 250:2.263685875467949 251:0.3026612422026801 252:0.3026612422026801 253:9.096987783700623 254:23.077074135627655 255:2.322675815091145 256:356.3305641831043 257:0.31826378604192357 258:9.23985017034129 259:18.247020356953712 260:0.3246683966450235 261:23.34616540063933 262:123.0455905083882 264:0.3377652252585094 265:9.361548815965513 266:13.69444459018947 267:9.386185417904056 268:18.51756537790856 269:0.35125455663333827 271:5.64968827028018 272:13.887032538999133 273:34.989707108765664 274:0.37224921418651763 276:5.722074855571076 277:2.520888026161077 278:5.777204977955335 279:24.143083652061975 280:9.689881977332723 281:19.040206295097473 282:2.5761424499485854 284:2.5986282916799457 287:35.753203993111356 288:2.6327788952498983 290:0.4210488914807059 296:0.43702912253982645 297:0.43702912253982645 299:30.431676302760774 300:6.044512208117457 # douleur
1:195.8749621288965 2:135.17672044985747 3:146.66075696408194 4:88.88536609082769 5:157.43232282331414 6:46.10658183191231 7:17.70716337634512 8:24.063787016390755 9:21.81541711479579 10:187.78258913331393 11:60.926361899135934 12:28.91998474267211 13:16.17623649736139 14:54.68757351490184 15:16.636349848810646 16:98.64382017545964 17:23.624406275110683 18:48.292501914260505 19:6.479955406853302 20:52.95445188414928 21:7.033476074567946 22:23.393933198712933 23:5.479243877273347 24:49.87436930104949 25:14.21253977971058 26:50.981328280064794 27:34.31738998991975 28:99.6533566039433 29:19.005305587125257 30:78.79297869696231 31:0.2637122456239489 32:10.016308696421952 33:7.186256591444095 34:36.57548844801847 36:13.434507671654053 37:10.414536617933406 38:5.053467315179282 39:0.16154420237659647 40:47.692005446287055 41:1.2557559465255577 42:1.2872285486421675 43:8.543010549961734 44:11.701574161604627 45:11.886002805131968 46:19.20986452276021 47:0.06983848921928522 48:3.7092782635380517 49:68.50524766995514 50:12.696719650966424 51:0.38916769821151515 52:1.7891509678762612 53:12.867619884166066 54:111.10436718588876 55:3.969042614826969 56:29.225568761248542 57:1.8906665573812627 58:9.791941154259474 59:1.918204404637621 60:38.94910918800897 61:17.049784344777706 62:4.184866376667807 63:30.020644388346476 64:39.4705918603723 65:10.077715384041422 66:4.256478716606049 67:13.752030631636107 68:0.5286542384495986 69:30.496224293518168 70:4.384923491814296 71:4.394253995496929 72:30.592893144121224 73:35.505092775445576 74:7.364317371250194 75:91.43585211381557 76:31.25114063140047 77:74.08359998459008 78:18.420899577225118 79:36.42625296467658 80:4.734655369636879 81:10.951481832425818 82:27.194844677647872 83:10.985741870309244 84:4.795840909573547 85:0.002580769841017335 86:11.14171675656303 87:7.851582021850031 88:2.4731456339395415 89:18.98169382723474 90:4.974007692613762 91:32.60873694967056 92:42.62991539781443 93:23.473259257216196 94:2.8057907804291364E-4 95:2.544096528751229 96:15.192904288659527 97:19.233839315635727 98:0.7530956650051255 99:5.159627866169511 100:2.6467454290651387 101:2.0682862516544919E-4 102:2.669262005242106 103:5.329979600529545 104:8.472125470097872 105:20.077377884605486 106:29.249396437747098 107:0.0030983592611405213 108:2.832270640271856 109:2.84027593211012 110:24.811359482041603 111:16.17598781892764 112:2.9051446946913435 113:67.70392168456372 114:12.42536387154059 115:12.507272877835923 116:8.921291346615233 117:16.591597121442767 118:9.004785679421975 119:5.778931008790049 120:9.055383711656786 121:0.012527477700267341 122:51.58861907414914 123:9.12344244259831 124:40.74095119285538 125:46.11203015373596 126:30.57258251627754 127:17.102270149993878 128:0.020718726824984678 129:3.225497777311901 130:13.125370911811464 131:21.582762096997968 132:13.147481723850401 133:13.147481723850401 134:31.196284929672533 135:17.367003860374197 136:3.29949134443152 137:0.027002271579330942 138:17.55624602380593 139:6.245932428340354 140:6.316382172210678 141:1.2030584682432781 142:32.01001632935129 143:0.03987006303277997 144:59.81466948775861 145:32.17758377655835 146:1.2621458203223301 147:6.519014906145184 148:32.43208681632608 149:22.672936819934932 150:13.909778868254488 151:3.573160062467833 152:10.036422974687973 153:1.2842537128415759 154:6.548629668770537 155:1.289833758851105 156:3.603918105010046 157:0.05266328895068952 159:6.68404098249521 161:18.465681477960214 162:10.355578541177474 163:93.35515813450559 164:23.395134254402286 166:1.4121226999471574 167:6.8860704446737175 168:33.489991386638415 169:1.4181982368957313 170:23.64499141880309 171:3.872023321183348 172:7.0632818411751055 173:0.08608809349879905 174:50.783969370688546 175:0.08876306795354279 176:19.263870877257517 178:34.328676911197135 179:1.5252196556534947 180:10.884413665782038 181:4.032003628391387 183:10.994938766154842 184:11.107146136053665 185:1.598418225659974 186:7.366541761666529 187:0.11358582601557944 188:1.6189491040800759 189:4.175249052401446 192:4.286620904372656 193:7.614678908691981 194:0.13699522719787569 195:41.18366461157371 196:1.703618903924535 197:30.35036957005011 198:15.744943568616755 199:11.54968383532072 200:7.706075754924046 201:15.833524187949632 202:1.7475402380621927 203:25.833407430882577 204:20.94091477976015 205:0.1776248703215051 206:16.320379105181992 207:1.8940956140730927 208:16.477735942325705 209:1.9021394455494893 210:26.308487024746363 211:1.9346607281061685 212:1.9428785644728022 213:0.2017849900304644 214:1.9594207197346558 215:0.20408586018016334 216:0.20640459747894374 217:352.4083201154298 218:0.21346908913876744 219:2.0014072756753576 220:2.0184589776544914 221:21.78133293163698 222:0.22561079483594354 223:21.821008910802888 225:4.945423118598283 226:0.23312133866594534 227:12.603063664714359 228:8.559934303992376 229:0.2408048864906905 230:0.2460249740481161 231:5.036440576171563 232:38.51851840465608 233:97.29050008672934 234:5.067257884796277 235:0.25400416479913845 237:0.25942447744261127 238:0.25942447744261127 239:5.113942654804952 240:12.969441231114832 241:2.1975208586803943 242:5.209003404586722 244:5.209003404586722 245:33.50973924366375 246:5.24120350047683 247:2.254453869560567 248:5.2899964703544935 250:2.2737816027630218 252:5.3559922824160555 253:0.3089138280957673 255:13.445091173463467 256:9.192140602347388 257:0.32149306701451097 258:2.373153544799735 259:2.373153544799735 260:5.4741486298060105 261:2.3833487768581403 262:65.59210052122683 263:5.508548972871074 266:2.4246152729002297 267:0.34779161375691653 268:18.55583405567404 269:13.821442770980765 270:18.59509981925758 271:18.713826595884893 273:0.3685557545549374 275:2.5204008524800696 277:2.5313031171062463 280:29.67715905002564 281:0.39770275496236784 282:9.766438296804115 283:14.25002933905775 284:0.4052608043340938 287:9.872064226181067 288:5.92626038341805 289:5.92626038341805 290:2.666400570826242 292:9.97952689398936 293:0.42861238880864716 294:0.42861238880864716 295:0.4366278285793921 296:14.595798005577732 297:19.54314907654802 298:2.713261036432701 300:0.44476204053641194 301:10.144290120032457# important
1:210.44497831269285 2:228.93618962643598 3:175.6348961251853 4:59.055796716516106 5:24.965463463271686 6:42.997896222575015 7:10.306655280379145 8:54.23192227870107 9:19.03749840891499 10:9.931596242283094 11:18.666787677472957 12:76.31056615689334 13:45.96164367064224 14:34.37005228534428 15:27.068545328095443 16:79.2092478032156 17:1.0476574527881801 18:21.257658076850184 19:21.257658076850184 20:97.68633640783597 21:26.01697770877656 22:5.413079900632812 23:49.1802692212501 24:5.906995388703097 25:55.19757723438878 26:0.6985669513413535 27:15.469876687593654 28:0.8252350388544026 30:0.06830595634337062 31:13.211029959457704 32:28.294401387222223 33:1.045333980317428 34:2.6729040045128287 35:13.43450767165359 37:5.033165129349177 38:25.298641374617777 39:43.20423543270176 40:1.2564672845750244 41:0.14742747919522148 42:1.3351159065314007 43:3.4245993392093044 44:3.431748481119793 45:19.317727881871917 46:1.595230320144912 47:1.7104068946790032 48:47.38307209460389 49:0.049672873258954454 50:16.516918292858538 51:24.649101500436682 52:9.605365166678903 53:1.8643114360279893 54:9.748628052792636 56:43.79368661828436 57:21.002525251239742 58:6.839569140974462 59:0.02847674631650661 60:1.9960084219989225 62:0.5086359837265363 63:0.019416341419858263 65:2.076599122729709 66:13.780906550569885 67:30.670483604113144 68:17.780497969912393 69:4.454002325297604 70:2.1784103914334594 71:56.142433393531896 72:128.8756837143977 73:67.5594623449399 75:57.08812980726604 76:86.04664770817 77:46.799610191306435 78:239.97151508257204 79:36.76153430832621 80:4.824434236696824 81:7.764303056679669 82:0.6863343607056079 83:4.855084876995095 84:4.885951715981273 85:27.6569335516414 86:0.7199015983242267 87:0.7336718214965576 88:5.011626931873078 89:2.5404314968129373 90:191.11178620179768 91:28.16960161095548 92:11.524752276512872 93:23.717836890704973 94:23.717836890704973 95:11.5790746035668 96:114.78980269809257 97:70.99735288182093 98:0.7834644843715394 99:0.82060352666185 100:5.274079757849641 101:8.690389927503556E-4 102:38.70300114494664 103:0.002487288527571349 104:34.1892460872758 105:5.493081837801123 106:0.9154106353004445 107:34.502444957008066 108:50.28874308431898 109:0.9278514484639484 111:5.624723876844413 112:0.961697168880349 113:0.9746452905467421 114:0.009468806237103335 115:16.65395840368776 116:0.011865255206658718 117:25.644687822663204 118:35.51682161620108 119:3.112356454831674 120:1.0461463184335922 122:12.956624223234432 123:17.00546523522102 124:5.9640962404453965 125:21.37732312660028 126:9.283630374464815 127:165.47426811912956 128:26.394695380300554 129:9.493723559969029 130:31.357660614557776 131:41.74633565181415 132:13.30478175220571 133:0.02704266753620713 136:1.1716763416030485 137:42.13576653438212 138:1.2024009614202036 139:31.919842019630675 141:3.4902061380278484 142:3.5197259183216203 144:6.514160654186454 145:18.134287879209943 146:1.2988225861952016 147:54.78781735330006 148:3.620119714860336 149:10.145444486128232 150:141.04041827660592 151:0.05521423164936508 152:6.646597608207723 153:1.3211518381678329 154:14.093102279045658 156:0.058263614009089214 157:23.062060186352518 158:18.479402085176588 159:3.734229501957464 160:1.378481962188469 161:14.338677464293816 162:0.07261693675561032 163:18.835603194490385 164:6.95355279986259 165:3.8633375017505203 166:3.874322755159979 167:1.4502383347075987 169:0.0811408873174766 170:1.4811317805868405 171:34.04862141682775 172:1.5190058530672743 173:3.9975490265910856 174:14.956327490381303 175:4.020435245195617 176:4.031935208562894 177:4.078318581183485 178:4.078318581183485 179:19.58393179394242 180:11.015239444676403 181:51.66560015461363 182:11.126041272633929 183:15.281287784668118 184:0.12125855429314793 187:11.261227952127872 188:15.504361944111546 189:1.6588357636849655 191:7.64397639428822 192:30.376205524359285 193:11.56281636022753 195:1.7441697288065625 196:0.14706484559107916 197:0.1507515436848052 199:1.7735510567935915 200:371.9036074456937 201:53.594392104540525 202:1.7884231522066303 204:0.184573665554938 205:4.6737431228117 206:12.102367424378308 207:1.9360301713734176 208:0.19985778079750005 210:4.771257984335966 211:0.20896652832141746 213:21.6254386099513 214:0.21598201707177886 216:2.010178183163888 217:0.22074816902644825 218:0.22558665324290111 219:2.044061403173094 220:27.072771976083395 221:0.23548414749040952 222:12.65543580615939 223:2.0785358220453505 224:50.311324684255645 225:0.24568172295471172 227:0.24568172295471172 228:12.793135047215047 229:12.820968179305796 231:12.905065287793166 232:5.125764964361389 233:27.63327996194698 234:8.794377208741954 235:70.23014018340125 237:242.5852384322461 239:8.860583025325242 241:235.13256723655041 243:2.2603084149408073 245:9.040834875459348 248:9.109860965860063 250:5.381225711308698 254:2.3674806485755493 255:9.274082264359322 256:2.387556087497016 257:0.3357694512915142 259:9.369973413126921 261:5.566753173299054 264:2.459314875907501 266:2.4697603730330147 267:40.8632669552067 269:0.36944153973980465 273:5.761069743158917 274:5.797398728955611 277:24.242588907682325 278:5.87101689283494 279:0.4056383657598463 280:5.87101689283494 282:24.484761797931952 283:2.643880106073877 284:75.03760158767992 285:35.943386538822615 286:0.4208657825194773 288:2.689574012340455 289:0.43257903579055046 290:0.440530418460269 291:24.832127781351364 292:61.891629311891016 293:14.62860071816573 294:61.891629311891016 295:0.4526756863489714 296:6.119545963382979 298:10.169017715498327 299:10.196592918261533 300:2.771765015359911 301:0.46928617836517517# année
1:516.1809553901725 2:21.00903113836196 3:211.05699123189956 4:90.92429106520163 5:134.39015830017604 6:84.57378905132241 7:45.04957470429464 8:24.77766474550536 9:40.23995646582739 10:12.810322047133962 11:44.80161393503764 12:168.8422011163339 13:34.263659219652055 14:47.052028017938994 15:8.590058527112431 16:17.204887756631027 17:3099.3079699009313 18:28.776258176465017 19:2.6917334305217184 20:25.23982925846155 21:30.144348260439052 22:3.4168017507455133 23:0.4992820342890011 24:1.9674224619228868 26:18.486866501976355 27:6.6698001483269245 28:53.59145459118726 29:6.837021754002171 30:12.806158369116709 32:4.878552474256684 33:13.544361778689249 34:0.12833868163115328 35:10.414536617932997 36:5.033165129350326 38:38.60382732860394 40:53.51639289460766 41:86.29268700327302 42:26.38820323089387 44:61.2885063833958 45:383.3717430693453 46:0.3321654388998561 47:9.380769552536336 49:123.75371744133571 50:0.04053876637126474 51:0.03805398336096488 52:16.83179560948861 53:70.30822440976378 54:0.031019299432535483 55:1.9590176904511198 57:1.997732078005816 58:6.949097145083601 59:0.49873574813138166 60:34.825549396892434 61:0.5143532333618783 63:26.094725890669807 64:10.364965437639714 68:4.50855027153509 70:2.2324965503297993 72:10.647609559156802 73:41.10191030882038 74:0.004809323428940395 75:10.957159436259587 76:0.6585551051099788 77:0.002217261158804798 78:52.64973771389453 79:1587.8352522074565 80:4.908981760126333 81:11.244476731626403 82:42.36031326854497 83:242.2483426411366 84:11.330930323206953 85:37.53514449461627 86:2.547916688681477 88:8.11529018852487 89:2.5973263724574815 90:11.631803778033797 91:48.59420412104041 92:5.1724359289612805 95:2.6622261734174804 96:2.663266637415593E-4 97:43.51803214339441 99:5.338210096441212 100:19.985795869454115 101:2.7815677026310155 102:12.037930272055808 103:462.9561336964379 106:8.806220696302185 107:25.131158898031995 108:56.269893129951626 109:0.9586089568157239 111:0.009175319656488429 113:35.2722823416149 116:12.850559457821442 117:35.724016809199604 118:25.944135009678117 119:5.96304637255023 120:9.298957834892839 121:17.104638840327198 122:143.13975578350335 123:3.2257610717417973 126:82.52997051142447 128:13.386014220067299 129:36.70537467555547 130:71.02852775235174 132:77.30201974960197 135:31.85938413497109 136:6.336030177494527 138:3.4847289446795684 140:3.5430928428882047 141:0.046951104180007336 142:10.054182771577576 144:54.73965165517202 146:0.05743283984778319 148:1.344737775086173 149:106.42043131902125 150:27.945950214018513 152:14.242557732544457 155:1.361733303332592 156:49.65208218454997 159:0.07145480321494328 162:6.983634507013537 163:3.87324046530483 167:1.486257214317906 168:23.895861469723005 169:0.08865597825685269 170:34.2683638031646 173:7.256868796476804 174:4.074194070070019 175:51.57602228726721 176:4.097258207347456 178:7.373529866501203 179:11.116084665386628 181:1.6145533648907102 182:70.8498803514452 183:202.65122082984806 186:35.41409023951205 187:287.7303922490657 188:0.13526476602565163 190:4.373871449127905 191:1.7461212949717217 192:7.775318226894736 195:47.61349940744987 196:7.8299375390194115 197:0.16056565394333272 199:0.1644143905160914 200:0.1644143905160914 203:1.9115864692903533 204:48.839862639842174 206:37.28763198817799 208:21.579615507509317 209:1.9837245810272697 211:0.220211250761203 214:103.30768598779625 215:345.49353288441625 217:0.2322483670549414 218:8.55072962124992 219:2.084269771923474 220:8.613324758698395 224:5.08813664679393 225:0.25769288000524915 227:8.719161700158933 230:5.164368300693794 231:57.37775510587014 232:0.2766410849946472 233:57.45807536409344 234:0.27942730893490725 235:5.210823019568957 238:2.235918475245134 239:0.2879077760742489 241:22.94047553951815 242:9.093903625240255 243:5.3535266139756255 244:9.093903625240255 245:9.13958367330632 246:2296.4797272435662 247:2.3402970012202906 248:0.32061733254897945 251:18.34492570036788 252:0.33316595500292046 253:2.399458181071359 256:2.429655075075337 257:101.40333248514605 259:5.620375128287286 260:18.609164215170342 261:9.493700956048027 262:5.637645465197791 263:5.65498838677497 265:0.373035816501461 266:0.373035816501461 267:18.841324719695283 268:14.054790775753034 269:0.38354774218946164 270:5.760598999720587 271:2.576301490687131 272:2.576301490687131 277:5.887290076011865 279:89.3114666247896 280:19.32230519991819 284:68.48572963458643 287:128.1996963695305 289:10.106819383451041 293:6.133161969396632 295:0.4679061351574257 296:10.270066071154718 297:6.191971315201044 298:19.870413988882706 300:91.11846980842708 # insuffisance
1:131.62083500753116 2:233.96478055208553 3:218.46018582234407 4:14.80920427994878 5:11.934982919787782 6:30.107299994669525 7:10.800173573690254 8:194.05335213359942 9:0.4548567378053003 10:10.355218591702998 11:26.058563296205758 12:251.45368755428325 13:47.05241335402022 14:20.591972347188094 15:106.47327180882789 16:251.498706493745 17:66.91249489736191 18:73.3823516966138 19:198.68966927320682 20:199.35034164570317 21:75.91650628170564 22:73.69222203169618 23:0.6078042161147874 25:8.82955605961443 26:47.83526832640947 27:74.18705569381545 28:49.37953182415876 29:6.995821940415356 30:4.6172709470400575 31:0.1323783423659866 32:61.89222819016036 33:1.140288858871272 34:21.017973228250426 35:5.053467315179331 36:25.29864137461722 37:38.60382732860471 39:0.21394940187760383 40:80.78330568599891 41:5.622719593376011 42:8.48763486048627 43:3.59832385634312 44:32.21769438437625 45:37.18402558658017 46:85.16439998084111 47:16.56406303595605 48:48.282498415978466 49:1.9065770839433431 50:59.39154667852269 51:0.030919024858094276 52:82.26322576163126 53:0.4786124169414772 54:54.76672787327975 55:2.025373410076363 56:7.00653264576413 57:4.297697487683598 58:13.758409921991412 59:72.0544673421097 61:7.172477907219477 62:17.855035340757244 63:40.60895261372852 65:0.01116412973287683 66:18.02959812625926 67:73.70548988251906 68:0.6130531757855585 69:14.391089096601444 70:7.531472260767177 71:4.670640915217564 72:4.670640915217564 73:18.500353024657436 74:27.37915826145127 75:18.80128845947396 76:106.15759204150258 77:0.719009240377219 78:32.57745403526777 79:19.08587010801053 80:32.71558799742184 81:32.750286400632355 82:15.190379884493115 83:2.5575683581239237 84:28.17881225291339 85:101.55884258513207 87:1.254516683775145E-4 88:0.8053691429394259 89:48.83438135229561 90:83.82796932638298 91:2.7063742760371543 92:28.789204412618727 93:8.390974825887586 94:38.68632124617618 95:0.8420826020673159 96:0.8458250774905888 97:24.298142300446653 98:5.336962432285346 99:5.448782033600188 100:29.355391404123864 101:0.0037625515720628513 102:12.221683075331832 104:20.671330127215143 105:0.9727830523769491 106:3.014027685823866 107:154.8089336846473 108:30.18942005934569 110:5.813328661326614 111:9.083159422759211 112:3.1047172284607307 113:163.50636049319274 114:1.055218425676811 115:63.658510352254595 117:36.093511041245264 119:0.022964477378851655 120:9.44938620434757 121:6.115777170531255 122:13.290662291927683 123:0.026643731942829298 124:64.60103145243929 125:0.027286654214818774 126:6.181190529848299 127:6.301134091362716 128:17.743250222057174 129:1.2073007302981178 130:26.99647626494437 131:17.796276850898458 132:1.2173988335019703 133:0.03798091565217103 134:110.98967711072672 135:3.4972085627946883 136:9.908847831033142 137:6.465622283510409 140:1.3116595288060355 141:0.05449926209793909 142:55.04111338172264 143:1.344483208339938 144:33.0171975118886 145:1.3555864641698145 146:0.06568341379426332 147:6.8262169260833385 148:28.207574623372274 149:14.408575030745613 150:1.3951004694207567 151:38.72525120700147 152:14.432887186609479 153:1.4008294700081045 154:10.439620223838329 155:1.4065797980712178 157:0.07460746830989257 158:1.4239597381824134 159:0.08053552649591791 160:0.0817542047527511 161:68.63924253031874 162:7.102124024735559 163:7.102124024735559 164:7.165426341989328 165:1.5262225935521379 166:4.021438618389579 167:10.885968810205695 168:14.98464927770349 169:4.032574418326751 170:4.077477112506501 171:0.10564872530232941 173:11.119783155421908 174:0.11447215291932278 175:4.169045447287133 177:1.6486069814278304 178:15.461777482196638 180:20.025937532196686 181:11.316735640352068 182:7.595957435362947 183:20.189330507096628 184:0.14196702139171277 185:0.14196702139171277 186:35.75393306752111 187:47.16592065984664 188:1.7447206158246673 189:0.14721926047430617 190:1.7803490468507588 191:4.483960095488887 192:0.1637335416549811 193:31.010641308631776 194:1.8314340601688972 195:0.1694976524518486 196:7.9516202206784685 197:0.1734142667413471 198:7.988458869401349 200:11.964801786215963 202:12.013283729313986 204:0.20919071529786992 205:0.21370379161073927 206:1.9936518767801694 207:26.88361198501796 208:2.034382677654291 209:2.034382677654291 210:2.05091435100874 211:0.23484818010662886 212:8.551185490431783 213:4.983978586897572 215:8.592092419386502 216:17.25096652955653 217:12.752905256105551 218:0.2522730671925413 219:0.2548346747113775 221:2.1618388183678356 222:2.1706286081633044 224:22.554602089229263 225:17.618056913551857 226:2.1972260932554524 227:0.27328787991078474 228:17.686296270732523 230:2.2423299348143786 231:8.973673734084764 232:17.858984637223354 233:8.995612165735658 234:39.482727276717064 237:28.261256509009257 238:78.18452058282216 239:64.77080751304213 240:9.128964952961843 246:52.473497790273264 247:9.311512754489476 248:52.70586817471571 249:18.395831910609125 250:0.34078500541231377 251:0.350421682967247 252:9.428475419835099 253:0.35367919134578524 254:2.46313757094367 255:2.4732669732161656 256:0.3635897223012514 257:5.676222543379162 258:0.3737105859777548 259:23.965457999564876 260:0.3737105859777548 261:29.4709857721481 263:0.3805768387091368 264:2.5560065916534285 265:0.39105806546144617 266:5.798077243170201 267:5.815779511458705 268:2.5878371295113474 269:29.844405857666906 271:2.630983663685499 272:2.630983663685499 273:0.4163871459807398 276:2.674958289414945 277:36.05067621553915 278:0.43910825155630573 279:48.60754770779994 280:10.049430141913316 283:6.090645285501731 285:19.688769655977815 286:0.45479559547391357 287:0.4628061016898345 288:0.4668537967400378 289:6.167045452239177 291:0.47503514603329694 293:0.479169237252396 294:0.479169237252396 295:14.993388125393938 296:77.00993600217964 297:77.00993600217964 298:31.14574237705419 299:10.426401217249515 300:2.871676215056364 301:6.344067073453786# fréquent
1:22.652543498249315 2:77.0297201735995 3:23.778834958192935 4:25.354417090129605 5:112.05108484269356 6:276.3429132222195 7:16.15676311259604 8:8.328835238977673 9:75.6447613926021 10:45.55830519448746 11:22.856140625764116 12:59.5862132751943 13:35.1030614405073 14:56.95410681426406 15:6.499161253700547 16:86.41335057990105 17:6.693749700782087 18:0.7286213279501695 19:9.618231178995801 20:7.133185452661028 21:30.878755276630752 22:11.096787851922912 23:70.10172865856292 24:0.03182479177057536 25:8.958619407278498 27:2.45068817771916 28:7.009406958896759 29:0.0927624000567843 30:45.705404788647606 31:13.790313317390057 32:7.711985529752932 33:83.8791305564883 34:13.970597351306465 35:0.16154420237674882 36:43.20423543270219 38:0.21394940187793976 40:8.368507100642038 41:3.3237904916906524 42:1.4793017420241024 43:15.924495161627387 44:0.3405669707718874 45:0.059871519828104215 46:28.527118731730898 47:64.28465900193787 48:0.4415617925357856 49:0.030718660623393842 50:4.155095364198552 51:49.355334289942185 52:17.247871024616696 53:6.962168307462751 54:39.722409118006055 55:13.706102334502628 56:880.9595087931831 57:17.640458287347 58:13.902871628417556 59:4.41189884557175 60:4.4473894280353035 61:26.302126458560867 62:14.159112987359402 63:35.97045386602116 64:0.008648918580349111 65:7.414351179034778 66:0.6092289165826097 67:26.952354702376617 68:18.399606304842532 69:0.004684506262053843 70:74.50227629068033 71:0.004030347688007553 72:4.742647921535391 73:2.3935369873701666 75:14.969732589127348 76:58.486293503499205 77:27.995561238366612 78:15.213762845952575 79:19.257963079958394 80:1.947887294679419E-5 81:7.243443440021265E-6 82:28.27509618815624 83:2.6065769257947267 84:0.7875250317738745 87:8.33112854519771 88:8.359774914566533 89:43.817899757779784 90:28.946673356206617 92:0.8562929381448372 93:12.010774489684952 94:0.0018316434628145265 95:15.89425351562675 96:0.0021488313186235593 97:5.400658295556131 98:0.0023172302953350793 100:8.713692283136334 101:29.64700779649736 102:16.274676937510407 103:0.008726093239123874 104:0.009789728792645572 105:0.9996748441184006 106:1.0124534959779354 107:21.06649326111904 109:3.090219005002223 110:3.123319812205481 112:1.0604724015702016 113:3.1821393704254546 114:0.019644794817738797 115:41.39304235725976 116:0.02298619912379996 117:13.22628989199038 118:3.2944891756025596 119:0.026620614965770298 120:3.3210088443419625 122:13.41765248248415 123:1.1670826970357044 125:6.245749373257988 126:3.3747353047927753 127:13.657261970115965 128:0.040146543910366025 129:22.413807916182744 130:6.433679603797327 131:3.494383285066199 133:1.2465466908078715 134:1.2568032693586142 135:1.2723270280341172 137:6.544269184319228 138:10.122803134406936 139:119.58712688258406 140:0.05890195002412422 141:10.254174528885022 142:10.31122444273881 144:1.3802367301550447 145:0.0671730303101482 146:18.806335594542915 147:1.4199028311000201 148:10.504730553910381 149:0.07494778115019211 150:18.892968717333417 151:3.8403429186372016 153:6.935968590341488 154:6.935968590341488 155:6.95105301877413 156:10.603463952869673 157:6.9965654663929815 159:14.784141807497033 160:10.743985272063668 161:50.81001862506299 162:7.182601540364082 163:7.182601540364082 164:4.05530579650017 165:10.970413062462562 166:10.991347769414892 167:15.114704641351306 168:10.991347769414892 169:15.140625083018998 170:7.358974498095799 171:15.271315691252752 172:1.634476930436463 173:0.12041564583377402 174:46.38579034971726 175:7.490934800959012 176:133.33398054062624 177:15.592599212597703 178:1.6809052427445559 179:7.575051387706113 180:4.296237433194479 182:1.7217091272662486 183:0.1414841083643123 184:1.7564454414664274 185:4.416926030182906 186:1.7564454414664274 187:1.7634743492096259 188:7.817610714236768 191:0.16860091201414046 192:4.567214535699899 193:0.17636906745489928 194:4.605759661013414 197:1.8797850417526438 198:16.387504039508713 199:4.6577795984783075 200:1.8948508160702378 201:8.126989729549898 202:0.19053325506963703 204:12.444179774499375 205:12.49515541386154 206:0.22344802143439052 207:0.23284508340775542 208:50.00743218509585 209:12.624077691923613 210:38.251047659591194 212:0.24745399114955982 214:0.2524637684335168 216:12.834892280107676 217:12.861647924775658 218:2.1620344344924023 219:0.26530278696007986 220:8.821871794217623 221:51.05178792448333 223:8.864190392927314 225:8.928241011847385 226:27.969912509351243 227:8.928241011847385 229:77.86515309058635 232:2.296267822612494 233:5.344121824699915 234:9.102494891256242 235:9.102494891256242 237:9.146864681704425 239:0.31543998522892824 240:2.352454161222262 241:5.4710683375551685 242:2.390745951002634 243:230.11391433625772 244:28.787424294436263 245:13.679793817707413 247:9.396929509134315 249:9.420184454772237 250:46.76600888205364 251:9.514105100155707 252:0.362295053713923 254:9.56161451408414 255:13.982535045631879 256:0.37563343422237394 257:0.37902605685549423 258:0.38588205441866413 260:0.38588205441866413 261:24.170911872290198 262:0.3893457556851527 263:2.5718448823227145 264:9.780094797729415 265:0.4034424636675243 267:5.8773471363062155 268:0.41063834758925893 270:9.879746618773035 271:0.4253321984875176 272:2.6681788083873634 273:14.491764941386121 275:0.4366226348082886 276:0.44043854705225466 278:0.4520462777153919 279:6.096306479415682 280:2.7459905628112655 282:30.694006387146874 283:6.152851717096847 284:0.4679039718760559 289:0.48008993656776655 290:0.4883564619641503 293:10.403483687269977 294:2.8618159161621715 295:6.327084838343517 297:2.897688588085636 301:0.5182152318284503# étude
1:288.62400351785965 2:60.79474000011621 3:74.59362126322718 4:17.593050217875135 5:648.1117253124366 6:2.7960946949887995 7:4.730112353081369 8:301.7165589424501 9:4.602565721866958 10:263.61498846447125 11:10.686223203570332 12:0.9525126704298744 13:51.992555467525754 14:11.588612008767187 15:66.78864381253456 16:214.28979782886066 17:36.540201241187084 18:213.05876692169969 19:25.85313224764425 20:46.31736840737439 21:35.03073163194516 22:95.62335040560508 23:0.4393413716862569 24:15.093922790791861 25:6.359391871812478 26:173.31440685073972 27:9.77340605509046 28:59.722803874741544 29:13.106764493811554 30:1.0233461344159676 31:0.19195532888955988 32:10.727618124586883 33:38.14745304445402 34:29.414611635444295 35:47.6920054462869 36:1.2564672845750295 37:53.51639289460821 38:80.7833056859991 39:8.368507100641706 41:0.25931970848515 42:35.91253804747264 43:9.151554619076867 44:12.440907555914514 45:20.0866805829406 46:47.587101729139064 47:6.665697922660549 48:1.9164821271381798 49:0.4730128439866859 50:9.99829301501721 51:4.216496181116213 52:2.022813600443794 53:2.0447009707513613 54:10.229032197491259 55:30.387929025548033 56:40.05729546267922 57:7.175002921521268 58:0.5567969570559046 59:96.55277611098285 61:61.68307342917734 62:35.90634712284545 64:0.6096048471708356 66:7.49036438111793 67:7.590766543940503 68:14.538309071127644 69:0.004018427051382644 70:14.634576534418859 71:7.679975896124946 72:4.77179115304815 73:7.757472535928506 74:23.204691642705207 76:2.5041526301485404 77:5.048324391922646 78:19.327484675777026 79:5.079002650848004 80:0.7766176753209066 82:38.0862497732395 83:11.632658244333559 84:0.7975151024893612 85:2.6614216628687783 86:5.246238430258553 88:0.0010104830573660945 89:194.1454225348071 90:15.844942687209594 92:0.8666064754631431 93:0.8741454246714917 94:12.060873712737619 95:0.0024444669753925234 96:20.14800849809104 97:20.14800849809104 98:78.81812550320043 100:50.390494261885706 101:16.312271776948336 102:0.9443868914608511 103:3.013821817732202 104:30.221581605018315 105:16.70634369346899 107:51.59811439340996 108:9.128369796596969 109:0.014498872301079659 110:0.01635648989006572 111:1.0583060972898775 112:5.970159600093537 113:30.938800365869103 114:6.032571967687717 115:102.06138534700906 116:6.108524057788524 117:17.388839117873825 118:41.82397757714641 119:9.55857939849389 120:26.623516476588502 122:36.82410537626464 124:6.277173984804422 127:1.232968483060531 129:1.2481582890974354 131:3.516114563222118 132:3.525524181711639 133:0.044495333847797046 134:60.208583708221404 135:13.932451199534878 136:3.5825649090896006 137:1.2947178264067214 138:22.925233551789507 139:1.3266042809044574 140:6.732302005560418 141:0.06214605885520284 143:10.391544304300107 144:0.06845122568854631 145:0.06953754441463791 146:14.517063006887703 147:1.4322766464456793 148:1.4322766464456793 149:6.95316900314751 150:0.07743149936810653 151:33.72121096600291 152:33.72121096600291 153:3.862670203236469 154:14.614165447208789 155:33.764448847454226 156:44.78728494908845 157:7.028892594415862 158:7.028892594415862 159:0.08961276185775986 161:3.968641200515838 162:15.013108228485098 163:1.5394197212514753 164:0.10429562310422438 165:0.10569945826752146 166:0.10711504014372239 167:11.033925506979841 168:15.167238826650893 170:15.297650591299284 171:0.11585844277217389 172:15.456575069043263 173:1.6474467928578471 174:40.782302697104555 176:0.12819939210768072 178:7.607991603979002 179:0.13467148434379428 180:1.7007464921040507 181:1.7075246877573103 182:0.1447682429003823 183:4.3791903816571836 187:7.815450606888802 188:4.477173673239601 190:1.8268689449188684 192:1.8561238613359867 193:36.78391716481935 194:4.629210964529161 195:1.8783712287455208 196:8.067609600503443 197:1.8933509957653007 198:8.104567470915168 200:8.141766839595768 201:8.16045792047305 202:12.164220848936129 203:2.0096203072666525 205:4.911024931111221 206:4.911024931111221 207:4.96713795591991 208:8.567697534254213 209:4.981294070427454 210:12.720054387880042 211:0.2491113678858966 212:0.25160675328010407 219:5.155292835032606 220:2.20240834922376 223:8.898288792693894 225:28.043912687786012 228:17.874310437650163 229:0.29681865810216035 230:2.2922477863980832 231:28.32709838797662 233:2.3106854129883185 234:9.136780660051729 237:5.415649123724813 238:9.181184518104935 239:34.16501740510936 240:9.248411969219811 241:5.495541613669182 245:0.34453761950761985 246:9.385158828158817 247:0.3508816316448869 249:5.6100855872738 250:2.464169373113224 251:5.677001202055622 252:18.7334499842124 254:2.514426643287283 255:9.620152166703635 256:5.74501622992908 258:2.56584083632101 259:74.13393294852284 260:2.56584083632101 261:5.814161057287783 263:2.5867394287016414 264:0.4049031467632584 265:2.618452343260454 266:0.40848098234629976 267:0.4120835205001492 268:2.6398416478917164 269:2.6506115622802975 270:2.6506115622802975 271:127.59703057294536 274:0.441814467438305 275:55.14338405960582 277:14.635798789660239 278:14.736184648121194 279:6.1213930016304925 280:2.7611576682151124 281:10.223743959901997 282:0.46521410789897477 283:55.7498415947549 284:6.197021656157106 285:0.47323208600460154 286:6.197021656157106 288:31.05534761955878 289:25.38232979050896 290:2.865296814114417 294:84.40318885953599 296:10.521198733560434 297:0.5107209582408546 298:6.372191963527747 300:2.9251713050648607 301:92.5664305285513# présenter
1:650.1367584709327 2:351.7390739095812 3:47.73374949450335 4:0.7366387962742378 5:1.4155157947479353 6:0.6481792243952214 7:8.944721146410052 8:22.69418556709162 9:1.4351909302812291 10:3.8779131996968523 11:1.0094979237189146 12:11.127090008201993 13:6.435597424520399 14:4.436141825658486 15:24.916202202413828 16:2.666409811862777 17:63.490812149158934 18:33.92972975308269 19:134.4316003913831 20:0.001374834930685752 21:1.6496061806812323 22:101.92405665949084 23:2.028068570305658 24:9.127941226373695 25:34.52742315504818 26:31.033627521142478 27:13.052484639116825 28:92.35055668841646 29:36.78483674284511 30:24.419322860148657 31:5.158522567077593 32:101.93142203181188 33:10.906825217889544 34:79.27926643239049 35:1.2557559465250654 36:0.14742747919641663 37:86.29268700327295 38:5.622719593375922 39:3.323790491691065 40:0.2593197084839426 42:83.1815944180534 43:0.36762794076567 44:9.306668738272203 45:86.1726192202778 46:0.40664277162759416 47:0.03188142682174494 48:0.47387787582404317 49:17.320021702602613 50:2.045533421319275 51:0.02014668237792356 52:0.019279175931599456 54:0.015205510652914821 55:78.36634037488287 57:0.5724945585132326 58:2.2082543517331144 59:0.5861226343867527 60:0.5971941668313981 61:0.6027869290996793 62:2.29098704130043 63:0.0052598722087159305 64:10.859768452354032 66:14.545682690974147 67:7.70916365385172 68:18.677570873987964 69:4.8316424667616324 70:14.813658460290972 71:11.14555318980179 72:2.4332262352408596 73:69.770795325255 74:76.18490613326539 75:2.5570209882726713 77:1.2605815224514592E-5 78:2.638318974550359 79:38.18962770538651 80:15.536943446860949 81:5.221063980332693 82:5.231506396562089 83:5.241972752009401 84:6.638508329120303E-4 85:8.533793085687359E-4 86:28.953625237082097 87:33.92903880006387 88:2.794009443353568 89:24.52806521596977 90:5.45645827366728 91:0.003258770953526924 92:5.4784620622645015 93:0.0038901820603345592 94:0.9057827671330736 95:12.231337383954395 96:0.0043435715796949 97:0.0043435715796949 98:0.9173422298483921 99:16.404604697896715 100:99.20615969075372 101:2.9899029724175574 103:1.0184070423703675 104:5.857104170849456 106:1.0569582528362438 107:12.96015365434908 109:9.268389301951416 110:36.015028802400096 111:46.724645600222175 112:13.142067843191706 113:1.119351252028564 114:3.2847281000089503 116:41.93192775287437 117:26.701512934725617 118:1.180058281250921 119:9.68382067803205 120:1.1944619309969446 121:3.416491679438276 122:1.2139031455871718 123:1.2139031455871718 124:0.03820292546648425 126:42.580243247696494 127:1.2687944050804087 128:3.563362512505293 129:1.284137465751913 130:0.04967119163626201 131:22.73317738528185 132:3.591662403076393 133:10.071087364343708 135:32.79048178888721 136:3.649009644459268 139:1.363349745312413 140:10.404473808291593 142:6.887654323827077 143:33.57355041944655 144:3.837458489182335 145:1.4355224041762271 147:3.9096386741807505 148:3.9096386741807505 149:14.748014940825623 150:1.4758112391414266 151:10.714367743033131 152:7.066197354982589 153:23.86668452672463 154:10.714367743033131 155:68.97789366872453 157:7.127066706591263 158:14.870778151030466 159:24.17464384221193 160:1.5412374085853278 161:24.20930728375068 164:1.6030593255900827 165:1.6093686182963156 166:4.169257032656454 167:24.63246977352993 168:4.169257032656454 169:11.184214062905903 172:11.39818363104113 173:4.294965417341889 174:4.306615288249101 175:1.7002257081923056 176:0.1378376864515452 178:7.7080050117017835 180:1.7406595381322993 182:1.7750689044298456 183:65.9690616774246 184:0.1639523980908509 185:7.898439910729456 186:7.898439910729456 187:16.1391648217992 188:0.16953674657716614 189:4.547807826613703 190:4.610656820744878 191:42.56207660012748 195:8.168951476298934 196:16.54340873279341 197:4.726514181136664 198:8.2060115395261 201:0.20360110408412824 202:55.273524806754814 203:0.2302714678532944 205:0.23967462292577965 206:0.23967462292577965 207:5.039662695797596 208:12.800650417726407 209:22.226937026224537 210:22.303126685865596 212:0.2643619075979652 214:5.154786548658903 216:22.53468705793232 217:5.184100564282564 218:13.092756601903552 219:5.2284818704755835 220:0.28808763264833076 221:8.980511509200902 223:2.26340607697868 226:0.3019158507478713 227:9.066031832981517 228:121.98462406432874 229:0.31044251779416876 230:18.14193968242925 231:5.426703910342659 232:0.32208619054498555 233:2.3545329732829563 234:23.299243244242323 235:93.13216234098283 236:18.281747365088325 238:18.3170074926491 240:34.53094944896739 241:2.4303254251213873 243:5.602358254692666 244:2.449692463071351 245:9.4897710923431 246:53.2179643216612 247:9.536151190574094 248:2.4988674375638373 250:2.5088345756668073 251:9.653667471999029 252:9.653667471999029 253:5.768827233719966 254:14.131519413871535 255:19.011639164449164 256:41.493300861903975 258:19.164183320911235 259:14.286998770333748 260:14.286998770333748 262:0.40952418571422994 266:2.663884110738238 267:0.4275470949170268 268:9.995198732245441 269:6.013621061943789 270:30.33063340460696 271:14.639854199256177 272:24.896700397083215 273:0.44999761956483697 274:30.659430500277885 275:128.73660760294547 277:19.757539752382385 278:0.4733830947868176 279:6.1975460409195335 280:2.807253811901141 281:10.330093799056941 282:2.8301062533825903 283:20.004887435590764 284:0.48951335679822217 285:6.273379123105472 286:6.273379123105472 287:6.311800026400608 288:2.8882119373001474 290:6.370076224229473 292:0.5145513824718944 293:6.38967621298515 294:2.9237605905902355 296:10.62811075630415 297:0.5274621955763951 298:10.62811075630415 299:15.358597476562743 # provoquer
1:399.62843995586906 2:124.47427921329655 3:151.52124613758423 4:18.204375823796518 5:40.70180242480789 6:2.9768509148493774 7:36.09714065718525 8:4.469755370234616 9:23.847449480561885 10:8.328482575789842 11:2.289238041988452 12:17.202002650634945 13:6.5324757445014585 14:11.931575247458738 15:21.592259581548735 16:18.273175519761043 17:15.350129582539957 18:26.406808337471208 19:75.26631556229917 20:3.086186368877814 21:35.69236501187475 22:14.588938635986315 23:66.25162373328008 24:22.601844844881995 25:43.606184765675906 26:31.2651931576161 27:7.199969941457416 28:10.138290385744774 29:10.255411493640052 30:7.477650637277117 31:1.233675601747476 32:5.303560731632153 33:11.019553239026072 34:8.016922247224548 35:1.2872285486423678 36:1.3351159065308917 37:26.38820323089389 38:8.487634860486672 39:1.4793017420237118 40:35.912538047472715 41:83.18159441805264 43:9.390309117642063 44:33.13256880716624 45:0.04508144184566664 46:1.8551437116092995 47:25.35564372211885 48:4.210342352735125 49:30.239046572095624 50:44.87768339775766 51:25.97499480725966 52:2.116012550407473 53:17.743715163026607 54:2.1719818146385537 55:14.060548969244872 56:0.010698167998472003 57:31.098536975963995 58:2.246772540682263 59:7.430517553247768 61:18.290802441593993 62:4.70387846650557 63:22.750650741347698 64:4.750061295549211 65:0.6560296918205774 66:18.618199335607017 67:4.853431187409579 68:18.81899142267719 69:0.7015228387298973 70:47.490604711816985 71:52.89425928728738 72:0.7108995672807848 73:32.585673790716726 74:15.250549336434513 76:43.11986864025057 77:2.658492685720738 79:19.68112747209757 80:8.348273852911985 81:7.408670103481852E-4 82:2.7209472624426128 83:9.384923261883463E-4 84:28.946611692351638 85:5.356226087902032 86:5.3989568144933235 87:5.442084188048408 88:12.151981741554438 89:24.691976124841094 90:29.49412394129454 91:5.529551590414341 92:0.9196706490487132 94:8.73488030971657 95:105.04819541352651 96:0.9351411587414025 97:8.764440016534422 98:20.530278736743654 99:20.791424412387588 100:45.568162725178155 101:0.0105016574795447 102:5.767158728752797 103:0.014975925032828826 104:5.920366311015086 105:17.01485223542898 106:26.053219173673998 107:3.2098351121470485 108:9.336160955553513 109:6.029324879419547 110:3.2516648357026146 111:13.185462978492913 112:21.750388763975465 113:9.53239143375311 114:13.349500080411222 115:13.432669052522089 116:0.03240302940956268 117:22.155098551691275 118:31.885329312136246 119:31.923172281644987 120:27.03623401924674 121:6.384458126655495 122:9.872306997630803 123:17.92935901447166 124:3.4969222075018163 125:1.2428550829231795 126:9.907224414249114 127:0.05034040667811274 128:1.303462682572972 129:1.308629168603477 130:3.627019295335691 131:10.138493885141248 132:27.72960110133896 134:10.192951035297543 135:6.709990194312901 136:43.77160428549602 138:0.0666189451958417 139:0.0676612211051035 140:28.38222834694061 141:6.909760480583282 143:23.68023354303092 145:0.08210706683779144 146:0.08689593246355509 148:3.955580209171776 150:3.9660516660561673 151:3.9765550441996953 152:39.599311817204914 153:19.300040615545274 154:10.801038443878593 155:7.147711223392789 157:34.36327197333116 158:51.20323202903219 160:0.10499324707108221 161:19.595552219429745 162:15.279783027615629 163:15.279783027615629 164:0.11924934168353846 167:1.6421686234960817 168:1.6421686234960817 169:40.73598561242581 170:0.12992095520719307 171:11.378055509107147 172:1.7137929318248737 173:20.305930415449424 174:11.507750577457701 175:20.3698427634367 176:11.5514851862559 177:59.52725619743377 178:7.775694737477755 179:1.7609365479724726 180:7.792775357212776 181:30.698481141604173 182:4.496992274717011 183:0.16193598515158017 184:0.17114123029535527 185:20.894343791391798 186:20.894343791391798 189:31.224493583495107 190:1.8954291736113384 191:8.145745770352557 192:8.182281639945904 193:0.19876255733163573 194:8.237526866172747 195:8.237526866172747 196:0.2008433930409722 198:8.274655059430508 199:1.9779478296142616 201:12.360700674683315 202:95.48501067904382 203:4.976668922701953 205:2.1127856634402855 206:17.29334683829534 208:33.01761492555473 210:5.131651500083824 211:8.821089105883056 212:22.54907992760928 213:17.646451057091767 215:0.2783319203295677 217:0.2836175678176816 218:2.2485039532448323 219:22.822592172586187 220:9.029259989504542 221:0.299912045843468 222:2.2928027983096286 223:5.338125465346789 225:2.319834637911881 226:78.50724073155455 227:9.136140218961375 228:0.3168817899457552 229:0.3197775035180735 230:13.543119713197413 231:5.476699092047042 232:9.289047373300043 234:40.28830646518975 236:2.4030395697318694 237:18.42816936055551 238:46.49399244630467 239:5.555776740201392 240:0.34983256035054355 242:2.4797705559533187 243:0.3624316662029228 246:5.685558531572007 247:5.718651128761788 248:2.529115877761214 249:9.630332178179263 251:2.5693903304823955 252:0.39204694887086244 253:0.3954492502969364 254:24.29271574533196 255:9.796371863992823 256:0.40579416255632306 257:9.844646734471622 259:5.922915419308005 260:30.056543246666518 261:5.940394429402298 262:0.41991532088645334 263:2.6627092334270723 264:30.26849567298914 266:10.016640285031798 268:10.06666990472095 269:6.064808688225404 271:2.7599630591177977 274:2.7932994786582146 275:25.172646571319397 276:2.804516882773114 277:10.270899996081216 278:25.366267241031217 279:6.2490743820043155 280:2.8384903028925605 281:15.032535089708269 282:2.861410888097463 283:2.8729538848711647 284:0.5006199876469795 285:10.455225024207945 286:77.2283501463138 287:2.90791866609115 288:0.5131125961169221 289:31.43632407601672 290:6.421911214859525 291:0.5215835515451835 292:15.309335122090436 293:10.617617675927123 295:0.5345081831375805 296:2.9915171230213433 297:2.9915171230213433 298:37.82036048051057 300:15.45126390221397 301:10.784271812622388# exemple
1:286.76625641006973 2:62.49843739139501 3:195.8237229916925 4:337.76118111224844 5:133.2278288016924 6:26.17515756250716 7:27.23076816197526 8:3.124019230929593 9:0.7104597950441744 10:8.9430252782446 11:97.04353018992059 12:53.71413833560418 13:18.700379482583156 14:19.025914697360797 15:3.0167598730865315 16:117.8919769819236 17:10.16755599842699 18:27.596220670535963 19:5.461607528297859 20:27.760570342664057 21:21.273502297033133 22:4.144568327255205 23:30.88047076535536 24:0.9450632814906004 25:0.08722340520760456 26:7.307899610869434 27:5.065421568938365 28:0.15939626400945422 29:10.845902127625807 30:3.016498034741011 31:49.499617580548 32:49.80457194827298 33:8.489163401546989 34:8.510653680870645 35:8.543010549960822 36:3.4245993392104035 38:3.5983238563432787 39:15.924495161626828 40:9.15155461907636 41:0.36762794076527344 42:9.390309117642351 44:6.822755216154107 45:4.228148490621117 46:10.155119697716971 47:14.03566364192429 48:22.11718203599534 49:0.007751010580935247 50:18.28112629477972 51:18.3629532038747 52:10.855003414048996 53:105.01514904378924 54:27.25470539624742 55:0.6698337255360601 56:2.412442522268189 58:2.4542256937840574 59:2.4602507190307894 60:9.007403257286935E-4 61:7.926878953374502 62:2.539877839849485 63:6.50277413179336E-5 64:37.815324363572884 65:0.7594427416621825 66:5.0967980813494655 67:11.669391983469113 68:59.72253735402818 69:2.6672729884983726 70:3.620054224011799E-4 71:8.308212221702128 72:0.8174535339222214 73:38.67275584474949 74:2.7872814294419577 75:39.15278515879399 77:16.164045355663028 78:29.607666270429398 80:12.376274281934037 81:0.9439280806406422 82:20.58608198446189 83:34.75744010428638 84:5.663568058103804 85:0.9702519963008949 86:0.009666491294920043 87:5.772389676716413 88:45.80900111226152 89:3.066248366106718 90:3.0964318027149633 92:0.014535177197923216 93:16.89354390939909 94:3.1269240151579907 95:1.0488020915236336 96:16.938051208099914 97:0.016250256055524062 100:3.24409750022833 101:0.023627155178797193 102:1.119668687145055 103:3.3494043595090615 104:1.176562048916244 105:22.127637103284986 106:17.74821004683704 107:31.95288872092431 108:6.356130236035284 109:1.2173898063665745 110:0.040889158765335554 111:3.492682632996628 112:9.9310476981388 113:27.384586068730943 114:6.532554675470496 115:10.08244771672127 117:3.642668814500348 118:1.3323785474013372 119:3.6698681077783357 120:23.078096954551267 121:0.0609131659071004 122:1.3676836324105692 124:33.18321975591674 125:55.45697403547857 126:1.3779240022292856 127:10.520701353892303 128:3.847502183853167 129:1.4408384593042847 130:1.4461976769033953 131:1.4461976769033953 132:28.616616833334156 134:10.648347584847205 136:1.484227792928885 137:19.21092072955836 138:14.920756965443033 139:4.0046813094675455 141:15.085386027379672 142:29.422022300036062 143:7.334583197674657 145:0.11198893410120242 146:0.11747605605557293 150:0.1217008773271574 151:4.2224039617368465 152:15.448239244265018 154:0.12313026054346987 156:4.254630811205303 157:46.629751683389884 158:1.670269743017052 159:46.8985765751443 160:20.273980109100453 161:4.330972148623315 162:4.3977163006006315 163:7.736930734342636 166:7.834082037833623 167:41.79878102962092 168:0.15735799897845157 170:11.82235241165795 171:36.451583388204014 172:8.016679369788157 174:8.03357566467008 176:1.8786229360053597 177:12.107689668372993 178:1.9064129640272216 179:21.214863167043386 180:1.9134248741009856 181:4.701811679498504 182:4.7508716706622 184:8.32875291096878 185:1.984997652908733 186:0.21132298213616774 187:0.2133793221732414 188:0.21753327944017276 191:4.940681506753527 192:4.966711720692993 193:4.992917698422451 194:27.255652595881354 195:2.0975432417508393 197:2.113042514342597 198:0.24819930567730583 199:22.238619866287273 200:8.677590537022905 201:27.46106814186653 203:51.32753370919758 204:13.185663798090571 205:0.29455685634650713 206:0.29455685634650713 207:2.3002619909475537 208:0.3077295282631426 210:0.31311790215770247 212:0.32133081238369154 217:5.497032745164456 218:9.337366456309459 219:0.3411172336742498 220:18.498700568670376 221:23.63712915723776 222:2.450151620246327 223:2.450151620246327 224:2.477707281963007 225:0.3618061700918855 227:0.3618061700918855 228:0.3678885437464798 229:9.574444447128995 233:0.3834372498775669 234:0.3866067448180406 235:0.3866067448180406 237:2.5721040127225105 238:2.5721040127225105 239:14.197286089674224 240:19.125215175884332 241:29.94703390414358 242:5.920924742318431 243:0.4160575867746571 244:2.6406115891672046 245:48.249876423011024 247:14.49393215091285 248:10.006898088865006 250:0.43664950432588434 251:10.10192603734751 252:2.7318029071170997 253:48.822166628292734 255:14.73924378826341 258:14.864699045156716 261:2.8159601819038023 262:10.296435467370063 263:30.972358876655296 264:10.370960866918898 265:10.396000113467274 266:15.024246947757241 267:2.870115171620179 270:10.471720026012415 271:0.5152645025671087 272:2.9255188131589738 273:10.57411197997576 274:2.9593791074517672 276:0.5314781990002935 278:0.5439164467006055 279:20.59007232944927 280:3.0052684363875564 281:0.5523439143293997 282:10.783987114953835 283:15.556426000188742 284:0.5608815051306563 285:6.599875924521717 287:0.5695308725253361 288:0.5738979993431185 289:3.0876874635692872 290:26.5199605582025 291:6.697616535769108 292:6.717425228031526 294:0.5871717390304122 295:0.5961667369158357 297:3.1605654379782573 298:0.600708662143207 300:6.797551002542489 301:0.6145149146962573# nécessaire
1:111.55255533096589 2:83.35706667652012 3:99.80306502878746 4:4.631704159594141 5:222.04338067006427 6:23.008929861732675 7:34.21178878562382 8:59.543225517018 9:7.484537882855661 10:0.025050651827121892 11:189.3147536514243 12:53.762679014306684 13:225.71289716212226 14:26.157720844659504 15:5.007087487318388 16:0.0010945494327218293 17:160.19660859784682 18:13.62363647726135 19:53.25355568905207 20:20.385084180132562 21:11.341681389921801 22:15.388353693165959 23:2.3238997156309034 24:7.019631901078409 26:10.192880879594888 27:52.14917664352673 28:10.741911583694932 29:7.86572314278336 32:0.2507923361552641 33:93.39245999275543 34:1.4515789859997645 35:11.701574161604956 36:3.4317484811193126 37:61.288506383395266 38:32.2176943843769 39:0.3405669707729056 40:12.440907555914407 41:9.306668738272082 42:33.132568807166635 43:6.822755216154482 45:49.58674040372881 46:0.5120222361351304 47:4.475849524833934 48:7.349059506947084 49:10.723277255683184 50:14.394202154709818 52:14.499334358343187 53:22.697255447075147 54:0.666690443001825 56:4.836859562445329 57:7.803252098678576 58:2.4595049049771 59:7.863956571119393 60:53.011912604941145 61:42.49659492777863 62:2.129072188338226E-4 63:28.168264281374345 64:8.087449931935515 65:19.320541481806494 67:5.181717539906552 71:5.2500465106478185 72:0.8201984353985435 74:0.8712044186768491 75:12.11362536608493 77:0.9174199587438296 78:16.242802574771545 79:2.9040399836629134 80:5.607726888454176 81:0.006571982777629803 82:20.605189699939878 83:45.199053096449724 85:0.9731799252895023 86:40.25672803155902 87:9.023609753711003 88:9.052817975772069 89:12.730047724387626 90:3.1021153681135885 91:12.821803604392885 92:35.57546174203832 93:0.015700359881986585 95:0.01613662359558805 98:0.017028739359840346 99:367.5258255647122 100:36.21035046181659 101:21.683297611415245 103:83.46153064977192 104:1.1797028215924166 105:1.1931912510086602 106:13.592467918318185 107:9.794091254855791 108:3.447237395041392 109:0.03848377421959012 110:1.2391225566781379 111:1.2437992526879778 113:66.2675508410452 116:98.91498523512776 117:3.6486333478953346 119:1.3406571411368193 120:18.51075213271148 121:27.976065576914195 122:38.467552809246506 123:1.3709946963071213 124:6.790793218556166 125:3.7402248925513235 126:33.24688346602619 127:10.53214550321199 128:1.43886383177414 129:3.863179179501414 130:3.8728253063905718 131:6.982657155173441 132:6.99663180032998 135:19.173104066104855 136:1.4876325229990741 138:29.07299418873226 139:45.36470881652662 140:1.5550390824247762 141:0.10355139919741431 143:0.11010028410446332 145:7.373384017099298 148:29.825071292755563 149:4.217937493714921 150:0.12253239878323757 151:1.649386146517042 153:1.649386146517042 155:0.12541031683525042 156:7.541006599985946 157:1.6738107229673032 159:0.13735341374220167 160:0.1388956736191365 161:1.7111014932093707 162:106.02454798640876 163:1.7491968940529594 165:1.781574511198249 167:0.15828745434562486 169:0.15997882560302729 170:42.08317921876902 175:778.6616003801757 176:31.363849767496372 177:0.19059572626097365 179:16.50438612993338 181:193.385299551385 183:1.9525972925930284 184:16.811903699920048 187:55.54004160285846 188:4.857378589253802 190:631.4361592645928 191:0.23360878654771824 201:2.140343257220685 203:8.938103580508843 204:51.49169222566581 207:13.353264270625942 211:13.485322055466243 214:52.44748832990867 215:100.47381847814678 216:40.206577021031535 218:0.3395106303156018 219:2.4179065908744413 220:2.435946228892894 221:2.4450220367113453 222:2.4541354761055176 223:0.35412217378543137 227:2.4817039146468978 230:0.3784881477900782 231:14.065030042082462 232:2.547391730950415 233:18.926836648307717 234:5.781494149181406 235:5.781494149181406 236:5.797488157991536 238:47.65330648660932 240:9.807702471300994 243:19.28473832325295 245:14.44589810802903 246:9.946033606744578 247:2.684784673018607 248:2.694920317950973 250:0.43805592438293445 253:6.096283998893215 257:36.67705651467572 258:36.79637044407877 259:2.809412381540165 260:19.884958025645687 262:6.218392708735344 267:31.206976462577426 268:25.561727048935825 269:0.5048586668846035 270:2452.5691577369225 271:10.557929583038554 276:2.9749722084286976 277:78.06856108551207 278:3.009482285868204 279:10.740467332732223 282:0.5538781120643234 284:0.5624242217368748 287:0.5710821079353116 288:3.091931128806958 289:3.091931128806958 290:6.704560508520291 291:0.5842822276860234 293:3.128118667968824 296:15.919447948311122 297:11.093956230966432 298:0.6022897137557869 300:0.6068658222540305 301:0.6161087447751021# pulmonaire
1:338.0822305241484 2:466.58960064465015 3:154.23459048472336 4:59.143481108271196 5:104.38431543603743 6:7.268393415051044 7:27.692067814733004 8:321.44787180563634 9:5.4493003988010695 10:2.6367637540983306 11:9.239213182503157 12:29.167774287692087 13:46.469691787547916 14:22.844455792905844 15:86.13276266685655 16:13.079672769030514 17:61.92574139924187 18:20.547924255332397 19:116.57024434859639 20:0.5514503363217858 21:41.94649236674624 22:4.2610297123054135 25:24.01704832543732 26:2.7404366612996856 27:52.65940191360908 28:1.2420898164277745 29:5.325915402834933 30:21.944505589162443 32:0.10101883871538477 33:1.497405903969648 34:137.37613436238414 35:11.886002805132986 36:19.317727881871463 37:383.3717430693463 38:37.18402558658017 39:0.05987151982851035 40:20.08668058294069 41:86.17261922027708 42:0.0450814418450956 43:4.2281484906204465 44:49.58674040372903 46:0.016504889133454565 47:35.9540777442544 48:0.6150620434981285 49:14.518034492326509 50:7.636313964005651 51:2.376169992476463 52:118.49233522984136 53:0.6805017551351314 54:4.879562786829141 55:2.4577464526802557 56:0.7151115612698818 57:4.960474542283912 58:2.5237100448060006 59:19.1554844732396 60:23.540136253302553 61:0.7571634283390701 63:5.174188435425566 65:8.217932932143135 68:8.372012567199414 69:0.8436398734546318 71:28.986358734276408 72:38.8461862452707 73:5.40847085998474 74:20.30573531553958 75:20.40062984945589 76:0.923282968617541 77:0.9523577800842262 78:16.44127402571921 79:457.1854679054714 80:0.9784046397353032 81:0.982172668670541 82:0.009701092059449471 83:20.861457326645805 84:3.0440325846041665 85:35.292081398282434 86:1.0244144829336 87:9.157617129369886 88:9.186927514970304 89:9.201630218807672 90:5.960123675701919 92:17.06566911637491 93:52.20778942037638 94:1.0844368239325919 95:3.209613557613703 96:1.0926578536909703 97:17.154720973596877 99:0.026682931555932203 100:3.3198899858722077 101:0.02902010680621433 102:21.943899266416125 104:6.3700068093200155 105:13.70131606085246 106:17.96681679037899 107:22.521477692164538 108:18.01509934777394 109:3.5270416400744926 110:1.2780448571650944 111:13.924536243476773 112:22.777126978184913 113:66.7671284348532 114:6.645777164471558 115:1.3407274487945384 116:0.06057640455938491 117:61.343168692071096 118:0.06524471192977956 120:1.3907993748541077 122:33.47179403582058 123:3.803839983921341 124:228.334761291023 125:3.8131649117364104 126:6.909890940183836 127:0.08380136890262162 128:10.707256239914077 129:19.188051736933833 130:75.34247561865207 131:14.80840112351169 132:28.909079551457992 134:10.798937622196984 135:24.1043762110603 136:0.09655600178902203 137:4.025056423649589 138:4.075085748483963 139:1.5683978440909883 140:1.5970779111107813 142:0.11715072183243617 143:24.721455641251666 144:15.416132327556754 145:1.644002140860359 147:0.13132045088729274 148:40.978528412216995 149:30.135512085372767 153:1.6922424921323247 154:4.3040632791167885 155:7.618272575848261 156:41.21993665216393 157:1.716871452320546 158:1.716871452320546 159:20.467658466700833 160:0.14971993190341215 165:7.935921264125183 167:7.952286127879334 169:0.1714673497779848 171:1.8721830077633292 172:4.677194982130112 174:4.68910885270358 175:31.595027591918754 176:0.19522046483072356 177:43.10585834373727 178:26.49537797141416 179:12.262265223996865 180:1.9620747646084142 181:0.2068963664934089 182:55.55301319957668 183:139.62504572818483 184:8.448562386912673 185:0.22529523927860293 186:8.448562386912673 187:89.0869189402813 191:17.276767445249785 192:2.1243844247820878 193:0.2561358412495871 195:2.1475771298354958 196:8.723034167255094 197:5.117984069755527 199:0.26783861221887406 200:12.965792956419975 203:0.30006286622263184 204:2.300857733634302 205:9.130144498837865 206:45.7960447851887 208:5.451676418363338 210:0.32947072635644037 211:0.3350392119809374 213:0.34067790569226275 216:18.49157455822138 218:2.457062085229494 220:0.363951786988259 221:2.4933462432756865 222:5.690467999894645 223:0.36995442726313715 224:9.631995927138291 225:29.48899476997181 226:0.3791002088983779 227:0.3791002088983779 228:9.675748078342673 229:2.5583014798952903 230:5.81524826401035 231:9.76419972447177 232:24.316285503498513 234:19.141615197729653 238:61.010609674188416 240:309.4966633030405 241:14.473989782298906 243:6.009670301067903 245:10.060752120619796 246:6.04296060525848 247:0.44815469798651136 251:2.785767750188083 252:19.798479459026645 253:14.837226835487247 256:2.827692577091802 257:10.347631922265382 258:162.76111881120403 259:10.396747273287554 260:0.49189040051847094 261:0.49568630171256806 262:15.056752107317248 265:2.9138149783899587 266:37.37806449122187 267:6.390890349581524 269:20.380049865033005 270:15.282248912258785 271:6.482414107254372 272:0.5349947842684969 274:0.5472818464692124 275:15.480513788681096 276:0.5514299686489037 277:6.55703233897556 278:3.0606175598815066 279:10.856821423793265 280:44.49935100130671 281:6.65211444577327 282:3.0839981452420653 284:201.79772800610885 285:0.5812208832543005 287:26.601127170307223 289:0.5944034970615895 295:3.2042851664557137 296:45.4571398567929 298:6.8687325492068965 300:11.239039808473022 301:3.254044569939081# chronique
1:74.78201027439073 2:167.18426226268397 3:59.091761697018974 4:20.177888032441192 5:9.096886667846906 6:14.705400718596712 7:76.31405390660721 8:28.23338612059518 9:7.754932444044788 10:160.22870618961068 11:9.335724272655478 12:22.027267146044483 13:170.73473887101719 14:42.93602175776772 15:5.202420523004533 16:204.8074299577133 17:1.6279489317820934 18:0.5533379403990702 19:20.698863486482445 20:562.6204999031164 21:46.69536789912563 22:6.709834474455827 23:6.913532139480386 25:0.10837683899837795 26:4.956333008831782 27:7.913731136707637 28:17.898606850432902 29:11.133744412391728 30:34.77885491203487 31:50.263418464029 32:8.71915733702829 33:0.28383246350659985 34:0.2869013676887407 35:19.209864522760583 36:1.595230320145829 37:0.3321654389007841 38:85.16439998084097 39:28.527118731731623 40:47.58710172913984 41:0.40664277162727147 42:1.8551437116091216 43:10.155119697717057 44:0.5120222361353738 45:0.0165048891334262 47:22.39131830465059 49:0.003794093476984862 50:463.1682357893868 51:27.39810934374084 52:75.15429299392558 53:2.44303080774328 54:11.259490693078297 55:0.719359183566811 56:2.5140653327796483 57:0.7400760781819491 58:5.04613819074286 60:43.01370875920208 61:11.56456276571439 62:54.09948871483881 63:2.674885513541423 65:8.284180629898966 66:5.015590653883737E-4 67:1467.645991056625 68:66.28053104083136 69:0.8607177403852289 70:0.86746913997689 71:39.02931909362402 72:33.98863601123082 73:12.143370689666705 75:12.362474527200826 76:2.928358386147578 77:12.517502510898673 78:5.716706835564574 79:0.009309423754143214 80:45.66964311333468 81:12.657678590314346 82:1.0040520206669152 83:0.011685439456688507 84:35.38854201024007 85:9.109431810292692 86:3.12313926449246 89:21.38087561738718 90:13.055212465368223 91:41.283852319860856 92:6.034354697597982 93:3.237119272763361 94:6.057041256508319 96:9.418768585500136 97:0.02312988330470416 98:31.180526920936664 100:26.66983904659277 101:0.031720020719717176 102:103.28309127895012 104:9.87012605913963 105:0.04334220096634337 106:0.045610570659029924 107:54.37246358337092 108:48.63241508910553 109:6.533806503791483 111:0.051990009425038286 112:0.05450849385010295 114:3.6768832587408777 115:14.26081104502241 117:1.3858785852735116 118:44.18203963136097 119:18.76590335706963 120:1.4112487599116859 121:3.8129892177128246 123:44.5092893381721 124:10.56195234202864 125:6.9499544254868795 126:14.605539122642998 127:1.489923733828938 128:0.09044971358289824 129:14.872826003979599 130:24.035562368915365 131:1.5115754244562074 132:0.0939495895254475 135:19.481649437203284 136:7.242029376668994 137:0.10243787392700612 138:11.056636604622003 139:19.702761105805024 140:0.1167152659160925 141:1.6243187748499903 142:19.956774051777934 143:4.236217723525697 144:1.6596645976612454 145:11.326844178864365 146:0.13365816727670965 147:11.445716825781863 148:0.1366259948737864 149:1.7079421879137697 150:0.13812569253707252 151:1.7140714078060377 152:4.342387112735897 153:11.48576412319309 156:41.391119143241895 157:20.422810084583563 158:0.1457839724759047 159:1.7702061674720981 161:20.602576406509694 162:16.128361640137868 163:1.8151084805431104 164:0.17214291495596082 165:1.8478693329305456 166:4.587468548955557 167:8.007689663124935 168:284.46206470577465 169:36.70588219578381 170:0.18460289452225784 171:16.443293107973236 173:8.191176972049433 174:4.728301362932546 175:8.22518187659813 176:0.20149687861407845 177:4.800737915665347 178:8.311086848213694 179:0.20933154844328503 180:21.578686772323614 184:2.0573330849472433 186:4.937211247477227 187:0.23409216326817306 188:12.65544669753383 190:0.24944159324632856 191:0.2539543027962196 194:8.779561939104221 195:0.2654895739639912 197:27.722869961362203 200:22.57207074456252 201:0.2773949314071692 204:2.3248584540332704 206:9.187208875356877 207:9.268110951118775 210:34.46698158882854 211:0.34284873783133246 213:2.4368645149064605 217:5.625187887101228 218:18.68203881354439 220:13.976427241903917 221:5.716188432693273 222:0.37807059896912104 225:165.61558203957946 227:14.115738384971095 229:9.755496159174987 230:2.6020030906334357 231:5.872424776560153 232:209.18274783237737 233:0.40949057323615234 235:5.9043833777455275 236:2.6404023818679767 238:9.911874633319814 239:201.37816517379164 241:24.762123829067466 242:36.28508580960708 243:10.072306872869149 244:2.719177656752731 251:6.203389626063901 252:0.4748352837526791 253:6.220629865274657 255:2.8425480198240853 256:0.4896046723744862 257:0.49335504899505467 259:63.175432926476006 261:2.8959019823482723 262:0.5047480142469927 263:0.5085934944190582 264:0.5163571946621777 267:2.9504616085591593 268:2.961521956854409 269:31.687167680542395 270:2.97263259852665 271:0.5443120612414655 272:0.5443120612414655 273:26.121302823058603 274:0.5566757936988034 275:32.01770254380955 277:20.75511404169132 278:71.89494548884304 279:10.915802441426553 280:57.92056721977448 283:10.995893148741263 285:26.60988098462846 286:51.51334286947342 287:0.5996305157788185 288:15.932359932121383 289:26.760290473397536 290:11.15912775676941 292:6.851326088890826 294:6.851326088890826 296:6.911528183288386 298:39.190144404022845 301:0.6454238734881849# femme
1:332.9276510496511 2:135.88343321218596 3:139.75620550511613 4:21.031610556209138 5:0.005944734464311657 6:5.6770438641506535 7:60.12747617122165 8:32.782807231013095 9:30.111087897124474 10:0.005461294371010074 11:1.3813720578878999 12:60.55373495398007 13:5.258860865806216 14:16.70297495518399 15:48.68375449474427 16:35.728764369699505 17:20.626021663526753 18:0.45199885931188627 19:80.33588704822218 20:14.562273792678779 21:22.378035474071552 22:19.82125337804072 23:4.701361826543126 24:24.738802587895012 25:20.90415288633067 27:14.660313218295618 28:18.410840611631784 29:8.398999135007616 30:54.95806061158747 31:1.5989610595158112 32:108.10094328224018 33:12.297496722041288 34:32.369895158021436 35:0.06983848921884403 36:1.7104068946780644 37:9.380769552536233 38:16.56406303595552 39:64.28465900193832 40:6.665697922660719 41:0.03188142682080286 42:25.35564372211855 43:14.035663641924232 44:4.475849524833368 45:35.95407774425391 46:22.39131830465047 48:0.001776428603218245 49:2.4941920011776206 50:4.683377894440365E-4 51:8.015373715683312 52:11.446412077021177 53:0.7619001080366837 54:23.772232202417584 55:5.147691523834366 56:8.231156104697751 57:0.8072822070569726 58:5.248596946172133 59:43.67881570909581 60:8.618123973845043E-4 63:12.09273978348743 64:0.0025883388708476808 65:0.0025883388708476808 66:20.207824188725358 67:34.44038156083573 68:24.877514047389568 69:5.575232670560594 70:419.8694040256667 71:34.66983458060569 72:0.006243551902218899 73:2.9716714512653355 74:25.436408355116992 75:20.996590313807015 76:51.37647602420518 77:9.173467685926575 78:3.1480953838659427 79:1.0559580857422963 80:5.969115956264577 81:0.018768966323572705 82:9.301156917967097 83:6.001618101603712 84:26.159373641674605 85:36.145202537074645 86:3.2667099268773443 87:6.144988535144751 89:3.320082417330444 90:1.1641063393268327 91:0.030739585016218332 92:1.1724789548979837 94:3.382222467883315 95:31.73322178917245 96:0.03378250103785578 97:3.3979518658545995 98:3.4058461102786475 99:0.04105718156366318 100:6.444683623915892 101:118.35283429318662 102:3.5266759993947527 103:10.105054241459731 104:32.7672895920427 105:6.675413150330895 106:3.686520689299191 107:3.703808546467158 108:0.061593151546677535 109:0.06248134818766645 110:18.659353687433253 111:1.3849864353058812 112:3.7827358994479043 113:1.4144457133997372 114:0.07472576731630631 115:10.586974520754312 116:1.4546121793543156 117:28.735488276790974 118:0.0861327948086696 119:0.08721896977844146 120:1.495823168942656 121:23.973990691178468 122:39.667360960914344 123:1.516831110919038 124:0.09505766003869333 125:7.16988386899803 126:7.183537764259507 127:29.428059945448386 128:1.5870249590382017 129:7.350134564173315 130:24.527752565306105 132:11.121666719435115 134:132.49609227801204 135:0.11981497572173405 137:11.252216684952545 139:0.13074698390767944 142:11.539909160296205 144:0.14831320007786916 145:0.14984232390659513 146:20.614925972776195 147:16.03456486534427 148:0.15923404801838809 150:7.867132926937669 151:1.8041641155146773 152:0.16244842280579877 153:41.94573475464456 154:354.13161285163466 155:30.914700543276734 156:4.532630676753672 157:11.859415194633232 158:7.94507060571069 159:8.024100021618414 160:36.7485518377483 161:0.17916647789781773 162:4.678096500019824 163:16.49015770878167 164:61.225694546768786 165:31.71519371549844 166:16.64694532219312 167:1.946832810553884 168:4.747184347292137 169:61.42387961329143 170:0.21017472128198908 171:8.33483809096761 173:0.22193898579972862 174:0.22394295595405533 175:2.0364497868169082 176:2.0435166523464514 177:38.1445782628565 178:0.23623202275596283 179:0.23623202275596283 181:17.18866527435566 182:0.24898590397862747 183:32.77708186248533 184:0.2599796559466137 185:2.1526381014559917 186:44.58095431273037 187:63.42290441877798 188:2.1751873001126687 189:0.2667393090938613 190:13.071823149042135 191:0.28300113159430274 193:8.992412177663255 194:0.2950474539279329 195:2.2679305101293634 196:9.011244253073459 197:5.322462621318692 198:2.283796031900728 202:2.315888626859055 204:0.34428794042916017 207:40.80261483915481 208:18.68983974846287 209:13.900590514949165 210:9.564052797593318 211:18.82029260517909 212:0.3784113271007632 214:0.38434098144081713 215:2.545935267787896 216:9.689363155186838 217:2.5639665041874196 218:5.82329430367125 219:14.224498510395616 222:14.335404244488009 223:0.4119215216585011 224:2.6563355362541063 227:9.925955642230473 228:9.96996334522171 229:2.68478779158616 230:2.70395206655691 233:2.723275542204536 234:194.23180758122894 235:19.6049248474429 236:6.090186649779466 238:55.38718697713317 239:25.03218658138399 240:42.75857698106639 243:6.221815163530162 247:6.289169157198297 248:6.306172662354846 249:91.6507775683441 250:0.5005063161923277 251:84.72236603223568 252:2.9151929801800307 253:2.925732718310197 254:50.156944227068685 256:0.526828969389086 257:10.645552813440373 258:85.48622158916226 260:0.538457536033125 263:6.533472858737712 268:6.624126461917483 269:0.5705291628882252 271:3.112205684369341 273:32.418388222695086 274:15.86458409287299 275:15.86458409287299 277:21.13152707005808 278:26.85660510588546 279:6.830325748733242 280:0.6129016220093956 281:0.621695412918873 282:0.621695412918873 283:58.96853089014274 284:0.630599328768251 285:11.264717920121297 288:11.346467132870833 289:0.6441653132719318 292:3.3136628539907584 293:0.6579885468631705 294:3.3136628539907584 295:16.41947044789387 296:7.086883373002964 297:21.811103185537068 298:0.6720749672900695 299:16.49145209339568 300:7.107233016427144 301:11.598058281536233# origine
1:115.29570708886295 2:20.09128248001213 3:47.4037338879983 4:81.92144059248369 5:0.2358058481097524 6:90.44751161906508 7:22.32285665112646 8:1.145227167400094 9:38.06438441152136 10:18.90298893660529 11:22.511310485022467 12:10.05041232441129 13:13.372677212529874 14:5.4756782425741815 15:0.003197144419138282 16:1.731456298990989 18:0.43789282007745617 19:113.79814224936744 20:1.99874204030924 21:2.2226751635920823 22:7.079351594488147 23:50.74253957196309 24:5.014291912934078 25:29.091833522937776 26:5.253287626654332 27:30.607991165640716 28:0.235836915229044 29:15.029362752543063 30:1.4748719045978194 31:27.84342846702416 32:1.6634807596924728 33:6.198465920338913 34:3.690290166011813 35:3.7092782635374704 36:47.38307209460283 38:48.28249841597889 39:0.4415617925359042 40:1.9164821271383599 41:0.47387787582376767 42:4.210342352735409 43:22.117182035995032 44:7.34905950694706 45:0.6150620434990676 47:0.0017764286034678972 49:7.9902313611103875 50:42.79676881721621 51:5.073857797101342 52:2.5866602027250676 53:0.7790364076908697 54:8.227395197950978 55:2.658580788639152 56:5.236001997388069 57:0.8248015675290649 58:71.95380418801867 59:15.734619289199776 60:28.98172730466312 61:5.36622369958258 63:5.480835579408094 64:20.262260749424563 65:2.8471268851584637 67:44.99426822397638 68:20.533845400294013 69:0.950295480727509 71:0.9608214035357211 73:45.508902038009936 74:1.0148921000426296 75:12.793895680382791 76:141.49537632784816 77:5.947821019056208 79:1.0753163075822847 80:58.008788890821265 81:13.091270734430221 82:0.021554082905374004 84:6.088383557928649 85:13.216702207516793 86:76.72782185169397 87:1.1550733302948575 88:0.030040386700775086 89:6.2330496159696205 90:3.3882502985639316 91:0.03363324670118593 93:13.56637996846257 94:31.858299882337487 95:3.427457306093745 96:6.347243951731854 97:6.347243951731854 98:22.272332450383885 99:0.04435954077550372 100:0.04582091805793312 102:1.2797233546877917 103:27.76797733728294 104:0.05851802701191526 105:0.06110318144278412 106:0.06375472025846599 107:23.252655145324677 108:10.356895291074094 109:3.750862622619084 111:0.07115595524698522 112:23.509683875451703 113:3.8481214698747426 114:14.620302231672644 116:0.08530328735172976 117:1.4916759074767827 118:1.50202941061096 119:3.9760806059094636 120:7.158425162369259 121:231.55272766380884 122:29.186174267086106 124:1.5441150746924233 125:63.3891732580631 126:4.051394742590084 127:34.843879130343055 128:4.157678619158614 129:11.158793788998832 130:7.421031804050396 131:0.11717679609828517 132:0.11848025085154042 133:0.11848025085154042 134:0.12111463347257244 135:11.288869543426944 137:7.535504292669094 138:105.14534362904617 139:0.13627187997401427 140:0.14354523778397105 141:1.7357365025461902 142:4.4117360415808635 143:36.03717369888023 144:11.673494683032608 145:4.454093024551885 147:4.518558837617178 148:0.1652443805845105 149:7.924782039294028 150:7.924782039294028 154:1.8274053033285116 155:60.23633054297677 156:0.17348796389939916 157:0.17516883735641425 158:36.64382321270153 160:4.650954801600003 161:0.18548341192242593 162:12.183521681558082 163:130.83364888303893 164:4.764971078342403 166:16.739714666805508 167:1.970636110725286 168:21.510981412838596 169:4.799855827761897 171:16.899238257414826 172:2.046476032885884 173:2.046476032885884 174:0.23087311640052735 176:49.97267632735412 177:0.24331549491314527 178:0.24331549491314527 179:2.0963023636215876 180:32.70412889773485 182:2.140018875735608 183:2.140018875735608 185:22.45578537131769 186:8.79383383880488 187:182.84537804436823 188:84.04213359443801 191:0.2906212094316685 193:78.08624717441636 194:9.070605338635197 195:2.292858114018939 196:0.3027952984559981 197:9.10850007493454 199:13.415336071733774 201:13.44006662064511 202:13.4648741136351 203:34.6388487168544 204:0.35252131128689523 205:13.846520156082791 209:5.702017782951133 210:0.3781123748623367 211:0.3839875115677384 214:41.42184525713918 215:14.165418286727517 217:9.770755211462731 218:0.40510893753865773 219:14.302084540746288 220:14.357399749681884 221:48.127768000420346 225:30.24975942742934 227:5.9900780343915585 228:2.701393411841131 229:2.7109420286245256 234:6.1175001661994814 235:0.4568186013098154 236:2.76906782188967 237:30.729673722690634 239:0.4670749913418999 240:30.876868054528565 242:0.4881477694989301 243:2.8488653391145005 244:2.8488653391145005 245:6.299128564761148 246:20.098219769974268 247:0.5026229414098504 248:43.49567905445438 249:0.5062963619787249 252:0.5212129545953014 253:0.5249985826287228 254:0.5288071085990668 256:0.5364934795081592 258:0.5481987191278156 259:0.5481987191278156 261:3.02776198735047 262:10.781133529064709 263:3.038703902283169 265:3.071822350623922 267:0.5722578982062668 269:26.48800083716709 270:3.1053871122995163 272:1191.1722118325774 274:87.34458283401831 276:45.25736843016395 280:0.6231028533449979 281:39.19136880289214 285:0.6409027954195123 286:0.6409027954195123 287:3.2923468877301936 289:39.5187609603274 290:0.6637831187942961 292:16.427416062820747 293:0.6684453681184696 295:16.498845516505455 298:0.6826084666868648 299:27.678402414126687 300:3.3911915203366267 # voie
1:794.2349101863425 2:85.75771059271719 3:38.28050663877944 4:70.36075912821141 5:0.26235557909436624 6:0.3375863103948605 7:6.328243777487468 8:0.836502854714118 9:0.9889925055392583 10:42.389837681134466 11:26.470233807499305 12:5.194980947271442 13:5.445621154087584 14:1.7437834384819813 15:44.917870429355204 16:0.5574262279887833 17:204.91439281865803 18:42.17511197492843 19:42.17511197492843 20:33.72927727929038 21:4.258989720775271 22:65.45988799862926 23:0.22106387555159857 24:84.00272506906965 25:0.17931186213775568 26:85.48093293531943 27:0.11745733373793316 28:60.148417392006195 29:15.2224116644567 30:27.2339854502752 31:0.3462877150701863 32:28.328920474306795 33:16.152387511313297 34:79.62717779248338 35:68.50524766995562 36:0.049672873258726005 37:123.75371744133521 38:1.9065770839443839 39:0.030718660624018714 40:0.47301284398605764 41:17.32002170260316 42:30.23904657209642 43:0.007751010581089925 44:10.723277255682614 45:14.518034492326448 46:0.0037940934760176204 47:2.49419200117799 48:7.990231361110926 50:2.6092184648310184 51:0.7902608852538456 52:1.0536814285013962E-4 53:2.6686502369948393 54:0.8265769674354351 55:49.13157078708921 56:0.8452187803887863 57:28.993978275102467 58:0.8673855366935366 59:39.02540055769282 60:12.104981009846709 61:0.0030359142225959658 62:5.521421383890263 63:0.9298970926998837 64:24.94139343548511 66:0.9400901275436672 67:12.505444220660012 68:5.687729656385517 69:0.9817745971182883 70:0.988866523700091 71:3.02724809934563 72:16.603122418737815 73:0.012272779328400164 74:5.9014836043618875 75:5.943289025938659 76:0.017698113339141563 77:0.021289183503977124 78:26.254254387924313 79:1.1082427589521497 80:9.463966230202235 81:17.344376639503185 82:1.1319196922558112 83:6.146869127652262 85:1.1560259672508528 86:53.21964327881174 87:71.26522671871653 88:9.726823919979038 90:1.2182300871185625 91:17.84604856320103 92:6.393472498156984 93:6.416499631084812 94:9.86206604699523 95:0.04148052126417043 96:9.892477140118743 98:6.451236726151321 99:162.4650244935955 100:66.6291090038879 101:48.99482346904403 102:1.3147358556794848 103:18.560738281477054 104:6.787286584577248 105:1.389123782381441 106:1.4034860785168053 107:0.0725012800929902 108:0.0725012800929902 109:1.4179830070662542 110:121.8915741029932 111:1.442448032841953 112:10.630427636913014 113:101.58438910198532 115:1.5027530374069027 116:56.948948882908816 117:7.186332333654 119:0.09989831726232416 120:0.10223197467628566 121:4.070280351536648 122:29.42738141163528 123:4.098688536771558 124:4.108209323138689 126:177.2948532350712 128:7.488662387250045 129:4.234373995818899 130:1.6583461444696845 132:1.663974832194183 133:64.72468805550261 134:11.358026969898866 135:1.6923948797836168 136:1.6981347699369922 137:0.13714615018753196 138:1.732972123965053 140:1.7685048852920524 142:1.7925889426013972 143:4.500832595318686 144:53.836817768619625 145:0.16579187153572214 146:25.879441261650754 149:8.022193760545916 151:21.026792678382858 152:8.03776330748606 154:8.03776330748606 155:48.35538438198685 156:8.08472991694287 158:12.061161949417563 159:1.9244712242667932 160:26.36310528528874 161:12.184942157612774 162:26.575765274108797 163:4.7880374111169655 167:16.896331003426386 168:0.2186980070248916 172:2.087279525960822 173:12.678731446477245 174:2.0943641651570406 175:17.245886870037705 177:0.2554521049630829 178:17.383729877599496 180:12.858105906432739 182:2.1813760074112882 183:12.972335534441417 185:5.212216758355272 186:17.693964454242433 187:13.111635622390011 188:8.947917976119868 189:8.947917976119868 190:17.92587416163653 191:51.81411877353192 193:9.151970178124422 195:5.408971054687896 196:0.31603921531408985 197:13.495545742888366 198:28.571134488758577 199:0.32621482604552154 200:0.32621482604552154 203:2.475003601828111 205:23.932788008575848 206:29.378155720613215 208:0.3866579068177674 209:14.108333709206764 210:5.8038309443352745 213:0.40453969751779495 214:19.17388556214035 216:5.893567222903929 218:0.4199287423157517 219:0.42306102457848477 221:10.001288210151442 222:10.023013477844401 224:10.088648405426238 225:0.44550898719824006 227:2.726538659460368 228:24.958622351341134 230:19.75486900856696 231:2.784205804519804 233:25.16621615905168 234:0.4723199096710424 235:161.71466094635113 236:0.475760914277952 239:2.833361030519953 240:37.03259577614986 241:25.505871202217243 244:25.592275593594582 245:2.9141739878455444 248:10.592210420219065 249:0.5223940048684944 252:10.688243591684142 253:0.5413092065274929 256:85.88185524167515 257:3.0406702460365445 258:38.19285820334605 259:32.11921113404758 260:15.6186009015395 261:0.5687567631885042 262:0.5687567631885042 264:10.960042829001566 266:38.49627123200395 267:0.5890796858213859 268:256.8773541621315 269:3.1512590992691454 270:6.761691006204362 272:26.822178500608498 273:21.267401430369198 275:3.220021793560584 277:11.243852505976795 278:0.6404358177400363 279:3.266916395049224 280:3.266916395049224 281:0.6493659235293879 283:11.40406855084367 284:7.027889289786614 286:21.68262776223445 287:27.460854857064053 288:7.087029033806931 290:0.6814994740890591 292:7.146946533966038 294:3.3880234011257877 297:22.0709156383132 298:3.425480590736115 299:11.70842835943878 301:3.463478601933429# entraîner
1:222.0439572654765 2:436.07798932574366 3:38.51510034555396 4:7.4217296541181295 5:15.153974669275673 6:13.07242895562921 7:8.619703568713803 8:129.35973125320803 9:0.04968344348854316 10:1.4630601619707762 11:7.4425120454366684 12:47.75947556706086 13:7.936715627017827 14:17.173072183003786 15:28.28124390282746 16:358.57796487353926 17:0.01271058160719305 18:3.922731797452234 19:8.809986601317352 20:344.32146538367715 21:19.212172580507435 22:41.234719960238266 24:5.157135431686169 25:0.16812611835320918 26:21.91432539529991 27:3.3130441239870114 28:1.4671985196360193 30:8.779394654608817 31:3.7258712749939407 32:28.443662013998644 33:20.089314601063517 34:6.367853172856942 35:12.696719650966767 36:16.516918292858424 37:0.040538766371552994 38:59.39154667852272 39:4.155095364198787 40:9.998293015017438 41:2.04553342131914 42:44.87768339775775 43:18.281126294779384 44:14.394202154709667 45:7.636313964005452 46:463.1682357893871 47:4.683377894592055E-4 48:42.79676881721711 49:2.6092184648314753 51:8.247199456162251 52:122.09121610535054 54:60.327535811165944 55:24.286936414738285 56:24.384640726858187 57:0.0019589885419596742 58:0.8796347527969065 59:5.433819636804067 60:0.8958339519190954 61:0.0036998381208925746 62:5.557369414014443 63:2.9312688257785817 64:0.00625922490089666 65:2.9312688257785817 66:5.635042102081714 67:261.2327006044365 68:51.0101400501879 69:30.18898028703074 70:45.72606286284569 71:16.674782247413447 72:30.27805346208052 73:0.0135496659051496 74:128.1064113583355 75:17.059938166144512 76:69.70680749908614 77:6.075492292301196 78:9.455508612190304 79:1.1216498186483497 80:52.81948563116227 81:3.3087182358640868 83:9.55583217686721 84:6.216829621488871 85:42.051303415279435 87:17.741449040344 89:17.807586855669562 90:37.280999551882125 91:9.865795166238463 92:1.240639831437875 93:17.98593384570698 94:191.6637779945673 95:54.13587563979335 97:27.305699057110054 98:13.834498323575874 100:14.064785306226685 101:10.174275498242123 102:49.184996838402085 104:0.06787743162004818 105:0.07064140549184555 106:3.8159353822855375 107:114.65754186745046 108:10.529765047373006 109:1.432599170302976 110:3.8774370639523212 111:3.886314729767898 112:0.08443034777669779 113:0.08758094448981275 114:45.09500869070252 115:360.31964511991714 116:34.33183581634223 117:51.30822938541914 118:1.5540253575795984 119:1.5592866660911764 120:0.10560350560720713 121:0.10679996304799931 123:7.346591581276586 124:4.135092124003187 127:4.23191138483318 128:20.054908643169053 129:7.541653844510833 130:1.6737457681779577 131:4.271388333175241 132:0.13117780733587517 133:4.28132589603377 134:11.408694233163587 135:0.1381311084190187 138:15.861618070586365 139:20.495885565603743 140:1.7842281346905928 141:16.028124938854912 142:11.791573700476814 143:16.148862886562956 144:11.850716148535055 145:31.052760519760596 146:36.67725335501471 147:8.04608905906461 148:4.614562192368133 149:12.010714164668158 150:0.1815366919871437 151:4.636422693397895 152:36.85123507662438 153:12.030951906450147 154:4.636422693397895 155:12.05124335181293 156:4.669454346183324 157:26.24036373261134 160:12.236324830285122 161:31.756632813584318 163:4.816027375907849 164:147.5563218733854 166:0.22336406391565966 167:4.885626251752636 169:4.897349665082803 170:0.23326023130737217 171:4.956506879523246 172:0.2455355341634735 176:5.05307469756577 177:2.154081137336248 178:17.447396980950533 180:5.114663695962194 181:5.127098124745666 182:13.024331466474083 183:0.2736897246510834 185:17.75781894962653 186:13.140328582211618 187:2.2431910204181085 188:13.21075280462096 189:33.623129776182395 190:17.98986494523304 193:5.424374985384279 195:0.3214548303912616 197:5.4648226289035104 198:85.98352658805267 199:0.33169858627718757 202:5.519386174692965 205:0.37800221914352394 206:29.466222410618872 207:24.161391633029634 208:0.3925164755158854 209:35.43308163989539 210:9.766644624394761 211:19.13934202136696 212:19.17230616627358 213:0.41050048977309284 215:0.4135593834297949 216:2.64208568691446 217:0.41973088376693474 218:42.04292122648411 223:10.064309602759165 225:0.4516912685514711 226:0.4516912685514711 227:0.4516912685514711 228:0.4583103017029735 229:6.140335734928403 230:90.74688134552567 231:2.8021947997459558 232:49.29220217961395 233:2.811961752736558 235:6.220718194796526 236:6.2369762796316115 237:6.25329579993502 238:36.96594309087891 239:76.85068459337133 240:15.057958560630341 241:106.9448296803321 242:0.5105043635964365 244:0.5105043635964365 245:10.562798234940383 246:0.5178178042363814 247:0.5252180725537885 248:37.64520116780525 251:6.5230979286257575 253:0.5479515228935984 254:3.026793638667098 255:0.5557108994463841 256:10.827606101342 257:15.60876352740015 258:15.67226649953279 259:32.20824900475244 260:0.571509473086584 261:3.0918018684825004 263:0.5795512545952104 264:21.012215042878005 267:21.09150177568229 268:3.158546383654723 269:3.169844450154134 270:6.791997994322178 271:11.181296452713196 273:16.063690727182504 276:21.45594356119909 277:21.45594356119909 278:3.2856721413232117 279:3.2856721413232117 280:21.580302217995005 283:3.3214646850273377 284:3.333506356663562 285:120.32704704616481 292:3.406949546628674 293:0.6934259801557725 294:46.59892700854284 295:3.4318956148016966 297:3.444457856769101 298:3.444457856769101 299:3.4570801863904355 300:11.750883141551956 301:11.80780630735609# toucher
1:62.14040917854017 2:51.705662243708 3:78.06783676448161 4:4.044636503415728 5:71.33438592364338 6:68.65698401921901 7:11.162206804103459 8:16.347991746451736 9:17.056270903233354 10:16.05635473024929 11:10.149085130791384 12:31.016228703242348 13:68.00507639223964 14:24.396212724489555 15:36.568574237873 16:24.6309921649347 17:0.45684822673233505 18:11.788342884311234 19:8.871802455700143 20:2.1155691657736586 21:12.509514515890281 22:0.23398234460203393 23:4.94187415725677 24:14.1265526376926 25:7.886623790199608 26:1.325373767085726 27:5.739915153849596 28:40.51186271408731 29:0.28276574064048804 30:3.509850181016717 31:3.7580779543821783 32:24.258260390416577 33:33.07247617984465 34:9.39819338757712 35:0.389167698211411 36:24.64910150043678 37:0.038053983361658855 38:0.030919024858064317 39:49.35533428994259 40:4.216496181115504 41:0.020146682378696597 42:25.974994807259044 43:18.362953203873552 45:2.3761699924770987 46:27.398109343740632 47:8.015373715682541 48:5.073857797100857 49:0.7902608852542623 50:8.247199456163026 53:7.724208510912245E-4 54:49.361090885681755 55:0.8570159379191302 56:33.97568815725157 57:0.002504231277015262 58:5.460435131602729 59:12.161539055216693 60:29.459094112361914 61:0.9148859705210831 62:0.005959227423728553 63:2.955769776430218 64:5.642074540994675 65:0.9551800297023452 66:29.944978026514438 67:12.625359189087474 68:0.01067438486305265 69:432.9002722569558 70:21.022464725347003 71:25.601293304028317 72:12.741146598674966 73:1.0401210917899548 74:5.974949651836251 75:3.2098322824358 76:36.05083400162316 77:618.373556878985 78:9.504477638250114 80:1.1510679774402273 81:3.334138683736711 82:6.2101583464453975 83:1.163097382630389 84:13.451865614551835 85:6.27628116202292 86:1.1998363475798708 87:0.03786117073787613 88:1.2248827803419848 89:3.4713923896348318 90:3.5027167214165513 91:6.456962500965852 92:0.0439119264690186 93:3.5343498389522767 94:6.491566381712408 95:18.08165030932932 96:3.550283588765939 97:18.104212285425945 98:54.38939788154942 99:10.16121441695098 100:14.126380782565004 101:1.3387936071610496 102:27.889311432010402 103:3.764816789809566 104:23.409242295509475 106:3.8424287103067636 107:23.63416918968902 108:6.963819536409296 109:14.626141811770626 110:1.467030502998616 111:23.805421310791065 112:7.07910050954952 113:7.118087645447502 114:10.815848176869931 115:24.154729165450203 116:15.024961636877606 118:29.38249571094933 119:29.41664049898972 120:1.5850730579287808 121:0.11025715440276583 122:0.11394842622678394 123:1.6064897620596728 124:1.611886611777431 125:19.809430547979186 126:0.11645196161419734 127:11.330063756457026 128:1.6780121105113601 129:20.156625681747474 130:7.5949918303717014 131:4.29871622310921 132:20.21099040234241 133:4.308670818844563 134:11.459706951663597 135:4.358859653902248 136:1.7293100085914406 137:4.379131500424505 138:15.924644219916546 139:25.487438710353224 140:1.8000889189626177 141:4.5031844756139385 142:30.99940504574756 144:4.566814541969924 145:7.993306522388673 146:1.8737251052799084 147:12.042053601857438 148:0.18417550356690998 149:0.18587959860906567 150:12.06225492204404 151:4.6643467524091475 152:4.6643467524091475 153:4.6643467524091475 154:1.8989325850443888 156:1.9180618072329172 157:8.179796831261179 158:1.924481335846554 159:26.50201299497398 160:1.9634583858301589 161:4.7757679791694985 162:12.414063955694335 163:2.003240087745729 165:4.902220220523463 166:0.22809876051670902 167:0.22809876051670902 168:12.542160278848012 169:17.049949644886247 170:4.97298681697938 171:0.24011242628018445 172:2.1205329144779275 173:2.1205329144779275 174:0.2525637941596302 176:2.1419645281141815 177:2.1708958498650595 179:8.778517418568596 180:2.1781930847330635 181:17.567231271205127 183:0.2788332658522636 184:0.2903380785729175 185:5.269595793650392 186:22.794588595731376 187:0.29267974954579024 188:2.2754749848196534 189:17.908521482670423 190:5.373601771880087 191:0.3143816920469191 192:18.172428644693948 193:9.233373198242852 195:0.32693909135344235 196:18.26197570937749 197:13.60063266207237 198:46.276731769292276 199:0.33725099287085686 200:2.4017047578812463 201:5.534810245999935 202:5.548536778143007 204:2.5270950673257238 205:5.760122363509427 207:0.3954899163312689 208:5.833117107987646 209:0.3984436940784896 210:5.8626751265387815 211:14.321183579659996 212:5.907405632627556 213:24.509631537577505 214:2.650822783117154 215:5.937491946960987 216:5.952615854865478 217:19.370366494525378 218:36.09832437952159 219:0.4352557105254749 220:2.7152865253229956 222:6.07558862863933 223:0.44810642122483374 224:10.171618847018458 225:10.171618847018458 226:14.735175008051959 227:30.64606792414404 228:6.154287309883038 229:36.683409898006154 232:10.32774586913848 233:10.32774586913848 234:2.839929638698851 236:20.026991911153527 237:2.859700186551089 238:2.859700186551089 239:2.8696469581746094 241:0.5097831251877073 242:10.557727796431823 245:2.9507325313074086 246:2.9507325313074086 247:0.5318268121212729 248:6.48425968075807 249:10.675930552402278 250:31.776870378107084 251:0.5508001933422778 252:15.505971805057657 253:10.796370678638144 256:0.5663874158108229 258:0.5783226802334354 259:0.5783226802334354 261:0.5823485986012045 262:0.5823485986012045 263:0.5863985401442611 265:0.598694186964011 266:11.069598772447993 267:0.6028419134323345 269:0.6112121777239646 270:6.8225116455422725 271:3.222818049050188 272:3.222818049050188 274:3.2575345295060854 275:3.2575345295060854 276:6.9538836101349375 277:16.218715617324175 278:3.3045654487195253 279:3.3045654487195253 280:16.320737093263048 282:21.73023020060633 284:27.516138094064715 285:16.45869832124363 287:0.6819338201638796 290:7.188354669505572 291:0.6959773696859837 292:3.4260132544948867 294:3.4260132544948867 295:7.248902887425126 299:0.7199666926599484 300:0.7199666926599484 301:0.7297719107112212# grand
1:152.50674860547198 2:866.308187589788 3:695.6007414377863 4:24.8869399905277 5:38.43922216726789 6:10.619123736522118 7:6.481589942329959 8:353.46688453448945 9:0.9499600032873664 10:34.452329851950076 11:1.5289255299254962 12:71.82526446973306 13:63.20222888818609 14:73.91929752616997 15:147.48486224032672 16:90.18522065560254 17:8.509257715860965 18:0.7212756024274738 19:47.14029401555159 20:110.12126599034166 21:23.085846130394085 22:2.670318480853697 23:2.785475195269905 25:1.2410606837395002 26:18.225583578990516 27:40.37081309311488 28:15.275479978215229 29:5.902212592703804 30:3.5257091401298806 31:6.330596961090509 32:1.7647064693677892 33:24.330645554864965 34:16.382905015208724 35:1.78915096787622 36:9.605365166679027 37:16.831795609489234 38:82.26322576163203 39:17.247871024616163 40:2.0228136004443855 41:0.019279175930740976 42:2.1160125504071425 43:10.855003414048513 44:14.499334358342837 45:118.49233522984207 46:75.15429299392498 47:11.446412077020593 48:2.5866602027253496 49:1.0536814215142806E-4 50:122.09121610534993 53:0.8383322458821509 54:24.38117082489277 56:0.002349261481942563 57:12.1139956533008 58:29.372737872308633 59:5.487928034392174 60:5.525699822024312 61:0.004824612126739571 62:2.9353476741793254 63:0.9615872142897528 64:0.9615872142897528 65:20.676724451007825 66:50.863663862390624 67:40.3696186804197 68:1.0034158014216625 69:1.0141032292849117 70:254.83354279030817 71:5.839208657764161 72:21.087874281167792 73:0.015593894182858717 74:9.304722430101512 75:187.15886238798814 76:115.2008425719916 77:1.1302108303622183 78:0.027115845733047626 79:3.3098013104631026 80:9.586344460787812 81:1.1619328161155675 82:6.228885644169278 84:17.633290201180913 85:103.4694298918305 86:1.2067969420579445 89:32.131830980167955 90:60.00178623638138 91:1.2574460925549993 92:6.487394265098731 93:13.86999951003898 94:1.2703952613356984 95:3.5553252541789875 96:3.5633104688794948 97:48.67644660074396 98:3.5713154045205147 100:141.39561979998757 101:14.196343406321246 102:23.09466578012299 104:18.816438186782957 105:6.920069474600552 106:3.8557536235608176 107:62.313212202091584 108:23.67725102300018 109:1.4547817832810455 110:7.046871024116385 111:7.059719006218138 112:1.4944511655471964 113:198.89291212710057 115:19.458846573311536 116:10.944718824816173 117:24.34631248378709 118:7.309862777083812 119:4.109398354172286 120:19.716019757609285 121:1.598069138198602 122:19.820545355411713 123:7.4050168886437415 124:185.92410471461815 125:7.418746919034288 126:0.11824912700477391 127:7.557972812448933 129:15.631453124128946 130:41.10696952342891 131:25.08229616214845 132:1.7027748540333707 134:15.723141302544546 135:1.7314078117153513 136:1.7371902843468492 137:15.839012826305451 138:0.15426312764220138 139:0.15577376517945649 141:7.907132539728692 142:7.952350045388877 144:16.268223071059612 145:8.013208985812565 146:8.074729026084627 147:1.8943882912432992 148:42.6367444052413 149:16.465335390805528 150:1.9007091959529672 151:48.63872267558942 152:21.214645163295724 153:31.51046692366576 154:4.678387035623384 155:1.9134147949896958 156:1.9262061046579173 161:16.74311678193352 162:2.0114951089955393 165:0.22852296282019602 166:12.568257380536089 167:17.055512181344213 168:17.055512181344213 172:0.25294464934436306 173:32.85433328026588 174:8.694618444154488 175:0.25718656811074536 177:33.154768826669354 178:2.179355292611883 179:2.179355292611883 180:12.98853181859736 181:17.599446680560163 182:13.102974392365276 183:0.2814310307712058 185:2.2611722856986973 186:8.9947910591019 187:5.296933161613974 188:22.935295961954566 189:5.3227830715053015 190:2.3227481537955565 191:2.3384250225250067 193:40.11661175340682 194:2.378125684247702 195:40.16875033068524 197:2.3942126753330526 198:2.3942126753330526 199:0.3400531920522255 201:18.44549142613333 202:2.4267482118449983 204:5.746042640600623 205:9.684959165269508 206:5.774903700595589 207:2.588191095826122 208:9.787322532029968 209:2.5970184971518693 210:5.87751609469044 211:29.99884528889276 212:2.6416754898293546 216:30.18008504167307 218:24.745985228326123 220:0.44475265330089675 221:2.7336736138669537 222:2.7430766789475793 224:25.06914330098593 226:0.4610936671156046 228:0.4677638144386588 229:0.4711280242857492 230:0.47791532630932676 231:6.233338963684268 232:36.95227626384487 233:10.34872161150822 234:10.371354470987587 235:20.024233140417167 236:0.4917289517194867 237:0.4952328954395976 238:77.0148839476853 239:15.07953514096684 240:0.505868098945125 241:15.198077584103405 243:2.9394144721668605 244:0.5203412396772016 246:20.423217092807164 247:10.673208413743156 251:31.976133633285446 252:0.554173159629732 255:10.866353426602501 256:20.83823892139133 257:3.0869660728320674 259:44.78232433432254 261:20.993370246104583 262:3.119759412502866 263:21.03251733180569 264:26.685543961433787 266:3.1641605581600314 267:6.80098946267382 268:0.6105067596229083 269:45.32872940030935 270:3.1979809083503468 272:0.6274835987358071 273:11.271007884571045 274:16.212234788157556 276:16.245979787831434 277:21.55526546643405 278:66.63756575972675 279:0.658192954342452 280:3.31406419548731 281:16.416744957617833 283:16.451313140773777 284:33.5601286883609 285:11.537388592993585 289:11.619470082220824 292:7.223954254568509 294:40.22355321535314 296:11.78678023054815 297:3.473182193793864 298:0.7188061583794625 # rare
1:322.90845065445984 2:2.0760778020444497 3:143.90683131644363 4:14.225182195584848 5:27.888101883367714 6:183.63216343466976 7:80.27880278189839 8:5.8592280189771895 9:296.95533469912294 10:5.153279917732888 11:379.63457767283643 12:10.474000471482336 13:3.4806323503662355 14:3.5940962764667037 15:3.647221527520421 16:0.47079936696215596 17:6.00361191858056 18:15.089733597877432 19:25.93784723082942 20:0.037742294057318264 21:4.396741027791189 22:61.07930268068517 23:37.68806988079671 26:44.19386369471281 27:3.3911073208097 28:1.5159499745316665 29:15.498464590448204 30:0.08148841037973917 31:12.667819688628697 32:12.787194162934728 33:998.736637786594 34:38.00104878375096 35:12.867619884165402 36:1.864311436028578 37:70.30822440976307 38:0.47861241694149176 39:6.962168307462432 40:2.044700970751632 42:17.74371516302607 43:105.0151490437891 44:22.697255447075435 45:0.6805017551360247 46:2.443030807744276 47:0.7619001080356067 48:0.7790364076908789 49:2.6686502369944693 51:7.724208514658388E-4 52:0.8383322458823093 54:0.0020618053675648816 55:0.0023390270867430993 56:91.28034330797826 57:0.8979022471943232 58:20.341085842542412 59:12.251835184433315 61:125.16289100210027 62:0.007367216231652011 64:8.912709323243334 65:56.51668268871327 67:1.0129808815161498 68:100.19287924348171 70:0.014311039927275684 72:1.038110596000532 74:13.086159168944937 75:46.89422680843791 76:0.023303533292603516 77:1.1439136545633815 78:21.9141871756144 79:6.201137115229161 80:96.49241213833356 81:6.255589562161553 82:13.472117973697848 83:26.790312115174068 84:13.544128452383786 85:1.2042710823828362 86:27.048729122863783 87:22.41634899593491 88:22.467656399799303 89:1.25026685037791 90:0.04599964747715643 91:6.513917420172313 92:3.557630910549195 93:1.2846770789076654 94:3.5735374345443067 95:1.2890364892874735 96:1.2934089739585495 98:0.051153932053125545 99:0.059077707867948054 100:0.06074344424846497 101:1.3605980075146513 102:3.7202899781732452 103:18.819046717425834 104:3.8304684280115397 105:33.68629881277881 107:0.08293457914030034 108:1.4648378486451026 109:3.9089104232988485 110:0.08809000422548299 111:19.232482721963986 112:1.509550456642486 113:7.176422053882059 115:0.10240089532935805 116:7.281998098192399 117:4.108551381555145 118:1.5921929063890998 120:34.91351142788748 121:1.6135090677166446 122:0.11934131845573814 123:11.207501883230115 124:15.402668181058646 125:52.18579141005268 126:7.471846190117096 127:0.1338227110924282 128:1.7015281890480416 129:212.24893669043695 130:11.480969432952794 131:20.29669599222422 133:0.14076028930157455 134:11.536882743301943 135:0.14792650191051182 136:0.14938761544859458 138:1.7882510821288744 139:59.83641251415422 140:1.8241415437818753 141:25.815754004483207 142:4.576835174176141 144:1.8669176857350185 145:4.619600961662315 147:0.1907947862806686 149:21.261029977161762 150:8.161445460118433 151:1.9233940231566393 152:0.19426466609242182 154:0.19426466609242182 155:4.717646527354655 156:0.19954938464727823 157:67.79632266592246 158:0.20133246174467564 159:4.806986078124687 160:0.21226026283619587 161:0.21226026283619587 162:4.886911719693893 164:38.02744890682689 165:0.23334511121555093 166:0.23533128521544167 167:4.956766118090042 168:21.9619382081412 169:2.075749378390432 170:8.615946166072915 171:0.2474982663975193 172:0.257971219708179 173:8.71814273306963 174:2.152981836674159 175:5.1125656631922505 176:150.39297128839183 177:5.174174860922694 178:5.174174860922694 180:51.07416905982957 181:8.87484687676013 182:27.999775017734752 184:9.03581212729237 185:0.2983116462575679 187:2.2860003385599224 188:9.090448926268543 189:51.85700103112031 190:13.461598850662499 191:0.3226108020901526 194:5.510826585897569 195:115.58577292686103 196:0.3352959749294567 197:18.419751534391313 198:0.34047310490815946 199:2.427954918196917 200:0.3457100961894471 201:13.754632862196072 203:29.514789683403897 204:9.686087364111378 206:19.010398285499686 208:5.87774696748121 209:0.40746502097785187 211:19.30272215175886 215:24.665251935633616 216:0.4319254420671365 218:0.4413918016895049 219:14.620024135150299 220:10.125270364777814 221:0.4542704010099709 222:19.706048126128266 223:0.45753665454478676 225:2.789747711916051 226:6.167749502120683 227:0.46744910714624166 228:0.47415333101851115 230:6.247452136285916 232:0.4912566740708045 235:6.295989460930721 236:10.436265634542519 238:0.501758719455814 240:0.5124450387154893 243:2.9579378409221637 244:0.5269863345753585 245:2.9785160941107947 246:6.4787423941781475 247:0.5418704313027379 248:37.89964453549301 250:10.763384432045749 252:15.587466271393769 255:6.651754711005565 256:0.5766610628399309 258:0.5886730042605554 260:0.5886730042605554 261:3.1385724472482193 262:0.5927244815983227 263:15.872023083397139 264:11.10817920559246 265:45.236470264901925 267:3.1942821830937493 269:3.2169132201346886 270:3.2169132201346886 271:6.924585298280297 272:21.45829095492409 279:0.6654173901288287 281:11.526180752841544 284:7.1357082185451866 285:3.3811715222089544 287:16.610812769776715 288:0.6975756663236977 289:7.195026884226646 290:3.442442978485617 296:3.492506428972447 297:34.180132512483716 301:3.5306833645971807# examen
1:69.47764303085762 2:220.93925306675396 3:99.7816659268051 4:38.058337055403996 5:5.8279138591749895 6:25.691127558979073 7:4.614634352822206 8:19.853851529093227 9:2.436386296682172 10:211.39597650675205 11:0.4524493649968791 12:48.53086180516381 13:0.5571580048223567 14:118.28194867179936 15:8.454081985784669 16:1.919342816068215 17:0.6656739309071642 18:52.29609438299273 19:18.656055366530993 20:47.82780711332174 21:19.611072640901 22:7.471304851241644 23:21.112669759593032 24:3.0451431094592216 25:58.465507240651924 26:1.3822182148129398 27:27.20449714275996 29:1.5818544805687076 30:133.04714324721584 31:3.8563863052700396 32:3.913634413801906 33:6.529404201385591 34:20.49602072174153 35:111.10436718588835 36:9.748628052792201 37:0.031019299432101067 38:54.7667278732793 39:39.72240911800586 40:10.229032197491021 41:0.01520551065267596 42:2.1719818146377463 43:27.25470539624769 44:0.6666904430019022 45:4.87956278682987 46:11.25949069307869 47:23.772232202417143 48:8.227395197950718 49:0.8265769674357452 50:60.32753581116627 51:49.361090885681726 52:24.381170824892603 53:0.002061805367463329 55:16.04808615186675 56:29.450064117620695 57:39.51463495816109 58:12.327487246148328 59:29.672741011133954 60:50.5546642590995 61:5.636546041941543 62:8.921834167890202 63:35.153968622776695 64:0.9941521769188547 65:0.010426451608489287 66:30.27197015501115 67:57.27149510105446 68:12.824892992982296 69:21.231530549013552 70:69.3498882698616 71:25.89287893584214 72:12.924539985996297 73:13.025332744004357 74:9.428447011968169 75:31.29042783056579 76:17.373508245562682 77:21.969617311714785 78:17.604166146053625 79:13.458150581558574 80:0.03428172908906307 81:3.4116644458416068 82:9.739809595072577 83:3.4267245249280283 84:42.507535283076464 85:1.22547457948731 87:3.526391218970021 88:3.5420032949636058 89:3.5498377350748958 90:13.950456428451199 91:60.481075226969224 92:27.57813685290842 94:54.7205270437409 95:79.25637896373917 96:10.141900652383226 97:3.629239828979359 98:0.05496868027477712 100:10.34394012007647 101:0.06660902756614148 102:44.09775511184389 103:0.07670277352230986 104:1.4486006743866229 105:3.896949972444754 106:3.9231731681902313 107:3.940767581021838 108:3.940767581021838 109:0.08871046131061792 110:1.5123375305037599 111:3.9940975188082515 112:7.196255564961529 113:0.10067150644042278 114:7.261648092110928 115:34.700050128305996 116:1.5891180118739088 117:1.6049077601447854 118:7.408350213659442 119:19.852670007478064 120:11.213656041000984 121:1.6369350969723 122:15.47613700475984 123:15.47613700475984 124:1.6586243275622892 125:20.035680015612005 126:35.31445146628401 127:1.7140624007427778 128:20.35640260597613 130:4.381964409479329 132:15.836624142347858 133:0.14672101960343797 134:65.70600913734536 135:4.442414437158227 136:41.73199243250037 138:7.902995766894651 139:20.798469662525832 141:0.17569738776915841 142:8.05275371083046 143:16.404325880443444 144:8.098464162114183 145:0.1872615941600825 146:1.9227623200993649 147:0.19757313460982515 148:0.19757313460982515 150:1.9417894894809256 151:16.651146481764926 152:4.749383476056715 153:61.36286574212469 154:0.2010941173860073 156:61.5517713652382 157:0.20826411972167172 158:4.793763067785982 160:12.445351487426095 161:2.01321104537142 162:8.494280575240383 163:0.2308276123198151 164:2.0804834353806707 166:27.23220202656908 167:0.24272288367825115 168:0.24272288367825115 169:2.101117266687502 170:0.2529597522264223 171:12.830621923105538 172:8.779748387594312 173:2.1714609936947444 174:17.540575402384988 175:2.1858257453894256 176:2.1930459271295977 177:0.2810101524459073 179:2.2221816769070486 181:22.723384817028226 182:0.294683944022092 183:2.26666478740959 184:9.097877753609207 186:5.357238910483583 187:0.30883707618229944 188:2.3274763234090905 193:18.42810268219373 194:2.4220594245343 195:0.3438119463212939 197:0.3490401867678689 198:5.582417063386608 199:139.6295102309989 200:5.609743820107504 201:23.727078535631904 202:23.76323402480116 205:0.40179043938903786 206:14.243739217743551 207:5.908103414879467 208:0.4166454442860675 209:0.4166454442860675 210:9.933667645808022 211:0.428837453873488 212:19.435060541820256 213:10.017535524607077 215:0.43816540627584943 216:2.714275047500746 217:75.60716722587442 218:10.123987207666547 219:0.45407082177700553 220:10.188741569888988 221:2.7793536940611063 222:6.166145108074467 223:0.4671259897088627 224:14.897635618164482 225:2.8173644613412043 226:14.897635618164482 227:0.47711511469145235 228:56.01723640098599 229:114.07157092293752 230:10.409554064349182 232:20.154629384888715 233:20.154629384888715 235:0.5046075683253383 237:15.18619356740326 238:0.5116803054883982 239:2.925123942759225 240:0.5224432994608017 242:20.51585341102115 243:25.981970450952804 244:10.685155172825217 245:0.5445365802449521 247:0.5520731600614409 251:38.287367745570926 252:3.080208879365715 254:6.680455651078265 255:38.46442098095027 256:3.1232582375669136 258:6.76933495322218 261:0.6032594783137327 262:0.6032594783137327 263:15.954548295791536 267:11.223575276105832 269:21.437899391958986 271:0.6453793488188679 273:0.6497301499806635 274:7.027992518065733 275:16.349842285475543 276:3.3265803123398427 277:0.6629391051012798 278:3.3620871662913503 279:0.6763869051869628 280:3.3620871662913503 281:11.59113438277705 283:3.398084191691367 285:11.64537380801071 286:3.410194024149447 287:3.434582426024217 290:3.471593284104658 291:0.7182173682497011 292:3.4840461825098856 293:22.27367055525347 295:28.160629597375696 297:0.7375539222147025 298:3.521758978808329 300:34.37768712842773 301:0.7523697616652354# sembler
1:54.936213378548686 2:52.82660306311752 3:21.96519379505079 4:1.4026635331458015 5:72.35748991426023 6:0.40934536999663956 7:30.28181077245388 8:0.05949131510229188 9:24.162232100680676 11:0.5928802662501869 12:10.619700268958423 13:8.210526497404384 14:41.214609747487195 15:1.9189980132460265 16:1.9324313884009523 17:6.104475418324286 18:6.424755325597995 19:18.706149566042953 21:6.919988165255962 22:7.498282044761269 23:7.70857129631564 24:96.90364839075585 25:30.091420943652125 26:1.391879954754296 27:3.454834163608609 28:27.428347243460554 29:78.07906630006329 30:6.1227287509795305 31:0.3945997237747559 32:1.8279459455343436 33:0.41226357123699325 34:16.626618476563156 35:3.96904261482565 37:1.9590176904507288 38:2.0253734100767438 39:13.706102334502535 40:30.387929025547614 41:78.366340374884 42:14.060548969243772 43:0.669833725535346 45:2.457746452680118 46:0.7193591835672516 47:5.147691523834358 48:2.6585807886388024 49:49.13157078708939 50:24.28693641473836 51:0.8570159379196401 53:0.002339027086501925 54:16.048086151865956 56:8.681908104623057 57:5.551006005810685 58:2.9197008342724615 59:2.9260706195708197 60:5.636028073975178 61:2.9645875893921683 63:9.011102095595303 65:30.240132326516264 66:25.54902564948704 68:3.1239366510919835 69:5.920740580640094 70:5.941006821234196 71:3.165145224388955 73:41.24425550932066 74:21.698100076963605 76:0.026893062018481295 77:6.244628555776294 78:9.678649388787441 79:0.032955651871117 81:1.2038766066260804 82:0.036558097400310616 83:42.45786746461244 84:0.0390784492845718 85:22.386055238321262 86:91.23992365372317 87:0.04580459905882118 88:3.555256723258937 89:13.907203384817498 90:13.981893035507674 91:1.300564914820002 92:85.60135300613767 93:0.05392599310897294 94:1.313667353022438 95:10.152016688665016 96:0.055486191728296295 97:38.05334753759847 98:0.0562760979142992 99:1.371816004614977 100:0.06627433829301499 101:6.827261884796582 103:3.8586699007527843 104:14.662951827904156 106:7.074813514701535 107:3.954429746930616 108:1.495156521595341 109:45.119152946959346 110:10.841951512261293 111:1.525030946111422 112:0.09900714696128533 113:1.5554610050601112 114:51.52049476623363 115:7.33439045606293 116:29.560870245974083 117:7.401277059907328 118:35.022507487352186 119:4.191893709312663 120:0.12163653336842079 122:1.6610824281415233 123:15.5082122936372 125:1.6665388917245516 126:4.26829790342331 127:15.754659511923883 129:7.719910134078394 130:11.585016252612034 131:7.73418874112116 132:1.7504921801519466 133:7.7485040252922905 135:7.8206361529174035 136:16.007681178457972 137:0.159080061146578 138:0.1667450898914489 139:7.938013453869213 140:0.1762615174994504 141:25.992935906171304 142:36.838335089233176 143:16.436741841352983 144:12.0848166576651 145:8.134113110048101 147:4.74173018932416 148:8.22695149482691 149:1.9501128609471874 150:0.2016321422509092 151:0.20340644471271868 152:8.258235301339337 155:0.20519138385858776 156:0.20879336985015984 157:0.210610516267605 158:12.347539430855507 159:2.0150170482547454 160:37.79951132915738 161:26.84722478816247 162:0.2332762180568812 163:12.598250502826012 164:8.580774494058213 165:0.2432023505749807 166:5.014633990930584 167:0.24522259488651793 170:0.2555020519481597 171:27.49707407957623 172:44.77760583593098 173:0.2682373080204973 174:12.990117749557557 175:0.27258144011425445 182:2.2753884897133956 183:2.2753884897133956 184:9.118710415953547 185:9.118710415953547 186:18.050374050343343 187:39.793099516800716 189:2.3362681711815005 191:0.33383091230485196 192:9.340722350649145 193:0.3440860576444769 194:2.4309534926844334 195:0.3466864518385831 196:23.58704262733939 197:13.787919753271531 198:29.060688415399934 201:0.35991209159881205 203:0.39322609664089997 204:14.2187062051168 205:2.6071225841449532 206:2.6071225841449532 207:2.6422966948364546 208:2.651175209183504 209:2462.8962506242815 210:5.9676772384162975 211:9.996675867729786 215:30.40529471644235 216:2.723458754086389 217:30.496600168143885 218:0.4540430509556517 219:0.4572690415672663 220:6.150228182986998 221:0.46705795597148037 222:0.47035828605664853 223:10.25360498071824 228:91.32265152173929 229:2.8555797161955496 230:56.308420637974336 231:37.205351052874846 235:0.5079335771190124 237:2.9244886663689935 238:2.9244886663689935 239:10.567293448028773 240:15.302255382982969 242:15.42185393443619 243:10.706643792916964 244:10.706643792916964 247:3.0368784020121 248:57.60507213540986 249:0.5593196534469287 250:26.285107789176273 251:10.921552766545435 252:0.5747814896362471 253:0.5787034292109174 255:6.713643412124868 256:6.731356697949692 258:15.918096851745672 259:0.6027214413604407 260:51.71081296085168 263:0.6109165779189816 264:3.2100059695792043 265:0.6233911411302707 266:26.96942680004864 267:3.232505405292475 268:0.6318307505486592 269:0.6360880493199842 270:0.6360880493199842 271:3.2896342092923474 272:11.374195599297872 274:3.324529609814884 275:1499.7580349716804 276:7.062762082911477 277:0.666605904880436 278:46.38179579720719 280:21.881367929935152 281:3.3957590110047846 283:11.640001844071296 284:3.419940029758341 285:0.698424484675874 287:3.4443454722977305 288:27.944558462759836 291:3.4813818914070507 294:0.7267849819096466 295:0.7364700732114912 297:7.37909702079284 # système
1:163.64160944097804 2:63.199341934524824 3:39.83776005986967 4:17.12967191167381 5:68.16712296035706 6:56.73454699254187 7:1.5285355531710825 8:16.815765916138126 9:17.52916788105014 10:0.45494289552190814 11:23.581095143688515 12:10.693425280555113 13:54.4909168075778 14:21.23514683516012 15:11.402464655850954 16:14.556605403702957 17:18.18242717287608 18:0.7817337457395449 19:4.136733914418555 20:12.220175721242379 21:0.9338711360906145 22:66.9065819290097 23:38.143135919081324 24:11.142847602389226 25:43.8678223740408 26:70.42384155866984 27:11.992823619790123 28:3.5327065661939523 29:56.53686830173446 30:23.74620338399126 31:3.9065111806576986 32:1.8494582039694933 33:38.37434873045941 34:24.794480579705617 35:29.225568761248542 36:43.79368661828461 38:7.006532645764485 39:880.9595087931832 40:40.05729546267829 42:0.010698167998608748 43:2.4124425222684462 44:4.836859562445383 45:0.7151115612691542 46:2.514065332778775 47:8.231156104698199 48:5.236001997388106 49:0.8452187803889698 50:24.384640726858027 51:33.97568815725167 52:0.002349261482018581 53:91.28034330797888 54:29.450064117621313 55:8.681908104622918 57:5.5882064425561 58:20.597260274280483 59:61.97317712280979 60:0.008053617308088828 61:34.95654619053746 64:25.57019359210932 65:3.068647553739505 66:9.099939537845778 67:5.918238212896786 68:9.218600343406091 69:0.017895146090603702 70:9.285428025498994 71:13.017697465350228 72:0.0191563315535299 73:6.050606943673116 74:26.44494573484402 75:0.02826187008959089 76:3.3327963330233343 77:47.70937158693361 78:9.729224676449263 80:0.03749204580021577 81:31.991117462340398 82:6.381267291183653 83:3.4662654623731792 84:6.4255588181395895 85:0.042669316954575556 86:42.94874797528065 87:13.914671566880996 88:3.581927399975944 89:27.550135555628643 90:1.310867043033849 91:6.629757373503125 92:14.082706655606522 93:1.3283792454000671 94:18.394697463818144 95:49.222010190192634 97:1.3372133214405433 98:6.69966033952956 101:38.74669408775868 102:0.07185137801658223 103:0.08131808228975589 104:0.08429744102896372 106:1.5006616525516148 107:19.311648819278357 109:1.515490690656804 110:1.5354749021314655 111:0.09908127813933541 112:10.961512338685429 114:7.3213242413337705 115:24.54900350706375 116:4.163478135103953 117:1.6285049999246934 118:35.1357232338422 120:77.43631037830555 122:4.277076290650558 123:1.6770035605904592 125:20.150511690509873 126:98.06657769418136 127:0.1456506094185877 128:0.1485007147344671 129:11.618987497091629 131:1.7609464402833048 132:0.15284368466105105 133:7.78894017085806 134:11.693650821245235 135:1.7956594663316578 136:4.495117284412923 137:0.16329920968289574 138:1.837011726747015 139:93.37242619441052 140:0.18066803825236724 141:4.630316795513234 142:1.8977357316154464 144:4.694406779875047 146:4.748660224930529 148:1.9604796036686596 149:0.20629417754542037 150:8.283570336441457 151:4.792628878290353 152:0.20808551453358798 153:26.588788213072068 154:1.9732789188236954 155:0.20988748844893676 156:81.57911083627472 157:0.2153577249603065 158:8.362402304846514 159:2.0319431813152855 160:17.00251657759433 161:2.0385712756639625 162:50.057751341782364 163:0.23822784633748925 164:17.262826160632045 166:0.2502764349680748 167:12.780243489082723 168:0.2502764349680748 172:13.021552322722577 173:8.842005195565699 174:2.204604314810684 175:13.06623317168756 176:8.89393178016922 178:0.2890236678333225 180:2.255682402034355 181:0.2935803561719907 182:2.29294494170648 183:0.30285078462318615 185:9.160594539246553 186:2.3308750864285686 187:2.338542764210574 188:0.3220351916503112 189:13.503766868320087 190:2.392996120066125 191:0.33954916104475474 192:9.382810915390912 193:23.630144370299973 194:2.4488506783352726 195:0.3524898854296574 198:5.627400125690772 199:59.769528115510134 200:2.481417326623829 203:5.837278096730103 205:14.3255717245641 206:29.9606939898581 207:2.660619817970807 210:14.511138478942478 212:6.043124056356808 214:2.7327587406043716 215:0.44768670489513207 216:36.40363309077821 217:2.7511477664581205 218:0.4604768785218901 220:0.4702613240597392 221:25.220808127583116 222:19.906253466789003 223:0.4768773058866379 225:25.3837301499284 227:0.4869431043341766 228:6.29123248712737 229:122.25696922496424 230:0.504105533931403 232:20.25547752624555 233:10.519091160474439 236:10.564574846415757 237:25.80076010765788 239:0.5253564500424037 240:15.357532124231023 242:3.0143648783414267 243:0.5473493108615457 244:0.5473493108615457 245:3.035045366710983 248:0.5662646477875397 250:3.076931436906437 251:20.953445672410943 252:3.108814711645443 254:11.01368936432709 256:26.679686146294237 257:6.780444762056253 258:15.973714385458063 261:21.26197023231828 263:11.18741395856789 264:11.237919730216523 266:3.2405422787120526 267:0.6348331768327238 268:27.143674275380082 269:3.274567107653703 270:3.274567107653703 271:16.332848253000364 278:3.391331999999926 280:0.6875184188989976 281:16.638408602400172 282:33.81171302523778 283:22.075592082446622 284:22.117973810958222 287:11.765772576400197 288:3.4762856060727536 292:7.349917958763032 293:22.375898938445587 294:0.7343945420958944 295:3.5386801410950475 296:17.02733229988563 298:0.7490177294671544 299:22.551409462868165 300:11.989406577545676 301:7.47282352531013# montrer
1:164.25556985748557 2:85.1867319668607 3:19.656776148378643 4:122.00336124476615 5:25.105308786725036 6:36.77107272477835 7:1.549402209390768 8:0.17209440353652483 9:2.5112075647761696 10:82.14321881404872 11:0.5723789041080245 12:3.4283665996664583 13:8.319776737012049 14:0.6298700534856412 15:29.122281312010717 16:6.049331414977151 17:8.8070926647221 18:30.431928039831867 19:43.42083023698371 20:0.8125969850041167 21:0.273917745807929 22:4.998534565809155 23:422.85589583812845 24:0.20482774824201774 25:0.20935748213619257 26:1.4261272598985315 27:12.044763425294269 28:12.141694532861267 29:1.627984081708369 30:1.6688321009254543 31:1.8288817397402506 33:9.67738169855234 34:16.771207472453767 35:1.8906665573814896 36:21.002525251239927 37:1.9977320780064014 38:4.297697487682829 39:17.64045828734695 40:7.175002921522184 41:0.5724945585140435 42:31.098536975964247 44:7.803252098678044 45:4.960474542283812 46:0.740076078181637 47:0.8072822070579951 48:0.8248015675287768 49:28.99397827510222 50:0.001958988541111125 51:0.0025042312772488857 52:12.113995653300138 53:0.89790224719401 54:39.51463495816085 55:5.551006005810544 56:5.5882064425554825 58:0.9593735204525436 59:2.9702367785860027 60:0.9761047973394975 61:0.9828637441852861 62:3.0547332122207775 63:1.0242305009228279 65:5.837356226894937 66:9.137525371379429 67:1.0634070040647752 68:17.01444215383264 69:5.987166833220933 70:30.93391262519283 71:13.06464917670816 72:1.0889836984040502 73:9.417951678662181 74:6.173181409946322 75:17.521057077951934 76:36.694334173458124 77:6.311978609570124 78:3.4335545390196445 79:9.767397994554466 80:22.33870744254365 81:0.039797871582300325 83:9.868466582367121 84:9.912230875886902 85:1.2578900631915757 87:1.2917030040450803 88:3.60207505780074 89:10.10507505964227 91:14.111586834578652 92:6.67072604841271 93:38.19700568692331 95:1.3439327086115826 96:6.7173788016563405 97:10.25706441889015 98:3.6978189180860843 99:0.06955771699512402 100:1.4072532689623862 101:3.813132147667023 102:1.4211682225821831 104:50.71552278642902 105:0.08978836342447213 106:1.5122644539552508 109:1.5271318135636582 110:10.932935392445799 111:4.056238544326453 113:11.051926190523064 114:11.086279014886822 115:0.11569108628595066 116:4.18449439083911 117:4.212594254291968 118:40.74191973747347 120:0.12826326927227796 121:4.269467199937379 122:7.594254317849048 123:0.13352571353005044 124:0.13486261012220918 125:4.307890113669762 127:20.475387428823044 128:181.42210902140127 129:1.7674412700358608 130:7.805115374719552 131:1.7731751905503956 132:1.7789273679151487 134:16.028559830951078 135:0.1634522528260212 136:4.516567886259987 137:30.969483054359042 138:7.994520798021125 139:25.952420783089053 141:87.14183307574932 142:26.249711543084974 143:4.705329543828486 144:87.61936461232831 145:4.726901468649579 146:4.770417443027588 147:8.298861848006473 148:0.20804522574991266 149:12.338677226464084 151:0.2116428641961044 152:0.2116428641961044 153:4.8144372005818585 154:12.359021433705253 155:1.9923991928783324 156:8.377542384561927 157:0.21896617905695606 159:4.915372541770919 160:0.2302772625730226 161:4.926752747288097 162:0.24198961644492425 163:2.0916932361657294 164:2.119030616642034 165:38.50137678742225 166:2.1328395279670858 167:5.065983045735374 168:12.820639552262486 169:0.2561767260836556 171:44.738028394467 173:0.27745751427219034 174:8.890652546987887 176:2.2322063929179814 177:0.29309208150984073 178:8.995348342253113 181:39.49938917574002 183:0.3069958614328489 184:0.3189478739079426 185:2.3442025983867323 187:2.3518830538567106 188:0.32628248808866483 190:0.3387854588415288 192:18.517928593674245 193:5.6093102024328605 194:2.462369855347582 196:0.3568905138925198 199:40.9229972911182 200:18.728761243520196 201:9.567484919190633 203:5.860146929907228 204:9.84464829437016 205:1652.93256306397 206:2.639165074402483 208:2.6833667815033277 210:0.43685868860592353 211:30.429693831755557 212:0.44619601866357655 213:36.37848429934308 214:0.45250901736283383 217:14.742413396611598 218:14.797503130285866 221:0.47848448057046983 222:14.93685916069614 223:2.830719860083809 224:31.12285615356375 225:0.49191876394020645 226:0.49191876394020645 227:0.49191876394020645 228:0.4987507771901006 229:106.88494730718071 230:2.907974902735567 233:15.222814269609989 234:2.9375954907558817 235:2.9375954907558817 237:2.9575449459929923 238:31.60443170773472 239:0.5304726809543633 241:3.008142266998053 242:3.0286763361812983 243:10.782430078036555 244:3.0286763361812983 245:3.0493823838353777 247:0.5676819038914093 250:15.701797874305093 251:15.794737435458215 252:6.715700281393065 253:6.733234436543787 254:0.595028983078084 256:0.6030476178029802 257:15.951953448206188 258:3.1993373825616986 260:3.1993373825616986 263:45.46772958743795 264:6.912460234326863 265:0.6360700553132503 268:3.277780717272255 269:6.9861978149095245 270:3.2891852830221002 271:7.042299832328696 275:7.099103099016158 276:0.679583023638629 278:0.6931458466286456 279:11.635918969462647 281:0.7023230352818058 282:22.084764927780263 283:0.706952824581837 285:3.454338202362751 288:3.4911210490289117 290:11.881889697258108 293:3.5284204114512385 294:3.5284204114512385 296:11.994225769399822 297:0.7548113055578332 298:3.56624823421654 300:7.455549432742212 301:0.7697421720398222# terme
1:103.60342127552292 2:19.49518548853761 3:46.65149009362675 4:25.687141534165423 5:35.62178903246348 6:11.029187569715605 7:0.20774914769148295 8:11.02573500525761 9:6.455300081680201 10:10.434844375108241 11:3.3176889711039315 12:24.038085766226494 13:54.649304257167216 14:0.6298700534856412 15:0.43837144437363196 16:6.049331414977151 17:6.194166606211537 18:18.88293264943063 19:52.74502813433801 20:19.00594729424316 21:19.840552083312783 22:67.07752049672465 23:5.162617715967682 24:1.3176404501663006 25:5.451041724087859 26:26.66533374489683 27:23.281330945498127 28:3.557225515430786 29:6.112863935610959 30:19.780513108968556 31:0.41087829224802624 32:3.9894141943820753 33:13.062467886872067 34:4.008803241865502 35:20.763645635684757 36:0.03126686257922446 37:4.194530428213032 38:0.5164619842526988 39:60.981396527740586 40:7.175002921522184 41:7.291663761582494 42:7.370706788124801 44:11.15113352316763 45:19.04829946854318 46:11.395385902989878 48:5.856890955359123E-4 49:11.965288198591534 51:12.08404536059488 52:34.127754704043774 53:8.621462979496673 54:2.881909024596668 55:16.213795799015234 56:5.5882064425554825 57:5.616299939939889 58:12.466178896933977 59:29.921480474126323 60:161.46378457306324 61:0.00943653438662916 62:5.7884280860379524 64:9.09839051485028 66:9.137525371379429 67:0.017416752628561467 68:35.82080869552861 69:1.0779597231719762 71:1.0889836984040502 72:1.0889836984040502 73:0.023117498631370328 74:0.027592595243238906 75:9.597466630648356 76:1.1649457747292744 77:26.879216598220243 78:1.2086253310404322 79:31.916517658429647 80:13.670851475598663 81:27.10486083221198 82:3.4786442176637027 83:27.161809741761783 84:17.987302306627104 85:1.2578900631915757 86:6.521943456381008 87:0.05010656303657164 88:3.60207505780074 89:6.601524070274742 91:1.3263175878880813 92:3.657586272285 93:18.451629406968987 94:10.226406389994198 97:6.7173788016563405 98:0.06099530032044749 99:28.256391231754744 100:23.42801773992293 104:1.4829320891231286 105:14.8357771659034 107:1.5221609709173685 108:7.1697403355938505 109:1.5271318135636582 110:10.932935392445799 111:24.265485130791085 112:1.567448400252893 113:34.72960516751507 114:1.5931518571652787 115:7.40445266582898 116:7.431168457279606 117:58.271949451338024 118:4.231451487788365 119:0.12568264377371077 121:4.269467199937379 122:46.781346312859355 124:7.6080652539537486 125:4.307890113669762 126:15.665735470668013 127:47.30928787577959 128:25.43948088262569 129:0.15303672052675504 130:4.445676700796752 132:0.1559666642196237 133:7.819460467468844 135:1.8079648676391569 136:1.81382824911135 137:7.920916443129902 139:20.97222611751495 142:42.755753420558364 144:8.190487442833948 145:1.9351594649598995 146:8.267688292569057 147:26.587828584511772 148:1.9731299479247757 149:26.62210539512154 150:88.26681513528665 151:26.65646833975488 152:1.9859548151830022 153:0.2116428641961044 154:21.58014541607414 155:0.21345761412698233 156:0.2171192216649607 158:2.01186129106285 159:26.969677993811988 161:8.489526473727228 163:27.218325823756864 164:17.31237098886038 165:5.05418876280623 168:2.1328395279670858 169:0.2561767260836556 170:12.929470969775256 171:12.951419396495314 172:0.27745751427219034 174:8.890652546987887 175:13.10679533509834 176:27.954505051023272 177:0.29309208150984073 178:5.284541699726589 181:5.30958436579494 182:5.360143425298419 183:2.3062085666752394 185:5.424247473502029 188:5.46320284306382 189:28.652239260046066 190:2.4064258527295466 191:5.555574881876206 193:2.4542900543605914 194:13.833964719786382 195:46.82477329728343 196:46.82477329728343 197:9.509690839301054 202:2.5114779372098965 203:24.346013883298244 205:2.639165074402483 206:0.41567402448631885 207:0.4276774795535185 208:19.421610502838345 209:0.43072070544345603 210:24.76550854565018 211:6.051119292215062 212:0.44619601866357655 213:0.449343636769674 217:42.64235354441638 218:6.157617348089918 221:2.8212358625182534 222:2.830719860083809 223:0.48181462813008374 224:0.49191876394020645 225:69.84957933083311 228:25.525932272038375 229:0.5021959201029587 230:15.16482953513553 231:0.5126493626769079 232:0.5161735959195827 233:0.5161735959195827 234:20.341870890815912 236:15.281206005480346 237:2.9575449459929923 238:2.9575449459929923 239:2.967581171595401 240:20.52171752149747 241:0.54510148555748 242:10.782430078036555 243:10.782430078036555 244:3.0286763361812983 248:51.13309904812382 249:32.20455488345331 250:6.663508222251387 251:44.86677412681556 252:15.794737435458215 256:11.095605684549396 257:6.8040675664204535 259:38.93859271074991 261:3.2103972114530466 262:52.01159562787387 263:0.6235060320641329 265:33.04576987746007 266:3.2551221135568142 267:0.6403072410769385 270:11.373024135594035 271:3.3237043518017226 273:11.476915512362599 275:0.6751154165200577 276:0.679583023638629 277:16.509449359715212 279:7.175958336077368 280:22.000818918639865 281:7.214875551686531 284:22.169384332763702 286:16.750058300300093 287:34.112715366469665 288:7.313636043106877 289:0.7257514366752957 292:11.909795279255466 293:0.7401497759151423 294:47.32243204943461 295:7.414557223161367 296:0.7548113055578332 299:3.5789770686382836 300:40.98883431606373 301:0.7697421720398222# d’une
1:32.39757592294191 2:60.41037732591468 3:84.49721877465103 4:221.96863559919058 5:39.56614310853896 6:57.17279049584425 7:122.27408185824986 8:69.70663375077154 9:17.71750251429367 10:57.57584493036792 11:115.49405291975665 12:176.7986346271759 13:41.17507245390281 14:17.88591525447225 15:18.024871303385368 16:2.0057309164944663 18:43.59752830902705 19:57.79860468556662 20:0.05419235525769435 21:0.9634452165483888 22:10.5957973653782 23:38.412922680425574 24:1.3369370066640827 25:34.8633281021791 26:5.711905714739068 27:3.5443655049104246 28:19.524323684944786 29:1.6488460527197464 30:62.577676519773256 31:16.66635127894524 32:6.67024577059415 33:53.760200376723716 34:13.160472693728837 35:9.791941154259025 36:6.839569140974227 37:6.949097145083746 38:13.758409921992083 39:13.902871628416554 40:0.5567969570552571 41:2.208254351733397 42:2.246772540681989 43:2.4542256937839326 44:2.4595049049762725 45:2.523710044806357 46:5.046138190743761 47:5.248596946171688 48:71.95380418801884 49:0.8673855366934577 50:0.8796347527970828 51:5.460435131602179 52:29.372737872308335 53:20.34108584254219 54:12.327487246148452 55:2.919700834271888 56:20.597260274280405 57:0.959373520452339 59:8.918314525401398 60:5.739461868819403 61:12.638773704445155 62:12.750421930115634 63:25.744219124741942 64:9.148779960577317 65:9.148779960577317 66:5.905113286172953 67:26.030386328822424 68:5.9951493706459384 70:58.110926922925955 71:26.2154349635381 72:13.127643378183352 73:0.024910808224426543 74:6.211853415948097 75:17.59669201274305 77:3.437880361696936 78:37.20178988593497 79:13.662969626618652 80:3.4902953244422505 81:3.4978538875796876 82:42.79567089760195 83:13.788421115675568 84:18.063311891139612 85:1.2725365410619793 86:0.04971464483364803 87:18.282153676652623 88:10.141651569737213 89:6.640860230324971 90:0.058072813178947934 91:3.6767590944520796 92:18.482890092212752 93:18.527996628120725 94:18.527996628120725 95:6.745165768297784 96:14.270252557953832 97:0.06295661165453753 99:3.8072110993444532 100:10.511609277720241 101:3.8406335187451384 102:0.07714645239370585 104:0.0899799777200687 105:14.900406262339793 106:1.527864658832217 107:15.00286693191913 108:7.209876959776151 110:0.10404622281966484 111:19.594262066522145 112:7.32611597080418 113:162.11140651978286 114:4.157068876886948 115:0.11940884236255343 116:11.243061131889604 117:58.436128101994555 118:11.33096176394805 119:0.12953666132707858 121:0.13347129530354357 122:46.920794839342264 123:25.126525185241142 124:0.1388358583324918 125:46.9682723580521 126:4.346015433673906 127:1.7667149507904987 128:1.7781262713150914 129:16.00204578810147 130:30.781717479378575 131:1.7896100000951982 132:36.24121332139243 134:36.32222290089183 135:11.843199565124976 137:0.17085960061229818 138:0.17875884497934103 139:8.050533058387527 140:4.670344929245739 142:31.63174884495512 143:1.939528799510464 144:48.95891074923296 145:138.73209125614824 147:0.21281906943367904 149:4.832640297755534 150:26.712852747350222 151:49.4332980538106 152:2.0029858242025056 153:0.21645077750203648 154:8.371738646487254 155:2.0094472367800096 157:4.888311054132131 158:8.435009589680368 159:27.060595698541228 161:2.068576293951618 163:0.24707009206505337 165:2.1433120427489056 166:5.095630632108848 167:5.095630632108848 168:12.874827082274567 169:5.107477551478926 170:70.24586185044295 171:44.86639288996179 172:2.2280996475847283 174:5.240194046483887 175:2.242575133215783 176:51.44177788322874 177:0.29858141848080366 178:9.037563140774074 179:5.314495935215481 180:2.2866116111740435 181:0.3031977337253296 182:5.390199879839034 184:65.31553015951194 185:0.32462461262217773 186:5.454389111394928 187:13.552038431512692 188:9.289482599330805 189:2.385277706198701 190:0.3445984925082039 191:13.766965889187535 193:59.691034675005525 194:2.4805252471965726 195:0.36282280752146073 198:2.4968081636721107 199:73.54283487835195 200:0.3735606329570661 201:9.610227864386362 202:9.629631910536993 203:47.963180449469284 204:9.887629768759293 205:9.9282978217458 206:14.422093269150928 207:14.52773416652703 208:2.701965155159451 209:2.701965155159451 210:0.44326803976083595 211:6.082027622648935 212:19.65366426187598 217:19.787097172477342 219:0.4751858497878174 221:19.99056620647794 222:14.992511904628657 224:6.313816442381191 225:15.077318667885411 227:20.128489435419255 228:6.3456826724454345 229:10.50498027039243 230:15.22061859159617 233:10.595097354154396 234:0.5265532355278487 235:0.5265532355278487 236:0.5301348090442095 238:2.976637444001175 239:0.5373591180861758 240:0.5446658521177653 242:0.5595308922450417 243:3.0478881102715865 244:0.5595308922450417 247:10.920955809478315 248:26.461456978557212 249:32.297585262805754 250:15.757893642678907 251:11.041474927785126 252:15.850884323679171 253:38.6865000597119 254:0.6022050935858629 255:0.6062198449967293 257:3.1968113871962833 260:6.871634984913585 261:6.889680503149245 262:27.00443925752541 263:11.264255097988745 264:0.6391870446269983 265:11.340251648886628 268:6.999495881337936 269:3.308806016692302 272:21.78092066651446 273:59.87928716951855 275:16.53212815412061 276:0.6870999394395257 280:0.7007138845999357 281:3.4499227624207895 284:7.286226778784685 286:0.7192465515745762 287:16.876740002333513 288:7.345788274918692 289:3.511031475012238 290:3.535873679311203 291:7.385926927695171 292:11.954259202255821 294:22.496427718588333 295:12.010460399811906 296:3.5862609071423988 297:12.038740816182834 299:0.7675646370255716 300:22.67205753215049 301:12.124312616673969# possible
1:375.38580092487626 2:139.07234834394794 3:64.96433754693847 4:20.106960798243282 5:35.85552855625508 6:22.881267590268966 7:138.61774987070544 8:0.046966235958496375 9:107.47879463451662 10:7.8166710315860035 11:10.622754196837963 12:40.33628632918041 13:79.88367233891071 14:143.33330898161915 15:65.63673156802508 16:70.81489020119501 17:525.339452121109 18:26.56430274577517 19:0.8132756572011403 20:0.055150157572504556 21:151.6838769479117 22:2.8492778722184817 23:0.1694949799565076 24:8.208623194469341 26:8.522158867996477 27:113.5879515183172 28:41.51289717641228 29:19.714129233754008 30:6.258661641245196 31:1.8561004767637177 33:20.792690858601368 34:0.44465604379268775 35:1.9182044046369848 36:0.02847674631619507 37:0.4987357481319836 38:72.05446734211017 39:4.411898845571035 40:96.55277611098214 41:0.5861226343872802 42:7.430517553247046 43:2.4602507190312797 44:7.863956571118615 45:19.155484473238587 47:43.67881570909633 48:15.734619289199976 49:39.025400557693345 50:5.433819636803117 51:12.161539055216728 52:5.487928034391859 53:12.251835184433551 54:29.672741011134004 55:2.9260706195709463 56:61.97317712281042 57:2.970236778585199 58:8.918314525400797 60:62.533352802412 61:68.54388435882608 62:3.086973797535161 63:46.16078069532892 64:0.015015388360315256 65:25.76924953451112 66:0.016148943022887382 68:3.201599171757183 69:17.168152690895557 70:266.10713706825703 71:13.143462487741143 72:26.24054200037712 74:17.532928580751356 75:1.1788637833295694 77:53.696819783114165 79:22.349887476254697 80:27.202322569191146 81:27.23073698172461 83:78.45240359485406 84:9.976532264185572 85:10.00590285328852 86:37.8036373972455 87:22.85375226826023 88:1.3188249462641206 89:1.323153933224538 91:14.19165607129145 92:10.260585234063033 93:3.7076704424381455 94:0.06200114539421274 95:10.306488688728367 96:10.321855427982443 98:6.778558875300378 99:1.4170582130639424 100:14.537219909699614 101:18.938219986228724 102:1.44028734838923 103:34.035338524773984 104:1.5023279755943837 105:14.916634097657166 106:14.977987726760611 107:1.5417271752275954 108:19.465450685441553 109:0.10045183451184601 114:11.15215579131106 115:1.6339504287066158 116:7.48181193943846 117:11.30893764622807 118:0.12921275147863373 119:58.642378817057676 120:46.766918456274986 121:7.603862619253848 122:1.709288192421141 123:1.709288192421141 124:0.13984083168143596 125:11.487093985407316 126:1.7203205292399701 127:1.7708299891304509 129:41.81509310389237 130:0.15977344488233775 131:36.229691469128085 132:0.16126426166978938 133:20.70865830596256 134:41.9942425188426 135:7.943087747132246 136:7.9576775405499225 138:8.04601595386541 139:26.06552348312004 140:0.18970183646160185 141:0.19137337990965567 142:4.7202507719404005 144:12.24496050177003 145:1.956301248783041 146:31.964484464574273 147:16.830987004537988 148:32.04215876113696 149:8.366454543514594 151:37.700910304507865 152:0.2176644182613317 153:8.382168883323597 155:0.21950046173338061 156:8.429569873136293 159:0.2345777209100476 161:2.0729000046397466 162:50.33844600037877 163:69.50622542105624 164:0.25647393496051585 165:8.72238838710848 166:17.448477845464392 167:0.26060488890095074 168:12.888432675848746 169:22.382961521214536 171:0.2732829356280485 173:45.1611018572505 174:5.247692166072869 175:0.2886281300502773 177:28.2209612658023 178:5.3220196093510435 180:2.2910673501629635 182:2.3285002543069204 184:2.3666007653140486 185:13.542238838430306 186:2.3666007653140486 187:2.374302516695328 188:9.300142822849129 190:0.3460634146702858 191:5.5935000071781396 193:2.4769863693237104 197:5.688151488191213 198:23.895993299530858 199:0.3750724075959368 202:5.743226145471891 203:9.85801121179589 204:9.898422033534077 205:2.6623299254298938 207:6.015209372802293 208:14.568262505279618 209:10.041973109414805 211:19.637583791157645 212:2.751806254017792 213:2.7609453224593166 214:10.188915734261252 215:14.757122822087085 216:2.7793305846691947 222:2.854331970630223 225:15.091303346265416 227:0.5003041876990049 230:25.751023470308514 231:15.263587683946094 234:0.5282737304619811 242:50.94066184566089 243:3.0527144269515865 244:6.600282303947219 245:10.884358538663905 247:32.26993615733755 251:125.94637542674018 253:0.6000148295210668 255:11.12591119535074 256:0.6120720213341149 260:32.89419907290227 261:6.897651434975504 262:3.2347973995139823 263:0.6326369361408066 264:11.325881144348102 265:27.21115534819106 266:3.279607502906023 267:6.988999354854188 268:0.6538067109401128 269:3.3137345738891253 270:3.3137345738891253 271:59.82986532585642 272:21.79817920250663 273:16.47901867094854 274:11.58481690713573 275:7.139094195095828 276:16.580160294641203 277:7.158208400876888 278:0.7026175603044207 279:16.682514059840283 280:7.216034635726836 283:0.7164884411611278 284:11.79960463332006 285:0.7211672681136815 286:53.80958467338373 287:16.890967503116944 293:0.7498345012400516 294:11.965422081314397 295:7.454889138810091 296:0.7645599354624696 297:34.64368550572405 298:0.7645599354624696 299:22.68940553416283 300:7.495923951433065 301:3.629720001241353# anomalie
1:230.6659437749036 2:406.09852003034655 3:40.58322762129941 4:1.7576715868156774 5:13.293344284687135 6:0.24837987817309354 7:4.850913461750052 8:47.33303285810263 9:9.048130239459308 10:10.602546649023113 11:0.5463528963164533 12:8.142786095546134 13:8.46259861269713 14:14.655698360619649 15:97.62752202031425 16:6.165824276582321 17:56.75544756736627 18:2.288712158008133 19:22.809530613284828 20:15.731277687653844 21:7.134837055340109 22:10.680767442395272 24:30.52829585345125 25:116.28140897708515 26:35.74476127135362 27:27.73893389335574 28:9.047578625611292 29:37.17156661251549 30:0.36259479534890826 31:0.4324759246916967 32:59.285978394288335 33:13.223125889745942 34:20.925619085201735 35:38.94910918800864 36:1.9960084219996956 37:34.825549396892875 39:4.447389428035889 41:0.5971941668306266 43:9.007403261967336E-4 44:53.01191260494163 45:23.540136253302798 46:43.01370875920234 47:8.618123973989321E-4 48:28.981727304663504 49:12.104981009846453 50:0.8958339519192757 51:29.459094112360884 52:5.525699822025016 54:50.55466425909963 55:5.6360280739758055 56:0.008053617307875589 57:0.976104797339234 58:5.739461868819302 59:62.53335280241177 61:9.057526289556398 62:329.84963558323034 63:12.910053157771877 64:1.055059040194348 65:9.212297296568535 66:25.947358459197932 67:41.318204763866625 68:26.18251670110336 69:17.24407563794413 70:31.187792314930633 71:47.01709430244529 72:0.02428653756514155 73:17.425080510222536 74:13.462353323963855 75:0.03436270721121054 76:0.0349478956281717 77:13.689713081288085 78:17.944285999093147 79:37.359591312803474 81:0.04508763794506067 82:0.04577091859733971 83:18.0941923186196 84:27.47518083547545 85:13.959407521599447 86:6.610605348251198 87:1.3251752892406303 89:3.6711852241580947 91:0.062345832456492355 92:43.88713440168879 93:0.06484181323321782 94:0.06484181323321782 95:18.646844272394908 96:0.06653825574482176 98:10.389529869589511 100:6.9617551643753535 101:3.875327539200884 102:0.08106871671761744 104:1.5180138009207758 105:1.53272840533259 107:1.557549256379403 108:1.557549256379403 109:0.10397375794193627 110:19.666575815890898 111:19.6914242310148 112:258.94830951327384 113:19.8416682753128 114:1.6290766593117556 116:0.12668684738209732 117:91.04987108288014 118:0.13314345607117822 119:1.692865229058658 120:0.13711683809185582 121:46.95452499659683 122:1.7256553195637208 123:0.14253258008367417 124:0.14390780123427668 125:15.79102242252342 126:53.14180075790828 127:1.7873844844317062 129:4.500461490979182 130:20.759827592649447 131:0.16407888372622306 132:0.16558673444863567 133:25.737956286650718 134:11.853739752452332 135:1.8453843363530216 137:25.961820933977755 138:0.18440567668664656 140:21.29070764776733 143:8.268661998759752 144:8.284016353778183 146:0.21525962796288545 148:0.2188917660050476 149:26.827139847175797 150:4.869527342734258 151:140.0322038642299 152:8.424079143863855 153:37.81735541089772 154:26.861541120944402 155:4.891741424187914 156:8.471531239486929 158:0.23004269170561154 159:12.666520546479108 160:4.993317187345399 161:4.993317187345399 162:17.357363309899224 163:2.1308374741819494 164:2.1583281755413934 165:0.26379292538721877 167:12.94309206889482 169:12.964776247071503 172:2.250302327507722 173:0.28964560173895787 175:2.264820403842783 177:13.342822594459442 178:2.3015596496531816 181:45.772153794195575 182:13.480671127461276 183:0.3196822636383255 184:0.33182593889866224 185:18.317857611094922 186:65.52460248334596 187:9.30628856674955 189:2.4079275981235284 190:53.00686966074128 192:5.650950684131352 193:0.36767503748411356 195:2.503430697802497 196:5.691565512948213 197:5.718864982700531 198:2.5197562079728355 202:35.327934324746955 203:0.418041777454039 204:2.6635088147032353 206:2.6810309514368753 207:6.046314741457016 209:2.7254243386951567 210:2.743421057460314 215:6.166413104198191 216:10.253806647712322 219:6.2432175376567685 221:0.49350931165601447 225:10.492929289341696 226:31.332183982093557 227:0.5070969452185213 228:0.5140056341620736 230:0.5245149601081404 233:20.460185456917557 234:6.482146508654028 235:10.672702983393219 236:0.5388056745413399 237:0.5424288911793946 238:26.04263090360261 239:3.0107888530137537 240:6.564779415807983 241:6.598271035419249 242:0.5683721528447044 247:0.5836651951830563 248:11.000052448471319 251:38.760417581102004 252:3.1670239579396826 253:11.121131559783034 254:3.188609450436992 255:168.37384291164062 256:6.85784017622432 258:3.2433885350203635 260:11.269488200369869 262:0.6358483430952966 264:27.24590366491817 266:3.299364969445368 267:21.665878194394047 269:0.6656065205929034 270:3.3335431621563982 271:0.6787350242912967 272:21.867498228844905 274:11.629419175702663 275:40.043474865374655 277:3.4150823708301083 278:0.7102793578947953 279:11.736003190615945 281:16.808515550714 283:47.07179877551453 285:22.32513553599461 286:28.11787348472423 287:3.523774635651211 290:3.561015546911246 291:7.426477183011724 292:0.7576667099305664 293:7.446699086903352 296:12.094808445079861 297:0.7724432681797909 299:3.6242551588447847 300:22.75908242660117 301:0.787489163686908# responsable
1:204.5669049804819 2:4.811454618459631 3:65.4758817383844 4:1.775994060988245 5:32.474499895152114 6:23.090898628630082 7:92.08230779375333 8:35.07228914383866 9:28.429476644261733 10:3.373231755379234 11:44.45347589031107 12:20.726344366561516 13:45.94815978051347 14:114.30754784701334 15:8.772159727301208 16:25.624075056204546 17:66.78366394590716 18:22.867593037160837 20:30.985496197887386 21:45.56399142523475 22:0.18305073654653364 23:0.16094164049600004 24:54.23010652489897 25:0.229307196001706 26:8.608251302454521 27:1.6200277234266436 28:15.885266997708706 29:23.913502319087616 30:3.7722587634026694 31:29.30812542198292 32:25.11296076950275 33:29.534771641843232 34:4.103611854404796 35:17.04978434477785 37:0.5143532333617782 38:7.1724779072195775 39:26.302126458560764 40:61.68307342917733 41:0.6027869290996319 42:18.29080244159503 43:7.926878953375114 44:42.496594927779185 45:0.7571634283391394 46:11.564562765714319 48:5.3662236995825525 49:0.0030359142216632657 50:0.003699838120787654 51:0.9148859705201959 52:0.0048246121266155234 53:125.16289100210024 54:5.636546041941388 55:2.964587589392114 56:34.956546190537445 57:0.9828637441857776 58:12.638773704445628 59:68.5438843588261 60:9.057526289556911 62:35.6150271875548 63:0.017261326128612173 64:63.48395173479932 66:30.83168259415011 67:13.122235590494077 68:1.1053748758029935 69:3.2619524888879554 71:17.342262941482176 74:9.682759242948464 75:37.00600352384722 76:13.581240027463368 77:17.919088727938895 80:9.966935633582647 81:6.507389383280408 82:1.2734019206835694 83:60.292129107411036 84:10.054474461686441 85:6.585402043087514 86:43.43330519329748 88:43.67346216455075 89:38.24910964612084 91:80.06819365545613 92:0.06460311491189252 93:6.803275821429847 94:44.038919924023524 96:195.60610449756578 97:3.7652033955339648 98:1.394488754188187 99:14.595604267903262 100:0.07978851371976982 101:28.659989630041824 102:10.651232098371636 103:19.315205518745767 104:10.861620109159933 105:19.46005192899143 106:4.062117198867039 107:10.994158875424429 108:1.565517307959231 109:1.5705349888313072 110:11.078223299596075 111:0.11151017140336847 112:1.6112262848173275 113:7.43674583900321 114:1.6371639382399805 115:15.496207334482307 116:1.6688155573378318 117:0.1325128949810776 118:0.13513725723853037 119:15.669677285877924 120:1.7119341435925333 121:1.717399117705586 122:0.14458599747046377 123:53.11513460123435 124:11.567412114579504 126:0.14736205823738174 128:11.787240360899768 129:60.020192465673766 130:1.8187330311947927 131:0.16626005332098837 132:20.826627023307704 133:30.99881841715685 134:20.88152382180867 135:8.005326538205276 136:31.216813643768766 138:137.7019347429946 139:1.9016170376944932 143:0.20700643683584924 144:12.326300681719953 145:4.807571026774169 147:12.46718758446645 148:0.22135400469457361 149:8.429408789925365 150:4.884382003799575 151:8.44514868248546 152:212.3567002978657 155:2.039643440723706 156:103.34148795609553 158:2.0592460786187803 160:32.672930274521576 161:8.604938350572 162:12.841650980232924 163:50.55137020278976 165:2.1741044891213273 166:5.148058017774724 168:17.54922937491558 169:12.992257700982162 170:13.079630667541009 171:8.904030073468274 172:45.355666318510146 174:9.007188793299798 175:39.481558481996395 176:0.2991710022280114 177:33.92585329919328 178:2.3105668018725933 179:13.370448858206213 180:9.129842507910224 182:13.50834850185596 183:0.32255336510788435 184:34.41120295130764 185:0.33473963279547025 188:18.43864499205702 189:13.69599646810479 191:0.36014617786656655 192:2.4883678046462725 194:9.589499383885384 195:2.5126593323287856 198:9.62782004080351 200:9.666382201896173 204:19.38285445950459 207:14.625529338516907 208:0.4484334526722036 211:48.9994607564654 212:6.151760689489958 214:14.841222973760948 215:2.7985352801775396 216:2.807771394842355 218:43.0833459082484 220:2.8639531709635846 222:2.882977247685799 224:2.911797936898415 225:37.352590608224446 226:92.03187479387819 231:6.4653832868612815 233:0.5351046178198025 234:0.5386957957655335 235:25.998743184502434 236:10.717628557612365 237:3.010411484512556 238:0.5459389247893571 239:3.020494568696683 240:3.0407850564856522 241:3.0612430986940833 242:0.5719418253785593 244:0.5719418253785593 245:6.681994656170159 247:10.998301524500667 249:3.134197757544701 251:11.118969743268048 252:11.118969743268048 254:11.167876218666978 256:11.21715544433318 257:3.231211643215508 258:3.253281690793971 260:6.92770001598436 261:6.945775355032316 262:6.945775355032316 263:0.6437491172189769 264:73.69706583382064 266:11.418104312095469 267:11.443665159852072 269:3.3435044801291016 270:3.3435044801291016 272:33.632627008736485 273:3.3898203638051534 275:16.631921234571692 276:0.7004353076040499 277:3.4251033318531854 278:3.460865796090681 279:7.26459309443209 281:22.27534781041452 283:22.31761956909825 284:0.7327906714946854 285:0.7327906714946854 286:54.00754842681784 287:28.259786178704235 294:7.463027563831572 296:12.117368847318026 297:12.117368847318026 299:12.145800211046836 301:7.58629099913101# normal
1:48.99302097816951 2:216.7144430703003 3:44.48587286684882 4:1.2502329141048236E-5 5:19.337297590634353 6:6.6459358522808145 7:64.1960497952531 8:52.17926726000505 9:14.92621119746241 10:13.780257200156706 11:3.4889456146881663 12:129.49125150510687 13:50.8921867842794 14:76.34487806198304 15:47.09925655112193 16:0.7249013242588931 17:0.3642356001693427 18:2.3538788830275266 20:0.06846751793520642 21:28.177302276679956 23:5.359970828006497 24:11.506087653758637 25:5.651610372790068 26:0.2808850099072527 27:37.048853195594134 28:0.06516178404859393 29:24.105108762988415 30:68.79729149491448 31:1.9285359627863683 32:9.934212385765088 33:4.152060789713141 34:0.4773813416390758 35:4.18486637666736 36:0.5086359837261362 38:17.855035340757325 39:14.1591129873599 40:35.906347122845006 41:2.2909870413009457 42:4.703878466505971 43:2.5398778398494026 44:2.1290721798057275E-4 46:54.09948871483937 49:5.521421383890344 50:5.557369414014753 51:0.005959227422789441 52:2.935347674179404 53:0.007367216231295126 54:8.921834167889962 57:3.054733212220569 58:12.75042193011565 59:3.0869737975346827 60:329.8496355832297 61:35.61502718755465 63:88.5201763444851 65:21.481399631971698 66:46.77000325389902 67:17.337240855594295 68:89.26299428101954 69:9.52725815584118 70:188.74116111141478 71:102.77261359436929 73:0.03178290095959771 75:0.039385907722926515 77:18.054652178988263 78:3.555425641353781 80:0.050046553801218585 81:27.563064263267876 82:1.2996859594754262 83:18.268565528986603 84:27.706229204002366 85:1.324992810284407 87:6.746445464054889 88:1.3681497154791313 90:0.06804431472077435 91:10.416316674158402 95:0.0723959573634261 96:6.8975531561650145 97:1.4170811823386085 98:1.4216072907361696 100:1.4769617129572394 102:0.0884293457410428 104:63.49095746176885 105:0.10535105161241073 106:19.67085770688738 109:29.5716628413325 114:1.6657727737159596 115:4.294499459351006 116:0.1356187053343352 117:52.92545132278985 118:0.1422669367253928 119:11.536671823130286 120:7.724509688897557 121:7.738260408537359 122:4.42793441664063 125:113.40440955253293 126:7.80752690595672 127:1.8251920269824353 128:1.8367225843974795 129:42.235264321852284 132:1.8541543806008307 133:527.75466117379 135:8.078814175502998 136:0.18506220145061456 139:1.9316268983521687 140:26.528813449668906 142:8.333037684030872 144:12.422293963517536 145:2.0123795019814352 146:2.037916279545359 147:0.23012323090584116 148:2.050809929372548 150:4.93682915554044 151:2179.1639684324064 152:12.604177823825053 153:8.519500841162714 154:12.604177823825053 161:97.23346024329868 162:44.70552826630838 163:5.130493198519218 164:8.844169467345154 166:13.067482473510433 167:8.877643951170445 168:0.2780327020113719 169:45.06299436148286 172:17.965249538449186 173:13.309775148208384 174:2.2981543849760224 176:2.312799491917175 181:2.35734792579585 185:9.385406190132546 186:0.34508896757640845 187:0.3475967455144831 188:0.35265358157766924 189:2.449299838552399 191:0.37079366641583633 193:73.77368435050937 197:9.704199562470114 199:0.39515797429126537 202:0.4007366050614353 204:10.040460424930796 205:2.7236682543793567 206:19.567705124537394 207:256.57025948614057 208:0.460005257809683 209:0.460005257809683 213:0.4790882305172328 217:0.48886810895041577 218:2.869403867980847 222:0.5123259705119748 223:2.9168331967668206 225:84.9971184633277 226:20.37010148756051 228:10.637150494301743 229:0.5331673196490705 231:0.5438507927992008 236:20.687894730632824 240:10.887874254848876 242:166.96049496686888 243:10.98153927352044 244:0.5845871072446021 247:0.6000335096812393 248:6.789964442400409 251:0.6198375725563755 253:0.623866012100984 255:240.56235079204313 258:0.6485230285193493 261:0.6527150866520477 263:0.6569311683143411 265:16.43367192077679 267:7.094200547648327 268:0.6783778528538903 271:22.025156909631267 273:3.425107685395844 274:16.732893921618782 275:0.709460747141601 276:3.4604801189411765 277:46.90982314317915 278:0.7277979141069136 279:7.321900425580343 280:11.83763536038047 281:0.7371284719628316 283:28.25406275966393 286:491.2989340278121 288:3.581911916181649 290:3.606873410410803 294:12.112278528231862 295:34.89318831443474 296:0.790460285197358 299:0.7954836914555055 # gène
1:79.74438591459541 2:39.480331736318945 3:86.4455326574619 4:36.4133997834064 5:108.68901035875301 6:23.517589563121824 7:9.543672554665301 8:11.506839560179236 9:45.094134196940125 10:10.869640109123404 11:49.55272487727122 12:28.63095591494793 13:70.7539477576932 14:18.374392551502478 15:0.03410246210681369 16:15.140879198069106 17:38.899679711087536 18:9.585511371059605 19:19.48024261240432 20:102.09700167646703 21:10.204362870997171 23:1.3146424302611939 24:0.11484005582891496 25:8.503920259759512 27:19.85087510918251 28:1.7136869463357696 29:9.356578330466684 30:33.288195447439506 31:17.07013716183717 33:1.9990209657716793 34:0.49040486200295 35:139.63691469740107 36:0.5219999097278047 37:35.30403990570335 38:4.5027977993162605 39:14.252253724714798 40:18.2025314931344 41:2.3212267237696906 43:6.502774172544613E-5 44:11.50710178702954 45:8.217932932143514 46:28.61209105010864 47:5.428295382816706 48:0.8990564732934448 49:24.94139343548469 50:5.60576545882105 52:5.660333571724185 54:30.185026656055115 55:3.0431859137207535 56:141.00690150213063 57:9.098390514849747 58:0.014657571262768924 59:21.19281466836711 60:1.0550590401944153 61:232.47006328193086 62:0.020099283349322046 63:41.41564450191018 64:202.69941638548536 65:1.104555474122288 66:0.023636070981385836 67:17.43436129858308 69:1.1597533815708667 71:0.03113824585472465 72:0.03113824585472465 73:13.534759035375272 75:27.215738940946643 76:42.80845903333122 77:10.023996377837975 78:10.067162730013434 79:6.57266568339707 80:22.854512108109816 81:0.05408504965844679 82:0.05482793548897661 83:18.36664389176899 84:27.83614281985193 85:6.706297334202559 86:309.83582816371506 87:0.06586259179647803 88:1.387557770173567 90:3.800832631652099 91:180.7078214605367 92:0.07359933817973752 93:6.925141867541114 94:1.4276679371069676 96:1.4367234142054683 97:0.07720466162109524 98:0.0781222989048668 100:34.10152931912298 102:3.9828799251466265 104:4.09516176685612 105:0.1099512258807403 106:4.148225653351821 107:4.166092580040527 108:4.166092580040527 109:15.33725202696477 110:0.12169210319069669 111:0.12290787919803123 112:0.1266015203467422 113:52.56938567049209 114:0.13291381007190584 115:15.696459772046161 117:1.7346575596351168 118:4.397313850936775 119:1.7510047698470028 120:41.611552423367904 121:0.15305892941829075 122:25.562014636603454 124:7.846258352470306 125:1.7897367772100614 126:158.66375094813148 127:11.913919019951882 128:1.8581106727260805 129:0.17819450524674557 130:4.613693816592987 131:8.04467969410069 132:8.059122732754988 133:21.06623864762185 135:1.9051335777773495 136:42.75987960247973 137:0.19255091340661493 138:87.84752831591075 140:0.2111377002794404 141:0.21288589994607188 142:8.386479137745075 143:2.0216978716644864 144:0.22358534230552413 145:2.0343851003994144 146:0.232781874920031 147:0.23653325984582182 148:0.23653325984582182 149:17.15958595205233 150:2.07944306387636 151:56.32289349134991 152:4.985882539709844 154:22.038449801914915 155:8.589031687631296 156:893.963462074572 158:17.28575575494872 159:8.717269812197213 160:8.73349856526707 162:2.193269756005239 163:2.193269756005239 164:5.21583434658831 166:13.137445804884232 167:5.239583399044557 168:0.2849538080283041 169:0.2871136265719485 170:22.872191421622524 171:0.2980918325649959 172:0.30937399800827 173:18.051269976736904 174:78.45356669356617 175:2.3283856020502354 177:2.365422991557273 179:78.93098013660908 180:9.25998711212072 182:9.349417023301116 183:18.41459742325604 184:40.62441007995398 185:0.3526276598708027 186:2.449207706788127 187:34.77590512024921 188:34.866114252154176 191:5.732995735432224 192:0.3838993331240938 193:0.38931159487671296 194:19.000631101318135 199:0.4031013128264071 200:2.601854064506286 201:14.279293451811444 202:14.30436502220123 203:2.7125462827848263 205:2.74769699754959 206:10.13679753052606 207:19.784404584059892 208:0.4684171544790834 210:62.52521671618165 219:2.9032062045499907 220:6.385911203685163 222:6.4173642098589685 224:6.4649719267798025 225:20.45778316330034 226:10.648667039854756 229:26.036765704330556 232:6.578105353347909 233:409.42019528572337 236:6.610969418583641 237:0.5674050437078797 238:0.5674050437078797 239:15.666613072111609 240:3.099934928987463 241:20.993307278395058 243:0.5937657827590684 244:3.1412252387099646 248:3.1938077129896443 249:11.157102272138872 250:0.6171945889342014 251:16.12281022582659 254:0.6373303309300917 255:11.327674048238245 256:0.6455449290211737 257:21.596637749165918 261:3.3246117938273625 263:3.3358178259240088 265:0.6793512283487672 266:3.3697286292386988 267:21.911857561831336 268:81.92291947568023 273:22.154627591545815 274:3.474177592474414 276:0.7238440426234249 279:7.363274781168209 281:3.5461738369876272 285:17.080972653350955 287:7.481618075565007 288:41.137083212806104 289:0.7709923227921217 292:22.830658960648726 293:3.645280609255726 295:3.670635663246999 296:84.59302579165873 298:12.254363306568631 299:0.8056848302990101 300:3.6962292223945443 # tau|taux
1:164.96175436155087 2:150.88431470526797 3:48.25273261824574 4:6.468745250885712 5:2.6933455568408435 6:9.025320146026555 7:1.3178069028511314 8:43.796376661347864 9:0.013365420064519667 10:158.4038507876459 11:1.7927711942265347 12:36.82686568294725 13:2.0049967792430574 14:56.52231778186594 15:38.35884274686054 16:0.035662090557586984 17:72.66941640517321 18:44.453864616965916 19:23.220504984661712 20:0.9076046591963455 21:13.371485424499205 22:17.775823323409835 23:18.13041859703768 24:11.594782358385139 25:26.776308806024545 26:3.480546419182434 27:23.905834521273942 28:42.23228781287637 29:28.54293890112988 30:47.80553063534521 31:0.030113282272124973 32:54.610896902797926 33:0.48655311232468235 34:17.259406116830817 35:30.020644388345985 36:0.0194163414200833 37:26.094725890669682 38:40.60895261372772 39:35.97045386602134 41:0.0052598722089952305 42:22.750650741347634 43:6.502774172544613E-5 44:28.16826428137496 45:5.174188435425286 46:2.674885513541032 47:12.092739783487067 48:5.480835579408319 49:0.9298970926997552 50:2.9312688257777446 51:2.955769776429723 52:0.9615872142894833 54:35.153968622776844 55:9.011102095595875 57:1.024230500922663 58:25.744219124742393 59:46.160780695329414 60:12.910053157771907 61:0.01726132612864754 62:88.52017634448532 64:3.239649447650814 66:70.22516648958016 67:26.514302817036832 68:1.1485295684533419 69:21.938529251671415 70:89.88258273623916 71:22.008527156949167 72:3.363907564706232 73:17.695624750881105 74:1.2291008473297511 75:22.460904147858294 77:13.9175070872442 78:0.0504591542644793 79:43.22962544351682 80:3.6204938849408475 81:49.03601995774126 82:6.639050554829297 83:3.6434658969207705 84:0.05785918320167539 85:1.3441879816253355 86:3.713359946257979 87:0.06586259179647803 88:0.067537555619694 91:0.07271419638147068 92:38.857599542623994 94:23.546901348227898 95:10.54461730174656 96:10.560060681157323 97:3.849523510633689 99:0.08766400468476455 100:7.1045543950699575 101:7.128938428923465 102:247.6111379223483 103:0.10326263675759578 105:4.121593689207076 106:11.12226343597467 107:0.11572765537427479 108:4.166092580040527 110:19.94308090229737 111:7.482401666357064 112:4.247625776888979 113:46.66618655946381 114:1.686500807168386 115:0.1381064937154203 116:35.69898085005629 117:35.813441733899786 119:4.406877910333066 120:53.37606294355219 121:0.15305892941829075 122:47.59586136144082 123:0.15731228896046406 124:0.15874712780521363 125:1.7897367772100614 126:11.748791994541609 127:11.913919019951882 128:0.17664520873132114 129:1.863924358948312 130:4.613693816592987 131:1.8697562245340411 132:0.18132033918284005 133:67.00951378931158 134:137.54532768226696 135:12.101691485422975 136:0.19091859300597686 138:1.947260897644497 139:0.20254422017710277 141:12.372543311813823 142:4.854150087251654 144:37.84015149125565 145:8.448053531985563 146:12.592223773892865 147:17.13454608634981 148:12.632841798326327 149:12.653230502636005 151:82.68148461450203 153:2.0859640655114187 154:0.24032680282161853 155:50.16584809602336 156:8.620828794914477 157:0.24804192914223117 158:0.24804192914223117 160:2.1523637217494462 163:8.831821893754249 164:5.21583434658831 165:0.282805794640593 166:0.2849538080283041 167:0.2849538080283041 168:13.137445804884232 169:17.780546711924075 172:51.94893448981438 173:5.372786655014284 174:18.07875278659351 175:185.79180835889508 177:2.365422991557273 178:72.06523125985412 179:0.32569428585884863 180:0.328076879949171 182:23.496043836396446 183:0.34018583475578906 184:0.3526276598708027 185:9.440189256829337 186:23.665764900772412 187:2.4569861255790366 188:0.36025616432762914 190:0.37324895648429796 191:18.850892806862237 192:5.759971444075374 193:41.341369651531075 195:0.3920397701166735 200:9.798009071816535 201:0.4059043186778591 202:35.70165507243669 203:0.4407517328047221 207:6.157005249084278 208:0.4684171544790834 209:0.4684171544790834 210:6.201826768207463 211:14.930337319409754 212:6.247119540491467 213:2.8471558099315195 215:0.49089127328131765 217:6.308257630631519 218:0.5041244560868008 220:2.922182903931853 222:0.5210786506482578 226:31.664029889216714 228:37.78342492503098 230:0.5491929182236901 231:6.561764499973661 233:38.05654006934028 234:3.049262587353712 237:0.5674050437078797 238:3.0694079981324505 239:0.5711083739982622 240:3.099934928987463 242:0.5937657827590684 243:6.744915231893759 244:15.846140347721233 245:0.601488169780419 248:6.830721063107752 251:21.404328879420287 254:21.480829200357913 255:3.2692983269170437 256:39.37505875014915 258:16.344428085049632 259:16.344428085049632 260:3.3134539820007762 261:7.043587948015845 263:0.6664932553534595 264:16.473710630602728 267:0.6836863976732105 269:3.4040857510562397 271:7.228930375693161 273:11.735191284555992 274:22.236808380082557 275:11.787960066307798 278:0.7377008237062668 282:7.402387970577624 283:17.046084731366236 285:7.4418340634236655 286:54.40928655435727 287:3.5952715327844227 288:0.7709923227921217 291:3.6326913804985104 293:0.7856846260753194 294:0.7856846260753194 295:12.22600194202148 297:17.40147977953152 300:35.13401954745224 301:48.47019235052062# lier
1:86.35094057467505 2:5.055473630618618 3:9.064320198046389 4:1.4830315152433889E-4 5:25.97965481108731 6:54.08707304318796 7:83.29121310560123 8:11.506839560179236 9:49.4548915403512 10:0.5402371986229568 11:17.270016700738022 12:3.6510337487748865 13:29.328576765880243 14:0.39541640192792843 15:0.03410246210681369 16:6.351687930221972 17:9.183482760034833 18:0.06879712073067742 19:23.220504984661712 21:10.204362870997171 22:14.221657898164578 23:8.12994166633844 24:26.700205979258794 25:44.9733580869717 26:11.979166574167882 27:16.023922533033847 28:0.06088776705050239 29:16.283954847702553 30:9.470398871098952 31:39.05869270331438 33:0.48655311232468235 34:10.043941743808297 35:39.47059186037226 37:10.36496543764043 39:0.00864891857997105 40:0.6096048471702222 41:10.859768452354198 42:4.750061295549839 43:37.81532436357185 44:8.08744993193549 47:0.0025883388709149672 48:20.262260749424794 49:24.94139343548469 50:0.006259224900858926 51:5.642074540995283 52:0.9615872142894833 53:8.912709323243448 54:0.9941521769184491 56:25.570193592109487 58:9.148779960577254 59:0.015015388360533087 60:1.0550590401944153 61:63.48395173479876 63:3.239649447650814 65:9.393357341571564 66:17.276654714640213 67:3.314991545443166 68:3.3219327128638345 69:9.592792982590094 71:13.433148899586948 72:3.363907564706232 73:9.715268438868181 74:6.399720782244201 76:0.04299164104260324 77:10.023996377837975 78:27.550954030606977 79:0.0504591542644793 80:6.616827378532511 81:79.30791782508608 82:92.36156710035702 83:3.6434658969207705 84:27.83614281985193 85:23.055872271189823 86:18.562967574838556 87:38.52581507117252 91:33.488386834916305 93:10.529206795586887 94:3.8332150886459515 95:38.96948705976467 97:0.07720466162109524 98:18.966331029124124 99:39.42369188468119 100:0.08965333139882929 101:1.5063393557718068 103:69.81574842011248 104:19.624146211588705 105:29.50878081799322 106:1.6040464145240991 107:1.6141388022353098 108:0.11572765537427479 109:11.172512469478557 110:15.420548003261104 112:11.3081959256636 114:7.587742418066324 116:11.498883007169521 117:7.708701984669536 118:15.84842876078466 119:15.870338525340104 120:15.914310042269102 121:7.790828845554704 122:1.7841525636162778 123:16.00286690883629 124:7.846258352470306 125:0.15874712780521363 126:16.04745566694044 127:0.1735736641743407 128:0.17664520873132114 129:11.969767599225246 131:11.988475033505324 132:8.059122732754988 133:4.623835782412629 135:1.9051335777773495 136:4.685270626305082 138:8.235358430527034 139:0.20254422017710277 140:1.98412231367284 141:4.821909548695636 142:4.854150087251654 143:2.0216978716644864 144:4.886663889945516 145:0.22540404565590044 146:2.0600070547569898 147:8.541658492446343 148:2.0729432932007077 149:4.974731910227129 152:0.24032680282161853 153:4.985882539709844 154:12.67367266297431 155:0.24223950533155053 156:32.7116760324619 157:0.24804192914223117 158:44.27225095922818 159:50.59814215671407 160:8.73349856526707 161:0.259940736265347 162:13.008225127816985 163:2.193269756005239 165:17.727278620047123 166:13.137445804884232 168:8.931809427402873 169:8.948639228558507 171:39.505250324897574 173:5.372786655014284 174:2.321054375657105 175:18.106311733258575 176:0.31629236466010824 177:0.32569428585884863 178:2.365422991557273 179:9.242259183315412 180:18.273286051855532 182:2.4107238610776602 183:2.4107238610776602 184:2.449207706788127 185:53.01968084020883 186:0.3526276598708027 188:23.768760049452382 190:5.706193906774545 191:2.5282493218881474 193:5.7871229202236005 194:14.155081321686522 195:14.155081321686522 196:9.720921797780742 197:2.5852892121322455 200:9.798009071816535 201:2.610181933555207 203:2.7125462827848263 206:0.45288061769504134 207:0.46527595702639357 208:6.17189390741604 211:2.8287597487111675 214:196.5645885770027 215:10.387534753655967 216:2.8656944224720773 217:0.49747169474199693 219:6.354683319258741 220:70.39900141904171 221:0.5176505279783494 226:6.4649719267798025 228:0.5385046771342148 230:64.24023715929975 231:6.561764499973661 234:0.5600596761016798 235:0.5600596761016798 236:86.1478648359647 238:0.5674050437078797 240:0.5785769854713493 245:0.601488169780419 246:6.779040427811734 247:6.813427890199154 248:6.830721063107752 251:3.236671912318789 252:6.90056712452385 253:3.247501320655607 254:0.6373303309300917 255:3.2692983269170437 256:11.35241169551022 257:6.989424319424584 258:7.02546148681149 260:52.69799754032206 261:16.37656511417818 262:3.3246117938273625 264:0.6750407631531511 266:46.36170892211033 267:11.579381512739918 268:11.60509408191736 272:3.438898773860188 273:0.7102261091197901 274:28.013339642493328 276:22.27813972639119 277:7.305218490135452 278:3.5219583013107076 279:0.7377008237062668 283:7.422069093346331 287:7.481618075565007 288:61.71140736977049 292:3.645280609255726 294:3.645280609255726 295:0.7956253378899701 296:17.40147977953152 298:22.962350895159044 299:17.437836299027797 # sang
1:257.5078139194717 2:45.61263146335577 3:13.272027606224562 4:105.77085890882982 5:33.01232919406469 6:4.68785879674161 7:93.13353084879823 8:2.4828644676888896 9:179.0052283753395 10:49.29865845376425 11:17.270016700738022 12:85.02719204253643 13:2.0049967792430574 14:33.86240866973395 15:8.969444153951804 16:4.040999725705446 17:6.498674214675217 18:27.14768647429583 20:2.42558961641874 21:41.45187354707093 22:1.2418824465305127 23:34.60918375172599 24:0.11484005582891496 25:35.55550534290589 26:19.21006037529761 27:1.6842764852172958 28:1.7136869463357696 29:0.3772783986781718 30:80.40820117324651 31:145.28417164404064 32:17.211800258757258 33:13.478475714885429 34:0.025271100582334397 35:10.077715384041474 36:2.076599122730026 38:0.011164129733883421 39:7.414351179034444 42:0.6560296918213162 43:0.7594427416630024 44:19.320541481806014 45:8.217932932143514 46:8.284180629898831 47:0.0025883388709149672 48:2.8471268851585942 50:2.9312688257777446 51:0.9551800297032004 52:20.676724451007768 53:56.51668268871352 54:0.010426451609089372 55:30.240132326516683 56:3.0686475537387965 57:5.837356226894567 58:9.148779960577254 59:25.769249534510706 60:9.212297296567796 62:21.481399631972206 64:9.393357341571564 67:6.171151132326855 68:0.027998615280423182 69:13.382774892208241 70:3.3568724736646254 72:3.363907564706232 73:17.695624750881105 74:6.399720782244201 75:6.442411700037064 76:9.910157830452466 77:1.2814038316664107 78:1.2937481825966495 79:13.970982726098327 80:14.042778363844302 81:10.139695324263185 83:3.6434658969207705 84:1.335661529720276 85:1.3441879816253355 86:3.713359946257979 87:23.26038427034703 88:1.387557770173567 89:3.7687589666863492 90:1.4097129355677849 91:6.889975980214637 92:10.498483928001662 93:6.925141867541114 94:6.925141867541114 95:3.8413594747573434 96:39.00692879948134 97:10.560060681157323 98:0.0781222989048668 99:0.08766400468476455 100:34.10152931912298 102:10.811725115172802 105:24.473998373410485 107:0.11572765537427479 108:0.11572765537427479 109:0.11690538642965681 110:1.639634632799701 111:7.482401666357064 113:15.568113234049 116:1.7184590219001732 118:30.50472471466326 120:20.5301660577919 121:11.65858553539057 122:4.464793796632593 125:7.846258352470306 126:4.484304100664653 127:36.59629436782158 128:20.984226084930455 129:4.6035792980813515 130:4.613693816592987 132:8.059122732754988 134:100.97999869138745 136:0.19091859300597686 137:48.71720643083946 138:0.20085472474448962 139:12.255295241046673 140:1.98412231367284 142:4.854150087251654 143:55.74872812701815 144:16.961042703334492 145:2.0343851003994144 146:0.232781874920031 147:4.963613203486146 149:12.653230502636005 150:8.557406827121136 151:4.985882539709844 152:0.24032680282161853 153:22.038449801914915 154:0.24032680282161853 155:12.694168527331309 157:17.28575575494872 158:2.1122623536849017 159:0.25793004185718804 160:2.1523637217494462 163:2.193269756005239 164:0.2806695295262691 165:13.115761630055088 167:2.2350037876788247 169:0.2871136265719485 170:2.2704321879858846 172:28.375080438046684 173:5.372786655014284 175:2.3283856020502354 176:5.40989387339731 180:5.472505045483394 181:5.485143910312936 182:5.5360948182996665 183:5.5360948182996665 184:0.3526276598708027 185:2.449207706788127 186:72.90177273926454 187:2.4569861255790366 189:5.639937942424695 190:2.5122146742695457 191:2.5282493218881474 192:18.910521803953895 195:0.3920397701166735 198:5.828183904528733 199:41.60448349007559 200:5.8557832630075275 201:88.6972420263175 202:0.4087225388066362 203:2.7125462827848263 206:2.74769699754959 208:6.17189390741604 209:10.240055403935255 210:0.4747510813913831 212:14.957481825916828 213:10.366253263810327 214:0.49089127328131765 215:0.49089127328131765 217:0.49747169474199693 219:31.33565989537151 220:0.514241161193158 221:6.401609393670896 222:31.52237575306038 223:477.46025783983174 224:6.4649719267798025 225:37.675444987071344 227:6.4649719267798025 228:2.9897917640765868 229:0.5420477964093051 230:10.76072542530851 232:0.5564173789242242 234:15.578268087189622 235:0.5600596761016798 237:6.627493409434079 238:6.627493409434079 240:0.5785769854713493 242:11.037962333808375 243:3.1412252387099646 244:0.5937657827590684 245:0.601488169780419 247:6.813427890199154 250:0.6171945889342014 251:0.6292079519950298 252:21.404328879420287 253:6.9181992612508845 254:0.6373303309300917 256:0.6455449290211737 257:0.6496872048295889 258:11.42719408377582 259:3.3134539820007762 260:11.42719408377582 261:0.6622558725482195 263:21.753065552084344 265:16.50634015948876 267:0.6836863976732105 268:0.6880464456532838 271:0.7057389823745421 272:0.7057389823745421 274:3.474177592474414 278:28.209550224375214 282:22.48725383506973 283:3.5583643111165557 284:0.7565572739422055 285:17.080972653350955 286:0.7565572739422055 288:17.18649196000567 289:3.6076872819560677 290:17.25756201828909 292:7.562220497059466 293:0.7856846260753194 295:0.7956253378899701 297:3.6834023985695112 298:0.8006401218494467 300:12.282845796031939 # mettre
1:169.72544994437655 2:129.2157773691073 3:190.0148278869886 4:12.998308474511388 5:2.723621791035252 6:30.563402714880826 7:39.278812154835414 8:35.725608600057306 9:25.273344748653265 10:5.664983701960041 11:1.81291142425733 12:0.012647928974340295 13:14.778329507148625 14:61.5860244863643 15:0.3755147610215789 16:0.3709406508507903 18:4.436008281640438 19:74.41158302487278 20:19.68408662343866 21:20.525214124481863 22:25.636281696135786 23:39.28250049156664 24:65.44305003267317 25:239.52036069390095 26:0.08765876132577392 27:1.7006717349420382 29:0.38439467404728017 30:0.04718889757463709 31:0.47539282560148644 32:6.932529127312926 35:4.256478716605476 36:13.780906550570188 38:18.029598126259916 39:0.6092289165828768 40:7.490364381117683 41:14.545682690974376 42:18.618199335607862 43:5.096798081349292 46:5.015590655265535E-4 47:20.207824188725155 49:0.9400901275433416 50:5.635042102081715 51:29.944978026513773 52:50.863663862390425 54:30.271970155011424 55:25.549025649487522 56:9.099939537845932 57:9.137525371379592 58:5.905113286172774 59:0.016148943022774212 60:25.94735845919819 61:30.83168259415095 62:46.7700032538991 63:70.2251664895794 64:17.2766547146405 67:31.499434349275067 68:13.381820532973904 69:0.0311000113073246 70:26.751212471932615 71:1.1821580945354275 72:3.3845032792379217 73:6.335154940066031 74:71.97622651107017 75:3.521480850938948 76:13.825902184865692 77:27.544768127484154 81:6.658506369793579 82:1.3303129735693597 83:3.6645469610876877 84:0.05997617052457762 85:1.3558241898426728 87:0.06810730957174488 88:14.422951954810095 89:18.77757273718647 90:68.13393916787157 91:0.07506110028676748 92:0.07595901564520598 93:0.07777422617490454 94:10.569657186662045 95:357.03173536495206 96:23.66885722333274 97:3.8709366787429342 100:0.09223016080258578 101:0.09427249813083428 102:7.1723135185325555 103:0.10600552892423784 104:34.75428323394001 105:11.11323774946967 106:58.02133485208765 107:7.436111057445638 109:11.213473825511384 110:0.12463938653487747 111:24.858074229521076 112:118.98320452193187 114:156.63857936585913 115:25.20978368104552 116:35.78810853142718 117:11.592984004209484 118:0.1507086281037536 119:7.781356040466561 120:30.687565076460398 121:20.616828819208965 123:4.487088406564621 124:30.861216358296584 125:4.4968433969699015 127:11.955416936108557 129:8.062270618316193 130:16.393564494975077 131:1.8827337459921103 132:4.646334803040316 133:21.126923976335725 134:36.968279437566416 135:8.16398035474693 137:37.17292604429204 138:0.20450465593618136 139:1.9665120629717823 140:21.631764774348607 142:2.022363522770502 143:16.987929284521233 144:2.041340953835723 145:0.229232845895042 147:62.6984068931145 148:4.986521066601473 149:12.695213919240846 150:0.2423429740297741 151:5.008815956390725 152:2.0993887578156687 153:22.09956953028176 154:5.008815956390725 155:12.736177497763897 156:0.25006636256529013 157:8.66930078544805 158:173.40524773798157 159:2.1591645808812903 160:12.923213760653272 161:2.1659161833798635 162:8.864483561375271 163:17.64710636427124 164:5.239023305139023 165:0.2870051261295971 166:13.17972309612078 167:51.428916763587395 169:28.075099482582644 170:2.284201863638254 171:13.31116735673412 172:18.10324197115301 173:5.396141721637174 174:2.334913494725612 176:9.204782623753493 177:18.297323535210282 180:9.29296822023323 181:338.32428027041766 182:2.4247363145332943 183:5.559615997381128 185:0.35721032368170136 187:9.491629546121914 189:40.86627287128226 190:5.729881203124927 191:35.26698800779894 193:54.00011161481386 194:0.3968141091684183 195:0.3968141091684183 196:14.197920847992043 197:29.828651839237505 199:0.407926766427926 200:0.407926766427926 202:192.0606137410199 205:6.122007167571058 206:0.45792331260050617 207:14.839095924853646 208:25.217764258933894 209:0.4735237453170417 210:2.825130382639622 211:6.25612918695835 213:0.49281118658077244 217:20.168422480591193 219:0.5127381821645268 220:2.9369620890498607 221:6.425910085669901 222:2.956113961013254 224:0.5368261140326043 225:25.975342813985396 226:20.510751908658502 228:10.727155245897894 229:0.5474355376559551 230:26.182705827694992 231:0.5582212497034027 232:3.054183401528338 234:3.0642079103839017 236:0.5691866089120506 237:0.5728822448208185 238:3.0843788811605086 241:51.498070813638584 242:11.072055227414472 243:11.072055227414472 244:6.769484304227343 248:16.042421641951886 250:26.9593621802945 251:3.251847280406478 253:3.2626894692703767 255:16.26086673091634 261:3.339889406797472 264:11.562605965595418 265:3.3850573653537745 266:11.588130828492591 267:53.252216148275224 271:3.4543041957212828 272:3.4543041957212828 273:3.466024330084657 274:138.8011972334384 275:7.310980092839173 277:0.7298069054424853 278:16.986328028363804 279:7.388278399557583 280:0.7437020298609539 283:3.5738975444890535 285:28.472109790237436 286:47.66058103950697 289:3.6232716405494862 290:28.725837061887763 292:7.587351929007772 293:12.204294103048625 294:0.7918136452921755 299:0.811864975816107 300:0.811864975816107 # humain
1:98.21938130350864 2:157.32733786666498 3:42.194183574299885 4:6.682863550594625 5:4.515595502144876 6:34.60055284014628 7:0.06741989842087548 8:71.79029575524244 9:29.297001256559376 10:45.325215997858955 11:14.255462620014416 12:65.17952064729073 13:103.91066821170718 14:22.307384293296387 15:9.154723820604612 16:6.501840852642431 17:2.2965419800037594 18:0.08148589295470486 19:54.505159628482005 20:426.7297040184463 21:7.485415985082025 22:8.07643807292964 23:0.22417940300718434 24:0.2697044214771407 25:82.66516941081125 26:0.07956656482324828 27:0.056181991629178724 28:9.421338515056151 29:3.9065426104047063 30:13.015138622449594 31:30.02560017216574 32:2.05926882196808 33:7.039805865459194 34:21.545755218084985 35:13.752030631635558 36:30.67048360411331 38:73.70548988251981 39:26.952354702376653 40:7.590766543941447 41:7.70916365385122 42:4.853431187409969 43:11.669391983469048 44:5.181717539905679 46:1467.6459910566255 47:34.44038156083461 48:44.9942682239762 49:12.505444220659736 50:261.2327006044369 51:12.625359189087085 52:40.36961868042072 53:1.0129808815167596 54:57.27149510105429 56:5.918238212896941 57:1.0634070040644197 58:26.030386328822814 60:41.31820476386672 61:13.122235590494133 62:17.337240855594082 63:26.514302817036594 64:3.3149915454432106 65:6.171151132326832 66:31.49943434927536 68:71.2683176247751 70:0.03661887808286417 71:3.4400925948835295 72:13.61493667389423 73:3.4829184157017354 74:1.2708997793650023 75:6.554631149512576 76:13.959158526041653 77:10.171838180900938 78:1.336296437401761 80:3.6983180429436304 81:10.287911798451304 82:0.06262450046845634 83:18.58552517645129 84:10.361425484725084 85:6.819640791837877 86:1.4046849573922193 87:1.4222692613112426 89:0.07697722257774096 90:14.651471225129987 91:1.458041939946271 92:0.08247311095756689 93:0.08435644755723733 94:19.118088264170538 95:349.5192180988581 96:3.928705895877966 97:7.0630434213760855 98:0.08723025419015448 100:39.86298272976858 102:45.61379453193518 104:19.845603553928086 105:0.12051116888613107 106:4.229047389861677 107:64.67099410001573 108:35.28267762538259 109:1.6650812632418643 111:0.13398306641328384 112:11.45987840875292 113:1.7223651333701648 114:0.14436372825804716 115:35.952047225930976 116:1.7652226929872619 117:15.992355741157684 118:25.607676598864497 119:4.489011215727667 120:7.894428458858381 121:7.908247314112318 122:1.831478351252633 123:0.16960537483252752 124:4.556997221562047 125:0.17108705717610315 126:0.17257732469690085 127:12.067194176828428 129:26.257106558154774 130:1.9177846781034642 131:42.80987619511528 132:8.177431246501415 134:12.198476883660346 135:0.20257247957325822 136:0.2042422608644273 137:0.20592142706139055 138:4.831449968319031 139:8.369210508569047 140:4.895229905317808 142:4.938344587509286 143:43.96327843431756 145:0.2396646481986577 146:17.274830145705756 147:2.122517690663614 149:8.67726129460534 151:5.070639217566385 152:0.2549621903897669 153:5.070639217566385 154:0.2549621903897669 155:2.1422213391482696 156:2.1554640810084096 157:8.75688115589455 158:83.57399102851123 159:8.837592772125864 160:5.184402796176297 161:22.566575905437986 162:51.38741508012031 163:8.952472804272292 164:13.250175983118238 165:2.278641533074542 166:2.2857025762461394 167:17.94526697852481 169:5.337345465194472 171:23.131210512244515 172:9.241053990648744 173:5.459089395471913 174:2.3723153814294835 176:0.33261436411707873 177:5.546536028506643 178:34.54342418565871 179:0.3422036945374794 180:2.424496598505056 181:9.39963642055506 182:5.623006643317246 183:9.471473491452787 185:0.36965245232539146 186:0.36965245232539146 187:0.37222838071508835 188:14.022144990829242 191:9.748663278379851 193:134.2155857751784 194:19.194082831356134 196:0.40976737812298886 197:14.362826859726608 199:0.42101634213116906 200:0.42101634213116906 201:0.42386620355735677 202:68.14952604015613 203:10.17919355658708 204:10.219851438852377 206:2.8014413005004024 207:25.346813348348114 208:14.982055165110605 210:25.463099122388027 211:6.321223686071792 213:2.901415549340531 217:0.5168392929507788 218:56.849284645314775 220:31.694723551926142 221:0.5372992795903975 222:6.507181132635376 223:6.507181132635376 225:3.0251521679576325 226:15.507443173994416 230:3.0744512747081565 231:10.908758749888863 232:20.90014465436135 233:3.094447786119129 235:10.954394877833542 238:15.797832880763048 239:167.24519823831642 241:11.116721411187676 242:3.1968907754441744 244:0.6143985997300107 245:0.6222147096797777 248:0.6341020411536779 252:3.292759205787736 253:3.303635476389689 255:3.3255262076926217 257:3.3476032966393627 258:11.55384266616548 259:0.6794251241825916 262:0.6836853461637109 266:7.208563006933874 267:16.701225648117763 269:60.641646943993415 270:3.4608759902468447 271:0.7276370909804054 272:3.495829605055982 273:22.352296731187632 274:228.12399311336264 275:7.3781876220182845 276:7.397425377615724 277:17.002230232729552 278:131.6198412451276 279:3.5792171834601594 280:28.442814452821366 283:0.7741685147922055 284:7.534369005516826 285:28.642320407541202 286:84.08031562112971 287:3.6528116053134476 289:0.793546537089955 290:7.634708217306238 292:0.8083794370385842 293:55.277370430692066 294:0.8083794370385842 295:3.728456930062452 296:12.38246469631072 300:7.737241312082909 # homme
1:184.35309410113192 2:53.03208000518609 3:118.30121099322535 4:136.2262386053408 5:66.44078819708525 6:23.95450453730143 7:47.870610998206864 8:28.364401880215055 9:50.1089812845126 10:1.8408277396438522 11:24.789240643929038 12:0.6429197473124019 13:51.77905360600722 14:15.252136909823255 15:0.044281571222004 16:18.88402960535018 17:6.663784412211971 18:69.7396888067247 20:0.9602763806499661 21:37.41170802068369 22:8.091165965096385 23:54.27541266753802 24:55.42857511249936 25:45.50072932348479 26:6.069264547428388 27:9.355664113040092 28:0.38989328234357146 29:0.40628902348771717 30:9.653575939850938 31:71.4177357923893 32:13.689242231519874 33:7.05222067105665 34:4.31865307205083 35:0.5286542384502588 36:17.780497969911885 37:4.508550271534926 38:0.6130531757851616 39:18.399606304842877 40:14.53830907112771 41:18.677570873988834 42:18.818991422677538 43:59.72253735402768 45:8.37201256719979 46:66.2805310408314 47:24.877514047389916 48:20.533845400294975 49:5.687729656385175 50:51.01014005018826 51:0.010674384862451371 52:1.003415801421217 53:100.1928792434823 54:12.824892992981898 55:3.123936651092023 56:9.218600343406717 57:17.014442153833055 58:5.995149370646613 59:3.201599171757177 60:26.18251670110408 61:1.1053748758032425 62:89.26299428101939 63:1.148529568453149 64:3.3219327128637794 65:0.027998615280105586 66:13.381820532974553 67:71.26831762477575 69:9.752644838476007 70:0.03719638186725219 71:31.973563080523427 73:1.2391921168802655 74:6.522060365183225 75:60.449755531690556 76:22.7618511117819 77:6.662794691194766 78:6.695822713787523 79:0.05868846083769389 80:14.243065147280612 81:43.856503861501885 82:10.31618651226272 83:33.15478965822461 84:33.25163295212962 85:6.830067468606552 86:0.07163424544401487 87:1.4262835894208197 88:0.07689089054938962 89:28.53226757200262 90:23.720623411011058 91:7.014563610689307 92:0.083310329609959 93:10.692379584449567 94:10.692379584449567 95:3.9277810542156124 97:3.935996184825348 98:7.085437349172626 100:0.10023293911532549 101:15.074707556584306 102:7.266832791075635 103:1.6088565574527995 105:15.417081320848183 107:7.531435122830374 108:0.12753359863885638 109:0.12876242846620292 111:0.1350204160911904 113:15.772385523169387 114:0.1454351447674327 115:20.514338672902472 116:0.15357909346320933 117:41.796500040745556 118:7.863954631928456 119:66.22312325673411 120:60.0221532578758 121:25.752755271439366 123:0.17075344401538883 124:1.8414771674061479 125:25.87519571917336 127:4.663959868121234 128:54.74183668533512 129:1.9163290884667241 130:26.312649123525144 131:12.156042378668968 132:48.80808784583828 134:12.212594467290684 135:8.261335724486889 137:43.20529039894523 138:0.21572678105625578 139:21.67380523337573 140:0.2263163893882748 141:4.913696671675453 142:2.062723400503068 143:4.967838019632856 144:2.0818158215397045 145:8.578568842117258 146:8.641008770913453 147:8.672480446519817 149:0.25437002582536644 150:8.688279888864757 151:12.843028720691724 152:2.140208599947796 153:0.25632319875206544 154:2.140208599947796 155:0.25828700905877006 156:17.46839430471621 157:97.71119692402154 158:8.767921045263883 159:5.180713166835976 160:2.2071193380680096 161:5.192242436307154 162:5.262129431041776 163:22.772624460824236 164:17.909623597712542 165:5.321318172913473 166:0.3020745962516325 167:2.290372716915953 168:9.063857996631647 169:9.080738908068996 170:9.14874310330583 171:13.439600524001381 172:0.3270570022364837 173:2.3696794156103906 174:0.3294016890970557 175:13.596019961487798 176:23.411889240111364 177:46.52784685293326 178:0.34373507073798426 179:13.709650103087835 180:2.429247665936838 182:13.848163090671504 183:2.4673194626459867 184:2.506058873022526 186:2.506058873022526 189:14.036628861090625 190:5.801763181398764 191:2.585611625723151 192:14.254031703531806 194:0.41140950117682173 195:5.896692246164965 196:0.41140950117682173 197:9.893744438852979 198:24.511273797821907 199:41.97050547010421 201:2.668055385669778 202:54.7823076743597 203:6.1365191240285055 204:2.788644669325915 206:6.194962579058387 208:2.8513354603426917 211:10.45973601343037 213:10.502186527285538 214:10.523519135583623 215:6.375194629809739 218:15.296865413843491 219:2.9627665235061924 220:20.498529670158195 221:6.499632274506429 222:6.515438210132105 223:6.515438210132105 224:31.954725953975856 225:20.671306420131373 227:15.522169852693677 229:3.0596759941795426 230:20.847013331382904 231:3.0895043115582124 232:3.0995268536034284 233:0.5784452229185492 235:15.753706765009516 237:3.12983735515352 238:15.812602160394528 239:0.5933407002755833 241:11.128280975260111 242:6.844011644254353 243:3.202012444454316 244:6.844011644254353 245:0.6241294662690636 247:3.244195202715303 248:3.254850527829364 251:16.299169098078345 253:11.416457682565492 254:3.3197262374622944 257:7.0892364462170185 260:0.6813995243962121 261:67.18933932281482 262:7.1435534448731435 265:3.43158941212399 266:7.216994752410117 267:0.7073501497655394 269:0.7161975489158073 270:3.466099906099234 271:0.7296583553549445 272:3.5010663022478363 274:3.536498494773677 277:7.4058997274467195 278:0.7619780701081623 281:0.7714534822895772 283:0.7762323837249995 284:28.6637591379907 285:0.7810390221068455 286:41.27126308545623 287:12.197837464296793 288:84.46750010603307 289:3.6705705642331456 292:3.7083172702244784 293:35.188637843645836 294:0.8104731297334108 296:29.124547064338262 301:12.480201047704565# seul
1:65.73891926288958 2:26.325187656572012 3:5.784380126231615 4:0.21909106840049627 5:19.992584646272636 6:117.87375338281495 7:18.409678738921176 8:14.786650081972818 9:1.3332922807450083 10:1.8615634356589177 11:8.429562974603483 12:3.803315520762889 13:42.71252932293986 14:4.122445034242495 15:0.7977571079354548 16:0.048871202979754814 17:4.312365548347612 18:40.55765947830751 19:7.035029291649805 21:2.783103872583457 22:11.190579670576167 23:5.588622580308375 24:77.12250527766439 25:8.727269643741012 26:6.105133432467028 27:16.3484394343282 28:38.003611202229436 29:43.12529032245137 30:0.03869590083671967 31:13.624722304787163 33:0.018576609151511773 34:4.346354676221483 35:30.49622429351837 36:4.45400232529724 38:14.391089096601839 39:0.004684506261900061 40:0.004018427051766139 41:4.8316424667617826 42:0.701522838729971 43:2.6672729884991075 45:0.8436398734546648 46:0.8607177403843377 47:5.575232670559853 48:0.9502954807276388 49:0.9817745971178556 50:30.188980287031512 51:432.9002722569555 52:1.0141032292842582 54:21.231530549013726 55:5.920740580640575 56:0.01789514609068598 57:5.987166833221488 59:17.168152690896235 60:17.244075637943943 61:3.261952488887108 62:9.52725815584179 63:21.938529251671188 64:9.592792982590304 65:13.38277489220752 66:0.031100011306748256 68:9.752644838475167 70:6.384830279839178 71:0.03956006697946939 72:48.14176055007149 73:0.043272097815308386 74:37.745785116428294 75:10.097854796211333 76:10.112020167768915 77:0.058563666241223875 78:0.06086069288495046 79:6.72707417198098 80:10.327949762298573 81:0.06480590988418525 82:1.3774636746942093 83:38.5501242086104 84:1.3946272624364715 85:1.4032814454820504 86:18.86309950531189 87:33.66855580875942 88:10.595942016414094 89:1.4517593902731971 90:1.4697644007347863 91:7.046172724432979 92:1.4788437699864805 93:0.08777038880145781 94:45.007937404823885 95:19.22193985856387 96:0.08971378509494492 97:28.911395871196703 98:3.9662080502351578 99:0.1008756892402361 101:15.1260368983709 102:11.017419477878727 103:4.17902514124187 104:1.636413362945107 106:0.12813932750455684 107:11.362760608210113 109:4.285924013519268 110:0.13688382135968968 111:1.7079608274571452 114:652.6462951012638 115:1.7716893558141553 116:7.828245148491705 118:7.89641965112319 119:30.94115557154579 120:4.538670212966529 121:7.951560573060835 122:0.17422865906702087 123:11.92165992913794 124:0.17572737574668912 125:1.8546425854393476 127:0.19119269868856156 128:48.771665098356806 129:0.19600517816496382 130:21.34541979894244 131:21.34541979894244 132:16.623869953520977 133:1.9414703425459614 136:1.9773421843255996 138:132.2255180609037 139:2.020050125714879 140:12.564129543642192 142:8.549829970474862 143:22.052201844881157 144:0.2431208177299042 145:0.24500340459685707 146:8.674150936361007 147:2.1408515225081977 148:5.079523687883387 149:0.25847128432789496 150:8.721460385698524 151:5.101920793677848 153:2.154000064037077 154:0.26043723438256633 157:33.1571564781022 158:0.26840790027619366 160:175.3498382551305 161:22.649892004215065 162:13.221521122240079 163:0.29337342437171804 164:5.333150325807058 165:2.297367204019493 166:45.68106208336881 167:0.30646973449503573 168:5.3570271538209 169:0.3086934408784553 171:5.429517684494963 172:9.285832332358659 176:2.406078013354909 177:18.508325231502972 178:9.408932137244376 179:0.34836021163642544 180:2.443563014717883 182:0.36323510326022196 184:0.3759963847377719 185:35.13992481549973 186:5.719985242360624 187:5.733090711234252 188:53.75832325030994 189:14.080236626245359 190:5.826001606838775 193:2.6328554655918213 194:9.889255950320278 195:0.41636688385130183 196:81.84379408765685 197:19.326005653234457 198:0.4219955113385358 199:0.42768400205405843 200:0.42768400205405843 202:30.285847360786317 203:2.785885185967163 205:0.47854952732389483 206:6.219558820278124 207:98.88590758527032 208:6.29381014851023 209:6.29381014851023 210:0.5008672696207183 211:10.494156021219569 212:49.97022910627636 213:20.281870087742266 214:0.5173269502180807 215:15.230638608210214 217:0.524035168342808 218:2.9683902431176836 219:0.534233407344099 220:26.024526643186878 221:0.5445973943217299 222:0.5480894160838266 223:20.62133269615577 227:0.5586791762561103 230:3.094795614953077 231:0.5803810335470707 232:3.114826207048124 235:11.00063857085949 236:21.04394293721858 237:0.5952465119251128 238:3.1451750495891933 242:6.8691318683164155 244:3.217439602394093 245:3.238469413840914 247:33.06244898715996 248:111.47792941581852 250:11.353875605000638 252:3.3134614010952688 253:3.3243547129910236 254:11.476029005073212 257:3.3683906981596228 260:3.390690798042986 261:3.4019125142784703 263:53.35998185559994 265:22.14196229289752 266:0.7089819806576406 267:0.7133810550003915 269:0.7222540165459327 271:7.3548724244009795 273:3.528609805460144 275:17.02812324529451 276:22.54880682579634 277:7.431416164101138 278:3.600345418076285 279:7.489664175321442 280:12.069251265039139 282:34.7955432051626 283:3.6369431489740878 286:17.303853281956407 289:7.628475146211574 291:0.8117949386515559 294:0.816785227196872 295:0.8268537555503173 297:3.7626203154458184 300:3.7755110477980347 301:0.8473490081906749# partie
1:185.5111536244685 2:977.8359322976779 3:75.93170391363326 4:1.1059352114710286 5:11.395698084587062 6:14.731808989726542 7:44.01429390136559 8:108.36036401343264 9:25.766166022603304 10:41.179201363232984 11:17.715889968428094 12:181.38731421283745 13:11.912756289301743 14:172.34826303759837 15:185.98816387726987 16:9.290474018286712 17:31.0097311943325 18:4.587963367780708 19:7.063568345899217 20:0.9828777751017735 21:24.818743337437155 22:39.26130027671736 23:5.612053573821316 24:11.902992743097172 25:5.9076233860700995 26:3.626954219188898 27:37.87922532474548 28:1.8089883040131378 30:621.054092866225 31:0.5129082215991416 32:10.274747855221229 33:7.114685861961064 34:0.5365682937953022 35:4.384923491814454 36:2.178410391433879 37:2.232496550329831 38:7.531472260766916 39:74.50227629067948 40:14.634576534419779 41:14.813658460290466 42:47.49060471181746 43:3.6200542239940743E-4 46:0.8674691399769147 47:419.8694040256664 49:0.9888665236994124 50:45.72606286284586 51:21.022464725347277 52:254.83354279030775 53:0.014311039927205792 54:69.34988826986147 55:5.941006821234091 56:9.28542802549967 57:30.933912625193084 58:58.110926922926105 59:266.10713706825675 60:31.187792314930544 62:188.74116111141495 63:89.88258273623903 65:3.356872473664684 66:26.7512124719327 67:0.03661887808285402 68:0.03719638186706706 69:6.384830279839767 71:48.22140456090744 72:9.86114844682405 73:3.5254124007512067 74:6.573910114797991 75:3.6205433646380873 77:6.714921184810413 79:18.555929236154977 80:3.741552846923284 81:3.7492646829398337 82:1.3854666534918854 83:1.3897480729765659 84:3.7880930225981064 85:6.88251329187078 86:0.07562125312093837 87:3.867120786922861 89:1.459907134696097 90:33.96157996246127 91:1.4824879653506107 92:7.079118412282478 93:0.08950853029703948 95:0.09048548298388906 96:28.965269011492055 97:3.9726815643150006 98:1.5100107736235526 99:4.064599790432743 100:1.5664892960031274 101:15.16041387878531 102:7.32006633792032 104:58.31372303478555 105:97.63853462971502 106:35.39143672364595 108:4.291928973336158 109:1.6906258822202156 110:65.23451776267507 112:4.374113689890386 114:1.758860196926869 115:0.15635216535390686 116:36.210163646483046 117:4.505762149250988 119:16.16205455986162 120:0.17062768629505554 121:0.17210093202227683 122:16.295017315345124 123:1.857815041777893 125:73.37645019551377 126:0.17959452891178934 127:4.702348583850489 129:21.359505232060343 130:21.38691505886625 131:0.2000979988374309 133:12.245783411948429 134:37.39212318708022 136:0.21177050787290877 139:8.435123457385277 140:0.23285840725183451 142:32.58975975464064 144:22.123095102711464 145:5.028756896760951 146:0.25537139630381145 148:63.30675575400718 150:0.2612314657242648 151:232.52981556765917 152:8.759548721179877 153:70.01130033294099 154:5.1176554643791246 155:5.128910567666117 157:2.189834396512551 158:0.271210672363339 160:2.2303701883557934 161:33.45190899342505 162:39.464804354312825 163:39.464804354312825 165:2.306792520108998 166:23.06550863699101 167:13.380055338255804 168:0.3094258366911424 169:0.3116580615531805 170:2.3496695522992357 171:0.3229983007067808 173:5.506948964194352 176:5.544273407714981 177:2.445601660630672 178:18.54392874870795 179:0.35146964982230033 186:0.37919953117670024 189:0.3870452680437368 190:2.5937691433806616 191:5.869185532787142 192:5.896306066669584 193:134.65903841268664 197:2.6674953953748726 200:2.6842050749345656 201:10.00892457604653 202:6.020551587935674 204:2.8134928240593124 206:14.937288589227146 207:31.157307550071174 208:10.4330680460483 210:0.5044367511486334 211:0.5109848991964144 217:92.5343116739653 218:6.478384198047403 222:0.5517781766494607 223:0.5517781766494607 225:71.5701492114862 226:0.5623934971956563 227:26.271454915558483 228:0.569566302261068 230:0.5804718043442666 231:15.76937341569357 234:32.462927594747065 236:3.145286768071952 238:26.690316661853956 239:0.6028217866833944 242:21.371882800727505 243:3.2277765022628713 247:16.21856248942762 251:59.63778467184573 255:104.5850242179864 256:0.6786343791414546 259:11.623972638570248 261:33.791371508883415 262:0.6956350218556414 263:3.4236727219078156 265:0.713020079311416 270:3.4923752021174637 271:28.23000352304161 273:3.5391852849794123 275:28.375393826319673 276:0.7582371585248268 278:61.728098061861736 280:3.6109720235241447 282:0.7818292392778067 283:34.90290860541365 284:3.6599139074944835 285:3.6599139074944835 286:22.879860712403143 289:3.697208003050777 293:35.31282215033265 294:23.138885034714026 295:3.7605185311033935 296:3.773357696343798 297:0.8361920935371334 298:12.45338712329575 300:35.552308187778905 # génétique
[truncated: 5,900,130 more chars]
