# Supplementary material for: A Cross-Lingual Similarity Measure for Detecting Biomedical Term Translations
Source: PLoS One. 2015 Jun 1;10(6):e0126196. doi: 10.1371/journal.pone.0126196 (PMC4452086; doi:10.1371/journal.pone.0126196)
Supplement: S1 dataset — (TGZ) [file pone.0126196.s001.tgz › dataset/en-fr/fr_300_context_train.dat]

15:21.850285043776623 24:7.108473468422481 121:20.176468194601036 122:22.714310484084415 261:22.995896528918596 # fluorouracile
81:7.380940220875785 101:20.35492920419932 295:8.999896884367406 # 5-hydroxytryptophane
140:16.03050593788704 165:13.999129674554508 291:6.302300975312992 # abelmoschus
1:253.0175982645726 2:7.678251052204983 3:30.167473704694963 4:14.475357067954082 5:55.134064374011736 6:101.64278330611448 7:28.477344167181492 8:32.56923811616429 9:74.02147302240414 10:2.417864594928302 11:12.073391150007593 12:22.99936327366975 13:5.2989673889695785 14:16.108643440979318 16:29.952818166412744 17:13.735642312727991 18:9.843809206950548 19:2.4315873776484187 20:10.62911094490974 21:13.024914637981306 22:10.794305627619806 23:83.96970477819875 24:131.78477014985538 25:80.67919805697979 26:6.460527967343545 27:5.7867126962448 28:1.9000627125686025 29:14.11260502456066 30:15.057230339903898 31:7.145021877056996 32:5.856893905054973 33:1.2205437364563307 34:3.438067151811843 35:67.98391830216177 36:9.69526438919004 37:0.5362811699344985 38:9.430921523092241 39:28.610064425976425 40:27.885740844871417 41:21.900160509217944 42:31.87175862495513 43:10.30186477725452 44:72.10368503870433 46:3.719751611406161 47:1.1818424330654975 48:11.32631800629282 49:36.12764822207133 51:102.32246234874155 52:0.8568088327124638 54:40.11562150036781 55:16.50608327441028 56:70.26353363678659 57:37.82646981967009 58:11.072068046414259 60:9.993851199123727 61:29.997969620624275 62:0.46658367678224344 63:90.27914355138434 64:2.3482565362577787 65:6.546279238609405 66:118.48841471608459 67:16.340487320061897 68:23.52534144251947 69:29.58578693046227 70:2.8197076841511546 71:29.490697784901492 72:3.34776851522082 73:15.29323765916647 74:28.27009981160864 75:9.672624293470118 76:1.7403418000525874 77:15.203526290533539 78:6.52802539670417 79:3.3354923543145576 80:18.156150274125114 81:32.17211310824831 82:5.605164772642895 83:85.06665550695425 84:60.00368315911269 85:50.477159500116024 86:3.8090594286422177 87:29.011665347548103 88:41.67460692259655 89:35.90974762908305 90:1.0252311948085984 91:112.86432679095351 92:16.85613525546596 93:10.333823058054383 94:4.852128517691912 95:46.23242789667845 96:56.823435820877435 97:72.63454092382167 98:1.2823613413048474 99:2.4041116524284054 100:0.18646203564652442 101:30.33376687084306 102:10.357744409727328 103:2.063985194292909 104:20.859449326160906 105:14.09715727731004 106:11.563437224549102 107:30.096600217235483 108:5.651091653723282 109:75.64127714963199 110:127.40861939584514 112:70.4363945057458 113:3.291102536894242 114:0.7425341151021204 115:5.459110166025744 116:8.598767359599472 117:0.5249015861874968 118:18.41695576162833 119:0.8981352808655511 120:0.8653373675141629 121:16.952592322980827 122:0.03975117150839269 123:37.03844061372925 124:3.9198095043356624 125:15.634319322019671 126:18.029089008138733 127:16.277416500108703 128:6.590105370418981 129:10.516529635891185 130:35.85799133878134 131:39.93059679238087 132:6.109886365992634 133:0.08778133299501856 134:7.005954804204433 135:14.477580561252973 136:160.77410531510594 137:0.8477092832526473 138:29.042672705584835 139:0.8674799862650737 140:2.137561537867924 141:0.7595177801719861 142:59.040992474195896 143:1.4714774832058644 144:4.239216215803823 145:4.44913354692718 146:13.195409534744222 147:6.198693317472132 148:34.36000830816818 149:11.399204913475131 150:18.433806708123107 152:102.92349086504217 153:8.957316776009423 154:3.4690938902604693 156:51.57347080629266 157:3.632170014043295 158:22.370158859514724 159:7.472389026264799 160:34.514453404161515 161:2.316387303430367 162:31.266928777293458 163:21.894251953169643 164:0.08426269709841776 165:3.0827941378972112 166:60.06594057180768 167:1.5380308667497353 169:5.835164862745503 170:164.62445299017466 171:1.9737902558369578 172:14.844856051464177 173:7.671088926195133 174:135.17622245378848 176:27.301629937353283 177:26.51179152837073 178:17.377524433411185 179:128.57118898642503 180:7.415946175121435 183:0.8100467451618468 184:32.15585629706453 185:6.077219991605828 186:28.796893013378465 187:35.67711623838981 188:0.004675352137272937 189:3.961876725337185 190:8.914414189293904 191:5.085226610162226 192:1.9622645879546161 194:2.614685870336207 195:4.649536494452007 196:31.08957261052616 197:9.181533634260974 198:0.4675268039757122 199:4.472077909339933 200:7.2054321389195755 201:10.86192251071476 202:76.94721941281809 203:3.4690938902604693 204:31.827565577056177 205:3.008452331167618 206:29.15403189382241 208:2.2350662663713 209:0.1583992550260462 210:34.193728418966394 211:15.792487238416973 213:1.1979135848644915 214:1.5901280961999944 215:7.740929729570228 218:4.37437800215045 219:7.765226327878765 220:8.475825849904574 222:1.8428548174760166 223:2.5246880436562438 224:7.688971603321583 225:41.89980791952121 226:57.373588723533196 227:17.221262787111247 228:12.46989594442645 229:2.318094223679915 230:10.030254076519816 231:18.075564435819974 234:26.93115935183112 235:5.874601469265956 236:6.865635782927682 237:6.567684610280715 238:4.538002032954405 239:4.767202522993248 241:8.879564216767847 242:3.87115580977039 243:18.98052387243034 244:212.36868640576697 245:0.09505451049466475 247:0.054822333915725455 252:20.473303010778146 254:7.0020306370988985 255:5.110233477481607 256:0.29796828648418366 257:21.979877401716905 259:6.761973770545689 261:0.06995858361165089 262:0.4484761866869954 263:51.76028737781041 264:17.864695273282297 265:11.815624343352999 266:6.437123183944958 267:1.5919590113618294 268:127.5920689638691 269:1.6401632264407973 270:10.59877313253485 271:9.274793179743344 273:39.049264461287336 274:9.94659882984102 275:32.71327715304513 276:46.79244960090059 278:14.802321481989747 279:4.170245134864335 280:0.6365895156619658 281:0.13892887567397183 282:18.66644491399227 283:15.648708273697904 284:6.374326773051578 285:3.485178215018195 288:0.6147523560331681 289:0.593570819380707 290:12.698407127104797 291:11.623543472959273 293:16.636458722841525 294:0.06748669819354623 295:12.8413294787826 301:2.1971033693454625# capacité
1:3.4772363169228497 9:2.704912362067 21:3.6545273787546337 29:27.63095661419729 38:35.49960262243272 39:3.932113993812182 42:3.433293528027754 47:12.65767209563585 51:8.71701763107774 58:12.800006778232635 65:4.180160089399896 74:45.21612347925211 78:20.677980089642485 87:4.570796389364155 97:4.699483815128149 106:6.531463196134376 109:4.165516173251648 123:4.556289985755416 148:36.91259112771403 149:7.572110403154751 155:18.741815598061773 158:7.708336793867624 167:5.1622378389042245 174:5.324693951536867 176:5.630507422151026 178:33.09563908876053 195:6.637874184780036 196:4.415751817711897 203:7.668815578514499 208:23.30061624682055 219:4.4167082200574095 222:6.6012488941159795 230:6.1790319675238 250:12.285396168033836 263:5.6032865688712485 # abrasion
1:1.7199793877663916 3:0.7046676283917014 6:2.558986548992223 7:1.0093514103500292 9:17.269621866424053 14:1.549207079876706 16:2.101620057573548 23:2.775589483332497 28:2.2934587100552473 36:15.581626798804104 41:2.7442861197845585 42:1.336697168545391 47:7.900584261480427 49:3.2518334409436647 51:31.14827941292038 52:3.465766724513122 57:1.8577585804609462 58:2.7283380732870697 65:18.11833901797212 71:2.0687901395525965 75:2.501256047937423 76:5.828891538363835 78:2.425448726962016 80:7.233437255017439 81:2.918549592379805 82:3.544410441291057 85:2.316701621134378 88:2.3289312912308504 90:46.19783490389443 91:2.901481712219498 98:22.327393157685016 109:55.23164708329352 119:20.432586179857097 122:3.7755423692300822 124:2.355613300047498 127:33.22490251500269 129:3.2014798009295267 135:2.3134259063744573 138:3.035864247179641 140:11.460533371937615 141:3.3769665626343417 142:8.13975622405652 145:3.1860970988304538 147:6.2783315190563 153:1.9683126684430068 164:2.51772800515897 165:1.048270891010443 169:6.135584729793888 176:16.251770744582235 179:3.4553567507231864 191:11.590980891327012 192:3.0852174390157203 196:2.182384354796297 197:2.4204248659780703 200:8.983148457807543 206:3.046211603606825 210:3.0890164994231224 213:6.455245811122653 217:3.003757415633192 219:6.870786832213947 220:2.8122768201988637 221:3.536482732930014 223:7.621922506270085 227:3.687151751350848 228:2.951125648498041 236:20.45574544145298 243:4.724344646002618 244:17.789747062892022 250:20.46502912924311 253:3.9781382253506945 257:3.19985395619331 265:16.692365381205235 267:4.053319943983778 268:4.852808300474932 289:5.071780760179159 290:2.987218611425547 291:5.693479087609292 301:4.474606967673946# absinthe
1:0.00284730498872847 8:1.3285692611808664 13:2.4974523519508716 71:2.3932039562355785 78:2.7596280649806313 81:3.262997504097862 94:22.41477768893353 97:2.773085019060446 98:1.852190824123373 109:2.2811580285166864 119:8.243682159489254 121:2.9479735572319656 140:33.30507587551967 147:6.977923033904866 153:2.2895165913489643 165:150.73138129475967 166:2.9023225060526774 167:3.2080185336704923 169:6.832894187394015 177:2.454392397226388 202:127.7325178346701 207:3.6595561295431276 260:5.046888143177197 291:6.383064692536647 # acacia
1:12.92536634626379 3:2.8282958737882877 4:17.80199628141742 6:2.328921875808156 14:3.9210984107723394 21:18.227652193272352 23:44.42056312403467 31:4.5338115458985175 54:5.358165772788962 56:41.920355754433096 67:4.625737871305843 68:4.327720727777862 73:5.387800666938621 75:5.006548004031148 81:5.460279690639289 90:4.2819870806197535 91:5.441899063339909 93:6.492282173528509 95:11.857201870662173 120:6.0512379937119505 128:21.475780479208204 132:6.2851573823612785 143:6.5656726318442935 148:6.629700125921615 153:4.410092603351391 156:5.478093850243856 166:21.903274081214445 194:5.972400304049424 211:6.046214944117393 219:20.6041814539845 244:6.386552462912069 245:6.602765327507227 # acaricide
1:34.539825494893435 3:0.20427614496411411 5:4.476205214714169 7:9.870477651589733 8:0.44320663350365047 9:12.784612270656796 13:5.069312650066926 14:7.7755284949379115 17:314.6584092538852 18:12.69253340384052 20:3.7566848485293622 23:14.495426267143879 29:4.551398478887651 30:6.401658402321268 32:3.8132577934258434 35:19.4244243485751 36:11.930987342021549 38:2.795930744979437 41:46.43504439948166 42:21.741327312228453 47:1.8263768069665711 49:86.12343203357524 51:0.4180601188508519 55:3.8501872998568825 56:5.877794895651233 57:8.801585770850085 58:11.603004978054344 60:2.917392347729092 61:21.277740930153378 63:10.890626172458337 66:1.5118501523221477 68:4.502998424956789 69:1.0688738080964455 71:1.2866302614724052 74:7.590296980178006 75:5.750682442056724 77:1.2585298243971854 81:12.202767999395784 83:15.037748961288106 84:8.339144199070091 85:10.291891930732005 86:8.64345337964872 87:57.836850247531856 88:28.654308397703343 89:2.3595847918382473 91:12.149085390439067 93:2.9904034508847928 96:5.5448479079015645 98:3.7741180204955374 99:2.422837273165193 101:23.67919325371566 102:2.301124703730507 103:3.465805564006616 109:1.1907586722462993 113:11.15022050244643 114:22.40278867318489 115:1.4072593947659982 121:1.776404571257038 123:15.868394972859702 124:1.544137159703029 126:14.977320539027538 127:1.3606374493998588 128:10.680617296298006 130:9.158532707475523 131:12.976099831477093 132:2.800078859723115 133:5.800937097004523 136:7.991140249939411 138:2.1732264854261936 140:4.383942775913322 141:2.495651233666487 142:1.9310087102805973 144:23.439684743209572 145:7.148958446629342 147:1.148438382161654 156:12.254809950059071 159:7.260543520525968 161:2.383296839858293 162:24.889191834196986 167:6.493895308605844 169:1.0920776223696194 171:1.5144023895748975 172:11.799578387351726 174:2.154654505361688 175:4.236080774858268 176:7.3880626616718965 177:4.982936452588843 179:7.695918613823404 184:2.0619834583153667 185:8.163641553731381 191:3.520719891612176 196:1.387928401891064 197:5.584775956685071 198:3.9239594484621754 199:3.282836096034366 201:6.146517055076892 202:0.14111914001112508 204:2.8690159598924834 206:6.864259559845901 208:42.3506975013154 209:3.2786763734525053 210:6.951420151693487 211:7.722822025561115 214:5.502897427646926 215:6.09316752937917 218:49.26293165015229 219:5.096582973690757 223:10.982532039328959 228:12.30515779440162 231:4.6072230169507815 237:1.615004796889308 243:3.7963918346223546 245:8.79857669490674 254:66.73394907352322 259:8.57195373348068 262:3.8902173963479103 263:13.32794038717719 264:4.56398479863051 267:8.90665716103658 268:3.9219568742205184 270:8.134495211750826 273:14.010193554089167 276:8.178944393016515 278:3.931992260658818 281:15.985849351869343 282:6.387183581037443 287:4.693794331588886 290:2.1275672568301904 300:5.315184497819324 # accélération
14:3.8601585914037995 51:9.071283186144532 127:4.556137787917306 165:60.00506162682387 202:2.612980370646366 271:6.180148785896011 291:3.978216973472174 # acer
96:8.671274591662433 291:7.783084404438799 # acetabularia
1:51.28578912948785 18:12.721220656253859 30:12.167906839952716 39:9.765464846305989 41:12.003842521118619 46:11.020983874103448 60:14.301508149441947 64:13.148622164572561 68:10.093837172370081 78:11.299241649096924 81:12.383692615459434 84:9.673055003109992 95:10.541926455485639 109:10.24217190589264 121:11.707797850034051 140:9.959802528412444 150:12.092590409405553 171:11.06931942528463 174:12.59490691712409 196:55.79250792190581 228:12.454339718071957 237:11.317254879928846 240:8.431553172064474 242:14.576729938845213 # acétaldéhyde
1:21.60628457573664 2:1.3265040364816898 3:7.671652300113436 4:10.399519812346314 6:10.303986772617133 7:1.123845739625406 8:46.44137844439027 9:0.8793261315798352 10:25.366975293269373 23:94.5473524326432 24:1.555272069645197 40:27.13380891119621 42:5.268234435910939 43:2.299652278455343 49:3.400540286539297 57:6.4551989189898045 71:2.206063616542968 84:46.17020467825513 97:2.5803990536702703 109:6.68244979220656 112:3.8778080067971525 119:7.832305602830668 129:3.3498513982763316 135:2.4538248444759723 138:8.994928387578268 140:6.413763958033208 147:18.463505091320116 150:8.464508341451353 155:5.7168775868943795 165:32.55150062021586 182:4.441431366461583 196:13.084635264934093 197:7.68565788805615 219:34.40469322046186 220:2.9576864175881004 226:3.119687720420542 228:8.816335923862134 236:7.843579497780205 250:14.123760228302974 262:12.681695769218038 276:3.8448921121982003 # acétate
3:5.242246366769672 23:42.91350055587598 41:7.789252725843003 42:37.15812075885234 99:8.395689106137551 138:8.10938377636882 141:19.96915131626206 195:21.858554477108513 # acétazolamide
1:18.04529867146145 6:25.886564006611678 8:20.333138309316258 9:13.018605600750465 14:5.897671642630254 18:9.222953358883421 20:1.7287288425141571 23:80.64865926497552 28:2.5002874778430804 35:2.049941266177747 40:13.479536762608353 41:2.957836517848897 42:10.354908154155332 43:2.3655859125628345 51:1.1878311206876448 56:8.136831714487093 65:2.1737872743542903 69:2.01768977826636 71:2.2714455472281987 81:15.719650574477054 84:6.281493834073468 95:2.2934093776012565 98:1.7372743299505577 104:3.286699573883323 106:19.656260141280406 109:25.938032458712115 114:7.751363176757235 117:22.099083459216644 121:2.8213229647581883 128:2.647282186527345 143:4.188932238458679 145:3.404632304755566 147:6.716480135719838 150:15.287811793442179 165:4.711401140626285 170:4.176300420218769 187:4.993672923860705 189:4.2118935655774745 194:3.6192451024477323 196:13.304560825437989 206:23.796713002119226 219:2.388101679430665 220:3.0266844091935567 221:10.189453689884331 228:23.386782235751962 236:7.9878042373719 241:10.251686418438537 245:4.224776463215282 247:10.831542983725065 250:2.706069729546478 263:3.497423674806459 265:3.6640194184814554 271:3.8787589245745346 287:24.19028320174982 289:5.3017179448075 290:3.2036740526322913 # acétone
1:6.906990828876665 8:2.9244381207312884 9:2.5565306246747457 21:3.498715361581748 23:6.7153850689389465 24:3.3905203676306135 35:10.482121137506606 42:3.2788610971196768 48:4.897896973730551 51:2.880762036733496 57:3.8906633550662373 78:11.7957273386809 81:5.058309114232408 98:3.530732985868835 109:4.007106966700135 112:5.91124706081437 129:5.359521808563071 133:4.634267072360705 147:26.90561097788186 153:18.594561313331045 165:2.920017677276711 169:3.8786537069391867 176:5.4676534811865585 195:6.473448139782216 196:11.246835087006053 223:4.641889923517944 228:12.953536095466601 # acétyl-coa
1:7.516459034742178 9:2.7576136272820655 23:7.141185209979959 29:4.175412177471937 30:5.170729245373176 35:4.097771023915494 42:3.4880116918448087 43:4.448358218033245 49:5.63304848227375 69:4.0615046945225926 121:4.943362642305256 133:4.851840142408258 153:19.280336821532778 165:23.455084872203564 179:5.84817909212937 199:6.621836603338265 217:5.368804688491323 228:43.07451802175032 287:31.056948188977458 290:5.351100244700287 295:6.876656924810714 301:6.909049925471205# acétylation
1:11.5500658501543 8:57.424469599179986 23:49.99482816728437 33:35.367902882331926 43:28.295219244831497 44:40.889495078799975 53:6.202845952204791 56:72.24844392562835 73:31.403355046913468 89:33.069416466140154 105:6.102607896485675 153:27.394980281198617 157:6.091511823012327 250:4.653802837922916 # acétylcystéine
1:1.787389342577489 6:9.627364972792561 9:4.069992639295454 23:3.570516902156152 39:5.350791331961678 43:5.822861247748171 81:16.204317577153326 109:5.590761455152292 121:6.327402161499986 125:6.643621662574915 140:5.4486448344632885 142:6.511579432474406 147:13.917895170969144 153:5.600194019367709 219:5.848138129835951 228:6.702098132713708 236:6.198752043902222 250:6.201101804819136 265:17.340664447581666 # acétylène
1:7.493453932689855 2:13.634163033878428 3:12.190320786137251 4:14.161563696501878 9:12.404666423234865 14:14.5204192656696 18:18.03958004453006 53:19.925475028285007 61:19.130296555527195 65:15.550508460180577 77:15.701353060110819 186:19.986743387447415 219:16.042352471354697 269:17.69945310653965 # achalasie
2:27.061770633813413 6:5.216689814920908 8:6.276647875268999 30:8.406120473628183 47:8.233507750110656 62:8.691721217702863 70:9.136871037297134 71:7.555363769317744 92:11.01978758951618 148:9.702101095286752 163:8.322366005077084 166:8.12298723963252 174:8.622120321387603 232:12.277001667374128 242:9.621511326554007 294:36.35951040345071 # achondroplasie
1:3.5748320070706985 3:7.933396098916968 4:3.574324729854429 6:6.875588059931579 7:3.07504747154877 8:15.826834788280948 9:2.7576136272820655 10:4.183158520252578 12:4.792277971179998 19:14.186181849269122 23:13.10175588532009 24:3.600634545470663 29:4.175412177471937 31:4.353963265788656 42:9.669652056949138 46:4.6046006427427 48:31.753228041598884 55:3.7849513661233205 73:13.18736639751586 79:7.645414516429482 82:5.941896205293296 84:10.608872963819142 85:4.621653067432043 121:12.655441521660041 136:14.798959715562868 138:5.403141464233467 165:3.125602801982161 173:15.953329507305234 174:13.546034420669729 196:4.472137942637104 199:6.621836603338265 227:6.091632895986637 236:4.8169126928479065 252:6.602645361622006 266:7.409823627636827 284:7.385552915997237 # aciclovir
1:285.176150976757 2:6.7482156104861195 3:45.188705834775064 4:31.806006950178926 5:0.5550978248390972 6:125.28331940227389 7:20.7354102638383 8:299.40456008073386 9:75.12973245104824 10:26.88450549077329 11:1.5105689499094856 12:7.430402469347016 13:3.3265239490565497 14:49.74098415004136 15:0.33087305080516977 16:0.7715345656066444 18:0.5892703163714911 20:7.1892067422510495 21:60.721170021317945 22:0.00702213339242543 23:431.62998454811026 24:37.491335957056144 25:7.858493978210694 27:23.52549694885788 28:2.8126329515318362 29:37.6422145608723 30:8.28228766524577 31:7.470277104228462 32:0.19712007069477572 33:0.9035597096005146 34:0.14111393749824658 35:27.861754302788324 36:5.5472766342879 37:0.3538335413941126 38:0.7712424255342075 39:12.682806384719377 40:59.3590952435898 41:25.089708734974653 42:203.73923333967724 43:29.025085951945027 45:0.11988474141172031 46:0.02478517229373144 47:0.5507857548881288 48:120.20167614998486 49:0.9155565094403167 50:0.436332742179175 51:19.083801955546736 52:16.509760663520687 54:1.8544884814886429 55:0.007070787150051819 56:77.46448081378311 57:5.508132849876428 58:9.599482029766609 59:1.1942233189199964 60:8.423190556133077 61:7.023333297525226 62:23.979817382611234 63:131.4409371998771 64:33.49255488075196 65:5.049416485374848 66:29.345395926813502 67:28.974096094774136 68:21.357962459480742 69:46.68157698749235 70:8.771079393448877 71:127.1526824650168 72:3.1191280322850594 73:26.75657553369922 74:0.36746721638170426 75:1.8037489546844439 76:9.196579751527313 77:0.4491876642536531 78:28.45469653066801 79:4.343797750301036 80:52.28419913425366 81:215.42008824495682 82:9.120767427886747 83:208.81886711607012 84:273.28893784860816 85:126.8152712742981 86:14.707320582869247 87:7.966153818980525 88:4.733246350065598 89:2.0597977443182462 90:1.990892733729655 91:97.72324602248774 94:2.180639483698137 95:3.2468104468567076 96:0.24079977980068815 97:1.579967711385683 98:4.164030142342891 99:2.178574891808379 101:1.6606589900117577 103:0.04043934828482013 104:8.076102374318994 105:11.31332692459073 106:3.3563439794776624 107:2.307182940260534 109:356.6433255632888 110:1.7632784418241325 112:29.42314857534665 113:0.021533411909737368 114:24.907048865779743 115:1.5244789275860955 116:16.87198135010536 117:0.3392573958664907 118:0.20665084355729 119:139.9888958225861 120:44.453807170366815 121:122.52661822118385 122:54.445185817610515 123:0.4728062488564965 124:6.505266088339516 125:1.0481831474448524 126:50.75912040708678 127:16.24850055922171 128:17.894077583191557 129:16.64527021328214 130:0.0027273390334303484 131:3.1187698950288056 132:15.745137068425613 133:695.3748794350245 135:0.020014966549906702 136:21.004080707798007 137:5.172774020684028 138:17.585113828109897 139:0.45650400795770474 140:397.72368399794016 142:7.951343714233598 143:21.591437018447618 144:19.525763696177613 145:62.67952301597969 146:5.479778646283942 147:572.1401627588525 148:12.519003387722593 150:41.93656952328054 151:3.666468784753209 152:0.09227638641117326 153:277.19506485258523 154:0.605507261556143 155:0.8953995882048461 156:89.92180904936383 157:0.039177855730347884 159:0.009811890303643525 160:18.955288751666743 161:5.24517409009893 162:8.46019801664977 163:0.36619810600309793 164:4.370015758227421 165:90.26737081794009 166:34.1264755937792 167:40.100560899419214 168:56.247531077664654 169:127.51033793287672 170:6.752764113477985 171:9.854242785257844 172:32.00852172542455 173:5.378605473082766 174:444.794128843437 176:30.477410583635177 177:11.67848948382681 178:0.6538349372341299 179:92.68961708731572 184:18.92731485746944 185:1.1684116750212283 186:49.610994303784146 188:0.5142630788224665 189:0.3149698988826916 191:0.3220652441944972 192:15.41706178471236 193:0.12927597051366513 194:2.499016223462056 195:21.120530996863287 196:319.0236069520901 197:174.66134174042904 199:20.431923704976523 200:1.8034152480847352 201:5.528347772715153 202:11.315305202543803 204:26.355689128843615 205:5.60539210703327 206:10.09899605216504 207:12.311702499162886 208:3.3398331273023536 209:0.003925854340121303 210:360.07019526647895 211:19.538320567464883 213:1.0582755675754167 217:78.9460451008777 219:358.4302662322471 220:15.054288961343472 221:14.308677620522824 222:0.008491643773788277 223:12.020015300310426 224:5.051599817657965 226:0.13260743699107633 227:18.733820711136158 228:411.9521613825824 229:1.004263928019563 230:2.3244602667365513 231:0.002888806978455935 235:1.9674439183483203 236:484.2706674131686 237:40.92372095550819 238:1.2827358630069143 239:0.4458478535697179 240:0.2164045812323381 241:0.18173361951493242 242:2.6841575162751927 243:0.15676323285607674 244:46.18363707517809 245:0.006539531099383632 247:23.76917320946522 248:17.51244554930752 250:831.6768909730256 251:3.033824494357225 252:0.0027273390334303484 253:18.358589802462213 255:9.43145124130308 256:0.2658483573737977 257:4.938076347860652 261:24.482446812483424 262:0.11553621310992977 263:17.464369824955227 265:87.53295161209087 266:120.23418950291179 267:1.4365947407236215 268:0.2667902948905264 269:3.5541820729173397 271:21.62178094753907 272:2190.6884060424213 273:8.803475634973363 274:5.52020666719286 275:0.029366306066432663 276:32.66165992455151 277:0.01777573836554173 278:45.19760584666509 279:1.4777577629775391 280:0.025519910368655883 281:0.5835504436118131 282:3.2566655440510175 283:11.784236481293833 285:4.8978582741182795 286:1.2419741780781168 287:3.0055327487175876 289:6.620335693325817 290:25.744093711633216 291:2.3721266271840418 293:2.2077194710363703 294:0.025170670176922576 295:26.691294808961437 296:10.833897940288262 298:1.7637889986738264 299:0.16810222831211852 # acide
13:7.388948702950243 19:20.367849582707738 85:7.557514596709405 90:7.02078588393506 112:21.252719383851534 165:5.990160640198161 224:24.795025038108193 273:8.85651679306254 # acinetobacter
1:28.962161674085515 3:6.193232775506685 6:1.97314644804903 7:7.383841179816143 8:12.149302150381924 9:0.5301909760424179 13:1.8311716187894254 21:14.459003872165473 23:17.593832019090538 27:2.476582338265312 29:43.55257288810291 37:4.586598792175156 39:21.615605495179583 41:2.3875634815645843 42:8.580620734360643 47:2.3091478554712905 48:2.411777282616053 51:0.7477637058607554 55:1.2719415779101155 57:1.5319484725577521 66:11.917124670373326 69:10.257102663410661 71:1.7338573502611374 74:8.675794357765852 75:2.151295111724241 80:2.006061829848446 83:5.989538258070804 84:5.12301521529899 85:1.9726286814958336 87:18.121133641455728 91:7.636443839623416 92:21.226282914212828 96:2.05413756170927 97:6.666595621974474 98:9.321226770468465 99:772.5662341250053 104:2.705044333066086 109:5.648018057707191 116:3.1298415606220233 121:2.2564785126488607 124:2.0102390278066635 128:18.633441725622614 129:8.259023121921846 131:8.18408919396969 136:9.08249300656652 138:2.6722678973593466 140:5.386700172976117 141:8.62147713661927 142:2.4191168151362334 143:42.58903662964262 144:3.720918100792138 145:2.8194049006106217 147:5.543986110146661 148:17.321749703658263 150:2.4271078394829253 156:2.5737455770389857 162:51.87126967671385 165:0.77549926995485 166:2.2130740064588728 174:2.6529210739795817 180:8.313270725087676 184:28.1018642110548 186:3.605212951241532 193:11.501499469796192 197:12.244823879753328 199:44.044460207258226 201:13.13100916896267 207:2.939890381289167 209:10.292708654983763 210:21.447446648923112 211:3.0967961181010866 217:2.640859590963398 218:137.8946460336594 244:3.415860467579884 247:3.468549224812362 250:2.146177340077684 252:3.7964167651652625 253:3.598933748305029 257:8.255659510690913 259:9.670712344333916 263:2.9095527633762908 265:8.757849387541457 271:9.195945751756916 273:8.869533639031529 276:24.000606341109833 281:3.756206873887395 297:23.77979920485264 # acoustique
7:11.618788786900321 23:9.902997234586334 109:14.032229907700502 119:15.24917900318798 208:16.85942472625203 220:15.970529731818287 # acroléine
6:13.4809297223817 21:6.892435476572385 22:22.444157052728073 26:9.463433835058984 38:21.798981876785408 50:9.79039151968027 65:7.442906767846445 69:7.2610029891136545 140:7.283442999370485 198:10.565558313460503 259:9.556763240465221 # acromion
1:3.781291680125481 3:2.7702428722733146 6:2.2729764944081015 7:3.1878821617548465 23:7.375364943648595 36:3.7228299552050146 54:13.374131945109935 56:5.012025229827565 63:12.666574600295984 68:4.266090282780844 74:5.913945142569866 76:4.049198090280057 77:4.426549198722565 93:15.665316009130164 95:20.08400550716982 109:4.339108928203142 116:6.018301207395474 119:4.930178136273076 126:6.341052701888073 133:4.970949197630497 136:6.122160289301146 142:5.2442703484695254 147:11.313438501067557 166:5.013831714571877 194:5.909114316986949 196:4.590371679734183 202:2.612980370646366 204:48.12798181357206 219:4.591331744091159 236:4.935948491014049 250:21.4732700829709 268:7.419616102473546 282:5.282788487541001 290:5.47112022255705 296:9.73090203991853 # acrylonitrile
6:1.2665498717361174 7:6.681069680370627 8:2.139884678396972 9:6.037295510747701 17:12.975441847323742 23:9.876826123236564 24:36.38768468568724 27:10.939019873582623 29:3.1318144264011196 35:15.51728582354375 39:8.524641514619502 40:16.841702720507445 41:4.019013226014946 63:17.748772082043104 83:3.350127032183818 94:10.427384875977332 97:3.693947313839564 99:4.602093726273937 119:3.7474158803226256 129:11.72470763510543 133:63.75598949291993 140:8.716509349546744 151:6.304046898856923 165:2.135720247560723 169:3.051913655392558 172:4.067909393362814 179:4.763268459530896 182:5.6204168481347825 185:5.002097813929218 191:5.777825187697428 204:21.837906699651157 205:3.979046596271983 217:19.393324168460325 237:10.059841835664601 247:5.167092236952474 252:5.508145625191447 253:5.303017768745494 254:4.424278392184525 268:6.197067508597703 281:5.466447785701056 286:6.050802182031766 294:5.221294717957415 295:23.95508987153585 # actine
1:6.766423067035175 3:1.3897265924226847 6:0.9767645152976783 8:6.0483928502915445 14:2.3641703359760227 20:2.3529458302422226 23:1.0770914645744682 35:14.332773658215881 36:19.380158625336147 39:7.756618584235076 40:15.649352371805184 51:5.9605471707814734 52:4.3882841918933515 57:2.700724089928173 58:9.920592567074591 68:8.077559226971385 69:2.6603939715043214 71:2.9275450743774076 85:3.1912762197054905 109:14.709843269716702 119:16.501219406198558 129:4.115725642421147 131:10.856764476492089 135:9.013685832809848 138:3.9442297297637228 140:2.680612995583954 144:5.039578893026323 150:3.6831166300757823 153:2.8198453143430573 156:3.83959475498548 162:3.7428263963350856 165:1.799438021834895 166:3.4529148300930865 167:10.214231648282206 169:2.6893575623554438 170:4.886478426369285 177:2.990976325420474 180:10.989284408568858 196:30.924332769412956 197:9.249571569687946 200:4.0915058446770765 204:4.698171606696971 207:4.226679746045445 219:57.26212173574064 226:10.446751027225359 228:3.856248853536781 241:4.4917477385425 247:4.7784500815260245 252:5.1174627818330665 260:33.65973676245724 271:4.58391399054366 # actinide
2:11.279354063381211 21:4.644568637981369 40:5.482017322441015 41:84.56432021500777 63:5.783835176446316 81:6.238865914669077 109:5.167677680719187 112:52.582326836519954 152:5.840530499847495 153:5.1770565449319 202:9.5132339021657 217:6.33116640530594 236:14.375674368907758 # actinomycète
1:1.8906190759489387 3:4.085211521960629 4:5.045306870836744 23:10.153519334908237 35:5.585893796517373 40:6.029472393437958 65:5.728104412507137 81:6.790121203391361 85:15.11556850506297 123:6.113615453892386 147:5.656506842261189 150:6.6439154693118105 153:24.081542844684964 219:14.808955059040436 228:39.16158950211778 252:8.129559583173974 # acylation
14:5.640963238641975 36:13.88655320657622 54:7.112018175373197 90:6.013020109516172 96:6.641622926854083 124:6.590344571154611 131:7.48362526318992 142:17.037654819409873 164:6.772774410390528 177:6.330478997511179 192:17.715207938510883 202:4.327618547675383 204:19.180408815278533 263:29.89096358517546 281:8.514994715692051 # acclimatation
1:293.03084294870234 2:8.374735579276864 3:49.29094147703961 4:76.36215751688627 5:12.001900667637548 6:14.270212703028532 7:72.8544432812192 8:7.525888450035568 9:3.505913691626038 10:115.769406710561 12:31.160251686279693 14:38.14905340475534 15:38.7802768963316 18:49.720029639691745 21:10.07281837909248 23:9.117086119890073 24:1.1600410622119808 26:28.37620024124821 27:22.40065712437571 28:80.76949948789398 29:26.34722035053176 31:27.735742980131594 35:16.14800161137342 36:6.231176747854629 38:15.360243917339623 39:1.6717159786704696 40:9.483276545503013 41:127.94517668398763 42:35.3595343873869 43:13.457998760466092 45:18.993689233973882 46:0.39928368725917124 47:11.21847236584767 48:7.188517542724869 49:230.72372406306454 50:1.7551251268719985 51:40.63220703137966 54:16.892164323596337 55:3.7749631122442464 56:0.5611134647205371 57:4.5530046266908615 58:3.34439072534536 60:35.3453023461325 61:4.916635590600622 63:37.40321298194106 65:4.88290525338627 66:0.41023238385201144 67:0.31886423836857314 68:16.436070581758703 71:8.811030980764544 72:47.04632749592151 73:17.03332079633299 75:10.561933998513801 76:7.350229374164397 77:27.383759239529816 78:2.8049504514933927 80:5.9727875269199675 81:0.8047081784988409 82:33.36676486981633 83:51.467513989884885 84:7.385089278961668 87:0.4113400370638057 89:4.268428209148732 90:7.950134330970428 91:7.5755567312477625 93:16.174272247405145 95:2.2252034658387023 96:10.156470814069538 97:30.87765574143062 98:0.058853534256945374 99:1.0905382496070977 100:1.8907348559500068 101:11.286681660154326 102:0.991824545852723 104:12.854999560552956 106:1.8028806369140016 108:6.983902053832842 110:23.94898846761454 113:14.281416524485332 114:6.068262577907632 115:0.34375653918799665 119:2.916378890221465 120:4.715498021529872 122:21.759343744292682 123:2.6008044833350814 124:5.985301359151148 125:17.270365416927465 126:1.5013226561461868 130:6.051171711512379 131:4.142145367430084 132:15.377651247614923 135:54.060386850992295 136:9.632814177515176 140:1.805854549630552 142:11.674392058650445 144:5.9050535458065285 145:24.585507765449563 147:26.27789932217116 148:51.83716426858483 151:13.660999876337659 152:6.564280727337125 156:23.02265843128966 157:22.129947662547703 160:1.6966222279679448 162:16.98601063113719 163:0.6817250154586054 165:0.006415837615766669 166:0.5621855835285716 167:22.581800465424926 170:5.619042342708233 171:5.89029540292402 172:7.251121875330599 173:1.7895775309186412 174:42.333123509148045 177:0.3025179425263142 178:57.41952493474884 179:46.49535954003067 180:4.257691930280732 184:0.8037220547527693 185:9.884322050446475 191:6.5574657845004465 192:0.9268071143033257 195:6.223977954958803 197:2.7961157070097706 199:1.8298864862913446 202:0.2085793183539468 204:42.076260026511434 205:0.6563379437431488 206:0.8978343813563091 210:161.7642930015276 211:1.222988863654007 212:1.775213648124253 217:17.816655348346114 219:71.95096005083512 220:16.83237170747719 221:54.59042907074442 228:0.82821635544581 230:1.514867115053546 235:0.7609751020456468 236:10.532091370649685 238:3.3772215726490247 239:1.0798884828983137 241:9.530841773142035 242:43.579044097603365 243:7.103902368184708 244:5.316986571201084 245:22.899675083184157 250:10.54060349343073 253:5.669433604399206 257:13.380931236455906 259:1.566509505424546 262:27.057209431771344 266:2.511366011283544 277:3.2053256766545957 278:2.421155354372107 279:16.89587120156421 280:28.68318232579357 282:11.818121304533424 284:7.51983469139018 289:2.6113380739769756 295:2.0454688559800385 # dépendance
1:8.7519930732178 3:1.8532343408813727 6:1.4023354557287377 8:2.293614678349923 9:1.943910675477557 12:3.8973824230411016 14:2.879640299111569 23:16.079130745763155 62:4.543379586102594 63:35.70723231882709 73:4.302324454810677 77:3.4257088142216463 119:3.9158561015955113 135:10.142536190203819 166:3.997602579468758 169:23.701489755299665 177:3.525577964073537 184:11.467837045507427 197:3.8425436307894594 204:5.259873711402577 207:4.7832701040675 228:19.760214010205633 236:10.543485516987953 250:86.11526999474988 261:5.405285385354842 # adénine
1:17.90786046446651 3:102.58445522982171 6:2.8928149757504147 7:9.064787101943397 8:26.43104394217455 10:74.08765137984014 14:1.7235679785554332 16:2.2882591901245295 20:1.7131083792332173 21:68.65681080868949 23:0.5818231570819988 24:138.51269478059285 27:15.395402848265274 29:2.102878859734743 30:3.016332437973108 34:3.970541884317622 36:22.70126086500201 38:44.630407106289894 39:6.333755886301248 40:2.4236028552141113 41:2.9403816522093082 44:87.67305469985128 45:4.804753900387967 47:2.8588573047593484 48:22.520949450019287 51:26.153905013772732 52:3.6688085997865 53:4.161772170070115 60:45.4318128549531 65:6.8163840502015836 68:2.079084589860806 70:3.6957979673800243 71:2.254828759462158 72:3.0209106096729186 76:1.8877138669966531 80:2.542085142488543 82:10.168447803850402 84:1.8964812815901917 85:13.696867290527422 91:31.10916543484255 92:23.0852893998586 97:14.100184662947655 108:40.400801164329046 116:10.080651203825312 120:3.6764776625301985 131:3.3657781657956867 132:10.482807442739695 136:26.082199954880213 147:25.561940935712077 150:8.573053944842028 156:3.1333384148381636 160:11.197192289979201 167:15.488916889695531 169:6.536585233185695 170:4.157993688825057 177:7.157818514464743 182:4.495715283275651 188:3.7222213665057273 203:5.484845914659269 207:9.6773227573208 211:17.416601562945775 217:9.036454446986209 218:19.57261618972013 227:3.891798606443407 230:4.031664662800943 232:6.744276295795372 237:14.083477043819078 267:4.260216883139042 269:182.99005641106416 300:15.73042435775569 # adénocarcinome
1:34.33903972038455 3:5.215602178903257 6:31.37980122645421 9:5.410021018015236 23:8.91423948501055 24:2.280440503349501 27:3.7893814261262895 29:2.818629666139432 35:2.7452720376873967 69:2.7110704953474034 74:28.52489211614458 78:3.3586664667195345 87:9.142132936867105 97:3.3725519391120393 98:7.373801453787078 107:4.09951389890704 116:4.480173738833297 124:16.225204376030714 133:3.4645164031568414 141:4.351076213525948 143:4.954211572111938 145:4.153777649299357 155:6.573961322264457 169:2.7401317105176504 176:19.325289562277845 189:4.9775467054748646 202:1.2988913320538535 207:4.280816092637481 210:27.175151120557373 217:3.9645788314154258 219:8.833914716949348 237:3.367198058446931 278:5.869213559297479 # adhésif
1:7.356353172986403 6:2.116764774239555 13:4.401939795698249 14:3.6889635657748467 21:10.012918911632076 24:139.7446036139294 27:13.035208966815594 30:12.999713424391599 35:4.041914601158245 40:11.696966523327273 42:9.55431855593421 51:3.0321912155001884 56:4.835966023894357 63:12.303064012678755 66:4.568717049508977 67:4.3891732917811295 69:4.005705625775149 71:4.288345246843926 72:5.118478159248916 77:19.34261155762798 78:29.970972411612767 81:13.216227005441299 82:5.884212086893089 83:4.345409311559031 85:4.5650838336136434 91:22.264029327484916 95:4.312582990109234 107:5.450143801731768 109:4.165516173251648 116:5.839866145405208 119:4.75437349580764 120:5.809523051929837 128:4.69892630869356 197:29.948223933614408 217:13.401381592427656 236:12.280698373522066 256:6.903168935628817 266:7.351537237488221 268:7.239390742889272 269:13.21772164763059 287:8.040961708337095 # adipocyte
1:76.76034754306897 2:82.45542260259349 3:23.056962619145683 4:35.96034367726965 6:0.09470029360689068 7:2.992792827828073 8:10.925167736493602 9:9.47260281571654 10:177.1195944310995 12:6.117110817903291 13:5.488716673397769 14:37.35529447279907 15:7.970531987036577 16:15.852316630648605 17:3.107928719251014 18:2.41349654329495 19:2.642757636873445 20:51.006425977593956 21:8.309826920947563 26:3.1135027606124357 27:49.11377515854226 28:59.87821039235217 30:101.70437843324932 31:1.4743090560744547 34:3.0803336064414832 35:1.2686154410115074 38:22.66519475715419 39:4.617220393902619 40:5.623927697937146 41:2.0985552970524504 42:17.498778571000017 43:5.470108567570702 45:18.084435592887544 46:1.681936895104517 49:2.5836232985593677 50:32.73324149956382 52:2.7899353705438643 54:33.300980219397744 56:24.528282843059063 58:2.0834326700348234 60:3.131465252576875 63:6.18454815508265 65:1.3788970004951557 67:10.439112498893545 68:4.91330381436223 69:9.32382237025956 70:46.031070166923605 73:2.2002570378736315 75:11.548141222609967 76:1.1399805653849955 77:5.209782792007023 80:16.95493048853758 82:8.323580415559473 84:1.147654725314592 85:1.696270095912958 87:16.825840799656703 88:10.992669286045754 89:2.565988570371733 91:7.006209817663015 95:5.321641307891961 96:11.225460721935606 97:11.346631482404625 100:17.075211689909366 102:20.481805057676965 106:9.58663271955636 107:13.556101429190218 110:16.890343078893245 115:1.591446002980027 116:2.825179801496945 117:11.186664089583413 118:3.9214732295706365 122:15.558739051291136 123:5.778606413342817 124:1.7325791192007889 125:2.244156605389508 126:76.37172397486154 133:1.8920937066452577 135:1.693216555133464 136:22.287044010930547 138:7.2825735837324705 141:7.981574564478331 142:12.427780664526486 144:9.457453098481261 145:7.590848399698717 148:9.303371780145651 151:4.248358860229104 152:1.9196471169348515 156:12.929959215525022 157:3.161070330270978 163:6.680839348517668 166:1.9289546137582803 167:2.212848096957968 170:3.261648433840633 172:18.858597253716077 175:28.771790718915838 177:10.339705455815862 178:51.678077517268036 179:29.30972365264853 182:3.5897926265915148 184:7.0385209785922465 186:9.219596696318964 189:3.2961299523912126 192:34.991997654395796 193:4.079461133953023 199:3.500679953404314 204:3.0825245331120352 206:13.280653381429227 210:2.4272839471218073 216:13.396566859100703 217:2.345676268284681 218:9.56952680080229 222:3.5360654221523604 223:6.244413300162941 224:12.138299361176784 227:3.0043655547337096 232:67.98343082294451 233:11.572214395760488 234:13.474744917208026 239:20.967061119798004 240:5.709059301713166 241:22.14256204552405 242:3.259211999825547 244:3.106816133113457 253:23.857756710346088 257:7.619043495846431 262:4.1127946634736405 263:7.7791197437806 265:8.116803619100303 267:3.3607834827297967 269:75.65260948666493 278:27.503027312755194 280:4.42983403966867 283:5.574329773344074 285:19.201134582607065 295:62.74933525564701 296:6.401703566920237 297:5.412303942930177 298:219.15896106771999 300:5.544214943756488 # obésité
1:8.885564389144687 3:1.8844981514409862 5:3.290876344137662 7:12.985806555975268 8:2.3263597685316886 9:18.252657516738335 10:24.228937507033393 13:9.894051039879285 23:10.490263324394244 30:4.30451774319862 35:3.255727583270661 36:2.782162202236889 55:8.531483296956738 66:3.7696225788565667 67:9.86823458841196 69:9.091810338783942 71:9.66427061152928 76:3.095669175405195 80:3.803509658176278 82:5.065126648082139 83:9.779720183898235 87:3.7716579698423613 90:9.176269164037498 97:3.8977193952663995 102:12.089507211947152 121:4.081176351728866 123:10.206030386153436 124:3.8081812749240416 125:11.499680339856527 127:3.5867191322753893 135:3.7625171059391738 145:4.691140688997069 146:5.2222169619139365 150:4.267904901919008 163:4.224133520029805 166:10.774320070313042 171:17.788459264142084 177:9.799313667737493 178:4.633732430285794 192:4.585219624377447 200:4.682709672340156 213:9.489780719564052 217:4.499460883120901 219:9.923913379204757 222:5.775852840977605 223:3.998920730555933 261:5.442077746642333 263:4.787388999295203 282:4.296999674906766 291:15.43351544811487 # gestionnaire
1:22.880482323823635 2:35.10398939897094 3:24.03447171160333 4:1.6562696149230078 5:12.517987145458665 6:6.604913232636667 7:4.753191147584554 8:1.2823182461195235 10:2.193636932443312 13:2.44361316894012 14:1.8036904889963525 16:42.76027187464378 18:16.453745750259827 20:53.55686243631552 22:4.296118738822598 26:10.889686457677923 27:8.869402480219797 28:7.70388061037045 35:2.116867728395384 36:1.6848186358144692 37:13.304189033527672 38:10.665621580785773 42:5.546170053817573 46:7.720998113814087 51:1.2462003799417587 55:1.8393610759174375 56:2.84530346719124 58:8.640946812982152 63:8.15967843435125 65:2.2415484809424795 66:2.597060264692126 67:43.22008673070258 71:2.3398170016467272 72:106.77976954269876 75:2.7821090706928513 77:2.3072677986461776 78:2.704776277927577 79:13.747068807567553 80:2.629053911681063 87:2.598980904787224 88:2.6062042320557492 91:9.00931098587171 93:4.193099687859387 95:2.361912651672898 96:53.79373275741787 97:14.386746252513511 98:1.8017361204378217 102:133.5379156299732 107:132.91865765068937 108:30.900768319940454 109:6.970989928913306 119:2.7692264706177356 121:2.8924899506905137 122:4.07376154018686 126:4.108393315909337 127:7.3943571434304225 128:14.385070178947428 129:16.85931519270283 130:19.9313806997174 131:3.4567946544996584 134:17.88913150351152 136:3.89747490984513 139:3.7705036550291755 142:3.0624787607938786 155:14.492362863653062 159:3.5334644874550016 160:11.389874972583392 162:3.128999347962607 163:22.79920409930875 167:3.151772993404415 173:19.843810464034213 178:9.495075080007046 180:16.94294310695154 183:14.190406376147541 184:9.042591119801465 191:12.212728749551879 192:16.487680783753568 200:101.17457505982719 206:16.362640744543917 218:4.458202362662867 220:3.098671929689143 231:5.859398470529152 235:8.91544935788341 237:37.03694585311733 239:81.6370667235541 245:4.300000538970215 251:17.640148915680175 268:13.054095340682865 277:6.020481099901192 # adolescence
1:2.403509474833172 2:2.6535832530492427 3:2.017104959039734 9:6.733047561206411 13:3.755186412389556 23:16.8483840934054 35:3.4023292213351817 42:14.744231055537563 51:2.4225565987709787 54:4.461024891131989 66:3.9190925333088735 67:17.703950224555076 85:3.915519136383717 90:9.484614675912193 98:3.0557727847309106 109:25.029941479638712 124:18.3758795924166 132:5.376486018209159 135:10.527616627356798 138:4.685743722463064 142:4.410725558372472 165:2.4606053569976214 169:41.80156257234131 177:3.7091969528773028 178:20.938991271643946 179:13.008602331685369 190:6.205334761550264 199:24.324299889857787 202:11.63513389512084 208:4.8791469459752985 217:12.04327428299533 244:5.4769246390585336 253:5.66883954228461 256:25.350386611620525 285:4.5106151738611455 293:6.970821479712467 295:6.147294766520329 # adventice
2:2.0042074646699333 3:21.604591839172624 6:0.9963526233607453 20:7.30015092865277 21:2.3567101712181735 25:75.55239994647171 31:30.460300404906064 39:2.6162664492875716 42:6.813436701140256 51:1.786967801354274 56:3.477385462339889 58:3.650470156553479 60:4.7768968517415695 72:3.7502929104015426 77:2.9191179949089405 94:3.516555136947453 111:6.373481883969169 121:24.96346059660915 129:10.98901058960002 131:10.912098178805802 158:36.36403162765936 164:3.429497638298351 180:4.169641626370098 193:5.763562750853268 202:4.854145705367331 253:4.940776495414227 255:5.423250654214089 274:5.761561134836412 285:3.798929490887641 # aedes
1:2.123326650227735 6:3.813470312022046 19:29.503592247194284 25:7.1942003028363795 42:5.223829111540687 112:57.378575857487675 119:16.074928108130315 127:6.206289817907294 147:5.927177898254646 165:31.23374950884023 196:6.241314698069457 # aeromonas
1:0.07643732063334079 3:50.1847784666568 7:1.824502790701734 14:7.433077565157814 31:3.0143828085274382 36:13.084319863931116 41:3.72115487726065 42:2.201362575621927 46:23.81472211407366 47:3.63668539339853 49:4.249452655257012 69:2.7370241045490977 76:28.578485846410263 95:3.0285482859058153 98:2.4370500869453706 100:5.29116368218272 102:4.166398929108212 104:4.060232847550065 115:8.936114020743767 119:16.756018399599498 147:2.8363012302137 150:3.763635896509143 153:8.405477362523369 162:10.333672113411792 169:21.717875344071214 177:3.069131415941611 202:34.19857260734793 206:10.771447220377299 207:4.308499614742661 212:5.154965876007711 213:2.923331787804945 215:25.455413449531356 219:3.128025380387409 220:10.26932610489413 226:3.95997924376872 235:10.366261606396879 241:4.57407327002273 242:4.9668756729568955 257:27.770253396833755 267:5.073394565848086 280:6.1803182419750895 # afghanistan
1:18.303724739236458 3:32.16526143211286 7:7.233655166234724 8:20.147422906629313 23:5.614635283137371 35:9.316162941512255 42:8.077179927070654 45:36.13813448052186 52:31.391015453136994 66:10.383523030747746 78:10.618725122602541 80:10.453522774259039 84:9.0013653151042 95:25.30883367603744 109:24.701943130831552 122:13.522907761673629 123:10.358387072654775 129:12.307406784764463 133:10.840944437149655 140:9.286267809075994 153:9.585592068452716 156:11.734865057552732 159:12.3917827969884 169:9.305120836951277 177:9.951167428426762 183:16.901765379443063 184:11.696100560216198 197:10.607558673539781 206:29.583968474043772 210:12.066447659107546 219:10.075927042956963 227:13.337129625055011 235:11.566296086135669 236:10.77045594875786 244:13.558749395794196 250:10.775114674093022 287:17.36623243112796 290:70.35987013551598 # aflatoxine
1:3.6406588110579334 2:26.795952670835877 3:26.030414576951458 4:1.5323449832938139 5:0.4117222952507805 6:3.4626586579694076 7:0.5166620914189951 8:4.356301148919035 9:1.4820884656409705 10:0.5856010340923056 12:1.297224400162337 13:26.324105669818252 14:25.497552070664064 17:0.11650671762709588 19:0.9933755334393879 20:40.27279109281964 21:0.1202487593434587 23:67.22387902773423 25:4.832670086446274 28:0.09842121740112042 29:0.4552817398908905 31:0.6633489088029548 32:6.600390778308999 35:7.261802062558607 36:72.1309369568183 38:28.641247302248278 39:2.6578537570034535 40:4.423002933865441 42:1.3269563665859205 43:9.144228751612467 46:7.182112839208946 47:12.314866222202527 48:1.8600008681133382 50:32.34615830587204 51:147.33969196349713 52:36.64599752565025 54:1.9699532646439044 55:2.078227169884746 56:1.4640849869911572 57:4.986074603322808 60:4.221298898769596 63:1.3555062927241037 65:3.430606568534596 66:28.130155474951245 67:9.128589139414906 68:30.539694528279266 69:93.85560376876069 71:37.212155996468645 72:29.618795934634594 73:4.233123460793542 74:3.2315204078297444 75:69.23677105249628 76:789.6319587874552 77:49.93732203103994 78:14.063081696431613 80:4.882700085845838 81:10.429843369011575 82:1.2805224541862152 83:2.098108596808751 84:0.23548328856710493 85:0.10973388690781294 87:7.2870742008516585 88:1.0517080875240217 89:5.472266617285871 90:19.089593945152146 94:60.63791119217033 95:33.33811792337823 97:33.87214045652276 98:10.159225083596066 100:0.3078480352274525 103:2.4878756222333234 104:14.94548813557157 106:5.091870561532304 107:0.7876912695419358 108:6.388997697062969 109:27.551333363051615 111:0.9920295685794895 112:19.300669847656327 114:5.014271005788753 115:185.16249949726966 118:2.869568203806884 119:218.7932545907266 120:1.1898078005530446 121:5.932266281398156 122:4.11734788226734 123:13.194824205723222 124:10.357098325412089 125:0.5437133446396231 127:0.04178153928612599 128:1.2382760532600594 129:19.9442952342056 131:2.693505917793359 135:13.229451676035346 136:10.250866195553272 138:0.002202902286937382 140:15.64359310246796 142:0.03838262777675033 143:0.17684567385205938 146:19.095874454653412 147:3.207218831555274 148:0.2011251962037505 150:16.766450075155312 152:8.494950647616129 153:7.962765118820085 156:0.5804014095628043 161:2.901371993340924 162:2.006973154951543 163:3.8970595886705346 164:391.8172510912728 165:24.016516960730844 166:44.90960346864915 167:39.482096148923524 169:305.22575240338506 171:7.291885374011942 173:0.2538797943062474 174:4.759099396344092 176:0.009544250611112148 177:29.773810594836178 178:2.6189950664062667 180:2.8322043479185437 184:0.5628420055630952 188:0.0431452125738065 191:18.967364393193563 192:2.5183745920876035 193:3.131251888329227 194:1.0968137416052322 196:0.33468305238684176 197:0.17436476260295045 199:0.27496370690737687 200:24.12321568540782 202:561.9734781483942 205:16.173776403290116 207:16.521863955389584 208:2.8137968299537035 210:23.343589151193836 211:3.3832624582492197 213:68.05888341662853 215:12.345002209264036 218:2.1389689778053316 219:0.8193275311450362 220:6.782041829294537 223:0.1192748213850144 226:0.006760735952486366 227:3.902616505684092 232:1.8876260301188132 235:6.973362077540911 236:0.21293293323003223 237:5.212377596638886 239:0.9617504427781111 241:32.54217406658747 243:3.0294469658962484 244:7.387451734527655 250:5.465659230870044 252:2.170724584318756 253:1.8757885962967802 255:0.4010892496293129 257:33.731868695853265 259:0.14848810372753787 263:0.007087478205131024 267:12.325276251514145 269:0.5648481683980879 271:1.4273791044910031 273:3.450616961652545 274:10.985672574574366 278:0.6390128669297543 279:4.858103125481859 281:44.021405254254475 284:0.6866584617681188 285:165.91868028236033 288:3.666918270060754 291:83.41757255213061 292:2.454862143859897 293:17.99619999822113 294:4.420588992261821 296:2.406748736747913 301:0.41344111262824634# afrique
1:1.9126880869587426 8:26.142592371153327 35:8.812817409848169 39:8.591062382402093 40:42.401459471186605 51:6.767526119986421 56:26.40300551561543 87:25.31807044415431 107:4.461408589605113 121:26.609179473001056 130:13.84519716335784 135:3.591903708536838 142:10.879144304365315 153:9.080841243612056 165:2.165199533218028 167:36.967326026274065 169:57.75753529602198 172:10.909307728905281 202:68.22865563752566 204:12.989252399762933 226:11.303428888753379 235:11.053798670036755 236:26.093042188505525 250:10.265236966138918 271:21.58935436959832 273:12.420748159792781 # agaricales
42:4.512824544411156 51:10.969251013878502 104:6.500538493834553 121:14.838135575877704 127:13.799675783283297 165:19.127794873199733 196:13.870085919353908 202:9.711517454757342 227:17.17607533511891 # agaricus
1:20.325409715965225 6:3.9588865589776665 9:4.600960384744461 23:4.0940410609604765 24:5.491395159773297 121:6.875231256478223 124:6.590344571154611 133:16.477469643703984 166:6.825477739196417 176:7.632685342405156 # agarose
1:0.9091916315659979 13:12.17372658452502 14:10.702661959857496 47:5.249186782720842 51:3.3197803965348442 85:4.866933799419286 140:11.40272860348437 164:5.089309065513875 165:51.407988717980565 169:11.421889155685214 202:29.613308445603504 285:5.4735594206224265 # agave
1:20.027551439736815 4:5.0852062826446405 5:17.574237040607045 6:29.566538554527327 7:8.37557378977673 8:1.0276704656010267 9:12.012832745650316 10:1.8981777317195572 12:20.2228562722621 14:1.5223383172293792 15:16.365905342489743 16:6.630275644032869 18:30.78677648310517 21:10.254486416268401 26:17.710240776087403 27:143.3069664704057 28:67.04022527589485 29:31.413532733011618 30:8.16498719723773 35:1.823889517872422 38:25.45889548333051 39:5.872710185932522 43:12.450904985064401 45:29.21834245278097 46:26.543234657054033 49:9.071475938388106 51:13.343519433853356 55:1.5565486003878286 56:7.622485131974129 57:1.8296452821338132 63:2.4739238666501375 65:1.9446052464633325 66:7.1022338710454385 67:2.1295248559853945 71:2.0399750937000833 76:1.6817101526901637 77:2.008365084169933 80:2.3216860183518353 81:2.8877311434605986 84:1.6902384170571256 85:12.967298071019318 87:2.292332044033731 89:15.928830240851584 91:55.384501588630926 93:3.861694321587052 95:64.70344313638779 98:5.403390384804552 107:23.096340857791326 119:7.463432141752676 123:26.5849967723385 126:83.5985804572605 129:3.1701985095217875 131:15.712146296964839 135:7.088131965944828 136:3.5691214742393784 142:2.746110196949582 144:10.82789065866062 148:3.993468542566894 149:13.024242786905884 152:2.5249357743025036 156:8.408658909911619 162:2.8114475477924974 166:2.534792685111383 172:29.248314492552176 174:38.77153515947771 179:9.49471076918951 186:3.952270150395059 191:4.408923956723033 202:6.694935769575215 204:17.610609253468553 206:15.332843311972285 210:8.73143903321508 213:6.392336608500295 217:22.539240897179155 223:7.557543595069617 228:93.81020701344531 244:3.760586960131985 250:2.466020708973309 253:18.26750112129755 254:3.098654454451392 256:38.42088315042473 262:20.871631194009012 264:5.473658513744516 267:4.02102851974701 269:2.8884163470436115 273:3.465688438786359 277:14.10467657228313 291:1.6215033886214036 # agressivité
1:34.51020028562508 3:15.351100321271176 5:5.664467769573877 6:2.115287451906143 7:0.8049491292109371 8:7.812164151795955 10:10.898949698730362 15:31.03478121095578 16:1.8481778636278163 17:16.898612989573728 18:54.71094926663463 20:1.3054642784354786 21:4.865768752361595 22:25.663375507049697 23:0.30998510914320454 24:1.2007476229324028 26:9.685103657195768 28:47.80284668578647 34:3.4825964863686774 35:1.6063543472969575 36:9.205873577448173 41:13.582773878750876 43:1.9060255073355918 47:2.3968830823921943 51:3.717420864056709 52:3.1863536430916604 55:9.726714023828817 56:2.298449652988627 68:5.692480100771081 71:11.375434204206577 72:7.665049796975391 74:23.179103572845026 76:1.4687801324177885 77:1.7855290710862708 80:6.668830956556991 81:7.862900539514873 85:2.05753088739614 86:3.638801931314256 87:12.21190482419312 88:2.0694590294397055 97:2.176518139615303 98:9.600510281501967 100:10.6411461172913 101:10.422651742355713 104:8.177143356551205 108:4.372315454051389 109:11.012250752907372 111:5.095227567231059 112:9.534934278907128 120:9.013995503004194 121:2.343812039665218 124:6.678010759980999 128:2.176022286402548 131:8.376441524278247 135:109.40498423374885 136:3.319934961709101 140:5.567922041985462 141:8.814898115033042 143:10.022878582267527 144:10.304038216977407 145:2.910396888425157 146:3.413746919726277 148:10.14880799458807 153:1.7188706641398332 159:8.533452346177016 161:2.981828283976136 162:7.703202182857406 173:3.8635005354633276 178:8.306079651819006 180:38.52163069466574 183:5.117019240794824 184:2.6456771426622145 194:3.1201634559643114 196:6.308650424107534 202:0.43019469072765937 204:3.484827720984831 205:2.438819369382572 206:21.661666126264706 210:21.844556937111545 213:5.900461217389556 222:3.945685179534389 223:2.2685994495239568 228:2.6790567391792646 235:2.586791931132537 236:2.230562854219848 238:23.348760656886256 242:9.992044987798474 248:12.513938167613743 252:35.26926764587486 253:17.47220286118868 254:14.813003330156011 256:37.07023073561015 262:4.529348775428272 # agitation
8:4.349070407216085 11:17.20068092332148 14:12.797457964407187 21:4.9501284802206 22:30.018496927758733 23:3.460793579134295 28:46.48088746875419 42:4.721076953337601 50:7.817245355995465 83:14.165094025342338 100:7.98073797556188 101:30.534607992847025 106:18.627195137117187 117:8.693302256273347 120:40.356729804552025 172:15.681521153246747 208:6.875709403933164 211:7.141907189387837 254:16.423896173745607 257:6.85464441623774 276:7.3803426192787525 # agnosie
1:2.123326650227735 18:28.726655689709943 23:3.94803451094398 28:168.90070792276373 32:8.989472228826191 104:7.227319970013731 115:6.266016572878846 149:9.438784969072266 223:6.637583411907607 262:9.07073247230919 285:7.010826809570202 297:10.414843153708302 # agoraphobie
1:16.098176260436407 2:11.279354063381211 3:25.538574137958612 6:8.7681793688144 12:14.325163614660301 13:13.638683377999122 14:12.157503514302405 31:13.42348442260926 36:4.539621323529615 46:13.939798835256152 51:10.769012453909857 52:6.825946066326523 77:13.330123655034733 84:12.571047306529822 89:16.001664476346267 100:18.190874432456294 108:19.01380500243921 122:7.153252336298488 135:13.967392635229213 144:17.845618136336714 147:13.035861824645254 148:17.686384067606962 166:5.851464287136676 180:15.989167135849 186:17.599716251297533 188:16.613601516356223 200:15.881906515993318 257:15.929022925715827 265:16.451999040671 297:9.581209512606206 # agranulocytose
1:17.659383279800156 3:5.766646900549219 22:9.670820892522245 28:18.722653411786688 71:7.555363769317744 76:7.1262981566626795 89:8.858339272956798 101:9.84266141686975 103:10.078227454991715 106:9.848554919642037 120:9.116353729964661 122:9.43806872973415 131:8.784468485136413 152:8.111899610334618 167:8.455937120381789 206:8.654997014358797 207:8.939734106190514 208:8.843165232467213 238:11.630559829066133 280:10.861503282421289 # agraphie
1:1.691526110807165 9:3.9584084197483946 24:12.49601303783492 39:13.30639247914579 40:5.791421204626824 41:6.360087112970646 51:4.302956157435865 55:5.027668005605829 62:6.725454328912638 65:5.49084173344599 69:5.311864479142623 70:7.167352884579175 81:6.550549926939012 112:54.361605229349514 147:5.419450419123904 158:21.001396847115814 165:4.344406140716075 176:6.966012884343935 186:7.686205726709163 191:8.16241641511147 195:7.98228826054429 224:9.176653564193261 243:8.454899387587794 271:7.340771729740397 293:20.874833697041662 # agrobacterium
1:17.460147181239208 3:7.933396098916968 6:2.1670148546982095 9:2.7576136272820655 12:4.792277971179998 21:10.128712276587375 23:7.141185209979959 29:19.10868233250931 47:5.002287128154947 49:5.63304848227375 55:17.892585826119845 57:4.104408480532909 63:21.12266078169897 66:4.625290556079939 68:4.148758520361787 83:4.401703888318257 84:10.608872963819142 85:4.621653067432043 87:12.01178308986188 90:4.103235387766479 100:6.694383043105308 109:4.221559929486663 119:12.386375240667828 135:11.992707666381198 145:5.563257379086181 161:5.640170020468358 172:5.139645644137161 186:6.401854302877957 235:5.211563349372358 242:6.36511381208855 255:6.885129420009873 # aéronef
1:2.002199569085399 3:4.212169444608814 4:13.206582303514853 6:3.679073429975117 7:4.652400185870216 12:15.741175341174708 18:17.077255385563966 28:6.227420086781733 35:5.716350464980169 42:13.024083802530727 52:7.5115124912656706 73:16.588161810368927 122:100.70203162764217 152:15.92941538214646 254:7.151216687241225 # akathisie
3:13.98053002308215 15:20.493612080771378 24:6.494631368329162 28:7.530945105797154 67:17.791408668045626 101:9.556795755054308 117:10.383634678212808 126:9.188706869808813 146:9.067847785583776 173:9.546528246331142 214:11.917088164632306 231:10.994281805063663 254:8.460741869869734 268:10.277327216092548 278:10.287918516780541 # akinésie
3:21.690613935507297 36:3.664178706874807 135:4.676371006988464 165:9.032594989727318 167:5.2783622839967235 185:6.150056013686742 291:3.9190771327777987 # alabama
19:8.409658242777013 35:6.767419884600881 84:6.605849251359376 85:17.621662515763266 119:7.503919174743833 165:14.467461305266083 287:10.833808125560061 # alanine
1:0.2097318062391845 6:2.2233432442934338 20:9.780797244705902 23:0.3452253224811715 30:2.6162494141049764 36:9.413889215712844 39:1.5739182317567204 40:2.040915052887023 42:1.1673243393334334 51:0.8623247455774884 54:2.620716465577086 66:12.421758229961416 71:1.8784246603322865 76:1.5277453634024436 80:2.155382353396399 81:2.7141603188310666 87:2.126482504686548 90:1.6713097893608753 94:7.337472579476195 95:6.249286304322129 97:2.241164761032354 115:47.594265872968535 119:34.14208257259442 124:6.817911637662736 129:30.50379806804268 135:2.1181986159085913 147:5.862723672351149 152:13.18943744226463 153:5.985301854744851 161:3.0503304472971315 164:67.59756042844461 165:0.891376871704325 166:2.365441770585259 169:23.000120919050058 174:2.8105198570443353 177:1.9365629076441846 179:3.2452482659399977 202:2.8020797810928766 204:9.765541439869528 205:2.5049463673922787 207:3.100193038102215 210:2.8826098201464556 220:20.95230686768815 241:9.35107077600955 255:4.234387280992164 285:2.6667520710446486 291:1.469024693498912 # alaska
42:3.790753470550036 47:5.316307921715729 76:4.239644145547826 90:4.411711186791778 97:12.921347084499022 164:5.1562708656075 165:9.546899094564541 169:4.4007135462891664 202:2.7919560759765134 208:5.91517867206031 291:4.168291493758628 # albanie
4:6.466894400312294 16:7.309568657889503 20:6.6329187423628575 23:13.148868645411653 56:7.836406967388084 68:17.172795664345962 73:19.359317772258162 75:7.766753825403912 236:7.758440205938876 291:6.76889714450328 # albendazole
1:1.5187494786368754 3:3.651832257707503 42:4.512824544411156 43:5.496095351758583 119:5.8648478905196555 129:16.136507867915068 150:6.191585061171651 197:5.7887749961246255 213:5.3023490329428205 248:20.302746606050377 # alberta
1:207.4278364928904 2:9.210989091049882 3:60.5470743064039 4:31.812986197870053 5:3.142782956399973 6:48.46372135473851 7:48.577489434662624 8:19.350552466124867 9:1.147763129624252 10:134.74406631258822 11:0.25872951535128963 12:15.221654921111979 14:25.933992237495474 15:8.261884081599225 16:6.4103776980379115 18:29.02851189711383 20:15.017695074369074 21:46.67110177750039 23:120.73565727141569 24:0.49827998803969326 26:0.4141021372986635 27:83.5346333003927 28:35.43697544843945 29:22.376327839786285 30:58.8619067639545 31:12.54017243350484 32:4.227339609575912 34:0.3956441091201724 35:17.88842800261123 36:14.06008524471473 38:9.442570637381541 39:1.1012079740659062 40:10.136630210890859 41:81.68369050594667 42:26.846360682541636 43:33.767390131580015 45:3.970103192689053 46:50.61837570144855 47:12.57437368279296 48:0.024798799855343428 49:15.967947971955146 50:3.1393738809240497 51:10.199991528542519 52:0.24744646487482402 54:1.1932044678235538 55:0.048715206528662784 56:19.987593865509798 57:8.033569978076686 58:9.247290172162588 59:13.18131537172872 60:14.39146314548861 61:5.316049953910548 63:120.89441689414846 64:7.904817340188497 65:0.09653958594890523 67:4.022115990440622 68:18.295304771800602 69:0.17010408524687914 70:2.147851347334726 71:6.265497360064671 72:0.03466873331109855 73:123.75268370868712 74:0.21997122376551387 75:0.7964769969745042 76:7.217955496729597 77:0.3309649538266439 78:14.90794853094106 79:1.3651723896287427 80:2.3048921559289255 81:3.63127569683777 82:157.73675944456008 83:161.44346879457854 84:16.659245324962534 85:72.92546462370447 86:2.8308259133889857 87:10.628765054287904 88:10.668733356971195 90:25.71812120028158 91:91.33033511589419 93:0.46666626666556643 94:0.9131077024207519 95:0.37667669871572856 96:18.69471554711911 97:0.7256225500993204 98:0.37590469143053334 101:6.869855572778984 104:4.004276018635954 106:16.06617493509102 107:0.11691882908896462 108:8.26065920853266 109:35.69113521935318 110:3.301921163045914 114:0.003135312503836596 116:2.162684420035738 118:24.03892921538853 119:2.613169455039803 120:0.25088024370828926 121:44.62770987614219 122:35.38819070225515 123:0.010098419774464703 124:2.3144455103969492 126:14.35254129187918 127:0.432265228955335 128:4.954453633433001 131:7.511170441680826 132:18.558426302678523 135:0.5910118215571527 136:28.271815649743264 138:19.09187685314415 140:1.2526777058552347 144:20.942295079442705 145:4.297795254863237 146:0.35895720087915417 147:22.29543775359953 148:6.505372980871299 149:5.009993857605485 150:17.36701210834224 152:43.884154118910004 153:22.878749329246862 156:18.398796858950153 159:4.437109791757797 160:0.5531880662033188 161:4.481893628047836 162:1.2170669881265124 163:3.2083986855735347 164:4.1932095779961327E-4 165:0.12526539344768 166:24.394427200333663 167:3.499529943955257 168:135.8395024861275 169:3.030138796442225 171:50.96331136999598 173:6.843083164307531 174:38.945730731401326 177:0.04449248089786777 178:24.52002238022813 179:8.569314890559024 180:35.77331061493872 183:1.539381992424373 185:0.35393665784427064 188:12.960083829737721 191:3.703078883451877 192:15.001509355771738 194:21.59436743222093 195:3.4061303690997993 196:16.954404926959107 197:4.8945603023831055 198:4.428253986715845 199:3.284952553634256 202:2.399978891811504 204:9.726268592741407 205:0.015415578941858837 206:23.839997619300433 207:0.18091392817052304 208:0.14680226561878895 209:0.6465295374711696 210:82.08033910065119 217:1.4345202755176005 219:99.36079115656808 220:36.64176783531418 221:22.546613818642317 222:0.6723814187959517 223:8.362348739500693E-4 226:3.7650371729421006 228:60.93774827709054 229:17.958049753092062 235:9.844457055865824 236:33.02746270809952 237:0.7199911378224529 239:4.553386380069931 240:2.4117826297311233 241:17.801338942776596 242:15.022638022216041 243:4.196844003079481 245:10.596698489884542 247:0.43975876077567083 248:1.3613189206063578 250:11.616653849541134 252:0.6375126703802244 253:6.376513829613051 256:0.8684277902594757 257:1.711457598310623 258:2.284097944084956 259:0.4632322459369616 261:176.36371963970518 262:25.19249155858455 263:1.8254468684664475 265:4.957070187557684 266:39.174885909315826 267:6.580226442700953 268:25.385102781298873 269:32.632695918474674 271:2.402189887271081 273:8.72399797166638 276:5.614572731167674 278:4.442882329741056 279:6.634480468033001 280:4.944409930793507 281:3.185431147687072 282:1.178078842240776 283:7.094805802821379 284:4.5778800652297775 285:1.2545213754118556 287:5.855797827067926 289:1.2707184045089106 290:3.8002184618260038 291:0.28808656837505714 295:3.7059083973128644 300:12.862293020905584 301:3.760232037657341# alcool
1:1.3393978166672136 3:0.5683404093923622 6:17.793661467211074 7:3.8230080046216313 8:8.014509454398862 9:0.632562624166082 23:13.789500012750311 35:1.6666740321487465 42:9.06299085919584 43:6.4017424103553 48:7.692573689061075 63:2.305400728668537 72:2.620716465577086 73:2.6477870138323194 80:18.93622154943208 81:28.9828079729142 83:195.81834241702762 84:5.43744036172193 85:25.67621143867815 87:2.126482504686548 97:6.994451111550498 98:5.05908271347395 105:3.645679693973569 109:5.967736821130475 121:2.4094323283879495 129:2.9938506388110913 131:8.520362617433099 135:6.727928113179642 140:5.703892790773185 147:16.95837337069999 148:17.842817713601583 150:2.582208192143798 153:69.59150867542976 161:3.0503304472971315 174:2.8105198570443353 179:9.121751607627797 196:47.39705360866149 202:0.4700432736102061 204:3.5549299285128027 217:8.183863874463869 223:2.333795463215521 226:2.7679142603568287 227:9.599944068030275 228:54.24850090246075 236:19.56524769094195 250:2.2976074506807285 255:4.234387280992164 265:16.02283660092656 # aldéhyde
1:2.5606990412685575 165:5.331504846542923 202:4.662408141542815 # aulne
56:8.854806939391137 63:20.84422580625533 87:8.580938531081355 109:8.159692477408308 172:9.10843711668894 266:11.412992897323253 283:12.778979847945983 # aldolase
1:3.2870464444758305 4:1.2703258487067175 6:0.3004942018526727 16:11.832144577977196 23:14.001787758048353 31:11.750342453196266 35:1.704261479221707 36:4.888605246010288 40:2.0803112749870842 42:1.201497104814646 43:2.0079259974982 46:6.7886227714675895 51:0.8934943433281726 56:2.404432402615885 63:2.3458150845440904 65:1.8230990454814846 69:1.6733864908294036 75:7.21469827862016 76:16.199040606474828 77:6.21969742538474 80:2.195241842687966 81:2.7558365959094973 90:37.270324591707315 98:1.4063825117296642 104:8.409624196520717 115:6.579797819475166 119:7.187873914495396 124:19.136982659406446 127:6.467775138259003 129:3.0362211768292484 140:5.788288062228423 147:5.947505180969315 150:2.623512642577212 153:6.07036893805127 157:3.678685565788687 163:2.58276341109961 164:42.557546378346764 169:5.80601351558894 173:3.978550017589427 197:2.2634267041236273 200:3.0129930661028066 202:10.45294091691986 205:2.54601820892687 210:8.450638808315926 213:11.466562101525536 220:2.650638406724795 257:3.0346087662455536 261:10.14532642696957 267:3.882505590041988 281:18.327092561529103 283:14.998851719740353 285:2.70829829630886 289:4.897001967063241 # algérie
7:10.37461751293689 35:21.31675077727688 47:5.777999183025916 57:4.867941670502438 71:13.027777402712982 84:12.195975771985948 109:4.987039674725061 139:6.65221861105912 165:10.482043528105935 219:5.242354802768259 228:6.091150230036529 255:18.195805389053053 278:8.097990186145315 281:28.87694978575512 # alcali
1:96.32942119011159 4:0.4719042521181702 6:0.764650283411258 7:4.851831646781991 8:0.24174669622554196 14:0.5733805663699116 16:4.1891387690415005 18:1.8501373557542415 20:3.064853761795817 21:57.413706358834084 23:29.58725176526375 27:1.6356705661808544 29:3.8256357362547937 35:7.631949728196921 39:0.7296620526458056 40:4.4550744411973 41:1.5547399370195993 42:0.4229772340280941 43:1.0542073811828903 51:12.485112078736636 55:0.5986754928732998 58:5.442011319298203 62:1.8549204132350519 63:4.993296445903564 66:14.302194546077834 67:1.0521104325795891 69:28.610134492271875 71:37.050142014250106 73:10.781954691896512 75:4.988008614313157 77:4.060142444796984 84:7.199933169339983 85:100.81136689900173 90:0.8077005912411872 95:4.166563628554653 96:4.787557889421844 98:0.572002610618449 104:1.845370996223927 107:6.252603729953817 109:29.732000311338705 114:9.321854453524715 116:2.241629002415894 119:87.11465067414456 121:80.68844132201887 123:1.1778462178197031 129:6.388088614381356 133:9.766098371843185 136:2.3332145565329188 140:17.334832095663554 141:2.126033814359122 142:1.5833725636200995 147:12.526812211907828 153:0.8965954705732684 156:16.917924868145192 165:17.1910943904866 169:22.931258982289645 172:5.5664221694351115 174:11.29332279065308 177:4.2422353323159205 186:2.692558762056103 193:3.4578562696331328 197:9.435607406673192 199:8.378222001372636 202:0.033114934497705445 204:2.4887356888102756 207:6.602937293715732 209:8.369633457546952 210:1.863159066653366 217:11.255108326120526 219:13.711595868354904 221:26.47409463925628 223:1.3696485008165562 227:2.4135192230897617 230:2.543540090227386 236:274.7261159200459 237:4.852596022938879 242:2.6592557603626923 243:3.398025799165608 248:3.8461551134465526 250:20.955579314005643 257:11.861801658898052 266:25.280978860414713 273:6.979834680849594 278:9.711703821799265 279:14.543472725520147 282:5.60983998602768 285:1.6667958347380871 290:1.7713041007553043 295:23.1618197689594 # alcaloïde
3:4.832178676992906 17:32.6996216538036 27:7.4704129144857445 37:9.731747206842966 41:17.693649615446905 47:7.2805743180093065 49:7.923160466126281 79:9.955292770126647 109:15.899594309504428 134:12.036226327997984 138:18.335882816028622 175:22.840556106047064 187:50.43805716419978 207:18.928688628783394 # alcalose
1:1.8649656027571866 3:1.7069107337285256 6:9.483136912496585 8:2.139884678396972 9:17.3992274194947 14:2.718882714808269 21:7.963905709462594 23:5.084819457155272 35:3.0571479489409135 40:3.4748000362400786 42:7.516342004404329 57:23.031432227178904 69:8.673162344902602 77:9.171033965669887 80:33.929315638182096 121:3.8762358421873992 123:9.782823688423523 124:9.887122713765432 138:47.55248939649329 147:48.84436485565053 153:3.1851222772794414 156:11.153900079324883 165:2.135720247560723 171:3.5697724693488606 178:4.425908825902347 196:3.418272390002078 197:3.6745093515194536 206:11.392727055146297 210:11.484447086189729 223:26.12727082307784 228:37.264331834779156 236:17.71529389232406 276:5.009900817725766 290:4.274906769881045 # alcane
2:5.958167459054291 39:52.184948926755965 41:7.789252725843003 122:8.902748977572145 135:7.305385082492153 193:68.82228244566062 283:26.03546483871164 # alcaptonurie
1:13.149039740344607 3:1.8844981514409862 6:1.4314916603163923 8:7.199385078943831 9:25.066567282607117 21:8.378827469125461 23:16.226562015364905 35:3.255727583270661 40:17.488853649167282 42:2.6675951376113587 58:11.132401665658081 69:3.220551003582438 78:3.883564112051119 81:11.545390804638059 83:3.551335565180977 84:3.10532487541924 85:3.766066272812035 87:3.7716579698423613 99:4.810672105749897 104:4.568536601711259 109:16.54144800982389 128:3.897172877400916 132:13.200528114080099 147:41.274049096456466 150:11.255528052666186 153:16.569725223582154 167:4.352396443490322 174:4.512456586780696 176:4.81428008704311 186:33.26995651531798 196:52.650878772460004 197:3.8781495807624826 219:3.6209646387193395 225:7.03115757434521 228:58.69805892186692 247:13.515816318443191 265:4.959746571636221 290:19.99165553414639 # alcène
35:14.598045718718458 43:6.216924640359056 57:5.863198641724424 58:6.854606720083057 81:7.063307114235098 84:5.6960521837549924 123:6.38548025736779 136:7.797082912201699 162:6.979714955951411 178:7.2944448008655 204:7.973524936587228 228:40.40159780930075 244:7.999899236756737 # alkylation
1:2.5606990412685575 14:5.982717747257177 199:8.924169799774031 228:56.27486309793861 247:8.556207605743094 265:8.128443655737891 # alcyne
35:6.547713752967049 51:5.484506542945634 177:6.872169315533698 276:8.594333109613112 # alligator
6:2.951122498717585 7:3.9003934763424724 51:3.911620009804269 104:6.308191434800348 147:5.0191345986022 165:46.202497141106484 202:9.32498803676072 291:4.708479103781211 # allium
6:42.468150026164636 10:4.240928851971849 13:4.51645997103241 14:3.801235916474832 27:76.75202029213276 54:5.234526893080191 73:65.16378862230601 86:6.3976854408997355 120:14.649942354261547 138:5.4622449456819115 219:4.53126623674444 229:7.0515086542624275 250:4.877793865250612 # allopurinol
1:21.914038732536937 3:0.8318138223297923 6:20.187331890737113 7:1.151115211573951 8:77.43461522618402 21:5.76143358540289 23:38.617122334843785 36:16.343599241796777 40:20.081677946436887 41:8.450263755849916 42:5.335483092777472 51:1.1597817981395209 52:9.967653301766555 55:1.743316930102306 56:2.7399923163289652 65:2.141041981692505 71:12.811350646677639 80:13.756157670468106 81:3.099173320313757 84:11.607491696050392 85:7.532670022564846 97:7.7960154763194245 102:9.352853622564337 109:2.1279144807713513 119:7.903679944642337 120:3.6586222066486482 121:14.6054670598372 129:16.512793095809542 131:9.339464442584593 138:3.217596197502603 143:11.000613527041521 147:2.078725808861251 150:2.9641226248853156 159:16.63852125698721 161:3.4421823469824484 165:14.38149571041711 166:8.067372657687665 169:2.012780538072598 171:2.4963633387925803 174:9.025710981350802 184:3.0977878991228076 196:2.3538422011842695 197:13.984705944685613 210:3.2712253380647716 223:7.998450073477158 228:3.132065045284429 236:45.04950693457697 237:7.785098491969721 242:4.1373567233944435 250:21.246982732353278 253:4.166473651051544 254:3.3123906630650963 257:3.3830098861138067 260:4.8742255146174855 263:3.461794642559633 271:17.951079639441616 289:22.34020501802397 # alliage
21:7.622731657758919 23:6.077006948804361 65:8.174977142679777 119:8.770668745413166 213:8.197906757758044 # aloès
1:18.734046267927123 9:8.632687797508584 12:31.484708712971813 13:20.763102924635778 17:15.719481086890854 21:10.631123875331095 23:13.858446162480163 28:12.455372190706306 29:4.418317617229626 31:11.959769001377094 33:15.67147936354425 38:15.503361509781639 39:11.206384161257564 42:10.170224204424281 46:21.21510605591405 60:15.770520333302075 67:12.14753112154271 71:11.940479009499809 73:33.17924293416218 77:11.866968471919561 85:12.50809109102314 108:17.532411181328413 110:38.983993715223114 121:5.1900327472609975 122:15.681033032347283 132:36.829023290613456 140:4.325358879001047 165:42.00030884106119 173:38.746080955907345 210:5.708349938551477 256:17.248648299136562 259:15.917557842284866 269:5.526085645233866 276:36.81982205587546 # calvitie
68:8.083741128278808 166:8.856662874864194 202:6.317958105390602 # alouatta
2:7.2151678042533405 9:6.598813474520842 21:7.622731657758919 57:8.037409189682599 161:9.62032994630248 173:10.568328374580062 208:9.57803393794722 # maltase
1:3.204471938273673 7:8.371405765932959 9:7.706939570979302 14:62.19419571944931 19:13.733615015384585 24:9.460831894065434 25:32.00049747126086 40:11.365765139061201 41:12.502077251759163 42:3.2788610971196768 55:9.840367579571641 57:10.495708676511883 86:15.02460448541899 125:12.836751115683025 129:5.359521808563071 133:4.634267072360705 137:18.214931188040133 153:45.920320398076974 154:17.81848411147776 158:17.897872779180858 184:12.879761603926577 219:11.248787203013485 242:35.896063116779 265:14.010680023981458 285:12.778198549058578 292:49.19450457548991 # alphavirus
2:4.250353044240342 3:3.5582648923055147 42:4.416896703053411 57:5.048225758508346 60:7.197846659774638 85:5.574602047600089 96:5.6691429411829315 97:5.711138483224479 106:7.5610961832617765 109:5.167677680719187 165:18.816278258841713 187:8.182003020352528 202:42.7435209603079 242:7.335446479563782 # alternaria
1:1.1770474196064507 2:1.867778041028327 6:0.8844850166072027 7:1.6447480798175598 8:5.801127003234869 9:1.3696835188187007 14:2.246918974640718 20:6.9928417226237345 21:19.268700306516344 23:4.147423370463392 28:22.894860274555285 29:7.87276356800907 31:2.8142771947823557 34:11.853093518978914 36:6.7456931165854135 42:2.0133554765123516 51:5.713890856517323 55:7.097648269269603 62:3.862090310287328 68:2.6217727441382954 71:2.805427941209862 83:2.8592623416338525 88:8.78696829104158 94:3.364747636230046 96:3.1559602603233183 109:2.6899036005812267 114:3.1383843603247437 127:2.893503410059709 129:3.9874428160388957 140:2.5604180492294395 148:30.37812692790334 149:14.763611663705044 150:9.779115311058815 153:2.6985306614886424 159:75.98097806718323 166:3.327547445667905 172:9.79137943413977 177:8.341814369584378 180:4.014452772132454 182:12.936477730271664 184:3.6938348738177917 194:4.190297862699642 196:8.462590731534444 197:3.176349599662391 217:3.783418784273812 220:3.585075330443663 226:3.7515814280656166 231:6.375862957800966 237:3.1900808540677543 252:4.986376664126328 256:13.426382386707203 259:60.22842377002546 265:37.17720284298843 276:4.492441581622184 290:3.766318229004883 # alternance
1:26.62278328896872 3:0.20427614496411411 4:11.80228501706191 6:22.4808082013511 7:0.4119534151235153 8:36.34418595165544 9:32.85844291621943 14:3.778069873676719 20:0.8295963415883095 23:68.3987369024177 36:11.930987342021549 40:1.4348616641716134 42:0.6639979792273836 43:9.79066571229869 47:17.4044554368449 51:2.6477097257139035 52:2.5801717124288177 57:1.1012121986952852 68:1.134901296046574 71:9.491338880840184 72:1.9749376628088686 77:1.2585298243971854 81:12.202767999395784 90:1.1003246617029072 97:5.622075687481782 98:0.8365156704456292 105:2.95691899702128 109:46.43031655293705 114:1.5701369411483097 116:2.614928810598891 119:1.6653380041271086 125:2.043510161956613 129:2.32930295983399 140:1.0850610029827137 142:1.9310087102805973 146:2.800078859723115 167:12.032830563267668 169:1.0920776223696194 171:1.5144023895748975 174:6.802898986331981 177:1.3394755995956056 179:2.570252126564252 186:3.0778136301935484 196:9.85933803834434 197:10.624192225362846 200:2.3071727707883944 201:1.8548343150484492 202:0.14111914001112508 204:2.8690159598924834 206:6.864259559845901 208:2.346310496882688 210:12.73759299404934 219:9.862104241006826 220:11.86809119488226 221:7.860473111403703 226:2.1142103847998874 228:18.630878885122755 236:67.86448669507782 242:3.0437410607755524 250:1.6720711915971511 253:3.071677960399711 255:3.530310726762093 265:2.5586092730022916 281:3.2255062285642664 285:2.018415688545483 # aluminium
4:4.1395498885209765 7:16.17845257719076 8:3.3447115756972807 10:1.4599716886420535 16:5.634169319321059 18:7.665096971544179 27:7.170684316320466 29:5.247574765482461 39:1.3021977067400194 42:12.923115727408682 49:8.030217677683952 56:6.604246734196354 60:9.190246844477848 62:2.559957202951284 71:10.595909633459991 76:4.796139178859363 78:6.316108038362639 85:6.087913906839232 97:17.957517191171913 104:7.654219750849633 109:35.356248158793655 115:5.850460314298681 124:17.59346039988594 140:5.075285352557224 142:7.048427738740289 146:3.1595714313674974 147:1.4463493151881264 164:6.509173091371914 165:27.498669932382413 166:18.508574352883453 167:2.3518305926536933 169:5.092600785455173 177:10.791636250074156 196:1.700259422954124 202:107.38458413450184 225:30.599792687499505 226:7.45512076491269 236:18.199150277154082 242:9.457945687467394 250:6.463716509420623 257:2.6762543210550946 261:9.374840348086272 285:7.243109823435202 290:7.4845761114419656 # amanita
1:3.890646338177146 2:9.701449314037541 3:2.8282958737882877 4:10.218202249397418 23:20.571283998627592 25:44.553030218692484 27:5.3708097913729125 38:15.368764470836028 56:31.61901701282778 73:32.89972361074833 85:12.374695664946756 109:4.400847990669813 118:7.250352255037785 124:12.46269185285945 132:25.587304808992624 133:21.771728598541316 157:6.444852383048916 160:16.1054081449634 165:9.280828384293605 174:13.922818739680181 199:38.66146133944723 200:5.738166507557786 289:18.241342908704887 # amantadine
90:6.176913148010377 138:7.508833513520467 188:8.02829417609287 202:4.487408672736482 271:8.17434974498397 291:5.926637564221251 # amaryllidaceae
2:5.544127606620271 3:4.832178676992906 4:14.540039949017794 5:6.3878611995745604 8:23.114672346350524 13:16.391654916540023 15:8.051825819052196 33:8.47697691854204 60:8.526582388452834 62:7.737258899323742 110:8.93468085918772 117:9.711605493828152 129:7.868858294651526 193:9.536924379723454 251:136.19298106216274 # amaurose
165:40.30708589148756 # amazona
6:2.575787074765417 21:11.057152697271995 23:2.7026773544670966 36:4.049255609203846 71:4.795108396518401 72:5.632561516514877 104:5.8973681290387425 123:12.920257187382758 129:6.038780635591707 169:71.38760635900611 200:6.013763932171111 202:15.21436926460311 241:6.4259051709713475 # ambre
10:6.6362352165978225 109:6.675998646428019 115:6.959617487032126 164:7.3159864374961305 291:6.302300975312992 # ambroisie
1:37.454121977868425 3:2.8282958737882877 6:2.328921875808156 14:3.9210984107723394 21:18.227652193272352 40:4.711031516457336 65:4.415577338872298 75:12.789837195865971 78:4.923023507785133 97:4.937527959814042 124:4.845733724619636 127:4.618175276415224 128:4.9369680123578155 140:11.27006917558089 141:5.949365286426853 157:6.444852383048916 173:6.758639967535229 215:5.189481900106947 261:6.507504021060657 # ambulance
1:23.30962798137696 3:5.064775025473348 4:2.183369109508315 6:13.210281209866613 10:2.7499725382611206 12:9.307586129430776 14:2.3399791235479026 18:3.9581215474835663 19:4.204676012126298 21:2.308069446268311 23:8.680992501614282 24:2.207538216634266 29:2.742678358142381 30:17.507912473299786 31:22.336810521065516 33:4.674879633167235 38:11.910845990856515 40:3.0788886610952035 41:17.26238947726126 43:8.621676322351819 46:67.61588651763884 47:3.5306099679642386 51:1.7412489365645394 52:4.361702869092442 53:4.863461215743726 57:91.32020720946294 64:11.032228060227954 66:3.1692311539201974 73:3.726300731957468 76:7.593823999222754 77:8.343364327462417 81:3.796215331473091 82:19.8385717446569 87:8.97865117283128 90:7.933802037018197 91:3.778475818644526 93:709.6818003798892 108:23.336971427265826 119:3.3470009662702727 122:4.679513320412761 125:3.7742446575822233 133:3.3860200087679453 135:3.162296589712955 136:4.500555279784996 140:2.6558330660909815 147:29.21370733029731 156:10.311309189591336 161:4.148251783754022 163:3.6141090239977807 168:78.17428505370775 173:21.743689895256413 180:4.116416256797604 187:5.686919067541148 195:5.182305813489686 199:12.961326134832934 200:10.829373804943913 202:1.2355798755535639 218:12.87917625338424 222:13.036172638406985 239:4.177126076039717 245:12.553579541817486 247:4.751648892810204 257:4.08764855498931 263:4.168327573941208 265:11.3897491669481 290:18.053608421403265 294:61.08917189410792 # aménorrhée
1:5.516910492636049 2:0.016276571501367625 3:5.975924955885734 4:0.14679502078340234 5:1.0983628491919837 6:27.031785785472735 7:0.600576772005078 8:1.5951487515126626 9:2.488025098951568 10:0.06378995355000625 12:4.076082547999142 13:12.703982853778086 14:15.342131117825222 18:3.867118038442891 19:0.61350774362644 20:12.538075855866582 21:9.652200101582711E-4 23:77.37263908664995 24:2.1283621148000798 25:0.05878628961845055 27:8.206413266449514 28:0.0035114396986063254 29:0.145201790424897 30:11.167387710857675 31:6.733886015848879 34:1.1153337269834274 35:7.690163207148202 36:94.60836069770056 38:3.0879071380798058 39:4.960872687235344 40:10.309814816416173 42:4.404280351956998 43:2.9649189139913243 46:0.5253281394213186 47:45.92384738394867 49:0.5539328889744242 50:0.10401907541419007 51:95.04671008670705 52:5.091981338718347 54:21.93695995650383 55:0.3360270907303615 56:9.596969219649694 57:7.728764439758256 60:3.3763655699117088 62:0.04760819413468101 63:0.8092346112479301 65:0.044524593125458076 66:3.5224272588623013 67:0.363976912774035 68:33.41245070339 69:60.843560425531486 70:1.6818993483379535E-4 71:81.60574141161996 72:18.122532713659723 75:0.049216402915948955 76:216.46028920684742 77:11.630387875181974 78:6.168617626655575 80:0.011116321285311266 81:1.4972992696894416 84:1.5669105380958348 85:24.20810113619821 86:0.054274671205047295 87:1.7898573751306195 89:0.5365977976981465 90:90.14479775373023 91:3.352238552406353 94:79.97104415996391 95:12.058984300422075 96:0.6626730235414036 97:33.65676648586866 98:38.316010087930906 102:0.47968395680936915 103:1.9462877313300668 104:0.05035707959534366 105:0.04058373946192094 106:1.6357831994031393 107:24.90727482985343 109:0.17626662569472745 110:0.13519879154455477 111:0.7414369400439601 112:1.0680946888140614 114:0.6398690786857558 115:65.46150956207512 119:342.23921803116804 120:2.606922861825131 121:4.597920882975264 122:3.278897422812469 123:0.005118747372169839 124:14.220632609637518 125:0.2589640499325414 126:3.3576906189444133 127:2.933249796289288 128:0.7142445067096085 129:65.46969828755009 130:0.12562516060773707 131:17.053529776849658 132:5.8457533905574754 133:0.3221850796829001 135:10.862695755217894 137:7.572450803836232 139:1.3848093474513359E-5 140:65.81880179018394 141:0.002461474089463115 142:5.247869081006148 143:1.3663337495177699 144:0.10154741947240165 145:0.0245209079760269 146:0.014227447407940312 147:37.545218526191874 148:1.4471829686824371 149:0.6085655405172187 150:3.0165040320947583 151:0.47965954914035236 152:0.3001386904552396 153:8.473562400471364 154:11.447695261626702 156:19.062181334697346 157:0.03848410529334245 158:3.3970900133580093 161:2.1559514202668595 162:0.13107535905567 163:0.179927723541357 164:300.61551687412907 165:75.1602799542419 166:27.111527992423994 167:69.78961133762247 169:362.8531735233794 171:0.0068525106658648745 173:4.161849328725999 174:0.06552597560625259 176:2.248741525123411 177:33.191912422545066 178:0.035396013588096874 179:8.056190523944505 180:0.01765386558104749 182:0.16392734488729102 184:0.27301311636173997 188:7.262285358367455E-4 192:0.40435182858145713 196:7.338316864490695 197:0.689516738866125 200:34.33353647971816 201:0.207754609983774 202:996.6479506956771 204:1.1180855295014955 205:7.553404444078439 206:6.334178935772721 207:7.430915493479486 208:2.076609814461968 210:0.04530540328866993 211:15.284385586069142 213:84.38990127362186 217:0.06935270195000584 219:0.3910763222240434 220:30.017598186839834 223:0.0603791522487861 224:0.7665879283304586 226:0.0794356691989314 227:3.0781828134620772 228:0.08705518608682973 229:5.167532520027734 231:0.8489478173170288 232:29.033800281514438 236:0.34731220974655996 237:65.76843627643157 238:4.392876177195758 239:0.009943093194451516 241:60.56049166551047 244:1.148738368157976 252:1.6533187614891378 253:0.0674441000278998 254:0.035737458190983215 255:4.906495712572759 257:6.9714839933746235 258:1.390673313158762 260:0.3347194840176191 263:2.195777340272287 267:1.4839086426386163 269:0.09888604604262016 271:0.009784013196688576 273:8.237274897922271 276:0.013964296132616134 278:0.42750236042754286 281:0.11252822762143151 282:0.14494373399781654 285:97.97785036532423 289:15.402523343109712 291:102.75871263229679 293:6.986997831778245 294:1.281799620425948 295:4.885856273155308 299:0.33840073938424037 300:1.3738078550113288 301:0.2387319647221953# amérique
1:7.682260198506838 3:2.7142070135999408 8:3.1856943214993 9:2.8120982154042915 23:2.342396738617513 29:11.207599382755582 35:4.155410774221823 37:17.785997285901804 42:9.788663720682122 79:18.232724632802647 83:19.994537760598597 84:3.9999317548954574 109:4.279387010409893 128:4.814152088933687 129:5.638837237216181 147:4.224229245551556 153:19.46521482652466 165:3.1812129216971194 176:5.7473414185882215 196:11.8154978362206 # amide
36:7.115653997329311 42:6.9891054957001035 142:8.692069986479734 176:9.267727718749862 228:66.01841222014052 # amination
1:41.83604964224763 6:3.957280259164327 8:0.5596513557427301 9:2.4223259097374727 10:4.935224442646408 14:13.247840726703037 21:0.9558402200019013 23:52.932136110128006 24:0.8767670981574746 29:4.920924160382455 35:1.2509672111852976 40:10.620422575361182 42:17.387592668284604 43:10.381101559056738 51:6.475038033829479 52:8.11808968821441 55:8.461803617027453 58:6.6054236013895515 63:17.5297884079635 66:1.680248440325157 67:1.5308362471130168 71:1.44826813265035 78:1.7785601118655217 80:10.998214636745741 83:181.9744092791459 84:14.02888634011602 96:11.15855312755137 110:3.48853280875983 119:6.109598560700403 122:66.25259610912704 123:1.6698136494324824 133:1.8725108384338964 140:1.239394801626265 143:9.132907883284448 147:14.9123461994045 150:6.7219941263909595 153:298.4804697954973 159:2.552283311178676 162:6.83996937053678 165:20.744360517604207 166:1.9092838407316068 169:4.767863053251402 172:6.733741735666125 174:13.117525709408467 179:2.758683614130016 186:16.13596582323118 196:16.120562177304514 197:5.968065589993816 204:3.060963337671416 207:2.6175855775570867 208:2.5316324923774696 209:3.47451133495838 210:2.4066216686136603 211:8.123906665348663 216:13.34985292782189 219:1.5535569896658141 222:9.67767150125173 228:84.80118855069846 236:1.8426012932714584 247:8.892715391354013 250:45.9330469393838 263:2.587863503381231 265:21.533075936698108 268:10.932329436017787 275:11.473127996953732 278:4.132388385878658 295:10.104040170753725 # amine
3:15.326773574953918 21:7.223675406668309 42:6.9891054957001035 45:24.43531311703759 48:8.683726724506382 75:8.384269241045699 122:22.714310484084415 # amiodarone
4:36.436083138381434 7:13.889881143519652 23:12.15416588709896 34:20.326917865887584 57:16.07522970125899 68:6.6005903915303925 73:7.686357861076654 165:13.999129674554508 210:7.94600504800579 # amitriptyline
156:85.46048287702011 165:13.58111851427871 # ammi
1:25.44157090893357 3:12.131611993550626 4:1.4897576174792717 6:2.7199410314358783 7:1.08423188522717 8:4.491838448428801 12:7.690956354365163 23:20.45286594823628 24:5.384872363757332 27:2.931213344379657 29:2.0083603832478176 39:1.8435743962026654 40:7.180284503045339 42:21.54314324816315 43:2.2520315904904225 51:4.4087470988339446 72:2.919448528339116 80:7.432573105775164 81:47.67482185591082 82:3.643275432249387 83:2.210076646611461 84:23.86881160607057 85:7.357898232074922 87:7.369049671828369 88:2.421202351039901 90:1.9446877593182255 109:25.290509803608728 112:17.896316972023634 119:2.582069222409822 127:2.2426991891822934 135:2.405576112082704 143:4.064471045050971 147:47.57536152980309 153:2.057416268235986 159:3.3386173693137655 167:15.160745384083562 179:25.020789749851165 186:4.08479831405754 196:26.564214276075408 197:7.581444939692537 202:0.6613656813631829 206:3.1429441620741256 208:3.317013940126885 210:9.000515550287371 219:2.2743252012364397 220:2.907767464867288 223:2.626507984280119 228:47.92346117424445 244:3.892338219251471 247:10.575372028195838 250:44.40917385856029 266:5.06482843985419 271:3.755439247799935 293:5.3530586626812235 295:4.54464421805116 # ammoniac
1:19.627327851624308 4:1.343164157466873 6:2.433089690193544 7:8.239733094088407 8:8.401781010267491 14:1.4830976417925896 23:82.84117971391896 40:2.162480510341324 42:1.2732194096513483 48:2.6938472505707023 51:0.9592103059254494 66:2.2472302423398824 69:1.7515940455719936 73:2.77564313075981 78:2.3520322122576203 83:2.048189086863478 84:5.69535822483892 85:2.243968750668113 88:26.450605326424775 95:2.019185639647295 109:6.229624907905955 112:3.6475419894267667 122:3.6965695148806077 127:48.2714927811721 136:3.522459572601572 138:2.9593768627759407 140:5.9638862627972165 142:2.7013406358674295 147:31.060935728748184 153:1.8981399945890916 156:2.859046588386502 159:39.92290237984024 166:2.490682463587599 167:21.741639202227084 169:1.7781170278922245 170:10.422171662519428 174:8.48282818001585 177:6.595121346153431 191:11.42574956515645 196:18.740157066297122 197:2.347038871342856 204:3.6886776346092334 210:3.012312347403317 219:18.74400614675423 221:3.4582000084433377 228:22.11499822538344 237:2.3600559322795323 250:13.411281338611342 265:3.3651478197711415 267:3.9736538566789297 276:3.6148826066716127 287:5.556530360086676 301:4.394073508217546# ammonium
1:84.13324976415751 3:5.215602178903257 4:2.256106726695748 5:21.77328024558233 8:6.152708174609604 14:7.378265680978088 15:11.405375658656975 16:8.65103233047383 18:36.173408922915655 21:7.309387082743724 22:12.713121454620882 28:78.17742199995304 31:8.595933606519017 32:14.252777512391033 33:4.756349103786188 35:14.499523157937448 38:20.55815232241925 39:2.6416857413482653 40:3.1562918173525527 41:10.065815147342516 45:5.597389432987993 56:24.872802865959105 60:12.342310566567209 63:3.441479728259761 80:9.20720797899907 83:3.0334314850443156 101:22.029041969001256 104:4.032730689147053 106:31.739755842765856 108:23.592281307361937 110:63.97124754589883 119:3.4253691643318107 123:23.73210081006158 126:4.796171585466659 131:4.13220613635942 135:9.123453045462782 136:4.581735255102191 146:20.57182614248569 148:5.017095642366161 149:25.183460972990495 150:34.59130020719312 172:17.665859198284014 194:11.462745270257821 204:4.752875924806208 208:4.188325298243561 231:15.906322522976065 262:14.414355029926002 271:12.004000045371502 278:5.869213559297479 280:15.072877680956877 # amnésie
1:4.246707200592069 3:3.015974872371532 8:3.494868629540131 24:10.68285430423843 25:14.389209633645118 40:4.911015537287605 41:13.745066832369199 42:3.8580833766786182 51:3.4499734648740157 56:5.2757900848727255 57:4.481371973825461 58:5.456356525532749 60:6.617181377943576 62:5.836080463233696 64:6.0430777152457065 66:5.006494313736882 68:11.81825192824206 95:20.917958287250705 106:27.712785035746695 117:7.794644604599108 153:4.608870066295769 202:2.8563298936317296 236:5.199398343375441 248:8.032255398167322 266:7.801304703607221 # amibe
9:10.933630434181852 21:5.06418947307063 56:6.276010046234181 81:6.666652312010801 87:6.005621155975887 101:7.986159903599328 106:18.86916562735876 119:6.192890120395904 122:7.583430171990714 127:14.48036623990114 160:7.862648651026661 161:7.034008239718757 209:8.02014809447739 219:14.552885958359646 221:7.330567692984047 250:6.201101804819136 252:8.005298594681033 299:8.536837200282093 # ampa
1:0.7624110346973018 6:46.30266674922276 8:21.425566339114113 20:6.28635411775672 23:7.360802385130246 27:3.256440901957641 35:7.001886089525814 40:7.852368550567435 41:8.955878498170723 56:2.9774402982348147 57:7.014903120441696 65:7.273608322683506 69:6.930779507647393 73:32.06150434468667 76:6.6782131504725815 82:10.645099758114723 84:6.697748625117135 96:8.215620596749286 107:9.783310313380424 109:59.4868023466437 115:7.784893226177527 122:11.126276579549849 126:37.19238139066821 147:7.13668802074377 165:15.38483123844529 177:2.528963621472856 194:10.340505991849769 205:8.87498452516327 219:20.886443922424757 220:9.101183805631507 236:8.417088804055735 241:10.690985190687321 247:11.272568340655845 252:11.95883916496393 # méthamphétamine
8:4.349070407216085 51:4.302956157435865 56:36.36569537600819 64:6.9339293696115325 67:5.704731094180037 77:33.94607064133544 125:37.853636282044064 156:6.568554592450913 167:15.844556492700445 169:5.343463968158682 257:6.85464441623774 268:46.157809676893805 # batracien
51:20.870414790622693 94:6.572051810282511 98:67.83338119030103 107:17.205783072936693 167:6.86295649667082 202:4.044781398584011 239:7.319887041997657 # amphipodes
1:8.255170839502998 3:12.98279260078585 4:6.00141326203255 6:11.874401505046334 8:14.008775777011303 41:18.114889780172266 42:5.910636065922995 82:46.26117094296914 123:7.079650038079767 131:19.03937778535601 147:16.204915321761508 245:8.917545546716944 253:20.776941150845698 # ampicilline
1:7.14987731101452 3:5.320317707166097 4:7.148958442111628 7:1.848770258110355 9:22.55610130981521 14:2.4649621832547712 21:7.419743208450571 23:26.2048778916887 27:3.8444041705795953 29:2.871315868478183 30:3.827430480623277 35:2.7977202699906756 42:12.8030715987124 43:3.131335275220794 53:5.001769022481744 58:3.732065624328868 62:4.099138329238435 65:2.929079011985553 68:2.84603150429936 75:3.4930180547601717 88:3.310374189102889 89:11.228099637544075 91:3.9132569131461126 98:2.4628711791233173 109:2.915139913023722 123:3.288915471861722 128:9.511872631475116 135:3.2938818173986175 136:12.003621033924972 145:4.209391460840499 150:3.7913121870008246 169:2.792562857452037 170:4.997922744253494 174:4.032740760562048 176:11.376999923617962 184:18.253394125758103 197:9.4730083490951 201:3.6965707215701484 208:4.243989182675793 217:10.738402536198011 218:13.162941821061915 236:9.634421644184723 244:4.834885945532688 259:4.932477767484303 260:23.832077137672954 265:11.671603043606599 273:11.785898055973579 # amplificateur
1:5.478418284739048 9:3.7541898284972244 20:12.333944079107686 29:5.217826540729501 34:7.241578391739143 39:5.026055656907399 58:6.129671652503062 61:7.046493283442985 63:5.881843616155034 69:5.101450250114333 72:15.313087401124331 75:5.87890256125623 79:8.721037970403176 83:5.448586576324783 87:5.678194236806236 96:5.767028681467288 114:14.331466266953086 118:8.137962054809517 119:5.8648478905196555 123:5.663431467954845 124:14.266492665179424 128:5.808503344434904 129:6.642673395771447 132:7.168265415843489 143:17.761518315759545 146:7.168265415843489 207:6.757692119494336 212:18.116240117059583 215:6.063851074105736 236:5.870691500239887 260:31.484476978588006 295:18.763456789648792 # amputer
1:2.2554730914642334 8:12.86940486807355 42:13.633691494915375 119:16.393735474289272 196:15.693884965825253 197:6.663535888318226 236:51.56133393736015 # amygdaline
1:17.761606541910275 2:51.425331534336244 4:17.41594993194522 5:37.31755947291468 7:3.130517397853521 9:8.257178018318083 13:39.002397770453776 17:15.328593974786727 21:17.841058129089234 35:46.928852988794354 52:5.918564618299969 60:6.288002669123729 68:4.2064769838808145 79:29.87345538611143 94:21.63267516382651 109:4.279387010409893 114:4.754775577569041 122:47.83683830367114 171:4.686774601258081 174:5.44108461673765 191:27.54377603652018 196:11.8154978362206 210:5.5190389333069225 215:5.0661507339789615 236:4.8754831737430555 240:61.58181597166378 252:6.66244018553258 295:6.936558036948936 300:33.168755401187695 # amylose
1:3.1688151399598703 8:15.00947579999365 14:6.64562672635399 35:7.015099416285466 114:7.6344362325371025 174:8.3369545542049 196:7.403238617845621 252:9.576005914464725 # amylopectine
9:11.747140105285183 23:18.687322348295105 48:16.70186617701918 98:5.48823094793265 109:14.855767114927074 120:7.661407651824864 121:6.723148469446334 166:16.246595931033777 211:7.65633269180315 223:16.174359701698815 228:28.32101086125917 265:7.629151947021868 # anabolisme
1:6.337684975853988 14:5.221316425922903 51:39.88453755955706 66:15.123066689011035 98:5.21900338734308 107:16.93080502484771 165:4.577192158455335 202:27.26595649737339 239:7.1877736664700125 291:5.342849495447365 # anaconda
1:23.8558355906269 2:1.156530558142749 3:7.064747258461772 5:6.091819081807044 6:13.877034432780329 7:4.091732999235192 8:8.446791007034086 9:0.7307046394879189 10:31.261534183362873 14:10.262784028838453 16:40.05658648594023 20:10.226901890150662 21:10.160520569178342 23:137.2551877717828 27:21.681710759173466 29:1.8636561434279735 33:3.707567484061474 34:10.070880785417529 36:41.54905125929828 40:33.38605392198035 41:2.6838735294769847 47:2.6036581219616086 48:7.995233685630197 49:9.006933671046333 51:8.316598430484728 52:3.403038691759251 53:3.891604904995995 54:2.7631716444704835 55:5.425010711960521 58:2.6679889771992302 60:10.179274677574943 63:2.444516499575111 65:6.28823467310508 68:1.8405062316714722 71:2.011729845230531 73:29.412204665828572 75:7.427230823287429 76:5.706267705722322 78:2.3664353353795766 80:12.984605910213336 85:2.2582351451698064 88:2.270401334538913 89:15.830271263434424 90:6.032832813955609 102:3.109749812119958 104:3.0077750957428466 110:4.142293219197407 113:12.933374228408244 121:2.549726290842462 122:3.7120839053985355 127:6.677133124535686 131:3.1033889245197814 132:3.632511470187819 135:7.025435897816977 140:5.994083539212477 141:9.267200647292045 143:10.480247144281593 147:6.1542018784029535 165:4.185420281460241 166:2.505247353614415 168:4.562683601752422 169:11.295872921076603 172:2.7299685553768844 179:24.330553092865784 185:3.622813862979524 191:11.458230718420841 195:4.203735477369415 201:53.29206429400584 202:0.5587937072036437 208:3.1574215049206877 219:18.808513790874343 221:3.4735763729300984 223:2.473240875851006 224:22.631610699660207 228:2.8899437598611653 234:6.024874578163816 237:2.3744688220874304 240:6.3672865593410855 247:10.23709240736986 250:2.4366316544798585 252:4.113752097044224 256:4.460572396612426 281:541.826108581449 285:8.208905146820516 # anesthésique
1:0.6040670551101321 4:16.551061480223982 5:18.294906406940285 7:2.8700231171047865 14:3.5329520856295913 23:2.0961335744249894 29:3.9612325931933055 34:46.26699911384721 35:3.8840673910688666 49:5.412818211169246 54:4.956802109839539 75:4.607543359025751 80:4.443209964693213 91:12.845610781051594 109:10.735346549782125 114:4.479437811285459 119:4.593752406514192 120:14.075012547900505 125:5.035675958200255 126:14.786610869519592 127:4.222345276513172 136:5.780110943101449 140:10.451924581415863 141:5.544898397194077 149:7.406801014902426 150:4.914830196444886 172:4.9209638859764535 174:22.12911560940612 199:6.399480913514202 201:4.817396272701524 210:13.251997930532683 217:5.1493535973115705 221:23.808630426847614 251:9.369811419446558 261:6.100865318754807 268:16.95552437021624 294:6.090738376386261 # analgésie
6:7.769532806421332 7:9.726591248023704 24:10.830014411908072 57:11.874876315078446 75:13.354340951742143 104:14.605011326934322 159:14.975763798383953 196:12.631715338799985 252:16.960361585634622 286:111.08517367875608 # anaphase
1:5.857564484770525 3:0.623631132439132 6:5.4622645621588894 9:0.6899146850082447 10:1.8164612554012889 35:5.9030954530824316 41:21.02836258487561 42:4.748342358420884 48:7.871078535438164 51:4.001137843492373 53:3.8299826011248976 54:7.9863375712604014 55:1.4788258111914139 56:2.4461557935967946 67:2.0456187908981835 68:1.786781132234444 71:6.376144976358302 72:2.7046564071693235 75:2.384716459576539 85:2.201973729334045 90:11.142601185294607 94:13.610148431648595 95:1.978146388467094 98:15.61570784110602 112:3.6018836007780664 115:2.0904358188486127 126:3.685004212611148 127:2.038974110582357 131:8.700926347441657 137:5.337328876977707 140:1.730317558577592 150:2.6659246776086563 153:6.157668780396401 156:8.219854087188374 161:31.27876313856871 165:4.074278387918509 166:7.439391013292619 177:6.50472874664941 184:8.182264349752817 202:124.76396625605445 205:7.739026786161618 210:2.9679345610667562 225:13.407925223016408 230:3.7011821548416957 235:8.056481099430387 239:3.1642583097653554 241:16.687748142810428 243:11.906466220961708 250:7.2929934567356 260:11.82186827797792 261:3.7831593503895804 266:4.83388511563595 271:3.5319955503861618 284:4.810225920730936 285:2.750952108575342 293:5.12106334873832 # canard
23:23.88269459752472 49:6.597942537150158 104:15.646243366495684 141:38.56505237250048 157:28.549227221530735 160:7.431938201198217 164:5.799185849750178 165:46.85208438054808 213:5.20504250321687 239:6.6350497937282125 242:7.335446479563782 # anatomiste
3:5.766646900549219 15:9.007152845372765 41:19.74183525212884 65:17.974368626774663 85:44.72930190244468 97:45.287432791771984 288:40.13940479414862 # anca
3:5.242246366769672 6:4.696504552930963 23:4.834020266058043 68:6.820375236960363 90:27.646797583379602 98:6.396216181056097 115:7.17988384062153 121:7.639515428865358 147:6.83877187486576 202:5.071284585869336 # andorre
1:40.47534272547874 2:1.3407077489430719 3:0.8194197910113956 4:10.452200025968615 5:2.0338380806510234 6:15.01436115817147 7:8.960233774423726 8:1.181292944957878 11:3.658303165826795 13:2.3248821698276814 14:5.793589982893042 15:101.96745488995188 21:10.857043058475334 24:5.517550219125307 26:18.34462143986454 27:2.9982018166348747 29:6.627581044105933 33:10.56449574981332 35:72.67991134014105 42:10.194148510210054 43:2.315867788996886 46:7.463692574120744 49:32.808211593058964 50:11.263459675983015 54:15.246143216934815 57:2.007600899667255 60:3.9875397436086835 62:31.884748285967433 63:2.6630627058519045 66:7.504126007787293 68:12.170680059849012 69:24.83901132594822 72:8.583136625272811 74:17.097698790932526 78:2.5836825422768706 83:7.06777115963669 88:13.627121588769807 94:2.760787377267438 97:7.760209495033876 106:4.336501453544476 109:32.97364595377433 114:13.810234349297989 116:10.00680438050781 119:53.47105554443018 121:8.126987752928637 122:3.944888890746836 126:3.9793924057395897 136:25.930557425867736 139:3.642866517461446 140:11.973937259334962 147:18.53647416413375 151:12.99926461523755 153:48.704134026535655 156:8.818477505759985 160:4.212123718163067 162:3.0047988381721336 165:1.177713679623747 166:2.7247593046206324 167:3.0274271721515875 173:4.3210080730467375 184:8.780602018716754 185:10.38858651562607 191:11.944446851315407 192:3.24999601309016 206:3.210672658818002 207:3.4753804454306154 218:4.328034231775331 219:7.206954902999669 225:5.639237265810417 226:3.136814636113692 230:65.07024415613894 244:18.323082363935157 253:4.148516954429234 267:4.224052933839829 278:12.805767241364697 284:12.95978579284504 286:4.882403557041536 # androgène
29:7.095834254741962 54:8.126122686750916 109:17.324932044237112 147:17.209861379001122 # androstènedione
1:10.537641940070264 38:9.682720766723877 42:6.9891054957001035 51:6.558971600039634 118:10.662744571548783 148:10.036106110035929 252:10.19595294294676 257:9.155450564829446 260:10.721852086031769 266:11.010828252073857 268:10.897760501376467 # anémier
1:0.8216886483800717 8:16.198218080851326 27:5.307970789206186 119:4.930178136273076 133:4.970949197630497 153:4.348340115025656 165:9.154627266373216 169:4.209480421295329 196:4.590371679734183 202:7.837009678401457 211:5.982883154510941 226:5.4558338797249615 271:6.180148785896011 # anémone
3:6.095066479565952 10:7.719780053875635 120:9.450055191661015 166:33.248481126098795 168:10.664624145410881 191:10.471233373310193 230:9.825497562185221 295:39.317824877854704 298:44.93629001568658 # anencéphalie
1:29.0737485359145 3:12.190320786137251 20:24.445364876892125 36:5.661478647002986 40:38.64658971868338 59:21.437906140924667 67:6.5299165969879045 85:6.710824768926805 97:6.848734645600056 109:37.35884594560497 129:7.688170033306285 162:7.297208849717696 176:7.79823876140093 201:7.134471291970733 280:9.721554958672845 286:49.35146400155878 290:7.455892245882272 # aneuploïdie
39:15.031959945322434 140:6.156001855420753 188:8.02829417609287 195:8.81765836558276 # angelica
1:29.035804341630026 2:20.284260695865726 3:0.7154350678993876 4:5.176435560299145 5:6.24746475876582 6:9.79050155437935 7:8.515327655524247 8:4.3389912496341445 9:0.7848106334914887 12:2.486588480284273 21:10.398714441203921 23:14.911067079309865 26:10.306450161755881 27:8.297148257117472 28:13.038777315377937 32:20.782836792449757 35:1.866248149153611 41:14.513233588455666 42:9.73995855671325 43:2.175902720532885 47:2.6791270691303692 50:4.126182984128877 51:13.535999676010855 53:3.971751369253494 54:2.839434271630746 56:2.578532534984319 57:6.190499101636483 63:7.592943136475573 65:18.185448731916598 66:2.334967619454042 67:41.11121244482405 68:1.9107811791911777 72:8.272448988720221 76:5.860278247300117 77:12.182363279624271 82:9.778898205778155 89:3.24938439300188 106:11.059009672022992 108:4.6789745928094835 115:2.218769289557066 119:2.503813190755557 129:9.065329394639747 131:3.181104759831645 132:10.09227700992656 135:7.184343495164897 136:3.6170656532044765 139:3.491335375899346 144:4.11800286516059 152:2.570295304980388 161:3.2744520804236172 167:8.358243449154198 170:10.62006422462745 171:2.3377908613221194 180:3.2435881108349154 185:3.702251841624115 196:2.1971801213340676 202:3.186453877907738 208:9.102899811027717 210:8.830046150397076 211:3.48466280842135 222:4.249143483655155 226:22.60997883696799 228:22.515881381917442 231:13.881480665431432 237:2.4486466468395527 250:20.532863309262737 253:3.9944683146726767 254:8.915502489971004 262:4.8370097545752655 281:4.153720423881404 294:3.91497341719226 # colère
6:4.93857769573506 8:5.994946819506118 21:6.60939536946064 23:5.076683712862416 65:7.158979566139671 67:17.791408668045626 71:17.58140266570835 119:7.752523340981233 202:23.331961117519793 236:7.758440205938876 271:9.025765431891815 276:9.065550087053554 # angiospermes
1:6.859713330146549 20:2.377505137052516 42:2.1520312643128023 43:3.051792662953444 52:4.4152567881857205 65:2.8504078737656413 76:28.288525132815767 104:4.00564265111171 115:15.62855533815244 119:9.453833445697054 140:2.70578419947685 164:3.429497638298351 165:1.8226028063122337 169:54.33985040415421 177:3.016621678710969 202:4.854145705367331 207:4.2535466924178325 210:10.749797901152933 239:11.169319915815704 254:4.06833240129064 291:13.695328627871872 # angola
1:13.833312446408696 7:13.094751499618717 18:29.775887484118222 28:6.684377356180599 34:8.289962508418613 72:7.277178960485211 119:6.90498623933946 171:16.363661824848577 173:20.334369496653224 295:20.947592857414868 301:34.2421415571516# anhédonie
1:10.795341329563396 3:2.9122442005664566 4:1.158587285329406 6:22.09740135863043 8:3.748624688955212 9:3.0833010350902983 14:4.8786083934528515 23:45.818198383248685 36:1.1845174894966308 40:18.011284012333398 42:25.43789432897837 45:11.253284228441368 51:0.7936263299076386 58:2.4345043438085243 63:6.937463507215313 68:5.639448022819154 71:6.01132504182609 74:8.81299013882729 78:6.771625029298964 80:6.614441610597743 81:7.8073000043502665 83:11.460793858580375 84:28.22469590644543 85:2.032751619866093 100:10.58388692763554 109:29.928796373845472 119:6.905201755935623 132:3.3865596194265497 135:2.0295656299347344 139:3.1688336468762164 140:16.221991228959514 143:9.96588936670019 147:22.86513675266347 148:10.09176014350595 150:2.4898618253313574 159:2.937897596074482 165:41.965071017927436 170:3.6396196418111213 174:8.010509439184805 179:3.1491747070153466 189:10.012597788789275 196:24.407719273842623 204:9.562884574289544 210:8.162142224822263 228:21.138952878878968 236:19.156789273623794 250:2.2074020591911387 263:2.9743644546275374 269:7.808731756841777 276:3.3844207161957867 # anhydride
1:2.7391819002877744 51:5.484506542945634 72:7.656184443917102 76:6.376006686734845 85:7.088703303093616 95:16.626404022380278 165:5.526834266192342 177:6.872169315533698 # animaux
1:11.303280351344375 3:3.052537227110065 7:23.405900610138552 8:18.036328756729954 9:3.225655396608445 14:5.036221785023023 23:23.607057731447394 24:1.2451861356367813 27:20.992933052468125 38:9.57923906803673 42:19.85996104379058 52:9.113814427531914 57:1.6600031277630996 63:2.292166603807862 71:1.8657715934638472 73:21.060817424709022 77:1.8348041868682525 81:7.9767623947421695 84:5.4100175826945005 85:6.7065312735409295 88:18.77752887438214 91:7.941062532919268 98:1.358967892376696 109:30.457709846896154 119:7.072034094653751 122:3.5485307268537785 133:7.150683169235296 136:3.3754101820224416 140:10.77286107461114 142:2.5605990404433756 148:3.7968353773492893 150:2.5686773700151684 153:11.209468277336741 156:2.7168396612169294 159:56.633634361286376 167:2.647236171877747 169:1.6497714999516937 170:25.71755918612602 174:37.51648042831051 179:3.2311849869912685 194:3.1751281279735104 196:89.7780923541591 202:14.82629634830661 226:2.7542118694912086 228:2.732651153870143 236:12.946487608955245 242:3.7208266000229333 250:50.10988695721921 254:8.41740774747071 261:3.680376454362065 276:3.467295772763807 # anion
1:1.602209534131632 27:6.350615763460458 81:6.440994204492193 84:5.0818233119840155 98:4.875813907875171 135:5.771735547176259 147:5.3111521224001494 167:6.3822052270293534 236:5.973958442658004 # anis
1:9.821889567181158 7:15.506719015120424 9:5.87347085875529 51:6.229192629187973 69:7.2610029891136545 140:7.283442999370485 184:8.513805945517673 274:10.49285913521396 # anisotropie
42:6.129203927727906 51:5.702073312206635 69:6.729719660275323 80:7.348526234836481 123:7.300058607318847 142:7.825060281215035 152:7.578500901692869 # annélides
165:42.63646770133331 # annona
1:0.24298072359850018 3:11.566653070608657 6:5.151713888741359 7:7.015986344417856 8:7.128176080569171 21:2.8464673706223467 23:22.320924578873775 41:4.188827058977431 51:2.251889115266437 65:16.473847236329735 69:3.1858458435860046 80:3.767989776600677 87:3.7361759335011024 109:3.341007338993999 120:12.65634639474467 127:17.09259431711826 128:18.064020090403275 140:3.2066799040367484 143:54.631124813324035 145:20.522210410376168 156:4.390876260808435 170:5.4498846074590315 171:3.737193287839405 176:20.900843273704872 191:5.952945984587019 197:18.00468942748759 202:1.7090754075968508 206:20.06953428893412 217:28.92825066695607 228:11.54113283347829 245:23.1109232686043 253:5.477155129534272 # anode
3:2.9510054342898977 6:2.447416194218212 7:3.3726314426505897 20:27.36714689351969 25:23.88970729942033 29:4.4844402015837055 31:4.664266711514452 36:10.555316214231144 69:4.369651002867938 80:4.972163008493429 86:6.6566275358443345 106:6.908650177838534 152:5.197278534759477 158:8.08774495929526 172:5.454301394238678 182:16.894142777892316 205:5.3629475973297085 245:6.7366212477990945 257:5.8942748996639835 274:17.924613344014364 # anopheles
28:142.12288060620514 106:8.710249877284852 142:28.792002949514814 191:20.944176993635274 268:9.423895777572808 # anorgasmie
1:34.70727158818777 2:3.9906193557637257 3:3.304489426222638 5:4.813958499129595 7:3.7327599729587075 13:5.1428389915842345 18:47.56641043845367 19:6.394285560032141 20:28.991167416273584 23:2.9190232470430755 28:5.282110749188779 29:4.856012802346106 39:12.115139678760883 47:5.692873298828534 53:7.071565200730798 55:4.459011597342845 63:5.516736494115033 70:6.584714151917295 75:5.513807647751301 105:16.778932483318023 110:28.822320375070056 115:13.164593397055905 119:13.810567561333363 120:6.564404490437989 140:4.762201017076166 157:6.959532325449553 161:15.500240107780433 209:7.318413628876733 210:6.154373738554877 251:23.4660053340323 255:7.587184367825714 262:18.782915658385676 268:8.001038155620396 283:21.80618294643599 291:4.537295433645957 # anosmie
1:20.223613432831115 3:23.69648250839006 5:12.089958845393651 7:3.5796720141232496 9:16.27993468231066 10:12.191440772730202 12:5.32149697341796 17:27.009041694734147 21:19.324850273192116 27:5.720503226800355 39:4.508355576118282 42:4.000888730074095 43:12.737385531596788 56:5.422890933625541 58:23.555343643219377 63:13.515193780301685 79:31.37943378463607 94:23.128568816996115 100:28.500742300531996 101:7.122801889549833 106:7.128648969771929 113:31.296796559739157 122:6.721748813200601 148:6.983390526739616 173:39.97842091313265 204:38.365617070255134 235:23.982542311804654 244:16.306998905211387 294:6.85072482008035 # anoxie
1:7.16637618326091 3:29.888827078838936 8:66.00847883284995 41:16.965868435909947 73:17.202649904973455 165:12.859795338519627 261:89.28948246774813 295:8.833751012038384 301:8.866387747410412# antabuse
1:7.14987731101452 6:1.0575788450432793 8:6.260386249441218 9:10.543008541014196 20:7.464541951324909 21:2.4327200723474354 35:21.857609916149748 39:2.6937788707537513 40:3.209945920735625 50:5.159660212375458 51:11.562549534246275 65:2.929079011985553 77:2.9980985280315373 84:2.6511247741544124 91:10.519009284527838 94:3.597751332632039 97:3.4267309802564054 98:2.4628711791233173 104:4.088161309120371 105:12.543740360537015 109:2.915139913023722 115:3.177131402679317 119:9.62290357140877 126:4.8525780993839085 127:3.1214255166415197 129:4.225342675760362 131:11.083095192804596 142:3.78272588822218 164:3.5104172895306145 165:17.829921115450723 166:3.5601995050485855 169:14.654754573093653 177:3.096019647075549 178:4.152615220697587 184:3.9296409247473623 196:3.154077442610221 197:3.4074907961392378 200:4.201052041796499 201:3.6965707215701484 202:21.19194432789461 213:2.950009474877562 220:3.8200131547582745 237:3.421364890987674 267:12.948123439978268 285:3.880933415865043 291:7.724024907275686 # antarctique
1:14.86441850656279 2:1.4769009853078876 6:26.697254912069113 14:6.116227124883073 23:0.6645533782863593 35:2.151527547329845 36:1.717711817374556 38:4.027386255344631 39:2.0529126521632755 51:26.971516711832727 52:10.275082466847728 54:3.1476862129148233 67:7.485791480212115 71:19.949919329819664 75:14.712370887530295 78:8.06770041244682 85:7.831576026608583 95:2.3973608776061455 97:8.096142286978518 98:17.50164777681932 128:8.095044198993206 140:12.48199595722888 147:12.732951348729982 152:46.65001435947786 158:5.6592055267523875 165:55.695228642782766 166:8.368666643806979 169:12.50996366109325 171:2.636043384364611 189:4.325889623585905 196:2.4919939262107786 200:3.5075590108543606 202:35.57390591015677 205:22.79814425585923 252:29.056558250607974 260:5.026899746865062 263:3.6089133011402574 267:11.494254960846455 285:3.1951523479464266 291:6.344982329695572 # antilope
4:17.31329543453359 27:20.68035400585642 39:18.18833993177526 165:27.648318666787112 199:54.84463786815902 # anthelminthique
6:2.6441471730127803 7:3.5796720141232496 8:9.994865703310694 9:3.254355451037617 20:4.249005168786483 21:4.226261346422282 23:2.7716277534570493 48:5.648269028732371 60:16.360505926562634 72:5.707804257295048 74:6.3291778155944 81:5.81035168575919 83:4.927192249651991 85:5.149338690543809 91:5.791894734933822 95:4.8939704537490805 109:4.745041723284703 119:13.480949288329748 169:4.614237967078322 179:15.59098702549951 217:5.902282761731781 220:5.695189042589419 226:14.550913355281018 236:5.346341690633471 264:8.50789347572903 # anthocyane
42:6.129203927727906 119:7.503919174743833 135:7.305385082492153 138:8.10938377636882 162:7.897248042227406 228:19.04348682833423 # anthracène
1:4.652527338333618 4:4.164783309340004 14:38.29921094950717 17:16.47178920429746 21:19.571559022361946 23:2.8436574443227354 24:11.142610692295392 40:13.067047951140736 68:30.384578580561143 73:57.52647780295408 85:13.254110186318504 109:12.43122641983464 112:38.53073922986569 124:32.52514495554046 125:14.547668391066088 127:12.876975339774654 186:16.87355402264838 248:19.370025720656955 250:13.658779910783766 261:6.93998601038608 269:14.59540959289045 # anthracyclines
14:5.221316425922903 23:10.153519334908237 81:16.46121874314938 91:6.771511605159403 123:6.113615453892386 128:15.39150003880672 131:7.057441888409684 135:6.1188992008330265 140:5.570727548660978 147:5.656506842261189 153:14.30706432281438 196:5.96979536121515 213:5.7506849666247835 219:5.970774955636468 228:6.825595721433594 236:15.517477320371901 237:6.254222401091924 254:7.019220560797346 # anthraquinone
1:23.686198502273097 2:51.02212255942685 3:22.39728304821603 6:14.480277206174746 7:11.814528773047954 8:4.6598705519402035 9:10.307767874303863 11:2.1110087414602243 13:0.9634845926431449 21:10.27547791627531 23:89.34297853598986 35:0.7145600001848731 36:9.890010150057451 39:0.643287048448265 41:10.057350768340532 43:95.69725202618811 44:3.6245999695023703 47:1.3754603537846994 48:1.4665110250946782 51:0.16905908679681383 55:2.933002898143144 56:1.289561065647865 57:0.718936220789793 60:20.04681246711783 63:9.310488187354863 64:1.9139289048226782 68:3.547762757642334 69:7.160645676683048 71:12.695114600921753 72:5.381421444825124 73:16.030005746413096 76:11.119903701859682 78:1.1733436852710157 82:2.1602608013275906 84:6.833163124880147 85:1.0830545989369638 89:1.8776276449349905 90:7.275980416384307 98:6.285678730799877 99:1.9378892096402478 102:6.0717754578490535 109:41.41200254733611 112:7.175018178830051 113:3.6932945158192174 114:4.510554533133373 121:27.191735166160154 124:1.1152094710517482 127:8.208908368489585 128:4.617063314344473 131:1.8163238720650132 132:2.2996071605217034 136:2.2121711264184567 137:3.984513663381909 142:1.4730520005126502 145:1.8350058806171998 147:12.01220697416773 153:0.8037896080306095 155:4.074772313360634 156:1.6117089951303059 163:5.222341049163889 164:9.353554705058295 165:1.8891930976707705 166:1.2909646463653341 167:1.5497252360746234 169:7.245799292179889 177:4.004622261259521 179:18.54928977189962 181:11.478164040705938 183:3.93032328356461 184:10.592312464372245 187:3.307351616685961 188:2.1367703448186712 194:6.523144197411053 196:4.1116211140378915 200:1.8277900255646036 201:1.4019496581041222 202:0.013321138433870394 205:1.4122978130304102 207:1.9457070731602304 208:11.523956182089808 213:3.7369865417906043 219:24.393457002356573 220:21.977831549937875 226:1.645124711863794 228:1.6258353237448937 234:4.593384695157962 236:61.61615181629485 237:26.044080733474843 241:12.588399369979859 243:3.268540792987023 247:2.4388858690255 248:3.7144373595750446 250:20.284585944818982 253:2.562080485169171 260:3.2288096885727224 261:7.537497470321735 265:2.0676412985601305 269:1.5977373089970401 291:0.5646723390351072 292:5.6693592629693565 294:2.487901730270339 # charbon
1:2.940011822197248 17:20.859466472818795 21:6.362394241693531 28:17.568302704900027 40:7.21521910703807 42:6.129203927727906 48:30.800453355392367 73:7.9073659262715195 80:17.700882380255578 83:7.082306611518006 145:19.55653881599408 161:8.350732677819655 176:8.399404566202861 # anti-arythmiques
2:7.527797048643125 3:1.8532343408813727 4:45.811519312957635 6:1.4023354557287377 7:2.2416378071025553 9:1.943910675477557 19:30.265961214700145 20:2.867998568455158 23:59.09923182564149 27:11.291221885862562 30:4.268483227361521 36:2.748283017314136 48:4.215214352801457 54:11.265841238051776 55:2.918846393798128 65:3.3552454508606426 68:32.209538876472806 73:11.325327209548231 80:3.767989776600677 81:4.3733991469705416 85:10.149857724440217 88:10.177177492259828 95:24.840941266868352 97:10.421138460975557 99:12.289053501821622 119:3.9158561015955113 121:4.04535368832905 131:4.63296983127804 132:13.125384835763352 141:21.13573266416789 153:9.360811549331338 168:35.7985924352048 172:37.302054689417496 179:4.935943061308001 210:4.552944489066226 217:4.4632615098003985 219:3.5856712038286243 223:3.963182924676761 224:160.24752334919705 231:7.081820801657038 250:3.9237515687193842 255:14.699712994654035 261:5.405285385354842 275:16.07653543379908 # antibactérien
1:177.58748072250546 2:45.65391542969026 3:223.59420539905025 4:774.9031048794544 5:42.3267296215501 6:38.42671846547046 7:25.225146608545842 8:0.03350926980414349 9:25.254686320114253 10:42.94739852517712 11:3.124729143655345 12:10.762584175315048 13:13.01273010584528 14:3.775108849706661 15:6.380605903120227 16:0.010607523002360914 17:0.7890990235008777 18:13.711281957046902 19:245.78217360285626 20:3.739815582818541 21:0.34266722673730265 22:4.005197571080453 23:209.07239492566808 24:11.710508082328829 27:55.73442341247363 29:1.0071248778568291E-5 30:4.879478143498274 31:29.82258146078567 33:12.063659084939761 34:40.8857251052706 35:14.775250414102045 36:22.806627136330107 37:10.943423768830847 38:7.271002184762183 39:7.314782590321946 40:17.52619686441732 42:63.29776698239342 43:30.7221934225847 45:1.388381542585611 46:0.045445868888121084 47:20.592477986609286 48:0.2020674788699413 49:14.582098130198782 51:2.0072504600054324 52:20.79388365033457 54:16.938574187079436 55:1.8069543911778643 56:0.12174952332825913 57:0.69482830188268 58:16.364778447577134 60:17.3745107369634 61:3.278547756305966 62:46.44505821691781 63:19.4520535531731 65:2.7141189611893557 68:64.20098487506654 69:0.6520145041251307 71:16.336027728418102 72:16.938574187079436 73:88.89677438154276 75:39.7399042598164 76:30.308817193777898 77:0.0043551764033735434 78:1.436856359984401 80:37.98135532342496 81:38.71168141528507 82:72.49062359138681 83:1.017877599214243 84:13.806002660462855 85:18.113737060983365 90:4.8598910638684165 91:2.1554870209629984 93:42.06841122344267 94:0.13507146892436184 95:3.0005541542246466 96:1.4019527572886252 97:39.006259441880225 100:1.1320525864369755 104:0.3455872369471636 105:48.43913433289424 109:15.555256193000101 111:2.0522480470308477 112:328.36049050415346 113:45.88705331352594 115:0.025674184611864825 116:6.742684243594832 118:15.400471438323253 119:14.925434929553584 120:3.095380997640405 121:4.324449775950258 122:7.507048652314563 123:22.558280208581106 124:3.6669127790347704 125:8.710853472764235 126:7.603627470798354 127:40.81401123004651 129:35.67301491179898 130:1.065240022610158 132:197.0641201575926 135:1.2788970033580078 136:27.24848213464532 137:12.376939089669515 138:2.369906596472376 139:38.20884144425898 140:0.0027246804973645434 141:0.5193785258950211 142:21.39700839109028 143:0.9087443498269093 144:1.0085525843843373 145:9.810274804630616 147:32.76080926298332 148:8.213855263330545 150:16.704199320171995 153:0.8266871180036895 154:46.752570446648384 155:2.201391637200784 157:7.712216276781672 158:1.9853484057143886 159:0.4395658662443257 161:10.08767089452056 163:8.129657097800122 164:0.10626705925278059 165:0.7267360374830749 166:11.217755452870664 167:43.96251643775122 170:23.713616292001646 172:4.802703811768303 173:4.2800560557035 174:5.4082236083411885 176:0.47583723829731644 179:38.02460286963875 180:0.4320227630537772 181:69.07943434761317 182:1.1480108599729002 183:2.071268781060475 186:18.198427450054492 187:5.40356976018203 189:3.9892904893997345 191:14.677768552823672 192:9.42498059233446 194:6.455727108954934 195:52.63137091052407 197:3.833052875725117 199:184.62704969778562 200:2.6013827081550582 202:1.1470243215239124 203:17.950510986754455 206:13.571819851388863 208:9.937972916026759 210:28.996141108802476 213:0.8564491132401624 217:23.012508750619784 218:4.292620511733407 219:17.15755518887567 221:72.3746543036421 222:4.429223350084919 227:0.7168423485341043 228:5.232805311160481 229:21.026683371708398 231:2.193561466898812 233:6.1172193341974035 234:7.9182977354637805 235:0.24118117464682798 236:10.87184441642029 237:1.4484240671776185 238:2.498478208390987 242:7.996914014514944 243:5.3284582257086335 244:7.5550884703990135 245:8.140445889101487 247:3.740116202910185 249:29.761165334520786 250:1.538724131593699 252:8.646882756021071 253:29.917477008804948 255:26.717705485905306 257:0.41633405714108346 261:35.68615505361736 262:1.5708796674825596 263:19.665968609888633 265:10.796742632721152 268:1.597605472891717 269:2.183558572978826 271:0.696243413221486 272:2.713093945073699 275:11.366063360467825 278:58.70376672129555 281:8.531011000768325 287:2.2710446461365534 288:1.8098689852860548 289:17.15592723921827 290:33.68106828606455 292:10.047323698243426 293:124.63285440418585 295:26.668283732755597 # antibiotique
1:320.342604146285 2:64.0663713338219 3:171.65381685683604 4:19.676136078662804 5:20.638812463963152 6:7.870843066372216 7:58.85752287425889 8:0.002171032110315672 9:141.98910401364046 10:25.240407181899172 11:47.641607357765125 12:6.047718606039405 14:13.97020261354686 15:13.676050053200322 16:10.938955527993695 17:0.5857550280525925 18:1.958689448425552 19:78.0081427721263 21:99.75170104358568 22:0.7153749542313469 23:170.096229132772 24:156.86385267586223 25:273.45769446195357 26:0.5893137942023993 27:19.710435631414114 29:13.30488419261971 30:34.57104616364431 31:4.6612608217466 33:15.616481165871262 34:0.5682362407730177 35:16.459894315951374 36:9.918896475538162 38:15.22896506985352 39:0.07802018780290924 40:38.20181427991339 41:28.65144069601152 42:9.233245310508275 43:2.496933356093793 46:0.003086916243789206 47:32.95945357600988 48:1.5092224409929276 49:57.28772427606397 51:0.3267769751067798 52:5.801141172620325 53:0.6887224680766304 54:11.042402002056983 55:138.08237734911486 56:26.97723426038547 57:1.8201588898345595 58:0.08069407020184807 60:11.048368210528837 62:8.268289230621884 63:164.62830478978609 64:166.43388768733675 65:94.95077172312105 66:49.88777720289457 67:7.225592125340896E-4 68:13.141981304946945 69:20.04525817089376 71:14.34661580964005 72:29.386255990343727 73:0.1193543070488442 74:0.36139284558334217 75:1.1426148823664346 76:0.09699406401628666 77:4.523478871842918 78:5.883578351174654 80:2.9441849796189885 81:302.0006687468116 83:2.4012988980901357 84:8.719111443447193 85:123.60608594976001 86:59.34044302914632 87:8.66628114546803 88:12.263555069992135 89:57.03938824713832 90:1.8179694701406908 91:11.413242736915745 92:10.944678247779992 93:87.7005544000468 94:1.2751296792544164 95:14.497162586813463 96:0.012367284100915523 97:30.618360050720945 98:0.15984483406072433 100:8.007454945384028 104:1.9506885018396787 105:218.75751266809706 106:7.723551952920783 109:244.7535654867172 112:0.5444603358165816 114:0.010396628306609527 115:2.5962190470728923 116:5.899464342739221 118:25.862123980829384 119:101.56070620220042 120:338.96707914691467 121:0.04973322567236273 122:123.87667330517678 123:12.145755873562242 125:140.16984756121954 126:32.35778168763354 127:4.920114515430544 128:16.929004906460708 129:27.43991922163408 130:7.759114107111302 131:17.180078760200498 132:2.950673911281312 133:122.70623620328008 136:6.166898124413972 137:23.967020320555417 139:14.178521197848829 140:85.57480084250602 142:14.888547724563894 143:27.616048567491525 144:22.736234642132885 145:0.25416837103999507 147:20.905705221760197 148:7.334704602856016 151:5.171679151476779 152:1.213861998175818 153:13.644295756117117 154:36.80045926994634 156:15.821547697255836 158:1.7128254036644837 159:2.215179989321167 161:22.671658462993214 162:0.11624494305207886 163:0.08515968256853117 164:6.213665139097936 165:4.9251501145169785 166:1.2270860227239324 167:0.12388694482464985 168:9.027119926637734 169:33.194129294346176 172:0.0994529229627782 173:35.101919907216285 174:20.973930227233453 176:9.103135706870928 177:22.931465430522284 178:4.911018717954766 179:0.389090265648717 181:6.900261701129658 182:0.91565862465411 183:6.010535135387878 184:0.14261226582442432 185:2.9344988453047933 186:3.438884674684869 191:51.174873759398096 193:4.858585356631757 195:3.9314954642155233 196:1.6665415771883638E-4 197:0.014856289393677726 199:12.499404116138018 200:5.033880811504159 201:33.278547374428555 202:0.3302710064588296 204:10.856519470027036 205:3.817082491591015 206:4.688065376849047 208:12.941157368023685 210:1.9805752526236062 216:7.222395867964562 217:4.577572084617736 220:10.986960682128787 222:7.9122864901381025 224:1.8098689852852925 225:17.436457801406007 227:6.401761164269779 228:91.75432506326452 229:1.1110439654706836 230:3.1692380813831558 236:41.50630211962144 237:0.016653870602255337 238:12.682126243328037 241:2.7368617064755147 242:21.82900447406651 244:20.898239834480894 247:6.837569335803124 248:29.223978890589155 249:4.38351301041116 251:3.323219458633798 252:3.7736837745049248 253:0.7036014263166956 255:31.032344367222027 259:3.2737406802846576 261:11.393802906825984 266:5.179624945753732 270:5.226983408818031 271:2.884855017011015 273:0.411981143930815 274:1.2868840692757613 275:99.24623181585076 276:31.41904864021287 279:22.567567947544354 280:5.510559881815918 281:0.8105991886017666 283:13.867871032757167 289:1.515443566794841 290:11.823972523270502 292:32.53768013748113 293:5.710838693594153 294:11.356562780660427 295:1.02818214346812 296:9.303252220268588 299:1.2139700286693729 # anticorps
21:16.867109088404735 32:10.448484477091796 88:7.855921303199934 119:8.037166485574168 122:21.97772102271571 129:8.82369921700081 248:24.923976490771466 # anticholinestérasiques
1:2.5606990412685575 3:12.566250549328123 62:7.737258899323742 63:7.102159770948234 120:31.674138108658788 129:7.868858294651526 140:15.610488320026619 217:7.654436376213636 # anticodon
1:0.34978315793818565 3:2.0523003533631194 4:15.136850710419429 6:5.580864255951168 9:19.047948252481827 14:58.0898352263549 20:3.0842463060434984 23:87.8571570579402 31:3.6919785751769405 33:5.495184784570553 42:2.84719960560221 43:10.266013967550306 51:2.4591113675513174 58:11.527880873737685 63:4.157962128510816 66:3.9585037182844385 67:17.8291779357238 68:9.658333415678849 71:17.518964561799717 72:4.500995271199613 73:11.795926994164569 75:11.02821441559739 80:10.694404894429319 84:9.239213891658112 85:10.61692283793209 87:3.9605513170692457 95:3.7065669816047304 97:10.889119191675942 102:4.8691471260216135 106:5.9026274815482385 109:3.562189584379618 119:4.141462095827867 120:31.92567295993893 127:17.806044914495125 128:4.086792615865491 132:5.417096978655175 156:4.619200298245096 165:2.4972698421215673 167:4.544262833509458 173:5.8867376785035646 183:28.213397583662566 187:15.823258288402577 188:5.232831173459639 194:5.107444241731313 197:4.067662492325916 199:5.934806753272476 202:11.755771757854395 208:4.91944888779128 219:3.8089149770820088 235:4.536511812072521 252:5.9157266813975555 253:5.7095977003236085 257:4.898823576896917 289:38.61163011927995 # antidote
2:4.345906484246795 4:4.6017416706286 23:51.55266991220914 27:6.2469922797450534 42:11.821568247002133 65:5.279895409800067 71:13.606818257710886 73:25.6411406552609 85:45.395918976471535 109:5.264931120178128 114:5.748269791070501 120:6.932874753565499 125:6.314321144885666 132:28.37937565507188 141:6.83030339513442 157:7.32886741415609 183:33.73690340520354 # antiémétique
1:12.92536634626379 3:2.8282958737882877 4:10.218202249397418 14:3.9210984107723394 17:15.584827856664328 19:14.563651319987274 23:20.571283998627592 29:4.354495204548738 34:15.524931809178604 37:18.04315721167673 73:183.9372106509793 75:5.006548004031148 78:4.923023507785133 85:12.374695664946756 96:12.564979277321095 121:13.031064561976196 132:15.37791596183361 153:11.573872301767505 157:15.699959669667814 161:14.44628080889015 186:6.586781719896107 199:16.42968551081634 224:8.071003469872705 229:28.289267753073215 242:6.549989922449109 243:7.351687492857565 257:14.320059617307466 277:8.35979069138158 295:16.943172437200644 297:8.789491262912389 299:7.316681352044092 # antiépileptiques
1:9.75634396833113 3:2.088382465641984 4:76.18227064999586 6:23.04074121957993 7:7.546648450377208 8:13.871866275661642 11:5.244831576149661 12:4.16335285169014 23:23.727244528403563 36:3.0017387750517224 40:10.516053004005572 42:8.3942994368139 48:20.01076454647788 71:3.7226997394217434 88:4.00856025007373 95:3.7465420156616576 119:37.06929188437919 131:4.903577371710684 132:23.002811735141165 153:3.610987552192147 162:4.561283906208012 167:11.909032382745297 172:11.74801557029298 174:4.746016587833829 176:12.853931343182818 177:3.788373816896211 180:4.969305107450026 199:14.732484744495341 217:4.732958601162989 221:42.79646169526832 224:17.267477879264252 281:107.00110939313016 # antifongique
1:130.04588328722414 2:22.26203870289654 3:10.083118438357472 4:0.0018790575307184834 6:22.343722501055474 7:9.344472404780996 8:9.631456221262669 9:21.174117958765116 11:19.17034296821983 12:0.37693207857722044 14:46.25526517423745 16:0.1900899931540655 17:1.303776205057641 18:3.5770677522805565 19:49.897768871804004 20:0.015674350763142955 21:9.071430165771643 22:1.4681722150312906 23:35.529650054295146 24:422.7756782607916 25:82.48941730608132 26:4.905759969206429 27:21.049117699790283 33:9.47157087824667 35:7.133632564233708 38:9.238798849380847 39:0.06365682278737149 40:140.86466614540697 41:43.87187955553383 42:0.7695755731140509 43:0.21700472535358692 45:6.411050165515079 46:0.28541205582426205 47:6.263292945652336 49:29.62671665797154 51:1.7699547034421683 52:1.0471481545049623 54:0.5914801181100825 55:101.58177337809376 56:0.42981927463460423 57:0.09496007211315387 60:33.71289083834235 61:8.914680147899176 62:17.086163103281486 63:95.03063522056839 64:0.9036214758939237 65:71.2089614177537 66:22.79327820407016 67:0.21583415723903954 68:7.309944715222445 69:19.037456957053717 71:7.9939903794302944 72:10.997633958745647 74:0.9998730041465203 75:2.5713627289732512 77:1.802226860567845 78:13.748216215918642 80:0.3113818650519824 81:27.201602009668633 83:0.19805686439266193 84:10.101068604410546 85:39.2575305733905 86:149.43767513649235 87:0.29599145648441766 88:5.31177742345681 89:3.8637186492863704 91:0.642568857744115 97:9.463784206929928 98:0.016959180643612227 105:48.16173146779177 107:0.8025549518649487 109:58.46760004065304 111:7.9432771217809135 112:14.597181355373108 113:2.485522028211189 114:13.537132912654462 115:8.530859272872325 116:8.686192832913514 118:2.003925493778045 119:156.00523610224764 120:328.7151338146266 122:14.793478988908438 123:0.2892267134933963 124:0.31366391604634153 125:16.157756637641658 126:4.925102748484486 127:8.32402607439147 128:2.4639054773693156 129:17.703747991460098 131:3.740256690406712 132:4.71271521299165 133:117.83959523436644 137:130.65273659395396 140:28.806058590095127 142:0.5610139050108804 143:56.68550809841515 147:1.6042821412413732 148:28.37085736952538 150:3.062548969897425 151:7.108238828261095 152:9.927089912851459 153:140.57765455944 154:70.14133211509852 156:0.6650916496615203 157:4.997079951171501 158:14.021436541427285 159:12.66014218895878 161:7.9773876713863245 163:2.9903820528940264 165:9.608093922354422 166:0.4307906770436194 167:0.6180925431989548 169:3.9672884814993785 173:36.093752041673206 174:11.763490009284558 177:1.9491192694211266 182:1.7121888051457075 184:0.6530550353547021 186:1.4587089141946026 187:2.126248944849137 191:23.976960978205867 196:0.22693089889714502 197:2.4340139174277913 200:0.8341984720947243 201:31.240751943783057 202:0.3579591092438494 206:7.362574018303142 207:0.9294913042448305 208:3.838284150979296 210:7.486279162881104 217:0.711773576053044 220:0.5839419904761547 221:4.417885434144594 223:2.6252285952620373 225:54.08838437932192 227:1.218915471838754 228:119.59923292536745 234:16.343030568468386 236:18.920612069292854 240:17.36644698770682 241:4.473083078857487 245:10.142642064849952 247:15.074995956720706 252:10.666411026931991 255:6.136216643562439 257:7.807153792224452 261:5.109414862002432 262:2.1753714628839718 265:8.514030870944962 266:2.301955297835514 269:3.2997171917882673 271:20.008775940045556 273:4.345857531968744 274:2.1436036625494608 275:196.73163289666732 276:68.98589063254012 279:10.358425528349745 287:2.9188747632801504 288:521.2672752521386 290:3.4206691234373063 292:19.614756674972657 294:9.845703548052889 # antigène
5:14.379458100352643 17:18.619973949860825 23:26.88762315825412 43:15.031758333449437 48:16.406640899286735 61:29.901826228657423 73:27.529063088159475 80:15.468669363717407 132:18.412202090512704 161:28.86372687915646 177:25.072994006508406 # anti-hypertenseurs
4:6.749660648202503 36:6.7846190064828065 38:9.348887995289155 73:8.441367837509484 # antipaludéen
1:7.682260198506838 3:2.7142070135999408 6:12.872380143351137 10:4.240928851971849 19:34.3802976613655 21:10.24818380221112 23:7.256319086051003 35:11.048135381945118 40:4.588739314393829 58:5.131177626098935 60:6.288002669123729 71:11.554419972201565 74:5.85267324786468 77:11.481057732539682 83:4.459781790543137 109:11.30229745449125 119:12.507449793495047 127:4.49611744491872 133:12.590329312462172 167:5.2783622839967235 169:11.036939513673893 174:5.44108461673765 217:22.965690315001776 219:4.53126623674444 224:56.43628875892453 258:20.46938860304578 # antimicrobien
7:5.1008010661607015 119:6.90498623933946 196:6.5572812311550805 223:6.954441140053363 # antimoine
5:6.3878611995745604 36:5.839689145023635 65:6.493608765135714 126:46.433954925706296 137:53.33473289280479 228:18.150301366362317 236:7.090903264438329 # antitoxine
1:3.7466995381774497 31:31.564833558694584 37:11.024297037620958 72:8.74431211494423 79:11.248129738005034 85:19.51141568221988 92:11.354222054476862 114:8.251670844768787 135:8.170827088691428 252:10.19595294294676 257:9.155450564829446 # anurie
1:7.3567094075942725 3:3.8657100596665344 4:59.41751098020665 6:10.647674782353455 8:1.2378862254069587 14:5.9331101537388315 20:1.744536019902748 21:1.725126891539431 23:112.1412579540289 27:15.509111525488677 28:7.591344573211331 29:6.77002474714006 33:18.483259949670774 35:6.618889784962382 36:10.76765867822669 39:1.9686563698459814 40:13.53599240567836 42:5.4390955598427935 49:3.489077602556314 56:8.173891585834706 58:2.9593078191324023 65:2.190438214639103 71:7.0998867378158 73:57.3165769444451 75:2.7288070852239095 78:7.877276321632344 82:3.7843990338259714 87:7.653040736826719 88:7.668377720401946 90:2.071258459605695 95:2.3102458346693124 96:14.088857341422557 106:4.409762432033104 109:2.1772466405217643 117:5.204247467924419 123:7.624587840734633 136:3.841405125675134 142:8.629817965239761 147:2.127812666889914 150:15.344903518495572 165:1.2342581965968646 166:2.7934673277782722 169:6.608291879103317 170:4.194793866545881 171:13.829707968146073 172:39.05259136474513 174:9.137079803937121 179:17.48937370668542 203:13.792064858365197 221:25.964550183944414 229:4.801365501429222 231:34.30718752462032 236:8.02478535983707 243:4.971764215448624 245:19.199006840835498 256:12.26716452502631 261:18.913476590237117 279:4.317207923699994 280:5.39116025204085 291:1.8576816407064511 # anxiolytique
1:31.60428483597196 2:10.053735356680795 3:0.12703143630139424 4:6.719808585771479 5:0.9682034052321139 6:12.60443555886738 8:18.355622679610082 9:0.16342596245324426 10:51.11614999340643 11:7.3530098955168475 12:15.735724263053001 13:1.211383538871722 15:7.113109323481148 18:2.022558441093163 19:2.244073710435713 22:14.908684141335641 24:3.1704744622478858 27:11.316402702926379 29:80.91750257224419 34:2.6696225759037557 35:13.025355321953906 36:3.1820311804099295 37:73.56545705735225 38:98.626537855191 42:0.5348256717895418 44:64.45543900028572 47:5.683985625988617 49:6.871729472078171 51:5.384916541345952 52:2.3868399498919053 54:1.7926481515224066 57:0.9467712397574793 61:20.41715515763881 63:10.27301720357565 64:74.7975801834926 68:0.9789569125976766 69:3.9713450515517157 78:28.007719038716107 79:75.58057736031797 81:17.642635223914656 82:2.4607843309795774 85:20.97114720836565 86:8.223649023455613 87:33.989670798328724 88:1.3497074640096915 91:1.8634516563626766 92:36.56244591069176 98:0.6958581913338506 99:41.421583878170814 101:3.0456713290109856 102:2.1123337646278553 103:481.0604405304685 104:6.503596366172053 108:9.709361754301248 110:3.0906910528475993 114:5.117874875566453 121:22.566089112520853 124:5.059815852510401 126:2.71184773445212 128:15.592151287226827 135:4.974232508050442 136:87.91772095067586 138:11.942005210626677 140:4.009464350701187 145:2.1257344646177923 147:8.380275821780916 160:2.9325224038398816 161:6.885272398209787 166:16.13722549552731 167:1.8297076283260272 169:4.025959754635318 170:2.846814187735751 175:35.935503489193586 177:1.1753420142598017 178:12.239393704708927 180:2.1643869495778305 188:2.4366587547276475 189:2.880560335478614 190:594.9036428926759 196:1.222062806969812 197:1.4302994836578868 200:40.5103120997744 203:18.80445006122794 205:16.7424107121633 207:102.62785314750523 208:6.80645876995394 214:310.38510176406794 215:29.600647472701517 216:12.49840722371659 219:1.222803156500021 220:30.534503057596215 230:21.4356850974681 236:1.4954560391842917 237:1.4418881878238174 246:50.18784945296425 247:37.104202594229335 251:24.388179955903144 257:56.8290092184033 259:2.7859426974392303 260:91.10316757983412 262:3.6834619384865155 276:2.601648712753575 294:21.73580837667337 299:24.988753587995088 # aorte
1:11.140940713352249 2:2.1288942471627683 3:1.5261788481437024 4:13.24377400693057 5:22.246748281419585 6:4.43823534261607 7:6.2612698270724465 8:11.872469556886646 9:10.713999551601951 14:2.5179432980206933 18:18.944079854296593 20:20.59034632485006 23:47.32603789090011 27:35.47440578017455 28:3.3281980523924615 32:24.19608419471087 33:4.87083576423351 34:12.467297580183164 40:3.265356719517796 42:12.97809637061252 43:3.186538558477759 46:3.3365895655184756 49:19.51476360341872 56:3.6146828207428996 57:22.125194387165806 63:3.5519021666485338 68:8.413374125590831 73:44.93712949985293 76:7.9802434066778565 80:3.389861545973022 82:29.60627903492977 89:4.315971306840783 90:2.8571161994678023 108:5.781566229428473 111:6.5184192081491785 114:3.4249271749639725 119:3.53572079101974 126:21.28884134085284 135:3.349503803333709 136:4.695835921391903 138:4.110456420174877 142:10.367708694196812 147:2.9172601069793345 160:5.148180558863432 161:11.39980442726124 162:3.908030962139621 166:3.616427036633153 168:5.7462096222389905 169:2.8467506961537774 171:3.3595045410460562 172:10.397764664115208 174:4.08984014835128 175:6.300089661976443 177:3.151126500972777 188:4.611120571452035 199:13.36478276255186 206:10.947432698025011 210:4.16581971357981 219:9.063030848033456 221:29.572576981727504 233:15.319554553962238 234:7.227250702761717 236:17.04018638009379 242:5.053667843698145 261:31.144967474549325 266:46.71646131189341 281:5.246263636765431 287:6.770681647995401 295:5.5584478586752315 # paracétamol
1:1.2980484514477033 26:6.994227185170908 35:4.861190113137479 42:11.24702595857062 51:3.8257945420240307 67:5.2143950833383785 94:5.7084883392731545 103:7.604769495034254 106:17.5990778443382 110:29.09471055462408 118:18.557782218555218 135:13.590396385182537 166:5.6691783113287855 189:7.190676312299044 220:5.940420879179238 231:8.80178754039559 280:8.384223546965194 # indifférence
1:8.255170839502998 23:4.619330220019938 63:17.57646038803839 84:6.386396939166299 146:20.179093972555837 153:16.339011904830837 165:5.526834266192342 223:7.332844648665988 226:7.819635801866785 236:17.5538047775855 250:7.291559919174173 301:9.413544100996742# apatite
1:0.16149486357184076 6:26.896548492101548 8:6.729106097110448 9:1.7681000236165139 17:5.080328286839126 23:27.718259011631318 27:4.08320556201122 40:3.443272737339123 54:4.070880257094425 67:3.3610942638479235 71:16.172506435935095 73:27.398317588603337 84:8.368296869111042 89:4.499978967669003 95:32.25970730322366 102:4.435485719209035 110:5.504352531835471 126:31.51177568860305 128:10.003650201555256 165:2.1068254986186 169:8.66984493937736 177:50.37404500684599 192:4.345187463525549 213:40.29037607001372 236:3.7211663257008736 243:6.033017965144816 264:16.439141051362 276:4.977060828213382 291:2.8005479812135667 # aphrodisiaque
42:6.129203927727906 98:15.783689421694033 140:6.752091329746771 165:5.74451075238451 166:7.589566554251034 285:7.928491169054515 # ombellifères
1:4.9570896381746445 8:10.491531144345721 23:2.9980155250190776 39:4.749258869634198 41:14.555826657805607 42:4.238909892055418 69:4.82429287008546 77:5.0756003666312655 98:4.49861298769956 138:6.182661635995489 164:5.617006096816785 166:5.6691783113287855 167:5.997283007121214 170:7.153697879114418 202:9.145843453806217 # api|apis
1:7.671076054905491 3:22.795328059683108 6:26.30623356620409 7:6.434860913996762 10:3.0183682381601953 11:4.672289508097696 13:3.2824568082800503 15:29.249831321062413 16:40.44693303643414 20:14.003598623555359 21:2.5683754325591766 23:4.849995498830938 28:60.5294950473222 29:3.010958119773015 30:3.972837772909016 32:5.954050741739584 37:6.1916112881600265 39:14.78866051568874 41:10.481303482390262 42:7.266007028263676 43:3.272878493324415 46:9.508578459571382 48:10.535186651656376 53:52.631637519645714 57:2.9431042287887377 59:5.890418331313625 63:17.353306016725245 67:16.18842363341415 75:3.636761719957167 77:15.770835196993406 81:4.076934916729417 82:4.727889832574165 89:4.4056683327946 90:8.502303633253291 95:3.1963981154454375 102:4.341314313727715 106:5.3661283001734 119:17.30235636452364 126:5.001521137334552 129:4.372361966912026 131:4.334670088372457 141:11.835911016937395 145:28.45348309075667 149:25.82693846764003 152:3.6938310803418872 160:5.239304871095162 170:5.1472261447810315 178:19.4088326763215 179:4.635802121432291 182:5.491233009924399 187:81.8173045392657 217:11.040966846572417 245:22.169467936609053 264:6.730070589699097 276:21.20446050855788 280:25.715711192300777 284:6.154275606443642 # apnée
236:8.043089454430836 # apocynaceae
165:34.5050436228935 202:4.8556728303626375 # apodemus
40:17.432842392604723 57:6.774316665179525 62:75.10656023114575 70:8.601882313255334 171:7.31608166734733 172:18.689185394816047 # apolipoprotéine
48:42.88126878827311 80:40.99541007648831 85:17.15058842469844 123:7.079650038079767 135:7.084970408584174 165:5.526834266192342 271:8.554591208360982 # apomorphine
1:11.423843435800936 2:7.2151678042533405 6:5.9371300194197145 11:23.01316029692255 15:9.742237734422378 41:9.057101202752888 42:7.387701880840157 141:22.768722222629275 178:22.23646461206639 # appendicite
1:9.561696914767905 3:9.39127898954019 6:12.612609322420257 7:1.6034222799731956 8:23.036764462067552 23:0.9462270810531238 27:3.5610286350866467 29:20.97426032309159 42:1.969966583323912 43:2.85662858484966 51:1.6129116985200587 56:3.2781390530296046 65:7.895222147569107 66:8.667860247987761 69:2.494819193079239 74:10.99309568199667 78:3.1342531829967877 81:3.6468643954597524 97:8.928096927880665 98:2.2004333588198097 103:13.035089383458889 114:3.091121243091979 119:9.03736012916896 146:4.4451559347259435 148:12.292477068308648 163:3.465743524906558 185:4.43522746499353 189:12.212233605996413 196:8.363574655080997 197:8.88835797438053 202:4.477823671298629 205:9.50993745210634 207:10.794221210240693 211:4.212780110264498 212:4.890832395806452 215:3.3876133111857993 225:25.323624079887185 226:3.7030948638608847 236:3.205763569195459 244:4.5440004675083685 248:5.959106657548081 250:3.2079619372025565 269:3.647574020687273 271:11.523292097991584 284:5.707241035720856 291:7.152994372586245 # appendice
1:18.397762930995565 2:3.5005233077952584 3:8.295342492204409 5:11.374943721833004 10:4.3622763308630566 16:11.883262921651093 27:5.3708097913729125 32:17.561162670589415 34:25.80849042937207 43:4.628581836970312 57:11.314088186632297 63:5.009455484228792 66:4.8061678706409445 75:5.006548004031148 77:4.488412752941786 80:4.840941247152313 85:12.374695664946756 87:12.386384244219624 88:4.816112057013535 89:5.797180845902627 107:5.690896309879585 131:34.27215655305406 135:4.7988743977449015 142:5.307053179272735 150:5.315933150708552 166:5.076394760288005 167:5.4020768735585465 195:6.881228463023113 203:30.513399973240542 207:14.554354095525827 211:6.046214944117393 215:5.189481900106947 223:5.041146690077152 228:5.495323738599755 230:6.421565313984751 253:15.972671960758037 263:5.844471424283867 284:7.571548727182106 # appréhension
3:3.9666043652177874 29:5.5434518399943125 95:5.741552104337468 109:5.590761455152292 147:5.534295377370888 202:3.800407561781133 205:6.434469406702504 220:6.550610438058048 236:6.198752043902222 255:8.289641470790498 266:8.817150058421477 # abricot
1:12.648038623421387 6:30.832322581712585 8:0.6848433473760811 9:48.9949232238051 13:1.7095524431315734 16:16.566799679261305 21:1.1037949851371867 23:4.783153416732666 24:13.465737770938356 25:7.640102045432166 29:5.293811281688821 30:2.330774488663581 39:4.944034170588164 40:5.962448455277972 42:8.1766666351157 43:10.973152712747488 46:1.834165356869784 51:11.42872526200953 52:8.519182783835488 56:18.602046742892036 58:2.2430229941796966 60:3.3030545242135028 61:3.0705746363234123 63:6.528159532254757 64:8.124610364671753 65:10.351703114448368 66:11.492762493069149 67:16.82129627390639 69:1.381070502532893 70:2.9845980760042488 71:5.611317950733551 75:2.0249760561441996 76:4.841595951912946 80:1.8817437025234394 81:7.391265822574958 83:1.6618097779550618 84:4.860089414153014 85:1.8488006879668897 86:3.4062337465281725 87:1.8537142545183705 88:11.521896017690231 89:8.04172901609764 95:10.739977046724793 97:18.057879600862304 98:4.490065874337472 100:3.743990851304844 102:2.671969079343018 105:50.0532392588855 107:7.836078516664966 114:1.9131567154449836 116:2.9940391194896843 121:12.429430943295095 123:6.118619475598832 125:2.4061554926573305 127:1.6923853864986056 128:1.964556301550456 131:7.901135876435682 135:1.8456830586949888 136:8.796295166923304 138:7.634005689723274 139:2.967738916905289 142:2.289587836519237 143:3.446581056168257 144:9.818751021698956 146:8.990462247825024 147:1.4664998921069374 148:24.794715933726135 151:4.426627486228824 152:2.0764902668487544 156:7.425552943971203 161:2.7564714086161257 162:7.232820332410337 163:12.859145136647772 166:2.085962586268007 170:3.43425463009713 171:6.148179606034557 172:2.302987839970684 173:3.6290303466378107 177:5.73730010386348 178:2.6328545492327993 184:20.129159319016015 192:2.588042133576158 195:3.7454580622531597 196:5.852014271956843 201:6.926019112265288 206:2.5502111102430143 209:17.39685677431351 213:5.449031897666423 215:19.05846814129355 219:11.045733733906593 220:7.170861574756116 222:3.71057730188232 226:7.503940430614158 231:31.057381843214998 237:11.86150062508274 247:3.3305835700025193 250:2.019925432672009 254:2.6313401352272874 255:10.53003593215816 257:14.305992917206133 263:8.133354621434291 265:2.9363565169085324 271:8.90939185929357 276:15.851650788223884 282:2.323934739662949 285:2.3801818203461154 # aptitude
21:15.245796911968272 40:6.99491002929378 51:5.484506542945634 119:17.54193264133655 133:41.78980327097831 299:66.8256950028435 # aquaporines
40:4.366069211566759 51:2.929707743028239 85:4.4568960539181655 98:3.5812018558473193 138:5.236131684445679 152:4.718224259337196 164:4.677553572495692 165:129.92681891519487 177:4.247431790135229 202:60.79304187552664 # aquila
3:8.088423005138623 6:15.647777684049732 15:3.665621662807995 20:1.793114996714495 23:3.2736345570294727 31:7.2298525691827455 36:37.15937966611527 42:1.5822328357333302 43:13.4622139954431 46:7.720998113814087 47:2.9476268936231675 51:4.773939006658749 69:18.642479405627796 71:13.150473970271054 76:32.007984754377354 81:3.2066054277451492 84:1.9783942300590927 91:3.189278054666071 94:2.883286981835044 97:2.7181856182634343 98:6.037427534497633 115:13.605987329712095 119:2.7692264706177356 123:2.5855854005212473 140:2.10364913041153 141:3.6710847369107933 152:2.836919724522772 164:8.189463946938542 165:26.98131227195563 169:2.111983668861084 184:3.2052126803685597 188:3.8144622621113875 193:5.091793190405889 195:4.5702872450925875 202:0.7933154452544691 204:4.065775604786633 220:3.098671929689143 235:3.1443712157892194 267:4.353896114591941 285:15.797069380194666 291:1.9069816435868387 # arabie
1:0.5156913839641962 6:6.165978382872676 23:1.9661779047816967 56:4.527058144771326 62:5.080974921876963 67:4.083349167148049 68:3.7895001076117647 70:23.197522039953718 90:3.744468174910633 95:10.731963117441092 109:3.8615411892875593 129:5.209734806207261 133:11.71358645262512 147:10.319422540121117 165:21.90581023733154 194:13.607931716518955 200:5.184966029712053 202:26.319583537733745 213:3.8978441938539254 243:6.790669106633379 265:5.464245350613204 # arabidopsis
7:4.790233612901927 21:5.454720097783962 42:5.223829111540687 95:25.401570918220703 98:5.48823094793265 104:28.709395930354635 119:6.588229848766785 135:6.390776212882623 140:24.507207464774034 147:5.927177898254646 153:5.993362126406287 163:6.871510559294026 167:7.004273901912777 177:6.1790053975751125 182:8.518662486976542 202:4.1806902900785 209:8.419197510221572 # arachnides
1:1.4405595186649673 3:3.5582648923055147 29:5.120641446222792 40:5.482017322441015 42:4.416896703053411 55:20.915697272425923 69:12.818223265267683 80:5.613471321785632 105:7.2409860085278925 140:12.862868691752647 143:28.9161035424364 160:17.719379508669782 166:5.851464287136676 169:31.670301202858273 196:13.667178301339682 209:55.042987003020045 211:16.506489880126747 236:5.77269465857291 # arachnoïde
8:25.405638935693936 133:7.794319983262052 165:5.990160640198161 174:19.72176416273322 206:19.787681088971123 # aragonite
1:4.652527338333618 2:3.911750155923745 7:25.839038994739195 14:4.337729758290098 21:4.302628695095362 25:96.79789365060869 54:5.786126290416403 65:4.837132303189528 66:5.2307731952658125 68:4.7484958313814545 83:5.004676153176673 119:5.418505087978183 127:5.041392646556184 142:5.734742610201066 146:6.716961409201815 153:12.450214498136587 154:44.98148965327811 158:8.388419875270296 160:7.0789086592835195 167:24.255298086105647 193:18.54320756260171 202:8.811717608264678 274:18.53913076162037 # arbovirus
24:15.01493618333093 39:6.433474313094118 56:7.367002325136038 112:20.244116491984393 208:8.087237490677811 223:7.332844648665988 227:8.587463273508718 # archéobactéries
1:7.4566025003645615 2:2.1551764858184983 3:5.48414734150604 6:1.1227597834807905 8:11.961245655743694 9:5.680283994214028 14:2.5451262765328306 20:2.5337395176619757 21:7.592033745350211 29:8.525933088970396 40:9.237641300793845 42:19.70042599705019 43:9.073031591393157 51:1.9341767434361723 56:3.643487176617274 58:3.8176158289474964 68:2.928267450917583 69:8.297564154855563 75:3.5778356697080405 78:3.4973621748447714 88:3.3945600165799306 89:11.407279978688289 90:2.884919624905012 96:9.606960550792142 109:8.61844413973394 125:55.26166311698223 135:16.526843542807068 139:4.595806772788439 142:3.86841895824067 147:15.149576845553842 150:3.8770290682522712 152:9.945631646813492 157:4.980098830752962 163:3.8337412354600118 200:4.287781905200004 211:11.904984723548615 213:8.691961219061488 222:5.373706098921668 236:3.5700091975033743 237:3.5059426015397674 250:3.572241750031905 255:5.596881893916316 282:3.9058087969163755 294:5.0317171194191355 # archives
1:0.0693022209123657 3:1.433520451910088 6:8.527043507711799 7:6.042956559658138 10:2.8259586271862975 23:1.1178507185755384 36:2.2867232561926665 50:5.102961739934283 51:11.3949592321204 68:29.548787566525274 69:29.098721938150785 74:4.378254411507119 77:8.505623001308061 84:2.599184170793165 94:3.54320235458538 98:7.373801453787078 115:3.1235627468033473 119:41.78794133086146 127:3.068005781170001 146:4.679174996751173 147:2.810184704482892 164:112.362794608318 165:1.846170043513593 166:16.923111730753448 169:14.482902708181268 171:3.249968434605411 189:4.9775467054748646 202:1.2988913320538535 208:4.188325298243561 220:3.7650343696464383 265:4.419310593260384 267:5.045284134670518 271:4.638493714038559 285:17.926975843142323 # arctique
23:8.675903385919593 71:5.111955832706519 85:33.07252225258434 121:14.256998019561895 144:17.4657959936197 147:31.18254022746349 165:18.239404848273363 171:13.611731435412988 196:32.45352751257275 213:12.849662534363913 236:56.27604580959629 284:19.204294965311643 291:12.028190793616313 295:18.1787155918752 # arec
25:49.887703529840316 111:59.795572693711634 # arenavirus
68:7.68392775803002 71:31.53539528576997 202:14.977686625673966 274:10.827154920784368 # argasidae
1:0.5732810286243651 6:1.9316808556682965 39:10.153269916364781 42:3.2303372861680564 47:4.7333337248435585 50:6.257974076974582 56:4.624418818278933 76:3.6705543444901516 80:4.392790526275712 89:5.342143277071564 94:4.664897371892336 96:4.447341423191119 104:31.915581589123434 127:4.172197449335679 128:11.719399261205472 161:5.368621595468699 164:4.574890050517963 165:8.375035808123679 171:4.361444680447937 174:5.111395693204933 202:2.261100730528451 207:5.42179889849194 210:5.1889909635878615 226:5.06541958228248 239:5.398181061025213 250:4.5511893745070315 267:6.199501190503248 # argentin
4:4.2442129170531455 6:2.790362066048323 7:3.7327599729587075 30:14.545123317775664 35:4.777181773176016 42:11.07321546207975 43:5.132760818867397 58:5.763599939511672 62:6.144589008992699 68:4.828956409440993 82:6.639583937201876 109:4.902844002112643 112:6.831436988809903 133:23.38478358471627 147:4.846950312110313 151:8.109086635739866 177:5.095323730642411 220:14.529533635627633 228:6.005750205123957 293:8.408301779003718 # arginine
1:2.940011822197248 6:4.696504552930963 21:6.362394241693531 42:6.129203927727906 52:8.573251343308502 94:7.629423582555934 132:8.818251374294976 197:7.426953195742211 228:8.016863636889335 # argon
1:1.787389342577489 13:5.833029138295329 36:4.958422401745207 81:6.666652312010801 89:7.007126878219955 135:24.888058059868744 202:3.800407561781133 233:9.006593085272982 260:8.52910796780775 268:8.704431749475233 269:6.667399794365384 # arkansas
6:62.84135559526704 13:3.3425774902567906 14:7.905071409305637 20:2.6473433786348486 23:1.3232989749878359 35:2.99586427637104 39:2.8906800203475873 56:3.763669270073681 71:9.112720395982906 81:4.138757546316032 89:11.660027080569687 98:2.6567019617165486 115:3.379196899845486 119:3.684282967717465 123:33.34407885243546 124:9.755928933584931 135:9.662142697343414 140:2.981741418532471 147:8.754730825182222 164:10.11400526208185 180:11.64770072635755 197:3.6115388162864024 202:5.400098886855755 208:11.630160080538749 213:8.93919715794852 257:4.432953210126179 265:4.68577480626995 273:12.2190865741281 285:4.0883147560630935 291:8.141861693130009 # arménie
1:0.6795711885194473 5:6.914354037315554 6:0.5916111180418694 9:4.2545143735807756 14:1.8541580028577194 20:1.843512973123534 23:11.600319444021265 27:8.987428573797512 29:19.344797922715124 30:3.1619934966066485 43:7.53032458692004 46:21.084571494161587 50:11.6513320079586 51:1.2920856790482593 65:7.114430832468695 66:7.877918015744168 67:7.524764091888187 69:18.882141073080135 72:67.5257703207647 77:19.885860850016954 94:22.41477768893353 95:2.4153984718285777 97:14.566012449620592 98:115.80471854657553 103:12.217746405772383 109:2.2811580285166864 119:8.243682159489254 122:4.131947152122483 123:2.6399958688701686 124:7.955458659969321 125:3.2414811003100144 138:32.63805171605973 140:6.814714779526511 147:6.977923033904866 150:3.126831319905924 157:4.2055724145753715 162:9.001339606436705 164:14.827079788143369 169:2.164261251957258 171:14.181802780666114 177:7.457803488776355 188:3.8722008136285404 196:2.5101670068915705 197:2.7544821196195572 200:9.712162078874574 201:8.686325539580535 202:0.8333358627149287 205:8.711995874542469 207:25.48091484493689 209:4.552637716033357 211:3.821405970268485 212:19.97496873890565 226:9.279141778153575 230:4.183051258449077 239:3.6368591911152754 244:10.995510826578847 260:5.046888143177197 271:4.011248191052725 # aisselle
21:4.3823321583827495 23:2.9190232470430755 24:4.271071635085558 27:5.880505390115403 39:4.6654280835992505 40:5.215936806407927 46:5.290938075272755 56:23.511083688228805 61:6.677756741954143 85:5.308191929029704 109:31.041707245664675 115:5.18124241343012 131:36.47701890390484 156:5.988422011323615 172:46.004108125871156 179:62.033581296419825 269:5.971248480305604 # aromatase
1:14.02751858285088 8:25.41747346738722 84:28.860406796635257 177:30.813292978524625 # aronia
72:9.145323062421054 165:6.99944320324178 # sagittaire
1:22.105251706794185 6:0.8500321724154576 8:29.833488254074037 9:4.9747573606760715 10:7.789935811493064 14:19.207258839643025 21:2.1709666384271014 23:4.05949864263849 30:9.75281009987769 35:7.6205782961113 36:18.644500369721285 40:2.934097904425664 42:1.969966583323912 45:13.46751581362729 47:3.3827316646124714 50:4.867068184511744 51:1.6129116985200587 54:3.548912140310294 69:2.494819193079239 71:8.110245235899495 74:4.145851325034769 84:20.021248269632494 109:7.866123144565995 119:3.20028012719157 120:19.13656470994769 132:19.840584482489035 135:8.653416531511041 138:3.768007470323596 140:35.80291606876443 150:3.508467220176425 165:5.698400220747474 169:7.609775375270032 174:3.7476055220905233 178:10.418627963844274 179:11.102513368210213 185:4.43522746499353 202:1.118972481194687 211:4.212780110264498 219:29.986338733004153 221:19.336784959097756 223:3.2463402512060933 228:25.596911326775356 230:4.578163121659163 236:23.58755233271478 248:14.680587752883744 266:5.731209347580554 269:34.09022929509374 295:5.205629845029728 301:13.219464625541072# arsenic
1:8.706655899399474 3:22.990442180340846 23:4.834020266058043 36:6.254987651426693 49:32.38868130834951 71:7.023243210675914 78:17.86995601129321 83:28.582366387023676 89:8.32370475452722 129:8.289112330717824 184:7.979684358193076 # artéfacts
1:2.002199569085399 12:6.428042625002875 51:4.663840051866997 84:5.556302739947081 119:6.44730195524178 124:6.297792946876389 127:6.065800797202578 202:4.044781398584011 223:6.4966048496098106 236:6.4531760879472095 # armoise
2:30.31471638910126 10:33.938500358116734 30:38.02634212207275 42:41.33156700697992 58:6.4584904366887494 63:6.209938956884105 96:6.0947559236990285 101:18.85738158089559 127:14.48036623990114 145:39.634401881523345 175:48.00058944289452 186:7.803012248980427 216:51.60489304907801 298:52.46647488373734 # artériosclérose
1:149.15904974097668 2:21.616358810287856 3:57.67817970001156 4:2.552015031399926 5:0.06750397366693746 6:18.444332659480317 7:28.48648074997043 8:8.527497995910142 9:60.13168915285776 10:2.4982769505959843 11:4.341655563588375 12:9.9486637470001 13:14.767476287243516 14:75.05812966718625 15:4.045559961019578 17:141.08507641911726 18:6.182889095787821 20:0.38881964631280536 21:37.77150115919941 22:52.92755912164595 23:6.633336973448854 24:4.471868488238513 26:12.912006372788504 27:2.772889845200095 28:0.07549714570084942 29:113.40927643710455 30:8.392101600567514 31:0.17287568828412345 33:0.25421380302230867 34:0.25168055967889225 35:6.620834827642688 37:36.8779700430903 38:87.9789434591591 39:21.643267673019857 40:8.65752705338304 41:47.91391177284668 42:4.020083919732287 43:1.366554861282006 44:1138.599215254588 45:7.249169398864301 46:1.6355757156349626 47:18.601373301460875 48:4.398010722053504E-5 49:38.39337318953246 50:35.75414342116074 51:106.21179818179785 52:11.348817877355499 53:18.36666151795066 54:0.0013578109578800666 55:10.279887222486654 56:10.454725082041849 57:0.3236858262551622 58:0.7418394416149466 59:22.59180923693874 60:22.480013830143427 61:1.846515513212729 63:2.0478224652861337 64:385.03374089661025 65:0.2371917751383735 66:56.76835887087976 67:0.13074255577835406 68:6.853659137423261 69:34.322223015720674 70:0.14172316055607087 72:0.0013578109578800666 73:8.535562800362927 74:51.49112696043578 75:0.5075723538472694 77:0.19618763188782917 78:43.26384090338032 79:534.6732831245877 80:6.333034691380087 81:25.070786692538856 82:7.841939214098431 83:0.19546145489538402 84:112.31082101588649 85:12.35788813303022 86:58.38935991729394 87:37.00440089817098 88:0.06375366537393283 89:10.274251506499823 92:46.44398860785715 94:18.108495427761735 95:0.16557606391223245 97:0.03424114087889103 98:70.06810205213091 99:202.80242854832463 100:2.9105107266835115 101:528.7461003883916 103:493.2920702668703 104:3.31462962834482 107:0.040227000492413734 108:7.432974847669732 109:0.2460379320578048 113:13.899346703981912 114:109.66484013847044 116:126.16267058822977 117:8.243980424948916 118:0.7347218082447824 119:2.0158474951981176 121:109.67585213122403 122:17.32542925165071 123:12.305512634920401 124:9.314564625104705 125:5.57454928472669 126:12.96088176405506 127:0.1339589123534901 128:130.18679540273686 129:1.318151017680143 130:0.4610029368110198 131:1.2704717633336704 132:2.0165764652443907 136:11.979437879684403 138:404.7359780384061 139:7.594118841119045 140:22.574444318873606 142:8.200923927261297 143:0.3467155149681018 144:29.926457015793748 146:88.05960174102827 147:4.4933595169693445 148:0.37838058291611687 149:1.1229888929277387 150:11.68623494771405 155:21.401132289409706 156:0.9805509219729779 157:0.289944503985513 160:59.95592059891405 161:67.36086015935115 162:0.8704622348262044 163:11.456281307875228 164:2.076876765703489 165:2.6745362168760027 167:0.896612342258503 169:9.296754185645705 170:9.323487459402225 171:0.34746842323423344 173:2.7214059784456333 175:223.42022821125084 176:18.97341449548819 177:1.3054591528743207 178:6.379952127171465 179:20.00410582694498 183:1.2997612232079268 184:2.9593634751043125 185:101.78164863579113 186:18.535276631271536 188:202.94125837010884 189:0.358343575903815 194:0.1100726781497955 195:0.5125911481025857 196:49.27652705236798 197:53.32530140603144 198:70.70557688939552 199:0.4714527968252667 200:13.901807230419369 203:9.132014787946737 204:5.045828564808808 205:0.7179840897942512 206:6.084628455049031 207:39.0290893327526 208:10.209730389560198 209:0.4690244564223892 210:0.03156401882705727 212:19.399303090318142 213:0.224269407345519 214:168.94374908847416 215:291.28344832149844 216:95.25997546656191 218:2.732651400476822 219:0.239295810262879 220:54.3441916058103 221:4.456810488876418 223:0.5381404217272274 226:0.013714485530225858 227:2.0036880332921863 230:17.617690197780963 231:21.3574802627315 233:4.413199655171907 236:29.931961249737444 237:6.688391556793865 240:18.82772245155704 242:9.31429173091671 243:0.8003187048550581 244:0.26400559619365216 246:3.548092212285554 247:39.09242979493588 248:4.486152045431867 251:21.52255770227689 252:2.766715083056071 256:39.493224927824656 257:10.119623261823216 258:6.502639305768857 259:5.357229264843905 260:263.1354182413355 262:12.577929313828257 263:6.893568025629435 264:1.3745451641346909 265:1.649201380582604 266:0.9655746891502941 268:12.701435621183512 272:1.8840631897676126 273:0.1434419106979937 274:3.7800099757214007 276:26.695684466787224 277:5.430721175184699 278:0.8955158243360959 279:14.208639674619933 281:6.01395820161773 283:6.518990982954958 287:160.5055829272241 289:4.280589254765585 290:5.881481722021457 294:18.037734090686346 295:3.2015710636760164 298:1.9968055380584877 299:47.578657458520404 300:6.462101236449163 301:0.6376280218502314# artère
1:44.35718720069007 2:67.23747032568038 3:1.025921624173006 4:6.018489858360422 5:7.113719944795318 6:0.6551113110324602 8:9.969912623037501 10:26.96654397201286 12:22.266120541948535 14:11.826665041845985 15:17.898538033711226 16:2.5206225911424918 17:11.206822041480384 18:16.950188132129735 19:25.925516839442878 20:6.326461524131923 23:17.09540578817889 25:3.4841879263957507 27:9.192950040902378 28:2.719235881268688 34:27.84071981730313 37:32.86706559125891 38:36.6778831411279 39:6.826910266507373 40:2.6584575686936813 41:23.469051451536853 42:11.052681137181484 43:7.731905691775541 45:21.7276233750927 47:3.1004016610190153 50:20.220603190958492 56:2.9972137849181713 61:10.763068937659334 66:8.080588594067109 67:2.5797164960311294 75:2.933457765824599 76:18.774270078766165 79:14.080246503258529 80:2.778947362029746 81:3.361343694101213 84:6.7382372982973315 85:2.743241759654517 91:3.343894205165156 92:5.767803770070474 94:3.0355245141268656 97:14.878148156439932 98:6.3457477646819145 99:3.750655339852145 104:3.5153548259295646 106:4.627726142682202 109:2.3736260744141693 122:11.16897986984793 123:8.056053252796515 124:14.602582227382147 130:4.640583454841294 131:3.613164469065118 132:36.70074643256177 135:2.7398592281425493 140:7.013684077642014 144:4.563371465790749 146:11.003188718159498 154:5.744499819821781 155:14.826205258013935 158:5.783498683548124 159:3.690288625522744 165:5.146835267131505 166:2.9989103845961993 171:2.7495425680239065 175:5.644227202538508 178:25.14676753363842 179:3.9083637918040828 182:4.7513428704982665 183:5.883229195656087 187:5.232889290329757 191:12.544064006182381 192:16.984191554988378 202:3.95309960919262 206:9.640551957858728 220:3.252628674615188 228:3.3946371826059583 230:19.33335977498345 234:26.313400486624978 240:89.15243964035038 249:8.713528019531765 256:12.716107077287047 257:17.35135275588896 258:6.765564422270788 269:3.3620453832441695 273:3.9510564783333533 277:6.185148007995748 291:2.047658365112688 297:15.99201269976326 298:6.739556624303524 # arthrite
1:14.25278090989007 6:4.089163665873764 14:2.3399791235479026 16:2.9374125167361003 21:2.308069446268311 23:1.0573043352281373 25:26.616978385679705 35:2.6696776891973797 42:2.1043102533347935 52:4.361702869092442 64:4.163944297069952 71:2.902380707568209 80:3.2023125143439355 85:3.1657603019578335 95:56.168676000606695 98:115.78669652916264 107:4.019292090071504 109:2.7861606831310457 114:9.116203427577888 127:2.9909541765232905 131:4.051911049869407 146:4.597830120031203 153:46.1979407666893 159:4.130114228095029 160:21.404673726436073 164:16.51542945761057 167:63.16369384359655 169:2.6645629882492607 177:2.9657222452193297 179:4.350997316066377 193:5.708809219729107 196:3.023386387421054 197:3.2752310725516547 202:1.2355798755535639 211:19.597820295443995 220:3.685644191225941 230:4.731262396327883 235:10.144284982359405 237:3.2890258104956875 242:4.8570703950111795 274:14.172363772669502 277:6.643600266455786 285:3.7462927533255552 # arthropodes
1:4.173485317064377 2:2.1551764858184983 7:1.924260666795259 8:6.4286597065773705 9:1.6373721756557709 10:2.961059566261753 23:9.329123236841983 31:3.124316152858225 40:3.293754539141108 48:3.8605079648778386 51:1.9341767434361723 54:3.9179953983234403 56:17.362654020625545 58:3.8176158289474964 65:3.0117048851118313 68:2.928267450917583 69:8.297564154855563 71:3.1153131082864824 72:10.530094233711115 75:3.5778356697080405 85:3.3815051103229923 87:3.387016237669957 90:22.2434338771797 97:9.689910959134648 98:7.656759200928496 105:4.991040985835345 121:3.692447106836918 127:3.2048825821716616 140:14.894372784316175 165:6.419684116086608 169:2.8745370376221073 172:18.112045537571923 177:3.179372349535268 179:11.87701258970252 196:3.237666338511561 202:10.005951517468501 206:4.1505069034977895 210:11.099462316884415 213:8.691961219061488 221:4.659005194105864 223:25.338306844471745 231:16.20522259610302 235:3.952982579822326 260:5.832477879758228 266:15.003504160610353 272:7.297682531444117 273:4.618629833627975 # artichaut
1:123.3750085223317 2:20.311586896965544 3:70.90046318114189 4:4.636076054636672 6:34.28340994552703 7:11.249082423107042 8:8.463551669398193 9:34.88494821122927 11:3.9151525143831036 12:17.425264010995758 13:30.009427043775645 14:2.643641381130815 15:0.8099584851437232 16:4.09566173172463 18:11.101861803072937 19:12.04193699014508 20:2.0428302654241605E-5 21:140.46693538405717 22:14.742071031370545 23:36.24410598781839 24:2.341287888841456 26:19.55979549634665 27:6.1222793267282665 28:21.005653159833688 29:147.06465376182857 31:1.5391087271605624 33:1.1039477371668076 34:149.4986009909749 35:26.88744600019747 36:7.633631240794517 38:4.278701481972064 39:1.0736492936586488 40:4.456396260628615 41:19.108185272485002 42:10.306057344049444 43:4.256603174499161 44:2.2070573851901742 45:30.399050214000944 46:0.184794249383017 47:18.612199831996236 49:3.4890976510488523 50:148.33018040303264 51:11.315569756337124 53:9.329712594447805 54:0.45351658996044103 55:5.30526488050493 58:29.654577307299153 59:17.45506947926441 60:4.509836312881627 61:24.22924567964336 63:2.2121043790896104 64:7.36497171438255 65:23.231705498518355 66:12.113923997339276 67:1.6634783723499806 68:9.973900963145956 69:26.57487613208621 71:10.845460036899622 72:10.116691519962465 74:29.06590889236904 75:5.18883694272357 77:23.783520143426625 78:0.24068750664073033 80:26.470904630573706 81:0.510462377170558 83:24.49241486728164 84:12.726733142421967 85:26.176755008376485 87:4.694646301846253 89:0.7143924567128064 91:10.42124209374 92:27.075599906000914 93:1.1988685047508236 95:4.065202864156249 96:4.911976584513586 97:12.712223949353278 98:8.204572327910501 100:1.4978098631943484 102:0.6727311373471565 103:5.563079712970887 108:11.394982155792016 109:1.3646448146591312 110:1.448648118169922 113:19.394679886753096 114:88.26268625714869 116:36.09300730648057 117:18.556923815844506 118:1.798782558588576 119:5.153867751265917 120:0.8825501740217934 123:0.1879839640768497 124:1.9725438655513128 125:2.8715412813218717 127:19.96127597642915 128:2.105092452740904 129:3.400210078206865 130:9.977373835846267 131:0.6684755866613167 132:13.553129473513668 136:4.114288132414589 138:51.077582888984495 140:36.79878138374965 141:0.8137654936341381 142:5.956719846954215 143:14.616132822164113 144:9.754832782617306 145:11.540726172634345 146:97.28407019368893 147:1.2940533191675188 148:20.69627162754529 150:0.4306865792865639 152:0.30468325930979767 155:20.964900017129516 156:0.5206422940125258 160:1.3153984520028668 161:46.91979286473246 162:10.188239375141459 163:0.40702126813037187 164:27.8810474981588 166:9.102419727103884 167:0.4777066359020601 169:1.2009377945331923 170:1.2442258866209626 171:8.1579202326868 172:5.995727749405449 176:22.538990167475138 177:15.296227719355972 178:0.6460103517615539 179:3.8517835261885454 180:22.074070007710088 183:20.371270383296807 184:0.5096215540689962 185:130.37399217195602 188:29.89538366826137 189:14.706580294817913 190:23.076970063443706 191:10.747450073898074 194:12.379229448661492 195:5.343861246281618 196:52.58993137834327 197:2.076568063601362 198:24.859656283282067 200:0.6770109315729802 201:2.527603009383692 203:13.194435262535047 205:0.38606544316844305 206:0.5905838697860141 207:83.14788663924394 208:7.2099973880906525 210:6.838707044495424 211:23.54631839419727 212:21.23582359633634 215:9.50744144053076 217:10.823121118135257 219:0.13706674945976755 220:6.05672659177803 222:10.136974586845508 223:8.976774449130925 230:52.82707849629585 231:7.790033013371305 236:5.168400721933074 238:15.033874486220139 240:24.459444482516663 242:4.751173606022788 244:1.1205033961523978 247:25.846992719604998 248:12.943140855649157 250:5.174228890081225 251:10.855922544924193 253:20.45720277448711 254:118.52712045001833 256:23.205247939352898 257:7.154072008432506 258:49.59761852079845 259:9.133388206981547 260:1.8475509764872022 262:1.9662412055449372 263:3.5354390692518103 265:3.8298564532720256 271:18.83966589915553 273:8.005870115920795 274:11.753916178848414 275:2.2299185476675354 276:13.54456582215748 279:4.980838966051103 280:2.248888788587301 284:25.28031249329664 289:2.186577043720526 290:0.5531039475764618 291:0.00526007000794468 294:4.658114543456548 295:22.792631182202832 299:1.8539730033865196 301:10.84429145721117# articulation
1:23.206725896915067 4:2.784910162772564 10:24.384596448488338 20:22.51550965863861 27:19.612185209535454 30:4.341278078906333 32:6.334502774985324 38:22.368616805480126 41:47.22292059610587 42:21.49663026333879 44:6.694440549830707 47:88.83411354588421 57:3.2976666614213284 60:5.38612258662552 63:10.715448392383507 64:4.820080519585463 67:43.24843658022777 70:21.735908702144236 78:3.919901986037634 85:3.8022674145652657 90:41.11946157030145 98:2.9465080152177543 142:4.295918975478993 162:4.365428822185624 180:12.28559291394953 187:15.498917735266867 195:5.849895519593124 205:11.16063696535331 219:9.999150833370205 235:4.381474751828512 269:312.993277034351 285:4.395542998219775 300:30.340771297162423 # amiante
8:5.159178062714879 42:5.536459699799839 60:8.345505096067276 68:6.223980059987552 84:6.010451672342599 197:27.591484260187883 202:29.9560611500126 # ascomycota
1:1.9610682045905823 2:4.415488484321628 3:0.8742323631996963 4:2.124849917592868 5:3.015386417199088 6:42.45336140265242 7:6.8607780115922345 8:7.056692265096305 9:0.010135219778972138 12:4.139575629778826 14:2.3873916350935342 16:0.7032591430638255 20:9.245599314248647 21:58.4230571337844 23:25.430100636509035 25:15.61111547662812 29:0.5734152928711514 31:0.6853920710660183 32:8.592355931236733 35:6.438284121482529 36:0.2670216100844441 38:47.508414622922295 39:30.66819321813129 40:7.620412662804062 41:1.2056593533609155 42:4.8283372936575475 43:0.7471338388216084 46:0.8528792722909493 47:75.5159184659101 50:27.2054437356591 51:23.49404988710136 52:53.42495830659614 54:47.256723737075454 56:4.316881148349103 58:1.1925367258549773 63:4.20224437447135 66:3.8480894960577614 67:28.223984392173517 68:3.039809171174913 69:37.2036771156728 70:11.462418340840312 71:3.3673296172322873 73:1.2944376344945594 75:13.368468299092191 76:150.97674800055256 77:3.3069181565401746 78:4.050972803318612 81:1.3507979663733998 83:0.716408147573569 85:0.8646746317851416 87:3.8516994335612726 91:4.972830282186068 94:13.785055096610847 95:7.175581611475462 97:4.076288181102008 98:9.282080153377134 107:10.371239621162044 109:3.1607732419035983 110:2.495666432303791 111:3.6122629994202735 115:131.54704607824803 119:8.400547287788854 123:0.858578598250293 124:7.992328868141506 127:3.525950415416971 129:5.557914540701455 131:1.5612194314697478 139:6.0940823689534485 140:6.398502663780113 142:1.2323872135553366 143:7.0556228278643704 146:2.029456643804013 147:0.5679907236996941 148:2.329174425751293 150:1.2391718575815105 151:3.2005685543195472 152:4.300980631194786 153:3.1761366737703014 156:15.180686014597022 157:2.167384602421671 161:5.669511859565111 162:1.2867643858489648 163:4.666229817667875 164:44.2560531179127 165:3.912976468992303 166:19.149841128807935 167:4.90099494856336 169:10.58729320277535 173:7.421770482386028 176:1.6815217786707417 177:22.223763464084293 178:5.4209701670966295 184:1.3496433376716703 193:3.038059313835495 194:5.944007495304931 196:0.7629490637433936 197:0.9451473065695476 200:1.5722654847881268 201:4.570924685084908 202:167.90188404408167 206:5.25475500790474 207:5.76807358464833 208:16.35874489293511 210:21.916265140362345 211:1.826629393585785 213:3.2220799752154057 223:13.5007693442701 226:1.3967415755597936 233:3.380371675559749 235:1.2993979806171139 236:1.0030589811078714 241:1.9135419231667257 245:2.3054645727317196 250:1.0047299373579754 259:2.2031860432266104 263:1.6590640420119511 267:7.231299899202993 269:5.00737803143829 274:3.0361945330578286 285:4.912636048944251 291:2.573366997791057 293:3.4790893372698704 301:8.063638155199941# asiatique
98:5.21900338734308 123:6.113615453892386 148:7.970396873791949 202:18.53105073209961 # asparagaceae
1:5.478418284739048 29:13.256848175320002 38:17.1852324631672 42:4.512824544411156 119:14.567171928621372 133:58.45417372038772 147:5.208710352012556 153:13.371489935118626 196:5.520302309363392 279:7.564360604072338 # asparagine
1:15.033406915740585 3:1.4789713059083671 6:4.334168365950271 7:1.848770258110355 8:6.260386249441218 14:7.488754780155994 16:3.0675115709143 23:9.076076445572792 31:8.708394649847339 36:2.337404832074083 41:3.748791481240005 42:6.976318229017299 43:3.131335275220794 51:1.858594908900029 58:3.732065624328868 67:8.891541650433247 73:3.860852862306433 76:2.6417253120697195 78:3.4128137641171383 80:3.3341418974580215 82:4.579704122232028 83:8.803887785694501 89:4.258529963346279 90:8.206880871999916 91:3.9132569131461126 106:5.2163331985527 109:2.915139913023722 115:3.177131402679317 119:3.4796666308708577 133:3.5188993320322215 138:4.05332405935944 142:3.78272588822218 144:5.151304179878166 147:2.8628440579666585 150:3.7913121870008246 153:2.923887797868826 156:3.948344705943468 159:4.26627532565742 161:4.284477001069542 162:3.851239310215663 165:6.25144723267937 178:4.152615220697587 191:5.498050929737012 192:10.912508719800574 217:4.01990076212438 219:15.815685094032329 228:3.965054978722171 236:42.18316032120728 243:5.785646884042773 250:3.4874424486746607 263:4.304623018119364 280:6.209233712580892 295:13.755025330334279 298:7.341256592726912 # aspartame
1:3.4772363169228497 8:3.0762330230874824 9:2.704912362067 23:2.2389326574172395 41:41.622123460310426 44:7.487061316199466 66:4.568717049508977 71:11.317075773536555 72:5.118478159248916 85:11.882930080866078 109:46.93271336439853 116:5.839866145405208 119:12.268978851200046 125:5.197555328394343 150:5.076394513937445 163:5.031897805455472 165:8.800032561604398 169:4.0364752905400145 202:27.974188428353624 242:6.307207374407123 # aspergillus
1:28.072591489124346 3:7.604675707732795 7:15.136712633916481 8:2.973505735593237 10:18.611149155288203 12:12.006001343452768 13:4.294153633641972 17:14.86134503432093 18:5.277433416659325 21:3.549122014063944 23:2.142202583503888 24:3.4407080536023282 26:6.040558158768144 38:5.9277896580212035 41:30.930751496053823 42:3.3288078874141913 43:4.2842420798706256 44:7.375367134625783 47:4.836315923085417 57:10.602366801666081 65:10.87217767457532 68:3.98590379474928 94:4.767745258611478 98:3.5812018558473193 106:15.639872358392674 113:7.448002042455111 114:4.531321736804096 119:4.645762083275545 121:4.777563600527778 124:11.746455526899839 125:5.088105060830301 132:5.93231154774653 135:11.651365486090517 145:5.395890376690725 156:5.128483380147679 160:25.57527105670044 164:4.677553572495692 167:5.0528474080628145 174:5.215037300740415 176:13.821553836876554 179:5.680245983872593 202:2.353659170447167 204:24.710107371875182 222:6.49013016415341 230:6.068294382375982 235:31.429491611945462 253:6.226431446666258 260:16.71390341664844 284:17.2412580847299 290:5.1842131989985765 292:21.81230138716719 # asphyxie
1:7.682260198506838 3:2.7142070135999408 6:12.872380143351137 7:3.130517397853521 20:3.7891074205225483 23:2.342396738617513 35:4.155410774221823 40:4.588739314393829 76:3.989934404910952 82:6.001363651054842 84:10.728769072661159 94:4.992205130794102 96:4.77326466222034 103:6.876596403367765 114:4.754775577569041 146:6.160237335448788 160:6.520767559127511 164:4.901644714859867 170:6.42740614309411 171:4.686774601258081 174:5.44108461673765 215:5.0661507339789615 221:5.993025535373386 244:6.261526142521597 253:6.454946028633509 254:5.562566794328698 294:6.372206612874955 # assaut
1:159.3025839250706 2:40.813016593806665 3:7.045640142830025 4:41.71390080523512 5:39.352978923292355 6:29.894291707187154 7:26.469329547378646 8:63.16163464580677 9:19.03861631792134 10:17.878804506997984 11:8.843067023964544 12:19.902726742997316 13:8.054499714474904 14:190.75375982098674 15:65.45729550984043 16:16.38588783278904 17:18.373005060661676 18:4.307511279021593 19:8.069325244945137 20:4.470039249477648 21:78.62776110286242 22:1.6073992833539186 23:158.22711394250737 24:10.149923539212223 25:0.48913425684475786 26:32.80815335736101 27:19.42103750954885 28:37.764753011396564 29:14.675358451893485 30:61.04488060278315 31:19.474099075502014 32:10.044822060355 33:32.52828814452679 34:32.47286385628912 35:14.041871435313691 36:66.98998519367449 37:6.658048985837143 38:13.545905597984467 39:41.05767647387237 40:21.149848006334288 41:8.460551749644482 42:40.14635037719829 43:23.969055597031407 44:0.6509308255565563 45:13.872313992680047 46:14.899935432210311 47:21.748569671053172 48:3.3781334414175084 49:11.143576310865065 50:0.15346752850791626 51:29.74573987414695 52:12.304904301814227 53:4.0507173383034685 54:27.467092864117483 55:2.9578677901955044 56:32.9638180164791 57:14.095783777842437 58:18.505592690069857 59:2.617834435474355 60:3.7213659060682467 61:25.86042037123968 62:4.3240604168545245 63:4.725078899502735 64:2.489759794682507 65:49.5193929114288 66:6.320369009847533 67:20.340007154611154 68:242.53198197956976 69:19.955087627216315 70:5.656746244872411 71:10.085665790744319 72:15.573856106118313 73:125.71075495326552 75:4.714783275364231 76:15.590554090856745 77:9.861987439893465 78:15.940909213603113 79:0.7130474514678902 80:12.105744670583086 81:3.82585569297724 82:21.010424977840913 83:10.445096525221256 84:52.72634045279924 85:47.02313598377736 86:0.09264593840722803 87:18.474853675349355 88:11.944199359327698 89:22.844881904608375 90:285.80191178796446 91:0.37002197524462865 93:19.037047845490413 94:0.15862503993525595 95:38.774974084431584 96:2.3410931526165344 97:19.588691944334833 98:1.4399010976609865 99:0.7490620718950339 100:8.32759638597107 101:1.8369149296789704 102:0.6160968979227215 103:2.1667722469848214 104:7.026191842507621 105:0.07487810868298982 107:0.010957725908504815 109:0.7762314278684952 110:1.9043410774882945 111:12.452084592417968 112:0.04356570494289073 113:7.1700968783127506 114:0.8356864572876521 115:5.756246365853757 116:2.991339922459906 117:6.605883617072417 118:80.13917225107254 119:16.473090803908057 120:39.56666118557275 121:5.1404317904379235 122:14.011892820225272 123:29.656960577936776 124:22.44065603373665 125:24.003826390101356 127:3.4034215869954894 128:0.9183645936120969 129:18.404621625605916 130:0.1788430458548783 131:4.593210832525612 132:9.751944985162424 133:10.215228155272342 135:6.288213506865116 136:13.046327286122786 137:0.8960669867633813 138:0.02578912959282761 139:8.775693937067166 140:27.10370534463131 141:8.345889551208197 142:8.628164255355447 143:4.07200722364054 144:1.7545168694159439 145:2.304107765391488 146:83.5263807919893 147:14.602198053741748 148:1.6484354634075626 149:16.628360856282963 150:11.83297727369381 151:0.5673434232331728 152:17.034127420126506 153:15.130697994145212 154:3.5873342975355142 155:0.9609947368641785 156:0.04820124913061222 157:6.861195119943034 159:0.6865915429215446 160:0.1296886444038842 161:4.891431893033991 162:3.595126612117685 163:11.573656223996998 164:10.165608897902455 165:15.83515586677545 166:32.98527509991539 167:19.66878115451388 168:5.74144387075673 169:42.784453772576626 170:1.5468040291436522 171:6.334202583263851 172:27.108010243430723 173:16.10772292549689 174:4.125288298008336 175:3.419981664928128 176:0.7527582144909636 177:16.636886453693844 178:10.496966266971631 179:2.8864889214436427 180:0.0027229794531878583 184:3.821682749364777 185:1.1991657345209166 186:0.111189376313987 188:5.743933508644445 189:1.5951039150850566 191:0.29120699265013744 192:77.31206158422759 193:0.46835074430821694 195:16.776464703189188 196:44.65341507570764 197:53.60252286267397 198:10.460927438912455 199:26.0345464152313 200:14.342872779434552 201:3.1599153445929407 202:9.33880951050893 203:0.7652236969281505 204:22.721133436817222 206:21.22832241670693 207:0.7583286883803232 208:10.969286033774862 209:0.18434283354458283 210:2.103340750423004 211:0.9366177707841604 212:1.7991775691084404 213:12.340979361043567 215:79.45571122418136 216:1.3260053088121162 217:1.9314804635833414 218:16.147195190920012 219:13.9159442144383 220:3.505978226774546 221:20.949865031201725 223:13.425843236312222 224:35.686155053616446 226:1.8704985997511487 227:102.7915953843545 228:1.8275876978628558 229:58.91215597156231 230:1.379031436820705 231:8.220546126551836 233:3.3757569318904506 234:1.3561154432493963 235:3.640534178723736 236:10.018476402930537 237:0.0755269060159223 238:14.367841507741195 239:27.785021333075772 240:5.638097556055736 241:9.17710504944762 242:1.543407128511902 243:19.380113585105654 244:3.661352526473228 245:11.12255161291735 247:3.788094167669171 248:3.444421677648028 249:3.2086189140198145 250:4.694259512298582 251:2.2045406508676515 252:0.1788430458548783 253:15.142228360917972 254:30.77103796094171 255:5.286882285080756 256:0.3313247447310809 257:36.30233653124458 258:5.374646872019851 259:0.08263901720140342 260:5.885259031637613 262:2.8419731349166795 263:2.4988591102546778 264:8.099588292812198 265:12.181319409116018 267:7.5735930757516545 268:0.5058356465765366 269:57.5831999257158 271:6.204991106395162 272:9.840228322556952 273:0.9700873685554242 275:0.6671007398467385 276:13.557863946217969 277:25.11407939476291 280:27.46742172665471 281:47.51178796129593 282:19.22174858559341 283:10.313897465153719 284:6.560024703165138 285:12.374677223213189 286:2.6651476158621814 288:11.393802906826828 289:26.986945233208694 290:1.898648330808787 291:9.558978082159836 293:22.420138852884534 294:0.0856698911310998 295:5.265858185932657 297:5.094912574612431 298:5.327572432115801 # association
21:4.552948518177718 24:20.03654686744854 29:12.861892056944065 36:4.448206143503661 71:5.200281910269082 80:5.520415429820938 140:12.67055165077496 150:5.999742351612895 165:10.663252832959275 196:32.84264967432134 202:3.3062464126506774 211:6.734893357396716 227:6.9659605879839015 250:14.187132944579675 253:7.271394924341671 291:4.708479103781211 # aster
1:49.61020597540181 2:3.151809714662697 3:1.6423622571147993 4:0.08254251699025043 6:5.758003587236682 7:10.548101689615693 8:76.50093946547477 9:3.1601159403248795 13:0.013192332466968257 14:5.216749808303712 16:4.263889793317688 17:5.854794152687424 18:0.3213920311499142 19:0.01886924063435967 20:3.430042979749313 21:72.12430979884637 23:41.53573796874532 24:330.7156033213258 25:11.960016623418124 26:0.015274854413998984 27:10.704096300276024 29:3.4813493326493834 30:2.857184355477928 31:1.04737047652913 33:1.0078928376831113 35:14.879556116212353 36:24.53179655404172 37:2.692268103171042 38:0.9158758478287327 39:0.23915491277551315 40:12.521924000843006 42:9.744198085477608 43:18.048433400881876 44:0.5015029134536707 46:13.059081519017932 47:23.29332493761895 48:4.86309745380376 49:0.02971343781391579 50:0.07660859642813646 51:71.12325976967327 52:0.6722502435214566 54:0.15444341118940186 55:180.69012802839976 56:0.7652520012207056 57:17.919295783611727 60:5.935123929487833 61:8.976754600625975E-5 62:51.17834189323657 63:21.61490523392371 64:21.14928270281608 65:0.8449190621378401 66:66.1164962090001 67:36.28517003920298 68:35.79343888566875 69:380.36903119308766 70:0.0014370475096441406 71:8.574539001248782 72:0.15444341118940186 73:0.1701670241696473 74:22.254159911278975 75:3.8571657725930644 76:10.820379761885135 77:16.770629222964526 78:20.794424326043462 79:0.5582869242992645 80:13.463614567451577 81:11.214236131908415 83:27.992713144858335 84:13.522229220498554 85:1.5682555918266312 86:31.63785671814281 87:3.217950165167703 88:3.242547403619684 89:24.97076530592738 90:1.726816053177772 91:0.14603389020113006 94:18.96457446984276 95:20.577290216569747 96:1.767488950312376 98:189.77047793128025 99:2.0511860785912175 101:1.49730381717363 103:7.875275933062161 104:15.657331009272214 105:21.56366462939779 107:12.553450620325922 109:13.062172352326385 112:16.340187624452007 114:132.33537850536163 115:25.444751998732606 116:138.341987929553 118:2.156789990643724 119:3.8111781606777346 120:7.730054398190346 121:52.8795479188166 122:9.033752398346145 123:0.434305226467045 124:1.6592800158005858 125:0.14798506479620005 127:1.2021729180168428 128:5.804134244059097 129:6.590994777321439 130:0.09561206289874868 131:6.442085423880551 132:0.9208020000106125 133:168.12849832470667 135:0.6085007855595623 138:1.543346807561016 140:189.4221453559737 141:2.2064922072253514 142:4.8921641106249005 144:3.8153447247990915 145:1.82641152068504 146:49.9403794649655 147:15.489862318919364 148:3.6366087165975713 150:13.585964433121571 152:15.127774622591417 153:233.4569053183237 154:21.102426300123525 156:0.13048259703560527 157:3.227345990225245 158:0.6300091858438492 159:81.3692306028173 160:1.3419433656869406 161:1.9681274044685293 162:2.920664490513078 163:0.23307292478459454 164:21.759746283005512 165:209.82399757108666 166:2.1757422961796435 167:29.55729104951808 169:7.105458697728594 170:13.640974780455316 171:19.724516186441914 172:4.945913263208368 174:11.81855139849673 175:0.546803476295599 176:0.02038161526734193 177:24.484349508156196 178:0.05880845636698984 179:4.757307752152354 181:13.367178346903865 182:11.315602148610157 184:3.132661842404491 185:29.334593687509543 186:9.955002918612792 187:9.226203780994341 188:4.95909818425011 189:37.43746577483723 191:4.639639587007845 192:0.3295298748175911 194:0.6052868092118564 195:4.2145216956419915 196:36.670222130075224 197:53.99611468500315 198:23.82178086569009 199:1.5468422077357178 201:0.08950741884382381 202:219.17220943782135 205:59.59616306227689 206:3.506280004210025 207:13.6590958238928 208:6.665229933622832 209:24.106901613091203 210:9.033661918843512 211:0.675154928587988 212:10.619003585474372 213:5.782232998743813 215:0.9217155866162396 217:0.10179169784887865 218:23.835603367857253 219:18.2768921245481 220:2.8374954627894455 222:4.128830110164768 223:11.783990279323254 225:0.7259523735176578 226:44.58250994378652 228:8.327569384336265 229:0.23141385273536122 230:69.14538079562172 234:1.163374346610496 235:7.852983978828242 236:33.18348104493907 237:11.084800226191085 239:44.22183918354305 241:15.305707413304864 242:6.374438154364839 243:2.3045654025933744 248:26.076281373733305 250:70.17744501061642 252:7.154905886062476 254:6.29699249362275 255:1.9020168032243445 256:55.308754762785426 257:20.521291971512067 258:1.31338139771233 259:1.1482728964420377 260:5.245284775242319 261:6.2373120153895245 263:4.203645620286775 264:0.7538082202097011 265:62.55228311450241 266:19.317935724784515 267:0.06230088220082857 269:1.334462500316459 271:12.031242333349775 272:14.309034327882904 273:4.890797726626608 274:2.3960459893102057 276:16.12775535356407 277:3.9049313585277297 278:0.3760825811071618 279:0.06720840649462077 280:0.5285671262169082 281:1.4675542670816961 282:1.1520163398683048 284:2.6345299083622087 285:0.18157069221466804 286:17.875302028719396 288:10.46904242225628 289:0.488406133118142 291:0.3271782914030757 293:0.5924516703116661 294:0.03013712595769449 295:0.18611342233458847 297:4.642669920078677 299:33.43985200098629 301:8.190503544359956# composer
1:2.869106855986264 6:3.498545933586351 7:1.4504909901304641 8:1.4974392494739388 21:25.09198504792066 35:13.219839978735482 36:11.735260900226375 43:2.682345568233148 47:15.950893850596183 51:5.270558369133066 54:3.3684124461547764 55:56.64398949459108 71:20.8948971406468 76:2.2073669958259856 78:15.165009796806853 84:2.2164418924696028 89:3.7882787597897383 98:32.508646032599 109:20.39418765677696 114:47.01755995630942 121:23.325366983464903 123:2.8360640853016403 127:7.925102234194045 128:2.9702572447565014 131:10.11118229562156 147:13.427607570537251 153:2.4805681330286133 165:5.347868066055705 166:3.1014794704684876 167:3.4102036666867668 172:9.314208659883862 177:14.167721853547636 188:4.079362665050512 194:3.957000574547423 196:2.704507929324131 207:10.414071853700738 213:2.505936171864982 220:3.3564676239502225 263:3.833756874916057 267:4.622536198687243 273:4.057560831480209 276:11.219443652209126 285:3.416355427573207 291:6.789383327508569 # astéroïde
1:32.725930964734296 2:13.34100305527576 3:17.255436361394104 4:2.619226286990742 5:3.1556950148454046 6:15.116450498183442 7:12.557462870973554 8:6.922891207288794 14:2.78128175276621 15:20.78870748270849 17:13.11381159480079 18:4.4331421926558425 23:5.209215986883802 26:42.17543885457635 27:4.18161455847655 28:3.6031842235131646 32:6.1522377792602265 33:5.1573067899334255 34:98.78769993818473 35:8.880647543305901 38:21.80731263145452 39:3.0148763384672694 40:9.752835677282173 42:13.842954922290238 51:2.1581128423008646 53:5.347403106887929 58:4.06813429188911 73:4.198224439648066 77:3.3245790850122625 80:34.285522775114146 81:4.269115958234101 88:9.96365431751649 92:16.216646844820914 93:13.323203197273896 110:5.605401568570412 111:62.82793740981627 114:3.7009626148040518 135:72.50174178459262 138:4.392475508039877 174:11.465409957900468 195:14.102227531902788 204:5.153809789644217 209:5.590683760087019 215:10.712478457762959 220:11.025495167803122 231:6.973909635466137 235:4.2044925744200405 237:25.96432158855967 238:17.433943129342065 240:7.865661485615354 256:14.634320393470672 262:36.14916283378022 277:7.136358363242044 280:6.559544543541579 287:16.915176917768036 288:15.828898022251646 296:32.3997918132651 # asthénie
1:7.682260198506838 2:42.03949414409787 5:47.15586314962142 10:11.223499606927069 12:12.468985765325225 15:5.819131198182873 16:19.932197378093424 21:3.766666755263359 23:7.256319086051003 27:5.247148932775032 32:40.39952801701607 43:4.506497151201125 44:7.605489513428394 45:28.02286014958674 48:5.175359218428267 52:5.918564618299969 54:13.248793756211127 57:4.162058601625735 62:13.805864098363575 65:28.378634946426196 71:4.402563932081623 80:12.199127830828031 85:12.120977388745555 89:5.672858077428449 90:4.160883679793648 91:32.5894301530189 107:5.566724982702811 109:11.30229745449125 116:5.956965187011294 118:7.1246137065888 123:4.671191024999666 129:5.638837237216181 132:6.160237335448788 136:6.060763806352903 138:5.4622449456819115 151:7.465456887511984 157:6.319767427804067 162:5.254197769901355 167:22.508856884254605 168:7.126476787245152 170:6.42740614309411 171:12.134779101319065 183:7.927936711703882 187:17.352190456402 194:34.74801497875334 228:5.371454059259672 240:20.762453773335658 241:6.024481438498096 247:15.438702427499258 267:6.533103573625499 276:6.157970174963024 277:8.233496199860108 278:7.368198252421953 280:18.12846908644503 282:13.223349890303181 285:22.52857239371568 290:5.41016281573431 292:9.723303430516863 # asthmatique
1:6.101022974869186 9:10.933630434181852 14:13.036666952428376 20:13.011271977827947 27:6.576122446183767 43:14.501786247319759 53:7.772542860543444 58:15.784866245425818 123:5.990807114080126 191:19.44606128005383 222:8.062331438645177 # astigmatisme
1:7.493453932689855 7:5.1008010661607015 98:5.801905702621941 109:6.2991710756755435 257:7.686415951890765 # astragale
1:4.511000250229406 4:4.0886898176473245 23:14.734845630699471 34:6.711080896615905 57:4.626474598551022 71:12.523975858190424 73:5.737567370721354 74:15.479756762777336 81:5.81035168575919 106:17.08991131801838 112:16.16698363787904 142:5.656465756897228 148:6.983390526739616 163:5.620526042727528 165:3.6313488871718014 171:5.156163212209098 202:2.9932230666264883 210:24.7430024954941 289:8.06340144733818 # astringent
1:36.34659034603554 7:3.130517397853521 8:9.041960694482567 13:4.51645997103241 14:3.801235916474832 21:35.0946806149506 24:84.57661289561429 26:15.34067718498244 30:5.229641001220202 39:4.0452550616361815 51:3.141408697982601 55:3.842056064262027 56:4.951481161942863 62:5.509320151432326 65:4.294073642208076 83:38.70911427926575 121:5.002062545137822 123:4.671191024999666 126:6.279538953018498 128:4.814152088933687 134:9.779583311863487 150:13.163232994731755 151:7.465456887511984 169:4.149954378061823 172:5.198529925612565 196:4.530307393065494 206:5.473310385551211 209:6.677191950435796 217:13.64087701099396 242:6.42480357501711 271:6.118719934082431 290:5.41016281573431 # astrocyte
1:8.706655899399474 21:6.362394241693531 54:18.76300223546212 71:17.046667752355688 94:18.265398147120553 165:14.467461305266083 188:20.273597022846072 203:23.940883918297335 231:10.744029936531499 271:20.5670250805732 # astrocytome
1:0.6040670551101321 3:13.64494298670586 6:6.4521491142785 7:56.47346735190768 9:13.959605979828977 10:3.9689325613830677 23:6.7153850689389465 35:3.8840673910688666 40:4.314381219471821 42:9.228340778515923 43:4.232657846473223 49:5.412818211169246 51:8.394043107088176 55:9.840367579571641 58:4.8539168590620765 69:3.848030482027699 80:4.443209964693213 83:4.186247643955075 88:4.418581596213248 96:4.497823123038688 99:13.705853361786145 105:6.049518033092448 136:5.780110943101449 142:4.906005784360685 146:5.8793096347105775 159:5.401333811906198 166:4.676885865442411 172:12.603501993050623 173:15.49889375719235 176:5.4676534811865585 179:5.627389425949836 194:23.367461223102094 197:4.519140916360466 206:5.194605598869991 210:5.240160118401274 235:4.992630038706327 245:6.195814506473988 260:6.900141268126825 276:5.877048581804083 282:4.944318777192988 291:3.6497074660801556 # astronaute
1:20.446276361116766 28:8.548363496173673 88:8.589031666329548 100:24.65689806377286 108:25.48216459892312 172:9.10843711668894 173:10.568328374580062 187:11.208961857883304 # asystolie
3:5.242246366769672 28:17.568302704900027 41:7.789252725843003 44:23.574424277338 57:27.650487863541972 145:8.272476567948788 169:27.612464955129266 205:7.747393440642917 258:41.8768189265918 300:25.973760000122248 # atélectasie
1:8.493630007330168 2:35.29994317197733 4:2.651014652903761 6:1.3460944218114936 7:2.178523769454138 9:1.8827673019592335 10:49.736180574269575 12:17.955607456202483 21:2.7803705071140983 27:4.215642435554682 29:9.10648109501678 30:19.10824980748948 35:3.1535114138402833 38:5.109774763592814 51:2.188714126318661 54:19.12309668256648 57:3.1599206649903238 60:22.315471921393353 65:3.287374419498444 72:4.203273169572197 81:4.3032195457313716 82:12.660591385689512 83:3.447804946175943 86:5.348930916660093 95:9.496672377082367 97:3.792907000735181 99:4.7034565618213735 101:13.948326686505377 113:6.619158735758336 118:6.06921387782715 121:26.896418187142732 124:3.703676531865653 128:3.792362314177193 129:4.600266572466839 133:3.88629869314686 161:4.659906526125712 162:4.222550841916254 170:13.515169615379863 175:87.21949036304817 179:12.472433173555034 186:32.81519291150263 190:94.13698896912757 197:10.236932362279465 216:7.516307377015353 217:4.392934144834203 220:11.095866704071602 229:14.766371264106334 233:15.982872163849107 240:7.901120422533048 243:6.169739690644404 247:13.294364745210741 256:5.966648727648243 260:6.12737451661405 261:5.333772042826783 265:4.852239727062792 268:15.37998957950945 271:21.803484058697553 290:4.375538668634454 295:5.882647514305401 301:24.372327591187304# athérome
1:62.75500486074225 2:1.4030016023588028 3:0.6065895529529753 5:2.5948976191220265 6:3.047915902001351 7:1.0778158059094098 8:1.1467306435734155 9:4.915548338277721 10:0.4278872831557581 12:7.616508615947578 13:26.492083670683627 20:16.75126835174332 21:4.741560825898115 23:5.8462006592951665 29:19.31143082837821 30:8.665514117023056 31:6.426372660378705 35:14.04614639775386 36:4.483020731702324 39:23.26514061530997 41:1.0094577825863162 42:19.8608266342162 43:0.581036842317249 47:4.045174390797349 51:17.14497489255651 55:17.05510096256633 56:0.8703872129360429 57:2.548090930805219 58:4.1675311782629745 60:6.2641536270391756 61:5.803058720180468 63:12.371481121763125 64:5.210353563088835 65:10.151999932972569 66:11.60617039879959 67:3.0994215886288843 69:29.18075592922763 71:0.519170014047143 72:8.679155800453959 74:1.549602350998925 75:3.7386790516029933 77:0.49838506008765654 78:0.7679235656226963 80:7.2541030023248005 81:14.085706236241785 83:0.5529352867376321 84:5.340018741253928 85:0.6893925258540826 87:3.402687415467024 88:7.186622666138258 90:0.3850622947495417 91:8.912949356523136 94:8.00592296962807 95:6.46624208259872 96:16.995194387812635 97:0.7775557440010245 98:4.82369523012735 99:179.39647415620252 100:2.3123676089189678 104:1.2700296419354966 106:2.220451762046576 109:19.579317602354944 116:1.634337081057509 119:41.571598840468766 121:8.03317053519123 123:7.125744378335751 124:0.7172432063541921 126:11.647737181232344 128:12.097988332002647 130:2.2319567701321446 131:5.0017099386026445 132:1.8024046700544512 135:3.386951901552039 136:11.01904858227143 138:1.2426111010556509 140:0.37449418786234673 142:4.259251289156158 143:18.36213921605457 145:1.366530027223178 147:5.927166962947025 150:4.274823894019743 156:25.866788121928636 161:5.181071319688183 162:4.383724988004415 163:1.0089763787891048 164:3.769660693916755 169:5.731563024538062 171:0.6937414061350481 172:4.285653903457775 173:6.911560382209473 174:1.2264789796798359 177:3.04319771770394 179:16.287592539293435 180:9.895533436624103 184:4.526746230894598 188:22.834057211354445 189:2.0601834630195954 191:7.48293631239486 194:1.545705859177376 196:11.031159425271156 197:3.586955897151164 199:2.2487341134861434 200:1.3598392949487499 201:0.9707535103107537 205:0.9800516432017247 206:9.348946558380307 207:1.4695117362176693 208:9.870721652205365 210:1.2861825669254805 217:1.2164415547765013 219:6.7468456364704865 220:4.326933713654643 228:19.889235206548268 236:7.684241010142117 237:3.6115026076132732 241:1.68974617335148 242:2.0263620709553143 244:1.887487521027777 245:2.0716371551874615 252:2.2319567701321446 254:1.3198399088455908 260:21.27748236256085 268:8.291591848835422 271:1.7677793264627464 273:29.39769621141206 278:8.311802215371005 279:12.4402426795013 282:4.326933713654643 290:1.2030062989408088 291:0.26625230009257733 294:1.981402757210556 295:13.552809527652839 301:2.5025232213624236# atmosphère
1:3.433657429256388 3:5.766646900549219 12:8.01774599398178 16:7.593698471699232 47:8.233507750110656 70:9.136871037297134 76:7.1262981566626795 97:19.054527381733955 148:9.702101095286752 163:8.322366005077084 242:9.621511326554007 298:12.00675656414135 # atopie
1:2.5606990412685575 9:4.9376283604396525 21:47.927756596379695 23:4.426987239581389 68:6.403152615470155 119:17.12096720243196 133:17.204786837833762 167:7.502217301573703 205:7.328005234059654 211:8.155673868705428 250:7.093267675719564 254:7.79137875680095 # atpases
4:22.899067526642288 8:21.47237364391595 23:47.23917340585368 28:26.108230955054943 36:23.004441713397558 43:15.326259017606692 119:26.775578097730644 132:30.733151281684325 177:15.249736084152605 # trétinoïne
23:3.460793579134295 36:4.844566348194979 53:7.655750386799916 90:5.3546495427079925 139:7.148998705589126 165:49.04988129733018 276:7.3803426192787525 285:6.498243028765375 291:5.10679368904125 # atropa
1:0.2928463146295446 6:1.4920099939044793 8:13.38610759134097 12:4.006589332858222 14:2.9842980560187478 16:9.890771852501285 23:1.6047331185980513 41:47.468892160257816 42:14.504921968110345 52:5.058604382286421 54:11.49384831159977 55:3.023734728139497 56:4.105358293225853 78:10.618725122602541 81:4.483981550245234 84:3.1765482073281968 85:10.376174394211695 96:3.9305591011599166 100:5.886800952562822 107:29.96355431413198 119:18.58045553733946 136:5.199297515399404 138:11.952185471965377 147:9.455398463051074 162:11.533453818357277 185:5.287699252278838 194:12.727620764448062 196:10.073990796339846 220:4.371261204313898 221:13.019384920605823 230:5.432772579581082 236:27.14750047500907 245:13.992465091964943 259:13.758201239172234 260:6.31304683987429 281:5.753857155916274 284:6.574045331984989 # atropine
1:84.01718612049845 3:26.188356166085992 4:0.3417493036967084 5:0.6664640741503293 6:7.1000614394059 7:4.245868076789468 9:13.662924894499861 10:3.41752477735716 11:2.012867133851037 13:7.953948351020878 14:9.993461983099804 16:23.186028186366737 17:2.2895322803501568 18:1.6416599191944192 19:1.853267886180373 20:0.42563062071956415 21:2.631503607277716 23:0.6546129058919277 26:2.2948070577987187 27:5.197774525962453 28:8.338669224149813 29:3.4043374608304573 30:1.4199192839420887 34:12.863357477395098 36:0.35878953980212314 37:3.4017304895792826 38:6.889264258905717 39:3.0880675953932823 41:5.018030064815507 42:2.2795875144296396 43:0.8776094499202448 45:22.775236274647042 46:13.265312597034841 49:17.258350901619732 51:1.6745300840961306 54:5.174734695096171 56:1.203187997052387 57:0.6475487607864141 58:9.68585713070938 59:3.118856561589328 60:7.140066649720216 61:2.094445653101265 63:19.773924578520557 65:3.508127261533353 66:8.421193891588175 67:3.869701227322372 68:3.359038280075712 69:3.2115883843882775 70:2.014610875922235 72:1.4238051092861652 73:1.4473882725539524 75:1.1517171655351097 76:6.5055331614731795 80:13.478300701693836 81:15.870299782563672 82:2.0616153785103832 84:0.5472400049887277 85:1.0011313070697634 87:8.42703815558848 88:4.202705369564983 89:5.982850364145168 90:0.6468021669127503 95:0.8225427808812212 96:8.672895692251723 97:1.1001284992108855 102:1.7272373420604268 104:1.6370303315648362 107:5.785755922174427 114:25.051631763732747 115:0.9112603942460108 117:9.402168154699396 119:1.141281170684665 120:6.457288803952583 121:1.2419128681705776 123:0.9947447507759551 125:15.781890915103078 127:3.8565758843742994 128:1.0997126099555652 129:11.140412154249418 130:7.8547022378234725 131:11.029427855245562 135:0.99849647131948 138:16.360112991961593 140:6.91612579502601 141:11.677653934225406 145:5.889189969775655 146:19.092992959700585 148:2.5040960700359203 150:9.860162530327024 152:46.393359771839776 153:7.322502097001625 161:1.8044255385792758 162:10.036589188246769 163:1.355213405493698 165:0.14404656611723116 167:1.4587826755568798 169:3.263518533587082 170:2.4353512885242576 171:4.190710795608308 174:5.553568109498969 177:17.73791547586119 178:10.925515288975632 179:1.9809892621719745 180:1.7769732188238399 182:2.748830447874629 183:3.8209583418664166 184:10.267578779712622 185:2.1907291868049885 186:13.530556493043381 190:2.948847798541139 193:3.2211389269591546 197:1.0852612916972617 199:7.891519143129798 201:4.920127605862089 202:0.003500208730578483 203:10.03416938810152 204:19.388583444906224 206:5.613001070774253 211:6.447866046405743 215:20.654472546644204 217:1.5795840476744092 219:3.9178048844937257 227:12.624899145212842 231:3.956301664482619 236:1.1456170014633265 237:1.09597713020321 239:1.8293904418109745 242:7.400375949830512 244:12.946375579779865 245:2.48004418853465 247:26.826854210452357 250:1.1473563245710297 254:10.92073171715715 257:1.7522332848877362 259:2.3762265632474078 262:16.067337197359848 265:6.39743143993947 269:5.362581059315054 271:6.819322257194753 273:25.017912782753736 276:6.893549075407853 284:3.366513375886688 289:9.633113542861551 295:8.38179705136063 301:8.444301779173712# attitude
1:19.054138071232273 3:18.554206632592628 5:2.2018497106336357 6:59.01526174618488 7:20.72661340043434 9:1.0277867076796696 12:8.20650739685806 21:1.8238440014010993 23:7.136022658816004 31:2.4017968939555008 35:2.1691709375028148 40:7.691614081060261 42:1.6311213309546098 46:14.110201958699463 48:15.64903044106836 51:1.2920856790482593 52:3.8185193357019465 54:3.166605859103049 55:1.8900591647272558 57:12.605843599174973 65:2.2944777491687667 67:7.524764091888187 69:6.772666181682463 71:2.3932039562355785 80:14.27659969733433 84:6.540421128146227 87:7.882011360967676 88:2.6606934394099344 106:4.52544705263838 114:2.71740808434199 124:14.290959266705116 125:3.2414811003100144 132:10.794519341299413 135:7.8636281152322836 150:3.126831319905924 153:12.985947936717965 157:19.085471661567464 161:3.6084685475085805 162:3.185182610441896 164:2.8540804952327976 169:6.832894187394015 171:2.6544075061098544 172:3.132640810099907 176:9.976194575730558 179:3.807975008274302 184:9.16084068037419 210:3.4363464354332303 215:8.630477846664013 217:3.3496829497887934 223:2.8694516123833576 239:3.6368591911152754 254:3.477803030426374 255:12.353902946013475 257:3.5489058788404515 261:4.266208466890949 262:5.185311631453058 276:4.049130354415111 285:3.214115343013022 # avocat
86:9.05858724635818 98:6.396216181056097 202:5.071284585869336 236:18.02509679168417 # aubergine
35:7.015099416285466 51:5.947613482340687 164:7.785288520098175 285:8.177490342936643 # australasie
1:0.3000540562479242 2:1.144489573639682 3:33.44193693354551 4:4.9965634799789305 7:0.9510313207228331 14:1.4830976417925896 20:1.473032082912599 23:19.376592447109832 31:2.0060875400398017 36:5.059042686453477 41:7.911347171586703 43:2.0894726994320556 51:4.083759708173616 57:1.788537802768438 65:6.257805526986547 66:7.0085831849048965 75:2.42739086605195 76:67.80221645338662 90:192.1036092010266 94:7.60712792638592 104:8.594308529471895 107:3.05684631984652 115:12.449488107361327 119:2.414830580919725 121:7.626299003320516 123:2.236077656580281 127:25.45237330469409 135:6.994506917001139 138:2.9593768627759407 146:3.617041053599619 150:2.709498335478615 157:10.209731130134012 164:7.431140170347831 169:11.248854080925053 171:19.36819088570346 177:2.056760643736819 178:3.054513357594344 184:2.8412000617782094 192:8.627476597889133 196:2.110567005107619 200:3.1010046856417968 202:3.0254338534621525 208:3.1422601015253777 213:1.922119764639258 223:7.463118292439338 227:17.210596499499925 229:11.656844298895267 244:3.7136007529193513 254:3.052959863644349 262:4.739244580413306 267:3.9736538566789297 282:2.73678161934389 290:2.9109357773772615 # autriche
35:7.29881792678459 76:7.1262981566626795 135:7.8382002105952715 165:6.271849505475371 # autriche-hongrie
24:93.70045378960529 40:41.55050337993024 74:8.506377946482825 81:44.63635933673285 87:41.95297204394698 124:7.353439573826793 228:8.016863636889335 240:11.642790968745711 # auto-antigènes
1:63.229151719179896 3:7.710914731999601 9:2.6538924747393544 14:3.635400430567316 15:14.07798570706548 17:35.69540155575042 24:42.6555618402279 69:3.9515879358645094 84:10.37990177642408 114:4.584707727938258 125:13.05582472147271 159:13.79848225285827 165:3.0196305873346967 170:6.25358121802409 172:31.365864588600317 198:7.184914148937168 201:12.611394701613413 209:15.807995829038077 230:6.1228692098435 254:5.3902772236648175 265:5.721739134681348 274:17.03591994963291 282:5.050521520879747 # automatisme
1:0.018535647372497688 2:3.467960845308799 3:9.177128640222344 5:4.928103171056796 6:7.269975579193107 7:10.796155216984165 8:3.1253785151686344 9:13.952382476215497 10:1.354565966462989 12:31.127359335423716 14:4.214603408097483 16:15.94357962813052 19:2.664038773064845 21:13.289139391159805 23:30.629853296243976 29:1.3483615978891088 30:2.1903301982219636 31:1.4929871844876654 32:10.800460219479309 35:4.861221939598259 36:23.947964825531226 40:10.754226595609719 42:29.17975219833213 45:3.9140428523226016 46:1.7012521885573402 48:2.1425116182278394 51:26.29272602000129 53:3.2873456276130337 55:1.044886130365075 60:15.760299724558505 63:6.2283871385914376 65:5.11750153164162 68:1.3270642038602103 69:1.2579072555934898 71:5.319099241062658 75:6.222891760306505 77:1.456054007690502 78:1.8175363866390275 80:1.7479894426786198 82:2.8875920590371305 83:1.5322051701462434 85:1.7156256733265531 87:5.849324731160634 90:9.510767384977395 91:7.050859542274213 95:1.5051790307031783 97:1.8298823804160946 98:1.0126967046368947 102:2.5276274280790583 105:9.010539591769756 109:1.3854196880286205 119:11.575534383153093 120:2.818787850275768 121:39.53047322123072 124:11.146611362478303 126:3.1454711638069845 128:1.829405450815195 129:2.556325330127616 130:9.658704118881184 140:1.2748803035291598 145:2.54152273582704 147:1.3412187875551231 150:2.1574758582913773 152:1.939577701260208 153:1.392838518352014 159:2.5943561741479924 161:2.611288296021149 162:2.2120234710962845 163:32.919765934829115 165:3.1176463906961676 167:2.2334062770556797 169:9.479134122751663 172:2.1629007104528997 174:2.378292258719732 177:1.5402000042738382 186:3.315707784448803 201:2.071619331385039 205:2.0830053258782115 211:2.81418008094371 213:15.455450008599547 219:1.5912588340958955 229:3.8742244845860503 233:11.619127497738724 235:12.752290983285517 237:17.40664092215274 241:2.9089094405377 242:3.2812418759564825 250:1.8838858041415725 252:3.504800688079589 259:3.221380069313968 263:2.6300438396814014 273:2.8420249762958325 282:2.1835777545783293 283:5.597659589126968 285:2.239118435383365 295:10.196427096729737 # automobile
1:6.101022974869186 2:12.154914490692379 6:9.627364972792561 9:10.933630434181852 24:41.93172345284453 48:37.803549419492995 49:16.929339447365034 54:6.563324563359928 57:13.78887588399286 62:6.84169349067907 71:5.716721158185783 81:16.204317577153326 121:15.520549229520196 126:18.121122757306523 140:13.744387038063575 151:8.812694050538383 165:4.457115896603281 182:19.125066024458988 186:18.489595852095704 201:15.709795098709492 217:16.390802057686223 237:15.124784319090685 268:106.96934526697174 # autophagie
35:17.066086646717388 78:7.681165399029764 80:7.596963143357397 119:7.752523340981233 127:17.775754222560675 207:8.654343006739984 299:23.274757504592653 # autorécepteurs
1:18.444526523854343 3:4.085211521960629 6:3.554223138422972 30:16.242976616357055 31:5.848819345782399 39:5.472719679172336 51:11.895464941661501 55:5.263443195233842 69:5.5485950639893975 77:14.468832048176356 83:5.897713433673577 85:15.11556850506297 163:6.598653134759386 174:16.674708154613256 176:7.206196020733618 230:7.760777822862721 # auxine
10:40.100647259289616 16:7.061477823743543 50:9.254743156037735 57:6.774316665179525 83:7.082306611518006 97:7.447489939758727 102:8.2568445854229 104:8.145842233321527 131:8.249936558332523 # aversion
6:14.209951933846552 24:17.369322689131923 69:7.592863969034867 119:19.903607173695445 172:20.58053374044624 197:8.29279990726711 # axonème
69:5.203729100753037 76:31.88792138791292 82:7.112396444405098 169:5.235279776466927 202:9.92092763451602 220:6.325147716098633 257:6.744858485756105 # azerbaïdjan
23:3.3576169146139425 48:6.277937076374705 91:15.69843821249061 119:5.968108728343515 140:13.278704777511544 143:17.977080213435602 147:13.451955409971793 150:15.44178605146002 153:13.58519523675523 228:15.80719881804174 247:7.430723812609724 263:6.8286372498891765 290:6.515527356462989 # azoture
1:11.974281049414495 35:5.585893796517373 41:6.599331125138289 55:5.263443195233842 66:6.126320856262024 74:17.51257614172051 80:6.161698529237115 104:6.953877603318846 123:6.113615453892386 143:7.905929596518311 153:45.97121139837158 155:9.553586750162879 162:6.706668259356381 171:6.129510330302693 187:8.738300023010963 220:6.673981637708384 228:16.532640691698393 271:7.581405580037356 276:7.621019221923791 290:6.864833872261173 # aziridines
1:1.787389342577489 3:3.9666043652177874 4:4.924153228575181 6:3.4377236113921734 20:22.115487129366077 21:22.044601808993875 49:7.026803649876632 59:8.52525464519907 60:7.628114890656542 67:5.819966014607835 117:8.81046979842102 131:65.05993431280868 149:20.969390326318756 150:26.480046950188942 173:7.975930876585446 276:7.49699766700179 294:7.712983370655407 # azoospermie
2:3.694160514601766 35:4.474672280016724 36:3.9790235248165984 40:4.911015537287605 41:13.745066832369199 51:3.4499734648740157 57:4.481371973825461 90:11.724388806799977 107:5.893699018696752 115:12.53253822699708 129:14.741032412227604 131:5.927417141635882 164:5.225697239256569 166:5.2776038968646315 169:11.70187861764903 202:14.99038479832523 205:5.432577266813663 207:24.988034047856765 211:6.249730320345479 291:11.225401466016779 # açores
1:5.880078241168374 2:4.553410092320293 3:18.28576293459126 7:48.720373488387345 8:11.498813272700106 41:15.57919280036454 52:7.138875816764628 54:6.447308881279716 56:6.160261163024503 58:6.342567558505454 60:7.511392047276117 66:5.888041386045006 71:5.601620505369252 77:5.565017876400894 104:6.714049868986096 129:6.856391169687148 158:9.058306955127565 159:6.898789411445588 202:44.93512369285511 213:5.513358820598047 225:9.213868014051974 242:7.649191596722356 278:8.597854896541705 # babesia
1:21.07308488799348 3:16.459844788025404 6:14.816157235736206 7:3.7327599729587075 8:3.789308352227047 9:9.523577628738703 13:5.1428389915842345 15:6.4563456368419025 19:15.617884202804317 38:16.42466890318967 45:7.735822315722955 48:5.808144195184739 52:6.55633968673759 53:7.071565200730798 64:6.352177376082359 86:7.03779115898333 100:7.39571718164046 108:18.456262049146783 111:8.550250086971824 112:6.831436988809903 113:8.322327830297484 121:5.633374937345356 122:16.602618935822825 129:6.274957946990751 139:26.501756374169954 144:7.224110423569533 149:19.51983946455157 159:6.317180316633417 169:4.771648495903991 171:5.315032319481327 174:6.07588084964916 180:6.303003584032973 212:7.256963043106139 234:9.26462427144831 248:8.344724269051023 253:7.095293622994527 262:30.73767677148865 268:8.001038155620396 272:9.304842285957372 276:6.796981989198162 # bactériémie
1:531.5880016191719 2:182.1891777216467 3:30.975214036427374 4:49.68486065060541 5:18.82765431110334 6:67.99896941443102 7:68.61010030391097 8:108.78517578870708 9:119.86251442197306 10:7.984637059800544 11:19.23579074203425 12:76.05562259099801 13:29.462282290042054 14:12.34738670688228 18:16.131460808052935 19:430.9929791925051 21:78.21293752942783 22:10.279229685353407 23:198.04920606095922 24:196.84690645846698 25:621.3762518289283 26:1.1148255025484715 27:34.24794913957874 29:22.533317298490154 30:62.938391993463675 31:1.1605934821856376 33:1.0803010702320943 35:5.311087994282568 36:6.736196403561027 38:3.0105940568581406 39:11.712274123465248 40:22.883181166114106 41:77.20914304673921 42:89.70246720451445 43:29.33849457168428 44:0.5376334555806547 45:2.2039587112999053 46:0.5593538393614993 47:4.680260219034419 48:61.955620203333666 49:21.47079577207545 50:14.854037691355767 51:26.855905301236717 52:0.7345742095970652 53:3.61533886603272 54:25.601295808125883 55:21.308179776794493 56:43.76122049608885 57:21.746178734834732 58:20.713931428099038 60:288.0027299294827 61:0.8591024479161906 62:84.88665526948652 63:47.33245056874558 64:39.89336136842394 65:16.673267135826197 66:103.84641121524243 67:25.574459493107497 68:22.237203310406226 69:18.103989961174957 70:53.308598103844375 71:61.56841469472309 72:21.62153885442691 73:8.117930980170659 74:31.79717821220962 75:29.95580649476186 76:1.4970275509007458 77:43.30890925042585 78:0.019193354831264924 79:3.1420096461689035 80:10.904395849424938 81:128.57258259442668 83:15.015445546856862 84:4.596073840026784 85:72.29537920831511 87:27.659477614625356 88:16.956766736330426 89:4.250178604182091 90:0.7306944015330595 91:14.857775855327505 93:9.823753194813749 94:4.43922502348416 95:81.33111507360998 96:17.6297449338262 97:80.43901629728299 98:30.59184692500133 99:2.171981645471715 100:0.1438294290198699 102:0.03397163229670306 103:0.1875874402491559 104:0.36363268564883244 106:89.09676876825982 107:0.042580627409871015 109:335.35414730180844 111:0.7183019730170559 113:3.0982915229541734 114:11.136378202324758 115:1.4378909281215932 116:28.138580153566767 118:5.2585082994438235 119:126.42112452930114 120:32.5508572108085 121:23.32966459308117 122:17.056226115524353 123:13.575178745781834 124:24.2889643516255 125:54.156594173282066 126:3.278371567274641 127:9.51620589306746 128:17.97707402072336 129:29.631055595659646 130:11.098212724700497 131:29.243289917513756 132:3.020274553794639 133:104.58959714117027 135:7.916424914704217 136:20.067966408388898 137:3.596794645431356 138:15.84528602571734 139:2.149725085556204E-4 140:43.58983856807734 141:0.6431430540263434 142:7.740553747318808 143:10.13724387845475 144:14.808560550783376 145:13.258004368534158 147:81.0972042003454 148:6.842708162734436 150:7.78182850839184 151:2.763651304489953 152:2.29868440949874 153:63.752031520722326 154:45.53936437828956 155:29.04097391301738 156:5.74693377092624 157:0.03202407736296196 158:313.5846861107338 159:7.00218017442704 160:1.4219410331702282 161:4.327795822944244 162:0.146488475224591 163:33.06640664978888 164:2.2014910870228968 165:1.4790153603357992 166:12.420132164825278 167:96.94773053349122 168:2.252506733329497 169:152.3103749907709 171:0.003277363830460261 172:29.37373317388539 173:10.970940669698805 174:6.074276197559019 176:7.2656480213157 177:21.64905541099102 179:2.4952937918050897 180:0.023134199226940922 181:19.10706369753328 182:7.750148497385225 183:0.7324270871282755 184:0.11297320460016053 185:0.009329232253632762 186:49.08925853544501 187:23.63538064979929 188:8.182057830070914 189:1.3508297214670193 191:4.793697730610921 193:9.529420050639374 194:0.6651496696091769 195:4.364784740222364 196:15.59567418202009 197:41.44228104683396 199:117.20755959474923 202:36.430561614226036 205:4.845063070360513 206:32.38015353112668 207:0.576159047675037 208:29.823795678975873 210:1.753639717774507 211:42.41018308895249 212:4.037301508173256 213:0.04890622029127212 215:0.24420020190407155 217:50.901574832801025 219:12.55591132371197 220:10.91902135340837 221:5.210084821573798 222:4.278272609663229 223:0.804018636118883 224:328.36049050415437 225:7.467622720471688 226:3.464075486400654 227:0.9807810919582166 228:31.26060998035514 229:12.821096741888477 230:9.523663975171317 231:7.703685316536334 232:1.5525308164034874 233:0.568221882283129 234:76.57446750988039 235:1.3283360816203587 236:47.15822662729072 237:6.052593295030147 239:0.5547383797436444 240:1.4758994285745075 241:0.0011590799835339697 242:43.075710807217774 243:5.51063284092738 244:26.128465627638636 245:0.06420499554936603 247:1.1720121724324064 248:140.5935618764836 250:11.92809579588686 252:15.233992900931966 253:22.937028739017116 254:1.8323170438013783 255:37.413507952629416 257:17.059831018054307 258:21.075854974931488 260:0.3175471267512081 261:0.04356570494528756 262:0.38624425828439707 263:2.126638867816145 265:2.469353047280593 266:0.46228807852640436 267:1.4376139967142245 268:0.40317954138135065 269:0.25100042449330034 271:0.9448551112023612 273:11.501159005069118 274:86.7086178209351 275:50.46130238813104 276:29.996708881687013 278:9.807551036824858 279:1.4640871620888922 282:0.18159988291541085 284:6.066556281014659 285:3.1665758303656046 286:5.471555656396397 287:0.8844700305287673 288:0.5444603358168834 289:0.5241947351936407 290:15.486966844351377 291:1.6331858842337517 292:6.676394362712366 293:102.35461906857374 294:1.2378138664080398 295:48.96615813396794 297:1.2438821579298276 300:4.992642597250062 301:26.759430796921954# bactérie
1:19.670596767048202 2:5.4966914616725555 6:3.2802601823723436 9:91.99833888461893 19:10.16122122299377 23:34.5343317831001 24:78.7596228265906 25:33.080573579960934 35:7.001886089525814 36:6.043177396632565 39:18.91409355639745 40:7.852368550567435 41:8.955878498170723 42:44.81840975161057 43:2.5630738869595864 58:3.1466971594726494 62:16.902699731136323 68:7.101904451016438 69:6.930779507647393 70:35.51346137731147 78:8.26876788914617 80:21.643877896264843 81:9.327547104938748 97:8.297289117284544 112:133.09076354149843 119:8.40572334395726 120:54.40684785926732 121:8.66679366950861 128:2.8487918886120167 133:38.54096638600427 135:8.024804956016084 140:2.2285574173782994 148:48.23397513769143 150:9.042642131477452 158:79.76987115763094 165:1.3895171042415182 171:8.04528546378202 176:3.7337351513284998 197:8.257857818410997 201:76.68188347851562 202:36.41364986288349 206:9.598337217387412 211:26.4995086458655 219:7.73935172932242 224:14.514411670028863 236:2.9061673057068957 242:11.486233194297343 247:4.283948179206259 273:10.546874295528491 286:31.682307574569514 290:24.438539982854934 # phage
1:8.706655899399474 3:13.449655122945774 18:19.313897126593744 21:15.715479782522955 46:17.58636446586834 49:19.69903529738889 60:20.910775073727628 129:32.22480710144392 265:46.92007155486085 # bactériurie
2:6.816945821431779 12:8.3505688184241 19:9.278001547325994 112:37.05286691525992 # bacteroides
140:14.885152231652423 165:53.994537507618965 177:15.568069789230748 202:11.502948000102567 # bactris
3:4.6565835860939 23:11.364728734650964 27:7.290031793728804 66:6.714556258206437 81:7.380940220875785 98:5.801905702621941 128:6.8481630997912495 202:4.487408672736482 206:7.520078476032936 290:7.455892245882272 293:9.832442344093897 # blaireau
51:33.54434155845073 52:6.246717267822939 115:4.876492043000717 131:5.927417141635882 140:20.029438428194936 165:3.4903262740194925 169:4.469173172481373 202:47.717229751959735 # bahamas
20:11.940496122089778 36:11.679694018642197 57:12.71487269809109 67:13.419503852869234 76:12.358212563048008 171:13.795691125618978 196:13.474308370449862 # bahreïn
1:2.2554730914642334 7:4.939086405144409 8:31.951386651583025 40:15.814646064015161 52:7.8060948555151075 67:6.365536574727082 68:6.060016848091213 89:7.557188276313933 129:17.9677599166016 165:12.859795338519627 202:4.327618547675383 # balantidium
236:8.776603923503178 # oléorésine
25:49.43482838361827 40:13.990334323312531 48:6.174377090833201 52:6.924790406844411 57:13.109611586855628 84:4.979740922811647 140:5.123446058003097 153:32.67978265144406 154:20.47739137450705 158:8.842738443601 197:5.7887749961246255 259:7.370211540604131 265:6.900736306611056 # baltimore
1:2.400481397124142 7:5.1008010661607015 9:4.761689700564658 16:6.464084882924165 21:5.7682704158270415 43:6.532830139996026 65:6.314306232455465 87:6.716691753645738 106:8.710249877284852 127:6.522168463123146 141:7.876801551469214 157:19.699401241548237 197:6.82826382896586 203:9.855906049732692 205:7.147749886890281 212:20.299369506195717 215:7.1055718117779865 239:7.779767550896753 # bandage
1:0.18617627503403023 16:9.384547240547024 29:15.857810732015569 35:3.088656848242897 51:2.1281382220243494 54:4.135866060396749 69:3.0537670448457646 77:3.2921533122193787 81:11.186182227337383 94:26.56900753775507 109:3.207949797390828 123:3.586876323943138 124:3.637296252168577 131:4.494393935439019 164:3.810935810659431 165:12.613291399698564 169:15.602877465563257 202:10.657404855095628 207:4.644271627414089 219:3.4512393131480157 226:4.292869651697494 235:4.17107121277125 257:4.53052530975585 291:2.86219176114838 # bangladesh
119:8.770668745413166 # baobab
36:4.635804089607051 95:5.41510112970741 97:5.809070007444393 98:30.629246468099584 119:5.8648478905196555 129:26.788891701415597 147:5.208710352012556 148:7.51467594417379 202:3.487422318171063 208:6.661964760030437 220:6.221546212745385 281:7.6311763181455055 # barbade
1:10.537641940070264 94:8.495891140924494 140:7.61533814641797 223:8.41976836895184 # barbeau
1:2.400481397124142 123:6.701792257291965 142:7.22520792174789 165:13.20371964273494 202:11.844807574679313 291:5.926637564221251 # berberis
1:8.126459198489473 5:3.0919598915364257 6:4.833979731186332 8:2.139884678396972 12:10.14355291601449 13:3.4048851577027954 20:8.009094221606613 23:41.972207338275126 30:4.098306119251646 36:2.58888255316022 39:2.9516085904942257 51:18.790862009852614 55:37.546610284552195 60:5.138170639394305 71:16.273366033865845 73:10.973051930284978 77:3.2603325915244006 82:12.451573530315825 85:9.800527996837149 123:3.5546649960767045 134:8.60840390584922 144:22.88871611330627 163:18.543209904319152 186:5.309553504863211 187:6.107587492598484 205:3.979046596271983 209:33.2555174765347 219:16.666357064494207 262:15.102608418713187 279:32.75772508850237 # barbiturique
14:16.94017639504491 99:49.10558933538479 143:9.637369948002291 175:24.893889068525638 215:8.238741053276382 260:10.387588680311474 # barorécepteur
1:3.2922436360700265 23:2.142202583503888 35:18.346442240643594 55:3.6239379340771474 66:4.460520724334382 87:4.462595181051596 97:4.590990828449168 109:4.058379348950858 115:4.331930237860664 119:12.044384791938466 121:12.313044494507299 124:20.097297800176733 127:4.273916082793155 135:4.453278525006009 146:14.654755624287692 153:10.861008610526069 164:12.10921998858819 178:5.33780796170227 207:5.525891165641292 213:4.094894716286286 215:4.841402702756711 241:14.38097042149428 250:4.653802837922916 # bachkirie
140:8.015049615385475 202:56.4702315134516 # basidiomycota
1:24.32665460487273 9:2.14503807263664 20:8.810662240996514 24:2.9564499219989093 31:3.6919785751769405 40:3.8653077427841116 43:3.7846219492708335 47:4.32989389332286 64:4.976478045230635 68:9.658333415678849 72:4.500995271199613 78:4.073107545781462 81:4.601635259656035 84:3.289351543670185 85:3.954926047902698 87:3.9605513170692457 90:9.565873725506382 95:3.7065669816047304 98:8.83078049148949 102:4.8691471260216135 104:20.864101162277993 114:4.0284049956289065 119:4.141462095827867 140:3.426599045640581 156:4.619200298245096 161:4.960510730511839 165:7.569676950446863 167:4.544262833509458 174:4.704988522638923 177:3.748342024946932 217:4.691940917079235 223:4.189092928115894 235:4.536511812072521 257:12.54732038198113 262:6.574195515152015 279:5.80782211658306 294:14.025690184675474 # basilic
3:5.373999499985941 5:2.8589594167129166 6:8.770044517142125 7:1.8734767544232382 24:106.49146204068472 30:3.8555787700492545 35:2.8245965648871127 41:3.7768671166142744 49:19.42378161521686 51:6.227094101834693 52:4.52729098832652 53:5.030698364884243 64:4.328748290807556 65:2.956163994989261 68:2.872986511599169 69:2.790222956428715 77:8.67545185326463 86:4.997607191956226 87:24.145651596473307 114:9.451213247020828 116:4.564902510854581 123:24.08635387178491 124:24.29809262250905 130:5.258353796579279 131:27.861048562050392 133:17.056002384149114 138:4.081664072405342 154:15.516687108057164 159:4.294775325254754 164:9.744836616187547 165:11.771300521583631 172:26.23195747038413 217:65.83304248700816 236:3.5130242381460413 237:9.559879870020586 240:17.875026670317524 271:12.178576179326932 278:14.678025336592157 301:5.560867878104522# basophile
165:49.349669090760834 202:23.331961117519793 # bauhinia
1:3.7466995381774497 8:27.662898435458835 # bauxite
11:18.590330345994314 23:4.0940410609604765 45:20.915703623020732 46:6.528752032894038 55:24.06718964885246 57:14.92977531677904 72:17.14211253515371 84:5.846820993377134 114:6.622718754877212 135:15.995529998489856 166:6.825477739196417 174:7.321995210444093 209:75.76460168346492 # neurasthénie
1:2.7343263704908205 6:1.7303728560231195 20:9.15206829032102 23:6.162079518712826 39:9.674478611997325 56:4.390031757351034 59:6.6032489189837085 66:4.12541437454755 77:17.938073642177734 80:4.159664028240761 94:19.855730243941796 95:3.8721861551587073 98:3.2554283322609843 104:4.931295515964852 109:17.669217764939255 114:4.1956428276808895 115:3.9979219379506348 121:4.440055764548156 129:5.070953641908114 140:3.590548634895074 147:3.6727229423675527 169:3.599703231298529 202:12.267386759934713 210:4.952115885611714 229:26.106004377352885 263:5.151582332536421 291:24.423516929805825 # castor
9:5.348383187026192 23:12.619511076418563 30:7.8721783976319 116:8.612208891453596 194:20.016009668711547 227:8.809081395880103 295:9.602840053903021 # literie
1:5.857564484770525 6:18.318392642981827 7:0.917683958364223 9:7.177858242086009 14:1.4450766746155215 21:41.875307134455625 23:19.10173435093691 27:2.716267364849824 30:2.700163713543765 31:11.886551941172497 41:2.625666002395119 42:1.2367774490735146 51:0.9257715178446444 52:3.3425157243409056 55:1.4788258111914139 57:11.146079124863494 63:2.38733702712742 69:1.7119094582086343 71:1.9568746093085205 73:2.731880814610593 81:2.798620458661539 83:2.007018015095166 84:1.6108282652177346 85:6.910359806958377 88:2.2140764402304924 90:1.747643520084292 98:1.4432290510915746 99:58.0341983555133 109:17.543488679851087 121:2.492075541342336 124:2.2404849966174716 127:2.038974110582357 129:3.0796992989611156 139:3.351985153209174 140:5.874916092111896 147:30.770713200669427 163:2.625054561531811 165:4.074278387918509 166:2.447791956210538 167:21.549064681348057 176:3.1813493941666047 179:3.332159492787685 188:3.3952567133740628 196:2.06912129629079 206:2.9254081043120497 210:47.27777369200987 219:2.069967839087344 226:2.8526601505570013 236:7.288515423922681 250:19.943299463130508 261:10.238113417315473 281:10.707784472266884 285:2.750952108575342 291:1.5429387767712146 # bière
1:8.03245887830053 14:3.9210984107723394 19:5.881871449628184 26:6.393744802267318 38:6.280620834437224 42:3.663322973258239 51:3.2582163192952702 70:6.071462154269419 71:4.524372758458511 119:4.992654495329713 140:4.261678639594988 147:28.617537323866554 164:5.024647437349106 165:3.298239977509272 169:4.271023609885357 219:4.653414396209699 226:5.518796220206793 265:6.019314518927828 278:7.494087081884474 # betterave
20:28.991167416273584 50:17.30585445969728 68:12.448381075219048 69:12.267867403497082 76:61.027625500566856 90:4.782731560898911 94:5.623429611496387 104:6.133235842915479 138:6.097189559684783 145:25.567847983023942 202:3.142461968162021 220:5.855147245243931 235:35.128938920699646 # biélorussie
1:8.713490277710715 2:14.752744206903442 3:33.2558862450792 4:20.5902752348434 6:19.65257354276567 7:6.689177332463865 8:10.036953598426688 9:1.3062999822396553 11:1.1262702931872455 13:2.135784194789894 14:31.444190978575552 16:8.40927231672972 17:1.3674612843540623 20:41.68514107848359 23:28.478686230395663 27:27.151544136388743 29:0.14331382244455343 31:12.328073885936487 32:2.1772446751458503 33:9.703103876567349 34:1.344431304614219 35:15.31309370916996 36:30.109988192236514 38:1.2848864397789872 39:0.08438443005479133 40:0.2883755947690114 42:5.348464767862356 43:2.1210080071083572 45:18.392156919029674 46:13.486984721528927 47:25.887642489345065 50:16.447773651047914 51:0.4511896421112922 52:38.35366265399965 53:1.5001898930976674 54:6.9400724718789535 56:2.805979150092103 57:34.96978240464098 58:0.5782980397308712 63:10.0191568355005 65:20.729674385737304 67:0.25002144899994083 68:0.1341376955036021 69:19.566999093197673 71:8.277896629392258 72:0.6412804571468307 73:7.019394548942627 75:0.43692314500593477 76:250.52141329448378 77:8.151007833858001 78:9.705187770191035 79:13.910330347864711 80:0.3508053785721091 82:9.038164282141334 83:4.9243689735673275 84:0.07223356308010212 87:0.33465817793987135 89:12.93936798212073 90:1326.5458550007584 93:15.58300068190993 95:2.003925067066471 97:2.590307406929308 109:0.1598019335854885 114:2.4971650294641003 115:8.818744239135139 119:2.676538285778264 121:20.110207791132307 122:21.013199671755803 123:18.220044390173946 124:0.35319728838682907 125:3.396135250144146 127:2.1056432534359235 129:3.945830829615197 130:1.6869437146640056 131:3.8798270125251673 135:5.474544968184905 138:34.761291490405114 140:7.358997288380834 141:4.267601671071793 142:3.1810214233566754 144:1.6223626715755932 147:25.12346192124773 150:3.195562312291292 156:3.463677140693592 161:8.202484521421914 162:6.9927991721809635 164:14.600798943309242 165:21.20884622866871 167:7.057660339634382 169:15.282643888538688 170:1.4970765238896615 171:5.5012601753715975 172:3.205678055241802 176:18.617258288138945 177:12.592503879958684 178:7.832023889580309 180:3.9937280563250344 181:23.55380216546643 183:2.783973779131759 184:7.210044798129757 192:55.199396922685665 194:1.0553930845001478 199:5.803491871084742 200:7.967889778112997 202:0.06923985161521092 207:37.047089731757346 208:3.978672645867184 210:0.8253983972036772 213:1.8442111866256439 215:37.649350966125844 217:0.7647851725384651 220:3.2442595067563023 221:1.16205473068655 222:1.7335087296436182 223:0.45578321970267105 226:0.7432132295152927 227:9.456782774059205 229:6.487801432095206 231:2.91330042331674 235:0.6637195227549965 236:0.4325406388005659 237:29.653187208569094 238:3.233433840768685 239:0.9704097207799843 241:9.102597980427568 244:1.3665313047881127 248:2.5794355846379724 250:0.4337892014996998 257:8.03138361183356 259:1.4443351788469447 261:28.140023803339787 263:0.9640232258102825 267:5.531846583768463 269:7.2160083483143485 271:1.2566675103609102 273:1.1315235832111326 276:4.85523863679574 282:0.6335225572088875 285:0.6727081375614363 289:7.4854179546595985 290:3.557357660878682 291:3.6092125113483524 294:10.07856787012597 295:11.685679972009746 298:25.08006752254453 # belgique
81:16.204317577153326 119:6.192890120395904 169:13.763737963459379 202:26.71753558867228 226:6.72583561748547 291:13.283012583793703 # belize
1:39.318209589919256 3:133.07378398572968 4:9.14975776222693 5:10.795790216039922 6:2.136446241572486 7:0.8146188279360599 8:0.8542528314114126 9:21.172247011522323 10:5.784656435609945 12:2.221349448374983 15:31.108718775027874 16:6.162671685167272 17:3.5245054711644976 18:63.8535207550079 21:20.768195610966785 23:0.31680866991820406 26:16.960255524448367 28:73.04835154484267 31:30.99792944400195 34:9.643762445793142 37:4.697819382096092 38:79.73198037167536 40:18.18262550454985 41:13.625775891732564 42:25.695272831795577 44:12.354608587950402 45:4.319791905330059 46:6.58998769956699 51:23.212702637548194 54:2.5671312650278515 55:5.032756891946052 58:2.4732478092202337 65:11.09754197453784 72:20.764983029488878 75:12.840246370122136 76:15.789193166040057 77:1.797680336753505 80:12.350918172340341 81:2.6602283214347304 82:32.02418066017146 85:6.622747781358872 87:12.254427025073579 88:2.0820271406032176 90:5.632968901298134 91:14.129597994809652 98:4.95222564794297 100:10.670103348820964 101:3.887207268133513 103:4.110967058038262 109:1.7230624478598555 113:12.49885013470305 117:20.53053413308776 119:2.2381914157331257 120:9.042543524559811 121:2.356711612271889 123:2.0623269261833523 131:8.40477336945767 132:16.63668217725913 142:7.594145325579919 144:3.8296415384461944 145:8.448005700468899 149:12.523422238090607 153:16.98284479056527 155:32.15435195044637 157:9.81421687137029 167:2.6071054747285904 169:5.6122867672151076 170:10.025982497838298 172:20.621011099879745 173:10.431529984023944 177:17.705913669514945 189:3.7160292841938323 195:18.41452432223401 196:1.939061732197546 202:6.0420359884018335 217:2.7441062927810322 218:35.23360401733675 220:2.5557139561720876 221:9.172719994337546 237:6.870927882534092 238:5.612393412090685 239:22.743488125095165 242:10.020859901756905 244:16.938819057459344 246:18.17190759743204 248:12.54319289238206 256:11.197566512199192 273:9.092069360834861 277:5.4306664743300255 279:17.81135144913896 284:12.037625938519113 285:2.612993473224314 289:20.885593317148345 290:2.7278202747155134 297:5.852869212009024 299:4.4142421452962814 301:4.19990641087141# bénin
1:2.7391819002877744 23:4.619330220019938 71:6.803175820978568 140:6.5324083862022775 147:6.618960181088963 196:6.934793544891127 202:4.8556728303626375 237:7.221198247801985 # agrostis
1:5.673046671404526 3:3.7506697232433854 14:12.572162145220343 21:12.4998926944914 23:24.76022475422441 27:6.350615763460458 35:5.240855765950595 40:5.682625525293128 47:6.162135016921792 65:5.382440308068725 91:6.422430401261486 98:12.567480153718474 142:15.423681604092598 156:6.45898421500503 165:4.238243044256247 171:5.782310052236042 176:6.856151230255793 196:5.623168219588143 197:5.89195464462423 201:15.241767876252027 207:6.86170090943182 282:6.325147716098633 # bentonite
1:4.1230241200176465 6:28.07931873093595 23:7.758677507138425 27:5.503091358328731 78:5.0544296179860675 80:12.724579940770852 84:11.250176435671895 109:20.241034057093447 119:5.124210773541831 147:11.712115911956735 148:16.3467893090555 165:9.546899094564541 169:11.5593279734383 219:4.784183263118698 228:33.90789303436514 265:15.114989033273405 271:6.377090343726336 294:16.079949652257426 # benzaldéhyde
1:14.683599783056195 4:0.881698039749996 7:6.5362670027864205 8:6.691305493843701 9:9.514522814911658 14:1.0059762332695934 16:1.5062072104103008 20:0.9969768906405345 23:59.55454466466818 29:1.3392419647600162 30:2.1800575911853053 36:3.9477126553519115 40:5.645436100107505 41:2.10868396334098 42:7.707258477696999 43:1.561242634892362 45:18.119704976970635 46:1.6915588992721062 48:6.755535655676897 51:0.5523485141561054 55:4.267974646814091 56:17.924675767540997 57:1.2827923098653706 58:6.671266819293813 60:3.1423779738698743 63:17.66698309987938 65:1.3880350464123652 68:9.609556877224799 69:9.356718765700125 77:1.446741546082142 78:1.8076862279436388 81:7.063613316115138 83:1.5227663855290106 84:4.555071222370781 87:1.7107318111392065 90:1.2818645030203166 91:2.2583131046040603 97:1.8200163517799473 109:15.26479329403769 112:3.053314226228875 115:1.6009355627166713 119:6.174665259604024 121:6.425571444192338 122:3.1011055992278598 126:3.134491431549339 131:2.5109237364342336 139:2.80984971709212 142:6.771082183412354 147:15.047030689542375 150:2.1472362206948112 153:9.847575320842347 155:4.8539740241685525 162:6.906142273235466 163:2.1080987747679147 165:0.5773412576530806 166:6.332983568954208 167:6.952362983448838 169:1.273241611954714 174:2.3678444206560747 176:2.6441769544977407 179:2.7905755159113 180:2.5709620881271706 186:16.240389067422804 188:2.851939570079979 194:2.735859726848933 196:5.536027258599723 197:23.802677074428257 200:2.5232105638343008 202:2.0618052258303936 204:3.0934103814140586 208:2.563033418854207 210:2.4377203371195506 213:9.927387585113138 219:36.1151867950257 220:2.1733118656123693 221:2.8690852484976928 226:2.3265943303155403 227:3.0152068198214668 228:58.637830247736744 236:38.55195045696927 237:1.8152606835582503 241:2.898067732914876 247:8.961002367883188 257:2.544166776343898 265:14.55974021579138 267:3.3718122513493296 289:4.37189260267842 # benzène
4:5.045306870836744 21:5.185616973052758 23:26.298345361940093 27:6.699515625482935 39:5.472719679172336 73:6.7167263064680975 82:7.462917588870376 88:6.1364390047908515 129:7.096425302900226 155:9.553586750162879 169:5.580292179670439 212:8.0827593645711 236:25.903238231887794 244:7.725499281969157 261:43.28236362115997 # benzoate
78:7.681165399029764 147:28.714981126289462 281:51.14518971146796 # benzocaïne
6:5.9371300194197145 23:15.392139172705734 140:8.015049615385475 250:8.778982987346826 # benjoin
1:49.846802877560606 2:1.2849187405914713 3:0.7715748690775878 6:69.41272167032638 7:4.388334467192325 8:4.491838448428801 9:7.813969668824317 10:2.01521399691057 12:13.88260362046258 14:1.6334347907689144 16:2.1919868797792192 18:15.834774293963653 20:1.623114265968733 26:18.12533296720235 27:15.067392530253922 28:2.3854514408142253 34:3.8650055246072412 36:5.397845830149977 39:1.8435743962026654 43:7.020447591384124 46:2.3933760177394867 51:19.47297901585721 54:2.919448528339116 57:1.9457199022483413 61:17.43829930079399 63:13.989169376872953 65:2.0622663669286205 66:2.412185954725867 71:12.543978772721836 80:7.432573105775164 81:3.0146263743508257 85:13.372303661223846 88:2.421202351039901 89:3.3311083316185313 90:17.99331547645588 93:3.9938657882058917 96:27.795329972283593 100:4.367685311371815 110:89.22608773333184 114:2.476934263061378 117:5.058320457051587 123:7.3407334993842746 124:20.258952423776893 127:12.823215614861486 129:3.2989451098821836 135:7.35082024066481 140:6.312150824984887 142:2.8719503893176053 144:4.202243009841996 149:5.281037214164845 150:8.359108623540425 152:28.651703032409706 159:3.3386173693137655 165:1.1239925005847766 166:2.6588746349866805 169:11.790413353867363 171:20.11261762065178 176:3.4016382060610693 177:6.948601492334387 180:24.053241597626307 186:10.860872874023768 189:4.0873554134166445 194:3.4970454751364533 195:11.443817435888857 202:0.6613656813631829 206:23.276171642856426 208:9.273872984599073 211:3.5671958952233047 220:14.992147364376747 222:11.371139149264094 226:39.336377509571406 228:39.193982690399224 235:38.58040496079299 245:18.750990576865988 247:10.575372028195838 257:23.934331756154748 263:3.3758096868828704 273:3.5960667667025574 279:4.1738367213402325 280:5.244832485711742 282:8.417177737548991 291:11.10227470692372 # deuil
1:0.030645506176141733 3:0.7951574872768729 21:1.6332747371844645 22:27.439252358799827 36:10.44619574611248 39:1.8737992075426244 40:2.35796647740409 48:2.897403810563949 51:1.119047411576372 56:7.95704739852829 57:1.9763205560601245 60:3.952313357389408 67:2.281051507630047 68:2.0155450796816097 71:2.1901591080172955 80:2.47583107278233 94:2.7274270562292253 98:5.721696410863461 107:3.264546281129732 124:2.480195050302077 125:22.779718068760694 127:7.068708787162694 130:4.313706656441837 141:9.673582046289829 147:12.11678703700475 148:4.1609062061945234 161:3.390120540550128 163:2.8717384832514457 165:1.1505132460789056 178:3.2621895058068424 196:2.305100854820695 201:2.822191508449462 204:18.134135887681648 205:2.834285690055955 217:8.89164341587964 223:2.6590384382825243 226:3.102733881999305 227:3.820926202367795 228:3.080737818515741 231:5.689841459371301 235:22.605860228291863 239:9.484814123016468 250:7.81293076586547 260:4.820038236553392 281:4.272894505008356 282:2.940877895796462 291:1.7641275954602438 293:13.519723254555641 # berlin
1:2.123326650227735 6:3.813470312022046 58:6.854606720083057 69:14.5224080755697 81:7.063307114235098 140:5.841141104622303 165:4.843592806447573 205:6.830519751609512 211:7.65633269180315 291:5.612519932643129 # bermudes
6:4.93857769573506 253:9.36623645232154 # béryllium
1:0.04478871107531145 2:6.3367788774323515 3:15.210100565952983 4:26.01217657676923 5:21.327565965810706 6:13.10694391582557 7:11.041410325600344 8:17.182301712816965 9:1.4313033565530369 10:21.528935915865727 12:3.3035830036724017 14:19.726565305039085 17:29.727556392682402 21:2.284325273119812 23:13.634638729759343 29:2.7181368093067038 32:5.6365346634624425 33:20.47280493398308 40:3.053863162406993 55:2.353837374532836 68:2.6930940816022035 69:21.030508556485913 70:19.59174053559779 73:149.68463425628337 84:7.561753700613277 85:58.02829076051586 87:8.925730423613164 95:22.28824499495172 100:5.154174252486357 111:6.291449428814194 127:22.57065870997187 136:19.935526642104527 139:11.403425548195415 140:7.841351755050125 153:21.72377508041308 171:3.147068574511023 172:34.05362723274796 177:22.462106579694225 179:37.64998004195215 190:13.532849755507522 199:12.906961911197111 206:3.9027915656985135 216:6.960111220995234 218:21.683024966756737 227:20.20819640860362 228:3.8042398471020973 231:6.4546650069601315 237:9.171446928182947 244:12.067990410658256 260:13.909081739038141 261:12.30925228773551 295:22.574740952344957 # bêta-bloquants
26:9.797325852110013 42:6.9891054957001035 107:9.08369826731523 156:8.866774107417463 202:5.922317829446824 # bêta-carotène
1:3.7466995381774497 3:6.095066479565952 9:6.202234007252461 21:7.223675406668309 38:22.535524919640284 42:6.9891054957001035 76:18.072086672895754 123:8.165482301713405 156:8.866774107417463 # bêta-lactamases
69:6.510070885298028 71:6.803175820978568 119:7.283288409582587 140:6.5324083862022775 147:6.618960181088963 165:5.526834266192342 167:7.700890509300001 192:7.941879303316566 226:57.68873936366017 # bétalaïnes
98:6.396216181056097 165:60.46208900921454 # bettongia
1:8.493630007330168 8:2.2301958736093663 20:2.801815088575347 23:10.174433864737733 27:11.146416466088144 35:3.1535114138402833 51:2.188714126318661 58:4.102058376084564 67:16.896244820020463 75:3.860080442377869 77:3.357631520145007 78:3.778799331894832 82:4.957427427401312 90:3.158787843740255 94:10.634070815857845 104:4.46184682880801 115:3.5396451066793833 119:3.8465532066503774 128:10.276053024018566 129:11.933025636887855 164:18.110432165305717 165:2.225994870358311 169:3.1482514925043947 202:10.859557397764101 210:4.482476681758547 237:3.7874676604173554 239:4.6891234045251275 252:13.98644367086553 263:4.680221088089917 279:5.503441082248136 # bouleau
5:4.986043933907261 6:2.951122498717585 43:32.74401489389662 66:5.4852794757744245 73:6.072175859446153 88:5.495328039774187 95:13.261440935160023 109:5.075191829092694 140:4.934127804883326 141:16.116202596111336 146:6.975067045761972 169:12.689829354888646 203:8.608693899600986 211:6.734893357396716 213:5.1125035584363365 260:8.002749693365322 # bézoard
6:1.7683067666700738 8:2.699063797477565 47:11.82710123963113 52:5.393977497431933 54:4.714959227776729 76:24.907610885273456 81:21.04739165756135 87:4.171731502702768 94:4.474896419158899 95:10.541926455485639 119:4.353667790133672 131:5.077846820682952 135:27.74150420671883 148:5.976769008894799 165:7.994639028450967 169:25.571239349374803 177:10.628495381062054 202:2.091678651778825 210:4.99716320788025 257:5.114372066000964 # bhoutan
1:0.03147946557325793 6:57.49761494564134 7:23.292503353258567 8:0.35159158679646235 9:0.1770916699588354 13:4.749764803966124 14:3.4787514378018813 20:0.7131002949811169 23:1.1862516920684993 31:1.1593713065361293 34:2.7037291962667602 35:4.100282791961628 36:0.6316135779009665 40:9.523495942762963 41:5.9163546634944 47:5.753111770466884 50:3.0326950145313414 54:6.0775978553777 57:4.11210697252802 63:10.379998028653578 65:1.07040881436854 66:9.795857590577068 67:1.229801364046195 68:24.673963253474593 69:4.035771863095277 71:32.25989096594119 75:5.42344399953049 76:7.821909520541971 78:1.4644271149304628 81:1.9108067556072674 84:0.8572034467503727 85:1.3681221649635047 87:5.058886454350584 88:9.82436487857541 93:2.826072676510532 96:10.053609386137442 98:0.7196792706309069 104:6.574217111396403 122:7.999184685530237 123:27.457751892998136 127:20.244711104590415 128:5.295135796620724 140:13.109963912307839 142:1.780922938188107 146:7.83849446887784 147:4.222945420012386 150:1.7883980689406072 153:1.0663281952784496 161:6.956474453087828 162:11.445252127354317 165:18.540783628534623 166:10.572946486950503 169:8.273473201718923 171:15.23877982293795 172:1.7935976385086028 177:39.50947886905475 184:17.78423186933075 192:47.942090583334405 196:4.774949972268546 197:5.259262549519343 210:2.0681606762554265 213:45.14878566623019 215:1.6825866107816783 219:4.776694579217523 220:1.8134236067289038 223:1.5602925643087078 227:2.629452270358542 241:2.515146915318838 244:8.033587987625566 250:5.412730496256089 254:18.681587114400994 282:1.8134236067289038 285:1.8667364278987173 # bible
1:5.121452440087019 3:9.664545031806442 6:2.951122498717585 8:10.672752640370527 9:3.5711355470085713 14:4.588249043689807 39:12.472972274447283 83:5.258345640694719 89:15.807706017135587 123:55.627617179997 125:15.077254073288175 127:5.295204947396012 132:6.975067045761972 135:5.477909093420999 162:14.955917972343912 186:7.278043658258286 215:5.872241590873805 227:6.9659605879839015 250:5.681802954507215 271:6.9333010658148595 # bibliographie
1:34.07312129564736 2:3.5074707410063604 3:0.3253829980507176 6:7.350379405457541 7:0.5662814324486872 8:21.178089935679196 9:18.89828305194805 12:38.62901304345464 18:2.455626867821973 19:36.74085558314815 20:13.467756433536293 21:1.0055668528371537 23:30.83684141310196 24:0.9251799878043665 25:2.4212219637080667 28:5.833911070874877 29:1.3668181745480446 37:4.311383236160341 41:40.73399416769213 43:16.300818555529045 48:25.88376288112664 49:53.10042898254061 60:3.175547310026576 64:14.135226704204888 65:9.964234915457682 66:44.930168888802214 68:1.3454402376008068 69:1.2760111607183757 77:1.4748962407530108 83:5.46919408950348 86:9.187522814106739 87:23.43406201604297 88:1.7467377699895232 95:15.98564358770285 98:1.0296830043167495 99:28.7277541470433 100:3.61418585398932 109:48.96690296940689 114:23.779479801879845 121:2.011478414736367 122:3.1342071420458177 126:149.4277769653008 131:2.542843599495687 154:4.605292284533062 158:20.41683932180301 165:11.081627907661781 166:6.399601398254813 168:26.728790394879727 169:47.7751158995574 176:2.6764027495323046 177:1.5593205183364867 179:14.703365092488156 195:3.6156463466523565 204:3.126499099279617 208:2.5950760199426735 210:2.469460677777427 216:5.377261529705813 217:7.306836131864831 219:10.65472112298201 221:2.9017727188964293 230:67.38744758133191 236:1.9019823118366028 248:29.023488627199008 250:1.9039706879473082 257:20.789512395094068 266:270.7672379996517 272:217.51373187348145 275:4.454797289501762 280:11.656970676002025 287:30.860497287269936 299:65.18908540295854 # bile
1:16.349862321124288 6:1.9757365865513496 9:2.5565306246747457 13:4.242556582646778 30:4.951937587649384 35:3.8840673910688666 41:4.871118933633876 49:5.412818211169246 74:104.03222537183856 81:5.058309114232408 85:4.405098194564877 112:46.06008868511277 117:17.167596724152297 119:29.565583375315956 121:4.725418399602885 124:4.447963986619344 135:4.401484938392557 136:5.780110943101449 169:35.59420959462036 173:6.351210265155864 179:5.627389425949836 192:5.236119861866935 196:19.339912671753154 197:4.519140916360466 208:5.378571350935504 212:85.36429205322469 217:13.067678440569619 219:4.257268246111239 220:4.944318777192988 224:18.134677895879392 242:6.143210125511057 262:7.041123774424831 # biofilm
23:20.320625160909785 42:5.714415273115255 73:7.487696863438614 109:6.478452251466082 124:6.934848643927065 263:7.9513409807415325 # biocarburants
1:4.246707200592069 5:20.188234357509145 10:20.34129258714641 11:6.272987676294709 12:5.174606125265589 14:4.117437866043487 23:7.896220637305596 29:11.873176136906121 30:5.555262548592867 39:4.36362880266163 40:4.911015537287605 63:5.210457669915372 83:4.781234063131525 104:5.8247614917940895 105:26.746724698102845 115:12.53253822699708 119:22.284539609448085 120:6.254762529257637 124:5.046197506301459 125:5.6397213959240045 127:12.413069575184487 159:6.00817592243 163:13.743708175721375 197:13.023911980335933 202:38.82386244909194 255:7.275617187100577 276:6.486809906840216 # biomarqueurs
6:3.1292743906202025 14:4.776389844167416 21:12.28706655229854 29:5.217826540729501 39:5.026055656907399 42:11.821568247002133 57:13.109611586855628 66:5.676078273314817 88:23.883668408395206 104:15.850112498624476 115:33.78373473439273 120:6.932874753565499 130:7.6735650051681255 131:6.6037998991676155 152:14.716206839350018 162:15.353222879193659 197:5.7887749961246255 202:25.272864084524596 235:6.270615799989201 257:6.640929084247182 271:17.11031236042134 276:7.165982375600011 282:6.221546212745385 # biocénose
3:4.832178676992906 9:4.9376283604396525 56:7.168633772390732 58:7.3521581396248505 63:7.102159770948234 71:6.605455501466504 122:8.481762076069934 165:5.331504846542923 210:7.747138888013601 288:9.866686027253296 # biotine
1:4.12755796114754 84:7.867885010166157 172:21.486856015476963 219:8.421192255968036 228:9.285481437709295 # biotransformation
1:172.49324754601824 2:17.984864114878686 3:101.1204774786005 4:15.02995053086323 5:2.4462534694303995 6:77.54852595571617 7:42.77636253771331 8:40.380922468887654 9:64.20422231020133 10:66.53192234876501 11:39.65793065320481 12:27.532951728888374 13:98.66930933388387 14:88.74803969206654 15:33.287022407750186 16:685.1058168960627 17:1.324189873974179 18:0.5134740288952252 19:5.037322894858993 20:231.24407120175556 21:2.6660387196714015 22:4.1253782055714785 23:0.0989379825268155 24:34.59559371559259 25:0.48057208490917636 26:18.34667113043454 27:1.5883245996338031 28:3.8892220859301063 29:24.49504560558114 30:8.801671204358858 31:287.00658571244645 33:6.562389884030219 34:6.543123767657759 35:17.001748517308496 36:224.14174825805335 37:0.5717681250516761 38:70.84032345400925 39:25.814331976269948 40:17.561232556212428 41:0.11633909410425128 42:3.380077136743247 43:57.782244521935624 44:32.98298071848816 45:5.631796051022946 46:21.765251324704426 47:29.81302323280109 48:15.098631904061376 49:4.839278283209272 50:65.25574317378272 51:15.292449740863873 52:49.959543129793126 53:7.197825668240368 54:15.50475660191337 55:1.5195509800098899 56:1.1056541318911142 57:99.25194331364249 58:14.796786931165606 59:35.44546872459639 60:10.255803521109828 61:63.00740091648925 62:10.172201869745415 63:1.0084191354784076 64:27.56759775199449 65:6.845803788508084 66:29.68625279677199 67:23.834824053357888 68:95.35733688791191 69:3.9384312262972827 70:25.009996951869386 71:55.822152683084234 72:77.21259577279432 73:12.19397924214815 74:24.234260987688195 75:32.03969905004467 76:43.99996987752515 77:105.2411337029815 78:12.577592323667288 79:3.435861478052226 80:18.669585457211667 81:3.7974601470477762 82:5.7973015601005615 83:5.3110549377841165 84:2795.734048157079 85:11.791368403247715 87:103.29516846649064 88:38.170193642150444 89:2.383898095973973 90:69.46300902879167 91:0.06008728389335362 92:3.6095179862219586 93:149.83430908014935 94:17.341932153048635 95:5.1731039125508715 96:147.12645559133153 97:58.65025828588609 98:435.9407307504168 99:0.7388982915192872 100:4.793676601927559 101:16.107678683221067 102:67.40157443218527 103:8.715732002055033 104:0.021525278404100363 105:0.07232807913487051 106:1.830932251913818 107:26.20475179946857 108:2.576108190522313 109:12.005763212156955 112:1.2378138664094065 113:3.3911425233370376 114:2.2726004293572744 115:32.14670760529319 116:12.451702424025177 117:20.656468734219466 118:5.710969821445912 119:85.82647757728175 120:0.005603288488778322 121:5.1041184868444445 122:1.300651023988758 123:33.62872409489529 124:52.218764207404874 125:3.7334432144611855 127:137.51455382364136 128:15.971023622371424 129:31.444013015534498 130:11.89188919977368 131:14.199304568253867 132:6.306390368515317 133:1.0438713305145326 135:8.861811576819807 136:51.865841558939564 137:0.8891207333180351 138:6.845499268464733 139:20.409693423564434 140:4.021420267886562 141:59.69552991621942 142:18.83854452322863 143:10.916365558456343 144:15.780746962833897 145:0.6210593347400136 146:1.19922395831803 147:14.521721119616718 148:4.197723456463952 149:27.646343047542583 150:135.88771372599913 151:15.533874517703218 152:28.523642472761672 153:18.22908654516697 156:63.02056439866222 157:6.827711240842037 158:3.6359012733700675 159:18.631324716815385 160:11.267434951145061 161:111.65314058419251 162:0.0789104059811101 163:54.35419538865164 164:2.633520139901911 165:15.7301940985752 166:7.496039049294441 167:9.03707556543345 168:163.05091819948893 169:2.327469214205191 170:4.018066294108024 171:150.20324040977314 172:5.830730055551769 173:20.67967178538456 174:105.29824260171958 175:16.557457225035023 177:10.443910780164664 178:21.88087553143881 179:16.08229847683553 180:98.26212155970755 182:31.98119559766843 184:6.350532967468306 185:0.033786947499630286 186:0.10814116972487961 187:14.621837474743058 188:12.542330283283318 189:29.334489394996954 190:18.037734090685493 191:5.236424829404546 192:4.311153376434725 194:38.56110743656715 195:31.809294635380333 196:10.82916114093378 197:0.06659653560676031 198:2.881348422335715 199:4.618489328958695 200:26.63579818230727 201:34.550229611213865 202:15.51448365327301 204:13.914125559611486 205:22.07148153741144 206:44.041590918061466 207:11.400347043431296 208:41.376243076962744 209:0.18054244462393465 210:0.01834611512978898 211:8.704361202555042 212:7.819836901961247 213:18.484740865104033 215:29.86874989112279 217:9.768448095342256 218:16.091853863719425 219:8.080532796801716 220:19.142370890960347 221:1.0048143081663758 222:1.9279052490759123 223:1.0553060532105867 225:3.895249747259302 226:3.9634803644468244 227:1.1883917384239362 228:0.40361259933246346 230:38.22872755136114 231:43.215852981245014 232:29.88370625278608 233:59.52366595562496 234:9.69983518755134 235:41.3753538255246 236:2.5679338233442124 237:48.91952381962198 238:4.645522693310765 239:132.0648072473714 241:35.4024722729576 242:4.0120327845234085 243:0.42880286876326146 244:10.141942145925052 245:24.435725305271596 247:0.0689780860876918 248:3.427673989885446 250:0.9956774946168975 251:222.09704868530304 252:1.8491162020292207 253:4.082057682936468 254:21.867426868271995 255:5.261611205908115 256:0.3264839444676174 257:10.812931523450096 258:1.5042669567084666 259:3.8645295188768274 260:0.4065923738542378 261:0.08566989113147674 262:19.875104812973422 263:7.875981624209943 264:12.858678433975227 265:0.0034758048023532826 267:70.68833032524172 268:0.5001399976327593 269:9.323326261213653 271:3.3200800001157265 272:5.0694536972052795 273:16.357137605047566 274:14.714220009834795 276:6.29905273930624 279:7.6092958921134555 281:1.7911555364256535 282:1.5448332125294413 283:15.883568365129511 284:6.53348356154826 285:27.869334398044003 286:2.649489293322816 287:1.0099997745281835 288:11.356562780658711 289:3.2347090194076733 290:20.64027931066912 291:7.129534357178344 292:2.2545614705923427 293:11.892610301957431 295:5.2406115285414 296:2.207273810040522 297:1.382241676169683 298:1.4836248643069072 299:140.82482249161694 301:22.86291585249241# naissance
1:4.004452860155873 7:9.305036702918022 23:28.41296170542483 36:10.418752192643197 39:11.206384161257564 54:33.058226625332445 56:13.061803958513199 73:13.697699295125226 79:18.625173091233812 82:15.191468208677705 90:11.444365175075346 104:5.687307300114829 112:15.577195934855526 127:4.6823644585082285 145:5.812018101157747 186:38.05079235955016 195:6.947124835725967 196:4.716686238438301 204:37.13402229237713 227:6.34171030363229 250:52.68286617402616 261:37.72986051941779 272:8.85180756753507 # bismuth
3:3.1011298639239446 6:2.2456503572943394 8:0.9050554430556241 9:0.6418168220952322 10:1.7519351541159367 12:2.2867612194509808 14:15.323844701339587 16:1.9233745355503102 18:2.882286261270122 23:2.4545796123749164 25:2.846855541141424 31:1.8993651903625641 35:10.903140795657274 36:4.833820334059395 38:3.4936820165023508 42:4.610784378898548 51:12.680867492129968 57:1.6847249599609697 58:7.635910700992959 65:11.312753341565239 66:2.1377638780741153 67:11.932775976907473 68:11.053932924268802 69:5.690861854360884 70:3.296313505472391 72:2.6344019733432247 74:58.27555703060314 77:1.8601289027070673 80:6.837375009936214 85:2.1345365673774666 90:5.770246623066337 91:2.7110630818534807 95:11.705479629645856 96:6.943255180629262 98:5.086379845430022 104:2.877071108808487 106:3.964425088666361 115:2.0237615962868123 121:7.385529164564917 123:18.80747894349815 127:1.972672180603192 137:5.260683036824654 140:1.6665602761148164 147:1.7376623174377854 150:28.333957431616525 153:1.7928041202528884 164:2.3323729377460927 165:3.941177122609728 169:5.749479065834507 172:2.601484618232988 173:3.9490862438359637 176:3.109131861316189 177:1.9494231287792634 180:8.679635578989933 191:4.239250159085545 194:3.2032976245229436 195:4.066716045129157 196:2.002599653605394 197:2.236561693779989 201:2.5066793293877914 202:31.110201729248647 207:8.84818969523798 208:3.025667846754574 217:8.21321399314897 219:2.003440093949258 235:2.667365161096623 237:2.2494517888789494 244:3.594111324467299 263:8.784069341527978 274:4.580703731133645 278:4.658952423416541 285:2.6804809279790547 291:1.4810392263969887 293:5.044664934589711 # bison
40:8.480681929250023 95:8.312965693081187 98:7.656802470147623 202:6.317958105390602 215:8.972638912082894 271:10.04681977893589 # lamellibranches
6:2.7155865636974363 8:3.710943932599773 9:3.3282460324342864 24:37.53970105090356 31:21.58577931955484 43:5.051879768531193 46:5.209863541720135 65:4.837132303189528 87:22.4328224780147 109:21.174095862247768 116:26.32808398345043 124:5.270613729444212 163:14.209752896122872 166:5.502765473419856 182:53.578730718625785 195:7.314688984648206 196:5.075934143700094 197:5.342838139811886 200:6.167929547428806 208:36.35693730881635 237:5.357394695080124 286:7.770476508406993 293:8.32541479608206 # blastocyste
9:4.453092936655239 11:7.679786699328161 24:22.982840574239532 31:101.40088077938424 69:5.818940282212194 70:7.681839457794702 72:6.959719259343003 80:6.433673205398407 124:6.438559075232727 163:78.99208826190778 201:6.8172655786149505 208:7.389446042149643 220:6.946972162814355 259:31.34408201860213 # blastomère
2:16.049416386297402 7:6.2175089541306106 9:5.87347085875529 11:9.134809729397908 13:7.673179218723778 17:9.457365073687797 140:17.653783765548873 165:6.271849505475371 167:8.455937120381789 # blastomycose
6:4.482404809193352 9:13.197825374984891 29:6.628210615574176 49:8.122151201578385 124:17.23963572463462 164:7.3159864374961305 196:6.934793544891127 202:4.8556728303626375 254:7.990277282321491 272:11.112832455018877 # blastopore
1:24.349866863050252 3:2.8282958737882877 11:6.069430161125981 19:34.912022738624685 29:11.460130012474876 31:29.395912109627158 35:11.300428036093608 38:36.53049965551288 40:30.126349243896627 52:6.043207389506672 55:3.962072277562405 72:77.79621030559836 74:108.83938866106804 98:18.328886534922862 100:38.95506442229564 116:6.081654373680927 119:4.992654495329713 123:30.466340100758675 145:34.36245540813907 148:6.629700125921615 150:13.418003725327967 155:8.20557768182399 157:48.90074015847962 187:7.393333390818025 196:4.652453111187134 209:6.802600634400454 212:6.741329632809454 226:5.518796220206793 230:15.65301105294169 236:12.773335644959126 253:37.743711720506745 257:5.76138149763733 # cloque
1:79.3437511778207 2:54.10171710990681 3:14.705228004202123 5:2.5621937626205153 6:0.8500321724154576 7:5.598824961392438 8:1.651589591407575 10:2.6080159123464957 12:58.33798840915621 13:29.910641809783037 14:2.2024773952951735 16:14.646517207964648 20:26.173650754844683 21:19.065421090225744 22:4.751279710068727 23:8.245393287195744 24:2.0717491895775804 26:4.551016904670053 28:2.9959077261919296 29:7.774568909252711 38:11.597023065659648 41:16.789498333791652 47:3.3827316646124714 48:9.644853785957068 49:35.890371964872166 50:12.4666189316155 51:10.700223031849674 52:4.209860499000236 53:4.709969817309561 55:12.834579707232262 57:20.683960331514893 60:29.297235309810297 61:11.365064153725507 64:10.720006417254378 67:8.310718303950514 69:2.494819193079239 74:4.145851325034769 76:42.89067236611288 84:2.384700993524989 87:3.025727477562349 89:10.6349267021818 92:6.0683148741407535 94:9.280736696852852 97:8.928096927880665 99:4.040121298807861 102:18.1734541668112 106:21.31327982408355 110:12.666798030072153 121:24.100971795303483 123:3.011973069757792 124:3.061123995038066 126:4.5615918459423455 128:3.147465169400146 130:4.9364011879825345 132:4.4451559347259435 135:3.016872273328242 139:4.219610851969427 140:2.514799036980765 143:4.718928210946159 144:4.858752464302241 155:6.334026771934037 160:4.797538326339836 162:9.801654957480384 163:16.787482582740058 165:1.6476689805604667 167:3.5910061991755766 182:5.0477561616924715 183:6.184081811530561 186:29.99658657002408 188:4.264146581895446 189:4.742164394685344 197:3.128997362439383 198:5.622530989801573 202:4.477823671298629 204:29.085233552645757 215:3.3876133111857993 221:4.282270620206935 231:6.325053010161724 232:7.310088439593524 233:5.917584331269176 234:27.23995227016276 235:9.83410402175741 264:25.45506424636737 271:4.404678031701243 281:4.895057626063281 283:7.077213167230735 285:3.5972019208400856 298:16.865229540096852 # cécité
6:3.328590589262258 8:4.349070407216085 13:5.717777739681614 16:14.123431405623155 18:6.719743749717347 38:7.378059795125078 41:15.57919280036454 42:12.258703990605008 101:7.869273363931629 103:8.103824784364953 128:6.020761899322917 140:5.33392862612582 143:18.20504530044636 150:6.404592086534611 152:6.151126535438303 189:69.50209748637742 206:6.6890323879566935 223:6.126376981643262 254:6.779296345476598 # clignement
1:67.01420070329502 2:1.0862736704815594 3:65.97371385807436 4:1.2821463106764328 6:5.383035681376716 7:29.937507677340523 8:4.028505569923614 9:3.3506673403843283 10:1.790277759200851 12:42.306787756647715 13:2.029955905428076 15:15.980757648985369 18:2.9247234594702105 19:8.947408782626598 22:3.840325958231993 23:0.37552185631268603 24:1.303351402758787 27:7.950311742964324 28:6.801123945838099 29:1.7836096443321097 31:1.938438244282444 34:3.6108738655913144 38:3.537375987264103 40:2.0936868898483247 41:118.8432600737625 44:4.935311023834981 45:11.580828531533758 46:6.817961290220845 48:380.76293648328425 49:8.819832068287699 51:3.9473646987254236 52:9.263492595253991 60:9.990062464086003 63:2.3595300780331065 64:8.865391684057597 66:2.177865937769743 71:6.31737076849001 78:2.2820056276128353 81:2.769972229325916 83:1.9802193937823573 84:10.576532245567133 86:25.907656906434365 87:19.048679979005982 99:3.1486621021702526 100:18.774444355519382 101:35.864425263890276 103:11.152067239386492 106:18.460528903273747 109:6.081596828733224 111:5.228744134114195 113:12.741156687430506 114:6.995193815141201 116:3.3492561369975014 121:2.464032954663551 122:9.902767208906019 125:2.7490236561199217 138:8.369824426441674 139:3.32249424452323 140:1.7044415894693965 141:15.997789278827169 142:21.043285104577116 143:10.290591508664209 144:18.263131964928423 145:8.683100201549996 147:5.976256611827962 148:44.41748316566359 152:7.358379707407867 160:10.4490032803969 161:8.833790235726921 163:7.7569609191236735 165:4.0202858157131445 175:21.56324574070177 177:11.965803236798086 183:5.250579796145258 186:3.8288783165262372 187:81.0475432669582 190:47.38013553307933 204:3.613116095203316 207:3.1572432840637608 208:8.752537084227102 214:15.351358475843439 220:2.6646763502657853 222:4.075968993740142 230:3.671284499328156 231:5.390114059197495 235:7.995814615861386 238:14.213747008948626 240:6.271644369546301 246:18.417200577761943 247:3.691110307912146 252:10.72872595337857 253:17.87956847812747 255:4.293804822027584 256:4.367492413410338 257:8.71173129308084 258:6.127440822156875 260:4.524401481494131 268:4.693879037331845 272:145.4266358097689 279:3.9172521781142042 284:20.844143456026867 287:5.4778015581117545 299:29.08593851820843 300:6.1058505506795715 # obstruction
1:26.811980798687866 2:0.15466497720252623 3:4.512960471075367 4:0.022504739309105147 6:69.49053569216886 7:5.560263264132033 8:184.4051215417558 9:0.2557951460609445 12:0.04223468026335852 13:55.491976798001616 14:24.521329492671594 18:0.4028088842018621 19:2.28682997405234 20:3.8651825142931924 21:17.940122747070106 23:22.14735684120957 27:0.1301273524763092 28:0.5248643142687835 29:0.9202409986835118 31:4.575861272420538 35:0.7915762609508815 36:36.18228255387943 38:0.01480241996171259 39:1.3196954744985159 40:27.05667971079127 42:8.3251542508408 43:9.854558594906726 46:0.5420142673831448 47:2.7017399914538203 48:1.247752883577555 50:1.5723357067759545 51:132.02125629000787 52:15.323601268399887 53:0.06405923117883894 54:1.3430622756984567 55:0.002157989788452221 56:0.9115969038222796 57:0.09474132928118677 58:0.15675861370053715 60:3.3972007331646696 61:0.9078273976757257 64:2.20521186625723 65:0.193350517774002 66:0.5659253490528822 67:2.984398286978036 68:58.43234588518893 69:3.4506783551153966 70:0.8096164659979722 71:9.215683435767135 72:276.19195431233715 74:0.7141488476436565 75:2.264931284854478 76:2.988759573159341 77:17.741673555461155 78:8.81821920704711 80:1.8826385568670168 81:0.2802784428067207 83:0.7290250571815967 84:71.83514788622045 85:3.5405369656704315 87:1.810187243918534 88:17.333350972747464 90:3.604880703927104 91:0.1024103061347844 93:1.287164812001996 94:2.5292343690588552 95:2.7522674680191312 96:0.41970830830049294 97:33.774590827006406 98:762.9946253169036 104:0.04807170305023555 105:0.042405149975410936 106:1.648351592694111 107:0.45372714174591805 108:0.3292386007799071 109:213.57083334752522 114:0.43510257827054594 115:0.42390948734766204 116:5.239138368977923E-4 119:12.166905245544957 120:0.7887444650818642 121:0.9840100822012833 122:1.13882151186434 123:17.144349482012267 124:28.608804633388306 125:11.706970419264593 127:7.209492768415274 128:0.3868483959053107 129:2.058112004262418 130:0.1286480425513496 131:6.863705149440213 132:3.1179661684096436 135:3.5287653183787153 136:0.005611742160201551 138:1.7328233891103475 140:36.40466329896939 141:0.002002290599111533 142:25.542375929034005 143:0.06623397045084764 144:0.10430167208428717 145:17.27439329957713 147:10.694385657535635 148:14.630856768537404 150:11.007079243823428 152:4.42227177381286 153:6.164703990407286 155:0.8613726924780108 158:3.412618505231918 162:0.12720809994227128 163:0.17530375488414804 164:15.630695662662198 165:114.89213154287334 166:39.93156968375494 167:44.465184136677195 168:0.3124482106017985 169:15.772034531918687 170:3.709471259114414 171:8.208056073056127 173:0.11942052846996831 174:3.717119019255898 176:0.007255786010818208 177:2.8803350569981503 178:0.45166439858773405 179:15.256298910033895 180:10.29102669900875 181:4.390754370491098 182:1.819661999822439 183:7.446149868047228 184:18.98398566448171 186:0.07136841516017053 188:24.13324377895681 189:1.4080779704388855 191:16.96296678582575 194:4.905116598827492 195:4.473238136357733 196:134.13354992237234 197:37.744159465642234 199:0.13488308128737658 200:39.208028972172954 202:294.88512383096037 204:1.1291105906593517 205:283.94901157015573 206:3.8077079588869127 207:7.468472713610301 208:10.247410260550147 210:3.937359894893386 211:2.4276517504924007E-5 212:0.11409163809840289 213:1.0658974775742143 217:0.06663278003279414 218:0.12168651767135946 219:5.776186050782966E-4 221:8.44518583653283 222:1.7421680945157196 223:0.063557981188166 226:425.13055248169775 227:1.0319343732960715 230:26.798238848768147 235:0.23721749090763747 236:47.869257056754265 237:37.942477130662915 239:67.1969388106241 241:12.106966176521029 245:0.07537098887418281 248:3.2076825965160567 250:72.43939817883185 252:1.6659311118750888 253:1.3963758720130397 260:13.621240642816899 261:0.05299362670785538 262:0.40964927807168733 263:14.11527185468505 265:81.89606987817385 271:8.967132382751716 273:59.58755585879887 276:9.131534683377494 279:3.9990862368696 281:0.11540946880894111 284:0.4740061103932291 285:0.11495798343356753 291:144.73102701186895 294:10.039988004343343 295:0.22924154202930305 301:43.88269552677601# fleur
1:6.7654480242865445 3:0.7715748690775878 4:1.4897576174792717 6:0.4408084960032511 7:1.08423188522717 8:4.491838448428801 9:3.7957971252056812 10:2.01521399691057 15:3.469760220561143 18:8.9703006097089 20:1.623114265968733 23:2.9400856755956233 27:8.46651860191684 28:34.82514929311008 31:2.1672702239773396 36:10.343304167228347 39:1.8435743962026654 40:2.326180711618732 41:21.970284033675462 42:28.005101645887407 48:8.325770258308244 56:2.657212832056263 58:2.8233378500017725 59:12.284641187124409 60:26.54819314444562 68:1.9848077471215881 71:2.1588567057153245 73:30.277239370116355 76:1.795534654935576 82:9.950970608439466 83:2.210076646611461 91:8.605762203244964 98:1.6315273893981495 106:4.266063835599624 120:3.571974659193502 125:2.9933749595008767 126:26.514216707952396 131:3.2625722283640908 135:7.35082024066481 137:5.57001698647328 139:9.807347531215328 140:6.312150824984887 142:2.8719503893176053 143:4.064471045050971 147:6.473556626451376 160:10.978117349982819 164:2.611376164957407 169:1.9350910618799604 172:2.885927956929794 178:16.015976079452212 184:3.0132470589191374 194:3.4970454751364533 195:19.58486436181292 200:9.187200177915283 206:3.1429441620741256 209:4.293092020570286 219:7.0685640305390365 221:9.934509718785066 223:2.626507984280119 226:8.756505106494986 227:3.786522426944695 235:8.512343847766985 236:2.5873573212138474 242:10.788102390003136 252:4.278816699340244 267:18.91752697480596 280:13.227688681909804 281:4.238039974423541 282:2.907767464867288 285:15.180032274819832 # cocaïne
18:31.810235576672884 74:20.025841695093288 105:8.991010365725728 127:7.119784779887446 131:19.51130600271209 139:20.180406421767856 150:18.676547614004473 194:20.016009668711547 # rougissement
1:2.5606990412685575 6:19.89860158932373 7:5.277725071548535 20:5.9700793026265 26:8.50707587598464 87:6.896505124336263 102:7.836635739011996 124:6.934848643927065 220:7.444769025397904 239:18.880377839502696 # cocher
1:0.14565838055431127 3:0.5011385950491747 7:0.7765873100628657 13:6.201664267932288 14:1.2821699322977205 21:1.2546483343175874 25:2.7260603451754637 29:5.663707176205495 31:1.7883986229893092 36:4.5987794405106275 39:1.4801478488689594 40:6.339603431477258 42:1.081239382040774 52:3.1461480538217543 56:2.2605502244810913 68:1.61420593029887 69:1.541239173476747 70:8.969174075482925 71:1.780343943498025 76:10.038036414041644 81:2.6080660334779973 85:2.020521446930658 87:6.525104401097794 94:19.56649516401282 107:8.227326434643622 109:1.6756026127319004 115:1.9111197611997643 119:57.51171079408262 123:2.0128067502069134 140:1.5591689209903115 155:5.2225600901047375 164:12.724694209319761 165:3.7164525427700235 166:2.262160747629769 167:2.5551385654311796 169:91.83460457156261 173:3.822201087432809 177:1.837764502383158 184:7.776960449057874 202:112.22498200638701 205:2.400463908195531 235:2.5479987177755166 241:3.245397070838052 291:21.255066393810118 # bolivie
1:7.2795296915441705 3:17.884780938749895 5:12.290809471692878 6:37.735155835982376 7:1.1791035844992357 8:1.223461365860007 9:0.9306427079741976 14:1.7392116199668672 21:16.907043112418737 23:58.947586828209964 36:5.633847194972221 39:1.9523916642337906 41:2.957836517848897 42:1.519859319995962 47:2.876230361537078 51:4.635956597148059 65:6.852266056415617 75:8.003681905151243 78:7.840376385174511 80:13.867675078875155 85:7.605072378108982 87:2.529176404003993 88:2.5363631083614284 94:2.812159066083649 97:14.15633153517393 98:1.7372743299505577 100:11.698292053308831 109:18.98278911940466 115:2.4091848668132854 119:2.698601575736939 125:15.651535399320151 142:2.990628002383343 147:12.388224965016557 166:14.571456347298414 172:8.62208203650919 176:16.951276203141504 184:3.1328392855799936 197:2.6293485008247077 200:9.440421422937623 202:0.7427660208295805 204:3.99102304743495 208:3.4383287060732357 210:16.26686812856181 221:3.7581378993472656 223:2.7433950096273794 235:3.0722151832688773 236:7.9878042373719 241:3.788292955502107 247:4.069972492482737 252:4.403961991832062 260:12.550857101238552 276:18.182583146887698 280:5.372239820230456 # bombe
109:6.478452251466082 165:13.58111851427871 202:21.047225300397844 # bombax
6:2.8687640427541314 20:4.488535846019655 23:2.9980155250190776 51:3.8257945420240307 52:16.121262447986254 54:5.953069063566488 87:5.398706208619043 146:6.885185353416184 165:26.776647375352315 184:6.054389820932005 202:3.222375950918867 206:15.217390341615364 291:4.620909027570182 # bombina
20:5.628371153786916 71:15.429438179614674 164:6.772774410390528 165:4.992585793706486 # bombyx
10:5.225735200148778 31:5.399948814616914 84:4.979740922811647 89:6.677003843247753 104:6.500538493834553 123:14.159836899818654 157:7.32886741415609 166:5.949541711151488 180:6.67079719725325 201:6.09253565074274 208:6.661964760030437 241:7.031524992362008 282:6.221546212745385 # brochure
6:2.8687640427541314 7:3.81459848449549 9:9.695371218282267 10:4.948014007291682 43:5.21726834467217 46:5.375639084360599 71:13.027777402712982 84:20.830926700868314 102:25.79269312382858 122:6.969067301105601 128:23.359205256996283 147:4.9310642144911965 153:4.996391687870368 177:13.16551187023396 202:3.222375950918867 236:13.998233728941555 238:9.15073850730561 239:6.451473044214815 250:5.592904956554376 266:8.199972406277247 # bourrache
1:13.734958422499835 8:25.108054628937026 23:21.422456237089243 42:10.44795422581188 71:4.723631717359007 147:11.854780661526881 150:13.834410002902196 166:54.07304893591168 169:70.70293843263015 196:97.71252215659533 # borate
1:6.630447146467904 3:2.369380537710311 5:17.980498349030285 7:8.171072956546146 8:8.285396058774323 13:11.012944609464984 14:3.436201749236799 20:3.4242355087333705 21:9.482245897327589 28:4.2801055514805775 31:18.660294638630315 32:16.51690741942801 36:9.271923599109142 37:16.99827516943514 41:20.919087696482617 47:20.651925911822868 60:24.385613284444325 75:4.507690648343056 78:4.424973773882705 79:17.44460052795955 84:3.6323909283264184 96:19.770737016423528 98:3.4339911885536534 100:15.533209270014087 106:6.26489395506648 108:16.35336589600617 110:6.307567792544921 123:4.2969564549199335 148:6.120516315608626 152:20.289211388413754 162:4.875826599961609 166:4.576889084512747 171:11.359047194738169 172:12.396340486126512 179:5.525872257122476 192:13.036119157004721 200:5.233572352978039 205:4.7300602427276 206:5.09368688431467 235:4.892041046419296 237:4.433798372904367 247:5.934001185679191 248:17.434561119001255 253:6.071180060560059 279:6.169761188998679 291:3.5525227953879126 # ennui
1:1.8762693680784523 6:19.559213938109608 7:1.0713589127187593 8:1.114497651287337 9:0.8307805669202265 12:2.5487965859737964 20:5.603964471259843 36:15.917984223684478 51:4.377661584544833 52:3.5475139837323733 53:4.038553707073412 56:2.641160631461765 57:6.32024992633404 63:2.581468912744658 66:2.39642614651474 67:2.2339423251097354 69:17.754656309670505 70:3.5743836524117 71:2.1434527161838117 76:1.7807628052554185 77:2.111496688637754 84:6.00811492337602 88:2.405430945620608 95:2.1651529084773333 98:5.622872529787494 108:4.746917959679201 115:19.508996693677965 119:13.886571173294941 124:2.4322838640047277 129:3.2823079962180435 131:3.245962592841346 135:2.389824849870589 145:3.2668672829971714 147:24.92129043284616 153:12.15217147515107 162:2.9214498558053354 164:2.5953752436632773 165:4.452228412027338 169:24.543705381657734 174:3.0961811769121703 176:3.3849265915046365 202:21.720656725033386 204:3.8502680368271966 207:3.390135511121103 210:3.169408093678115 213:12.234204946559762 236:2.5713838693202966 244:3.8753255217508524 260:4.76738059355487 285:8.505855867962703 291:5.852872352415127 # bornéo
4:3.091141899287059 7:2.6040402867327557 8:28.982257264010993 9:2.2964598141331707 23:39.08431504317938 31:3.8575171913662345 63:11.381788721673034 78:4.24054803893676 81:4.77112950549616 90:3.6104445998364016 138:4.895798796207448 140:17.241301861391943 153:3.736051333094367 169:9.887617464204332 179:5.337758665097601 197:4.235078568295752 221:5.422629542657254 290:4.844166688175815 # bore
6:2.6441471730127803 23:2.7716277534570493 65:4.759877863343893 76:4.452381495889642 132:6.637998790478712 147:4.689311572208836 153:4.754353461680494 165:3.6313488871718014 169:12.003906810292285 223:5.389280246666468 236:5.346341690633471 241:26.284451499968426 257:15.042760014573153 # bosnie-herzégovine
60:6.766230142116919 69:4.583028983407988 165:96.48055706455231 184:14.429144094633747 202:78.41140453531769 # bothrops
1:2.2269427601612297 6:2.9841549530981895 21:1.741081137103762 23:0.616105760454569 27:3.085933519253232 39:1.9851114502411131 42:1.550657730489121 46:7.645558533311258 51:1.2166274039175207 52:3.7234735909490593 57:12.314456576962428 65:2.2072795298205237 66:2.56177455065329 67:2.397075174888857 68:12.447535953067002 69:25.314239490833614 76:47.019299594219284 95:2.327272667419459 98:1.7691168774912391 107:3.387898659295853 114:2.627258990942781 115:13.490201762729209 119:8.050840484549976 122:10.762067986726056 124:7.763425790437861 128:2.6820866410557627 135:2.555087801164973 140:2.069843923201776 146:3.95558041991821 150:3.034481471719083 158:5.58061523442061 165:1.2488612402006007 177:2.3659828071143503 184:3.1686376347981167 196:13.41790818418279 202:3.606738421406584 205:2.9549710846311696 207:9.790499040791339 208:3.4746192107806757 215:2.916309593967976 220:3.0622898209650775 235:8.838780296584241 263:3.5337996701737366 267:4.315845642298657 281:4.400410785900609 285:3.1213625313862567 291:6.196819740760481 # botswana
2:2.933919322354779 5:25.93874417447357 6:1.8073484019060686 8:8.09529867904277 13:27.279348170238713 14:3.3445862009059395 15:5.341530893520528 21:194.2575458173465 23:18.08350812531924 27:30.273246868702525 35:3.6932538661209215 41:39.68075613353886 53:5.950682053048807 60:159.73411919722759 66:47.082300740950984 83:3.9936815103740844 95:65.65365472198722 100:36.38799633792076 112:92.52392140307234 131:31.711967930291898 133:28.89695529144129 137:17.805908114370478 184:4.860580094730084 234:8.13264605049294 256:37.466390674640195 # botulisme
202:5.071284585869336 208:8.308551476837723 # bougainvillea
1:11.479872171251227 2:63.55368936353428 3:37.163022329970225 4:0.3907118173542384 6:4.628583603295799 7:59.8865963102844 8:0.18079143508190093 12:4.65543024128499 13:0.9525697527408031 14:0.4857220123272154 18:1.7224408511402474 19:11.767050526523699 21:0.46584609906026564 22:20.716994167448327 23:59.263110943311226 24:0.40494617903679375 25:16.755203986950942 27:1.5119298751544008 28:1.0526762140497137 30:35.313298246408344 31:17.92821155176961 32:3.27044732224711 35:7.219101331713489 39:3.2475078367914922 41:5.195368825271264 42:13.723749458448273 47:9.763533582152432 52:2.07484792517222 54:10.259561989646464 55:0.5095566951724093 56:14.75411207253811 57:22.114923868188978 60:13.311925142006654 64:1.900743143204644 66:213.95011557120844 68:0.7383400955250357 70:2.099289484485969 71:17.882263250494486 74:2.01799904196486 75:20.237248144745276 77:0.8470504907890478 80:1.100225508665664 81:1.5845166217741984 84:3.171189037407377 85:8.682794127167313 88:13.756250066291262 90:7.234199583736898 91:10.499355793089327 93:27.565520209815627 94:1.3093361033451054 95:161.1815829370935 97:1.172719071062088 98:2.837400079089371 100:2.8189834570407353 105:2.437094364265557 106:2.7234761783109054 107:5.9675553626197875 109:0.7872463059862127 111:3.8941329926381427 112:2.314126448314546 115:4.127279645345914 119:4.689442382776808 123:1.0652167249566917 127:12.995762376321254 128:4.589538240626806 129:1.835742802726359 131:11.3123414552712 132:2.2858827813496725 133:9.334871313098692 137:26.712636035078347 140:0.6950210581832112 142:1.460699059824344 146:12.938714831217014 147:0.7501589501560626 153:0.7934972137229779 154:25.926466805432828 156:5.573515668260717 158:17.849766324011892 161:17.671224607251244 162:10.315946838485482 163:1.4321369280493716 164:4.746991970923547 165:0.17900418730654974 169:0.7011005107443693 177:0.9190914213017483 181:770.5111941151985 184:1.5833119276908036 185:2.276916217682279 187:3.292718386924505 192:1.7318613434800454 194:2.013846073804172 195:2.8203895876036427 196:4.084766200219627 197:9.00673470459668 202:3.059367923085137 205:1.4000840658421814 206:1.6972054202799147 211:40.151526789801466 213:7.664057867028055 217:1.6596029772810081 219:0.9631947662259545 222:8.153467252149573 225:44.9291171934924 227:19.44599774993089 231:27.05317175923005 232:31.0149480098562 234:11.86304922469482 237:4.580527526667819 239:6.27096511016055 241:2.1668632491654716 242:2.521023878397053 250:1.2208277126736593 252:8.04446454674277 263:31.378901765922663 267:20.952277348016885 274:68.49916455821746 276:2.2838855677999845 278:32.545538792546395 281:2.6971992069822748 291:3.0359572439989666 292:33.66119960277909 # bovin
1:36.7077194565745 2:31.643933215327827 3:1.0829681774999673 4:0.004323831302481138 5:4.172452167548506 6:12.888265387687811 7:1.8297594542081455 8:1.937715436565711 9:10.934387303380891 10:11.380305415024132 12:29.689112264504097 13:49.90034223486252 14:1.112889703254627 17:1.3383681123577362 19:0.9640437069943661 21:12.96547212844765 22:5.3552233925649455 23:20.5959211728564 24:55.9526412067663 25:34.49227202440819 28:0.30182142672680345 29:104.35234959717106 30:21.204964317695715 31:16.5457582984195 35:1.5698324853751944 38:1.2562989154340432 39:0.07462215244373208 40:8.8100009159107 41:6.611490698427183 42:2.6820264822281987 43:2.0669381786396164 44:7.458523367992639 45:6.495177902357757 46:2.3003362226652 48:32.22042641366579 50:10.593633022763575 51:1.8509186416396541 52:1.0796241163879847 54:0.6184354284660863 55:0.03014166663679626 56:6.092122206193116 57:1.5788665941738944 58:0.556288130132726 63:24.455677501654623 64:4.013589185113523 65:0.1519603613922971 66:9.150414607806027 67:26.99618576110534 68:7.46123503090013 69:56.840987401759975 71:12.116896809068585 73:0.6366339445727385 74:58.48526214220735 75:2.6403515675787923 77:1.8643146362712089 78:0.37360566759192304 80:2.384575574832455 81:27.505388712714893 83:4.8325493066683665 85:18.06048783726247 86:21.57802781206907 87:13.421709218348218 88:2.3468151610428056 89:8.027003493674025 90:0.10763008036341444 91:0.6703098699213889 92:7.849140948907434 93:1.4197477106754859 94:2.8119686187000767 95:37.20585216656819 97:35.10024935459305 98:9.402712031615476 99:4.062034546994769 100:1.7314227387180032 102:3.8277256614821145 103:11.405726957867719 106:22.802608067846226 107:35.287827149033696 108:6.623968088759213 109:41.325501498598705 110:5.753534270017463 112:102.46769183726029 114:18.485418181066105 116:38.35988537260631 119:41.561931210467066 120:1.0854758263669402 121:2.8276723584457626 124:5.500050532267784 125:0.6675586584823437 126:5.005528755707532 128:29.403890607300358 129:7.933896037372701 131:0.8551899269626563 132:4.792456030956971 133:5.984902487596106 135:5.380292163839401 136:1.1846763605710982 138:3.5823485240204067 140:4.049270030505331 142:6.704665162069248 143:10.165164250918714 147:1.6641013631869876 150:3.134834701532319 158:7.879478292467394 159:0.9104510435566758 160:1.5416366610978387 163:0.5661254563743531 165:0.4553867437542035 166:6.096845675126553 167:11.324476783328395 169:69.59960501695741 171:0.3173242843718361 173:1.6324421526650057 174:7.396005766744959 177:4.856849024533574 182:5.907485256747221 184:27.495355059572983 185:20.37758916494295 187:2.1652480449141827 189:1.4964722545697187 190:1.9322712406556934 194:4.2425489738525215 195:11.060457568574657 196:17.21277308002974 197:23.836934524985214 198:12.796399710620426 199:1.6718642951152514 202:2.3035727250935127 204:4.926525279651473 205:20.502339886417285 207:30.347634949934776 208:42.56716821939369 209:10.836587266542107 211:1.081814587105075 212:1.6184007448183695 215:0.5183667523349704 217:7.360303122689073 218:1.6383383684076664 219:5.011993650632371 220:86.85387828060355 222:5.8031270704119535 228:0.7041285339990061 230:121.44531059184874 236:5.893821737314873 237:2.5242895140483994 240:34.239503593962354 243:12.409529927445389 244:20.91731909682423 248:60.85049529297784 253:5.321565961056081 254:3.751916889469202 256:1.9545204621473902 257:3.8789495663790525 258:9.792903968499584 259:15.414366612756004 260:25.415985286346697 262:6.927930873317378 263:4.021347281625825 266:194.0147690406051 269:0.6823495330827722 272:257.5442740651561 274:2.1826699529552225 275:2.484558088013096 276:4.788422384564487 278:33.74251043924641 287:2.9602793808755075 295:11.577453607389602 298:3.5472611281653603 299:64.62565519083563 # intestin
1:91.19567359754595 3:12.134963396499646 5:16.7458234149524 6:5.505220071252705 10:3.4857579996674937 14:3.057944916414105 17:78.00458571481983 18:50.15423141109366 21:22.906580869702946 26:5.484051014062507 28:35.52697839959295 33:5.4545322922962045 35:24.51832217794331 37:16.172446302035553 39:9.250169465745998 40:3.826010698136698 41:4.376187938038155 42:8.232262932231995 45:25.567693314128373 47:11.30403532369053 55:15.667173609334107 61:5.256662174296245 63:4.118325698523917 65:3.53765305116387 77:3.6086320762355912 78:10.777783715918932 86:5.612008956469314 87:10.546527245586212 100:14.709552073467936 106:14.498831063936692 122:13.684188939802741 123:10.51715144971652 129:12.467955106636362 135:3.911952879396569 153:3.5323111098709457 156:11.894979834985543 172:19.826649387623327 174:4.66484717836707 187:26.093869537173173 188:5.192325260277397 206:12.134753249268604 210:4.741844038688725 218:45.63778453342212 221:5.210779089540318 230:23.159325171318233 248:27.400401156898894 260:25.839419084709483 # bradycardie
1:25.650142511921626 7:16.846152418283072 21:18.86078298839556 24:18.517310085993447 34:6.562088323833586 39:19.73226757544874 48:23.22300548956805 54:23.40430131327987 60:6.617181377943576 62:5.836080463233696 91:5.644117413920749 97:22.115260912819437 109:4.599585178924236 122:6.572745246511793 175:8.017310940566635 242:6.75431516427266 254:5.889525564201999 258:9.152255473185376 268:7.688935837415154 # bradykinine
8:8.6983842628292 153:10.970947115567249 165:31.063049938494125 169:3.982308786844649 274:7.11283503988168 # brassica
165:5.526834266192342 167:18.38117175640833 199:9.123691893142274 202:4.8556728303626375 219:6.935780463376527 # crucifères
6:2.575787074765417 97:5.210280233402887 147:4.61523955278255 150:5.590179918943285 165:17.23426187280897 195:28.265875703406248 202:15.21436926460311 # pernambouc
1:46.289556306130656 2:16.415627673866997 3:56.68950516114354 4:0.29433602381849705 6:54.02467213629586 7:19.39424119029892 8:1.6033278625623555 9:31.09823753246148 10:126.85698590992484 14:18.85454225901526 15:1.820768827975193 16:98.85579303158259 18:1.5599807915274435 20:5.706337321938224 21:5.64688495266396 23:4.451510683689351 27:41.01269238246443 28:0.9121708338742676 30:15.067017338243906 31:7.3916825670358595 35:10.957771463463793 36:13.383989871986202 39:15.208216929714027 40:3.846331159425133 42:2.1320031242974467 43:7.652544638826093 46:49.81030884999805 47:1.2110782290459519 48:14.856957929659373 49:1.7148568134120268 51:24.21139058715063 54:20.989265239315788 58:1.2648597495629268 64:1.7341779527499688 65:11.481516079451676 68:26.817428733445976 69:0.5604842048004317 71:22.383651019506267 73:79.45629775824446 76:6.242652873518026 80:0.9576931556887629 82:1.9752856453797334 83:12.11040080321029 85:0.9304088256330227 86:26.72264372534123 90:6.704751451098428 91:15.40984278036932 93:2.2927560413582184 97:13.467044772976859 98:9.623492225759865 102:16.533152305329452 106:7.635823173160343 108:8.621597325703538 109:3.3169020946518044 115:3.786887685519173 117:40.60274918332519 119:8.665090781180707 123:0.9241675313925919 124:0.9611122711962017 128:8.509226933990819 136:108.13082126843477 139:6.272567523216791 142:9.550987259884689 143:2.3574429727253543 157:2.2511285189797783 158:9.912666401319573 161:68.36697857805423 162:9.75181063354471 163:33.3562326990141 166:13.999865444639138 168:268.5327680955524 170:7.213103218920799 171:24.06020019572157 172:14.946598158590866 173:35.63505593005987 174:5.369789268566104 178:29.261533819200363 180:120.11089758978751 182:2.6572764101512982 183:17.552019682628483 184:9.981842906141907 192:50.65385217094622 194:6.121791608479017 195:14.095281919213015 200:29.557060365846887 205:14.594688602696504 208:10.906350728801781 210:10.507758374953877 213:7.128349403045264 219:23.142271433390466 220:9.660258708632316 222:36.148099633595365 233:41.77378630035188 234:78.7218609172837 237:24.783372582131403 241:11.964029054615567 244:19.09355604427909 245:59.34489971174262 253:13.215643200601 261:13.003958277543353 263:11.085047688591303 268:15.86537831450385 269:1.4262201634270055 273:46.65058826836089 278:9.020243807896009 282:9.660258708632316 287:3.9445070898359704 289:50.366987553226366 290:1.4844898371298232 294:12.974373461796194 295:45.84603728736764 298:20.1248708959983 # allaitement
1:6.101022974869186 9:4.069992639295454 13:14.5223424874825 24:12.73493657100285 43:5.822861247748171 81:16.204317577153326 119:6.192890120395904 138:16.46085996343655 140:5.4486448344632885 147:13.917895170969144 172:15.92258659366166 179:7.244311694809083 255:19.466582212677565 293:21.117159724181167 # brettanomyces
1:6.337684975853988 23:10.153519334908237 31:35.203825570228865 40:14.927517460500063 43:14.757823609909861 54:16.252963905005814 86:7.862800751838543 98:5.21900338734308 112:18.201769589145744 169:5.580292179670439 239:7.1877736664700125 # brocoli
3:18.28576293459126 90:22.910552704717787 132:29.06541818682575 133:25.23749836882132 165:19.805944376447755 299:32.19466690563154 # bromazépam
165:20.999059445137053 202:27.856156001316045 215:6.647294131677285 # bromus
1:0.03961225056895997 3:1.3269446680646546 4:18.919306352995186 6:0.9203053725271076 8:45.324565135861896 9:5.160821776348895 10:2.701236518742753 13:2.960748098026849 19:4.152849934726499 23:52.11577238254863 35:2.621202830041277 36:6.84465467174591 40:3.029207931244372 49:10.878896147975404 63:9.273120519399978 67:2.948640742588462 77:2.819398352122922 78:3.2303495947144762 80:8.938446316419732 81:3.7450145396985635 84:2.4763840279554987 87:3.121303824271845 109:14.46813555799352 125:3.7230817224443546 128:3.243622624553819 147:7.955965224335403 159:4.078391965248149 165:5.888966705301912 167:3.688960960453053 172:3.6120519660008297 192:3.9176064269349697 200:10.722568795172176 208:18.639296391422953 217:3.8333253796245526 219:15.232204510928629 221:4.382260050248024 228:10.23918630332775 229:5.420630757396823 253:4.83404797774877 262:5.689888060587426 263:4.116551571784068 289:14.651942930539168 # bromure
1:9.821889567181158 6:5.216689814920908 9:5.87347085875529 23:13.762465015787823 42:16.39563253417674 58:8.305355321116627 104:8.680222720148267 171:7.848921210586641 186:9.65871358694506 204:9.42968518305536 228:8.5510450628718 257:8.821939028943275 # bromation
1:2.9581103215386535 8:2.7854866407221768 9:2.420992306531954 21:9.384606998176736 23:25.12937552464406 29:3.815871849447919 41:4.722517102894664 56:4.527058144771326 57:3.7456284532497275 58:4.7053626515947755 68:3.7895001076117647 77:18.369499342502635 80:4.295934077860934 81:21.340658738889072 84:25.343091422764772 103:15.678737936040624 153:3.8706515508461843 165:14.676580552341894 174:5.013159494144554 177:4.049539082473269 210:12.944486931612278 211:5.490980883758219 215:4.640824177901493 219:10.94420469535395 236:4.451690160604541 237:4.385909439618614 247:5.884973466347833 257:5.208016142425308 # brome
1:7.854006243588567 3:12.566250549328123 4:24.5445618015463 5:6.3878611995745604 15:8.051825819052196 21:5.946685854261696 23:11.739141166615731 29:6.430732565046026 73:7.487696863438614 119:7.085004714041994 129:7.868858294651526 132:8.397352425101307 146:8.397352425101307 153:6.487965366894055 160:8.761779477891395 165:5.331504846542923 174:7.667868059744821 188:8.20919984577631 275:9.881182416050864 298:11.047512755402305 # bromocriptine
17:18.087058991170256 24:12.73493657100285 29:13.936438317100393 41:6.476025864472891 44:20.79805356707392 48:26.427748282323485 51:11.642066123705105 66:14.866811426389202 77:5.680069095873966 80:6.038835253459628 103:19.328422059558505 126:7.61958276574177 140:23.220464609496926 187:32.802265174017506 188:7.311762083420483 204:42.131027420141436 218:7.983231905617596 236:15.261008407938329 291:13.283012583793703 # bronchiole
1:4.12755796114754 3:6.49130237867228 7:6.94482226563853 10:8.119645292041982 26:10.199034190226964 91:9.230913728723788 121:8.90680710775533 152:8.845553268076635 228:9.285481437709295 # bronchoconstriction
1:3.7466995381774497 4:17.31329543453359 16:7.926028109575044 23:5.68228838337426 73:8.774588108162856 76:7.457945590114652 107:9.08369826731523 120:9.450055191661015 128:8.312827370984087 216:12.126699905935023 250:8.378315150581253 # bronchodilatateurs
4:25.97040862353313 6:12.339156390724916 10:6.856071929145114 18:19.313897126593744 21:15.715479782522955 60:8.947614486947112 100:21.85543619450889 106:9.312857688806815 152:7.578500901692869 228:19.04348682833423 235:7.913897827376164 268:10.027249464603914 # bronchospasme
6:5.9371300194197145 165:17.252035172618616 177:8.35718134237216 202:6.317958105390602 # cytisus
1:0.07866032978850142 2:10.831775084475822 3:27.54063044745761 6:11.570963743146137 7:6.274679092536705 9:2.651013021237526 10:6.202232169887369 14:17.316749480793046 16:86.60738074527056 20:2.105642483690733 21:0.23647258121382647 23:0.07006523048165016 26:1.9694521796159397 30:4.4969892704048355 31:3.092171522614859 36:8.164097777658073 38:11.549174203934905 39:0.3698220429126427 40:0.6869725643202029 42:25.334700920470848 46:34.18073930501273 47:1.0100508339208847 50:2.24854464600474 51:9.725181487248644 52:1.6759804298693284 54:4.5056645122268115 55:2.1858406126104692 57:19.404981638326102 58:4.322778013222875 62:1.347487964003954 64:1.5108924959995589 65:0.5066350469418588 66:0.7487814393676999 67:39.08216360345466 68:6.110471130194521 69:0.40879841167845443 70:10.94873916820952 71:6.635583166653924 75:3.890263230151075 76:5.539015792154476 77:3.017608990180297 78:41.745121543520064 80:17.15531854854278 84:13.721303692117894 85:0.7463787186872116 87:0.7501576371796906 88:7.426527584592489 89:1.4766722463899855 90:24.652979798536254 93:2.053722263985184 94:4.078988838121235 96:12.276698863215456 98:5.043429043350806 104:33.8853700686104 107:1.392497385653633 109:0.49814202060812013 114:0.7961903245635396 118:2.7231490170248107 119:0.8746677742658225 125:4.646702875135587 127:0.628332933902926 128:3.7705190264656308 129:1.4495577138389828 130:2.3105749729207594 132:1.8774500433821475 135:0.7439831383782377 139:23.04910734528229 140:5.935737627303332 143:2.116947068146084 146:11.562229965508036 147:0.4666963095208049 153:170.66019756727167 156:4.7191136795741455 161:5.34311356580529 162:8.982479312488792 164:0.8968571367776698 165:9.90692117215765 166:12.96050687740366 169:9.940683492207093 171:11.949475311696208 173:2.2849453791206114 176:1.5364572727085613 177:21.1956053605022 178:9.857557955245364 180:5.283426350663929 191:2.5523572276503383 194:1.6180123508746478 196:0.6497797756328203 200:9.998647377959928 203:3.3323669466549437 208:1.464778573147599 212:7.048476153231027 213:2.9347698479374285 215:1.0137408145830402 220:4.483407638505949 223:3.9500713113992876 229:2.6571298641634717 232:4.543850729016008 235:19.831088423061512 237:0.8330212347041597 239:22.070931361695497 241:1.7636556592409303 242:2.1034045113998747 244:6.3818824194739845 257:34.850722014239345 271:1.8424857598959035 280:9.036789589551164 281:12.893887573720693 282:1.1281493875964916 284:3.015983916850299 291:2.303840047288828 294:25.231746397294607 296:21.907505568514793 # frère
2:25.086106615007694 3:22.21199028852969 4:10.218202249397418 6:2.328921875808156 11:14.942535903304892 19:34.912022738624685 20:3.9089235553181165 23:2.4534509558328343 33:6.363951232134017 35:4.276497090150476 43:12.020155165322697 45:7.218927490888854 52:6.043207389506672 60:15.635854276745333 65:4.415577338872298 66:51.04492607720973 71:4.524372758458511 90:19.45724759968415 93:6.492282173528509 95:4.548742324137223 105:6.455981438891155 111:18.892085163074224 112:25.68459345046642 124:4.845733724619636 125:5.437514036602478 128:4.9369680123578155 132:6.2851573823612785 140:4.261678639594988 141:5.949365286426853 153:4.410092603351391 159:24.12829440290009 165:3.298239977509272 181:32.386289910212625 183:8.05410778940526 187:7.393333390818025 196:12.068849894444506 213:4.437681903387653 222:6.844544530178493 223:5.041146690077152 224:8.071003469872705 292:9.849988961977585 # brucellose
1:1.1132408668291849 6:7.917914250012251 8:3.6359156250017217 9:3.254355451037617 21:11.210462100211746 42:4.000888730074095 87:5.1551116751790405 163:5.620526042727528 169:4.614237967078322 199:17.155235049435355 201:5.566874502247117 239:6.205066983041442 260:7.663968680855281 265:6.371389452321892 291:4.380657309496837 # brugmansia
47:15.898000421018457 54:6.686706753169169 63:6.332987194810628 68:5.638298148427887 71:5.839188317722552 104:6.953877603318846 164:6.348417228748986 165:11.980564498139366 169:23.648126975087273 202:36.67323745720942 291:13.538156013579101 # brunei
109:8.159692477408308 197:8.693378007892909 202:15.878669976463991 216:12.52909793649529 236:8.776603923503178 287:12.107219379121846 # bryophytes
165:60.46208900921454 202:22.466787892323303 # bubalus
1:5.260054653399192 2:1.5944902839265742 6:3.351015776818291 7:1.3806604535918567 10:2.3576496821653716 12:8.45224502692862 20:1.9502368303947044 23:3.5829661637532615 35:12.957381747588654 36:6.123378842495252 39:2.1798475240760458 47:3.120522107723365 50:11.904393476138015 51:9.89774346766412 60:4.297258727334961 67:2.5992149360235963 71:2.505905778786024 74:26.39738606293279 76:2.129940896309748 88:2.7755997705147695 94:3.055577807261868 95:2.5282980243298674 98:11.882994401185641 104:3.535848937363346 107:3.601554998909211 110:4.690649032186081 115:7.867981733116659 119:8.489540656929364 121:8.750882028392349 124:14.667043063922106 131:3.633734298556153 135:2.7595706797968744 144:11.887510311993376 146:4.1733546431853545 147:7.218867232672201 150:3.2447997328674982 156:3.3986444946020224 164:15.204335603478137 173:4.633277722938772 174:9.61941082171393 177:2.5676324922808944 180:3.697393143114906 189:4.46854544347278 194:3.87155399152996 202:43.504815101476645 205:3.1644364378938095 206:3.512213293802921 208:3.6889942753386706 211:54.685424514401674 213:2.4264648198051293 220:9.185682433645532 223:2.9858376080042315 225:5.958084857696661 235:3.3189753107108775 239:3.757333525349177 267:4.53562870409229 281:11.961211839949927 285:3.3325673152428434 301:12.655465303431233# buffle
14:3.3445862009059395 16:3.973738887243886 23:1.925384197971009 68:10.187349177805684 69:3.6574463786318825 75:11.562393546702078 90:10.094468458059024 95:10.63575395630062 104:12.80478493327785 109:10.33579252767255 119:11.534309215930818 123:27.915660941233927 140:3.6786904671624225 147:10.223502026373483 165:21.708099586251056 202:41.4598355387256 236:28.75373698504929 271:14.056117557852478 291:9.601127121215598 # bufo
1:0.8643642964902841 29:4.354495204548738 140:4.261678639594988 165:3.298239977509272 202:172.87822154787702 # bufonidae
23:4.834020266058043 35:6.767419884600881 54:7.87716686511259 109:6.895892110777499 112:8.850684740846143 119:7.503919174743833 169:6.76175847048253 174:8.087827764093202 206:8.120654385899076 258:11.496280306159232 # bufoténine
1:12.668174905179455 3:12.164317441641492 4:0.7016634394005046 6:0.034336010107288754 7:14.209153515496494 8:54.874912081677266 9:8.545452381822846 10:1.1383304444660804 13:15.14099946063369 20:0.8090135305474234 21:0.7935019976861731 22:3.0602094257717756 27:1.9594846684192158 29:91.67378829655672 36:0.7238033053855446 39:0.9919569392677293 40:9.940392234829032 41:6.190608642185343 43:1.3449236737022143 47:1.800536356442104 48:11.642444532874658 55:0.8459562789859296 56:1.7082620006132747 61:2.6616907123296993 65:1.1789781152235799 66:1.4872110179271603 69:8.59316425244614 71:4.805032482413033 74:27.718053787897738 75:10.793564954160619 78:5.538477756931613 85:1.4842528795037058 87:5.325943393552747 88:5.340456372018993 92:19.433676474867926 94:11.109091357381967 96:5.488321467486135 97:1.5945420679847968 98:48.46237845504078 101:87.21833114364256 103:9.515778055471817 104:2.177750096498917 109:53.38079799661281 114:1.545252434339986 119:1.640076266424622 121:1.750736275826532 122:14.779646395654026 125:2.016990202887812 127:1.33669225762428 128:5.564371809133411 132:8.123510599664382 138:2.1463475096404987 140:13.66982695314643 147:4.4807934000511835 153:4.597469756972207 160:15.598941325233111 164:16.65518099544118 165:9.953527592511495 166:1.7097736296807486 169:8.681197676632413 174:2.1278249865144523 177:1.3156347676467928 178:2.2360214941988366 180:2.3267752147798437 185:21.593947476421523 186:8.707267973950133 188:2.602806275409444 196:5.03915970467955 198:26.408957732917656 200:2.2799549067488014 202:1.6805336831101285 205:6.113499855902511 206:2.1560451894303494 207:27.220207527743238 209:23.68937183005981 213:1.1959421186052532 215:6.035732752301266 217:6.719396044327058 220:11.778481070907494 226:18.60161396631502 230:8.387128375006476 236:16.552161552330382 247:8.427426546754004 250:36.63839364588533 253:8.694421028641335 262:10.392896650714631 265:2.5308308286552763 271:2.7339387367012065 274:3.8255530910015527 276:2.769768829917854 294:2.966513084916362 295:3.4930429441598534 299:3.7336038880833655 301:9.696323308032119# bulbe
3:1.6526244586710808 6:1.2164788009942127 23:9.687616090346122 35:2.99586427637104 51:2.0417636364636156 52:12.152360646137494 67:3.3302394342373116 71:9.112720395982906 76:14.811217518541246 90:30.719118361409137 98:7.900568753361507 119:10.049975869775901 124:3.5422151094401673 128:3.630391193282596 139:4.719088245193563 147:3.0617269985824556 156:4.156132082203346 164:3.7152686523472527 165:2.0784957997207263 177:3.297320409871956 202:5.400098886855755 213:3.1498364268403307 236:10.061536674105431 237:3.625524008241955 254:4.359915841122495 # bulgarie
1:5.478418284739048 5:5.175520833349055 13:13.84157329631219 14:4.776389844167416 21:4.740956343184562 23:3.260296776328951 27:36.63735174939497 28:81.46767700159211 29:13.256848175320002 55:4.818209171950039 58:15.102082616792698 63:14.601522641407266 69:5.101450250114333 75:5.87890256125623 78:5.794390970505161 87:14.189708333270618 114:5.748269791070501 117:8.4779170234977 129:16.136507867915068 142:6.182617780061576 149:20.282694926278513 153:5.2743234095681455 178:15.984786260201503 201:6.09253565074274 209:18.239905525246506 211:6.927818115884926 221:6.999830901473596 242:17.72983449879477 254:6.565688488658234 269:6.338040660078939 280:8.668987714434508 # boulimie
3:2.0523003533631194 6:5.580864255951168 9:2.14503807263664 20:3.0842463060434984 39:3.3335308991969006 43:3.7846219492708335 85:3.954926047902698 109:3.562189584379618 128:4.086792615865491 143:14.162848301392033 145:4.8843504280558445 147:9.694325172327085 165:2.4972698421215673 166:4.223728689803608 169:9.543705232290238 189:5.718801089425554 210:20.92792262487225 227:5.40811755774835 228:12.012271149280497 237:4.081854009466085 250:4.149408840339695 257:4.898823576896917 259:5.6161700181851195 260:6.433646743838458 # oignon
1:2.5606990412685575 2:5.544127606620271 19:7.989241767343183 25:71.13848516404961 41:7.369788812516658 42:5.714415273115255 51:5.289286840892447 84:6.189291695517843 111:10.156410565498605 146:8.397352425101307 165:5.331504846542923 193:9.536924379723454 197:7.008201114151282 210:7.747138888013601 243:9.472715119276275 265:8.128443655737891 # bunyaviridae
1:6.370141652461779 3:7.11671686903928 4:31.825100073435667 5:3.729020129468603 6:1.8073484019060686 7:2.687888861466745 8:2.741694331781435 14:24.316366126894703 15:5.341530893520528 18:5.0280574294033515 23:1.925384197971009 33:5.759165664436637 34:5.753295122024322 48:4.702188366410632 68:17.728009351465595 73:30.342450049564647 80:4.249366968094554 85:4.211433434545558 88:4.224853355384046 90:17.58719968872563 93:5.886791154185584 109:3.8155441156465892 127:4.0295887251578595 131:5.124061712530659 136:13.939395540124952 145:13.05590948124324 152:4.471324067393344 157:5.83961667262774 162:4.780400484235505 187:6.784005660021314 199:15.188780758587933 205:12.015650697247697 219:4.064331037807493 222:15.264100658086011 229:26.393995336325577 261:5.901932376505433 277:7.7479025402304575 300:8.31120408527744 # buprénorphine
1:2.123326650227735 3:4.348673959091837 6:3.813470312022046 9:4.453092936655239 23:3.94803451094398 26:8.00715387469698 29:5.936374634821431 41:16.64678634272841 51:4.801703954893315 58:6.854606720083057 60:8.026631070380864 65:5.998981724558355 71:6.110370761789825 81:7.063307114235098 87:6.400345572355692 123:6.38548025736779 167:7.004273901912777 173:19.66624707223784 285:7.010826809570202 # cambrioleur
11:7.537989322730948 19:7.348534981113842 44:9.210817558645388 112:30.367935066931203 129:7.228476389045964 153:5.853158106632805 165:30.592848100127558 202:10.899252512631739 224:9.551593705005448 # burkholderia
1:356.1043427481545 2:18.5660360738055 3:187.5920953670031 4:20.438416221363976 5:0.12248192632870336 6:47.26887626293269 7:58.69732761466234 8:9.933570217239499 10:77.80299860318966 11:1.1109001230690017 12:133.31247890993927 13:12.714439501670816 18:12.225438383001025 19:50.50926248645842 21:21.46707817807292 22:73.51667431572245 23:0.5596559398218791 24:8.851260658838974 26:27.348886442367718 29:15.633724150253911 31:80.73773593372182 34:165.55918194231498 35:19.67281540787619 38:4.813905481400369 40:17.63537161635508 41:270.8139940220757 42:28.753354326405667 45:12.07533102841471 46:2.3249612845327174 48:11.004056880592398 49:8.125649897351048 50:22.603419479657955 51:9.70129002571823 54:11.222953474724289 58:57.43241990508245 59:6.687273557340896 60:21.12636407379711 64:0.9462085193969939 66:2.3564593171049624 68:7.5173031595109965 69:10.901988097506731 71:1.939029954419869 72:38.955940576974356 74:211.3312623884134 81:3.3994540418731476 82:67.8504228763481 83:8.408323173971262 84:10.366470203939967 85:39.85458383254106 87:28.533283194441186 88:0.3284686297869987 90:7.358796457359048 91:0.680659218262889 94:19.934931257500388 98:1.1295535730322972 100:1317.9085048715724 104:12.20436248705326 106:101.26201865765307 108:6.655174926443633 109:1.7634286504344014 111:2.7447180481160984 112:4.879082327094047 113:2.5406593944836264 114:29.069606438740678 116:19.52531470798423 118:12.165748395093663 121:0.4911245809193718 122:27.201991629531246 123:28.420415782165335 130:110.31092101884803 132:4.821977221819046 135:13.453897922570695 139:13.827841400727351 141:96.8229417658008 142:15.830249353561205 143:21.86694208620905 144:43.4454033653786 145:63.310259815497595 146:9.423480240534536 148:1.541868498400271 149:2.5516990643329014 150:38.58251459915694 152:10.148270654676539 155:92.86055920200224 157:21.280498065661096 160:1.5549707038766378 161:36.46178100541208 166:10.187752329267651 167:0.6556792426417555 169:0.10921098626303039 170:106.52442168540999 171:23.220723714462835 172:3.171733218977726 173:5.676379373531536 177:88.56239774989028 178:3.7827567012004875 179:44.93704609669664 187:40.91764000954524 189:10.279341256953083 190:11.792787779216416 191:70.55428996679184 194:105.3375507707909 195:76.90800268835814 199:1.685474392828832 200:0.8757231030625133 203:21.024795197129425 205:0.5519814177298216 206:12.111820410430946 208:8.031411020622011 211:38.2118452155097 212:5.6447582629040856 222:16.85858632807544 223:36.15724644353638 228:22.118633872276284 231:2.8940397183315607 236:2.6532386589531654 237:9.662693964349547 240:25.679612634638847 244:9.707658372698535 245:15.926644214888602 247:5.103150111388853 248:13.834221892176458 250:41.80358863991824 253:10.253118656237419 254:0.8407518446962708 258:3.587610534560986 259:5.181566331912272 262:33.58200321352055 264:2.8533947808066045 265:66.57167293462811 269:3.4006812631290133 270:6.326216765757129 273:13.916215708772823 276:14.701330049024316 277:15.392681346657682 278:2.2672149002489883 279:43.212234126317085 281:1.635404194200124 285:11.409420902940244 289:20.218550708869156 291:1.279620857608193 294:1.4367768304018582 301:46.508158760932496# brûlure
19:9.679411847104896 27:9.158252826690989 42:7.387701880840157 57:8.037409189682599 193:11.231308961420423 257:9.556778422386637 258:12.770126583130505 # hygroma
23:2.1897736564392485 76:3.8230758824681406 78:4.630018261413079 81:5.16470724160861 89:5.500332182426924 94:4.821382757302391 96:4.603134549707844 98:3.6331727910080027 115:4.385077570237271 119:12.155047165650114 123:4.501412506879826 153:4.120331282242989 165:3.0196305873346967 167:12.984159012886028 169:27.049486200568154 202:2.402151944508181 219:4.362002252749854 257:13.710172273287892 # burundi
6:5.543001758520785 87:8.180484345172072 109:7.7597704880984795 196:8.019934873064912 265:9.417643141986636 # butadiène
21:5.06418947307063 109:5.590761455152292 196:5.847159755371959 # butane
109:7.7597704880984795 122:22.714310484084415 138:8.977091387122224 # butanol
1:3.8279010143024643 3:10.073780908022284 7:11.361397272076474 18:18.588927749015618 23:25.856945958936443 34:20.791511120035224 35:14.499523157937448 41:17.514282451137653 48:73.1546112792293 66:16.105420240118644 88:16.135527932172042 90:14.516193159498826 91:18.027748194186145 122:4.760990120932395 136:81.28254149229305 147:14.709085294947261 156:18.137062919465155 172:17.665859198284014 174:18.399683296965698 183:25.898078226879463 220:17.736863005545686 221:48.649727079080584 223:16.816505447626238 # butorphanol
1:3.283793561073565 4:2.0479094181699833 6:3.820464775848755 23:18.561474661068754 35:2.528504543115826 42:32.091809556244236 47:3.3827316646124714 58:9.5569987279722 63:9.0706663514294 71:2.7590400548927736 78:3.1342531829967877 81:17.357005729258024 84:2.384700993524989 95:14.60797625977004 98:6.91568725866875 109:2.6438635576792007 114:15.60005804025668 120:4.217656588636464 121:3.326389601413905 127:2.8468665228441723 129:10.56717907814096 140:2.514799036980765 145:10.534607925580827 147:2.592467154904573 165:29.80514015000616 166:3.279859461128494 174:3.7476055220905233 176:4.043665768286352 189:4.742164394685344 197:3.128997362439383 202:1.118972481194687 215:3.3876133111857993 219:2.879937768427845 220:3.536879398588523 222:4.991994909555141 223:3.2463402512060933 226:3.7030948638608847 237:3.142696874729901 250:9.053401407252979 262:5.587636196032012 271:4.404678031701243 273:11.190743438561404 281:4.895057626063281 291:2.3103289829900118 # beurre
1:9.467072652087822 2:1.3737546034651738 3:0.01038362157375474 6:0.17659447617563634 7:1.0511972104538272 8:26.328650521459213 9:0.0021178602490483645 15:1.504053028150263 20:4.74208389552464 23:1.465903347866801 30:1.0517301303760616 31:37.265723645892884 35:0.37053161015166597 36:0.15223781548766221 40:51.78651081249828 41:4.157688636275415 42:11.085355687686752 46:0.6640297158915708 48:1.012351901617755 51:272.72703491057877 55:0.222499903656355 65:0.4447121767121531 69:5.591835338630534 71:10.470469219473978 72:4.308624028360407 76:2.246095192219737 77:10.337352640925179 81:1.1304463243790133 84:0.29347813927560545 85:0.674878445100023 87:0.6785298025386577 90:23.900582654072654 91:1.1168127943391573 94:0.8827721772037723 95:10.560799479548685 96:0.7351312287325613 97:0.7624313059027621 98:185.36318324561674 104:1.252402249602423 107:47.61971242106894 109:2.6985971945857545 114:22.21415829267379 115:3.1458386619072622 119:54.88850023300442 120:1.5907502909594546 123:0.6692700704091817 124:3.427342499904712 127:0.5611462686207449 128:34.49594114845763 130:12.687570210893751 132:1.783074822181028 135:11.493203473721008 140:2.4791698671079687 142:8.472905823575985 147:0.4067326813086783 150:24.778478816237744 152:0.8485187295000117 153:0.441694510567855 156:4.520147605668847 164:7.693351418225414 165:13.175281365321432 166:7.835418637491674 167:1.0874340904318935 169:34.92255952343978 171:7.106248190749497 177:3.006096935520184 196:3.1060104977844274 197:0.7492121363231365 200:1.3418699744783522 201:0.9544936815101016 202:207.21515025878665 204:6.123116829006626 205:0.9637429768709083 206:1.2335176241112067 210:1.268491675614191 217:4.651088944042336 220:8.580091791824811 226:46.07652446440809 230:1.89744964727768 234:4.009124096768222 237:0.7587377273487237 244:1.8679451461850667 252:2.2116741703562806 257:1.359957511190119 263:5.176637209429358 273:16.36934065099754 279:2.117417199804752 285:8.7554247577994 291:27.427499954811932 295:2.452950708915348 # papillon
1:3.204471938273673 6:12.030762147382886 7:2.8700231171047865 16:4.166197606950306 20:9.731659528475598 35:3.8840673910688666 51:22.3621842831735 54:4.956802109839539 57:3.8906633550662373 71:4.12941427149283 72:4.956802109839539 75:4.607543359025751 78:4.524647013566505 84:3.72985745306277 98:3.530732985868835 135:4.401484938392557 147:3.95235804786788 149:7.406801014902426 150:4.914830196444886 165:2.920017677276711 167:5.000448223780191 171:19.821095151608777 177:4.195895771128984 179:5.627389425949836 196:4.256315505776275 205:4.8303573924275325 207:5.473133541604755 213:4.043569243324856 220:4.944318777192988 264:18.29684112515165 285:5.006869246092836 291:3.6497074660801556 # byzance
1:5.125942865759045 6:16.332906626201233 7:1.3472330711832432 8:5.116756616630164 19:3.743424558860588 20:6.28635411775672 21:1.8938978387800642 23:16.99225644544624 26:4.236819796621671 40:7.852368550567435 41:3.16302617287651 52:10.480793279269028 65:2.368079875318504 69:2.209055932333535 71:13.57451626836239 90:7.012602443869588 94:15.348077593016706 98:11.757563589796298 104:3.4950996198549302 109:2.3546747242214763 119:8.40572334395726 122:4.212557744517025 123:2.71557293111015 127:2.553499800975567 138:9.576432547093477 140:2.2285574173782994 148:4.465769377407565 153:7.2628835068451085 160:4.481656674211892 164:2.9306806139324637 165:21.40227560054676 169:2.2369944622168 171:2.730057813142094 177:2.528963621472856 194:10.340505991849769 201:8.849265349760694 206:24.69321482588341 210:3.5151420522408348 219:7.73935172932242 229:4.999936645786854 236:2.9061673057068957 241:4.000542057022985 252:4.6196643971011495 271:4.091592496950572 285:9.225384457303132 291:2.0292890806295674 295:4.887405052261079 # chou
1:9.26717942209984 2:26.917344101663325 4:47.33161937133288 5:40.3457499685489 8:3.710943932599773 13:12.918741633797143 14:28.689229485956528 18:35.72738618881751 23:8.343620949081696 27:5.7988362515663745 35:12.175565686863026 40:5.134951997688922 63:13.676539324457726 80:5.265788290026492 87:5.232876950860367 89:15.277297819138203 95:4.971410415521572 100:28.750321792746735 106:17.252464112287104 109:12.43122641983464 111:8.467330723963995 122:38.739478602080275 126:6.83676141434194 135:13.246664743076959 166:13.812991394921731 179:15.753161751050596 186:16.87355402264838 256:7.580967219484125 269:35.04699352991256 284:8.00639105910367 296:10.232319646651899 # cachexie
1:8.255170839502998 3:5.026038988851913 8:14.008775777011303 84:6.386396939166299 85:7.088703303093616 186:20.790346970178344 207:19.350402020903747 250:17.558563618813317 # caco3
68:17.791486837844683 146:21.80819200155657 166:8.12298723963252 202:35.63633775477463 # cactaceae
1:4.27879730643336 2:0.8036200156094568 3:2.5349933710554775 4:0.9832414602809086 6:11.589217108909546 7:3.2480646620649534 8:3.3447115756972807 9:75.796710701554 12:6.412347044643428 15:2.843179180276162 18:13.835666345972257 24:1.0028547878111584 25:2.5201677985190947 33:3.233173869530675 35:1.3905148369985254 36:1.0079311828858581 39:78.77607452229083 41:2.236045649048414 43:5.760076128628634 45:4.0434842696647095 46:1.8128406129191077 48:2.259941978060703 51:3.267105922707748 53:3.4138978811999494 56:2.062421184328748 57:5.115109506971801 58:2.2207166671218057 64:2.74803916514268 65:15.889902611730047 66:38.227965609101176 67:16.721673620388906 68:1.4318994053787872 69:1.3612457494566859 72:2.312651316508147 74:29.831910664639818 75:18.231360080672342 77:5.49731475070227 78:6.316108038362639 85:1.8274356606359428 92:4.736589731517316 93:3.3534884501403783 95:29.3709073323396 96:11.682183938862567 97:1.9433709432974438 98:13.92877557946334 102:2.648886104691838 105:9.274115728724066 106:3.619969483177961 107:61.772927394547615 109:1.4914496423370174 112:3.189490940410022 114:1.8916195604860058 115:1.7206279495254873 117:4.399691379124974 118:4.073610932345755 120:8.485234055413695 124:6.169653617154145 125:7.298780505092028 126:3.271210488234281 128:6.342566718659878 129:7.92658028706941 132:3.1595714313674974 135:1.8243265765087335 140:1.378594644283948 141:2.8484370657911837 142:2.2671862684302977 143:3.4225270615584393 147:34.963748301613876 157:16.2565105278329 158:12.221169845285333 161:2.7332589788864747 169:9.858984629689786 177:5.690399648227284 189:3.4449166921744094 193:4.232273845402504 196:1.700259422954124 197:11.745156500544795 201:2.188230384268064 202:2.2752479253449445 212:9.832721620004644 215:6.8234592458993 220:7.122332535200691 222:10.035210378159219 228:2.435384568224725 230:9.206869196198294 234:5.525594496325191 235:26.914678959940023 236:1.9961093439732958 237:11.787553541179284 239:21.598279513621048 241:3.0331304817618303 244:3.2543245398481058 255:35.30579296452986 257:7.92323255315999 282:34.18184342826355 292:6.61406232202916 # cadavre
23:12.15416588709896 65:16.350395161611377 84:15.73614760956917 162:43.2052880744485 167:18.38117175640833 211:8.354813003190015 # cade
1:5.9164306395337265 3:20.186003485523663 6:3.6952409445902927 10:13.825387617826392 14:6.779906130098676 18:3.7374060895151864 23:3.932503940265929 27:16.864595955324543 35:2.4624214180442374 39:2.360965727303117 40:2.866205977265653 42:24.53453886731866 43:8.172804545731571 45:5.286750410749444 47:3.313295964420182 50:4.794609717254979 52:4.138442768526039 58:3.380198297964508 63:8.925796765710487 66:2.9555212227181524 68:2.50963067029271 69:7.406798178814488 73:3.5073272953053722 78:3.06562146669055 84:2.3193793066341257 95:2.71456201952595 100:4.953802094099243 109:7.723518522502393 119:39.83436299506969 128:3.0787876703826234 131:3.830552595600179 132:4.373322297942469 135:2.948663566761279 143:4.6466731418907585 147:2.52606734589775 156:3.593759179655011 157:4.528812165455107 165:1.5876746548821405 169:2.457383597760383 184:3.575277651733038 191:5.1311019563117 219:8.221841347214177 221:4.210719143271584 236:3.1368882879952795 244:11.660052667079041 250:8.908559291081906 253:4.660818323655461 259:4.56890662622855 266:5.657836422005834 273:4.170759071586032 # cadmium
4:4.505627822802699 24:20.33330153601383 35:5.0414534543840315 67:13.612339605154679 95:13.454175375021705 165:27.570000930799154 236:24.13105929530947 # caenorhabditis
23:3.8130473252771355 165:75.18172243364063 202:10.899252512631739 291:5.472911417638325 # caesalpinia
1:0.34978315793818565 3:6.609165681789133 6:16.46950588186627 9:2.14503807263664 20:15.627393833692185 29:9.712452156676743 36:22.647809007754248 51:2.4591113675513174 55:3.13569436414576 56:4.221951507402148 64:4.976478045230635 81:4.601635259656035 91:4.5835141322025965 119:11.000217991181646 121:11.267386913296827 124:3.9972913129440193 135:10.609575668166526 136:5.318447960753194 143:5.695224079833558 147:9.694325172327085 165:2.4972698421215673 171:3.9615759960841053 180:73.51001470243767 184:4.600179011755225 206:4.7368387614734395 221:22.366669070688246 226:4.659342139969234 236:4.147134776230154 237:18.76439720373911 241:5.282477069731475 247:5.572946549428861 248:6.948809736023235 295:6.188250222973919 # césium
1:286.45739807534335 2:0.8122652196989437 3:7.880786646887218 4:67.44626165379057 5:2.206652951854726 6:25.774448636657112 7:92.79885872312678 8:24.292672483075833 10:22.461763778766347 11:6.32253961367398 13:12.240544741323765 16:11.83546232968098 17:21.912231992392055 18:33.21164647871915 20:1.4541512727195463 21:0.11787030029253748 23:38.26643937839936 24:10.863814704412862 27:53.85111950877557 28:222.83613953534916 29:36.10127506239292 30:16.097412929655903 31:95.32846275086585 35:45.06189125529838 38:0.6273222948012604 39:117.81473469447337 40:50.9595877745858 41:46.71094342480709 42:4.797319619487638 43:12.187905699081107 46:26.004538585248387 48:0.1476406220254898 49:72.88960294323246 50:8.04654594268656 51:98.47973564279788 53:7.612459169908615 54:11.819983241158123 55:112.26688456385645 56:128.14526836756656 57:35.28620094048892 58:4.283102255839585 60:22.056972041155642 63:67.00290792630692 64:5.731241781476645 66:6.067115724911472 67:39.215170054732866 68:0.008834622982305947 71:11.641144609833535 72:30.8865165920156 73:31.141346957067306 74:19.57912584016378 76:9.51795680269806 77:11.4535256986789 78:3.50999844849004 80:3.3249678210279874 81:8.275415956388123 82:154.58111966622005 83:24.291551687588605 85:94.71938695298013 86:22.686034821273882 87:3.252051002252784 89:52.866194590741856 91:199.71816694985714 93:7.439957604593326 95:2.689609439716035 96:3.448763131516925 97:3.5429716212062634 98:8.565110218882866 99:18.964055918020225 102:5.455587485668908 104:17.5866858060549 106:24.135210871193948 107:71.0231517820637 109:111.23252492569925 110:8.319977470807833 114:6.3005538988697625 115:2.96300739537034 119:14.130559937313581 121:62.65739556293769 122:11.53273729697303 123:0.0214018768256585 124:26.514494130360255 125:4.725182230213857 126:81.64001484053003 130:8.239111085504089 131:52.01214196733504 132:6.8884568408512985 135:17.15529036994382 136:147.86385622343133 138:17.387052593720924 144:12.79181804839108 147:10.7136786553847 149:30.209426309552207 152:61.777409719225105 156:21.552645653543053 161:5.69006545179597 165:8.125779530416038 166:0.07958314743135303 167:8.073435674095595 168:26.905414485294887 169:2.124060479490397 171:17.221744358794485 172:30.576701655565614 174:50.14012140376695 177:2.7801215368102667 179:6.225874784384384 183:11.784404261408854 186:84.35977784228275 187:27.728705308680695 188:20.268693199964197 192:33.309666811258815 194:166.94997900317315 195:8.494321379703612 196:12.313772787797165 199:8.291520019914223 202:4.846512756207422 205:4.226551856584541 206:5.1195952392417885 209:64.76151964036069 210:17.703900111025956 213:2.4586051552737853 217:12.692293143754704 219:44.775904168050744 220:4.501724688121829 221:170.90842778098596 223:0.07051738857713767 226:17.012247460596857 229:46.80628808070527 235:16.32303045068072 236:500.09638054313626 237:3.530249674287786 242:3.6712912752807823 244:7.157493681144852 245:84.59854222621148 248:11.13592979376861 250:14.174261733950827 253:12.314013872795954 256:1.2196612984684359 263:53.42264830432325 266:50.52807465036803 267:42.218687487585456 268:15.720488490710256 273:37.11346093339616 279:23.584559018816517 282:16.05521677623034 285:4.65445551773472 287:12.449157643627467 289:10.799097421128124 298:2.6989465030731603 # caféine
1:7.854006243588567 47:7.2805743180093065 94:7.21025760434923 95:6.63048418166677 98:25.078173566372204 107:43.52761684045842 121:7.2203299146577 165:5.331504846542923 291:6.105336659919745 # caïman
69:23.978830225978886 78:15.637189951863732 153:14.580700616954605 162:16.567896686131384 197:49.37599062755301 220:6.805703603234296 # calcanéus
1:2.7391819002877744 23:20.986305024650864 30:7.6512002504095955 49:8.122151201578385 63:7.300461169909106 85:7.088703303093616 91:7.74141792229641 133:17.62579500938973 172:7.619457244600978 204:8.672711272560266 236:17.5538047775855 # calcineurine
6:3.328590589262258 8:11.498813272700106 24:4.837554154830316 47:6.271445296273176 55:5.027668005605829 84:5.189762228118639 88:5.898136339469866 105:7.554595528446777 114:5.9603964930329605 140:5.33392862612582 171:5.891223535325512 174:6.6564310867180545 196:14.310557603604385 207:6.971566226183356 236:6.083081912385976 252:7.888404114181211 273:7.172481955021266 275:8.86256699497321 # calcite
3:3.304489426222638 4:28.324368614179953 6:2.790362066048323 7:3.7327599729587075 23:8.505970688919287 24:28.43578208716372 42:11.07321546207975 43:5.132760818867397 49:6.328775857998551 54:5.867784440223521 62:6.144589008992699 66:54.49933133447 67:13.06032510251732 68:4.828956409440993 69:30.3738688318709 75:5.513807647751301 95:12.902464808108588 109:31.041707245664675 114:33.01004819505776 206:15.040969293707125 238:9.064093080840616 243:7.868881652907673 # calcitonine
1:44.68712217259241 3:4.593131184834576 4:15.626629251954396 6:4.727298269517793 7:16.011781915966385 8:52.81253088081168 9:46.79422844423328 10:11.024338788033514 12:2.465903628433505 14:0.012953547328903938 15:4.0531925737698575 16:1.8558862549824593 17:20.530352013885665 19:3.947138224943691 20:0.011579526011402327 21:5.705774492835299 23:52.47604814276881 24:116.11198853892553 26:1.2808058023022686 27:6.660994989752892 29:39.967477994070165 30:26.233993215445665 31:0.16623111311767907 35:23.710286286690014 41:20.277275760676524 42:19.08509740418238 43:8.236271869854983 45:1.946597859575965 46:0.26936908464095377 48:10.648495111577075 49:7.860009319327638 51:9.226390176050568 52:8.480749163967154 54:3.0732091980471234 55:1.0685209625351755 56:2.6220014553007744 58:2.906468656535408 60:9.508030246712442 63:9.595133516323303 64:12.656049514310483 65:1.652121561512134 68:10.869220778460402 71:0.16276416704542834 73:6.706067049081931 79:7.493521977600465 80:8.98976005014656 81:16.09620169554368 83:0.18430420300532055 84:22.524680028922678 85:13.0275482655468 86:27.53138478554487 87:17.64216522797482 90:1.4719690266633025 91:21.251810673518143 93:1.3565747522173282 94:2.685834878771987 95:0.1717774936771001 97:2.4105071296938485 98:1.0173561818908052 106:16.210904364988643 109:19.86483332787009 110:1.6143151257646606 114:2.319294050967047 116:8.586775705880118 119:13.90635688906371 121:2.7013432862745446 123:12.986895274859844 126:111.04190954396071 127:1.936851507266932 133:102.12516263253366 135:0.27544383359702473 136:38.53862009500419 140:3.862033683925135 142:10.678420522918296 143:1.4137423706411465 144:1.5267601795994021 145:17.454487966700846 147:1.5568614623741595 148:1.4641083074136365 153:4.21690835614755 156:32.99000641171797 163:0.5194259745520154 165:1.7817643119930395 166:0.4118802889606284 167:3.1445819861985957 169:6.994900287711329 171:2.21694494108522 173:5.497974145287021 174:16.591733626270763 176:0.9008320347990885 177:1.8985903654607967 180:12.472685200985346 184:6.8949822655955995 185:1.1910549980934966 186:5.187080076585172 190:1.863906937162696 191:6.05060723333225 192:0.7449718811689972 194:0.9710185312882712 195:5.721458338995199 196:26.58855032987859 197:34.22029979375234 202:0.7322213415328395 204:9.360841073464055 205:0.4964221149938321 206:16.744684929550417 208:3.7773448267524263 210:11.92062223791779 217:39.808228690860055 219:12.343830010170027 220:0.5627461297432125 223:0.3934154961189699 228:6.992502052065592 235:3.1317700016552665 236:163.23262548882573 241:1.098067563563542 242:21.315447864162408 247:14.936998246555083 248:7.48404092344415 250:9.563696732627339 251:11.26654490129094 253:5.17516146570916 254:68.59702116953325 256:46.14182080547128 257:3.7419612598738605 262:2.1440687987964377 263:3.8832110758935547 265:1.0042733932992394 268:6.8374109115301795 272:59.21886557287988 273:1.0452896638552651 275:2.4123822981037146 277:2.953096353858728 279:10.256243827156302 285:0.6003560491356169 289:42.418283290883416 291:3.3450816861153023 295:6.053726846782046 299:18.308042010990242 # calcium
1:3.3398752174559734 2:17.58412593877018 3:1.2674086025482107 4:12.26699811433031 6:7.932861147916291 7:22.87418515996173 12:3.2058807177113358 14:2.2245316707516456 16:2.816849077271352 23:13.233961631295939 24:6.6838243135719555 28:3.0192561863841907 30:3.568161016822289 31:8.177922247386007 33:4.546580807387661 35:2.5511707214564177 40:2.9573670183639256 42:1.991494516518042 51:1.6334385616981943 56:3.3018147001515814 65:2.6804425858803405 67:8.359854753428296 68:7.770418281783853 76:2.3978847212761787 77:14.501059403565757 78:3.1577688932351853 80:3.080018748597331 87:8.721357988850162 91:3.65323034601495 104:10.337004545513363 107:3.893072699511502 115:2.9249797409316085 118:13.581185489937257 128:8.976492968151485 135:3.0402469804851022 136:4.372738946318198 138:3.792137361169857 139:11.19479392762034 142:3.523865491006016 148:4.806301229058176 153:2.6753307014921295 154:14.905158496951337 163:3.4896084284375455 173:4.9325999040852055 176:4.068000836731726 177:8.292047652697372 178:3.8906591345977466 183:15.18617804105892 192:17.97205451021522 193:13.910825587614463 202:4.522370315083085 204:4.543122286005766 208:10.655495320949957 210:10.37881296293796 211:4.237226324579695 213:7.987778314693376 215:3.4114018997868247 222:12.771585733943514 238:6.695680505410866 239:4.050335723245244 250:9.10297550138214 253:4.757823762147682 257:3.9611757463085038 259:4.665733714564644 263:4.041567755399663 276:11.652094068739835 277:6.51207303190945 286:5.50010693445367 289:5.866903762199328 301:13.270378498163353# souci
1:3.7466995381774497 42:6.9891054957001035 142:20.549671842819585 174:8.955485914408131 207:9.273325030818643 219:8.020926675001194 222:10.253241118394897 241:9.549517702834589 # californium
9:6.598813474520842 29:8.111562719718782 35:8.030470916134124 50:10.526294833796062 81:9.249691240363667 85:20.417206232242762 122:23.621349073932002 239:9.650574593701636 # cambium
1:5.260054653399192 3:13.624044777159568 4:1.8105370207392883 6:3.351015776818291 10:2.3576496821653716 12:2.9226571736306 16:2.540036810299688 19:3.7845427065551256 20:6.367052048912477 23:7.477433615255049 25:3.504657002650762 36:6.123378842495252 38:11.037326244528126 47:8.867430842097253 48:31.83182227551062 51:1.3897841685953627 69:2.2467081719699364 75:2.9533999533501385 76:83.49673823580157 80:21.817255902738367 84:2.13894746362797 87:2.7682940408156704 94:8.731408153165397 95:7.616975529663401 98:1.9590281360771702 111:5.8827628461810315 115:7.867981733116659 119:2.940385496829568 121:22.96508282076099 123:8.097981278795574 135:2.7595706797968744 137:5.960932019389933 144:4.5844958342379805 164:8.552562799904692 166:3.018924606444348 169:2.274744326295869 171:2.7692662265698726 196:2.6238794841551254 202:8.130297958729491 207:3.780125728359554 220:3.272896870167639 237:2.8835860437674143 241:18.581325984473136 252:4.661741418866293 291:18.571835044341967 # cambodge
165:20.999059445137053 202:69.67622534560324 # camelus
71:18.93536624682673 90:7.636439814645187 210:9.035055952410149 291:7.3837444955594425 # camélia
1:0.5433632416030779 2:3.27885396138004 3:2.16270681378839 6:1.4062818293769892 9:0.31066927795449456 13:5.322342390983152 14:4.016489417345531 20:8.123072459128352 21:0.9085918613545645 23:0.10892961005213464 28:1.6001892385369674 35:1.1996486366805454 36:0.8356143046421636 43:1.4788539957531155 46:1.6074289876365138 53:3.1799189904445178 55:0.9633395951453864 57:4.669134823030686 66:10.701835722322068 68:1.2393802784892918 69:4.590700231067451 71:5.11125399320639 76:98.72098964273384 78:1.7221445003295146 87:1.6263601956742293 90:4.6669879061333255 94:1.885190817118078 97:5.879699580552934 98:0.9319614325458863 104:13.085493376619132 115:22.093656493689643 119:1.7808133563598065 121:1.8936416801324527 123:5.610708737478767 124:5.7078772793284 125:2.1644378205764636 127:1.470407754865258 128:1.7338609621625312 129:2.4534850870968494 131:7.373342509880016 135:22.701916407269362 136:2.8368943339470873 139:8.005919706865672 140:9.130147164501205 146:8.454620713531128 147:4.782924016083438 150:2.0581891934531384 153:1.3039342120085018 156:2.2001147075200502 157:8.764626366979707 159:2.4912228237098475 162:2.1121934307816685 163:12.057140672967341 164:11.337215360278472 165:0.517710976332985 166:6.140698198640237 167:12.439996149385708 169:53.79000412484032 172:2.0635590982033323 179:2.6967364402422365 184:6.865348901637984 192:2.342645082277195 196:10.256306428459675 197:1.7174868858256713 202:8.171161156172362 207:7.66672424363159 208:7.484093103588673 215:1.9487629361998327 219:15.85990818272001 230:22.859736763274498 237:11.067302772842543 241:2.803602080015183 259:8.84457973637345 267:9.180323313703674 280:19.480275543416496 282:2.084028562583113 285:18.840027324416532 291:1.02015683796789 295:3.6551668075061534 # cameroun
8:7.004265955505368 51:17.165728720584802 140:8.015049615385475 202:6.317958105390602 # campanule
1:0.7052861039524231 6:2.116764774239555 7:3.0213608684543187 8:8.809373884122751 14:10.084124560236038 23:7.029729494714199 27:5.1310782171589455 36:3.5524492076668044 40:4.474037255191209 49:5.575560398289408 65:4.180160089399896 69:4.005705625775149 78:4.685042849106078 81:5.220245269660971 124:4.608099783620974 145:13.795186370612756 147:4.110521946870374 156:5.238000812444795 165:3.071776006274099 196:4.415751817711897 197:12.116404404677484 210:5.402528586455565 220:5.1059618570464265 221:5.875883743629072 223:4.802663018091258 236:12.280698373522066 250:4.76243134396982 273:5.834775514577009 290:5.293821000177767 # camphre
5:4.312880858046417 11:6.069430161125981 14:3.9210984107723394 15:14.688486785101482 19:14.563651319987274 63:5.009455484228792 64:5.839959904522264 84:10.980554093028763 95:4.548742324137223 112:112.3024781040987 120:6.0512379937119505 121:5.12526916785387 127:11.99892313815564 140:11.27006917558089 156:5.478093850243856 177:4.591482254811115 188:15.00245191878891 198:7.4856657416944055 202:21.525069551950192 207:5.877271268322106 224:18.97080711320692 234:8.745253322813518 236:4.9984309539129645 # campylobacter
23:18.231476826634363 57:24.113461618869525 165:87.69945999512072 # cananga
1:2.5606990412685575 9:4.9376283604396525 21:5.946685854261696 30:7.452569172185133 36:14.61016898153957 72:7.457549091002785 109:6.478452251466082 124:6.934848643927065 156:18.115118571656026 285:17.97301848238386 # canari
1:9.26717942209984 2:3.911750155923745 13:21.909513790000883 14:4.337729758290098 21:4.302628695095362 51:10.05967613646617 57:12.189288075359615 60:6.845259334811954 66:22.42638737368476 67:12.89246377648956 68:12.280936558643477 80:5.265788290026492 81:5.888760420937113 95:12.734704792973682 112:6.74912115256952 119:5.418505087978183 123:5.218199637704793 129:6.192981668345308 152:5.491875640880129 158:8.388419875270296 161:6.253927836008342 165:3.7063650028964013 166:5.502765473419856 177:5.014490895607742 193:7.850076865529415 197:5.342838139811886 202:23.340816884228406 220:5.773500087028352 223:5.4673012948032165 225:8.543741442391696 271:6.675263222574256 274:7.8480471489917925 # canidés
1:94.97944342140194 2:20.34350501928365 3:35.49791425274598 4:3.325980792879111 5:2.527331911121788 6:95.01479352649912 7:21.625639754578806 8:0.7507780370487678 9:0.7560310639753007 10:6.443086461419496E-5 11:11.031043413590442 12:7.156107168162419 13:26.113972586284497 14:3.814440948113816 15:2.9455004940730363 16:16.65944994084363 17:0.7983609333553249 18:9.43446063371283 19:14.94945930679177 20:12.59170960339207 21:23.881398073525936 23:79.82692912791411 25:5.505140915697544 26:7.612353757338882 27:4.957281753897113 28:1.2683921842487218 29:2.6141821689818867 30:2.0467996459660798 31:0.009208118575531148 34:3.6222765768941314 35:14.860807155582481 36:8.667631737691444 37:23.18783201550326 38:60.50182568940006 39:7.370653915503128 40:13.4749341399225 41:8.180366956819128 42:68.82981823690396 43:17.08706683127375 45:1.3993686910939749 46:0.048319356690419014 47:78.8497614175916 49:2.745072798245613 50:8.49133912113559 51:6.157764576299135 52:15.701242475642829 54:4.925983952879254 55:0.41319935868735647 56:35.12145907060588 57:2.4658509652429643 58:0.1902083050786555 61:27.198822623499773 64:0.4660401859661577 65:5.321993277731598 66:32.547075527325504 67:94.38599293969098 68:2.5582036286244434 69:0.0031881390112790354 71:25.14831577699398 72:12.545537163306397 73:2.0968454586814684 74:20.49852116807875 75:29.25052591325692 76:4.376459859047398 77:0.005324830380405142 78:1.4548202749438588 79:6.23005643087308 80:10.239464087786276 81:13.009420707704072 83:1.0337849847400369 84:13.890290575991994 85:10.071429641953054 87:13.999004627287926 88:72.64037896148719 89:14.556774258046161 90:18.876896260284642 91:2.175941307360365 94:0.13973318139668395 95:235.67366490681698 96:28.304428588517546 97:0.08523231512486514 98:128.01637405279104 99:0.48155837065795176 100:25.688916179662254 102:14.252477981424459 103:4.730345055944482 104:9.414346318323899 105:0.8437814624765664 106:8.649417552770936 107:18.87820427712744 108:15.598204280589876 109:0.831453898426618 112:0.7522666595498708 114:1.3958988990817596 115:6.164861394437075 116:11.075772903951487 117:5.7849245077051314 118:9.970958142946477 119:19.433119044155767 121:0.14309557562138256 122:0.785816649487215 123:6.551613461680537 124:6.725225312376217 125:32.96501864111855 126:12.266601635526825 127:9.272499543699249 128:33.79947897222372 129:19.285410263032805 131:9.780868330365504 132:16.83706110501745 135:0.051204767775950906 137:2.1321303702024244 138:0.3349247480987642 139:0.588097258754179 140:27.38333645710175 142:31.83644111054984 143:12.866714989607953 144:4.217914745106737 145:5.906729778136128 146:0.7316149560283387 147:11.535189781901911 148:4.0822491258551 149:1.8825947571809978 153:8.386317493833268 155:6.925668906471598 156:13.090604863368723 158:89.2721547816875 159:2.7270360033374 161:14.680075468213666 162:21.955037638360277 163:0.1966729818203414 164:1.5889986249843762 165:15.106692616145567 166:7.505694872809607 167:12.74470389420479 169:14.826576404776592 171:0.05349097046873542 172:0.2169635090351101 173:8.605434196479203 174:0.3247269580588678 176:6.2299171056573615 177:3.1244854492561385 178:14.054471996160549 179:3.0873444317787393 180:0.43950173092429745 187:5.4291410213932085 189:0.934871178500037 190:1.3234298383276717 191:4.833425843602796 192:0.36086551492999586 195:4.517903363264041 196:0.024055269481844853 199:13.7726239638625 201:1.8539918786194456 202:19.073295078231542 204:17.192203655484317 205:8.037899809462864 206:0.34030587271825813 208:0.4348091966345774 210:2.4771555482271475 211:3.109904974432157 212:1.0419532533019447 213:2.790338951023451 215:7.894497304445029 217:9.164276880797793 219:1.1181484505933352 220:4.894937563291643 221:32.76495259458558 222:1.1166512688785493 225:2.129654016341957 226:2.289771199930372 231:2.2058312862420997 232:3.092923857091371 234:7.945359395077123 235:12.708994748564521 237:3.8991088191727785 238:2.5110717752377876 239:2.8028815395743703 241:6.958615444028626 242:0.9076454785118476 243:21.93822484852037 244:3.6699829370732857 246:38.245870239826644 248:1.8909331589039933 252:4.3551315549004865 257:0.42370923270259875 258:8.328594908218887 260:1.4698714009503946 261:3.873898131007809 262:16.219611232093133 263:14.775875111034207 264:2.167247983447445 265:0.5680092979228298 266:1.700091760393285 267:4.1314896202608455 268:1.6090048902802572 273:0.6020297801549355 274:22.237533616243997 275:1.8336010513489027 278:10.657448445553536 279:0.9976911081857833 280:6.134331693599297 281:4.281977307627315 282:8.437327200363052 284:1.6802827174081127 285:0.2533082400180564 286:1.4912331800438081 288:1.8216226628250276 291:4.1630355048149825 292:3.7077173546590623 293:17.91498622371956 294:12.611702906233287 301:1.3035549416775556# chien
1:14.332971657217755 3:32.028287552281746 7:17.30723684922236 8:17.48391344775427 10:4.706186308294989 14:19.433429974533187 22:16.735240534010682 23:14.734845630699471 53:6.910031439486674 65:12.3008668577073 81:14.432142647016967 85:5.149338690543809 128:32.56114209629454 207:6.22889123098907 289:31.00558076297833 # canule
1:33.023429090947786 2:6.31003119786756 3:0.16263942120412234 6:6.062812260827412 9:0.2028129758084082 13:1.2911072057105837 14:7.474684915105531 20:17.077640290601273 21:0.741296088011124 23:37.760723709746664 24:7.072147589154648 25:2.079750067677108 26:8.178035804674414 27:1.8915541873172 29:1.0738428263168995 31:1.2097959493421813 35:1.0160720729901291 36:7.0911255945097125 40:1.3481088044194447 41:1.8076344564703848 42:0.5963974118411381 43:9.477600677810148 46:1.4072291949248337 50:3.0953765257575134 51:0.3614709442328519 54:1.8807784492865343 55:0.7926036465415899 56:5.67313761630047 57:4.228958342913815 62:2.118028237612769 63:1.5888382923046427 65:4.466245998032766 67:1.2810761198868597 69:4.152149158265472 70:7.5580742907194995 72:6.203310122198209 74:20.095706020684396 75:10.564291258756848 76:3.922644694797265 77:1.174979121857026 78:1.518179881054894 80:1.4517666855050584 84:0.9032331038221106 85:5.170154454556493 88:5.195141364343413 90:4.226855356623039 94:1.6764062029542666 95:61.58404480154567 97:1.5299862740879429 98:22.626599153479827 102:2.2037147704752544 104:2.108188177065435 106:8.915643414791429 109:52.569460461429586 115:1.3209764828518433 119:10.524180101577478 121:5.767476521640022 123:1.4138464820713752 124:15.642120823387348 125:1.948605475079749 128:10.363530649806611 129:12.76408800722083 131:33.435934677333975 135:5.163460996839258 138:2.077005405530028 140:18.81396222126311 142:1.8373464649623517 147:1.0671564305316243 151:3.9180992043853404 152:1.6350948189826786 153:1.115539700395139 156:39.42782162537399 163:1.8070694155059592 164:10.616562714463914 165:5.758927192916218 166:1.6440506952549505 167:11.710801498737236 169:13.401817660003948 176:2.3276326695448852 177:4.784422515270951 180:2.2562314231903744 183:4.361489088257976 184:1.966884003243538 188:2.53067963548918 189:2.9774028081519566 194:2.4171591821865968 197:15.92300608038003 200:12.691129262980361 201:1.7620719580122801 202:24.45981009100079 204:8.113715946577143 205:5.964722475566173 206:2.0866346983806934 207:7.186656772122948 208:2.2485042648989157 211:2.4831874613310507 213:4.5060495580180335 219:9.548690113327638 226:2.018573631208593 235:1.9115308583368593 236:10.540855553382825 237:15.979655196285359 238:4.836231594892164 239:7.141362686418187 243:3.690328885822024 244:2.791235634677823 261:8.397816338667594 263:13.0022104954316 266:10.519823314456254 267:3.0410595416539397 274:3.7489017727571023 277:12.024576521779709 278:17.873613244404122 281:3.121875604007889 286:10.010586724435704 291:3.7976348053207345 293:4.2037979119223845 # chèvre
1:2.2554730914642334 23:11.023790867636343 63:6.757296760012958 68:6.060016848091213 80:6.5854532069163305 85:38.255306146410035 173:8.528090816858898 # capsaïcine
14:5.099822438837565 56:6.276010046234181 83:5.7751693757655 121:6.327402161499986 165:11.727055962788405 166:6.277844002750466 202:3.800407561781133 210:16.576596205624828 # capsicum
4:6.220167130194359 17:8.92202577589243 23:21.738344336158825 37:10.153679702191198 40:7.21521910703807 73:7.9073659262715195 85:7.309122248311054 122:8.902748977572145 165:24.523845591278036 175:10.35729605172024 266:10.14022191394623 # captopril
14:14.175077234216218 29:6.087516250236153 43:6.368446455760236 115:6.417599422178109 165:21.9558139440826 166:6.825477739196417 202:4.327618547675383 207:7.638257006307101 # cebus
1:7.16637618326091 4:96.1880962873601 23:4.0940410609604765 41:7.0244117561161366 59:34.33150132752879 73:17.202649904973455 126:8.171087921038051 132:8.050540332263362 134:42.187461137095056 169:6.001749109461 237:6.678282901122295 255:8.842287647473524 # carbamazépine
58:8.638457142078163 97:8.313402580173717 169:7.62504921967285 172:8.707457918513642 210:9.035055952410149 224:11.488894070970847 225:11.526203830711681 # carbapénèmes
1:11.974281049414495 6:3.554223138422972 8:4.581880808068695 21:5.185616973052758 85:6.122606458055371 105:18.482648279040564 109:5.7130546897224574 119:6.315920654927813 121:6.4505682225135414 169:5.580292179670439 194:7.307810932277693 197:6.2395230023786 202:10.629911346358773 263:7.178627079605897 271:7.581405580037356 # carbonater
1:1.0581505212790852 5:20.416369315453288 23:37.860357442332926 24:18.74449153976186 42:18.388500230446905 54:5.632561516514877 80:5.113261341192048 132:26.45821709938338 139:6.3296788457829996 229:29.16171930689019 244:16.151041095529298 250:22.538390713844304 # carboplatine
10:13.486534246915637 24:4.730258788869918 25:6.571371428894613 35:5.240855765950595 41:6.25069502187663 55:12.657422330856209 56:6.0510589423408785 58:6.233191341446692 66:5.77913156605113 71:5.493066514888981 76:5.071586803302347 85:5.775429986134885 95:5.51783154952267 97:5.912271631687449 126:7.392692292014275 129:38.69736727951567 142:6.2861850922184646 147:13.451955409971793 156:6.45898421500503 163:15.350721558458197 168:8.24449601865553 219:34.14459626644449 248:20.518741000486894 269:6.441740466388793 # carcinogène
61:36.58599951782191 105:37.47558896761364 # carcinogénicité
1:23.18977429840713 23:19.8066020793435 42:3.4880116918448087 44:17.909046185176056 46:4.6046006427427 71:11.433908792008966 84:10.608872963819142 97:12.27444745588858 102:13.882145967434054 128:12.273310301020851 132:14.999722784217807 142:5.124633814039729 147:4.166483933884435 165:58.90409031318602 210:13.703890596508982 258:20.346539888541585 # cardamome
1:4.801017012523966 7:3.7327599729587075 9:3.405472727712785 10:4.863875085511269 29:4.856012802346106 40:5.215936806407927 75:23.302059910737654 94:14.060860779241978 109:4.902844002112643 114:5.383736483990965 126:6.919122447022116 138:25.078004807663604 140:4.762201017076166 169:21.029514495869037 188:6.612473192808062 197:13.657100033842566 211:6.55936006714609 213:4.940049551004008 230:27.62136753538577 237:5.438635871859137 256:18.17221693761693 260:18.498551739332864 269:58.53643148268381 296:10.315496236863268 # cardia
3:4.832178676992906 51:5.289286840892447 57:6.357230725882467 68:6.403152615470155 69:6.312769178906058 97:7.028693906571206 140:15.610488320026619 164:7.117669165635965 # cardon
1:35.834073952471975 2:2.1551764858184983 5:74.97399444623716 6:4.491675203466751 9:29.814765652336586 10:15.200537548077751 15:11.699993867282513 16:3.150745265788471 21:7.592033745350211 28:9.368658121780822 34:61.80776077050807 35:14.93948689875901 38:12.37352303686233 39:2.7752460253257274 40:9.237641300793845 63:3.580639371318251 81:4.0171614643043485 82:20.541451862694384 87:3.387016237669957 89:11.407279978688289 96:3.4713458772673986 107:11.194890431056816 115:3.260811847930413 118:23.930604550381933 135:9.413034316813027 140:2.8656899643247513 141:11.711417511132366 157:4.980098830752962 161:4.371386397873441 164:9.863898230009223 169:8.359354157690316 170:31.451854971071917 171:9.433856639816645 173:5.289006094653482 179:11.87701258970252 186:5.119723038082693 188:4.640727253344198 192:4.19116384901378 197:3.492020893358016 204:12.533015823360541 212:32.21256491652578 217:4.1062111238010095 242:5.083512721567605 253:12.972342739993973 278:14.799973028719297 281:13.303204974593429 283:7.466228413572161 # soignant
7:8.926570905435158 57:4.162058601625735 90:4.160883679793648 109:4.279387010409893 119:4.869718923571151 140:4.1406386973422435 165:59.44487296702575 202:28.59652346028784 205:5.107508263136615 259:6.3608495246236885 # carex
3:28.55260667187272 7:4.652400185870216 29:5.796252386051275 54:6.8184397095932905 71:5.970006243597749 76:69.24529571040675 94:6.572051810282511 165:4.705619186657084 199:8.281513456362422 200:7.2032471767012725 213:5.881382058554707 257:7.226725971612577 285:6.869503909116802 # caraïbe
1:30.507301006022278 2:16.910535879509222 3:8.982660254381683 4:6.311180203224036 7:5.333250001065447 9:4.7150943474743885 10:7.510558632108624 11:4.095102228488495 12:22.89949129927058 13:29.170097981727686 14:2.076694412269195 15:3.973542645821864 16:53.73669337193213 19:18.187041258343246 20:6.621371983366831 26:4.409720689213462 29:7.495261292969403 30:16.59734266980925 31:7.848069148387728 34:4.375012431061088 35:20.07425702325108 38:4.299795898052628 40:8.197290518023149 41:3.3297326550356816 45:5.216432057845711 47:9.13226639090564 48:3.3553628826533575 49:10.385301173044182 50:4.7248631132970225 51:1.4962931903800143 54:3.4118001745886373 60:4.428504044971183 66:8.384964109828575 67:8.029151509006596 68:2.446023263710749 69:2.365708928302249 72:16.612065602182078 75:15.554158647349164 77:2.5941274834814982 80:2.9225966687802707 81:3.5092322249105434 91:9.642132004443814 92:5.923764049187583 98:12.27783790447398 102:10.215983122620047 107:3.7301547537102766 108:5.2842634294508875 112:11.379702493021115 116:10.911497770302338 123:8.360326225481177 124:2.927092491339183 127:8.01424898013197 129:3.799567943703912 130:4.794016537046347 132:11.315962568710647 140:7.312877794409546 145:3.783813968888111 156:9.71384752721689 161:26.330333450272228 163:9.304247798029536 166:3.1443372729611654 167:3.453667104452303 174:17.234374003616242 177:14.304706077436228 178:10.130790360732826 182:4.905096637515683 191:21.729846489082796 192:10.032974102233874 197:2.9944824142704354 202:1.0140837953379456 208:3.817986066642019 213:7.6588607423317985 217:9.860009768664872 220:3.3998333725234438 221:4.141879528804716 234:6.72365654011521 238:6.5251006484400325 239:3.8866184335239287 255:5.0709242038206055 257:3.797903018254663 263:3.877893211808867 265:10.787656372183184 268:5.476617221362881 280:5.768434217154616 284:5.5632473691876925 289:5.697564119611239 295:41.42271656802227 # carie
1:7.854125033346316 3:8.17061047519256 4:17.605738600339272 6:7.108587194847404 8:9.164005162270374 17:6.324226989625939 21:10.371567309968306 23:2.3969152753359726 29:11.331780277385395 30:5.290447594997687 39:4.104612093862855 46:4.723160312933045 48:5.236117577659556 51:3.1988039355722835 56:5.012025229827565 58:5.191895688882401 70:6.008115095940674 83:4.519754528275666 86:15.726903761978196 95:4.486796382604838 102:14.129501431205565 109:4.339108928203142 112:15.312414636285895 114:4.815109040293128 117:17.87224168569666 119:4.930178136273076 136:15.046895343469194 156:5.415164482139457 166:5.013831714571877 168:17.19491288198027 169:4.209480421295329 193:7.351576003832741 206:5.534317252966696 219:4.591331744091159 224:8.00690569334728 238:8.480759996491562 242:6.486388176112257 266:7.531857899124424 278:29.047442263677535 298:20.54351851055676 # carnitine
1:12.268392286496864 2:0.3129513131202439 3:10.227792564132587 4:10.082363937278092 6:2.4837425467382044 7:31.720669381188387 8:2.02022632921962 11:19.042347622835916 12:1.2785615941268285 13:1.0258328003610113 14:10.726340756904216 20:0.5370678168859138 21:6.427439139076155 23:0.0015673630381150708 29:0.8242880850979512 30:10.540567099874787 31:0.9500384236812555 34:2.4422174054464105 35:0.7712765576510444 36:2.778806953760484 38:2.3733843313738183 39:0.6980506522346454 40:1.079196956323016 42:19.05698071198853 49:1.9688110065010151 51:131.48873798915943 54:1.5849346151721413 56:21.075902715337353 58:1.5008878663031429 63:1.306351708613533 66:25.815683648822624 67:1.0164608310869578 68:7.639627360507057 70:6.875990804814428 71:4.037932841618451 72:5.541987306041442 78:1.2394046044101925 80:4.600251630167563 88:19.80690004842761 91:1.6536665621580913 94:5.0967895812936 95:172.75816778587725 97:4.774114014973172 98:164.8138689175075 106:2.8180263223034028 107:6.1599298774781195 109:0.8562889290071725 114:1.2044801292263971 119:4.873785016817225 120:2.171575461278417 121:1.3974234305971842 125:5.688582692799536 126:2.483751818453078 128:14.618484815908998 129:6.2951033487520665 131:6.222862286569811 137:4.06932898222922 149:3.7890853231469874 152:1.3502885803941667 153:12.587839946220397 156:10.899544530770394 164:14.95843644769103 165:4.862672241919959 167:59.069421419783566 169:7.482412336882625 172:1.555541241191502 173:2.8034332655085965 177:4.156110282883231 178:1.859645015051348 181:68.83801271612249 182:2.9339981131966972 185:2.3683698406633265 186:2.647480183489165 196:4.263975129258489 197:4.737934980542217 202:64.60647676344188 203:3.8810082363914087 204:2.4443203850194792 205:15.760140588955926 208:1.9393986512915573 210:1.821440456946332 217:5.90066999951543 218:21.78969825108656 220:1.5746822040981283 222:22.100855640748993 225:4.066573459113025 229:3.188640134807796 237:1.2462661091658365 241:2.2574038646009167 248:3.79854036305501 252:2.8300645453007975 263:6.447802876847309 271:7.202641420640174 274:3.40901449611579 280:3.7540718601532452 284:17.029518037721118 289:3.686060791120617 291:0.617046998467551 301:3.112065822134449# carnivore
6:9.393150445426446 7:11.381137718007594 57:5.355851924013476 60:7.511392047276117 84:13.212076044875987 173:43.22713300091004 217:6.643072067376214 226:16.082285407984262 236:6.083081912385976 242:18.173346822751824 296:10.904131337350247 # carotène
6:1.588755819106364 7:2.448677206112842 9:2.14503807263664 21:3.062455261697593 23:1.70324983215085 24:8.542457344180109 25:4.729019904997128 35:3.4410233255668157 39:3.3335308991969006 42:8.312375182733824 43:3.7846219492708335 52:5.177503819182737 57:16.779387383125655 62:4.772436355621523 63:11.034073011172358 73:4.53019422200393 77:3.6476380035478395 84:3.289351543670185 95:3.7065669816047304 109:3.562189584379618 112:22.97038218261751 116:5.215556278273906 119:46.52407053128071 121:11.267386913296827 133:11.082456525553345 139:13.133877227392611 140:9.524808273216816 166:19.20474788069357 189:5.718801089425554 197:4.067662492325916 202:1.9045677275796504 217:4.691940917079235 219:3.8089149770820088 220:4.488621839302056 226:49.75076699316376 227:5.40811755774835 236:56.62387654745842 # caroténoïde
6:3.9588865589776665 54:7.112018175373197 94:6.865178482898625 95:6.286717416006013 98:5.638637390286178 202:11.502948000102567 220:7.099260088675857 # tapir
1:0.5732810286243651 7:2.822530866363632 9:2.510023711310586 12:4.524389859721601 13:4.192382511511054 14:3.4839019267100104 29:3.9114515367291105 36:3.3484732720402173 39:3.72531492430093 40:4.2641162079712185 42:9.125756333150811 43:4.182496592924223 51:2.8332393094642394 56:4.624418818278933 70:5.615007773945597 98:3.481687096121456 119:11.832165081623403 131:5.26991394852742 158:7.490748425001997 160:6.187198160645458 164:4.574890050517963 166:4.626212483643404 202:2.261100730528451 224:7.608543346733893 226:5.06541958228248 236:4.548893333247293 237:4.482969768730241 239:5.398181061025213 266:7.134308094582151 271:5.786348889608157 293:7.4279486212334485 # carotte
1:1.5187494786368754 128:5.808503344434904 140:13.065223419701889 165:4.1379364756687185 202:17.09344919789848 # caryer
1:1.0581505212790852 7:3.507875383450492 21:11.057152697271995 23:14.502516427837543 30:5.627649981003602 38:15.937168806915743 41:13.894323660964368 46:5.057465997620169 65:4.685702716242165 95:12.419525354362046 98:4.1856753065600305 99:6.144060337646687 128:5.209717845650375 133:54.298668732645545 151:7.870406308990237 153:4.6801862469382005 172:5.596374053928685 192:5.914384554690272 219:4.924828700376973 247:6.719670918940804 263:6.120364412437354 281:7.0234828894983865 291:4.307085596624741 # caséine
41:14.93380453830895 48:35.91043844345905 49:16.041201681053494 60:17.248720095423263 109:13.149869482280446 133:24.238841241169432 140:31.6314009719317 159:16.01779090498771 172:59.54245098484281 186:17.599716251297533 195:18.193985385625894 220:15.083857451423802 235:25.345928374025892 # caspases
8:17.26174223118511 49:22.49825444641967 109:19.58381284174541 # caspase-8
94:6.865178482898625 140:5.992140546051899 205:6.982703884363019 # cassia
1:12.637065351601825 2:27.539014516240734 6:27.736202568850153 8:26.499877936119276 9:17.813560660539533 23:5.2733062279199086 27:4.215642435554682 29:40.63822495257364 48:11.002175787580775 60:5.240484377068982 65:3.287374419498444 66:10.013528492308241 67:9.651290711127743 70:4.903593432301055 77:3.357631520145007 83:3.447804946175943 87:10.017721940608627 91:11.2889846048142 95:3.4159013973373944 109:16.210008504296404 114:10.156623177903604 116:4.913632970818988 129:20.35020488065292 133:10.469698521729569 140:3.139272624567958 153:3.2820880101042236 169:3.1482514925043947 176:4.707057214973442 186:5.4121182754157084 194:4.806058360331075 209:5.625585542580323 219:24.972181520917697 221:21.42311771039584 223:10.485105362830934 228:28.399982781691605 242:5.375754038065063 247:5.269449949825153 256:35.073627939455434 283:7.7643196502147696 287:39.658230877477344 # catabolisme
1:1.232916240161319 3:3.304489426222638 6:2.790362066048323 9:9.523577628738703 39:12.115139678760883 42:4.156039816332236 64:6.352177376082359 84:4.61941840449202 105:16.778932483318023 125:5.94760712050336 131:6.236194369592622 133:5.540924501286864 139:15.96485975712476 167:5.911960527661535 202:3.142461968162021 228:14.833829998409255 293:19.667484841285088 # catalase
4:7.0806267190269025 36:17.38376906024507 132:9.687318391489917 134:29.84270122739595 135:19.503889058083253 # catalepsie
1:2.002199569085399 3:4.212169444608814 5:5.753632424682662 21:33.093300182534655 28:15.336540162888 49:7.282629557817651 65:5.858769772397939 88:15.417655563192204 124:6.297792946876389 131:7.189465495603955 135:15.382228686659795 146:7.755680691509994 148:8.102940216113806 152:37.99468725521302 153:14.580700616954605 186:19.02270382135804 254:17.197309165912156 265:17.87316531934213 277:22.595908454080437 # catatonique
1:2.940011822197248 8:5.749284739741328 84:6.605849251359376 156:7.999324786297451 236:18.02509679168417 # catéchine
1:6.337684975853988 6:25.7364132877016 9:28.3932937029007 63:6.332987194810628 81:39.018231422784034 83:35.402549090431876 147:45.63500350699672 153:5.722500679854797 197:6.2395230023786 # catéchol
1:5.074737642047724 3:6.1673696620340355 5:3.2560576918430373 6:1.4023354557287377 13:3.571262264260141 21:2.8464673706223467 24:8.085053231195555 29:16.287060747479003 41:4.188827058977431 43:3.561568598936766 48:11.146854212412675 49:4.723609417834019 58:4.171878966924369 69:3.1858458435860046 73:4.302324454810677 80:10.227072427424144 85:17.654624186000913 109:3.341007338993999 114:3.803553497744718 123:10.132101532559444 136:21.85028173386946 140:3.2066799040367484 145:4.654795375654792 147:9.230903524597734 153:3.3499431747133346 163:4.188172269818325 165:2.2893892915548864 166:3.997602579468758 172:19.234622884450335 177:3.525577964073537 179:30.874515723129207 184:11.467837045507427 202:1.7090754075968508 216:54.3964438691358 256:6.038684941380357 260:25.24189000475784 # catécholamines
1:3.5748320070706985 4:9.84861643621072 6:2.1670148546982095 7:3.07504747154877 8:8.923828208429656 9:2.7576136272820655 21:3.709705403709797 23:13.10175588532009 35:10.927985457053847 41:5.089619969420505 43:4.448358218033245 78:4.741748814451441 85:4.621653067432043 99:5.6843783651363715 109:4.221559929486663 138:5.403141464233467 140:18.8217834442852 150:5.133489973990512 156:32.48428248324698 162:5.195264644275816 169:4.092323171632144 170:15.538528327324062 193:7.229645587364643 195:6.6959235545805385 197:12.2337196052284 236:4.8169126928479065 # cathode
1:8.954441666151645 6:0.11572647263357844 7:79.56411470610375 8:11.187940851313863 9:0.3901285709000234 14:4.29782099625913 21:4.235125582878055 23:11.821346965742364 24:0.9418996001060862 27:12.823597452527517 40:10.891536812652687 43:1.6094719892908302 48:12.612213211939695 49:2.6480757624701683 51:6.724214842039635 52:2.8552671989826632 54:2.2364811934950444 55:1.079478893890431 63:39.05179670588312 77:1.4940341324705488 84:9.179534100471832 85:5.9270655441819535 87:1.7600628209070601 88:86.28903358223637 91:13.032714863904525 106:3.53768652025394 109:5.176696433595712 110:9.811059120472962 127:16.35351903871455 128:17.614437647636684 133:1.9525605271470905 136:2.986589508244996 142:2.191332402118452 145:13.931138277638485 156:7.211297248046349 159:53.20464099230955 162:2.253929652568893 165:0.6129270537493393 170:24.035144036353522 171:1.7609471125353262 173:3.522569398613214 174:7.378244938695623 176:2.6982547102183148 189:9.364806522534193 195:3.638546334919788 196:92.71907374744394 197:1.852924229989461 204:3.1489263418093123 206:7.4402814386247265 207:2.703276765865809 219:1.63011531768531 220:84.15505269705564 221:15.027964360542951 226:2.3793806261795636 250:11.737816651252526 254:2.530309643843071 299:4.05359910618114 # cation
6:4.696504552930963 14:6.398559109138236 23:4.834020266058043 165:14.467461305266083 169:6.76175847048253 202:13.102355043011332 222:9.383389830237702 255:9.611388908164404 291:6.521612359214714 # caulerpa
1:1.6606691009314154 6:5.709606689141862 8:1.0276704656010267 13:2.140907155848798 14:1.5223383172293792 20:15.954469495220806 23:6.0678785289741155 29:11.638332513333877 30:8.16498719723773 31:6.577001054148789 36:1.4086234366826587 42:14.969302015300507 47:2.6334159013114635 50:4.077449082666577 51:13.343519433853356 54:2.793246895668947 55:1.5565486003878286 66:2.2904577941781343 67:2.1295248559853945 76:10.91626594763479 77:2.008365084169933 80:2.3216860183518353 81:2.8877311434605986 83:2.090579870488067 90:1.8286277823483432 95:32.59814089301822 97:7.356537429449551 98:10.350245674799476 99:3.2688488406245093 115:2.1747300463349495 119:13.532369385212146 120:3.4417184722809817 123:7.078094054555305 129:31.46773734451613 131:3.134045457987388 138:3.0048443045436533 140:1.8111114524841252 144:4.069279957480785 145:3.1548390125709846 153:6.339412513623473 164:13.62750507395094 165:1.0242374895821813 169:61.846448946150716 174:2.9851018111246606 176:3.272295604284949 180:3.196387750371573 184:8.370973922053548 202:32.49456996637938 207:32.04187771665946 208:3.188159865873184 213:18.074532290657725 217:2.9727912051065366 222:4.200250160262137 226:2.9420565869687274 235:2.826552603227673 236:2.463920012298734 237:2.403710152274642 244:3.760586960131985 255:4.418775010452392 267:4.02102851974701 281:10.901147516123821 285:8.272823371646188 291:1.6215033886214036 293:5.217026625140148 # grotte
140:8.015049615385475 156:21.806478991864097 165:6.99944320324178 # cavia
1:10.537641940070264 4:17.31329543453359 6:5.543001758520785 23:14.492077530719731 24:7.108473468422481 25:8.980312324003425 63:8.387253029190322 81:8.848593590300005 133:8.411891562097216 207:9.273325030818643 259:9.890701066627203 288:25.493500728387833 # cd20
115:48.75957659185339 131:53.07316797469766 184:9.248182480932508 # cd25
6:28.42046989620067 # cd28
1:1.5187494786368754 3:3.651832257707503 4:4.6017416706286 9:3.7541898284972244 23:3.260296776328951 42:11.821568247002133 58:6.129671652503062 62:15.87306297323126 65:5.279895409800067 69:5.101450250114333 87:5.678194236806236 88:5.686150032389008 120:16.72082483030048 132:40.36280708820038 147:13.238345303089417 201:6.09253565074274 223:5.913897441280676 236:14.578983020325714 276:7.165982375600011 # adnc
164:7.117669165635965 182:9.019266158183278 239:7.960518102439831 291:6.105336659919745 # cecropia
1:4.12755796114754 3:6.49130237867228 19:9.679411847104896 23:15.392139172705734 82:23.12845563391298 170:23.994434435643356 202:15.878669976463991 224:27.060982037638222 230:10.227219949775108 # céfalexine
51:6.558971600039634 165:27.648318666787112 202:5.922317829446824 # ceiba
6:3.226004226910522 7:4.185584817712641 21:4.842614147926153 36:30.515334101390845 50:7.706927468299932 51:11.180616201606293 69:5.203729100753037 71:44.547102380760435 78:5.897576724077856 142:6.2861850922184646 167:6.3822052270293534 235:6.37425943186462 291:4.998995701546266 # célébrité
1:2.400481397124142 3:4.6565835860939 197:6.82826382896586 # céleri
36:15.029326442307685 57:6.554600161947534 124:7.132970574822282 165:5.526834266192342 237:7.221198247801985 # cellophane
1:30.056522642875965 4:1.8852377412082701 6:3.498545933586351 7:1.4504909901304641 8:5.356575454469177 14:2.0370830070362467 21:2.0061041426735473 23:35.60392285024585 24:1.9086383965854268 42:11.373146145876682 51:5.270558369133066 52:10.743385718934071 55:2.073752755002973 57:2.364302634066355 69:7.182358638650113 72:3.3684124461547764 81:16.780408928744162 95:2.608384518597911 97:2.970783007974418 109:13.594099642899293 112:11.287659376205216 116:4.062492676382097 119:3.022593620321905 121:3.147618903971794 133:3.061014418234237 140:2.3446949250258595 142:24.059203769843982 147:2.4213330641992017 153:2.4805681330286133 169:2.3532198333755887 171:2.850658835050215 196:2.704507929324131 197:47.30370497195496 208:3.773935221572701 219:2.7054008565795082 223:3.0682484019495346 228:16.88575451778621 235:9.456875868556525 250:15.398751376191884 265:10.695954041562821 291:2.1431972844474867 301:5.049027481662352# cellulose
119:7.503919174743833 165:14.467461305266083 202:5.071284585869336 # celtis
1:0.4383214942324183 6:11.168659198462827 7:7.801022898187143 12:4.290527799444466 19:5.188656864448737 31:3.8575171913662345 36:3.1235502843612584 40:4.031761840256292 41:4.584921111308216 46:4.10496861555593 48:4.611552621329719 51:2.6145963517692845 75:4.322905971744874 77:10.32821166447889 78:11.207228320568642 81:4.77112950549616 89:5.104712507706775 90:3.6104445998364016 96:4.213903614649628 114:4.1956428276808895 115:3.9979219379506348 118:15.889772901719146 123:4.113119154106268 124:4.164385089061004 129:12.90112403445836 169:17.270060336664617 171:4.128501302446158 201:4.531498831433318 223:4.357036431123455 231:7.491644439204922 236:11.35952746940011 247:5.744981243125049 253:5.881896256582581 291:3.3730741924240375 # cimetière
1:12.316125865000657 3:16.446030806148237 6:2.4577039546055164 7:4.091732999235192 10:1.8703938197944507 13:18.74905752218464 14:1.4960393507742324 20:99.26698369761428 27:54.53463353541869 30:29.238412313049846 36:21.312250915639783 39:30.063134238899607 42:1.2856347825311756 46:173.26130017243733 47:2.6036581219616086 51:50.965876218509635 56:20.495369207438458 60:3.754418383545297 63:2.444516499575111 66:2.2615009087432547 67:129.68005567746067 69:11.204325081904997 71:18.291643149634766 72:14.522255870315988 75:2.4418837231428627 76:67.98876870548237 77:364.9478851007639 78:2.3664353353795766 80:42.04741741609541 84:10.851107358171072 89:3.1714120858155623 90:17.320708060119422 91:2.8404756708506933 96:2.342094024135669 97:7.293527616294259 98:5.343343683940527 102:23.125574063973595 115:12.497075692161324 121:2.549726290842462 124:34.2052213946791 127:12.323732303189677 128:2.379006377096438 129:3.139487017728474 136:3.5378750224097213 138:2.97439415917159 139:3.4125325472058363 147:6.1542018784029535 156:14.879339271152809 161:3.19638817506447 162:8.149111564042627 164:27.583505547752754 167:29.48405466180066 169:17.276788735574033 174:2.954684638973954 178:3.0696075923006214 179:3.3926555894721813 180:3.1656371764349993 189:3.923158151881406 197:19.866133023999055 200:3.1161349469659454 202:0.5587937072036437 207:3.2466110553601837 210:8.667145906942004 211:3.4058813550086455 213:11.788989028107991 220:45.6322706492366 227:3.6238887271184494 233:21.773084543601364 235:8.180970827919307 241:90.91856223175657 250:2.4366316544798585 253:3.914266879662923 267:107.56770338894923 276:3.6303518017788425 282:8.086225999104668 285:37.621017991915735 291:1.5947700978606147 294:26.193433549335296 # centenaire
1:9.038668400691428 3:3.154059283944839 21:4.226261346422282 24:102.10386669566334 29:12.175459389593263 44:8.087095008433916 50:7.070949800032035 71:4.869436109819132 95:62.916029654930654 114:5.224711111778716 140:4.6048197778740745 147:4.689311572208836 166:5.424708407788773 173:39.97842091313265 177:12.66144118384278 196:41.671854808286106 200:35.83747245534954 236:5.346341690633471 286:7.691077148443569 # centriole
1:8.493630007330168 3:1.792778096231902 7:6.878095066658962 9:11.663696416888126 12:3.8281198177049243 14:8.235214748711385 15:4.777765464407258 21:21.820881172396668 24:7.944617055430951 27:4.215642435554682 29:31.97196460522287 35:15.829941604140481 42:2.568793728610529 43:9.657001344192418 59:6.123568843328162 66:10.013528492308241 68:23.638187868444145 69:8.876525085445087 77:3.357631520145007 81:4.3032195457313716 83:33.14034687845612 84:15.352493455504227 87:3.667283241844989 131:11.855701037143193 133:3.88629869314686 140:15.784618814095904 143:5.391253507867031 147:3.219901947609414 164:10.451999112676745 167:4.2462378906771505 176:12.150829535223231 196:24.968251877619917 202:1.649810392037708 204:13.130101889483399 205:4.078894530747633 207:4.7124713203764275 211:4.8787279219908495 217:19.710290517882996 257:29.478592233006943 259:5.312502399246854 265:4.852239727062792 271:5.073252584774471 286:391.6910252274934 # centromère
1:4.1230241200176465 24:122.64085200877908 29:20.097570134823318 35:28.898208654698404 47:5.316307921715729 63:5.14104716979296 68:11.67561402684423 75:22.10674480961244 133:13.116621384541999 140:11.540152776453994 147:4.4754448350891005 159:5.938084028337279 166:22.32096146844177 171:4.9404509232329765 173:16.606616363101782 196:40.47369580877958 200:46.037930423685346 207:6.010323445961249 236:76.07710474156008 242:6.683796977712192 282:5.477843115052197 286:41.36936583505527 # centrosome
1:15.06836622823109 153:27.290089777235412 161:31.651818274499956 177:27.855157478516077 # cephalopoda
1:0.781030139090191 2:9.452181980862175 3:8.050047296771861 10:4.240928851971849 23:7.256319086051003 29:11.207599382755582 42:17.14413412881718 52:14.63373527377232 58:13.038995421044536 65:11.33237892944887 112:6.192260269538702 123:12.10300328926386 132:15.121789574226021 137:7.984802972077534 139:5.928595899301327 153:28.35596650466993 165:15.995243988887918 172:22.264677079104477 199:26.777023297690974 210:5.5190389333069225 219:4.53126623674444 221:5.993025535373386 224:208.2362810932565 267:6.533103573625499 271:6.118719934082431 287:19.144825384898883 # céphalosporines
165:73.7337171922491 202:10.629911346358773 # cerastes
1:3.433657429256388 7:6.2175089541306106 84:7.13673965806781 182:23.056703648387195 220:19.892811322364953 225:11.191731486691388 248:10.908687914441174 294:9.568263253654983 # cercaire
1:28.94887309544127 3:5.2280664498375495 4:2.039585061829139 6:41.66882182119142 7:3.653427849493779 8:23.40227713633317 9:50.36402416941574 10:3.001833892419322 11:1.7965636934793858 12:8.185203030270719 14:2.299063931116064 19:1.6413477386595456 20:0.2992005271410791 21:51.34377391720114 22:7.005770033270674 23:4.001572069519602 24:12.647128348174371 27:9.296117581224241 29:0.5389173589219245 31:0.6485985672400424 33:2.046235194113131 36:0.24154386509234102 39:2.683776805634678 40:22.5820233759942 42:1.9108401985516321 44:3.2752183859194877 46:3.7121779952110505 47:1.096194064655428 50:19.77841824777401 51:10.239141669848479 53:12.693445855919867 54:1.2266597156692831 55:0.32503964512238903 56:4.213962083448911 57:6.301660370022508 59:2.8822148616870624 61:1.876086043232469 65:20.854713364523782 68:6.420935567797991 69:10.256995888553496 70:1.7982622456376474 72:1.2266597156692831 74:23.26414342623736 77:3.2102775172653275 78:0.9080122603029744 81:26.99148351530911 83:3.366393321737684 84:24.346762593684126 85:7.711893848482643 87:3.751389778275873 90:0.49655949259552584 91:4.866867341891295 92:3.467114575704754 93:6.804869107653612 94:8.57957764839672 96:0.8891443643517676 97:3.9746656276960612 98:144.4726380014828 102:1.5191580112868215 104:21.523562388820498 108:2.866545042707995 109:6.617449480502287 114:0.8762794668363872 119:4.070606457552825 124:3.8158664810467906 128:0.9177907127911021 131:1.5136910709868074 133:13.247431932037056 138:21.34823674889129 140:2.8378265973132932 142:1.1878810828281947 145:15.99132821359553 146:6.416060913301142 147:6.468700479900705 148:7.06427791947855 152:4.198143974429895 153:15.651890975609497 156:1.3189187082762928 158:3.4820324088792414 161:1.5939513686235098 162:1.2416978068813835 163:9.01608455509427 164:13.213780096320768 165:1.3963223765282566 166:4.21713610752575 167:14.660213429552128 169:2.8529748397570027 174:1.3868878084591687 177:0.685277039748385 179:5.945220383965983 195:2.4994828621328593 196:34.064471335350355 197:18.09437823068618 201:1.1210326459373108 202:14.5260148327997 205:1.1307459009584242 208:1.560236777712182 210:1.448625819313587 211:5.971149158093268 213:15.783991671977665 219:7.3028400981208685 220:9.225114387398694 222:2.4668009980957306 223:0.9918062220975213 226:40.95378621002632 227:1.971050488170177 228:1.3323148161300693 230:6.671814929224266 236:57.510921435360416 237:36.284062931280005 240:4.566892036741029 241:1.8635459482620562 247:12.362456971512737 257:1.5433632138918463 260:8.36088727009931 262:3.015163147471744 263:36.26027075859313 265:1.7547839966009118 271:11.787623939512986 273:17.272771747906088 279:2.3204087914333296 281:7.283978247727745 282:4.694190508239746 284:8.867364623515751 290:15.169032240827296 294:6.814402590396539 301:21.26374204784716# grain
1:9.821889567181158 6:13.4809297223817 11:9.134809729397908 42:16.39563253417674 63:19.202634790130936 101:22.788481663941504 114:7.918953625470512 119:19.168053933880138 147:17.828579401583347 209:22.85686286065424 # cérébrosides
57:7.637664161714195 101:23.525257420973833 147:7.702404942477065 259:9.890701066627203 265:9.417643141986636 # télencéphale
8:11.736616726096686 23:9.902997234586334 35:5.463787895719164 40:14.671376338573696 67:5.819966014607835 95:5.741552104337468 96:6.0947559236990285 100:31.246330557481823 109:5.590761455152292 123:5.990807114080126 128:6.13636610289657 135:5.996084757827803 147:5.534295377370888 228:6.702098132713708 236:6.198752043902222 237:6.131257184603253 255:19.466582212677565 276:7.49699766700179 291:5.221138339354134 # cérium
1:1.4405595186649673 6:3.037814652334611 21:40.06977582163938 23:9.04145042231539 35:5.0414534543840315 36:4.539621323529615 39:4.929167103621055 67:5.395649473547362 68:5.093464234023933 71:5.2929416873180815 109:13.149869482280446 112:7.101510586933006 136:16.788638391276802 144:7.494746564275422 150:6.093279913403908 151:8.380644580292508 157:7.229801981932568 173:7.545024964127586 179:6.814891184826928 191:7.848039084571433 217:6.33116640530594 258:22.34709818317622 263:6.625933740196032 273:6.859491742376787 290:15.467367325077285 295:7.84973712032747 299:19.071612638249235 # cérumen
95:7.048337802549935 266:37.79724974603391 # cestodes
4:25.21430548877344 23:20.986305024650864 32:36.35232526600138 71:27.646332837682554 73:30.31548136647767 165:23.768819837817666 # cétirizine
57:5.723185008735618 165:12.251970392914112 # ceylan
1:0.414714623991015 13:3.917487971296064 16:3.8418339078442045 21:9.017909857068704 50:14.728015605374853 66:10.88138323589594 71:3.805400878851067 76:32.98096578086972 81:4.7272836478624845 98:3.213561631943591 119:4.265795421911842 131:12.732904055357082 142:4.575903497517697 147:3.630134500473064 153:3.6933676964148203 164:11.32250616040179 169:3.557228894987306 180:5.054511628933831 202:6.527759476546887 204:5.6191004204045365 205:4.500742315022361 207:5.139940929557939 210:12.569047871390177 213:3.720401677237227 220:4.613977153545251 291:3.3309860558006608 # tchad
3:2.9510054342898977 8:9.556313564612351 16:4.6920360233554055 20:4.037360395393059 21:4.014746497581886 23:7.758677507138425 40:4.841944425323687 69:4.369651002867938 84:11.250176435671895 86:6.6566275358443345 109:4.530929677949761 116:6.2149642686056445 126:6.5382489488702005 127:12.270024630046228 128:5.068404643629203 147:11.712115911956735 148:6.763580478590601 180:5.9239561492598 189:16.26562963962626 196:4.783219536752248 197:12.880509354163776 226:14.10207705303244 250:13.050039531297823 # craie
1:11.148751538785511 21:3.4497316900379067 29:10.53714850772017 40:11.261439491508698 69:10.304194680415687 71:4.07939094664226 74:33.35796946761421 87:4.360409015105645 94:12.080571929793647 95:4.103496867639602 114:4.428976864971907 138:5.1324571028645805 146:5.827730703402889 163:4.819593567527142 165:2.8723852333305855 166:12.001665734058314 188:14.065927782044803 202:34.510907138106724 226:74.94852663474737 244:5.928700689697838 279:25.34816448314476 # chamois
6:22.178801368143674 8:5.994946819506118 51:25.261670870178076 77:7.234187043935343 109:7.143758976700069 # camomille
1:14.300607852653753 3:6.452339105446485 6:12.813717361929886 7:3.697770107091193 8:0.8444307543144837 9:0.5880182618974721 12:2.208605542361712 13:6.282190934204721 14:1.3152053341393481 20:9.571540409325427 31:1.8243918797838037 36:4.675120223137714 38:3.4094668863951547 39:5.387940182051391 40:18.125068222196067 42:4.4536137655753985 43:88.65245835670282 51:17.52703556371779 52:8.99829164617444 54:13.838224635223574 56:2.298449652988627 61:3.2997678370032872 63:2.240369535094152 67:11.673832284421055 68:36.74799659913497 71:17.381047004219646 72:2.5540155714776933 74:8.869339305199059 75:2.2377825426242843 76:5.283821788312041 78:2.1636801519858198 81:2.6470259287392417 87:2.0625653074785033 90:5.606195396969079 91:2.6302480700346123 93:3.609777148373785 94:2.33496070724909 95:6.111228629522132 98:9.600510281501967 107:2.8587930761955747 110:3.9197723727328277 115:31.77674827801133 116:3.2223638897449485 121:7.215168464143968 123:2.049785062512465 128:2.176022286402548 129:2.9255591490665056 132:3.413746919726277 135:2.054336352255255 140:5.567922041985462 142:2.507646931199048 146:3.413746919726277 147:5.726109196223695 152:12.97200377439368 153:1.7188706641398332 156:2.6633014211095167 165:7.799169212657097 167:2.593951927084004 169:1.60177780740081 171:2.0634825584559646 172:2.5212887040427123 176:3.026389745749026 177:1.8739884450540207 180:2.9514161986433596 191:10.997811132934743 196:1.9266925940326542 197:2.1587722690395528 199:3.9097957877557454 200:2.9024727073617274 201:7.393807448632849 202:14.550332617854847 206:8.128990928622146 208:2.943292124266896 211:9.004172746187079 213:17.035609323746854 217:2.7308300196792463 220:7.640737894775619 222:3.945685179534389 223:19.44163728313054 231:13.248161485441338 233:4.854108510628094 237:12.577038856345679 239:30.58260410288523 241:9.20577871696926 243:4.433906841064697 244:3.50956272599981 252:35.26926764587486 256:4.236191553971861 267:3.76780304315288 271:3.3745570712067794 285:7.762601958722145 291:9.95262961299282 295:4.154584900207979 301:4.185794059559632# guépard
1:1.8906190759489387 9:4.188943363741806 24:12.989577376189185 30:26.994397192649377 31:5.848819345782399 35:14.03060868646359 98:13.28689841198611 109:5.7130546897224574 119:6.315920654927813 133:15.58924778264402 217:16.64777710747758 219:24.837109582049937 227:29.81344254318143 # chimiokines
1:39.26228708153888 4:33.765842381221084 5:2.728562976709712 7:5.938946000839062 12:3.3546176262711827 13:3.0355620592232873 14:2.3641703359760227 23:19.46555060388453 26:4.7308086530336295 27:10.151954412311348 29:2.7676004605440547 30:3.7191030449044775 34:20.620850976800668 35:28.9996967082814 36:2.2376986758614956 40:8.839031971250568 47:9.780697528616152 48:3.6667023717114455 54:10.126771585658128 56:16.748874473341065 63:9.432572184257214 65:8.251992562721842 66:3.1947513450932035 71:2.9275450743774076 73:105.3432676930014 77:2.8936117853984684 78:3.3061761676947614 81:3.822381414454978 82:4.4691539574419705 88:3.204220036252967 89:11.001563741919895 90:7.9867836401024705 106:5.1044955203336775 107:4.045637692316825 121:3.499786841682011 125:10.284820299936664 127:22.791105772552314 139:4.398077293068879 146:4.624550077880839 147:2.7591823477206994 163:25.441764267529695 165:6.039502598258029 170:4.886478426369285 172:25.647574914095273 179:4.377571919624199 206:26.761004462832542 210:3.999332900346871 231:15.792827793159587 236:3.3782548711536586 243:5.6729735563314065 258:7.2533178729990135 269:53.9300198981615 291:13.612970056200416 # anticancéreux
140:14.885152231652423 165:4.992585793706486 202:4.327618547675383 259:8.253204732170072 # chenopodium
1:0.9010797734840603 6:22.47207914891016 8:15.919038363334446 20:6.53446689725823 51:15.736374883110424 54:3.3684124461547764 57:19.916753642005123 65:7.526783701040358 69:2.3249884300169796 71:13.96580514795264 72:9.385549084907295 76:2.2073669958259856 84:6.9481490115740705 88:8.314955957426045 89:3.7882787597897383 90:7.264576955630557 96:8.472461560984506 98:12.142987947228587 109:7.497855560940056 119:3.022593620321905 140:19.829536122683326 150:9.301999484979381 164:3.052706355888893 165:28.643614054738254 172:9.314208659883862 205:3.2475920288291524 226:16.95631357733885 236:47.882261826132776 244:4.357951093402316 257:25.8910171103721 281:12.139716308129616 # cerise
1:9.821889567181158 96:18.96892159743129 124:18.865271720885737 146:9.353483175545223 177:43.854188735513134 # chicanos
1:5.094906075817629E-4 3:8.391286551610813 6:0.046176824701918535 7:0.4284335548017609 8:2.7701942711342746 9:2.16061685433487 20:3.8098552875146736 21:0.8349090888662036 23:6.987276996037593 29:1.178618683748947 36:3.5900129937014413 40:1.4596597041231538 46:1.5200361779831366 47:11.489219588761019 51:6.0156487716930025 52:2.608495439460474 56:1.7597958944063827 57:1.1242326129068707 68:9.016221931972655 69:1.0916910464777532 71:4.916343197363366 76:30.803966370658788 78:1.6331830086202597 83:1.356079226557917 84:1.002789963793747 85:1.5340068242602278 87:5.439403619659445 88:5.453971531720069 90:1.1233395860388382 94:6.012410897319012 97:5.679747427342887 98:0.8576565132601144 103:3.49551265839262 106:3.282002739786102 110:3.3220726590130503 115:1.431929267045532 119:5.782615777275502 121:1.802574178104204 123:1.5267901857333466 129:13.181317397053474 130:3.294337809383396 137:4.555175348456866 140:25.513759523339754 142:6.3732099787611025 152:5.919009388111523 162:2.018793798612935 164:5.842414787739055 165:19.732673144175095 167:18.386502604317986 169:25.56984478473371 171:1.5395538210009998 174:2.1819853352444616 184:2.0890578473692414 196:5.151481045150079 202:20.604679977304443 205:6.229611799199928 213:4.758044453613234 215:6.151610266363468 235:18.355447119041507 237:5.669324881051119 241:7.9817289594004395 257:13.17623721941357 285:6.565147696214689 291:13.041103763306202 293:4.341977877435722 # chili
1:14.416546494266157 14:14.899235864151004 16:16.23237182319865 23:11.739141166615731 25:43.11282166400151 71:6.605455501466504 95:6.63048418166677 123:6.881588536938487 125:18.032230477128074 133:40.83144583253464 140:26.155488963755467 152:17.270683398982314 196:16.420326837215498 197:16.96644421274001 220:7.444769025397904 257:18.69280639629838 # chimère
1:0.05626269965236343 6:13.315206906846026 20:2.3529458302422226 23:1.0770914645744682 25:26.728976527235027 31:2.9364584071585105 36:26.460444442557947 39:7.756618584235076 41:3.640754665164253 42:2.1279751225395116 43:8.675148561327687 51:11.232488377894825 52:19.672079955143474 56:9.562183150757821 59:5.627037289846164 64:4.1903949309319755 65:2.825004795825344 66:163.5564640562062 67:47.95160124000462 68:2.742477186907303 70:4.415837854369752 71:2.9275450743774076 77:2.8936117853984684 81:3.822381414454978 84:2.5489005637109443 92:6.251903674214554 95:15.157976287932838 97:16.334546086722046 98:13.246679040065446 104:18.40217546751797 107:36.20414842559401 115:8.770659442990771 124:9.106874493294232 137:15.621842129027222 140:2.680612995583954 147:2.7591823477206994 158:6.26767189895433 160:12.69501475251186 164:9.462802106369901 169:2.6893575623554438 172:3.6890634917448866 193:14.23176232403809 202:63.11183903834928 211:11.498135664391796 212:12.885243593128036 227:4.615687920832964 239:19.100202315266998 241:19.99169891116235 284:5.890179817927107 285:3.7724154847083686 293:15.180196358495714 # chimpanzé
1:5.762552275358099 3:19.950412009909762 5:2.453293231429306 6:3.614833913120038 7:10.317495868883269 8:1.5530567807993643 12:15.525585247919686 19:3.9364513439402518 29:2.4915765171460293 34:4.397802285690628 38:11.3537889020865 45:5.239582294646515 50:20.769164947950266 56:3.1644718629683664 67:2.7428629639403677 69:34.91967289059683 72:9.522484624679759 74:4.028545053128192 80:2.9441885685067333 82:4.172625790678429 87:2.913510055918148 97:3.0350489578792503 98:6.685105927297381 103:12.790230494528457 106:4.8041048285282955 114:30.505094722581735 119:3.0870372074135255 127:8.059666239660405 138:25.468256794515572 140:7.357786118346689 143:20.314052703808326 145:17.85159681565714 146:11.362810913297958 147:7.522668084596821 148:4.662495402808831 150:3.3936522747512625 164:3.1172506681689014 166:3.1661831139721617 172:3.3995331976297125 185:4.317050914191093 188:56.22012366233616 189:4.62320300177855 197:3.0161603815858977 201:3.3003467776916398 205:9.270467852290002 207:3.9320129928630636 210:10.087467440769403 211:10.887803443727371 212:60.76727144430617 223:3.132843992055779 226:25.19611692760276 230:11.634151018992373 237:22.825401616763827 244:11.564493165091168 247:4.47987712638402 260:5.328087052423457 291:2.2036828217161704 # menton
6:5.543001758520785 42:6.9891054957001035 47:8.566543634588676 131:9.117953763330183 177:7.95699571445926 257:9.155450564829446 # chinchilla
6:3.4377236113921734 8:11.736616726096686 25:6.7972359220021 42:12.497386625267074 52:17.389122120805652 55:5.141872347196575 95:24.113575861473425 112:7.531580926240744 189:7.805684177845753 197:15.095143149350298 236:15.261008407938329 242:7.765981015000257 274:8.634054648707972 # chitine
2:17.875316426803565 4:4.015675618338816 6:2.575787074765417 7:3.507875383450492 8:43.434285840011185 9:3.1835441613587 10:20.56950199055991 18:5.903023538528884 19:84.66147992182779 23:37.860357442332926 29:4.624261768470622 30:5.627649981003602 38:6.557569144953331 40:4.982733903899829 51:9.749563824796093 63:13.360263644861258 65:4.685702716242165 92:19.272657074851473 111:19.46298178546873 112:37.86421451209969 132:49.60369243830199 138:14.532326741449829 202:8.505515306250475 208:6.057977958293135 222:7.122548303014765 255:7.348997031210349 288:8.022613790560492 # chlamydia
56:19.336610624694135 119:8.037166485574168 129:8.82369921700081 # chlamydomonas
9:4.453092936655239 35:46.894660056388076 68:14.70428244883105 73:16.883465239360355 75:26.818428932825352 83:6.169049673098736 261:19.158375549173478 # chlorambucil
1:12.82482404383527 4:5.31386227842402 13:6.227130982502744 23:3.94803451094398 41:16.64678634272841 74:7.586625182988375 109:5.983889285148014 132:7.897600828285421 148:8.245030151278549 189:8.204455059246108 192:17.39582116251974 228:40.40159780930075 # chloramine
4:31.925159092349904 6:3.554223138422972 23:3.6876067317206935 27:6.699515625482935 35:34.13381319346814 42:4.955645717496694 93:18.55608797159237 224:224.71364045400364 # chloramphénicol
1:5.478418284739048 147:5.208710352012556 179:16.68229097586274 196:23.378033169779492 236:5.870691500239887 253:29.27569063159433 # chlorate
6:5.543001758520785 40:8.080344326765987 71:7.887643362159059 109:7.7597704880984795 147:7.702404942477065 # chlordane
1:7.854006243588567 23:4.426987239581389 25:7.692599822055847 56:28.679534283264726 62:7.737258899323742 71:6.605455501466504 109:6.478452251466082 125:7.538252835305693 157:8.558696515372466 202:12.220141715193673 237:7.022979868968754 # chlorelle
1:3.781291680125481 18:13.919985115832448 23:35.619486316316475 27:13.399754375814222 40:4.6488768426578355 68:11.277017161917161 85:4.740253022514309 97:12.520390116781748 106:6.710942686173797 112:15.312414636285895 114:12.398239670284179 129:14.193734855613998 131:14.11575074817881 180:14.250151501124035 189:15.861063894080731 217:13.766375785169306 219:29.61990703070134 229:17.044054913982624 236:31.037342991096807 250:31.04683423183185 261:6.443922430290344 291:3.978216973472174 299:7.252782124095789 # chlorhexidine
[truncated: 1,554,015 more chars]
