# Supplementary material for: A Cross-Lingual Similarity Measure for Detecting Biomedical Term Translations
Source: PLoS One. 2015 Jun 1;10(6):e0126196. doi: 10.1371/journal.pone.0126196 (PMC4452086; doi:10.1371/journal.pone.0126196)
Supplement: S1 dataset — (TGZ) [file pone.0126196.s001.tgz › dataset/en-fr/fr_300_ngram_test.dat]

10:1 12:1 21:1 31:1 49:1 106:1 126:1 # maladie
40:1 56:1 # cas
9:1 15:1 16:1 17:1 18:1 28:1 30:1 34:1 89:1 154:1 168:1 171:1 183:1 211:1 # traitement
3:1 13:1 15:1 16:1 21:1 79:1 84:1 89:1 # patient
14:1 34:1 36:1 86:1 100:1 107:1 174:1 # faire
2:1 36:1 203:1 # devoir
17:1 35:1 110:1 247:1 256:1 # forme
14:1 17:1 30:1 33:1 77:1 110:1 164:1 # permettre
24:1 25:1 26:1 46:1 58:1 # risque
3:1 32:1 43:1 47:1 49:1 69:1 113:1 139:1 # diagnostic
22:1 56:1 67:1 80:1 # cause
1:1 9:1 13:1 14:1 104:1 170:1 279:1 # atteindre
9:1 32:1 33:1 58:1 268:1 # exister
7:1 17:1 37:1 104:1 123:1 170:1 198:1 230:1 235:1 251:1 # syndrome
8:1 15:1 16:1 120:1 174:1 220:1 # enfant
24:1 25:1 42:1 46:1 49:1 56:1 113:1 267:1 # cardiaque
1:1 3:1 4:1 19:1 51:1 59:1 71:1 76:1 127:1 169:1 218:1 220:1 259:1 270:1 276:1 # infection
17:1 112:1 135:1 198:1 273:1 # symptôme
8:1 # an
77:1 134:1 224:1 # type
4:1 19:1 44:1 51:1 161:1 208:1 # lésion
3:1 22:1 29:1 33:1 58:1 93:1 226:1 # utiliser
11:1 48:1 55:1 83:1 95:1 141:1 223:1 282:1 # cellule
36:1 67:1 124:1 159:1 # virus
6:1 44:1 122:1 # signe
21:1 33:1 40:1 66:1 99:1 105:1 109:1 # associer
7:1 11:1 30:1 91:1 205:1 222:1 275:1 # trouble
63:1 80:1 114:1 191:1 # niveau
9:1 20:1 23:1 45:1 59:1 68:1 125:1 142:1 147:1 174:1 # facteur
20:1 91:1 # jour
22:1 26:1 58:1 144:1 # crise
1:1 24:1 25:1 29:1 38:1 46:1 57:1 62:1 63:1 215:1 # clinique
11:1 20:1 23:1 48:1 68:1 91:1 188:1 282:1 # douleur
8:1 16:1 27:1 35:1 81:1 116:1 120:1 135:1 146:1 # important
8:1 117:1 162:1 213:1 # année
1:1 8:1 58:1 73:1 87:1 200:1 242:1 # insuffisance
15:1 16:1 24:1 25:1 46:1 50:1 89:1 # fréquent
2:1 119:1 121:1 # étude
9:1 15:1 16:1 22:1 33:1 50:1 54:1 89:1 161:1 262:1 # présenter
7:1 24:1 25:1 33:1 46:1 54:1 94:1 # provoquer
11:1 135:1 148:1 154:1 268:1 # exemple
5:1 14:1 34:1 36:1 55:1 86:1 87:1 100:1 101:1 107:1 109:1 162:1 # nécessaire
4:1 14:1 34:1 36:1 48:1 65:1 86:1 88:1 100:1 107:1 # pulmonaire
4:1 7:1 24:1 25:1 38:1 46:1 57:1 62:1 63:1 72:1 265:1 # chronique
17:1 154:1 218:1 287:1 # femme
1:1 6:1 26:1 35:1 52:1 122:1 128:1 # origine
21:1 203:1 # voie
6:1 15:1 16:1 18:1 30:1 33:1 89:1 183:1 # entraîner
33:1 72:1 74:1 91:1 163:1 210:1 # toucher
8:1 18:1 104:1 201:1 239:1 # grand
14:1 18:1 42:1 # rare
15:1 17:1 102:1 171:1 268:1 # examen
11:1 22:1 33:1 154:1 222:1 # sembler
17:1 32:1 198:1 206:1 # système
4:1 14:1 16:1 30:1 33:1 88:1 # montrer
9:1 17:1 33:1 110:1 # terme
6:1 216:1 # d’une
11:1 44:1 47:1 81:1 109:1 222:1 278:1 # possible
8:1 10:1 21:1 29:1 31:1 37:1 43:1 126:1 246:1 # anomalie
4:1 5:1 14:1 73:1 81:1 87:1 145:1 196:1 222:1 # responsable
10:1 31:1 35:1 43:1 110:1 126:1 256:1 290:1 # normal
6:1 289:1 # gène
27:2 80:2 197:1 # tau|taux
21:1 29:1 33:1 # lier
8:1 87:1 130:1 # sang
14:1 17:1 30:1 164:1 # mettre
1:1 31:1 34:1 98:1 # humain
17:1 37:1 92:1 287:1 # homme
22:1 23:1 48:1 # seul
3:1 21:1 42:1 79:1 116:1 277:1 # partie
3:1 24:1 25:1 38:1 46:1 57:1 62:1 111:1 121:1 162:1 204:1 221:1 227:1 260:1 # génétique
4:1 14:1 30:1 39:1 65:1 213:1 298:1 # connaître
14:1 18:1 30:1 42:1 79:1 194:1 277:1 # apparaître
15:1 16:1 17:1 49:1 56:1 69:1 89:1 102:1 149:1 171:1 211:1 # médicament
58:1 203:2 247:2 # foi|fois
77:1 80:1 # peau
5:1 9:1 14:1 32:1 33:1 196:1 # rester
79:1 206:1 # pays
14:1 37:1 43:1 186:1 # nombre
2:1 21:1 33:2 63:1 # dernier
10:1 50:1 65:1 111:1 # rénal
10:1 18:1 70:1 111:1 162:1 260:1 # général
15:1 22:1 50:1 54:1 55:1 90:1 161:1 285:1 # présence
22:1 26:1 54:1 58:1 # prise
3:1 4:2 19:1 51:1 59:1 71:1 76:1 90:1 169:1 247:1 270:1 276:1 # fonction
4:1 6:1 33:1 188:1 213:1 301:1# donner
36:1 128:1 139:1 # agir
1:1 8:1 87:1 130:1 291:1 292:1 # sanguin
58:1 88:2 203:2 # moi|mois
10:1 11:1 33:1 83:1 # aller
9:1 135:1 154:1 # temps
164:1 200:1 # sujet
8:1 18:1 55:1 90:1 239:1 285:1 # france
9:1 15:1 16:1 17:1 33:1 80:1 89:1 171:1 211:1 262:1 # augmenter
1:1 9:2 13:1 16:1 262:1 279:1 # atteinte
4:1 6:1 # zone
1:1 6:1 22:1 31:1 34:1 52:1 154:1 # semaine
8:1 10:1 31:1 63:1 126:1 146:1 # animal
21:1 124:1 # vie
33:1 77:1 78:1 82:1 95:1 114:1 156:1 # développer
3:1 28:1 77:1 164:1 # petit
4:1 5:1 14:1 19:1 44:1 51:1 54:1 109:1 196:1 # pression
18:1 114:1 201:1 # grave
10:1 18:1 50:1 70:1 186:1 225:1 # cérébral
199:1 # âge
72:1 80:1 163:1 207:1 210:1 # gauche
14:1 26:1 36:1 86:1 101:1 144:1 156:1 # décrire
5:1 9:1 32:1 234:1 # test
22:1 33:1 56:1 67:1 80:1 # causer
20:2 39:2 91:2 140:1 241:1 # cour|cours
9:1 48:1 60:1 106:1 # adulte
15:1 20:1 36:1 63:1 114:1 200:1 # survenir
7:1 14:1 36:1 54:1 60:1 86:1 94:1 231:1 292:1 # produire
9:1 33:1 77:1 116:1 # perte
14:1 242:1 # fièvre
21:1 26:1 41:1 45:1 59:1 70:1 142:1 263:1 264:1 # bactérie
3:1 13:1 29:1 37:1 39:1 56:1 69:1 84:1 135:1 148:1 # complication
35:1 39:1 # corps
3:1 4:1 12:1 13:1 19:1 48:1 51:1 71:1 76:1 78:1 81:1 84:1 150:1 158:1 229:1 # population
3:1 58:1 109:1 200:1 # tissu
13:1 21:1 75:1 79:1 82:1 85:1 92:1 128:1 176:1 # pathologie
2:1 10:1 12:1 31:1 106:1 126:1 # malade
15:1 16:1 22:1 50:1 54:1 89:1 161:1 # présent
24:1 25:1 38:1 46:1 57:1 62:1 66:1 101:1 145:1 202:1 242:1 # spécifique
1:1 10:1 26:1 54:1 66:1 79:1 90:1 232:1 # principal
36:1 203:1 # voir
4:1 14:1 22:1 34:1 36:1 39:1 86:1 100:1 104:1 107:1 127:1 236:1 298:1 # secondaire
2:1 15:1 36:1 63:1 114:1 # devenir
14:1 33:1 72:2 127:1 210:2 252:1 # recherche
3:1 13:1 15:1 16:1 17:1 27:1 80:1 84:1 89:1 171:1 211:1 # augmentation
43:1 80:1 91:1 114:1 # nouveau
15:1 88:1 # moyen
7:1 14:1 30:1 33:1 91:1 114:1 164:1 205:1 # retrouver
3:1 4:1 19:1 51:1 71:1 75:1 76:1 141:1 226:1 # évolution
22:1 33:2 114:1 257:1 # observer
9:1 18:1 28:1 30:1 33:1 34:1 168:1 183:1 # traiter
1:1 6:1 7:1 41:1 52:1 54:1 61:1 94:1 115:1 129:1 136:1 153:1 155:1 160:1 165:1 166:1 175:1 177:1 178:1 179:1 180:1 181:1 182:1 184:1 187:1 190:1 193:1 195:1 # protéine
11:1 21:1 44:1 93:1 138:1 151:1 173:1 # épilepsie
13:1 27:1 121:1 # état
1:1 24:1 33:1 49:1 64:1 146:1 244:1 258:1 # diminuer
1:1 45:1 66:1 192:1 # vaccin
216:1 # d’un
20:1 21:1 23:1 26:1 68:1 70:1 200:1 264:1 # supérieur
13:1 27:1 48:1 50:1 161:1 200:1 # résultat
11:1 33:1 77:1 95:1 194:1 # appeler
10:1 49:1 56:1 69:1 149:1 # médical
4:1 18:1 34:1 58:1 105:1 # raison
4:1 16:1 27:1 39:1 45:1 59:1 142:1 298:1 # contact
4:1 15:1 24:1 25:1 39:1 46:1 73:1 90:1 214:1 298:1 # conséquence
10:1 36:1 82:1 83:1 174:1 203:1 # falloir
14:1 17:1 154:1 186:1 # membre
18:1 26:1 41:1 42:1 45:1 56:1 58:1 59:1 70:1 142:1 264:1 267:1 # caractériser
3:1 36:1 42:1 79:1 116:1 277:1 # partir
14:1 214:1 # sévère
14:1 191:1 200:1 292:1 # suivre
10:1 18:1 36:1 124:1 # viral
3:1 4:1 13:1 19:1 27:1 51:1 71:1 76:1 84:1 150:1 158:1 226:1 245:1 # mutation
1:1 49:1 60:1 97:1 104:1 124:1 191:1 # individu
7:1 77:1 91:1 201:1 # groupe
8:1 27:1 131:1 162:1 226:1 # cutané
11:1 33:1 114:1 # élever
1:1 2:1 66:1 127:1 149:1 # médecin
22:1 40:1 53:1 96:1 143:1 212:1 # phase
33:1 55:1 80:1 114:1 # cerveau
4:1 6:1 33:2 39:1 55:1 90:1 285:1 298:1 # concerner
18:1 35:1 81:1 116:1 194:1 # rapport
77:1 78:1 82:1 95:1 114:1 154:1 156:1 # développement
4:1 19:1 50:1 51:1 128:1 # région
37:1 43:1 # nom
42:1 79:1 116:1 141:1 148:1 277:1 # plupart
5:1 7:1 22:2 47:1 109:2 201:1 # grossesse
14:2 15:1 37:1 39:1 54:1 104:1 135:1 170:1 # comprendre
7:1 30:1 33:1 91:1 114:1 205:1 # trouver
42:1 72:1 96:1 199:1 # charge
14:2 15:1 54:1 104:1 170:1 # prendre
3:1 28:1 41:1 45:1 59:1 124:1 142:1 169:1 191:1 # activité
15:1 22:1 55:1 90:1 285:1 # absence
11:1 34:1 174:1 222:1 278:1 # faible
21:1 26:1 41:1 42:1 70:1 95:1 116:1 264:1 # artériel
10:1 22:1 29:1 33:1 50:1 58:1 246:1 # réaliser
4:1 14:1 33:1 39:1 44:1 70:1 73:1 97:1 156:1 298:1 # considérer
7:1 17:1 54:1 94:1 222:1 257:1 # problème
14:1 36:1 50:1 60:1 86:1 292:1 # réduire
2:1 19:1 26:1 70:1 231:1 264:1 # période
33:1 47:1 48:1 82:1 119:1 131:1 237:1 252:1 275:1 # tuberculose
2:1 27:1 32:1 106:1 # stade
34:1 122:1 291:1 # aiguë
5:1 14:1 17:1 20:1 200:1 # mesure
8:1 17:1 56:1 58:1 63:1 101:1 149:1 # mécanisme
11:1 67:1 189:1 215:1 245:1 # muscle
5:1 13:1 14:1 18:1 36:1 74:1 145:1 151:1 196:1 203:1 295:1 # respiratoire
93:1 # œil
1:1 20:1 21:1 23:1 26:1 68:1 70:1 220:1 264:1 # inférieur
14:1 42:1 116:1 # artère
3:1 4:1 19:1 26:1 28:1 42:1 51:1 71:1 76:1 79:1 194:1 277:1 # apparition
8:1 16:1 41:1 87:1 120:1 # santé
8:1 18:1 30:1 44:1 58:1 64:1 73:1 109:1 183:1 239:1 299:1 # transmission
17:1 33:1 35:1 110:1 247:1 256:1 # former
14:1 20:1 23:1 68:1 210:1 # heure
5:1 9:1 28:1 33:1 44:1 55:1 101:1 109:1 162:1 168:1 # nécessiter
3:1 4:1 24:1 28:1 32:1 33:1 39:1 73:1 119:1 298:1 # constituer
6:1 33:1 # nerf
45:1 55:1 56:1 69:1 242:1 # efficace
156:1 226:1 # début
9:1 24:1 25:1 38:1 46:1 57:1 62:1 63:1 72:1 127:1 # technique
5:1 55:1 145:1 # espèce
20:1 36:1 56:1 69:1 72:1 103:1 128:1 159:1 # chirurgical
4:1 14:1 36:1 39:1 60:1 86:1 104:1 292:1 298:1 # conduire
8:1 14:1 31:1 63:1 # manière
4:1 82:1 130:1 # long
24:1 28:1 33:1 44:1 119:1 # situer
9:1 28:1 168:1 200:1 292:1 # suite
6:1 23:1 33:1 114:1 197:1 # nerveux
35:1 116:1 247:1 # fort
1:1 3:1 24:1 32:1 33:1 49:1 58:1 130:1 291:1 # distinguer
1:1 31:1 34:1 # main
11:1 44:1 215:1 # siècle
11:1 15:1 16:1 26:1 30:1 48:1 69:1 89:1 114:1 131:1 237:1 282:1 297:1 # ventricule
7:1 28:1 170:1 203:1 251:1 # droit
12:1 14:1 34:1 36:1 40:1 48:1 86:1 100:1 107:1 131:1 189:1 192:1 229:1 237:1 248:1 274:1 286:1 # vasculaire
11:1 # rôle
15:1 24:1 25:1 46:1 50:1 55:1 90:1 285:1 # fréquence
7:1 28:1 54:1 60:1 94:1 231:1 292:1 # produit
22:1 33:1 40:1 79:1 109:1 # passer
22:1 47:1 188:1 243:1 # dose
1:1 16:1 81:1 203:1 # point
11:1 49:1 66:1 69:1 93:1 202:1 242:1 # difficile
11:1 20:1 23:1 39:1 48:1 68:1 91:1 282:1 # couleur
3:2 8:1 16:1 19:1 38:1 61:1 120:1 204:1 209:1 253:1 278:1 # antibiotique
9:1 20:1 23:1 35:1 68:1 81:1 116:1 125:1 147:1 # porteur
7:1 22:1 33:1 47:1 54:1 78:1 81:1 94:1 243:1 # proposer
3:1 4:1 19:1 45:1 50:1 51:1 59:1 71:1 76:1 142:1 169:1 270:1 276:1 # réaction
28:1 41:1 45:1 56:1 66:1 69:1 242:1 # efficacité
6:1 8:1 35:1 207:1 # organe
5:1 8:1 9:1 31:1 32:1 33:1 63:1 202:1 218:1 # manifester
10:1 11:1 15:1 50:1 54:1 55:1 90:1 108:1 192:1 285:1 # prévalence
10:1 27:1 28:1 29:1 35:1 41:1 88:1 116:1 246:1 293:1 # mortalité
1:1 3:1 21:1 23:1 59:1 127:1 169:1 197:1 218:1 220:1 259:1 # infectieux
35:1 88:1 116:1 # mort
4:1 9:1 15:1 16:1 36:1 39:1 63:1 262:1 298:1 # contenir
3:1 4:1 19:1 51:1 59:1 71:1 76:1 127:1 169:1 218:1 259:1 270:1 276:1 # affection
1:1 242:1 # fin
6:1 23:1 216:1 # jeune
1:1 12:1 13:1 31:1 74:1 102:1 220:1 254:1 287:1 # inflammatoire
4:1 19:1 29:1 51:1 64:1 83:1 93:1 # million
4:1 14:1 16:1 30:1 33:1 88:1 156:1 167:1 # démontrer
9:1 28:1 29:1 33:1 64:1 146:1 168:1 # limiter
20:1 50:1 60:1 117:1 # durée
10:1 18:1 28:1 30:1 64:1 183:1 # mitral
4:1 9:1 32:1 33:1 39:1 44:1 58:1 73:1 298:1 # consister
3:1 5:1 32:1 49:1 122:1 199:1 202:1 # digestif
1:1 9:1 28:1 63:1 111:1 128:1 130:1 149:1 168:1 # méningite
22:1 40:1 143:1 263:1 # base
4:1 10:1 27:1 28:1 39:1 63:1 111:1 130:1 260:1 293:1 298:1 # congénital
2:1 18:1 97:1 151:1 194:1 281:1 # rapide
9:1 28:1 33:1 124:1 168:1 # éviter
15:1 16:1 17:1 88:1 89:1 91:1 114:1 154:1 171:1 211:1 # mouvement
2:1 3:1 15:1 16:1 21:1 33:1 89:1 97:1 202:1 242:1 253:1 281:1 # identifier
12:1 14:1 34:1 36:1 48:1 67:1 86:1 100:1 107:1 131:1 189:1 229:1 237:1 245:1 248:1 274:1 286:1 # musculaire
13:1 27:1 58:1 63:1 121:1 216:1 271:1 # états-unis
11:1 33:1 42:1 79:1 277:1 # parler
20:1 # cœur
1:1 3:1 12:1 13:1 31:1 84:1 102:1 220:1 254:1 287:1 # inflammation
8:1 12:1 148:1 # plan
6:1 37:1 39:1 45:1 79:1 135:1 139:1 # accompagner
3:1 13:1 19:1 40:1 66:1 71:1 84:1 99:1 105:1 109:1 113:1 150:1 # association
4:1 # bon
4:1 19:1 44:1 51:1 58:1 124:1 # vision
21:1 203:1 247:1 # foie
11:1 44:1 135:1 146:1 148:1 # simple
3:1 5:1 17:1 32:1 33:1 146:1 # estimer
1:1 3:1 4:1 19:1 49:1 51:1 64:1 71:1 76:1 146:1 226:1 244:1 258:1 # diminution
7:1 22:1 47:1 186:1 242:1 243:1 278:1 # fibrose
8:1 33:1 55:1 56:1 90:1 285:1 # cancer
18:1 26:1 41:1 42:1 45:1 56:1 58:1 59:1 70:1 142:1 264:1 267:1 # caractéristique
14:1 29:1 34:1 36:1 86:1 93:1 100:1 107:1 113:1 209:1 # biliaire
21:1 26:1 33:1 42:1 192:1 # varier
8:1 17:1 18:1 30:2 73:1 164:1 183:1 239:1 299:1 # transmettre
27:1 28:1 34:1 36:1 63:1 100:1 146:1 216:1 245:1 287:1 # immunitaire
4:1 5:1 14:1 35:1 39:1 81:1 104:1 145:1 196:1 # correspondre
5:1 8:1 13:1 27:1 31:1 32:1 63:1 202:1 218:1 # manifestation
91:1 164:1 # et/ou
9:1 33:1 59:1 127:1 218:1 259:1 # affecter
11:1 26:1 42:1 113:1 192:1 222:1 # variable
26:1 36:1 91:1 105:1 # souffrir
18:1 30:1 34:1 93:1 183:1 192:1 # travail
10:1 56:1 82:1 99:1 # local
28:1 66:1 69:1 156:1 242:1 # déficit
24:1 33:1 75:1 141:1 # évoluer
2:1 4:1 88:1 104:1 # monde
7:1 17:1 37:2 47:1 72:1 88:1 105:1 123:1 235:1 265:1 # chromosome
3:1 13:1 24:1 25:1 38:1 46:1 57:1 62:1 79:1 84:1 132:1 173:1 204:1 221:1 227:1 # hépatique
3:1 8:1 16:1 35:1 39:1 69:1 120:1 253:1 # anticorps
2:1 8:1 14:1 31:1 37:1 39:1 104:1 127:1 287:1 # recommander
2:1 85:1 92:1 121:1 149:1 231:1 # méthode
7:1 54:1 94:1 164:1 # projet
72:1 91:1 105:1 163:1 210:1 # souche
1:1 3:1 13:1 19:1 45:1 65:1 66:1 71:1 84:1 150:1 192:1 233:1 # vaccination
8:1 34:1 55:1 58:1 65:1 87:1 90:1 109:1 285:1 # naissance
22:1 26:1 33:1 35:1 58:1 174:1 # favoriser
9:1 49:1 113:1 # diabète
8:1 21:1 64:1 162:1 167:1 # anémie
6:1 7:1 20:1 23:1 38:1 68:1 75:1 82:1 128:1 176:1 # neurologique
8:1 10:1 56:1 65:1 # canal
15:1 20:1 24:1 114:1 200:1 244:1 # survenue
40:1 59:1 77:1 127:1 145:1 259:1 # aspect
13:1 19:1 38:1 49:1 78:1 79:1 85:1 97:1 103:1 # idiopathique
11:1 48:1 75:1 88:1 101:1 131:1 208:1 237:1 282:1 # molécule
24:1 25:1 29:1 33:1 38:1 46:1 57:1 62:1 148:1 268:1 # expliquer
11:1 64:1 83:1 93:1 102:1 174:1 # famille
22:1 34:1 58:1 80:1 109:1 192:1 # vaisseau
55:1 201:1 # grâce
8:1 17:1 35:1 58:1 63:1 207:1 # organisme
17:1 75:1 98:1 141:1 # volume
4:1 17:1 33:1 36:1 39:1 110:1 220:1 242:1 298:1 # confirmer
3:1 4:1 19:1 28:1 44:1 47:1 51:1 71:1 76:1 81:1 268:1 # exposition
3:2 13:1 19:1 29:1 58:1 71:1 84:1 87:1 93:1 150:1 226:1 # utilisation
1:1 6:1 20:1 26:1 52:1 # urine
40:1 65:1 # nas
11:1 27:1 34:1 83:1 93:1 # taille
24:1 25:1 38:1 44:1 46:1 53:1 57:1 62:1 118:1 206:1 # physique
22:1 23:1 24:1 25:1 46:1 67:1 245:1 # muqueuse
10:1 114:1 192:1 # valve
3:1 18:1 23:1 70:1 77:1 85:1 132:1 194:1 226:1 # thérapeutique
2:1 25:1 29:1 38:1 57:1 97:1 281:1 292:1 # liquide
2:1 45:1 66:1 97:1 281:1 # acide
7:1 91:1 199:1 # rouge
3:1 4:1 19:1 45:1 51:1 59:1 71:1 76:1 142:1 169:1 270:1 276:1 # action
4:1 22:1 50:1 73:1 81:1 173:1 # réponse
1:1 3:1 4:1 19:1 51:1 59:1 71:1 76:1 127:1 169:1 259:1 270:1 276:1 # injection
101:1 156:1 # décès
15:1 21:1 26:1 41:1 45:1 59:1 70:1 142:1 263:1 264:1 # bactérien
1:1 6:1 52:1 56:1 129:1 155:1 180:1 # caféine
22:1 23:1 47:1 109:1 197:1 # osseux
14:1 19:1 29:1 33:1 35:1 102:1 149:1 # améliorer
1:1 14:1 279:1 # rein
3:1 4:2 6:1 19:1 51:1 59:1 71:1 76:1 90:1 169:1 213:1 247:1 270:1 276:1 301:1# fonctionnel
8:1 27:1 32:1 55:1 90:1 200:1 275:1 285:1 # substance
10:1 31:1 126:1 # mal
19:1 21:1 44:1 78:1 209:1 # biopsie
3:1 10:1 13:1 31:2 35:1 84:1 110:1 126:1 247:1 254:1 256:1 290:1 # malformation
10:1 15:1 16:1 18:1 30:1 55:1 89:1 183:1 # central
21:1 23:1 29:1 # lieu
14:1 26:1 28:1 144:1 # critère
7:1 20:1 23:1 68:1 77:1 78:1 # europe
8:1 16:1 17:1 120:1 174:1 # fantôme
3:1 4:1 7:1 32:1 43:1 47:1 54:1 69:1 94:1 # pronostic
9:1 # tête
3:1 4:1 7:1 19:1 51:1 54:1 59:1 60:1 71:1 76:1 94:1 163:1 169:1 231:1 270:1 276:1 # production
22:1 58:1 64:1 # mise
10:1 27:1 61:1 74:1 293:1 # total
12:1 15:1 16:1 26:1 30:1 48:1 69:1 89:1 114:1 131:1 229:1 237:1 297:1 # ventriculaire
21:1 23:1 29:1 64:1 93:1 # milieu
3:1 4:1 15:1 16:1 19:1 50:1 51:1 54:1 71:1 76:1 89:1 114:1 253:1 # prévention
40:1 263:1 # bas
164:1 257:1 # objet
2:1 8:1 12:1 104:1 217:1 # glande
4:1 11:1 16:1 30:1 39:1 298:1 # contrôle
17:1 37:1 93:1 105:1 279:1 287:1 # sommeil
1:1 14:1 36:1 60:1 86:1 104:1 292:1 # induire
14:1 15:1 77:1 104:1 156:1 170:1 173:1 # dépendre
24:1 33:1 59:1 119:1 127:1 218:1 259:1 # effectuer
9:1 14:1 15:1 16:1 22:1 50:1 54:1 89:1 138:1 161:1 262:1 # représenter
3:1 4:2 19:1 28:1 39:1 49:1 51:1 71:1 76:1 104:1 298:1 # condition
3:1 28:1 44:1 47:1 81:1 202:1 # positif
14:1 20:1 23:1 48:1 82:1 91:2 188:1 197:1 # douloureux
12:1 45:1 55:1 148:1 # place
14:1 22:1 33:1 47:1 81:1 138:1 243:1 # reposer
80:1 # eau
2:1 15:1 55:1 90:1 97:1 124:1 281:1 285:1 # évidence
39:1 50:1 54:1 55:1 99:1 101:1 219:1 # précoce
9:1 33:1 48:1 50:1 161:1 200:1 # résulter
17:1 # œdème
27:1 29:1 36:1 121:1 222:1 # établir
11:1 15:1 22:1 73:1 154:1 222:1 # ensemble
9:1 33:1 35:1 81:1 116:1 # porter
22:1 24:1 95:1 268:1 # sexuel
17:1 49:1 113:1 146:1 # wikimedia
17:1 33:1 110:1 199:1 # germe
20:1 21:1 36:1 72:1 103:1 128:1 159:1 # chirurgie
14:1 33:2 72:2 127:1 210:2 252:1 # rechercher
4:1 14:1 30:1 39:1 65:1 127:1 213:1 298:1 # reconnaître
6:1 37:1 43:1 53:1 111:1 132:1 289:1 # phénomène
29:1 53:1 58:1 93:1 103:1 134:1 198:1 # syphilis
10:1 29:1 64:1 93:1 102:1 113:1 174:1 # familial
15:1 22:1 28:1 29:1 44:1 73:1 93:1 209:1 278:1 # sensibilité
19:1 24:1 25:1 38:1 46:1 57:1 62:1 75:1 82:1 128:1 176:1 209:1 # biologique
1:1 14:1 20:1 90:1 141:1 215:1 # inclure
9:2 33:1 59:1 121:1 127:1 156:1 259:1 # détecter
7:1 8:1 55:1 58:1 87:1 90:1 109:1 144:1 203:1 285:1 # croissance
3:1 4:1 13:1 15:1 19:1 22:1 51:1 71:1 73:1 76:1 84:1 87:1 150:1 158:1 # sensation
14:1 186:1 242:1 278:1 # fibre
22:1 33:1 40:1 143:1 263:1 # baser
5:1 7:1 54:1 55:1 67:1 94:1 99:1 109:1 200:1 # processus
11:1 27:1 80:1 222:1 # tableau
3:1 4:1 19:1 50:1 51:1 71:1 76:1 101:1 121:1 144:1 214:1 # sécrétion
3:1 11:1 25:1 38:1 57:1 93:1 112:1 138:1 151:1 173:1 204:1 221:1 238:1 # épileptique
80:1 96:1 226:1 # haut
1:1 22:1 279:1 # sein
2:1 33:1 47:1 81:1 109:1 214:1 # posséder
15:1 16:1 17:1 49:1 56:1 69:1 89:1 102:1 149:1 171:1 211:1 # médicamenteux
8:1 16:1 18:1 20:1 39:1 91:1 120:1 239:1 # courant
1:1 24:1 25:1 33:1 38:1 46:1 49:1 57:1 62:1 104:1 # indiquer
260:1 # âgé
9:1 18:1 28:1 40:1 42:1 44:1 79:1 168:1 277:1 # parasite
2:1 15:1 16:1 45:1 66:1 89:1 97:1 281:1 # accident
14:1 15:1 49:1 55:1 70:1 90:1 202:1 285:1 # différence
45:1 55:1 174:1 # face
1:1 2:1 15:1 55:1 66:1 90:2 97:1 281:1 285:1 # incidence
22:1 33:1 47:1 81:1 243:1 # poser
9:1 20:1 23:1 50:1 55:1 68:1 101:1 112:1 125:1 138:1 147:1 219:1 238:1 294:1 # récepteur
8:1 10:1 31:1 35:1 43:1 110:1 126:1 256:1 290:1 # anormal
4:1 9:1 13:1 27:1 32:1 33:1 39:1 73:1 283:1 298:1 # constater
8:1 18:1 34:1 58:1 239:1 # français
24:1 58:1 95:1 124:1 200:1 # visuel
10:1 18:1 35:1 # oral
58:1 87:1 124:1 139:1 199:1 # visage
1:1 14:1 20:1 26:1 34:1 36:1 65:1 86:1 100:1 107:1 233:1 # urinaire
1:1 6:1 27:1 28:1 52:1 64:1 102:1 124:1 258:1 # vitamine
11:1 37:1 39:1 135:1 148:1 268:1 # complexe
24:1 25:1 33:1 46:1 # évoquer
14:1 18:1 42:1 45:1 56:1 59:1 142:1 267:1 # caractère
5:1 32:1 # n’est
8:1 15:1 21:1 66:1 90:1 # ancien
18:1 28:1 41:1 124:1 201:1 # gravité
3:1 13:1 18:1 24:1 25:1 33:1 38:1 46:1 54:1 57:1 62:1 84:1 204:1 221:1 227:1 295:1 # pratiquer
3:1 13:1 31:1 37:1 74:1 84:1 112:1 135:1 198:1 254:1 273:1 # symptomatique
4:1 81:1 88:1 91:1 98:1 # poumon
6:1 13:1 79:1 85:1 92:1 176:1 289:1 # pathogène
4:1 6:1 35:1 88:1 92:1 110:1 256:1 # hormone
21:1 29:1 33:1 222:1 275:1 # publier
17:1 85:1 272:1 # rythme
15:1 16:1 89:1 139:1 199:1 # agent
3:1 4:1 19:1 28:1 44:1 47:1 51:1 71:1 76:1 81:1 # position
7:1 15:1 36:1 54:1 63:1 94:1 114:1 # provenir
3:1 32:1 38:1 43:1 47:1 49:1 113:1 139:1 204:1 # diagnostiquer
1:1 6:1 29:1 33:1 52:1 64:1 146:1 258:1 # éliminer
37:1 39:1 216:1 245:1 287:1 # commun
21:1 33:1 63:1 210:1 # hernie
14:2 15:1 104:1 170:1 # rendre
11:1 83:1 88:1 95:1 223:1 # moelle
3:1 4:1 13:1 19:1 31:1 35:1 51:1 71:1 76:1 84:1 110:1 150:1 158:1 247:1 254:1 256:1 290:1 # formation
5:1 7:1 14:1 44:1 54:1 94:1 109:1 176:1 196:1 201:1 202:1 # progressif
14:1 15:1 199:1 # genre
3:1 9:1 13:1 28:1 79:1 84:1 132:1 168:1 173:1 # hépatite
14:1 20:1 30:1 32:1 59:1 119:1 159:1 163:1 # structure
6:1 33:1 44:1 122:1 156:1 161:1 # désigner
1:1 3:1 9:1 15:1 16:2 33:1 89:1 114:1 253:1 262:1 # intervention
1:1 26:1 34:1 56:1 69:1 70:1 102:1 149:1 264:1 # américain
11:1 33:1 50:1 # révéler
119:1 275:1 # tube
6:1 63:1 111:1 122:1 # bénigne
7:1 42:1 79:1 203:1 277:1 # paroi
11:1 15:1 22:1 44:1 73:1 222:1 278:1 # sensible
9:1 33:1 39:1 91:1 101:1 114:1 116:1 156:1 # découverte
20:1 39:1 91:1 116:1 # court
12:1 24:1 25:1 38:1 40:1 44:1 46:1 57:1 62:1 109:1 215:1 # classique
39:1 72:1 91:1 163:1 210:1 # couche
1:1 6:1 8:1 52:1 128:1 130:1 # angine
1:1 36:1 63:1 156:1 242:1 # définir
36:1 87:1 203:1 # savoir
14:1 18:1 30:1 36:1 60:1 86:1 106:1 183:1 292:1 # traduire
20:1 45:1 55:1 174:1 200:1 # surface
12:1 14:1 34:1 36:1 48:1 86:1 99:1 100:1 107:1 131:1 229:1 237:1 248:1 274:1 286:1 # oculaire
1:1 6:1 9:1 33:2 52:1 64:1 110:1 121:1 156:1 258:1 # déterminer
4:1 13:1 15:1 16:1 18:1 30:1 39:1 55:1 89:1 90:1 183:1 285:1 295:1 298:1 # concentration
17:1 20:1 23:1 68:1 98:1 119:1 # tumeur
8:1 12:1 90:1 222:1 # blanc
20:1 23:1 31:1 68:1 # majeur
15:1 29:1 69:1 72:1 210:1 # lichen
9:1 15:1 36:1 63:1 257:1 # obtenir
9:1 15:1 33:1 44:1 73:1 77:1 116:1 118:1 134:1 # hypertension
42:1 79:1 116:1 277:1 # part
14:1 56:1 106:1 170:1 # cadre
7:1 47:1 201:1 # gros
4:1 10:1 49:1 88:1 104:1 113:1 # mondial
9:1 33:1 43:1 61:1 # noter
41:1 48:1 49:1 69:1 131:1 202:1 237:1 242:1 # difficulté
14:1 33:1 70:1 200:1 260:1 # suggérer
18:1 30:1 42:1 49:1 58:1 79:1 145:1 277:1 # disparaître
4:1 7:1 33:1 54:1 75:1 82:1 94:1 130:1 199:1 # prolonger
2:1 50:1 201:1 # degré
3:1 8:1 16:1 25:1 28:1 41:1 120:1 253:1 # quantité
26:1 28:1 31:1 35:1 41:1 # majorité
31:1 139:1 146:1 199:1 # image
12:1 14:1 34:1 36:1 48:1 55:1 83:1 86:1 95:1 100:1 107:1 141:1 223:1 229:1 248:1 274:1 286:1 # cellulaire
1:1 8:1 58:1 73:1 87:1 200:1 242:1 # insuffisant
14:1 36:1 49:1 59:1 86:1 127:1 259:1 # direct
5:1 14:1 30:1 80:1 196:1 226:1 # d’autres
3:1 4:1 13:1 19:1 28:1 44:1 51:1 71:1 76:1 84:1 119:1 150:1 158:1 # situation
18:1 53:1 72:1 92:1 101:1 103:1 176:1 194:1 201:1 # échographie
15:1 20:1 55:1 90:1 199:1 285:1 # urgence
15:1 16:1 50:1 55:1 89:1 101:1 219:1 # récent
26:1 36:1 39:1 91:1 101:1 156:1 # découvrir
9:1 33:1 106:1 112:1 194:1 236:1 # adapter
8:1 12:1 20:1 83:1 93:1 114:1 200:1 279:1 # surveillance
8:1 12:1 24:1 130:1 291:1 # langue
17:1 50:1 128:1 146:1 # régime
3:1 13:1 18:1 24:1 25:1 38:1 46:1 54:1 57:1 62:1 84:1 204:1 221:1 227:1 295:1 # pratique
5:1 14:1 30:1 32:1 109:1 196:1 # stress
9:1 33:1 35:1 37:1 39:1 81:1 116:1 135:1 # comporter
11:1 45:1 66:1 83:1 93:1 263:1 # bacille
74:1 80:1 146:1 216:1 226:1 245:1 261:1 287:1 # auto-immun
4:1 11:1 16:1 30:1 33:1 39:1 298:1 # contrôler
12:1 22:1 33:1 34:1 58:1 109:1 248:1 # laisser
23:1 72:1 114:1 210:1 # cheveu
10:1 18:1 21:1 42:1 44:1 79:1 172:1 206:1 277:1 # paralysie
4:1 6:2 7:1 20:1 23:1 68:1 # neurone
4:1 26:1 58:1 70:1 105:1 264:1 291:1 # guérison
24:1 33:1 91:1 # jouer
43:1 80:1 # noyau
1:1 10:1 37:1 64:1 65:1 188:1 233:1 258:1 # abdominal
11:1 33:1 58:1 75:1 105:1 # isoler
3:1 4:1 10:1 13:1 18:1 19:1 41:1 51:1 70:1 71:1 76:1 84:1 150:1 158:1 295:1 # altération
9:1 35:1 39:1 116:1 268:1 # cortex
11:1 37:1 39:1 135:1 148:1 164:1 # complet
15:1 17:1 33:1 37:1 39:1 55:1 90:1 171:1 285:1 287:1 # commencer
3:1 4:1 13:1 31:1 37:1 39:1 73:1 84:1 105:1 254:1 287:1 298:1 # consommation
28:1 156:1 209:1 # débit
20:1 55:1 91:1 105:1 252:1 # source
1:1 9:1 20:1 23:1 28:1 68:1 103:1 125:1 147:1 168:1 209:1 278:1 # inhibiteur
14:1 124:1 191:1 # vivre
1:1 4:1 6:1 16:1 27:1 33:1 39:1 52:1 64:1 102:1 258:1 298:1 # contaminer
1:1 6:1 52:1 114:1 279:1 # veine
1:2 3:1 5:1 9:1 10:1 16:1 32:1 65:1 233:1 234:1 262:1 # intestinal
21:1 64:1 97:1 151:1 156:1 167:1 173:1 # épidémie
3:1 28:1 88:1 203:1 # moitié
3:1 4:1 19:1 50:1 51:1 59:1 60:1 71:1 76:1 163:1 169:1 270:1 276:1 # réduction
1:1 34:1 87:1 # sain
2:1 3:1 5:1 19:1 30:1 32:1 59:1 71:1 133:1 159:1 163:1 169:1 270:1 # destruction
9:1 18:1 33:1 35:1 81:1 116:1 194:1 # rapporter
81:1 97:1 203:1 # poids
# of
14:1 15:1 16:1 30:1 55:1 89:1 # centre
11:1 17:1 20:1 23:1 68:1 83:1 93:1 279:1 # meilleur
14:1 23:1 54:1 114:1 # preuve
14:1 64:1 98:1 141:1 # lumière
1:1 6:1 9:1 16:1 33:1 262:1 # interne
36:1 110:1 # irm
2:1 58:1 105:1 151:1 173:1 231:1 # épisode
10:1 # al
11:1 14:1 35:1 83:1 93:1 279:1 # oreille
3:1 21:1 42:1 79:1 95:1 116:1 277:1 # partiel
28:1 41:1 45:1 56:1 66:1 79:1 194:1 # capacité
10:1 27:1 28:1 63:1 111:1 260:1 293:1 # génital
11:1 15:1 33:1 72:1 90:1 101:1 156:1 210:1 215:1 # déclencher
13:1 14:1 20:1 65:1 95:1 119:1 # naturel
3:1 36:1 91:1 226:1 # aboutir
9:1 # hôte
4:1 14:2 15:1 16:1 30:1 33:1 39:1 90:1 298:1 # rencontrer
3:1 13:1 24:1 84:1 122:1 174:1 291:1 # fatigue
10:1 22:1 29:1 33:1 56:1 58:1 82:1 99:1 246:1 # localiser
81:1 118:1 134:1 167:1 172:1 176:1 217:1 225:1 # hypoglycémie
4:1 24:1 82:1 130:1 291:1 # longue
15:1 16:1 17:1 89:1 167:1 171:1 208:1 211:1 # élément
22:1 61:1 81:1 85:1 118:1 134:1 # hypothèse
3:2 12:1 13:1 19:1 32:1 48:1 71:1 84:1 146:1 150:1 229:1 245:1 # stimulation
5:1 7:1 14:1 19:1 44:1 54:1 94:1 109:1 176:1 196:1 201:1 # progression
3:1 4:1 13:1 18:1 19:1 51:1 70:1 71:1 76:1 78:1 84:1 150:1 158:1 295:1 # opération
4:2 14:1 39:1 104:1 170:1 220:1 247:1 298:1 # confondre
43:1 80:1 91:1 114:1 162:1 # nouveau-né
24:1 25:1 26:1 38:1 46:1 57:1 62:1 # afrique
4:1 5:1 7:1 19:1 44:1 51:1 54:1 94:1 109:1 218:1 # professionnel
33:1 199:1 208:1 # léger
14:1 # mère
22:1 34:1 58:1 109:1 263:1 # baisse
14:1 20:1 48:1 119:1 131:1 237:1 # culture
26:1 36:1 70:1 264:1 291:1 # guérir
35:1 116:1 247:1 # effort
33:1 218:1 # fer
21:1 151:1 # pied
67:1 81:1 91:1 109:1 117:1 214:1 # poussée
4:1 7:1 54:1 94:1 104:1 247:1 # profond
3:1 10:1 13:1 29:1 56:1 58:1 82:1 84:1 87:1 99:1 246:1 # localisation
28:1 41:1 44:1 161:1 257:1 # obésité
1:1 9:1 64:1 226:1 244:1 258:1 # minute
21:1 33:1 49:1 119:1 121:1 # étudier
24:1 45:1 59:1 95:1 119:1 142:1 # actuel
3:1 11:1 48:1 148:1 232:1 245:1 # multiple
2:1 88:1 231:1 # mode
15:1 36:1 50:1 54:1 63:1 114:1 # prévenir
27:1 28:1 34:1 36:1 49:1 50:1 70:1 100:1 132:1 # héréditaire
1:1 42:1 59:1 67:1 119:1 174:1 220:1 252:1 # infarctus
14:1 27:1 42:1 164:1 # retard
5:1 32:1 # c’est
15:1 16:1 17:1 37:1 88:1 89:1 123:1 171:1 211:1 # moment
12:1 40:1 44:1 56:1 69:1 109:1 202:1 215:1 242:1 # classification
15:1 36:1 63:1 114:1 # venir
42:1 # arrêt
12:1 24:1 25:1 46:1 148:1 # plaque
6:1 8:1 17:1 18:1 154:1 186:1 239:1 # membrane
4:1 16:1 21:1 23:1 27:1 39:1 128:1 139:1 197:1 298:1 # contagieux
5:1 14:2 26:1 36:1 54:1 86:1 144:1 189:1 196:1 # prescrire
10:1 11:1 24:1 25:1 33:1 38:1 46:1 57:1 62:1 83:1 128:1 # allergique
22:1 36:1 47:1 66:1 92:1 243:1 # cirrhose
2:1 34:1 97:1 281:1 # aide
9:1 17:1 35:1 37:1 39:1 81:1 116:1 135:1 154:1 # comportement
11:1 215:1 240:1 # cycle
33:1 72:1 135:1 154:1 210:1 # empêcher
67:1 119:1 # fœtus
1:1 105:1 203:1 # soin
31:1 34:1 58:1 80:1 192:1 # mauvais
15:1 22:1 33:1 73:1 77:1 # penser
8:1 27:1 32:1 44:1 50:1 55:1 58:1 90:1 161:1 285:1 # résistance
9:1 33:1 50:1 121:1 173:1 # répéter
20:1 21:1 23:1 26:1 32:1 41:1 47:1 68:1 70:1 81:1 264:1 # postérieur
124:1 # vih
3:1 12:1 34:1 36:1 42:1 48:1 69:1 100:1 116:1 131:1 229:1 237:1 248:1 274:1 # articulaire
4:1 8:1 16:1 27:1 81:1 145:1 162:1 # spontané
3:1 13:1 18:1 30:1 31:1 58:1 80:1 84:1 98:1 183:1 254:1 # traumatisme
3:1 13:1 49:1 56:1 69:1 84:1 88:1 202:1 231:1 242:1 # modification
13:1 14:1 20:1 65:1 119:1 # nature
1:2 6:1 29:1 48:1 52:1 73:1 200:1 # insuline
1:1 4:1 13:1 16:1 27:1 39:1 64:1 65:1 102:1 233:1 258:1 298:1 # contamination
4:1 117:1 162:1 188:1 213:1 # donnée
12:1 13:1 18:1 35:1 36:1 74:1 203:1 295:1 # laboratoire
3:1 12:1 13:1 19:1 36:1 48:1 66:1 71:1 84:1 131:1 150:1 229:1 237:1 252:1 # circulation
18:1 21:1 35:1 88:1 128:1 132:1 139:1 167:1 # hémorragie
3:1 13:1 84:1 162:1 202:1 207:1 # négatif
3:1 26:1 28:1 54:1 64:1 146:1 202:1 # primitif
8:1 16:1 20:1 21:1 23:1 26:1 41:1 68:1 70:1 120:1 264:1 # antérieur
14:1 15:1 16:1 42:2 79:2 89:1 277:2 # parent|parents
2:1 14:1 15:1 16:1 27:1 34:1 36:1 86:1 89:1 100:1 107:1 # dentaire
3:1 45:1 59:1 142:1 169:1 202:1 # actif
15:1 17:1 50:1 54:1 114:1 154:1 171:1 # prélèvement
12:1 22:1 33:1 40:1 109:1 215:1 # classer
22:1 33:1 47:1 81:1 243:1 268:1 # exposer
14:1 15:1 50:1 55:1 70:1 90:1 285:1 # référence
1:1 5:1 105:1 203:1 # besoin
1:1 2:1 6:1 52:1 66:1 127:1 149:1 # médecine
80:1 156:1 174:1 226:1 # défaut
3:1 4:1 12:1 13:1 14:1 19:1 51:1 71:1 76:1 84:1 95:1 150:1 158:1 # relation
11:1 56:1 79:1 194:1 222:1 # capable
24:1 25:1 38:1 46:1 57:1 62:1 74:1 269:1 # toxique
6:1 15:1 17:1 33:1 171:1 # mener
9:1 14:1 15:1 104:1 121:1 170:1 # étendre
27:1 32:1 58:1 139:1 151:1 156:1 173:1 199:1 # dépistage
2:1 15:1 16:1 89:1 # dent
3:1 4:1 12:1 13:2 19:1 27:1 49:1 51:1 71:1 76:1 84:1 93:1 150:1 158:1 # dilatation
28:1 41:1 56:1 124:1 # cavité
21:1 29:1 33:1 48:1 50:1 291:1 # régulier
1:1 6:1 23:1 52:1 114:1 197:1 279:1 # veineux
1:1 4:1 39:1 90:1 213:1 244:1 298:1 # inconnu
14:1 17:1 20:1 33:1 131:1 252:1 # mercure
20:1 21:1 124:1 200:1 # survie
3:1 4:1 16:1 18:1 19:1 30:1 39:1 45:1 59:1 71:1 142:1 169:1 183:1 270:1 298:1 # contraction
10:1 15:1 16:1 17:1 27:1 29:1 34:1 36:1 89:1 100:1 146:1 171:1 211:1 246:1 # alimentaire
5:1 14:1 17:1 20:1 33:1 200:1 # mesurer
47:1 # os
4:1 20:1 26:1 43:1 58:1 91:1 105:1 109:1 # nourrisson
9:1 11:1 14:1 35:1 83:1 93:1 164:1 279:1 # oreillette
26:1 28:1 41:1 70:1 214:1 264:1 # sévérité
24:1 25:1 29:1 32:1 38:1 46:1 57:1 62:1 74:1 75:1 198:1 206:1 # systolique
10:1 18:1 22:1 29:1 58:1 70:1 111:1 162:1 246:1 260:1 # généraliser
13:1 72:1 96:1 # chat
3:1 5:1 15:1 16:1 21:1 22:1 89:1 95:1 109:1 253:1 # essentiel
17:1 33:1 37:1 43:1 287:1 # nommer
11:1 44:1 58:1 124:1 222:1 278:1 # visible
9:1 20:1 23:1 68:1 80:1 125:1 147:1 226:1 # auteur
2:2 8:1 31:1 33:1 104:1 154:1 # demander
19:1 44:1 53:1 75:1 82:1 118:1 128:1 176:1 206:1 # physiologique
15:1 17:1 273:1 # enzyme
1:1 3:1 13:1 19:1 31:1 35:1 71:1 84:1 110:1 150:1 220:1 247:1 254:1 256:1 290:1 # information
10:1 24:1 33:1 141:1 192:1 # évaluer
14:1 34:1 36:1 37:1 82:1 86:1 100:1 107:1 263:1 # lombaire
3:1 32:1 38:1 43:1 47:1 49:1 113:1 139:1 204:1 # diagnostique
3:2 12:1 13:1 42:1 48:1 69:1 84:1 116:1 131:1 229:1 237:1 # articulation
8:1 12:1 93:1 209:1 # bilan
18:1 33:1 114:1 139:1 201:1 # aggraver
24:1 25:1 26:1 33:1 46:1 58:1 # risquer
26:2 38:1 53:1 70:2 132:1 232:1 264:2 # périphérique
14:1 36:1 55:1 127:1 203:1 # recevoir
9:1 33:1 35:1 81:1 116:1 194:1 # apporter
10:1 66:1 99:1 105:1 113:1 # social
3:1 24:1 25:1 38:1 46:1 57:1 62:1 204:1 221:1 227:1 # tique
226:1 # but
21:1 33:1 44:1 63:1 122:1 202:1 242:1 # signifier
8:1 24:1 25:1 31:1 46:1 # manque
8:1 15:1 16:1 17:1 72:1 89:1 96:1 130:1 154:1 171:1 199:1 211:1 # changement
1:1 58:1 73:1 200:1 242:1 # l’insuffisance
10:1 40:1 65:1 87:1 # nasal
2:1 9:1 28:1 33:1 64:1 110:1 168:1 # dermite
11:1 37:1 48:1 70:1 82:1 149:1 159:1 217:1 282:1 # glomérule
7:1 15:1 20:1 23:1 68:1 78:1 117:1 # européen
9:1 53:1 92:1 99:1 135:1 172:1 240:1 249:1 272:1 273:1 # lymphocyte
3:1 13:1 31:1 32:1 38:1 41:1 84:1 167:1 198:1 204:1 206:1 254:1 # systématique
18:1 30:1 33:1 114:1 140:1 183:1 # travers
3:1 21:1 33:1 140:1 # tiers
9:1 32:1 33:2 44:1 58:1 77:1 140:1 # persister
7:1 10:1 37:1 186:1 235:1 242:1 278:1 # fibromyalgie
1:1 124:1 # bovin
13:1 38:1 75:1 79:1 82:1 85:1 92:1 128:1 176:1 # pathologique
10:1 15:1 16:1 17:1 29:1 89:1 146:1 171:1 211:1 246:1 # aliment
9:1 35:1 116:1 # aorte
8:1 14:1 31:1 37:1 39:1 104:1 127:1 236:1 287:1 # recommandation
28:1 29:1 44:1 47:1 81:1 93:1 109:1 209:1 278:1 # possibilité
5:1 34:1 87:1 109:1 # essai
14:1 35:1 170:1 # ordre
21:1 33:1 49:1 88:1 202:1 231:1 242:1 # modifier
106:1 # adn
13:1 19:1 42:1 49:1 56:1 78:1 79:1 85:1 267:1 # cardiopathie
33:1 50:1 117:1 144:1 # créer
10:1 33:1 55:1 56:1 69:1 124:1 # cervical
8:1 12:1 34:1 58:1 130:1 217:1 248:1 # anglais
26:1 77:1 201:1 232:1 # grippe
3:1 4:2 6:1 19:1 51:1 59:1 71:1 76:1 90:1 169:1 213:1 247:1 270:1 276:1 301:1# fonctionnement
24:1 25:1 29:1 33:1 37:1 38:1 39:1 46:1 57:1 62:1 135:1 148:1 # compliquer
3:1 4:1 10:1 13:1 19:1 51:1 65:2 71:1 76:1 84:1 150:1 158:1 # national
33:1 36:1 55:1 77:1 203:1 252:1 # percevoir
3:1 15:1 16:1 21:1 38:1 66:1 89:1 189:1 202:1 242:1 253:1 # scientifique
77:1 95:1 194:1 208:1 # appelé
8:1 10:1 22:1 65:1 172:1 206:1 # analyse
4:1 82:1 # côlon
4:1 6:1 7:1 15:1 36:1 124:1 154:1 213:1 301:1# environnement
50:1 54:1 58:1 66:1 101:1 219:1 # précis
8:1 27:1 35:1 55:1 81:1 90:1 116:1 135:1 146:1 285:1 # importance
14:1 26:1 31:1 34:1 36:1 54:1 86:1 100:1 107:1 146:1 # primaire
12:1 42:1 199:1 # large
3:1 24:1 25:1 38:1 46:1 57:1 62:1 78:1 112:1 204:1 221:1 227:1 # optique
24:1 25:1 26:1 38:1 46:1 57:1 62:1 70:1 102:1 149:1 264:1 # amérique
7:1 33:1 41:1 54:1 61:1 94:1 115:1 136:1 153:1 165:1 166:1 199:1 # protéger
3:1 11:1 93:1 226:1 # utile
22:1 39:1 47:1 141:1 163:1 217:1 243:1 # glucose
11:1 33:1 55:1 95:1 114:1 164:1 # cervelet
10:1 25:1 28:1 29:1 41:1 246:1 # qualité
15:1 16:1 24:1 89:1 95:1 114:1 119:1 # éventuel
9:1 14:1 15:1 104:1 170:1 # tendre
4:1 15:1 21:1 39:1 55:1 66:1 73:1 90:1 189:1 285:1 298:1 # conscience
41:1 # côté
12:1 42:1 114:1 # larve
1:1 14:1 30:1 32:1 58:1 63:1 64:1 106:1 258:1 # administrer
10:1 11:1 33:1 44:1 65:1 108:1 122:1 # signaler
3:1 4:1 19:1 59:1 71:1 90:1 169:1 206:1 247:1 270:1 # dysfonction
6:1 9:1 33:1 268:1 # externe
3:1 4:1 9:1 19:1 51:1 59:1 71:1 76:1 121:1 127:1 156:1 169:1 259:1 270:1 276:1 # détection
24:1 25:1 32:1 38:1 41:1 46:1 57:1 62:1 64:1 167:1 198:1 206:1 # systémique
10:1 39:1 75:1 # alcool
15:1 21:1 26:1 55:1 70:1 90:1 264:1 268:1 285:1 # expérience
12:1 14:1 34:1 36:1 44:1 64:1 86:1 93:1 100:1 107:1 146:1 248:1 274:1 286:1 # similaire
13:1 31:1 37:1 40:1 74:1 112:1 135:1 198:1 254:1 273:1 # asymptomatique
18:1 24:1 25:1 35:1 38:1 45:1 46:1 57:1 62:1 66:1 85:1 92:1 # thoracique
3:1 24:1 25:1 38:1 46:1 49:1 57:1 62:1 113:1 121:1 204:1 221:1 227:1 # diabétique
10:1 48:1 56:1 131:1 237:1 # calcul
18:1 35:1 38:1 88:1 128:1 132:1 139:1 167:1 # hémorragique
33:1 247:1 # foyer
6:1 118:1 128:1 289:1 # hygiène
3:1 13:1 18:1 19:1 29:1 35:1 84:1 102:1 149:1 295:1 # amélioration
1:2 3:1 5:1 9:1 16:1 32:1 234:1 262:1 # intestin
3:1 55:1 67:1 112:1 138:1 189:1 200:1 222:1 238:1 278:1 294:1 # susceptible
3:1 6:1 8:1 16:1 120:1 122:1 253:1 289:1 # antigène
10:1 17:1 33:1 146:1 210:1 279:1 # alzheimer
2:1 33:1 34:1 97:1 281:1 # aider
145:1 # psp
4:1 10:1 17:1 58:1 63:1 74:1 236:1 # daltonisme
35:1 39:1 117:1 162:1 # cornée
4:1 11:1 22:1 33:1 39:1 73:1 83:1 93:1 279:1 298:1 # conseiller
8:1 15:1 16:1 120:1 174:1 220:1 # l’enfant
4:1 8:1 19:1 29:1 51:1 130:1 207:1 217:1 # ganglion
22:1 268:1 # sexe
9:1 20:1 23:1 61:1 68:1 88:1 125:1 147:1 # moteur
2:1 33:1 39:1 231:1 # coder
5:1 44:1 55:1 109:1 202:1 268:1 # excessif
1:1 3:1 6:1 50:1 52:1 121:1 # rétine
22:1 23:1 93:1 292:1 # seuil
8:1 14:1 50:1 79:1 104:1 170:1 173:1 # répandre
1:1 # in
1:1 18:1 30:1 32:1 58:1 63:1 64:1 106:1 183:1 258:1 # administration
24:1 28:1 95:1 96:1 119:1 209:1 # habituel
7:1 33:1 54:1 91:1 94:1 114:1 # prouver
81:1 91:1 # pou
3:1 10:1 13:1 15:1 16:1 17:1 27:1 29:1 84:1 89:1 146:1 171:1 211:1 246:1 # alimentation
8:1 33:1 55:1 90:1 192:1 285:1 # avancer
61:1 88:1 # mot
58:1 109:1 200:1 # issu
14:1 127:1 201:1 # grec
11:1 24:1 25:1 46:1 83:1 95:1 214:1 223:1 # séquelle
21:1 26:1 31:1 33:1 139:1 146:1 199:1 # imagerie
3:1 4:1 19:1 51:1 70:1 71:1 76:1 112:1 159:1 # éruption
1:1 3:1 10:1 28:1 63:1 113:1 # initial
22:1 33:1 50:1 54:1 58:1 66:1 101:1 219:1 # préciser
11:1 88:1 231:1 # modèle
3:1 5:1 14:1 15:1 16:1 22:1 36:1 89:1 109:1 196:1 253:1 # ressentir
27:1 29:1 58:1 75:1 121:1 149:1 # métabolisme
72:1 92:1 203:1 # choix
74:1 91:1 197:1 # toux
9:1 15:1 32:1 55:1 58:1 90:1 268:1 285:1 # existence
3:1 9:1 15:1 16:1 21:1 61:1 81:1 89:1 95:1 253:1 # potentiel
12:1 34:1 37:1 48:1 70:1 82:1 149:1 159:1 217:1 229:1 248:1 # glomérulaire
9:1 33:1 156:1 226:1 # débuter
10:2 12:1 31:2 34:1 58:1 126:2 248:1 # malais|malaise
12:1 14:1 33:1 42:1 101:1 156:1 215:1 # déclarer
37:1 # oms
8:1 40:1 50:1 79:1 90:1 144:1 # pancréas
6:1 8:1 80:1 213:1 301:1# anneau
199:1 # l’âge
14:1 33:1 70:1 88:1 156:1 231:1 # modérer
5:1 44:1 50:1 55:1 101:1 109:1 202:1 219:1 # récessif
9:1 13:1 18:1 20:1 70:1 119:1 135:1 154:1 295:1 # température
1:1 9:1 15:1 16:1 22:1 73:1 262:1 # intense
14:1 36:1 86:1 88:1 149:1 167:1 203:1 # mémoire
16:1 22:1 85:1 198:1 230:1 # synthèse
5:1 9:1 14:1 32:1 196:1 # reste
9:1 35:1 88:1 95:1 116:1 # mortel
# °c
10:1 27:1 28:1 124:1 293:1 # vital
12:1 34:1 36:1 100:1 215:1 248:1 274:1 # clair
49:1 50:1 66:1 97:1 101:1 114:1 191:1 219:1 # récidive
8:1 9:1 15:1 55:1 90:1 104:1 236:1 285:1 # tendance
15:1 21:1 55:1 66:1 69:1 90:1 156:1 242:1 285:1 # déficience
24:1 25:1 38:1 46:1 57:1 58:1 62:1 64:1 72:1 132:1 167:1 189:1 # ischémique
25:1 26:1 36:1 45:1 70:1 264:1 # acquérir
15:1 16:1 17:1 89:1 122:1 151:1 171:1 211:1 # pigment
15:1 22:1 55:1 90:1 285:1 # l’absence
17:1 37:1 92:1 287:1 # l’homme
1:1 3:1 4:1 13:1 19:1 49:1 51:1 56:1 69:1 71:1 76:1 84:1 104:1 150:1 158:1 # indication
9:1 20:1 23:1 59:1 68:1 114:1 125:1 127:1 147:1 259:1 # vecteur
3:1 4:1 5:1 19:1 24:1 25:1 32:1 46:1 51:1 71:1 76:1 228:1 280:1 # question
1:1 15:1 49:1 58:1 73:1 77:1 87:1 104:1 145:1 # indispensable
34:1 36:1 100:1 # air
72:1 75:1 82:1 92:1 128:1 176:1 198:1 # psychologique
7:1 37:2 47:1 64:1 72:1 88:1 105:1 235:1 265:1 # chromosomique
42:1 49:1 113:1 117:1 132:1 # diarrhée
15:1 21:1 72:1 103:1 # chien
1:1 16:1 20:1 21:1 23:1 26:1 41:1 68:1 70:1 264:1 # intérieur
1:1 3:1 9:1 13:1 16:1 19:1 33:1 65:1 71:1 84:1 150:1 262:1 # international
36:1 43:1 203:1 # noir
20:1 28:1 41:1 49:1 200:1 # surdité
9:1 72:1 226:1 # chute
11:1 22:1 83:1 95:1 223:1 # selle
14:1 47:1 81:1 138:1 # repos
4:1 8:1 34:1 39:1 58:1 65:1 87:1 109:1 213:1 298:1 # connaissance
22:1 58:1 80:1 203:1 # oiseau
7:1 14:1 54:2 78:1 94:1 # propre
# l.
14:1 141:1 197:1 # reflux
24:1 25:1 38:1 46:1 57:1 62:1 64:1 72:1 103:1 146:1 # chimique
14:1 30:1 32:1 39:1 74:1 99:1 112:1 138:1 238:1 # streptocoque
5:1 14:1 70:1 111:1 156:1 162:1 189:1 196:1 260:1 # dégénérescence
1:1 3:2 9:1 16:1 28:1 32:1 33:1 140:1 262:1 # interstitiel
9:1 28:1 44:1 168:1 # site
11:1 15:1 16:1 89:1 # lent
9:1 15:1 16:1 21:1 26:1 33:1 35:1 89:1 262:1 # orienter
20:1 91:1 105:1 # sourd
18:1 40:1 186:1 # bras
20:1 23:1 33:1 68:1 72:2 210:2 252:1 # chercheur
22:1 33:1 47:1 81:1 200:1 243:1 # supposer
6:1 # nez
11:1 44:1 48:1 69:1 131:1 161:1 237:1 282:1 # vésicule
2:1 42:1 56:1 99:1 267:1 # myocarde
1:1 9:1 15:1 16:1 33:1 36:1 63:1 114:1 262:1 # intervenir
13:1 29:1 36:1 74:1 122:1 203:1 207:1 222:1 257:1 # obligatoire
85:1 210:1 # the
14:1 15:1 42:1 55:1 56:1 90:1 267:1 285:1 # carence
3:1 4:1 13:1 18:1 19:1 35:1 39:1 51:1 71:1 75:1 76:1 82:1 84:1 150:1 158:1 295:1 # coloration
5:1 9:2 32:1 33:1 234:1 # tester
8:1 16:1 27:1 32:1 44:1 50:1 58:1 120:1 161:1 # résistant
10:1 22:1 29:1 33:1 58:2 124:1 200:1 246:1 # visualiser
1:1 7:1 14:1 16:1 30:1 36:1 60:1 86:1 205:1 231:1 292:1 # introduire
15:1 17:1 22:1 37:1 58:1 64:1 109:1 154:1 171:1 # vomissement
43:1 82:1 146:1 176:1 216:1 217:1 245:1 257:1 287:1 # immunoglobuline
7:1 22:1 47:1 70:1 189:1 208:1 215:1 243:1 # sclérose
9:1 33:1 59:1 67:1 77:1 127:1 145:1 200:1 259:1 # suspecter
102:1 # jambe
24:1 25:1 29:1 33:1 38:1 46:1 57:1 62:1 148:1 194:1 # appliquer
2:1 10:1 15:1 16:1 27:1 66:1 89:1 97:1 99:1 281:1 293:1 # occidental
1:1 3:1 28:1 63:1 156:1 202:1 242:1 # définitif
10:1 27:1 28:1 29:1 47:1 58:1 92:1 145:1 151:1 246:1 293:1 # hospitalisation
12:1 20:1 26:1 34:1 36:1 48:1 69:1 80:1 100:1 131:1 229:1 237:1 248:1 274:1 # auriculaire
8:1 24:1 25:1 38:1 46:1 56:1 57:1 62:1 63:1 101:1 149:1 # mécanique
4:1 5:1 14:1 19:1 44:1 51:1 54:1 109:1 156:1 173:1 196:1 # dépression
47:1 87:1 139:1 188:1 199:1 # dosage
34:1 122:1 291:1 # aigu
22:1 33:1 37:1 39:1 47:1 81:1 135:1 243:1 # composer
1:1 16:1 41:1 70:1 # intérêt
14:1 20:1 33:1 40:1 109:1 200:1 # assurer
10:1 49:1 56:1 58:1 189:1 # discal
3:1 24:1 25:1 32:1 38:1 46:1 57:1 62:1 67:1 88:1 91:1 204:1 221:1 227:1 # moustique
10:1 56:1 163:1 # buccal
3:1 17:1 59:1 69:1 124:1 146:1 169:1 # victime
1:1 14:1 88:1 104:1 170:1 203:1 # moindre
24:1 25:1 38:1 46:1 57:1 62:1 134:1 151:1 224:1 # typique
1:1 3:1 12:1 13:1 84:1 # latin
13:1 44:1 56:1 63:1 69:1 122:1 202:1 242:1 # significatif
268:1 # excès
8:1 13:1 24:1 25:1 37:1 38:1 46:1 57:1 62:1 64:1 65:1 74:1 # anatomique
9:1 33:1 49:1 58:1 131:1 189:1 226:1 # discuter
8:1 15:1 55:1 90:1 174:1 220:1 285:1 # enfance
4:1 5:1 14:1 19:1 44:1 51:1 54:1 109:1 196:1 268:1 # expression
10:1 11:1 21:1 33:1 83:1 128:1 # allergie
10:1 44:1 65:1 122:1 # signal
2:1 8:1 15:1 16:2 41:1 89:1 101:1 120:1 225:1 # antécédent
22:1 33:1 49:1 58:1 124:1 191:1 # diviser
9:1 32:1 206:1 # kyste
4:1 9:2 16:1 39:1 262:1 268:1 298:1 # contexte
8:1 18:1 30:1 33:1 121:1 130:1 183:1 199:1 239:1 # étranger
26:1 33:1 42:1 114:1 191:1 # arriver
20:1 21:1 23:1 26:1 41:1 68:1 70:1 264:1 268:1 # extérieur
14:1 30:1 49:1 102:1 113:1 # diamètre
25:1 67:1 # jusqu’à
14:1 42:1 79:1 93:1 194:1 277:1 279:1 # appareil
36:1 200:1 209:1 275:1 # subir
28:1 30:1 41:1 50:1 64:1 167:1 268:1 # extrémité
15:1 33:1 58:1 87:1 124:1 139:1 199:1 # envisager
9:1 37:1 39:1 112:1 135:1 # compte
3:1 4:1 19:1 33:1 51:1 55:1 71:1 76:1 77:1 112:1 138:1 238:1 252:1 294:1 # perception
3:1 13:1 25:1 38:1 53:1 57:1 84:1 96:1 135:1 172:1 204:1 212:1 221:1 273:1 # lymphatique
22:1 33:1 47:1 49:1 58:1 81:1 145:1 243:1 # disposer
10:1 27:1 159:1 186:1 226:1 293:1 # brutal
14:1 31:1 64:1 102:1 202:1 287:1 # mammifère
# cm
3:1 8:1 13:1 35:1 58:1 63:1 84:1 87:1 207:1 # organisation
1:1 3:2 19:1 32:1 49:1 58:1 59:1 71:1 90:1 169:1 270:1 # distinction
11:1 48:1 82:1 217:1 257:1 282:1 # globule
# œuf
10:1 15:1 28:1 29:1 53:1 90:1 96:1 173:1 212:1 225:1 246:1 # encéphalite
1:1 9:1 15:1 16:1 31:1 34:1 36:1 63:1 262:1 # maintenir
1:1 33:1 103:1 278:1 # inhiber
4:1 9:1 16:1 18:1 30:1 33:1 39:1 45:1 59:1 142:1 183:1 298:1 # contracter
14:1 35:2 39:1 81:1 95:1 # corporel
10:1 22:1 29:1 58:1 66:1 101:1 113:1 145:1 246:1 # spécialiser
22:1 33:1 40:1 79:1 109:1 156:1 173:1 # dépasser
4:1 11:1 49:1 58:1 63:1 81:1 145:1 222:1 278:1 # disponible
1:1 6:1 15:1 16:1 18:1 30:1 33:1 34:1 52:1 89:1 183:1 # entrainer
14:1 144:1 163:1 200:1 # sucre
82:1 257:1 # lobe
22:1 33:1 47:1 81:1 135:1 146:1 243:1 # imposer
9:1 28:1 33:1 34:1 91:1 96:1 105:1 168:1 # souhaiter
17:1 32:1 40:1 85:1 # asthme
21:1 26:1 42:1 56:1 267:1 # carie
9:1 29:1 32:1 58:1 # liste
22:1 47:1 55:1 82:1 83:1 95:1 159:1 163:1 186:1 223:1 243:1 # brucellose
4:1 6:1 7:1 15:1 36:1 124:1 154:1 213:1 301:1# environnemental
1:1 26:1 54:1 66:1 77:1 90:1 232:1 # principe
20:1 26:1 36:1 88:1 91:1 # mourir
39:1 91:1 # cou
24:1 25:1 26:1 30:1 32:1 38:1 40:1 46:1 57:1 62:1 207:1 297:1 # gastrique
25:1 27:1 29:1 38:1 57:1 75:1 121:1 149:1 # métabolique
14:1 33:1 70:1 111:1 162:1 260:1 # générer
2:1 3:1 5:1 19:1 26:1 71:1 112:1 133:1 144:1 189:1 232:1 # description
10:1 15:1 16:1 17:1 27:1 89:1 171:1 211:1 293:1 # mental
3:1 11:1 42:1 69:1 116:1 215:1 # article
35:1 81:1 116:1 194:1 # apport
4:1 7:1 30:1 90:1 205:1 # tronc
3:1 4:1 7:1 19:1 35:1 51:1 54:1 71:1 76:1 78:1 81:1 94:1 116:1 # proportion
10:1 11:1 20:1 23:1 68:1 108:1 192:1 # valeur
9:1 35:1 105:1 116:1 # sorte
2:1 3:1 35:1 39:2 69:1 116:1 # corticoïdes
72:1 91:1 163:1 210:1 # bouche
8:1 11:1 19:1 31:1 58:1 63:1 279:1 # leishmaniose
35:1 43:1 # nord
4:1 6:1 7:1 10:1 20:1 23:1 65:1 68:1 # neuronal
18:2 19:1 49:1 53:1 106:1 176:1 194:1 201:1 # radiographie
5:1 45:1 55:1 79:1 145:1 # espace
10:1 18:1 33:1 41:1 114:1 116:1 186:1 # vertébral
72:1 92:1 99:1 # choc
14:1 20:1 141:1 215:1 268:1 # exclure
14:1 36:1 86:1 200:1 242:1 # suffire
6:1 15:1 88:1 213:1 301:1# moyenne
24:1 25:1 46:1 81:1 173:1 # époque
14:1 40:1 79:1 138:1 # repas
4:1 14:1 50:1 81:1 104:1 170:1 173:1 # répondre
12:1 22:1 40:1 109:1 215:1 # classe
3:1 9:1 14:1 15:1 16:1 22:1 58:1 89:1 109:1 164:1 253:1 # retentissement
40:1 79:1 87:1 109:1 139:1 199:1 # passage
3:1 4:2 19:1 51:1 59:1 71:1 76:1 81:1 90:1 169:1 270:1 276:1 # ponction
6:1 8:1 15:1 16:1 31:1 33:1 77:1 89:1 110:1 290:1 # permanent
27:1 32:1 67:1 139:1 206:1 245:1 # nystagmus
9:1 33:1 37:1 39:1 112:1 135:1 # compter
11:1 24:1 25:1 26:1 30:1 38:1 46:1 57:1 59:1 62:1 127:1 259:1 297:1 # électrique
14:1 33:1 77:1 170:1 # perdre
3:1 4:1 13:1 19:1 26:1 42:1 51:1 71:1 76:1 84:1 113:1 150:1 158:1 192:1 # variation
65:1 67:1 80:1 117:1 214:1 # nausée
9:1 33:1 35:1 81:1 116:1 135:1 146:1 # importer
24:1 25:1 46:1 49:1 58:1 # disque
50:1 95:1 117:1 # réel
15:1 21:1 29:1 # lien
22:1 95:1 # sel
27:1 42:1 45:1 49:1 56:1 72:1 118:1 267:1 # tachycardie
21:1 26:1 35:1 85:1 132:1 # théorie
1:1 9:1 15:1 16:1 28:1 41:1 44:1 73:1 262:1 # intensité
19:1 40:1 42:1 49:1 56:1 192:1 261:1 267:1 # cardio-vasculaire
# abcès
14:1 20:1 112:1 119:1 159:1 # rupture
# mg
10:1 12:1 13:1 18:1 41:1 70:1 93:1 209:1 # bilatéral
3:1 4:1 19:1 59:1 71:1 90:1 169:1 206:1 247:1 270:1 # dysfonctionnement
1:1 12:1 151:1 194:1 # lapin
200:1 # sud
10:1 27:1 293:1 # fœtal
20:1 26:1 58:1 91:1 105:1 # souris
26:1 69:1 72:1 210:1 # riche
12:1 40:1 74:1 78:1 88:1 148:1 269:1 # toxoplasmose
15:1 16:1 17:1 37:1 39:1 89:1 135:1 148:1 167:1 171:1 208:1 211:1 # complémentaire
7:1 144:1 # crohn
14:1 20:1 39:1 91:1 127:1 140:1 241:1 # recours
3:1 28:1 49:1 80:1 202:1 # auditif
27:1 42:1 49:1 202:1 # tardif
9:1 28:1 168:1 292:1 # fuite
3:1 4:1 19:1 51:1 71:1 75:1 76:1 105:1 141:1 226:1 # solution
1:2 6:1 16:1 18:1 30:1 52:1 114:1 183:1 279:1 # intraveineux
3:1 4:1 19:1 51:1 59:1 71:1 76:1 127:1 169:1 259:1 270:1 276:1 # éjection
8:1 18:1 72:1 90:1 186:1 210:1 239:1 # branche
21:1 26:1 30:1 37:1 58:1 64:1 105:1 297:1 # trisomie
4:1 10:1 35:1 65:1 88:1 92:1 110:1 256:1 # hormonal
1:1 14:1 63:1 151:1 173:1 # épinière
80:1 87:1 139:1 192:1 199:1 # sauvage
10:1 14:1 33:1 41:1 70:1 # altérer
24:1 25:1 31:1 33:1 42:1 46:1 # marquer
3:1 24:1 25:1 35:1 38:1 46:1 57:1 62:1 116:1 204:1 221:1 227:1 # aortique
141:1 197:1 # flux
6:1 9:1 13:1 31:1 33:1 95:1 254:1 283:1 # maternel
14:1 201:1 218:1 # greffe
25:1 37:1 38:1 47:1 57:1 64:1 74:1 80:1 105:1 226:1 # autosomique
1:2 63:1 64:1 167:1 258:1 # féminin
14:1 15:1 16:1 20:1 33:1 74:1 89:1 91:1 # entourer
4:1 16:1 24:1 26:1 30:1 33:1 39:1 278:1 297:1 298:1 # contribuer
27:1 77:1 121:1 194:1 # étape
13:1 18:1 295:1 # rat
1:1 9:1 16:1 33:1 49:1 110:1 113:1 149:1 262:1 # intermédiaire
32:1 38:1 58:1 74:1 75:1 82:1 103:1 128:1 176:1 # histologique
24:1 25:1 38:1 46:1 57:1 62:1 63:1 216:1 # unique
6:1 8:1 33:1 56:1 189:1 213:1 301:1# scanner
18:1 19:1 38:1 49:1 75:1 82:1 106:1 128:1 176:1 # radiologique
17:1 27:1 58:1 128:1 139:1 263:1 # tabagisme
22:1 33:1 58:1 124:1 # viser
91:1 226:1 # bout
12:1 21:1 34:1 148:1 248:1 # plaie
3:1 13:1 19:1 22:1 33:1 71:1 84:1 150:1 192:1 257:1 # observation
8:1 16:1 58:1 87:1 120:1 200:1 242:1 # suffisant
17:1 37:1 43:1 111:1 123:1 260:1 # génome
25:1 29:1 32:1 38:1 40:1 49:1 57:1 74:1 75:1 113:1 # diastolique
8:1 17:1 18:1 30:1 35:1 73:1 110:1 183:1 239:1 247:1 256:1 299:1 # transformer
117:1 145:1 162:1 206:1 # dyspnée
3:1 4:1 13:1 19:1 51:1 71:1 76:1 84:1 150:1 158:1 192:1 208:1 # élévation
12:1 34:1 156:1 248:1 # délai
6:1 # cône
1:1 3:1 4:1 16:1 24:1 33:1 39:1 244:1 253:1 298:1 # continuer
11:1 23:1 33:1 48:1 119:1 131:1 237:1 252:1 275:1 282:1 # tuberculeux
13:1 21:1 26:1 31:1 41:1 70:1 95:1 254:1 264:1 # matériel
124:1 191:1 200:1 292:1 # suivi
163:1 200:1 # succès
122:1 188:1 203:1 # doigt
3:1 14:1 28:1 30:1 # titre
3:1 14:1 15:1 16:1 49:1 70:1 89:1 202:1 253:1 # différentiel
7:1 17:1 18:1 54:1 94:1 102:1 176:1 201:1 287:1 # programme
1:1 9:1 10:1 33:1 64:1 65:1 110:1 233:1 258:1 # terminal
67:1 87:1 139:1 199:1 # usage
6:1 13:1 23:1 78:1 79:1 85:1 88:1 98:1 # pneumopathie
4:1 7:1 14:1 34:1 35:1 36:1 39:1 65:1 86:1 100:1 107:1 # coronaire
3:1 8:1 16:1 19:1 61:1 85:1 120:1 132:1 209:1 253:1 278:1 # antibiothérapie
3:1 12:1 13:1 19:1 39:1 48:1 71:1 84:1 139:1 150:1 229:1 291:1 # coagulation
14:1 30:1 65:1 # naître
1:1 49:1 55:1 69:1 104:1 # indice
4:1 22:1 33:2 39:1 73:1 114:1 298:1 # conserver
3:1 12:1 13:1 14:1 84:1 95:1 202:1 # relatif
13:1 43:1 78:1 79:1 85:1 103:1 106:1 111:1 156:1 # adénopathie
27:1 # l’hta
15:2 22:2 73:1 # sen|sens
22:1 31:1 40:1 109:1 # masse
3:1 14:1 20:1 34:1 36:1 56:1 69:1 86:1 100:1 107:1 116:1 # urticaire
4:1 19:1 44:1 51:1 67:1 99:1 141:1 215:1 # occlusion
3:1 15:1 21:1 25:1 49:1 61:1 97:1 # quotidien
4:1 14:1 16:1 18:1 30:1 34:1 36:1 39:1 86:1 100:1 107:1 183:1 298:1 # contraire
11:1 17:1 83:1 95:1 154:1 218:1 223:1 # femelle
24:1 # vue
21:1 26:1 70:1 214:1 264:1 # série
7:1 14:1 33:1 77:1 91:1 201:1 # regrouper
9:1 14:1 15:1 36:1 63:1 164:1 # retenir
7:1 97:1 203:1 # froid
33:1 242:1 # fixer
28:1 159:1 186:1 292:1 # bruit
3:1 12:1 13:1 26:1 83:1 84:1 93:1 186:1 242:1 278:1 # fibrillation
14:1 48:1 # ulcère
11:1 217:1 # règle
10:1 53:1 96:1 117:1 173:1 208:1 212:1 225:1 # céphalée
3:1 14:1 15:1 16:1 54:1 58:1 89:1 109:1 194:1 253:1 # apprentissage
4:1 20:1 21:1 23:1 44:1 68:1 73:1 88:1 # monsieur
9:2 15:1 16:1 33:1 89:1 262:1 # tenter
3:1 4:1 7:1 9:1 19:1 51:1 54:1 59:1 61:1 71:1 76:1 94:1 115:1 127:1 136:1 169:1 259:1 270:1 276:1 # protection
7:1 22:1 47:1 101:1 144:1 162:1 243:1 # nécrose
8:1 14:1 27:1 28:1 34:1 36:1 63:1 86:1 87:1 100:1 107:1 # sanitaire
3:1 4:1 9:1 13:1 15:1 16:1 19:1 51:1 71:1 76:1 89:1 253:1 # attention
3:1 4:1 10:1 13:1 19:1 51:1 71:1 76:1 84:1 141:1 150:1 158:1 192:1 # évaluation
6:1 15:1 17:1 33:1 102:1 171:1 # amener
70:1 98:1 159:1 214:1 # sérum
9:1 15:1 36:1 42:1 63:1 79:1 116:1 194:1 277:1 # appartenir
25:1 93:1 # qu’il
8:1 24:1 25:1 35:1 38:1 46:1 57:1 62:1 63:1 207:1 # organique
1:1 3:1 19:1 59:1 71:1 127:1 169:1 218:1 220:1 259:1 270:1 # l’infection
80:1 174:1 197:1 # faux
56:1 # café
28:1 41:1 63:1 146:1 216:1 245:1 287:1 # immunité
14:1 35:1 39:1 189:1 # score
4:1 18:1 # rayon
1:1 6:1 18:1 45:1 52:1 66:1 # racine
42:1 # arn
11:1 48:1 79:1 194:1 282:1 # papule
9:1 14:1 26:1 28:1 33:1 36:1 74:1 86:1 203:1 # territoire
33:1 82:1 135:1 148:1 154:1 # employer
15:1 16:1 17:1 89:1 148:1 167:1 171:1 200:1 208:1 211:1 # supplémentaire
13:1 26:1 30:1 55:1 56:1 66:1 69:2 297:1 # cicatrice
10:1 72:1 192:1 210:1 # cheval
9:1 13:1 20:1 23:1 56:1 68:1 99:1 125:1 147:1 283:1 # évocateur
287:1 # mm
12:1 14:1 33:1 45:1 55:1 135:1 148:1 154:1 # remplacer
9:1 28:1 33:1 66:1 168:1 # citer
72:1 99:1 # koch
9:1 15:1 36:1 63:1 # tenir
14:1 33:1 42:1 79:1 173:1 214:1 277:1 # séparer
3:2 4:1 13:1 19:1 45:1 51:1 59:1 71:1 76:1 84:1 142:1 150:1 158:1 169:1 191:1 192:1 # activation
4:2 19:1 39:1 44:1 48:1 51:1 298:1 # convulsion
14:1 15:1 49:1 66:1 70:1 90:1 202:1 # différencier
22:1 50:1 80:1 161:1 # réseau
4:1 9:1 15:1 19:1 44:1 51:1 73:1 # tension
17:1 30:1 268:1 # extrême
3:1 33:1 42:1 66:1 69:1 77:1 79:1 116:1 232:1 277:1 # participer
1:1 9:1 18:1 33:1 34:1 # terrain
1:1 44:1 67:1 244:1 # sinus
9:1 12:1 13:1 33:1 49:1 93:1 283:1 # dilater
12:1 33:1 45:1 55:1 148:1 # placer
75:1 105:1 # sol
22:1 33:1 55:1 69:1 124:1 # service
8:1 27:1 67:1 91:1 105:1 131:1 226:1 # sous-cutané
3:1 4:1 13:1 19:1 27:1 51:1 71:1 76:1 84:1 102:1 135:1 150:1 158:1 226:1 # amputation
9:1 33:1 37:1 39:1 121:1 135:1 148:1 208:1 # compléter
7:1 25:1 38:1 57:1 70:1 75:1 82:1 128:1 176:1 214:1 # sérologique
43:1 75:1 82:1 128:1 146:1 176:1 216:1 245:1 287:1 # immunologique
3:1 4:1 18:1 19:1 45:1 51:1 59:1 71:1 76:1 142:1 169:1 270:1 276:1 # fraction
3:1 13:1 19:1 29:1 56:1 69:1 71:1 84:1 148:1 150:1 194:1 # application
5:1 31:1 32:1 37:1 45:1 74:1 # estomac
14:1 30:1 33:1 111:1 121:1 162:1 # pénétrer
44:1 97:1 236:1 # sida
8:1 104:1 # and
1:1 29:1 31:1 40:1 48:1 131:1 189:1 237:1 # masculin
3:1 33:1 45:1 59:1 114:1 142:1 169:1 191:1 # activer
3:1 19:1 71:1 75:1 141:1 226:1 # l’évolution
24:1 33:1 119:1 # tuer
9:1 13:1 33:1 236:1 283:1 # dater
3:1 19:1 21:1 71:1 75:1 82:1 121:1 128:1 176:1 # étiologie
1:1 3:1 4:1 13:1 19:1 51:1 71:1 76:1 84:1 90:1 131:1 150:1 158:1 263:1 275:1 # incubation
28:1 66:2 69:1 101:1 145:1 202:1 242:1 # spécificité
8:1 49:1 56:1 97:1 104:1 236:1 # candida
2:1 4:1 104:1 105:1 # sonde
41:1 66:1 99:1 105:1 121:1 # société
3:1 12:1 13:1 19:1 35:1 39:1 50:1 71:1 84:1 150:1 # corrélation
6:1 29:1 122:1 # ligne
3:1 28:1 39:1 63:1 176:1 202:1 # cognitif
3:1 13:1 18:1 19:1 36:1 49:1 71:1 84:1 106:1 113:1 150:1 # irradiation
4:1 19:1 44:1 50:1 51:1 58:1 64:1 109:1 167:1 # rémission
26:1 33:1 35:1 39:1 122:1 199:1 # corriger
14:1 30:1 36:1 86:1 121:1 156:1 159:1 292:1 # détruire
31:1 42:1 72:1 210:1 252:1 # marche
3:1 21:1 29:1 33:1 48:1 148:1 232:1 245:1 # multiplier
22:1 33:1 36:1 124:1 # servir
10:1 82:1 217:1 257:1 263:1 # global
1:1 82:1 88:1 132:1 167:1 176:1 209:1 217:1 257:1 # hémoglobine
7:1 14:1 36:1 45:1 86:1 144:1 203:1 # accroire|accroître
13:1 24:1 25:1 38:1 46:1 57:1 62:1 134:1 151:1 224:1 # atypique
19:1 29:2 37:1 75:1 81:1 # poliomyélite
12:1 17:1 37:1 39:1 80:1 123:1 163:1 217:1 # glaucome
13:1 21:1 26:1 35:1 41:1 56:1 # catégorie
17:1 39:1 45:1 72:1 91:1 154:1 163:1 210:1 # accouchement
3:1 13:1 19:1 29:1 56:1 69:1 71:1 84:1 150:1 222:1 275:1 # publication
15:1 21:1 63:1 144:1 # crânien
13:1 37:1 39:1 56:1 63:1 69:1 216:1 245:1 287:1 # communication
14:1 29:1 33:1 70:1 278:1 # libérer
21:1 127:1 # iec
22:1 30:1 50:2 58:1 66:1 101:1 109:1 121:1 219:1 # rétrécissement
21:1 58:1 64:1 72:1 132:1 167:1 189:1 # ischémie
1:1 9:1 33:1 59:1 127:1 259:1 # injecter
2:1 15:1 16:1 50:1 54:1 89:1 101:1 219:1 225:1 # précédent
20:1 26:1 28:1 54:1 159:1 # prurit
1:1 6:1 31:1 34:1 37:1 52:1 188:1 # domaine
9:1 12:1 24:1 25:1 46:1 148:1 164:1 # plaquette
12:1 28:1 34:1 248:1 # lait
9:1 141:1 226:1 # lutte
9:1 13:1 18:1 283:1 295:1 # rate
14:1 59:1 69:1 # ictère
21:1 26:1 35:1 53:1 81:1 118:1 # porphyrie
35:1 199:1 # gorge
14:1 21:1 29:1 33:1 95:1 # relier
4:1 11:1 130:1 217:1 # ongle
12:1 14:1 34:1 36:1 56:1 83:1 86:1 93:1 100:1 107:1 151:1 194:1 248:1 274:1 286:1 # capillaire
9:1 91:1 188:1 226:1 # doute
4:1 6:1 33:1 77:1 95:1 105:1 140:1 213:1 301:1# personnel
20:1 36:1 63:1 91:1 247:1 # fournir
1:1 22:1 33:1 114:1 140:1 # inverse
36:1 48:1 82:1 91:1 203:1 # vouloir
3:1 20:1 24:1 25:1 38:1 46:1 49:1 50:1 57:1 62:1 121:1 204:1 221:1 227:1 # diurétique
14:1 20:1 124:1 191:1 200:1 # survivre
49:1 67:1 202:1 # diffus
# a.
28:1 41:1 66:1 101:1 225:1 # cécité
1:1 292:1 # juin
4:1 9:1 15:1 19:1 44:1 51:1 73:1 268:1 # extension
21:1 40:1 44:1 # asie
9:1 28:1 29:1 33:1 45:1 66:1 93:1 168:1 174:1 # faciliter
156:1 173:1 # dépôt
1:1 29:1 63:1 66:1 69:1 83:1 93:1 111:1 # pénicilline
12:1 26:1 28:1 40:1 42:1 48:1 131:1 189:1 192:1 229:1 237:1 # vascularite
9:1 33:1 50:1 101:1 121:1 144:1 214:1 # sécréter
2:1 20:1 23:1 68:1 231:1 # odeur
3:1 4:2 6:1 19:1 51:1 59:1 71:1 76:1 90:1 169:1 213:1 247:1 270:1 276:1 301:1# fonctionner
8:1 9:1 12:1 16:1 120:1 148:1 262:1 # plante
13:1 24:1 33:1 41:1 111:1 244:1 # atténuer
4:1 43:1 72:1 96:1 102:1 122:1 135:1 151:1 # champignon
17:1 26:1 33:1 54:1 146:1 268:1 # exprimer
43:1 47:1 146:1 200:1 216:1 245:1 287:1 # immunosuppresseur
3:1 59:1 127:1 169:1 202:1 257:1 259:1 # objectif
3:1 4:1 12:1 13:1 19:1 48:1 50:1 51:1 71:1 76:1 84:1 150:1 158:1 229:1 291:1 # régulation
11:1 33:1 66:1 222:1 278:1 # cibler
28:1 244:1 292:1 # nuit
20:1 42:1 72:1 96:1 199:1 200:1 252:1 # surcharge
3:1 12:1 13:1 45:1 48:1 84:1 98:1 131:1 229:1 245:1 # accumulation
22:1 32:1 41:1 43:1 47:1 111:1 243:1 # sténose
7:1 31:1 45:1 53:1 78:1 96:1 139:1 144:1 199:1 212:1 300:1 # macrophage
18:1 21:1 70:1 85:1 132:1 151:1 194:1 # thérapie
19:1 64:1 75:1 82:1 97:1 151:1 156:1 167:1 173:1 # épidémiologique
4:1 104:1 247:1 # fond
21:1 64:1 167:1 172:1 217:1 225:1 # glycémie
3:1 21:1 22:1 64:1 69:1 112:1 138:1 167:1 225:1 238:1 # septicémie
3:1 4:1 12:1 13:1 19:1 51:1 71:1 76:1 84:1 150:1 158:1 222:1 # ablation
9:1 28:1 29:1 64:1 146:1 168:1 # limite
11:1 23:1 50:1 70:1 83:1 95:1 223:1 225:1 # cérébelleux
1:1 6:1 52:1 74:1 269:1 # toxine
1:1 2:1 104:1 # inde
1:1 39:1 63:1 99:1 111:1 130:1 149:1 # méningocoque
9:1 10:1 18:1 35:1 81:1 135:1 154:1 # temporal
1:1 3:1 4:1 19:1 28:1 51:1 63:1 71:1 76:1 156:1 242:1 # définition
11:1 201:1 # grêle
33:1 210:1 # herpès
14:1 29:1 58:1 87:1 109:1 135:1 139:1 148:1 154:1 # remplissage
97:1 117:1 156:1 # idée
23:1 # jeu
14:1 33:1 144:1 163:1 200:1 # sucrer
17:1 33:1 36:1 110:1 242:1 # affirmer
25:1 77:1 232:1 292:1 # équipe
10:1 18:1 58:1 70:1 124:1 189:1 225:1 # viscéral
6:1 15:1 16:1 17:1 34:1 87:1 89:1 122:1 154:1 171:1 211:1 # saignement
11:1 18:1 35:1 174:1 222:1 # favorable
3:1 13:1 18:1 19:1 71:1 84:1 139:1 150:1 192:1 201:1 # aggravation
7:1 13:1 21:1 30:1 53:1 78:1 103:1 205:1 300:1 # atrophie
4:1 39:1 44:1 48:1 202:1 298:1 # convulsif
7:1 22:1 54:1 61:1 85:1 94:1 115:1 136:1 # prothèse
8:1 33:1 130:1 199:1 236:1 # danger
8:2 12:1 16:1 18:1 30:1 73:1 120:1 145:1 148:1 183:1 239:1 299:1 # transplantation
2:1 14:1 27:1 33:1 42:1 164:1 # retarder
14:1 72:1 103:1 202:1 # chiffre
1:1 11:1 37:1 39:1 90:1 135:1 148:1 164:1 # incomplet
15:1 16:1 22:1 89:1 # absent
12:1 33:1 48:1 91:1 105:1 139:1 199:1 229:1 # soulager
6:1 7:1 8:1 104:1 170:1 176:1 251:1 289:1 # androgène
28:1 200:1 209:1 275:1 # subit
14:1 17:1 30:1 164:1 167:1 # émettre
1:1 9:2 13:1 16:1 262:1 279:1 # l’atteinte
14:1 20:1 141:1 186:1 # brûlure
14:1 25:1 29:1 93:1 186:1 278:1 292:1 # équilibre
9:1 14:1 72:1 127:1 226:1 # rechute
4:1 17:1 33:1 37:1 39:1 73:1 105:1 287:1 298:1 # consommer
33:1 55:1 66:1 69:1 252:1 268:1 # exercice
53:1 78:1 96:1 105:1 139:1 199:1 212:1 300:1 # œsophage
13:1 26:1 30:1 31:1 55:1 69:1 254:1 297:1 # matrice
8:1 16:1 27:1 28:1 96:1 120:1 209:1 # habitant
5:1 11:1 14:1 22:1 33:1 109:1 154:1 196:1 222:1 # ressembler
21:1 44:1 81:1 161:1 # poésie
4:1 20:1 23:1 24:1 68:1 82:1 130:1 291:1 # longueur
1:1 3:1 4:1 9:1 15:1 16:2 19:1 51:1 71:1 76:1 89:1 253:1 262:1 # intention
15:1 16:1 17:1 22:1 89:1 171:1 211:1 # segment
28:1 29:1 # lit
3:1 10:1 11:1 15:1 16:1 18:1 36:1 89:1 108:1 253:1 # ralentir
9:1 33:1 91:1 226:1 # ajouter
8:1 12:1 130:1 139:1 199:1 207:1 # langage
5:1 7:1 11:1 32:1 41:1 70:1 72:1 75:1 92:1 157:1 # cholestérol
1:1 26:1 41:1 70:1 226:1 264:1 # utérin
15:1 16:1 30:1 50:1 89:1 117:1 # entrée
13:1 18:1 21:1 30:1 32:1 41:1 128:1 183:1 295:1 # stratégie
11:1 33:1 35:1 39:1 50:1 # corréler
41:1 67:1 70:1 159:1 226:1 # utérus
1:1 3:1 9:1 16:1 18:1 19:1 33:1 45:1 59:1 71:1 142:1 169:1 262:1 270:1 # interaction
35:1 53:1 75:1 82:1 88:1 92:1 128:1 176:1 249:1 # morphologique
26:1 35:1 40:1 44:1 58:1 105:1 113:1 # psoriasis
4:1 7:1 10:1 16:1 27:1 293:1 # frontal
26:1 28:1 35:1 41:1 74:1 80:1 226:1 # autorité
3:1 13:1 18:1 19:1 71:1 84:1 106:1 150:1 156:1 201:1 236:1 # dégradation
14:1 34:1 36:1 86:1 100:1 107:1 # aire
7:1 11:1 54:1 94:1 222:1 257:1 263:1 # probable
17:1 18:1 30:1 32:1 58:1 183:1 209:1 # strabisme
1:1 6:1 20:1 23:1 52:1 64:1 68:1 258:1 # mineur
6:1 12:1 39:1 75:1 83:1 139:1 289:1 # collagène
11:1 83:1 93:1 124:1 # ville
18:1 34:1 # vrai
14:1 15:1 16:1 20:1 50:1 89:1 101:1 131:1 219:1 # récurrent
5:1 14:1 19:1 37:1 39:1 44:1 54:1 109:1 135:1 196:1 # compression
9:1 91:1 226:1 # goutte
26:1 33:1 36:1 49:1 122:1 199:1 # diriger
3:1 21:1 42:1 66:1 69:1 95:1 116:1 202:1 242:1 # artificiel
15:1 22:1 73:1 156:1 218:1 # défense
3:1 15:1 16:1 50:1 54:1 89:1 114:1 202:1 253:1 # préventif
15:1 21:1 26:1 70:1 264:1 # aérien
10:1 12:1 13:1 18:1 41:1 70:1 # latéral
7:1 26:1 41:1 54:2 78:1 94:1 121:1 # propriété
1:1 8:1 16:1 37:1 64:1 65:1 120:1 188:1 233:1 258:1 # dominant
9:1 26:1 28:1 42:1 85:1 116:1 168:1 265:1 # arthrite
11:1 93:1 292:1 # huile
10:1 12:1 14:1 34:1 36:1 48:1 86:1 100:1 107:1 192:1 229:1 248:1 274:1 286:1 # valvulaire
8:1 18:1 28:1 30:1 36:1 44:1 73:1 74:1 183:1 203:1 239:1 299:1 # transitoire
8:1 49:1 56:1 69:1 96:1 104:1 194:1 # handicap
5:1 15:1 17:1 273:1 # enzymes
28:1 128:1 139:1 # s’agit
3:1 11:1 42:1 48:1 69:1 79:1 116:1 131:1 237:1 277:1 282:1 # particule
8:1 16:1 27:1 120:1 139:1 192:1 199:1 # avantage
72:1 80:1 96:1 # chaud
11:1 91:1 188:1 222:1 275:1 # double
14:1 20:1 74:1 91:1 164:1 # retour
15:1 21:1 53:1 78:1 96:1 105:1 128:1 139:1 212:1 300:1 # œsophagien
8:1 24:1 95:1 213:1 244:1 # annuel
34:1 122:1 # aigüe
# s.
4:1 11:1 15:1 16:1 17:1 89:1 154:1 171:1 211:1 220:1 # gonflement
5:1 11:1 15:1 16:1 55:1 75:1 89:1 106:1 157:1 188:1 189:1 # adolescent
5:1 11:1 14:1 20:1 109:1 157:1 200:1 222:1 # blessure
1:1 6:1 33:1 49:1 52:1 58:1 64:1 109:1 167:1 214:1 258:1 # disséminer
4:1 42:1 207:1 # garçon
4:1 19:1 44:1 49:1 51:1 67:1 202:1 # diffusion
2:1 8:1 104:1 113:1 124:1 # viande
8:1 16:1 27:1 32:1 33:1 44:1 58:1 77:1 120:1 140:1 # persistant
10:1 11:1 20:1 23:1 68:1 72:1 96:1 108:1 # chaleur
67:1 141:1 # lupus
3:1 13:1 19:1 31:1 35:1 71:1 84:1 110:1 150:1 156:1 247:1 254:1 256:1 290:1 # déformation
11:1 27:1 32:1 222:1 # stable
14:1 17:1 30:1 91:1 98:1 105:1 164:1 # soumettre
3:1 8:1 16:1 72:1 82:1 83:1 93:1 96:1 101:1 120:1 253:1 # échantillon
11:1 48:1 83:1 # bulle
7:1 15:1 28:1 104:1 170:1 203:1 251:1 # endroit
# j.
11:1 50:1 268:1 # réflexe
11:1 23:1 48:1 83:1 197:1 # bulleux
11:1 139:1 192:1 199:1 # élevage
14:1 # lèvre
17:1 40:1 79:1 145:1 # spasme
1:1 6:1 34:1 49:1 52:1 # dizaine
3:1 15:1 16:1 21:1 33:1 89:1 253:1 # entier
14:1 20:1 81:1 91:1 140:1 191:1 200:1 241:1 292:1 # poursuivre
4:2 19:1 39:1 44:1 51:1 67:1 220:1 298:1 # confusion
1:1 44:1 130:1 199:1 # singe
4:1 7:1 20:1 23:1 68:1 130:1 199:1 # rongeur
7:1 39:1 47:1 64:1 69:1 77:1 78:1 144:1 189:1 # microscope
26:1 30:1 32:1 59:1 69:1 297:1 # strict
7:1 33:1 54:1 78:1 79:1 94:1 139:1 199:1 # propager
5:1 21:1 44:1 109:1 114:1 # vessie
31:1 37:1 39:1 # coma
6:1 269:1 289:1 # oxygène
12:1 55:1 83:1 95:1 159:1 163:1 186:1 223:1 # brucella
9:1 20:1 23:1 32:1 40:1 68:1 79:1 125:1 147:1 # pasteur
14:1 23:1 186:1 197:1 242:1 278:1 # fibreux
7:1 30:1 33:1 53:1 77:1 78:1 116:1 118:1 134:1 205:1 300:1 # hypertrophie
2:1 14:1 17:1 20:1 23:1 33:1 68:1 154:1 # demeurer
4:1 154:1 186:1 # embryon
3:1 12:1 13:1 18:1 19:1 42:1 71:1 84:1 101:1 150:1 156:1 215:1 295:1 # déclaration
3:1 10:1 35:1 39:1 56:1 69:1 116:1 # cortical
170:1 # dr
11:1 # mâle
# t.
14:1 15:2 33:1 104:1 130:1 170:1 199:1 # engendrer
2:1 17:1 33:1 97:1 110:1 151:1 173:1 281:1 # épiderme
3:1 26:1 28:1 42:1 79:1 194:1 277:1 # l’apparition
3:1 19:1 30:1 32:1 59:1 71:1 159:1 163:1 169:1 257:1 270:1 # obstruction
12:1 14:1 31:1 34:1 36:1 45:1 48:1 86:1 100:1 107:1 131:1 229:1 237:1 248:1 274:1 286:1 # maculaire
9:1 33:1 141:1 226:1 # lutter
3:1 4:2 39:1 59:1 90:1 169:1 202:1 298:1 # conjonctif
8:1 14:1 72:1 90:1 192:1 210:1 # revanche
1:1 7:1 20:1 26:1 41:1 54:1 61:1 94:1 115:1 129:1 136:1 153:1 155:1 160:1 165:1 166:1 175:1 177:1 178:1 179:1 181:1 182:1 184:1 244:1 # protéinurie
28:1 159:1 292:1 # fruit
8:1 56:1 65:1 106:1 236:1 # canada
8:1 49:1 113:1 149:1 # médian
27:1 80:1 # tau
3:1 11:1 32:1 33:1 48:1 146:1 245:1 282:1 # stimuler
3:1 4:1 13:1 18:1 19:1 29:1 51:1 70:1 71:1 76:1 84:1 150:1 158:1 278:1 295:1 # libération
6:1 33:1 105:1 122:1 203:1 # soigner
14:1 79:1 80:1 # pauvre
33:1 114:1 116:1 # vert
6:1 10:1 11:1 33:1 83:1 289:1 # allergène
6:1 20:1 43:1 59:1 99:1 119:1 # nocturne
9:1 35:1 81:1 116:1 # porte
10:1 45:1 66:1 113:1 174:1 # facial
19:1 42:1 49:1 56:1 72:1 92:1 99:1 101:1 267:1 # échocardiographie
4:1 58:1 105:1 109:1 203:1 # boisson
22:1 257:1 # obèse
# b.
11:1 43:1 48:1 60:1 231:1 282:1 # nodule
14:1 26:1 36:1 86:1 101:1 144:1 # écrire
8:1 31:1 34:1 58:1 130:1 156:1 167:1 199:1 # démangeaison
15:1 43:1 91:1 199:1 # genou
14:1 35:1 82:1 # flore
49:1 98:1 105:1 231:1 # sodium
1:1 9:1 28:1 44:2 67:1 168:1 244:1 # sinusite
7:1 14:2 36:1 54:1 60:1 86:1 94:1 138:1 231:1 292:1 # reproduire
8:1 10:1 22:1 33:1 65:1 172:1 206:1 # analyser
2:1 33:1 50:1 54:1 101:1 219:1 225:1 # précéder
9:1 15:1 141:1 217:1 226:1 # gluten
5:1 11:1 22:1 34:1 109:1 157:1 174:1 222:1 278:1 # faiblesse
18:1 22:1 34:1 58:1 109:1 201:1 # graisse
10:1 24:1 25:1 29:1 38:1 39:1 46:1 57:1 62:1 75:1 # alcoolique
7:1 9:1 13:1 27:1 32:1 47:1 54:1 94:1 283:1 # prostate
15:1 21:1 22:1 26:1 35:1 73:1 95:1 105:1 # sensoriel
9:1 13:1 14:1 15:1 104:1 170:1 # attendre
44:1 47:1 49:1 50:1 54:1 58:1 81:1 145:1 # prédisposition
72:1 95:1 114:1 141:1 210:1 # chevelu
11:1 75:1 93:1 105:1 279:1 # soleil
3:1 21:1 32:1 33:1 67:1 202:1 242:1 # justifier
1:1 14:1 15:1 55:1 90:1 104:1 170:1 279:1 285:1 # enceindre
1:1 18:1 36:1 44:1 104:1 156:1 161:1 222:1 # indésirable
8:1 18:1 19:1 30:1 44:1 67:1 73:1 183:1 239:1 299:1 # transfusion
10:1 56:1 67:1 80:1 87:1 # causal
21:1 33:1 66:1 69:1 111:1 162:1 242:1 # bénéficier
17:1 98:1 # rhume
24:1 25:1 29:1 38:1 46:1 57:1 62:1 222:1 275:1 # publique
20:1 33:2 77:1 116:1 119:1 # perturber
36:1 131:1 292:1 # cuir
27:1 45:1 263:1 # tabac
82:1 203:1 # loi
7:1 15:1 21:1 49:1 85:1 118:1 # thyroïdien
8:1 27:1 32:1 33:1 44:1 58:1 77:1 90:1 140:1 # persistance
14:1 42:1 207:1 # regard
6:1 10:1 18:1 20:1 23:1 68:1 # neural
4:1 10:1 15:1 21:1 63:1 74:1 236:1 # daltonien
19:1 37:1 42:1 49:1 56:1 78:1 267:1 # cardiomyopathie
20:1 26:1 28:1 41:1 101:1 131:1 214:1 # sécurité
21:1 26:1 33:1 70:1 202:1 242:1 264:1 # vérifier
13:1 18:1 27:1 118:1 156:1 161:1 170:1 295:1 # déshydratation
11:1 83:1 93:1 242:1 # fille
55:1 69:1 111:1 162:1 242:1 # bénéfice
3:1 75:1 141:1 202:1 226:1 # évolutif
20:1 74:1 91:1 # tour
14:1 15:1 33:1 35:1 55:1 220:1 247:1 252:1 # renforcer
8:1 16:1 120:1 124:1 191:1 192:1 # vivant
8:1 33:1 72:1 96:1 130:1 199:1 # changer
8:1 18:1 55:1 90:1 91:1 105:1 239:1 285:1 # souffrance
3:1 4:1 13:1 27:1 39:1 48:1 73:1 84:1 200:1 298:1 # consultation
1:1 3:1 8:1 12:1 16:1 120:1 220:1 253:1 # anti-inflammatoire
26:1 41:1 42:1 121:1 192:1 # variété
63:1 93:1 # nil
72:1 101:1 127:1 210:1 # échec
4:1 8:1 16:1 27:1 32:1 39:1 73:1 120:1 298:1 # constant
14:1 24:1 33:1 291:1 # guerre
3:2 12:1 13:1 15:1 16:1 19:1 71:1 84:1 89:1 93:1 114:1 150:1 253:1 # ventilation
1:1 9:1 15:1 16:1 55:1 90:1 262:1 279:1 285:1 # enceinte
25:1 42:1 116:1 # quart
26:1 36:1 39:1 91:1 # couvrir
8:1 18:1 55:1 70:1 74:1 75:1 90:1 208:1 239:1 285:1 # tolérance
3:1 13:1 18:1 20:1 84:1 131:1 202:1 295:1 # curatif
22:1 33:1 36:1 50:1 161:1 203:1 # réservoir
11:1 33:1 50:1 54:1 114:1 # prélever
14:1 33:1 70:1 # avérer
15:1 17:1 55:1 90:1 156:1 167:1 171:1 285:1 # démence
13:1 24:1 26:1 30:1 33:1 278:1 297:1 # attribuer
1:1 4:1 14:1 16:1 30:1 39:1 104:1 266:1 298:1 # contre-indiquer
3:2 19:1 28:1 71:1 141:1 156:1 217:1 226:1 # déglutition
3:1 4:1 19:1 51:1 55:1 71:1 76:1 112:1 138:1 213:1 238:1 268:1 294:1 # exceptionnel
33:1 41:1 116:1 275:1 # puberté
24:1 25:1 38:1 46:1 57:1 62:1 64:1 97:1 151:1 156:1 167:1 173:1 # épidémique
9:1 13:1 236:1 283:1 # date
18:1 40:1 201:1 # gras
8:1 18:1 30:1 44:1 58:1 64:1 73:1 109:1 183:1 239:1 299:1 # transmissible
7:1 11:1 30:1 42:1 56:1 59:1 99:1 127:1 205:1 259:1 267:1 # électrocardiogramme
25:1 27:1 82:1 222:1 # bêtabloquant
11:1 217:2 # règle|règles
7:1 22:1 37:1 47:1 85:1 235:1 243:1 265:1 # thrombose
14:1 28:1 30:1 203:1 # goitre
4:1 17:1 30:1 50:1 81:1 173:1 # tréponème
7:1 28:1 30:1 121:1 203:1 205:1 # étroit
9:1 15:1 25:1 # enquête
9:1 20:1 23:1 61:2 68:1 88:2 125:1 147:1 # moteur|motrice
4:1 6:1 21:1 23:1 63:1 88:1 98:1 # pneumonie
14:1 35:1 81:1 145:1 # spore
# c.
3:1 9:1 13:1 28:1 79:1 84:1 132:1 168:1 173:1 # l’hépatite
20:1 23:1 68:1 114:1 174:1 # faveur
9:1 28:1 29:1 48:1 55:1 83:1 95:1 141:1 168:1 223:1 # cellulite
9:1 33:1 42:1 # arrêter
4:1 43:1 88:1 122:1 203:1 # moignon
47:1 188:1 # dos
1:1 6:1 18:1 34:1 52:1 64:1 122:1 201:1 # migraine
11:1 44:1 47:1 81:1 109:1 135:1 146:1 222:1 278:1 # impossible
9:1 33:1 102:1 135:1 226:1 # amputer
14:1 33:1 37:1 39:1 42:1 79:1 135:1 277:1 # comparer
31:1 42:1 72:1 132:1 252:1 # marché
11:1 27:1 32:1 45:1 215:1 257:1 # obstacle
1:1 3:1 28:1 32:1 73:1 119:1 226:1 # institut
3:1 11:2 15:1 16:1 83:1 89:1 93:1 253:1 # lentille
3:1 26:1 30:1 32:1 49:1 58:1 226:1 278:1 297:1 # distribution
18:1 27:1 34:1 36:1 45:1 50:1 59:1 100:1 142:1 # réfractaire
3:1 4:1 14:1 19:1 35:1 39:1 51:1 59:1 71:1 76:1 127:1 169:1 259:1 270:1 276:1 # correction
1:1 26:1 186:1 # brin
4:1 14:1 15:1 16:1 30:1 33:1 39:1 55:1 89:1 90:1 285:1 298:1 # concentrer
14:1 18:1 30:1 42:1 79:1 277:1 # paraître
1:1 26:1 34:1 36:1 41:1 65:1 70:1 100:1 121:1 233:1 264:1 # vétérinaire
31:1 98:1 146:1 245:1 # maximum
27:1 # hta
3:1 4:1 19:1 50:1 51:1 54:1 56:1 71:1 76:1 80:1 101:1 219:1 226:1 # précaution
11:1 32:1 48:1 58:1 119:1 242:1 282:1 # fistule
31:1 72:1 132:1 167:1 189:1 # schéma
9:1 15:1 33:1 60:1 77:1 104:1 116:1 118:1 134:1 # hypertendu
4:1 7:1 11:1 20:1 90:1 215:1 # furoncle
13:1 31:1 37:1 40:1 74:1 112:1 135:1 198:1 254:1 273:1 # asymptomatiques
2:1 7:1 85:1 118:1 # thyroïde
7:1 21:1 70:1 75:1 82:1 128:1 176:1 214:1 # sérologie
9:1 15:1 36:1 63:1 91:1 105:1 226:1 # soutenir
9:1 32:1 33:1 58:1 151:1 156:1 173:1 # dépister
4:1 15:1 36:1 39:1 63:1 114:1 298:1 # convenir|convier
11:1 23:1 114:1 217:1 # aveugle
3:1 13:1 18:1 70:1 84:1 111:1 156:1 162:1 260:1 295:1 # dégénératif
3:1 4:2 19:1 39:1 51:1 59:1 60:1 71:1 76:1 104:1 163:1 169:1 270:1 276:1 298:1 # conduction
2:1 4:1 104:1 # onde
5:1 32:1 49:1 # c’est-à-dire
1:1 63:1 64:1 98:1 146:1 245:1 258:1 # minimum
6:1 13:1 18:1 70:1 74:1 99:1 295:1 # kératocône
50:1 70:1 88:1 156:1 231:1 # modéré
10:1 11:1 15:1 16:1 25:1 89:1 108:1 191:1 192:1 292:1 # équivalent
11:1 18:1 30:1 33:1 34:1 83:1 93:1 183:1 192:1 # travailler
3:1 13:1 29:1 58:1 87:1 93:1 226:1 # l’utilisation
3:1 13:1 19:1 29:1 56:1 69:1 71:1 84:1 148:1 150:1 268:1 # explication
12:1 31:1 40:1 148:1 # plasma
145:1 # csp
2:1 15:1 16:1 89:1 97:1 124:1 281:1 # évident
2:1 19:1 231:1 # iode
1:1 14:1 36:1 49:1 59:1 86:1 104:1 127:1 259:1 # indirect
1:1 3:1 13:1 19:1 29:1 64:1 65:1 71:1 84:1 146:1 150:1 233:1 258:1 # élimination
69:1 151:1 # pic
3:1 13:1 19:1 29:1 50:1 56:1 69:1 71:1 84:1 148:1 150:1 173:1 # réplication
11:1 26:1 27:1 28:1 70:1 222:1 264:1 # véritable
4:2 19:1 33:1 39:1 44:1 51:1 114:1 140:1 298:1 # conversion
14:1 33:1 114:1 # verre
22:1 47:1 59:1 74:1 159:1 163:1 243:1 # fructose
77:1 95:1 194:1 # appel
1:1 2:1 15:1 66:1 90:2 97:1 281:1 # l’incidence
26:1 70:1 156:1 191:1 264:1 # dérivé
81:1 93:1 203:1 # poil
31:1 40:1 44:1 109:1 202:1 # massif
28:1 41:1 63:1 216:1 # unité
11:1 29:1 48:1 69:1 75:1 83:1 131:1 237:1 247:1 282:1 # follicule
1:1 9:1 14:1 16:1 33:1 36:1 49:1 86:1 262:1 # interdire
20:1 23:1 24:1 25:1 31:1 42:1 46:1 68:1 # marqueur
21:1 33:1 66:1 69:1 77:1 200:1 242:1 # superficiel
15:1 16:1 17:1 37:1 39:1 89:1 135:1 148:1 167:1 171:1 208:1 211:1 # complément
1:1 28:1 41:1 45:1 56:1 66:1 79:1 90:1 194:1 # incapacité
22:1 33:1 67:1 81:1 91:1 109:1 # pousser
11:1 23:1 222:1 # bleu
12:1 34:1 36:1 48:1 75:1 88:1 100:1 101:1 131:1 208:1 229:1 237:1 248:1 274:1 # moléculaire
8:1 12:1 34:1 83:1 90:1 93:1 156:1 174:1 # défaillance
11:1 26:1 93:1 186:1 # fébrile
21:1 32:1 40:1 63:1 85:1 111:1 132:1 # asthénie
9:1 11:1 24:1 25:1 46:1 95:1 164:1 # squelette
9:1 53:1 194:1 # aphte
13:1 18:1 20:1 28:1 29:1 41:1 70:1 119:1 295:1 # littérature
11:1 33:1 55:1 95:1 101:1 156:1 # déceler
3:1 5:1 13:1 14:1 18:1 19:1 36:1 71:1 84:1 145:1 150:1 151:1 196:1 295:1 # respiration
9:1 35:1 93:1 116:1 279:1 # orteil
10:1 29:1 60:1 79:1 83:1 97:1 98:1 # pallidum
39:1 # coût
17:1 144:1 # crème
10:1 26:1 27:1 42:1 79:1 121:1 277:1 293:1 # pariétal
8:1 41:1 121:1 # anxiété
4:1 19:1 51:1 # ion
1:1 8:1 37:1 50:1 54:1 64:1 65:1 188:1 233:1 258:1 # prédominant
14:1 20:1 33:1 91:1 114:1 116:1 119:1 # ouverture
10:1 22:1 49:1 113:1 172:1 206:1 # dialyse
10:1 40:1 87:1 263:1 # basal
35:1 81:1 116:1 145:1 # sport
1:1 34:1 37:1 39:1 58:1 65:1 105:1 209:1 233:1 # combinaison
7:1 14:1 20:1 54:1 60:1 94:1 99:1 225:1 # procédure
17:1 26:1 33:1 37:1 39:1 54:1 135:1 146:1 # comprimer
# bébé
23:1 24:1 25:1 46:1 197:1 245:1 # muqueux
18:1 28:1 30:1 34:1 41:1 183:1 # traité
7:1 10:1 30:1 56:1 69:1 78:1 151:1 205:1 # tropical
8:1 9:1 16:1 26:1 42:1 113:1 120:1 192:1 262:1 # variante
8:1 27:1 32:1 49:1 55:1 58:1 90:1 285:1 # distance
10:1 29:1 32:1 58:1 66:1 101:1 113:1 145:1 246:1 # spécialiste
2:1 13:1 31:1 74:1 98:1 254:1 # rhumatoïde
15:1 16:1 17:1 42:1 89:1 98:1 171:1 211:1 291:1 # argument
22:1 47:1 81:1 243:1 # pose
1:1 3:1 4:1 5:1 19:1 32:1 51:1 71:1 76:1 130:1 199:1 # ingestion
1:1 3:1 13:1 16:1 56:1 69:1 74:1 84:1 269:1 # intoxication
32:1 58:1 # ist
3:1 19:1 26:1 28:1 42:1 49:1 58:1 71:1 79:1 145:1 277:1 # disparition
6:1 # gêne
17:1 18:1 102:1 201:1 287:1 # gramme
3:2 4:1 19:1 28:1 50:1 51:1 71:1 76:1 121:1 173:1 # répétition
1:1 15:1 24:1 55:1 90:1 141:1 220:1 285:1 # influence
4:1 58:1 81:1 105:1 109:1 203:1 # poisson
3:1 19:1 25:1 38:1 57:1 71:1 75:1 82:1 121:1 128:1 176:1 # étiologique
7:1 13:1 18:1 29:1 54:1 70:1 75:1 94:1 202:1 295:1 # prolifération
3:1 14:2 33:1 36:1 86:1 164:1 # retirer
9:1 33:1 39:1 45:1 59:1 142:1 257:1 263:1 # mycobacterium
14:1 29:1 186:1 278:1 # libre
10:1 11:1 18:1 42:1 79:1 83:1 277:1 # parallèle
12:1 15:1 17:1 45:1 55:1 148:1 154:1 156:1 171:1 173:1 # déplacement
15:1 29:1 61:1 85:1 104:1 113:1 132:1 188:1 # endothélial
1:1 6:1 26:1 35:1 52:1 122:1 128:1 # l’origine
2:1 3:1 28:1 33:1 55:1 116:1 119:1 # certitude
5:1 7:1 14:1 22:1 33:1 54:1 94:1 109:1 176:1 196:1 201:1 # progresser
11:1 45:1 66:1 93:1 174:1 # facile
5:1 9:1 32:1 199:1 # geste
3:1 13:1 18:1 19:1 35:1 71:1 82:1 84:1 148:1 150:1 268:1 295:1 # exploration
42:1 72:1 96:1 101:1 156:1 199:1 # décharge
13:1 26:1 30:1 98:1 297:1 # atrium
# gy
2:1 64:1 97:1 98:1 281:1 # humide
1:1 9:1 22:1 59:1 73:1 127:1 259:1 # insecte
7:1 13:1 31:1 37:1 45:1 72:1 74:1 78:1 235:1 254:1 265:1 # achromatopsie
4:1 19:1 40:1 44:1 51:1 56:1 99:1 # occasion
7:1 11:1 42:1 75:1 79:1 277:1 # parole
26:1 42:1 75:1 81:1 85:1 116:1 172:1 265:1 # polyarthrite
22:1 33:2 50:1 54:1 114:1 161:1 # préserver
15:1 33:1 # envoyer
1:1 26:1 34:1 56:1 69:1 # africain
4:1 15:1 16:1 24:1 25:1 39:1 46:1 73:1 89:1 214:1 298:1 # conséquent
8:1 10:1 24:1 65:1 82:1 176:1 291:1 # analogue
7:1 9:2 20:1 23:1 54:1 59:1 61:1 68:1 94:1 115:1 125:1 127:1 136:1 147:1 259:1 # protecteur
3:1 10:1 13:1 19:1 29:1 50:1 58:1 71:1 84:1 87:1 150:1 246:1 # réalisation
10:1 53:1 96:1 212:1 # alpha
1:1 10:1 11:1 27:1 32:1 33:1 73:1 83:1 293:1 # installer
24:1 25:1 33:1 46:1 82:1 222:1 # bloquer
1:1 18:1 34:1 65:1 139:1 170:1 199:1 233:1 # drainage
15:1 16:1 18:1 20:1 74:1 89:1 91:1 139:1 199:1 # entourage
8:1 11:1 31:1 58:1 63:1 113:1 279:1 # leishmania
15:1 45:1 55:1 67:1 91:1 105:1 # sous-jacent
35:1 81:1 252:1 # porc
1:1 3:1 8:1 11:1 16:1 93:1 120:1 174:1 220:1 253:1 # infantile
21:1 78:1 151:1 # myopie
14:1 25:1 26:1 36:1 70:1 264:1 # requérir
1:1 20:1 # purkinje
1:1 14:1 33:1 70:1 130:1 260:1 # ingérer
8:1 31:1 33:1 130:1 199:1 # manger
14:1 15:1 16:1 30:1 33:1 89:1 # entrer
1:1 12:1 14:1 34:1 104:1 148:1 170:1 248:1 # plaindre
1:1 4:1 14:1 16:1 30:1 39:1 104:1 266:1 298:1 # contre-indication
3:1 4:1 13:1 19:1 39:1 71:1 84:1 101:1 104:1 150:1 236:1 298:1 # fécondation
14:1 33:1 114:1 116:1 186:1 # vertèbre
11:1 35:1 48:1 110:1 245:1 247:1 256:1 282:1 # formule
7:1 54:1 72:1 94:1 99:1 194:1 210:1 # approche
14:1 33:1 35:1 39:1 75:1 82:1 # colorer
14:1 # œuvre
1:1 12:1 31:1 102:1 220:1 287:1 # l’inflammation
9:1 13:1 20:1 23:1 49:1 68:1 113:1 125:1 147:1 149:1 283:1 # médiateur
3:1 9:1 28:1 61:1 168:1 # otite
14:1 33:1 49:1 70:1 202:1 # différer
13:1 20:1 31:1 50:2 54:1 119:1 167:1 254:1 # prématuré
8:1 72:1 96:1 101:1 130:1 199:1 # échange
1:2 3:1 6:1 13:1 50:1 52:1 63:1 84:1 144:1 # créatinine
13:1 27:1 32:1 119:1 226:1 # statut
15:1 17:1 102:1 171:1 268:1 # l’examen
8:1 10:1 11:1 31:1 83:1 104:1 154:1 # allemand
4:1 14:1 20:1 39:1 90:1 141:1 215:1 298:1 # conclure
3:1 13:1 15:1 16:1 22:1 27:1 50:1 54:1 84:1 89:1 161:1 # présentation
3:1 28:1 41:1 45:1 59:1 124:1 142:1 169:1 191:1 # l’activité
6:1 10:1 29:1 31:1 122:1 126:1 246:1 # maligne
18:1 35:1 85:1 92:1 # thorax
11:1 15:1 22:1 73:1 154:1 222:1 # l’ensemble
1:1 6:1 33:1 37:1 39:1 52:1 209:1 # combiner
10:1 27:1 28:1 151:1 293:1 # hôpital
10:1 29:1 87:1 114:1 191:1 246:1 # salive
1:1 8:1 15:1 77:1 104:2 156:1 173:1 236:1 # indépendant
1:1 6:1 52:1 72:1 103:1 # chine
33:2 40:1 77:1 145:1 199:1 # asperger
1:1 3:1 32:1 49:1 58:1 59:1 90:1 # distinct
# tms
18:1 # raa
2:1 66:1 97:1 141:1 163:1 217:1 281:1 # glucide
15:1 21:1 55:1 63:1 101:1 156:1 213:1 # décennie
8:1 14:1 23:1 33:1 130:1 197:1 199:1 236:1 # dangereux
9:1 20:1 23:1 68:1 80:1 96:1 125:1 147:1 226:1 # hauteur
19:1 29:1 36:1 67:1 75:1 81:1 124:1 159:1 # poliovirus
44:1 199:1 # siège
14:3 15:1 54:1 104:1 138:1 170:1 # reprendre
33:1 37:1 74:1 # tomber
36:1 44:1 50:1 67:1 109:1 # réussir
3:1 8:1 10:1 16:1 18:1 36:1 120:1 124:1 191:1 253:1 # antiviral
17:1 26:1 33:1 54:1 146:1 200:1 # supprimer
5:1 44:1 55:1 109:1 163:1 200:1 202:1 # successif
14:1 33:1 64:1 122:1 201:1 # migrer
3:1 13:1 14:1 31:1 84:1 254:1 # matière
4:1 7:1 15:1 21:1 26:1 35:1 39:1 42:1 65:1 # coronarien
10:1 56:1 66:1 98:1 # calcium
# e.
1:1 21:1 37:1 63:1 73:1 105:1 # insomnie
9:1 81:1 # poète
3:1 4:1 13:1 18:1 19:1 48:1 51:1 70:1 71:1 76:1 84:1 150:1 158:1 225:1 295:1 # ulcération
4:1 19:1 44:1 49:1 51:1 58:1 124:1 191:1 # division
9:1 15:1 16:1 17:1 89:1 154:1 171:1 211:1 # vêtement
26:1 33:1 70:1 114:1 156:1 191:1 264:1 # dériver
11:1 14:1 30:1 164:1 # lettre
1:1 6:1 26:1 28:1 30:1 52:1 81:1 203:1 297:1 # poitrine
11:1 93:1 209:1 # bile
3:1 13:1 17:1 31:1 58:1 84:1 98:1 254:1 # rhumatisme
# eeg
26:1 36:1 # offrir
18:1 102:1 201:1 # gram
33:1 36:1 44:1 50:1 114:1 140:1 278:1 # irréversible
18:1 30:1 164:1 183:1 # trajet
10:1 21:1 25:1 29:1 33:1 202:1 242:1 246:1 # qualifier
21:1 29:1 75:1 154:1 # embolie
5:1 11:1 91:1 105:1 109:1 154:1 # essoufflement
4:1 19:1 44:1 51:1 67:1 # fusion
1:1 6:1 26:1 35:1 52:1 122:1 128:1 # d’origine
9:1 15:1 33:1 44:1 73:1 77:1 116:1 118:1 134:1 # hypertensif
14:1 15:1 36:1 63:1 114:1 # revenir
1:1 3:1 20:1 26:1 59:1 127:1 169:1 200:1 218:1 220:1 259:1 # surinfection
14:1 20:1 35:1 88:1 140:1 200:1 # morsure
11:1 18:1 33:1 77:1 95:1 194:1 # rappeler
6:1 164:1 # net
27:1 45:1 72:1 210:1 # tache
11:1 12:1 22:1 154:1 222:2 # semblable
117:1 162:1 194:1 # apnée
14:1 18:1 20:1 45:1 59:1 119:1 142:1 # fracture
32:1 47:1 81:1 # post
1:1 9:1 16:1 27:1 33:1 50:1 54:1 121:1 262:1 # interprétation
11:1 88:1 93:1 209:1 257:1 # mobile
4:1 9:1 16:1 18:1 30:1 32:1 39:1 40:1 183:1 298:1 # contraste
88:1 91:1 # mou
35:1 # bord
3:1 15:1 22:1 28:1 44:1 73:1 202:1 # sensitif
3:1 16:1 22:1 58:1 85:1 121:1 132:1 198:1 230:1 # synthétiser
11:1 72:1 83:1 95:1 101:1 210:1 223:1 # échelle
21:1 29:1 33:1 36:1 48:1 50:1 291:1 # irrégulier
8:1 27:1 32:1 42:1 104:1 236:1 # standard
50:1 # réf
# vhb
13:1 31:1 37:1 74:2 112:1 135:1 198:1 254:1 273:1 # symptomatologie
7:1 18:1 33:1 54:1 72:1 94:1 99:1 194:1 210:1 # rapprocher
1:1 9:1 11:1 16:1 59:1 83:1 95:1 119:1 127:1 223:1 259:1 262:1 # intellectuel
6:1 7:1 8:1 18:1 20:1 23:1 30:1 61:1 68:1 73:1 115:1 183:1 239:1 299:1 # neurotransmetteur
36:1 43:1 67:1 106:1 111:1 124:1 156:1 159:1 # adénovirus
7:1 11:1 75:1 91:1 199:1 # rougeole
13:1 24:1 25:1 27:1 46:1 # attaque
7:1 24:1 170:1 176:1 251:1 291:1 # drogue
10:1 26:1 79:1 201:1 232:1 # grippal
15:1 24:1 25:1 38:1 46:1 57:1 62:1 64:1 104:1 156:1 167:1 # endémique
12:1 14:1 34:1 36:1 39:1 75:1 86:1 100:1 107:1 189:1 248:1 274:1 286:1 # scolaire
1:1 5:1 6:1 52:1 74:1 152:1 240:1 272:1 # cytokines
20:1 82:1 91:1 # lourd
10:1 21:1 27:1 28:1 29:1 47:1 92:1 145:1 151:1 246:1 293:1 # hospitalier
4:1 9:1 28:1 39:1 60:1 104:1 168:1 292:1 298:1 # conduite
11:1 18:1 37:1 39:1 42:1 79:1 135:1 222:1 277:1 # comparable
3:1 8:1 13:1 19:1 31:1 50:1 63:1 71:1 84:1 146:1 150:1 254:1 # réanimation
3:1 19:1 28:1 44:1 47:1 49:1 58:1 71:1 81:1 145:1 # disposition
4:1 42:1 72:1 96:1 # charbon
3:1 8:1 13:1 28:1 50:1 79:1 84:1 90:1 144:1 # pancréatite
4:1 15:1 22:1 39:1 67:1 73:2 200:1 298:1 # consensus
11:1 23:1 83:1 93:1 164:1 218:1 292:1 # feuillet
26:1 42:1 58:1 79:1 277:1 # paris
5:1 14:1 22:1 33:1 50:1 109:1 196:1 201:1 # régresser
43:1 # no
10:1 27:1 32:1 49:1 58:1 293:1 # distal
3:1 4:1 19:1 35:1 51:1 71:1 76:1 105:1 112:1 # absorption
11:1 48:1 56:1 194:1 200:1 282:1 # capsule
3:2 19:1 28:1 42:1 50:1 71:1 79:1 116:1 173:1 277:1 # répartition
3:1 35:1 81:1 116:1 145:1 202:1 # sportif
11:1 14:1 20:1 # levure
35:1 247:1 # for
3:1 4:1 19:1 43:1 51:1 61:1 71:1 76:1 # notion
22:1 28:1 29:1 40:1 85:1 103:1 113:1 143:1 # lithiase
9:1 14:1 15:1 34:1 36:1 42:1 65:1 79:1 86:1 100:1 107:1 116:1 277:1 # partenaire
14:1 24:1 25:1 31:1 33:1 42:1 46:1 154:1 # remarquer
8:1 16:1 37:1 39:1 47:1 81:1 87:1 120:1 135:1 # composant
1:1 9:1 28:1 63:1 103:1 168:1 # rhinite
45:1 59:1 79:1 135:1 142:1 146:1 # impact
9:1 13:1 31:1 70:1 85:1 132:1 167:1 254:1 272:1 283:1 # érythémateux
58:1 124:1 # avis
10:1 18:1 53:1 82:1 96:1 173:1 212:1 225:1 261:1 # céphalo-rachidien
22:1 98:1 112:1 119:1 138:1 238:1 # septum
3:1 5:1 17:1 24:1 25:1 32:1 37:1 38:1 46:1 57:1 62:1 123:1 188:1 204:1 221:1 227:1 # domestique
1:1 3:1 11:1 93:1 226:1 244:1 # inutile
3:1 29:1 32:1 48:1 146:1 245:1 # stimuli
2:1 3:1 15:1 16:1 56:1 69:1 89:1 97:1 202:1 242:1 253:1 281:1 # identification
53:1 77:1 103:1 122:1 135:1 154:1 # pemphigoïde
22:1 29:1 58:1 109:1 # lisse
21:1 78:1 102:1 151:1 172:1 222:1 # amblyopie
8:1 16:1 49:1 50:1 66:1 97:1 101:1 120:1 191:1 192:1 219:1 # récidivant
19:1 61:1 64:1 70:1 72:1 85:1 103:1 132:1 146:1 # chimiothérapie
19:1 21:1 75:1 82:1 128:1 176:1 209:1 # biologie
33:2 55:1 252:1 268:1 # exercer
33:1 199:1 # juger
3:1 15:1 16:1 28:1 41:1 89:1 253:1 # entité
25:1 93:1 # qu’ils
24:1 33:1 114:1 159:1 # verrue
10:1 13:1 27:1 174:1 293:1 # fatal
14:1 34:1 36:1 86:1 100:1 107:1 163:1 208:1 215:1 244:1 # nucléaire
7:1 30:1 33:1 53:1 77:1 78:1 116:1 118:1 134:1 205:1 300:1 # hypertrophique
4:1 7:1 24:1 25:1 33:1 38:1 46:1 57:1 62:1 63:1 72:1 265:1 # chroniquer
3:1 7:1 13:1 19:1 54:1 71:1 78:1 79:1 84:1 94:1 139:1 150:1 207:1 # propagation
3:1 13:1 19:1 50:1 56:1 60:1 71:1 84:1 150:1 163:1 # rééducation
207:1 # gaz
28:1 41:1 45:1 131:1 292:1 # acuité
6:1 72:1 96:1 # chaîne
15:1 33:1 130:1 139:1 199:1 207:1 # engager
13:1 24:1 25:1 27:1 33:1 46:1 # attaquer
3:1 4:1 19:1 35:1 51:1 71:1 76:1 81:1 116:1 # portion
14:1 54:1 # lèpre
11:1 20:1 33:1 83:1 93:1 114:1 200:1 279:1 # surveiller
7:1 54:1 94:1 176:1 201:1 # progrès
4:1 8:1 27:1 32:1 36:1 39:1 66:1 73:1 252:1 298:1 # circonstance
14:2 17:1 30:1 154:1 164:1 # remettre
6:1 15:1 104:1 176:1 188:1 289:1 # endogène
11:1 83:1 93:1 164:1 292:1 # juillet
9:1 32:1 58:1 268:1 # n’existe
1:1 24:1 49:1 60:1 95:1 97:1 104:1 124:1 191:1 # individuel
7:1 14:1 36:1 86:1 144:1 203:1 # croire
14:1 15:1 22:1 33:1 55:1 73:1 127:1 # recenser
3:1 13:1 15:1 25:1 31:1 38:1 57:1 84:1 204:1 221:1 254:1 273:1 # enzymatique
7:1 39:1 47:1 64:1 69:1 78:1 144:1 151:1 189:1 # microscopique
82:1 135:1 148:1 154:1 203:1 # emploi
42:1 56:1 61:1 77:1 134:1 224:1 267:1 # caryotype
11:1 37:1 64:1 66:1 69:1 93:1 188:1 # domicile
2:1 119:1 121:1 # l’étude
10:1 28:1 29:1 41:1 88:1 231:1 236:1 246:1 # modalité
1:1 8:1 16:1 18:1 70:1 74:1 75:1 90:1 208:1 239:1 # intolérance
122:1 # igg
4:1 7:1 54:1 75:1 82:1 94:1 130:1 260:1 # prolongé
93:1 # s’il
1:1 3:1 13:1 37:1 43:1 64:1 65:1 84:1 111:1 156:1 233:1 258:1 # dénomination
3:1 13:1 20:1 33:1 77:1 84:1 116:1 119:1 263:1 # perturbation
5:1 8:1 18:1 55:1 70:1 90:1 145:1 239:1 285:1 # espérance
7:1 54:1 93:1 94:1 242:1 # profil
2:1 13:1 22:1 31:1 33:1 47:1 74:1 110:1 243:1 254:1 290:1 # dermatose
11:1 19:1 26:1 41:1 42:1 70:1 75:1 116:1 264:1 # artériole
1:1 6:1 33:1 45:1 52:1 66:1 192:1 # vacciner
11:1 113:1 222:1 242:1 # fiable
14:1 38:1 151:1 # piqûre
11:1 15:1 72:1 90:1 101:1 154:1 156:1 210:1 215:1 # déclenchement
26:1 58:1 201:1 # gris
15:1 22:1 199:1 # genèse
26:1 28:1 29:1 42:1 93:1 113:1 192:1 209:1 # variabilité
4:1 16:1 # n’ont
10:1 14:1 29:1 34:1 36:1 86:1 87:1 100:1 107:1 191:1 192:1 246:1 # salivaire
# bcg
35:1 55:1 247:1 252:1 # force
45:1 59:1 142:1 268:1 # exact
11:1 39:1 75:1 101:1 # école
2:1 39:1 91:1 # coude
15:1 20:1 21:1 36:1 72:1 103:1 128:1 159:1 # chirurgien
1:1 3:1 4:1 16:1 39:1 244:1 253:1 298:1 # continu
72:1 96:1 102:1 135:1 # champ
7:2 28:1 170:2 203:2 251:2 # droit|droite
35:1 45:1 59:1 74:1 142:1 174:1 # factor
10:1 12:1 13:1 18:1 41:1 63:1 70:1 93:1 216:1 # unilatéral
45:1 # accès
9:1 # l’hôte
35:1 81:1 116:1 # port
5:1 6:1 8:1 21:1 32:1 44:1 85:1 132:1 152:1 161:1 # anesthésie
159:1 186:1 216:1 # brun
22:1 47:1 49:1 50:1 54:1 58:1 81:1 145:1 243:1 # prédisposer
43:1 53:1 61:1 77:1 111:1 132:1 134:1 224:1 # phénotype
3:1 4:1 14:1 19:1 36:1 49:1 51:1 59:1 71:1 76:1 86:1 127:1 169:1 259:1 270:1 276:1 # direction
58:1 124:1 # bovis
14:1 59:1 98:1 119:1 127:1 259:1 # rectum
22:1 34:1 58:1 65:1 216:1 # punaise
9:1 11:1 23:1 39:1 99:1 163:1 240:1 272:1 # leucocyte
2:1 39:1 231:1 # code
5:1 14:1 44:1 54:1 109:1 196:1 268:1 # l’expression
8:1 35:1 58:1 63:1 207:1 # l’organisme
34:1 58:1 113:1 209:1 # biais
18:1 27:1 28:1 34:1 36:1 40:1 42:1 44:1 79:1 100:1 277:1 # parasitaire
4:1 22:1 33:1 39:1 50:1 54:1 58:1 63:1 101:1 219:1 298:1 # préconiser
4:1 14:1 34:1 39:1 58:1 65:1 109:1 127:1 213:1 298:1 # reconnaissance
7:1 20:1 23:1 68:1 91:1 199:1 # rougeur
4:1 6:1 19:1 40:1 44:1 51:1 56:1 99:1 213:1 301:1# occasionner
24:1 25:1 39:1 46:1 72:1 95:1 141:1 163:1 210:1 # coqueluche
1:1 16:1 18:1 30:1 45:1 55:1 83:1 95:1 141:1 183:1 223:1 # intracellulaire
18:1 45:1 58:1 72:1 103:1 # rachis
14:1 17:1 20:1 33:1 110:1 119:1 164:1 218:1 # fermeture
13:1 49:1 113:1 146:1 149:1 287:1 # immédiat
3:1 8:1 16:1 39:1 48:1 69:1 120:1 139:1 253:1 291:1 # anticoagulant
18:1 24:1 25:1 35:1 38:1 46:1 49:1 57:1 62:1 81:1 106:1 145:1 # sporadique
36:1 50:1 54:1 203:1 # prévoir
14:1 20:1 131:1 # cure
22:1 34:1 44:1 58:2 79:1 109:2 173:1 # épaississement
14:1 30:1 59:1 77:1 127:1 145:1 259:1 # spectre
31:1 37:1 139:1 188:1 199:1 287:1 # dommage
6:1 80:1 216:1 # jaune
20:1 24:1 25:1 26:1 38:1 46:1 57:1 62:1 # urique
1:1 4:1 8:1 16:1 27:1 32:1 39:1 73:1 90:1 120:1 298:1 # inconstant
14:1 34:1 36:1 79:1 86:1 100:1 107:1 # paire
3:2 13:1 25:1 27:1 32:2 38:1 57:1 58:1 84:1 204:1 221:1 # statistique
8:1 22:1 47:1 49:1 56:1 97:1 104:1 188:1 243:1 # candidose
3:1 15:1 21:1 91:1 105:1 226:1 # soutien
13:1 19:1 44:1 53:1 78:1 79:1 85:1 118:1 206:1 # physiopathologie
82:1 99:1 222:1 # bloc
8:1 10:1 65:1 263:1 # banal
15:1 21:1 39:1 47:1 78:1 104:1 151:1 188:1 189:1 # endoscopie
45:1 162:1 # acné
3:2 4:1 5:1 13:1 19:1 31:1 32:1 51:1 71:1 76:1 84:1 146:1 150:1 158:1 254:1 # estimation
72:1 88:1 91:1 163:1 210:1 # mouche
1:1 5:1 14:1 16:1 22:1 33:1 41:1 70:1 109:1 196:1 # intéresser
11:1 66:1 222:1 278:1 # cible
12:1 22:1 33:1 40:1 143:1 # laser
3:1 13:1 19:1 26:1 56:1 69:1 71:1 84:1 150:1 174:1 186:1 # fabrication
2:1 3:1 15:1 16:1 24:1 25:1 38:1 46:1 57:1 62:1 89:1 97:1 204:1 221:1 227:1 253:1 281:1 # identique
5:1 7:1 9:1 32:2 41:1 47:1 70:1 74:1 234:1 # testostérone
3:1 13:1 18:1 19:1 33:1 35:1 71:1 77:1 84:1 150:1 247:1 295:1 # perforation
26:1 44:1 69:1 113:1 164:1 271:1 # rickettsia
8:1 15:1 16:1 77:1 104:1 120:1 156:1 173:1 236:1 # dépendant
14:1 33:1 70:1 74:1 75:1 208:1 # tolérer
15:1 16:1 20:1 27:1 55:1 81:1 89:1 91:1 139:1 252:1 # pourcentage
12:1 33:1 45:1 55:1 148:1 156:1 173:1 # déplacer
3:1 10:1 31:1 78:1 112:1 126:1 146:1 # optimal
35:1 43:1 102:1 111:1 117:1 132:1 149:1 # aménorrhée
15:1 16:1 17:1 26:1 70:1 89:1 146:1 171:1 211:1 264:1 268:1 # expérimental
14:1 18:1 30:1 42:1 79:1 102:1 277:1 # paramètre
53:1 78:1 88:1 93:1 96:1 103:1 141:1 154:1 300:1 # haemophilus
3:1 28:1 44:1 47:1 49:1 58:1 81:1 145:1 202:1 # dispositif
9:1 32:1 58:1 151:1 # piste
3:1 4:1 10:1 13:1 19:1 51:1 71:1 76:1 79:2 84:1 150:1 158:1 # palpation
3:1 36:1 42:1 50:1 79:1 116:1 173:1 277:1 # répartir
4:1 19:1 33:1 44:1 51:1 67:1 77:1 # perfusion
15:1 22:1 33:1 44:1 73:1 77:1 118:1 134:1 140:1 # hypersensibilité
9:1 28:1 29:1 39:1 75:1 168:1 # colite
3:1 4:1 13:1 19:1 51:1 56:1 60:1 71:1 76:1 84:1 150:1 158:1 163:1 # éducation
11:1 18:1 93:1 128:1 139:1 # fragile
14:1 20:1 23:1 33:1 68:1 # erreur
3:1 4:1 13:1 18:1 19:1 42:1 50:1 51:1 71:1 76:1 79:1 84:1 150:1 158:1 173:1 277:1 295:1 # réparation
18:1 22:1 139:1 199:1 # sevrage
17:1 20:1 23:1 68:1 98:1 # humeur
3:1 13:1 21:1 31:1 84:1 132:1 167:1 254:1 # hématie
12:1 139:1 192:1 199:1 # lavage
36:1 44:1 58:1 72:1 92:1 203:1 # choisir
4:1 25:1 292:1 # on[qui
33:2 72:2 210:2 252:1 # chercher
14:1 21:1 33:1 151:1 # pierre
3:1 8:1 13:1 38:1 50:1 79:1 84:1 90:1 144:1 204:1 # pancréatique
2:1 15:1 28:1 37:1 44:1 73:1 74:1 88:1 231:1 # tomodensitométrie
11:1 91:1 105:1 # souffle
5:1 9:1 22:1 28:1 109:1 124:1 168:1 234:1 # vitesse
3:1 25:1 38:1 57:1 75:1 88:1 132:1 167:1 172:1 204:1 221:1 272:1 # hémolytique
3:1 35:1 36:1 105:1 116:1 # sortir
# p.
31:1 127:1 167:1 # eczéma
9:1 28:1 40:1 66:1 168:1 189:1 # ascite
4:1 22:1 39:1 73:1 93:1 279:1 298:1 # conseil
14:1 72:1 96:1 102:1 186:1 # chambre
8:1 16:1 26:1 27:1 28:1 36:1 120:1 # irritant
8:1 17:1 18:1 37:1 48:1 82:1 123:1 201:1 239:1 244:1 # granulome
7:1 30:1 77:1 80:1 91:1 205:1 # troupeau
# n’a
3:1 12:1 14:1 34:1 36:1 48:1 58:1 86:1 100:1 107:1 109:1 200:1 229:1 248:1 274:1 286:1 # tissulaire
8:1 11:1 130:1 217:1 # angle
3:1 35:1 50:1 105:1 112:1 # réabsorption
1:1 58:1 73:1 200:1 242:1 # d’insuffisance
13:1 21:1 26:1 30:1 56:1 66:2 69:2 297:1 # cicatriciel
1:1 10:1 45:1 65:1 66:1 192:1 233:1 # vaccinal
4:1 35:1 74:1 92:1 116:1 # horton
5:1 9:1 14:1 33:1 59:1 77:1 127:1 145:1 196:1 259:1 # respecter
3:1 21:1 33:1 121:1 149:1 # métier
45:1 87:1 # sac
3:1 4:1 19:1 50:1 51:1 71:1 75:1 76:1 105:1 141:1 161:1 226:1 # résolution
14:1 15:1 16:1 42:1 79:1 89:1 194:1 277:1 # apparent
12:1 # sla
1:1 26:1 66:1 69:1 102:1 135:1 151:1 174:1 202:1 # rifampicine
216:1 # l’un
11:1 27:1 43:1 61:1 222:1 # notable
20:1 26:1 36:1 39:1 91:1 # courir
14:1 28:1 29:1 30:1 # litre
9:1 33:1 45:1 55:1 112:1 138:1 238:1 294:1 # accepter
2:1 6:1 33:1 88:1 231:1 # moderne
14:1 33:1 45:1 70:1 208:1 225:1 # accélérer
14:1 59:1 74:1 99:1 186:1 257:1 # octobre
7:1 37:1 78:1 85:1 111:1 235:1 265:1 # thrombopénie
3:1 6:1 8:1 16:1 120:1 122:1 253:1 289:1 # l’antigène
1:1 8:1 10:1 16:1 29:1 97:1 120:1 192:1 236:1 246:1 # invalidant
5:1 14:1 22:1 30:1 109:1 121:1 156:1 196:1 # détresse
1:1 10:1 26:1 30:1 32:1 60:1 67:1 104:1 113:1 297:1 # industrialiser
3:1 4:2 39:1 59:1 90:1 169:1 191:1 298:1 # conjonctivite
14:2 15:1 30:1 32:1 58:1 128:1 # enregistrer
15:1 37:1 39:1 73:1 77:1 87:1 101:1 135:1 156:1 # décompensation
60:1 98:1 111:1 156:1 231:1 244:1 # duodénum
14:1 15:1 42:1 65:1 # renard
22:1 27:1 29:1 32:1 33:1 58:1 93:1 209:1 # stabiliser
# av
3:1 4:1 39:1 73:1 101:1 131:1 202:1 214:1 226:1 298:1 # consécutif
8:1 10:1 16:1 24:1 25:1 27:1 38:1 46:1 57:1 62:1 120:1 128:1 293:1 # antalgique
1:1 8:1 37:1 50:1 54:1 64:1 65:1 188:1 233:1 258:1 # prédominance
4:2 16:1 19:1 27:1 39:1 51:1 128:1 139:1 298:1 # contagion
4:1 81:1 194:1 # japon
1:1 14:1 33:1 36:1 73:1 86:1 145:1 151:1 # inspirer
4:1 9:1 15:1 16:1 39:1 244:1 262:1 298:1 # contenu
3:1 4:1 12:1 13:1 14:1 19:1 51:1 71:1 76:1 84:1 95:1 150:1 158:1 # relaxation
8:1 12:1 55:1 90:1 93:1 122:1 124:1 128:1 285:1 # vigilance
7:1 33:1 116:1 257:1 # robert
7:1 12:1 53:1 54:1 78:1 94:1 118:1 255:1 300:1 # prophylaxie
13:1 27:1 121:1 # l’état
14:1 30:1 80:1 226:1 # l’autre
2:1 3:1 7:1 42:1 56:1 61:1 97:1 115:1 267:1 281:1 # carotide
# axe
1:1 8:1 9:1 33:1 64:1 65:1 110:1 121:1 156:1 233:1 258:1 # déterminant
3:1 13:1 18:1 50:1 70:1 84:1 101:1 131:1 219:1 295:1 # récupération
# avf
14:1 36:1 86:1 203:1 # boire
9:1 20:1 22:1 23:1 59:1 68:1 125:1 127:1 147:1 259:1 # secteur
15:1 31:1 33:1 37:1 104:1 139:1 188:1 199:1 287:1 # endommager
3:1 61:1 88:1 202:1 # motif
14:1 29:1 30:1 64:1 83:1 93:1 146:1 # millimètre
24:1 25:1 38:1 46:1 57:1 62:1 72:1 103:1 198:1 # psychique
20:1 91:1 117:1 162:1 # journée
3:1 19:1 28:1 37:1 39:1 44:1 47:1 71:1 81:1 135:1 # composition
13:1 25:1 38:1 57:1 79:1 85:1 103:1 135:1 198:1 273:1 # sympathique
35:1 # d’abord
9:1 13:1 33:1 56:1 85:1 121:1 132:1 # cathéter
14:1 15:1 17:1 42:1 72:1 79:1 90:1 118:1 273:1 277:1 # parenchyme
7:1 8:1 21:1 65:1 70:1 209:1 257:1 # anaérobie
18:1 30:1 45:1 55:1 83:1 95:1 141:1 183:1 223:1 268:1 # extracellulaire
8:1 55:1 72:1 90:1 96:1 285:1 # chance
# n’y
19:1 37:1 42:1 49:1 56:1 78:1 267:1 # cardiomyopathies
6:1 23:1 35:1 61:1 85:1 88:1 92:1 98:1 # pneumothorax
10:1 11:1 83:1 # allèle
37:1 39:1 41:1 65:1 80:1 216:1 226:1 245:1 287:1 # communauté
8:1 25:1 26:1 27:1 28:1 38:1 57:1 63:1 186:1 213:1 # britannique
19:1 29:1 75:1 81:1 # polio
3:1 6:1 25:1 33:1 38:1 57:1 111:1 121:1 204:1 221:1 260:1 # énergétique
3:1 13:1 18:1 19:1 42:1 50:1 54:1 71:1 79:1 84:1 150:1 173:1 277:1 295:1 # préparation
2:1 33:1 101:1 156:1 225:1 # décéder
9:1 32:1 67:1 # juste
37:1 77:1 81:1 135:1 # pompe
3:1 9:1 10:1 13:1 33:1 65:1 84:1 191:1 # alternative
3:1 4:1 13:1 18:1 19:1 51:1 70:1 71:1 76:1 84:1 111:1 150:1 158:1 162:1 260:1 295:1 # génération
10:1 207:1 # égal
4:1 14:1 16:1 27:1 34:1 36:1 75:1 82:1 86:1 100:1 107:1 # volontaire
3:1 24:1 25:1 31:1 38:1 46:1 57:1 62:1 121:1 139:1 162:1 204:1 221:1 227:1 # magnétique
9:1 14:1 33:1 # terre
26:1 28:1 30:1 41:1 61:1 66:1 69:1 88:1 297:1 # motricité
14:1 35:1 39:1 59:1 127:1 259:1 # correct
8:1 15:1 17:1 72:1 79:1 90:1 154:1 171:1 173:1 210:1 # épanchement
4:1 22:1 43:1 47:1 243:1 # zoonose
4:1 19:1 51:1 66:1 67:1 69:1 145:1 151:1 200:1 # suspicion
22:1 26:1 33:1 35:1 58:1 74:1 80:1 226:1 # autoriser
39:1 77:1 91:1 # coupe
7:1 30:1 37:1 77:1 135:1 205:1 235:1 # trompe
10:1 15:1 53:1 78:1 82:1 90:1 96:1 173:1 212:1 225:1 # encéphalopathie
26:2 33:1 54:1 114:1 191:1 218:1 232:1 # ferriprive
33:1 77:1 99:1 131:1 # occuper
9:1 14:1 15:2 16:1 89:1 104:1 170:1 262:1 # entendre
106:1 # l’adn
3:2 4:1 13:1 32:1 39:1 73:1 79:1 84:1 232:1 298:1 # constipation
13:1 20:1 27:1 28:1 50:1 128:1 291:1 # régurgitation
5:1 32:1 # s’est
24:1 67:1 95:1 200:1 # usuel
8:1 67:1 244:1 # anus
3:1 4:1 13:1 18:1 19:1 51:1 70:1 71:1 76:1 84:1 98:1 149:1 150:1 158:1 244:1 295:1 # numération
8:1 18:1 30:1 35:1 73:1 81:1 116:1 145:1 183:1 239:1 299:1 # transport
1:1 6:1 52:1 64:1 78:1 79:1 102:1 188:1 258:1 # dopamine
8:1 16:1 26:1 79:1 120:1 135:1 146:1 201:1 # grimpant
# g.
8:1 # jean
1:1 10:1 65:1 128:1 139:1 192:1 233:1 # vaginal
21:1 22:1 29:1 58:1 83:1 93:1 109:1 124:1 279:1 # vieillissement
8:1 17:1 26:1 58:1 162:1 # anévrisme
8:1 9:1 11:1 14:1 33:1 130:1 164:1 217:1 # angleterre
20:1 26:1 36:1 43:1 91:1 # nourrir
14:1 22:1 26:1 54:1 58:1 138:1 # reprise
2:1 18:1 33:1 106:1 156:1 201:1 # dégrader
12:1 14:1 34:1 36:1 48:1 60:1 83:1 86:1 100:1 107:1 149:1 248:1 274:1 286:1 # médullaire
28:1 41:1 66:1 69:1 74:1 269:1 # toxicité
4:1 6:1 20:1 23:1 68:1 188:1 213:1 301:1# donneur
4:1 19:1 44:1 51:1 58:1 64:1 109:1 167:1 # émission
# b12
1:1 7:1 16:1 30:1 32:1 40:1 205:1 207:1 261:1 # gastro-intestinal
29:1 69:1 72:1 132:1 215:1 # cliché
3:1 22:1 24:1 25:1 38:1 46:1 57:1 62:1 112:1 138:1 204:1 221:1 227:1 238:1 # septique
15:1 16:1 17:1 29:1 89:1 102:1 122:1 171:1 207:1 211:1 # ligament
14:1 20:1 32:1 47:1 81:1 119:1 # posture
36:1 50:1 128:1 139:1 # réagir
1:1 6:1 23:1 52:1 64:1 98:1 141:1 197:1 258:1 # lumineux
15:1 16:1 21:1 66:1 69:1 89:1 156:1 242:1 # déficient
1:1 29:1 35:1 53:1 95:1 210:1 # orphelin
1:2 16:1 25:1 26:1 30:1 73:1 297:1 # intrinsèque
3:1 5:1 14:1 26:1 54:1 112:1 144:1 189:1 196:1 232:1 # prescription
14:1 164:1 # rejet
7:1 17:1 80:1 98:1 216:1 266:1 # royaume-uni
6:1 7:1 20:1 23:1 24:1 68:1 75:1 82:1 176:1 291:1 # neurologue
4:1 17:1 43:1 198:1 230:1 273:1 # synonyme
11:1 14:1 20:1 59:1 119:1 127:1 259:1 # lecture
5:1 14:1 42:1 56:1 189:1 267:1 # escarre
25:1 29:1 93:1 156:1 161:1 214:1 278:1 292:1 # déséquilibre
10:1 66:1 101:1 113:1 145:1 # spécial
10:1 18:1 21:1 128:1 162:1 # névralgie
21:1 49:1 78:1 82:1 148:1 151:1 232:1 # diplopie
10:1 18:1 35:1 88:1 98:1 119:1 # tumoral
15:1 35:1 39:1 117:1 162:1 # cornéen
5:1 28:1 41:1 44:1 55:1 101:1 109:1 162:1 # nécessité
22:1 33:1 49:1 67:1 202:1 # diffuser
18:1 22:1 30:1 33:2 114:1 140:1 183:1 # traverser
17:1 70:1 85:1 272:1 # érythème
# r.
7:1 9:1 91:1 226:1 # route
11:1 113:1 124:1 222:1 # viable
54:1 # pr
10:1 139:1 192:1 207:1 # vagal
3:1 4:1 13:2 18:1 19:1 20:1 31:1 51:1 71:1 76:1 84:1 119:1 150:1 158:1 254:1 295:1 # maturation
3:1 15:2 16:2 17:1 22:1 89:2 146:1 171:1 211:1 253:1 # sentiment
12:1 14:1 17:1 45:1 55:1 135:1 148:1 154:2 # remplacement
18:1 22:1 40:1 70:1 75:1 81:1 143:1 149:1 172:1 273:1 # polymérase
10:1 27:1 28:1 29:1 47:1 58:1 92:1 145:1 151:1 246:1 293:1 # hospitaliser
6:1 23:1 25:1 39:1 88:1 98:1 99:1 # pneumocoque
9:1 48:1 60:1 106:1 # l’adulte
1:1 3:1 4:1 10:1 12:1 13:1 19:1 51:1 71:1 76:1 84:1 96:1 150:1 158:1 # inhalation
33:1 47:1 48:1 82:1 119:1 131:1 237:1 252:1 275:1 # tuberculosis
# john
3:1 4:1 19:1 51:1 55:1 71:1 76:1 112:1 138:1 238:1 268:1 294:1 # exception
35:1 74:1 116:1 # tort
22:1 33:1 47:1 78:1 81:1 243:1 # opposer
1:1 63:1 111:1 # bénin
9:1 32:1 33:1 44:1 50:1 58:1 161:1 # résister
18:1 20:2 # purpura
3:1 8:1 16:1 21:1 25:1 33:1 120:1 202:1 242:1 253:1 # quantifier
14:1 30:1 # d’être
29:1 148:1 # pli
27:1 32:1 39:1 53:1 82:1 99:1 118:1 194:1 255:1 # staphylocoque
1:1 3:1 13:1 43:1 50:1 78:1 79:1 85:1 121:1 284:1 # rétinopathie
34:1 55:1 58:1 80:1 174:1 189:1 # faisceau
22:1 39:1 47:1 243:1 # mycose
14:1 33:1 50:1 54:1 70:1 # préférer
9:1 33:1 78:1 106:1 112:1 188:1 # adopter
4:1 30:1 39:1 65:1 101:1 149:1 213:1 298:1 # méconnaître
15:1 22:1 33:1 37:1 39:1 73:1 77:1 135:1 # compenser
10:1 35:1 87:1 140:1 188:1 # dorsal
3:1 4:1 13:1 18:1 19:1 51:1 64:1 71:1 76:1 84:1 122:1 150:1 158:1 201:1 295:1 # migration
9:1 28:1 33:1 124:1 168:1 # d’éviter
11:1 15:1 16:1 20:1 48:1 89:1 159:1 282:1 # purulent
6:1 56:1 79:1 102:1 135:1 139:1 # campagne
13:1 31:1 33:1 74:1 77:1 110:1 145:1 254:1 290:1 # spermatozoïde
3:1 4:1 19:1 22:1 49:1 51:1 58:1 59:1 71:1 76:1 109:1 127:1 169:1 259:1 270:1 276:1 # dissection
33:1 55:1 # cerf
14:1 20:2 26:1 28:1 43:1 91:1 119:1 # nourriture
4:1 8:1 16:1 104:1 120:1 236:1 # abondant
19:1 26:1 41:1 45:1 59:1 70:1 75:1 82:1 142:1 263:1 264:1 # bactériologique
4:1 9:1 14:1 16:1 33:1 88:1 154:1 262:1 # remonter
21:1 66:1 99:1 105:1 164:1 224:1 # society
8:1 14:1 23:1 56:1 70:1 90:1 197:1 225:1 # cancéreux
11:1 33:1 48:1 50:1 282:1 291:1 # réguler
24:1 25:1 29:1 38:1 39:1 46:1 57:1 62:1 75:1 # colique
28:1 29:1 85:1 98:1 132:1 151:1 173:1 # épithélium
10:1 14:1 29:1 56:1 186:1 246:1 278:1 # calibre
8:1 24:1 25:1 31:1 33:1 46:1 # manquer
11:1 # pâle
18:1 38:1 53:1 103:1 176:1 194:1 201:1 260:1 # géographique
122:1 # igm
18:1 28:1 30:1 34:1 183:1 # trait
21:1 23:1 26:1 70:1 197:1 214:1 264:1 # sérieux
10:1 12:1 14:1 34:1 36:1 75:1 86:1 100:1 107:1 248:1 274:1 286:1 # alvéolaire
4:1 28:1 64:1 72:1 74:1 92:1 99:1 104:1 170:1 # mitochondrial
13:2 26:1 30:1 56:1 58:1 66:1 69:1 87:1 297:1 # cicatrisation
3:1 13:1 27:1 48:1 67:1 80:1 84:1 131:1 189:1 237:1 # auscultation
3:1 4:1 9:1 15:1 16:1 19:1 50:1 51:1 71:1 76:1 89:1 121:1 253:1 # rétention
23:1 49:1 77:1 106:1 197:1 232:1 # adipeux
1:1 2:1 3:1 5:1 6:1 32:1 33:1 52:1 133:1 # destiner
7:1 91:1 144:1 # croup
2:1 44:1 56:1 97:1 194:1 281:1 # capside
3:1 12:1 13:1 19:1 71:1 77:1 83:1 84:1 95:1 150:1 194:1 223:1 # appellation
5:1 11:1 42:1 72:1 96:1 157:1 # charles
24:1 91:1 # joue
1:1 3:1 12:1 13:1 19:1 43:1 48:1 71:1 84:1 99:1 131:1 150:1 229:1 237:1 284:1 # inoculation
3:1 4:2 19:1 39:1 51:1 55:1 71:1 76:1 90:1 112:1 138:1 238:1 285:1 294:1 298:1 # conception
1:1 24:1 28:1 95:1 96:1 119:1 209:1 # inhabituel
1:1 36:1 63:1 242:1 # finir
14:1 17:1 30:1 106:1 164:1 # admettre
1:1 9:1 16:1 18:1 33:1 36:1 128:1 139:1 262:1 # interagir
10:1 11:1 108:1 207:1 # gale
# hsv-2
6:1 7:1 13:1 20:1 23:1 68:1 78:1 79:1 85:1 103:1 # neuropathie
1:1 5:1 8:1 14:1 16:1 41:1 70:1 87:1 109:1 196:1 # intéressant
24:1 25:1 26:1 30:1 38:1 46:1 57:1 62:1 121:1 149:1 198:1 273:1 297:1 # symétrique
5:1 11:1 22:1 27:1 32:1 40:1 72:1 75:1 92:1 143:1 157:1 # cholestase
20:1 39:1 91:1 # courbe
14:1 15:1 16:1 42:1 79:1 89:1 277:1 # parent
14:1 55:1 101:1 154:1 156:1 186:1 # décembre
3:1 9:1 13:1 15:1 16:1 27:1 84:1 89:1 114:1 191:1 # tentative
15:1 37:1 39:1 50:1 54:1 73:1 135:1 210:1 # compréhension
14:1 79:1 80:1 151:1 # paupière
3:1 4:1 13:1 19:1 51:1 71:1 76:1 84:1 150:1 158:1 242:1 # fixation
31:1 34:1 # mai
11:1 15:1 36:1 48:1 55:1 90:1 124:1 159:1 282:1 285:1 # virulence
24:1 25:1 26:1 38:1 46:1 57:1 62:1 70:1 214:1 264:1 # sérique
39:1 # bpco
6:1 33:1 # gêner
20:1 23:1 24:1 68:1 200:1 # sueur
14:1 15:1 49:1 66:1 70:1 90:1 202:1 # différenciation
3:1 21:1 35:1 105:1 116:1 # sortie
22:1 33:1 50:1 114:1 161:1 # réserve
15:1 16:1 17:1 27:1 34:1 36:1 89:1 100:1 122:1 151:1 171:1 211:1 # pigmentaire
3:1 45:1 50:1 59:1 142:1 169:1 202:1 # réactif
1:1 6:1 33:2 114:1 213:1 301:1# innerver
3:1 4:1 5:1 19:1 32:1 51:1 71:1 76:1 199:1 # gestion
31:1 42:1 140:1 # mars
1:1 10:1 22:1 29:1 43:1 47:1 118:1 243:1 246:1 284:1 # hyalinose
17:1 35:1 95:1 110:1 247:1 256:1 # formel
8:1 15:1 16:1 40:1 55:1 104:1 120:1 189:1 236:1 # ascendant
6:1 29:1 33:1 48:1 91:1 105:1 122:1 # souligner
10:1 28:1 29:1 41:1 50:1 246:1 # réalité
24:1 25:1 46:1 244:1 # nuque
3:1 10:1 11:1 15:1 16:1 18:1 22:1 58:1 89:1 108:1 109:1 253:1 # ralentissement
4:1 35:1 39:1 188:1 # cordon
21:1 26:1 41:1 49:1 53:1 70:1 232:1 264:1 # diphtérie
3:1 21:1 44:1 53:1 58:1 # phtisie
2:1 17:1 33:1 110:1 # derme
287:1 # mmhg
14:1 15:1 42:1 55:1 79:1 90:1 194:1 277:1 285:1 # apparence
1:1 3:1 22:1 59:1 66:1 69:1 73:1 97:1 127:1 169:1 259:1 # insecticide
3:1 112:1 # pti
4:1 6:1 39:1 75:1 82:1 213:1 301:1# colonne
1:1 # c1-inh
1:1 90:1 # zinc
3:1 4:1 13:1 19:1 50:1 51:1 71:1 76:1 84:1 144:1 150:1 158:1 # création
8:1 22:1 33:1 35:1 58:1 63:1 207:1 # organiser
1:1 14:2 104:1 170:1 203:1 # rejoindre
7:1 9:1 17:1 20:1 23:1 37:1 54:1 68:1 94:1 123:1 125:1 147:1 164:1 235:1 # prometteur
2:1 33:1 42:1 207:1 # garder
5:2 33:1 87:1 109:1 # essayer|essayer
14:1 33:1 70:1 78:1 # opérer
33:2 114:2 140:1 # ver|vers
61:1 81:1 85:1 118:1 134:1 # l’hypothèse
1:1 4:1 42:1 73:1 79:1 105:1 277:1 # parkinson
26:1 30:1 32:1 47:1 49:1 82:1 97:1 215:1 297:1 # clostridium
1:1 14:1 29:1 34:1 36:1 86:1 100:1 107:1 162:1 # linéaire
1:1 3:1 10:1 12:1 13:1 27:1 32:1 73:1 83:1 84:1 293:1 # installation
28:1 34:1 42:1 79:1 135:1 146:1 174:1 277:1 # imparfait
20:2 22:1 23:1 50:1 54:1 68:1 101:1 131:1 140:1 219:1 241:1 # précurseur
14:1 29:1 36:1 86:1 # lire
10:1 56:1 99:1 247:1 # focal
3:1 12:1 42:1 56:1 93:1 116:1 139:1 199:1 267:1 # cartilage
14:1 23:1 70:1 189:1 197:1 208:1 215:1 # scléreux
9:1 20:1 23:1 45:1 59:1 68:1 125:1 142:1 147:1 # acteur
8:1 16:1 65:1 120:1 # gênant
21:1 26:1 54:1 93:1 124:1 128:1 191:1 208:1 # privilégier
15:1 24:1 25:1 46:1 55:1 90:1 214:1 285:1 # séquence
4:1 7:1 72:1 90:1 186:1 210:1 # bronche
4:1 44:1 82:1 83:1 93:1 # sillon
14:1 31:1 33:1 35:1 # majorer
43:1 146:1 156:1 216:1 231:1 242:1 245:1 287:1 # immunodéficience
1:1 6:1 29:1 36:1 52:1 93:1 159:1 209:2 275:1 # bilirubine
15:1 28:1 42:1 49:1 56:1 99:1 104:1 188:1 267:1 # endocardite
4:1 7:1 16:1 # front
3:1 4:1 6:1 15:1 16:1 17:1 19:1 33:1 51:1 71:1 76:1 89:1 171:1 211:1 213:1 253:1 301:1# mentionner
# sûr
3:1 30:1 32:1 59:1 159:1 163:1 169:1 202:1 257:1 # obstructif
3:1 13:1 18:1 19:1 30:1 71:1 84:1 111:1 121:1 150:1 162:1 183:1 295:1 # pénétration
9:1 33:1 226:1 245:1 # muter
4:1 74:1 91:1 226:1 # bouton
7:1 28:1 29:1 54:1 93:1 94:1 209:1 257:1 263:1 # probabilité
208:1 215:1 # clé
22:1 47:1 72:1 92:1 243:1 # chose
15:1 17:1 37:1 123:1 171:1 188:1 # abdomen
5:1 14:1 17:1 26:1 30:2 32:1 146:1 297:1 # trimestre
11:1 91:1 163:1 215:1 # boucle
4:1 7:1 16:1 30:1 33:1 39:1 114:1 140:1 205:1 298:1 # controverser
12:1 15:1 16:1 27:1 45:1 55:1 89:1 148:1 # placenta
1:1 17:1 63:1 64:1 146:1 258:1 # minime
34:1 58:1 79:1 173:1 # épais
1:1 10:1 65:1 233:1 242:1 # final
1:1 3:1 9:1 16:1 33:1 112:1 159:1 262:1 # interruption
29:1 117:1 122:1 162:1 # lignée
4:1 8:1 33:1 43:1 55:1 90:1 213:1 285:1 # annoncer
4:1 14:1 33:1 39:1 45:1 73:1 87:1 144:1 298:1 # consacrer
1:1 15:1 24:1 33:1 55:1 90:1 141:1 220:1 285:1 # influencer
1:1 11:1 56:1 79:1 90:1 194:1 222:1 # incapable
6:1 37:1 39:1 216:1 245:1 287:1 # commune
2:1 3:1 13:1 28:1 119:1 # attitude
9:1 17:1 35:1 37:1 39:1 81:1 116:1 135:1 154:1 # comportemental
18:1 34:1 37:1 39:1 42:1 58:1 79:1 105:1 135:1 277:1 # comparaison
3:1 4:1 18:1 19:1 28:1 30:1 49:1 51:1 71:1 76:1 106:1 183:1 213:1 # traditionnel
10:1 27:1 28:1 87:1 128:1 139:1 293:1 # sagittal
3:1 4:1 19:1 28:1 49:1 51:1 71:1 76:1 80:1 # audition
3:1 13:1 18:1 45:1 70:1 84:1 208:1 225:1 295:1 # accélération
3:1 8:1 16:1 25:1 38:1 57:1 63:1 111:1 120:1 122:1 253:1 260:1 # antigénique
11:1 39:1 91:1 148:1 # couple
5:1 32:1 55:1 # cest
4:1 19:1 33:1 44:1 51:1 114:1 140:1 # version
13:1 37:1 74:1 79:1 132:1 149:1 173:1 207:1 # hépatomégalie
39:1 91:1 # coup
21:1 39:1 45:1 87:1 269:1 # coxsackie
3:2 4:1 28:1 32:1 39:1 73:1 119:1 226:1 298:1 # constitution
2:1 3:1 9:1 13:1 28:1 31:1 33:1 84:1 110:1 168:1 254:1 290:1 # dermatite
3:1 4:1 13:1 18:1 19:1 30:1 51:1 71:1 76:1 84:1 93:1 150:1 158:1 183:1 242:1 295:1 # filtration
1:1 9:1 28:1 33:1 66:1 90:1 168:1 # inciter
14:1 20:1 23:1 67:1 80:1 # aureus
1:1 6:1 10:1 29:1 50:1 52:1 65:1 106:1 111:1 170:1 246:1 # adrénaline
29:1 34:1 36:1 174:1 222:1 278:1 # affaiblir
4:1 6:1 33:1 91:1 105:1 213:1 301:1# soupçonner
4:1 9:1 16:1 18:1 35:1 39:1 81:1 135:1 154:1 262:1 298:1 # contemporain
1:1 128:1 139:1 192:1 # vagin
4:1 19:1 44:1 50:1 51:1 54:1 58:1 66:1 101:1 219:1 # précision
22:1 33:1 161:1 208:1 # léser
11:1 15:1 37:1 43:1 55:1 75:1 90:1 105:1 285:1 # somnolence
13:1 19:1 44:1 53:1 78:1 79:1 85:1 118:1 206:1 # physiopathologique
1:1 6:1 26:1 35:1 52:1 53:1 81:1 118:1 # porphyrine
9:1 64:1 # mixte
4:1 9:1 33:1 39:1 48:1 73:1 200:1 298:1 # consulter
1:1 6:1 33:1 37:1 50:1 52:1 54:1 64:1 188:1 258:1 # prédominer
23:1 24:2 25:1 46:1 # queue
10:1 20:1 50:1 65:1 111:1 200:1 # surrénal
5:1 67:1 77:1 91:1 105:1 134:1 224:1 # sous-types
39:1 75:1 # col
3:1 8:1 16:1 28:1 33:1 119:1 120:1 252:1 253:1 275:1 # antituberculeux
14:1 32:1 36:1 58:1 74:1 86:1 103:1 203:1 # histoire
3:1 4:1 13:1 19:1 26:1 51:1 70:1 71:1 76:1 84:1 150:1 156:1 158:1 191:1 192:1 264:1 # dérivation
1:1 3:1 5:1 13:1 32:1 114:1 122:1 207:1 # investigation
3:1 4:2 19:1 51:1 59:1 71:1 76:1 90:1 169:1 270:1 276:1 # jonction
2:1 33:1 35:1 39:1 45:1 # accorder
1:1 15:1 24:1 141:1 220:1 # influenzae
4:1 14:1 33:1 39:1 70:1 220:1 298:1 # conférer
4:1 7:1 24:1 25:1 38:1 46:1 57:1 62:1 72:1 90:1 103:1 186:1 # bronchique
1:1 10:1 17:1 58:1 63:1 209:1 # albinisme
4:1 22:2 39:1 104:1 127:2 298:1 # second|seconde
13:1 37:1 39:1 45:1 88:1 231:1 236:1 287:1 # accommodation
8:1 13:1 18:1 30:1 56:1 73:1 82:1 99:1 183:1 239:1 299:1 # translocation
14:1 33:1 35:1 82:1 148:1 268:1 # explorer
144:1 # pcr
35:1 36:1 64:1 110:1 188:1 256:1 # dormir
24:1 25:1 38:1 46:1 57:1 62:1 111:1 162:1 242:1 # bénéfique
72:1 210:1 # sèche
37:1 43:1 149:1 287:1 # nommé
7:1 28:1 41:1 54:1 64:1 94:1 146:1 269:1 # proximité
5:1 7:1 20:1 22:1 23:1 54:1 68:1 94:1 109:1 218:1 # professeur
9:1 13:1 18:1 27:1 42:1 45:1 56:1 59:1 142:1 # cataracte
7:1 15:1 21:1 32:1 41:1 49:1 70:1 # stéroïdien
17:1 33:1 37:1 43:1 111:1 156:1 287:1 # dénommer
28:1 29:1 41:1 88:1 93:1 209:1 257:1 # mobilité
4:2 19:1 39:1 44:1 51:1 67:1 90:1 141:1 215:1 298:1 # conclusion
3:1 4:1 19:1 50:1 51:1 71:1 76:1 121:1 144:1 268:1 # excrétion
3:1 4:1 13:1 19:1 27:1 51:1 71:1 76:1 84:1 106:1 112:1 150:1 158:1 194:1 236:1 # adaptation
7:1 14:1 36:1 45:1 86:1 144:1 203:1 # accroire
3:1 7:1 14:1 54:1 59:1 60:1 94:1 138:1 163:1 169:1 231:1 # reproduction
14:1 15:1 50:1 54:1 55:1 70:1 90:1 285:1 # préférence
3:1 4:1 13:1 19:1 27:1 28:1 29:1 51:1 64:1 71:1 76:1 84:1 146:1 150:1 158:1 # limitation
15:1 16:1 17:1 22:1 27:1 34:1 36:1 89:1 100:1 171:1 211:1 # segmentaire
1:1 3:1 7:1 16:1 30:1 59:1 60:1 163:1 169:1 205:1 231:1 # introduction
11:1 14:1 33:1 95:1 114:1 # relever
11:1 32:1 74:1 75:1 198:1 206:1 # systole
28:1 35:1 41:1 49:1 88:1 97:1 209:1 # morbidité
7:1 34:1 36:1 54:1 61:1 74:1 94:1 100:1 115:1 136:1 # protozoaire
1:2 3:1 5:1 9:1 16:1 32:1 234:1 262:1 # l’intestin
5:1 24:1 32:1 91:1 228:1 # ouest
24:1 25:1 38:1 46:1 57:1 62:1 95:1 128:1 # belgique
8:1 9:1 18:1 28:1 33:1 49:1 149:1 168:1 239:1 # méditerranéen
14:1 34:1 36:1 86:1 100:1 107:1 113:1 124:1 # aviaire
8:1 10:1 65:1 # anal
14:1 26:1 42:1 # arrière
3:1 35:1 39:1 58:1 75:1 105:1 116:1 # cortisol
8:1 27:1 41:1 43:1 47:1 121:1 # tétanos
3:1 13:1 19:1 29:1 56:1 69:1 71:1 84:1 135:1 146:1 148:1 150:1 # implication
1:1 13:1 49:1 58:1 64:1 65:1 109:1 167:1 214:1 233:1 258:1 # dissémination
164:1 218:1 # l’effet
15:1 55:1 90:1 139:1 199:1 285:1 # agence
7:1 14:1 30:1 45:1 144:1 # accroître
1:1 4:1 16:1 27:1 34:1 75:1 82:1 # involontaire
20:1 81:1 97:1 200:1 203:1 # surpoids
1:1 16:1 18:1 30:1 67:1 102:1 131:1 183:1 189:1 245:1 # intramusculaire
3:1 8:1 16:1 27:1 32:1 58:1 102:1 103:1 120:1 253:1 # antihistaminique
24:1 25:1 29:1 38:1 46:1 57:1 62:1 75:1 247:1 # folique
12:1 27:1 45:1 48:1 59:1 77:1 127:1 131:1 145:1 229:1 237:1 259:1 # spectaculaire
67:1 82:1 99:1 131:1 # locus
8:1 72:1 90:1 96:1 210:1 # hanche
10:1 15:1 21:1 27:1 28:1 29:1 246:1 293:1 # italien
15:1 16:1 17:1 18:1 89:1 139:1 171:1 211:1 # fragment
15:1 21:1 26:1 70:1 111:1 162:1 264:1 # vénérien
4:1 # von
22:1 33:2 50:1 114:1 161:1 # réserver
11:1 21:1 23:1 64:1 163:1 167:1 225:1 # leucémie
18:1 28:1 30:1 34:1 183:1 268:1 # extrait
# cml
3:1 14:1 33:1 36:1 86:1 # tirer
8:1 14:1 72:1 90:1 96:1 144:1 # chancre
1:1 9:1 33:1 53:1 59:1 90:1 103:1 145:1 # sphincter
1:1 10:1 31:1 63:1 64:1 126:1 146:1 258:1 # minimal
28:1 49:1 # dit
4:1 # l’on
26:1 93:1 # avril
7:1 22:1 33:1 58:1 144:1 203:1 # croiser
14:1 35:1 170:1 # l’ordre
13:1 40:1 66:1 99:1 105:1 109:1 113:1 # l’association
4:1 14:1 201:1 247:1 # greffon
36:1 252:1 # l’irc
35:1 53:1 75:1 81:1 88:1 103:1 172:1 273:1 # polymorphisme
3:1 13:1 14:1 33:1 36:1 86:1 # attirer
3:1 7:1 25:1 38:1 53:1 57:1 61:1 115:1 162:1 173:1 204:1 221:1 265:1 # néphrotique
6:1 144:1 # crâne
13:1 26:1 41:1 56:1 58:1 70:1 85:1 121:1 132:1 264:1 # cathétérisme
3:1 12:1 13:1 25:1 31:1 38:1 40:1 57:1 84:1 148:1 204:1 221:1 254:1 # plasmatique
8:1 9:1 16:1 37:1 39:1 47:1 81:1 87:1 120:1 135:1 262:1 # composante
27:1 29:1 36:1 50:1 121:1 222:1 # rétablir
6:1 10:1 11:1 31:1 83:1 139:1 154:1 # allemagne
67:1 # pus
20:1 21:1 23:1 26:1 41:1 48:1 68:1 70:1 264:1 # ultérieur
12:1 14:1 34:1 36:1 48:1 78:1 81:1 86:1 100:1 107:1 229:1 248:1 274:1 286:1 # populaire
3:1 4:1 13:2 27:2 32:1 39:1 73:1 84:1 298:1 # constatation
6:1 # new
27:1 40:1 44:1 61:1 81:1 98:1 109:1 # potassium
26:1 27:1 28:1 29:1 36:1 93:1 209:1 # irritabilité
34:1 56:1 61:1 82:1 83:1 93:1 # caillot
2:1 4:1 33:1 104:1 247:1 # fonder
2:1 29:1 97:1 151:1 232:1 281:1 # lipide
5:1 8:1 14:1 16:1 27:1 32:1 120:1 196:1 # restant
4:1 6:1 14:1 30:1 31:1 81:1 138:1 154:1 # treponema
9:1 33:1 42:1 56:1 101:1 116:1 267:1 # écarter
11:1 15:1 33:1 114:1 # enlever
3:1 4:1 18:1 19:1 30:1 45:1 50:1 51:1 59:1 71:1 76:1 121:1 142:1 169:1 183:1 270:1 276:1 # rétraction
10:1 21:1 66:1 78:1 82:1 101:1 # alopécie
1:1 15:1 16:1 17:1 30:1 32:1 73:1 89:1 98:1 159:1 171:1 211:1 # instrument
9:1 14:1 18:1 34:1 35:1 36:1 81:1 86:1 100:1 107:1 135:1 154:1 # temporaire
18:1 33:1 77:1 194:1 # frapper
4:1 33:1 65:1 77:1 105:1 139:1 140:1 199:1 213:1 # personnage
8:1 12:1 104:1 217:1 # gland
14:1 26:1 42:1 263:1 # barrière
36:1 252:1 # irc
10:1 17:1 49:1 58:1 79:1 141:1 # paludisme
37:1 47:1 48:1 70:1 82:2 149:1 159:1 217:1 # glomérulosclérose
3:1 10:1 26:1 28:1 30:1 31:1 126:1 226:1 244:1 297:1 # malnutrition
28:1 36:1 66:1 131:1 252:1 292:1 # circuit
8:1 18:1 26:1 30:1 73:1 112:1 144:1 183:1 189:1 232:1 239:1 299:1 # transcription
8:1 12:1 130:1 149:1 199:1 # mélange
17:1 33:2 110:1 218:1 # fermer
14:1 30:1 32:1 39:1 74:1 99:2 112:1 138:1 238:1 # streptococcus
3:1 13:1 58:1 63:1 84:1 87:1 146:1 216:1 245:1 287:1 # immunisation
8:1 10:1 18:1 27:1 28:1 30:1 31:1 34:1 126:1 183:1 # maltraitance
3:1 35:1 39:2 61:1 69:1 85:1 116:1 132:1 # corticothérapie
6:1 33:1 139:1 207:1 # gagner
4:1 6:1 15:1 17:1 18:1 154:1 171:1 213:1 301:1# rayonnement
# h.
33:1 77:1 118:1 134:1 172:1 217:1 225:1 # hyperglycémie
3:1 5:1 14:1 21:1 54:1 196:1 272:1 # presbytie
22:1 65:1 194:1 198:1 230:1 # synapse
3:1 9:1 10:1 13:1 33:1 65:1 84:1 202:1 # alternatif
# hsv
13:1 22:1 32:1 41:1 47:1 74:1 243:1 # stéatose
22:1 36:1 40:1 109:1 203:1 # asseoir
6:1 47:1 53:2 92:1 145:1 249:1 289:1 # phosphène
21:1 29:1 33:1 91:1 222:1 275:1 # oublier
33:1 35:1 105:1 # absorber
26:1 36:1 91:1 # ouvrir
3:1 4:1 18:1 19:1 30:1 45:1 51:1 59:1 71:1 76:1 142:1 169:1 183:1 268:1 270:1 276:1 # extraction
26:1 54:1 98:1 146:1 245:1 # primum
1:1 6:1 33:1 52:1 64:1 102:1 258:1 268:1 # examiner
33:1 114:1 # ver
13:1 18:1 19:1 26:1 35:1 41:1 70:1 121:1 156:1 264:1 295:1 # détérioration
43:1 61:1 77:1 111:1 134:1 224:1 260:1 # génotype
3:1 24:1 25:1 26:1 28:1 38:1 46:1 57:1 62:1 144:1 204:1 221:1 227:1 # critique
3:1 24:1 25:1 38:1 46:1 57:1 62:1 81:1 121:1 204:1 221:1 227:1 # poétique
1:1 9:1 10:1 11:1 16:1 33:1 83:1 192:1 262:1 # intervalle
4:1 21:1 33:1 34:1 58:1 63:1 87:1 105:1 213:1 # saisonnier
33:1 41:1 50:1 114:1 116:1 186:1 # vertébré
85:1 132:1 # thé
6:1 35:1 39:1 # corne
1:1 9:2 16:1 28:1 33:1 64:1 110:1 262:1 # intermittent
4:1 5:1 14:1 35:1 39:1 81:1 104:1 145:1 196:1 # correspondant
10:1 27:1 121:1 149:1 293:1 # métal
3:1 4:1 16:1 26:1 30:1 39:1 226:1 278:1 297:1 298:1 # contribution
22:1 127:1 # sec
1:1 64:1 102:1 162:1 258:1 # aminé
26:1 28:1 42:1 49:1 56:1 69:1 70:1 264:1 267:1 # péricardite
22:1 33:1 34:1 58:1 109:1 263:1 # abaisser
15:1 66:1 90:1 114:1 191:1 199:1 # gencive
58:1 82:1 91:1 292:1 # louis
1:1 44:1 58:1 203:1 # voisin
20:1 # pur
3:1 4:1 19:1 26:1 28:1 30:1 51:1 71:1 76:1 226:1 244:1 297:1 # nutrition
5:1 11:1 15:1 55:1 75:1 90:1 106:1 157:1 188:1 189:1 # adolescence
9:1 15:1 32:1 58:1 90:1 268:1 # l’existence
2:1 26:1 42:1 56:1 69:1 70:1 264:1 267:1 # péricarde
15:1 16:1 17:1 27:1 80:1 89:1 171:1 211:1 # l’augmentation
10:1 17:1 29:1 39:1 58:1 75:1 # alcoolisme
8:1 32:1 37:1 47:1 74:1 82:1 255:1 # ankylostome
4:1 8:1 43:1 63:1 188:1 192:1 # donovani
9:1 28:1 35:1 168:1 209:1 # orbite
14:1 20:2 39:1 91:1 # courbure
1:1 21:1 26:1 30:1 32:1 60:1 67:1 104:1 297:1 # industrie
1:1 6:1 9:1 33:2 52:1 64:1 110:1 258:1 # terminer
35:1 50:1 74:1 80:1 226:1 291:1 # l’autorégulation
4:1 19:1 37:1 39:1 44:1 51:1 58:1 64:1 109:1 287:1 # commission
82:1 # loa
20:1 119:1 226:1 # futur
14:1 23:1 144:1 197:1 # creux
45:1 66:1 67:1 83:1 93:1 141:1 263:1 # bacillus
10:1 18:1 21:1 29:1 30:1 32:1 67:1 80:1 183:1 246:1 # australie
4:1 34:1 58:1 87:1 105:1 # saison
14:1 15:1 16:1 22:1 27:1 50:1 54:1 89:1 138:1 161:1 # représentation
15:1 16:1 17:1 33:1 89:1 167:1 199:1 # émergent
2:1 9:1 15:1 16:1 45:1 66:1 89:1 95:1 97:1 262:1 281:1 # accidentel
22:1 33:1 34:1 58:1 109:1 263:1 # baisser
26:1 54:1 # prix
# -c
3:1 9:1 12:1 13:1 23:1 32:1 48:1 125:1 146:1 229:1 245:1 283:1 # stimulateur
8:1 21:1 33:1 124:1 # janvier
8:1 16:1 26:1 35:1 58:1 87:1 120:1 174:1 # favorisants
1:1 3:1 15:1 21:1 50:1 63:1 121:1 # rétinien
14:1 20:1 23:1 26:1 91:1 122:1 197:1 # rigoureux
9:1 28:1 33:1 66:1 67:1 168:1 189:1 200:1 # susciter
11:1 88:1 93:1 146:1 209:1 257:1 287:1 # immobile
14:1 20:1 35:1 72:1 82:1 159:1 # chlorure
1:1 33:1 65:1 77:1 194:1 233:1 # inaperçu
3:1 8:1 16:1 69:1 74:1 80:1 120:1 226:1 253:1 261:1 # auto-anticorps
11:1 48:1 119:1 275:1 282:1 # tubule
2:1 4:1 7:1 20:1 23:1 54:1 68:1 94:1 104:1 247:1 # profondeur
11:1 33:1 83:1 91:1 93:1 105:1 292:1 # souiller
7:1 14:1 30:1 144:1 # croître
10:1 27:1 28:1 29:1 41:1 61:1 74:1 246:1 293:1 # totalité
25:1 38:1 42:1 49:1 56:1 57:1 99:1 267:1 # myocardique
12:1 14:1 34:1 36:1 75:1 86:1 100:1 105:1 107:1 248:1 274:1 286:1 # solaire
127:1 # ecg
3:1 4:1 19:1 51:1 71:1 76:1 78:1 112:1 # option
4:1 31:1 34:1 58:1 105:1 # maison
13:1 156:1 263:1 # débat
20:1 23:1 68:1 77:1 # peur
1:1 15:1 21:1 26:1 63:1 99:1 104:1 144:1 188:1 # endocrinien
1:1 16:1 18:1 30:1 41:1 70:1 183:1 226:1 # intra-utérin
12:1 14:1 34:1 36:1 48:1 86:1 100:1 107:1 119:1 229:1 248:1 274:1 275:1 286:1 # tubulaire
4:1 30:1 32:1 39:1 40:1 73:1 99:1 105:1 192:1 298:1 # vasoconstriction
1:1 63:1 111:1 130:1 149:1 199:1 # méninge
3:1 4:1 19:1 22:1 50:1 51:1 59:1 71:1 76:1 127:1 161:1 169:1 259:1 270:1 276:1 # résection
22:1 40:1 72:1 96:1 109:1 # chasse
7:1 53:1 96:1 99:1 118:1 170:1 173:1 212:1 225:1 251:1 # hydrocéphalie
14:1 34:1 36:1 86:1 100:1 107:1 192:1 # ovaire
3:1 13:1 15:1 16:1 19:1 21:1 26:1 27:1 35:1 71:1 84:1 89:1 150:1 # orientation
14:1 25:1 29:1 33:1 93:1 186:1 278:1 292:1 # équilibrer
18:1 24:1 25:1 33:1 38:1 46:1 49:1 57:1 62:1 70:1 106:1 # éradiquer
12:1 33:1 114:1 # laver
11:1 33:1 36:1 48:1 66:1 131:1 237:1 252:1 282:1 # circuler
# avc
39:1 77:1 78:1 90:1 198:1 230:1 # syncope
14:1 33:1 50:1 70:1 101:1 131:1 219:1 # récupérer
4:1 8:1 19:1 44:1 51:1 73:1 79:1 268:1 299:1 # expansion
3:1 24:1 25:1 32:1 38:1 40:1 46:1 57:1 62:1 79:1 145:1 204:1 221:1 227:1 # spastique
1:1 3:1 13:1 18:1 30:1 84:1 93:1 183:1 220:1 242:1 295:1 # infiltration
3:1 4:1 13:1 19:1 26:1 27:1 28:1 36:1 51:1 71:1 76:1 84:1 150:1 158:1 # irritation
21:1 26:1 33:1 # février
11:1 27:1 222:1 # table
1:1 3:1 13:1 31:1 84:1 254:1 # matin
1:1 22:1 40:1 65:1 143:1 233:1 # kinase
18:1 30:1 183:1 268:1 # extra
7:1 13:1 53:1 78:1 79:1 85:1 162:1 173:1 265:1 # néphropathie
1:1 14:1 18:1 34:1 104:1 144:1 170:1 # craindre
4:1 8:1 19:1 29:1 51:1 65:1 130:1 207:1 213:1 217:1 # ganglionnaire
14:1 48:1 # l’ulcère
9:1 33:1 61:1 188:1 # doter
39:1 41:1 45:1 59:1 70:1 142:1 257:1 263:1 # mycobactérie
11:1 18:1 19:1 30:1 48:1 75:1 124:1 183:1 # ultraviolet
56:1 82:1 99:1 139:1 199:1 222:1 # blocage
7:1 39:1 47:1 78:1 151:1 186:1 189:1 242:1 278:1 # fibroscopie
14:1 33:1 35:1 43:1 122:1 # ignorer
3:1 7:1 13:1 25:1 27:1 32:1 38:1 47:1 54:1 57:1 84:1 94:1 204:1 221:1 # prostatique
1:1 3:1 4:1 19:1 28:1 51:1 71:1 76:1 103:1 209:1 278:1 # inhibition
4:1 8:1 50:1 55:1 65:1 90:1 105:1 161:1 285:1 # résonance
35:1 58:1 63:1 78:1 81:1 116:1 119:1 216:1 # opportuniste
9:1 13:1 18:1 20:1 23:1 68:1 70:1 78:1 125:1 147:1 283:1 295:1 # opérateur
14:1 33:1 91:2 # ouvrer|ouvrir
3:1 13:1 24:1 25:1 38:1 40:1 44:1 46:1 57:1 62:1 84:1 113:1 204:1 221:1 227:1 # asiatique
8:1 27:1 44:1 48:1 146:1 162:1 245:1 # simultané
28:1 33:1 41:1 44:1 63:1 114:1 140:1 191:1 216:1 # université
93:1 # l’œil
9:2 268:1 # texte
12:1 22:1 42:1 58:1 109:1 128:1 154:1 # élargissement
22:1 33:1 47:1 81:1 156:1 173:1 243:1 # déposer
3:1 5:1 8:1 14:1 16:1 54:1 97:1 120:1 156:1 173:1 196:1 253:1 # antidépresseur
1:1 41:1 88:1 167:1 203:1 # témoin
9:1 12:1 13:1 31:1 40:1 95:1 254:1 283:1 # matelas
2:1 3:1 77:1 97:1 112:1 138:1 238:1 281:1 # peptide
11:1 15:1 16:1 36:1 48:1 89:1 124:1 159:1 282:1 # virulent
10:1 27:1 121:1 208:1 293:1 # létal
42:1 53:1 96:1 212:1 230:1 # pharynx
3:1 91:1 93:1 226:1 # outil
13:1 21:1 27:1 # ataxie
1:1 4:1 42:1 63:1 73:1 79:1 105:1 277:1 # parkinsonien
7:1 30:1 36:1 50:1 67:1 121:1 124:1 159:1 205:1 # rétrovirus
12:1 45:1 55:1 148:1 # placebo
1:1 14:1 16:1 33:1 41:1 201:1 # intégrer
4:1 25:1 # qu’on
2:1 28:1 96:1 119:1 209:1 # habitude
12:1 17:1 40:1 74:1 78:1 148:1 269:1 # toxoplasme
5:1 7:1 11:1 30:1 91:1 157:1 205:1 222:1 275:1 # troubles
20:1 22:1 23:1 34:1 58:1 68:1 79:1 109:1 173:1 # épaisseur
2:1 33:1 66:1 97:1 141:1 163:1 281:1 # élucider
17:1 172:1 273:1 # lyme
14:1 186:1 225:1 # célèbre
6:1 7:1 41:1 70:1 121:1 132:1 176:1 289:1 # hétérogène
8:1 16:1 45:1 56:1 85:1 88:1 96:1 102:1 120:1 # acanthamoeba
42:1 79:1 116:1 156:1 173:1 277:1 # départ
11:1 83:1 93:1 114:1 279:1 # veille
4:1 10:1 13:1 27:1 65:1 162:1 293:1 # néonatal
12:1 13:1 148:1 # plat
14:1 31:2 34:1 36:1 86:1 100:1 102:1 107:1 287:1 # mammaire
12:1 45:1 48:1 98:1 131:1 229:1 245:1 # l’accumulation
11:1 14:1 15:1 33:1 43:1 91:1 95:1 114:1 # renouveler
11:1 33:1 45:1 48:1 98:1 131:1 245:1 282:1 # accumuler
9:1 13:1 74:1 79:1 99:1 132:1 173:1 240:1 272:1 # hépatocyte
1:1 10:1 65:1 145:1 151:1 233:1 # spinal
3:1 33:1 48:1 114:1 131:1 191:1 237:1 # cultiver
2:1 7:1 33:1 70:1 110:1 189:1 208:1 215:1 231:1 # sclérodermie
11:1 18:1 20:1 60:1 222:1 # durable
20:1 22:1 23:1 40:1 68:1 72:1 96:1 109:1 # chasseur
29:1 33:1 122:1 199:1 222:1 257:1 # obliger
1:1 14:1 35:1 75:1 82:1 104:1 188:1 # indolore
9:1 20:1 23:1 59:1 68:1 99:1 125:1 147:1 188:1 # docteur
26:1 35:1 55:1 69:1 202:1 242:1 # orifice
4:1 8:1 16:1 27:1 32:1 58:1 63:1 120:1 139:1 # antagoniste
1:1 34:1 263:1 # bain
7:1 30:1 91:1 205:1 # trou
15:1 77:1 78:1 82:1 95:1 114:1 # enveloppe
10:1 11:1 102:1 108:1 236:1 # amygdale
1:1 4:1 6:1 7:1 52:1 61:1 63:1 70:1 74:1 115:1 214:1 # sérotonine
6:1 33:1 82:1 122:1 203:1 # éloigner
14:2 20:1 164:1 # uretère
1:1 28:1 44:1 70:1 85:1 132:1 161:1 162:1 # kinésithérapie
1:1 3:1 16:1 18:1 66:1 122:1 189:1 194:1 201:1 253:1 # scintigraphie
8:1 27:1 32:1 40:1 44:1 55:1 58:1 90:1 109:1 285:1 # assistance
1:1 3:1 15:1 16:1 21:1 31:1 34:1 253:1 # maintien
15:1 16:1 45:1 55:1 89:1 106:1 # adjacent
14:1 24:1 # revue
3:1 24:1 25:1 28:1 29:1 38:1 46:1 57:1 62:1 75:1 81:1 204:1 221:1 227:1 # politique
14:2 15:1 30:1 32:1 58:1 128:1 # enregistrement
4:1 10:1 16:1 26:1 27:1 35:1 92:1 293:1 # horizontal
4:1 16:1 88:1 102:1 # amont
24:1 25:1 26:1 33:1 38:1 46:1 57:1 62:1 174:1 186:1 # fabriquer
3:1 5:1 9:1 11:1 32:1 48:1 69:1 131:1 234:1 237:1 282:1 # testicule
7:1 85:1 201:1 # growth
35:1 # or
7:1 13:1 17:1 37:1 70:1 85:1 123:1 132:1 235:1 # athérome
53:1 # ph
37:1 43:1 111:1 145:1 148:1 149:1 207:1 208:1 # splénomégalie
31:1 35:1 # major
29:1 42:1 64:1 83:1 93:1 113:1 # milliard
4:1 6:1 # axone
2:1 3:1 9:1 15:1 16:1 32:1 58:1 89:1 253:1 # dentiste
45:1 56:1 66:1 69:1 242:1 # l’efficacité
4:1 39:1 213:1 244:1 298:1 # connu
1:1 40:1 44:1 109:1 263:1 # bassin
7:1 21:1 70:1 209:1 257:1 # aérobie
4:1 28:1 64:1 72:1 74:1 92:1 99:1 104:1 170:1 # mitochondrie
11:1 15:1 16:1 17:1 39:1 48:1 89:1 91:1 101:1 154:1 171:1 211:1 282:1 # écoulement
2:1 97:1 141:1 281:1 292:1 # fluide
1:1 3:1 33:1 45:1 59:1 65:1 114:1 142:1 169:1 191:1 233:1 # inactiver
29:1 69:1 222:1 275:1 # public
14:1 15:1 16:1 30:1 89:1 114:1 # ventre
36:1 50:1 63:1 216:1 # réunir
7:1 28:1 30:1 124:1 205:1 # vitro
6:1 15:1 16:1 17:1 89:1 111:1 154:1 171:1 211:1 # événement
9:1 33:1 101:1 131:1 226:1 268:1 # exécuter
8:1 9:1 18:1 30:1 35:1 73:1 81:1 116:1 145:1 183:1 239:1 299:1 # transporter
4:1 9:1 16:1 33:1 88:1 262:1 # monter
9:1 33:1 164:1 # jeter
4:1 6:1 8:1 33:1 104:1 188:1 213:1 263:1 301:1# abandonner
1:1 16:1 21:1 23:1 26:1 41:1 70:1 264:1 # l’intérieur
14:1 29:1 35:1 95:1 113:1 # borrelia
11:1 15:1 16:1 17:1 58:1 75:1 89:1 105:1 154:1 171:1 211:1 # isolement
24:1 25:1 31:1 42:1 46:1 # marque
3:1 13:1 18:1 19:1 49:1 56:1 69:1 70:1 71:1 84:1 106:1 150:1 # éradication
11:1 33:1 114:1 # lever
3:1 4:2 5:1 19:1 32:1 39:1 51:1 71:1 76:1 130:1 199:1 298:1 # congestion
7:1 11:1 33:1 48:1 70:1 91:1 156:1 282:1 # dérouler
10:1 12:1 67:1 85:1 96:1 102:1 245:1 # thalamus
4:1 28:1 29:1 39:1 220:1 298:1 # conflit
8:1 14:1 21:1 35:1 43:1 268:1 # anorexie
14:1 20:1 30:1 # urètre
17:1 20:1 21:1 26:1 33:1 95:1 131:1 252:1 # mercuriel
10:1 15:1 22:1 26:1 29:1 35:1 73:1 105:1 113:1 246:1 # sensorialité
4:1 26:1 58:1 105:1 109:1 # frisson
10:1 21:1 27:1 28:1 29:1 246:1 293:1 # italie
# hsv-1
21:1 44:1 53:1 61:1 74:1 78:1 92:1 249:1 # photopsie
5:1 14:1 33:1 70:1 145:1 # espérer
7:1 13:1 31:1 37:1 72:1 189:1 206:1 235:1 254:1 265:1 # dyschromatopsie
32:1 33:1 74:1 99:1 # stocker
8:1 9:1 15:1 19:1 44:1 61:1 73:1 128:1 130:1 # angiotensine
12:1 14:1 34:1 36:1 48:1 86:1 100:1 107:1 229:1 248:1 274:1 286:1 291:1 # jugulaire
11:1 75:1 159:1 275:1 # rubéole
14:1 15:1 16:1 70:1 89:1 # afférent
11:1 25:1 83:1 95:1 223:1 # qu’elle
1:1 21:1 26:1 30:1 32:1 60:1 67:1 95:1 104:1 297:1 # industriel
8:1 21:1 64:1 79:1 104:1 156:1 167:1 # pandémie
1:1 9:2 16:1 262:1 279:1 # teinte
3:1 33:1 114:1 116:1 122:1 199:1 # vertige
1:1 4:1 19:1 44:1 51:1 58:1 66:1 90:1 # incision
3:1 4:1 19:1 22:1 51:1 59:1 71:1 76:1 127:1 169:1 259:1 270:1 276:1 # section
22:1 33:1 47:1 188:1 243:1 # doser
11:1 15:1 21:1 23:1 44:1 66:1 90:1 93:1 197:1 # silencieux
5:1 14:1 44:1 109:1 139:1 196:1 201:1 202:1 # agressif
4:1 6:1 16:1 20:1 33:1 39:1 74:1 91:1 298:1 # contourner
10:1 11:1 18:1 20:1 23:1 68:1 148:1 # pleural
1:1 9:1 13:1 33:1 64:1 65:1 110:1 121:1 156:1 233:1 258:1 # détermination
11:1 32:1 40:1 49:1 74:1 75:1 113:1 # diastole
2:2 8:1 31:1 104:1 154:1 # demande
1:1 6:1 15:1 16:1 27:1 34:1 52:1 55:1 89:1 # centaine
4:1 7:1 11:1 30:1 38:1 59:1 63:1 127:1 205:1 259:1 # électronique
7:1 13:1 24:1 25:1 30:1 38:1 46:1 53:1 57:1 62:1 78:1 103:1 205:1 300:1 # atrophique
1:1 6:1 52:1 77:1 279:1 # peine
14:1 20:1 122:1 242:1 291:1 # figure
8:1 12:1 33:1 55:1 90:1 285:1 # lancer
1:1 10:1 29:1 118:1 246:1 # hyalin
1:1 7:1 9:1 16:1 33:1 37:1 54:1 135:1 235:1 262:1 # interrompre
8:1 18:1 30:1 31:1 35:1 73:1 110:1 183:1 239:1 247:1 256:1 290:1 299:1 # transformation
3:1 13:1 19:1 65:1 71:1 84:1 111:1 150:1 260:1 269:1 # oxygénation
8:1 17:1 26:1 33:1 56:1 69:1 102:1 # american
3:1 12:1 42:2 48:1 69:1 79:1 116:1 131:1 229:1 237:1 277:1 # particularité
8:1 18:1 30:1 33:1 73:1 116:1 183:1 218:1 239:1 299:1 # transfert
11:1 48:1 79:1 80:1 173:1 282:1 # épaule
7:1 15:1 16:1 30:1 32:1 40:1 89:1 205:1 207:1 261:1 # gastro-entérite
# ml
3:1 24:1 25:1 32:1 38:1 46:1 57:1 62:1 204:1 206:1 221:1 227:1 240:1 # cystique
# uv
9:1 11:1 15:1 16:1 89:1 262:1 # lente
18:1 30:1 45:1 55:1 183:1 # trace
1:1 34:1 91:1 105:1 236:1 # soudain
6:1 20:1 33:1 74:1 91:1 # tourner
15:1 36:1 42:1 63:1 79:1 114:1 277:1 # parvenir
7:1 12:1 34:1 64:1 69:1 93:1 144:1 242:1 248:1 # microfilaires
3:1 12:1 24:1 25:1 32:1 38:1 40:1 46:1 57:1 62:1 204:1 221:1 227:1 # élastique
12:1 19:1 26:1 34:1 41:1 42:1 70:1 75:1 116:1 248:1 264:1 # artériolaire
11:1 33:1 72:1 75:1 77:1 92:1 118:1 134:1 252:1 # hypercholestérolémie
4:1 18:1 39:1 44:1 70:1 73:1 97:1 156:1 298:1 # considérable
93:1 242:1 # film
15:1 21:1 55:1 66:1 90:1 189:1 285:1 # science
18:1 19:1 49:1 106:1 # radio
10:1 17:1 33:1 37:1 39:1 66:1 113:1 252:1 287:1 # commercialiser
2:1 33:1 66:1 97:1 101:1 156:1 281:1 # décider
8:1 18:1 20:1 40:1 55:1 90:1 109:1 200:1 239:1 285:1 # assurance
3:1 8:1 16:1 25:1 28:1 38:1 41:1 57:1 120:1 204:1 221:1 253:1 292:1 # antiquité
15:1 38:1 39:1 47:1 78:1 104:1 151:1 188:1 189:1 # endoscopique
40:1 59:1 77:1 127:1 145:1 259:1 # l’aspect
2:1 7:1 33:1 54:1 94:1 99:1 225:1 # procéder
1:1 12:1 34:1 83:1 93:1 248:1 291:1 292:1 # guillain-barré
45:1 50:1 87:1 144:1 # sacré
82:1 91:1 # flou
8:1 9:1 18:1 30:1 35:1 73:1 81:1 116:1 145:1 183:1 239:1 299:1 # transporteur
18:1 91:1 139:1 199:1 # ouvrage
21:1 32:1 40:1 63:1 85:1 111:1 132:1 # myasthénie
14:1 44:1 67:1 81:1 91:1 109:1 # poussière
10:1 12:1 42:1 # kala-azar
2:1 9:1 12:1 35:1 83:1 95:1 164:1 223:1 # bordetella
15:1 16:1 17:1 26:1 70:1 89:1 146:1 171:1 211:1 264:1 268:1 # expérimenter
27:1 34:1 93:1 121:1 # bétail
15:1 22:1 73:1 77:1 156:1 173:1 # dépense
27:1 # bêta
50:1 54:1 # pré
35:1 53:1 88:1 117:1 132:1 # morphée
2:1 5:1 14:1 15:1 55:1 104:1 133:1 170:1 189:1 # descendre
4:1 19:1 44:1 51:1 58:1 66:1 101:1 156:1 # décision
5:1 22:1 33:1 55:1 109:1 # cesser
8:1 12:1 16:1 36:1 48:1 66:1 120:1 131:1 229:1 237:1 252:1 # circulant
17:1 98:1 208:1 291:1 # légume
22:1 45:1 47:1 66:1 97:1 188:1 243:1 # acidose
9:1 14:1 22:1 112:1 138:1 154:1 186:1 238:1 # septembre
1:1 6:1 33:1 37:1 52:1 64:1 188:1 258:1 # dominer
17:1 # hème
5:1 32:1 # west
41:1 45:1 48:1 131:1 174:1 237:1 # faculté
21:1 26:2 53:1 70:2 132:1 232:1 264:2 # périphérie
14:1 26:1 36:1 39:1 91:1 127:1 # recouvrir
14:1 29:1 191:1 # livre
1:1 3:1 5:1 13:1 19:1 27:1 32:1 71:1 84:1 150:1 218:1 220:1 # infestation
4:1 34:1 58:1 65:1 81:1 194:1 # japonais
8:1 16:1 27:1 120:1 156:1 226:1 # débutant
5:1 7:1 61:1 70:1 77:1 115:1 134:1 214:1 224:1 # sérotypes
2:1 5:1 8:1 15:1 16:1 55:1 104:1 120:1 133:1 189:1 236:1 # descendant
18:1 22:1 37:1 40:1 41:1 70:1 82:1 143:1 149:1 # télomérase
11:1 20:1 33:1 50:1 114:1 200:1 # surélever
24:1 25:1 29:1 46:1 113:1 # cœliaque
24:1 25:1 33:1 38:1 46:1 57:1 62:1 151:1 # piquer
3:1 4:1 6:1 19:1 51:1 61:1 71:1 76:1 88:1 95:1 167:1 213:1 301:1# émotionnel
8:1 16:1 58:1 87:1 109:1 120:1 292:1 # puissant
164:1 257:1 # l’objet
14:1 27:1 28:1 29:1 34:1 36:1 64:1 86:1 93:1 100:1 107:1 # militaire
3:1 13:1 18:1 70:1 84:1 135:1 146:1 202:1 295:1 # impératif
25:1 127:1 # québec
1:1 6:1 8:1 12:1 52:1 63:1 149:1 # mélanine
10:1 27:1 121:1 260:1 293:1 # végétal
14:1 131:1 191:1 292:1 # cuivre
10:1 28:1 29:1 85:1 113:1 132:1 151:1 173:1 # épithélial
96:1 # nyha
1:1 3:1 4:1 6:1 15:1 16:2 39:1 52:1 89:1 253:1 298:1 # continent
1:1 6:1 43:1 44:1 47:1 52:1 106:1 111:1 156:1 # adénosine
6:1 33:1 42:1 79:1 173:1 277:1 # épargner
6:1 176:1 268:1 289:1 # exogène
5:1 17:1 87:1 109:1 139:1 199:1 # message
12:1 33:1 40:1 44:1 77:1 118:1 134:1 148:1 # hyperplasie
14:1 29:1 36:1 135:1 148:1 154:1 # remplir
17:1 42:1 110:1 # arme
33:1 42:1 72:1 96:1 199:1 # charger
1:1 18:1 34:1 201:1 # grain
10:1 82:1 83:1 207:1 # gallo
4:1 7:1 33:1 39:1 70:1 99:1 114:1 214:1 298:1 # séroconversion
14:1 18:1 30:1 34:1 36:1 86:1 100:1 107:1 183:1 268:1 # extraire
# nœud
32:1 33:1 74:1 77:1 78:1 # stopper
7:1 8:1 16:1 58:1 87:1 109:1 120:1 144:1 203:1 # croissant
3:1 8:1 11:1 16:1 93:1 120:1 138:1 151:1 173:1 253:1 # antiépileptiques
3:1 17:1 58:1 80:1 226:1 # autisme
114:1 # élève
72:1 103:1 130:1 216:2 291:1 # chikungunya
1:1 10:1 26:1 27:1 29:1 32:1 58:1 83:1 144:1 293:1 # cristallin
22:2 40:1 49:1 58:1 143:1 # disease
2:1 13:1 31:1 33:1 74:1 75:1 82:1 110:1 176:1 254:1 290:1 # dermatologique
8:1 18:1 101:1 144:1 239:1 # écran
15:1 49:1 113:1 231:1 # benzodiazépine
3:1 4:1 6:1 19:1 28:1 44:1 47:1 51:1 71:1 76:1 81:1 213:1 301:1# positionner
3:1 4:1 18:1 19:1 30:1 51:1 59:1 60:1 71:1 76:1 106:1 163:1 169:1 183:1 270:1 276:1 # traduction
9:1 33:1 50:1 121:1 144:1 268:1 # excréter
18:1 42:1 50:1 79:1 194:1 277:1 # réapparaître
11:1 44:1 93:1 138:1 151:1 173:1 # l’épilepsie
10:1 12:1 31:1 35:1 105:1 112:1 126:1 # malabsorption
32:1 40:1 41:1 49:1 74:1 113:1 208:1 # télédiastolique
6:1 33:1 44:1 122:1 # signer
21:1 44:1 74:1 78:1 80:1 226:1 # autopsie
18:1 21:1 42:1 79:1 128:1 148:1 194:1 208:1 277:1 # paraplégie
3:1 14:1 15:1 16:1 30:1 55:1 89:1 146:1 253:1 # centimètre
2:1 18:1 20:1 23:1 34:1 68:1 97:1 281:1 # raideur
10:1 53:1 96:1 173:1 208:1 212:1 225:1 # céphalé
33:1 103:1 114:1 191:1 # hiver
10:1 12:1 13:1 18:1 39:1 41:1 70:1 75:1 83:1 # collatéral
4:1 9:1 15:1 104:1 188:1 # tendon
1:1 6:1 45:1 52:1 55:1 56:1 69:1 242:1 # inefficace
55:1 151:1 # pièce
9:1 42:1 56:1 116:1 267:1 # carte
3:1 8:1 12:1 13:1 31:1 48:1 63:1 84:1 229:1 232:1 # manipulation
4:1 21:1 32:1 63:1 74:1 206:1 # dystonie
4:1 28:1 39:1 60:1 104:1 292:1 298:1 # conduit
1:1 16:1 18:1 30:1 183:1 # intra
3:1 29:1 48:1 56:1 69:1 148:1 232:1 245:1 # multiplication
1:1 3:1 11:1 16:1 28:1 33:1 48:1 119:1 253:1 282:1 # intituler
37:1 39:1 47:1 81:1 135:1 214:1 # composé
7:1 9:1 28:1 49:1 85:1 118:1 168:1 # thyroïdite
8:1 16:1 120:1 260:1 # géant
10:1 11:1 108:1 192:1 # ovale
27:1 33:1 42:1 79:1 116:1 139:1 199:1 277:1 # partager
9:1 33:1 50:1 173:1 226:1 # réputer
18:1 77:1 102:1 135:1 144:1 # crampe
7:1 54:1 94:1 99:1 156:1 225:1 # procédé
4:1 5:1 14:1 73:1 81:1 87:1 145:1 196:1 209:1 # responsabilité
3:1 8:1 16:1 120:1 253:1 # anti
9:1 15:1 17:1 42:1 79:1 116:1 154:1 156:1 171:1 173:1 277:1 # département
36:1 54:1 72:1 103:1 140:1 145:1 159:1 189:1 # hirschsprung
4:1 6:1 74:1 164:1 213:1 301:1# bâtonnet
17:1 37:1 82:1 123:1 # myélome
7:1 47:1 54:1 78:1 81:1 94:1 # propos
203:1 # voix
15:1 21:1 26:1 35:1 88:1 # moyen-orient_
5:1 14:2 33:1 36:1 86:1 145:1 151:1 196:1 # respirer
4:1 34:1 65:1 154:1 186:1 213:1 # embryonnaire
9:1 144:1 # crête
4:1 22:1 39:1 73:1 83:1 93:1 101:1 156:1 279:1 298:1 # déconseiller
# i.
11:1 15:1 19:1 55:1 75:1 90:1 124:1 285:1 # violence
3:2 13:1 45:1 50:1 59:1 84:1 142:1 169:1 191:1 192:1 # réactivation
19:1 25:1 38:1 57:1 64:1 72:1 99:1 103:1 146:1 209:1 # biochimique
10:1 17:1 33:1 37:1 39:1 66:1 113:1 252:1 287:1 # commercial
10:1 14:1 27:1 59:1 127:1 259:1 293:1 # rectal
17:1 37:1 43:1 106:1 111:1 123:1 156:1 # adénome
15:1 16:1 20:1 89:1 199:1 # urgent
4:1 90:1 225:1 247:1 # foncé
8:1 35:1 50:1 58:1 63:1 87:1 207:1 # réorganisation
8:1 18:1 35:1 130:1 199:1 239:1 # orange
8:1 35:1 130:1 # angor
9:1 33:1 72:1 226:1 # chuter
9:1 # boîte
1:1 6:1 26:1 36:1 40:1 52:1 145:1 151:1 # aspirine
1:1 10:1 49:1 60:1 97:1 104:1 124:1 191:1 # individualiser
9:1 28:1 42:1 53:1 96:1 128:1 130:1 168:1 212:1 230:1 # pharyngite
24:1 25:1 38:1 46:1 57:1 62:1 63:1 111:1 260:1 # génique
42:1 43:1 53:1 111:1 132:1 209:1 257:1 263:1 # phénobarbital
9:1 15:1 16:1 17:1 35:1 89:1 116:1 154:1 171:1 211:1 # avortement
4:1 7:1 15:1 36:1 124:1 # d’environ
4:1 21:1 33:1 63:1 74:1 77:1 116:1 118:1 134:1 # hypertonie
1:1 26:1 54:1 88:1 146:1 218:1 220:1 261:1 # primo-infection
5:1 14:1 19:1 44:1 54:1 109:1 196:1 200:1 # suppression
3:1 13:1 31:2 58:1 84:1 98:1 254:1 # rhumatismal
13:1 25:1 106:1 156:1 # adéquat
12:1 29:1 34:1 48:1 69:1 75:1 83:1 131:1 229:1 237:1 247:1 248:1 # folliculaire
1:1 3:1 13:1 37:1 39:1 79:1 84:1 90:1 135:1 278:1 # incompatible
20:1 # sœur
1:1 15:1 24:1 141:1 220:1 # influenza
11:1 67:1 148:1 268:1 # plexus
14:1 50:1 91:1 105:1 161:1 170:1 # résoudre
18:1 30:1 41:1 70:1 183:1 226:1 268:1 # extra-utérin
4:1 21:1 39:1 63:1 75:1 82:1 # colonie
4:1 5:1 14:1 19:1 44:1 50:1 51:1 109:1 196:1 201:1 # régression
1:1 8:1 16:1 27:1 32:1 73:1 120:1 # instant
8:1 16:1 17:1 85:1 120:1 268:1 # exanthème
7:1 12:1 45:1 53:1 54:1 59:1 78:1 94:1 118:1 142:1 255:1 300:1 # prophylactique
3:1 13:1 15:1 18:1 21:1 54:1 66:1 69:1 84:1 295:1 # praticien
3:1 4:1 19:1 28:1 44:1 47:1 51:1 71:1 76:1 78:1 81:1 # opposition
12:1 13:1 36:1 48:1 66:1 74:1 131:1 203:1 229:1 237:1 252:1 # circulatoire
13:1 29:1 56:1 69:1 156:1 # délicat
14:1 15:1 16:1 30:1 89:1 # d’entre
2:1 8:1 14:1 18:1 104:1 186:1 201:1 239:1 266:1 # grande-bretagne
25:1 45:1 58:1 292:1 # acquis
1:1 9:2 16:1 33:1 50:1 54:1 121:1 262:1 # interpréter
1:1 6:1 14:1 33:1 52:1 279:1 # freiner
6:1 39:1 99:1 230:1 # cockayne
3:1 9:1 28:1 32:1 168:1 206:1 240:1 # cystite
1:1 2:1 104:1 268:1 # index
33:1 55:1 97:1 124:1 156:1 161:1 # cervidés
4:1 19:1 26:1 36:1 51:1 124:1 # virion
14:1 53:1 58:1 64:1 132:1 145:1 167:1 # hémisphère
3:1 13:1 15:1 37:1 39:1 73:1 77:1 84:1 87:1 135:1 # compensation
4:1 10:1 19:1 50:1 51:1 65:1 128:1 # régional
3:1 13:1 29:1 58:1 84:1 87:1 88:1 93:1 209:1 257:1 # mobilisation
8:1 55:1 90:1 214:1 285:1 # séance
4:1 6:1 42:1 56:1 267:1 # carbone
8:1 12:1 14:1 18:1 34:1 36:1 48:1 86:1 100:1 107:1 201:1 229:1 239:1 244:1 248:1 274:1 286:1 # granulaire
3:1 4:1 13:1 31:1 36:1 39:1 84:1 110:1 220:1 242:1 254:1 290:1 298:1 # confirmation
1:1 64:1 258:1 # ml/min
14:1 42:1 186:1 # arbre
6:1 7:1 23:1 30:1 53:1 78:1 93:1 103:1 205:1 226:1 300:1 # neutrophile
82:1 217:1 257:1 # globe
1:1 11:1 44:1 58:1 124:1 222:1 278:1 # invisible
14:1 121:1 156:1 208:1 # délétère
14:1 24:1 25:1 46:1 127:1 201:1 # grecque
26:1 36:1 58:1 # iris
2:1 26:1 30:1 67:1 69:1 97:1 131:1 145:1 151:1 281:1 297:1 # tricuspide
10:1 24:1 25:1 38:1 46:1 56:1 57:1 62:1 66:1 # calcique
7:1 35:1 88:1 132:1 167:1 236:1 # hémorroïdaire
10:1 14:1 15:1 16:1 18:1 41:1 42:1 70:1 79:1 89:1 277:1 # parentéral
4:1 6:1 19:1 44:1 51:1 95:1 161:1 208:1 213:1 301:1# lésionnel
4:1 39:1 130:1 201:1 298:1 # congrès
22:1 58:1 109:1 131:1 292:1 # cuisse
11:1 33:1 78:1 148:1 188:1 # doppler
3:1 4:1 13:1 19:1 45:1 51:1 71:1 76:1 84:1 131:1 150:1 158:1 192:1 # évacuation
# hb
# cf
11:1 14:1 15:1 17:1 30:1 154:2 171:1 222:1 # tremblement
1:1 3:1 6:1 7:1 52:1 91:1 226:1 # routine
1:1 2:1 6:1 104:1 154:1 # indemne
3:1 13:1 26:1 35:1 58:1 74:1 80:1 84:1 87:1 226:1 # autorisation
# g6pd
4:1 14:1 35:1 43:1 105:1 # sonore
33:1 122:1 199:1 268:1 # exiger
4:1 7:1 12:1 36:1 43:1 45:1 75:1 145:1 151:1 # spironolactone
3:1 4:1 19:1 51:1 71:1 76:1 121:1 156:1 208:1 # délétion
17:1 33:1 77:1 110:1 145:1 # sperme
10:1 13:1 27:1 50:1 54:1 65:1 111:1 293:1 # prénatal
7:1 30:1 47:1 50:1 59:1 77:1 121:1 127:1 145:1 205:1 259:1 # rétrospectif
14:1 # père
22:1 26:1 31:1 34:1 58:1 102:1 109:1 122:1 201:1 # amaigrissement
67:1 # abus
4:1 7:1 53:1 162:1 173:1 265:1 # néphron
6:1 17:1 33:1 91:1 114:1 154:1 # gouvernement
7:1 8:1 16:1 47:1 70:1 87:1 120:1 189:1 208:1 215:1 # sclérosant
1:1 13:1 18:1 30:1 93:1 183:1 220:1 242:1 295:1 # infiltrat
3:1 8:1 16:1 35:1 39:1 69:1 120:1 253:1 # d’anticorps
4:1 5:1 9:2 16:1 32:1 33:1 39:1 234:1 262:1 298:1 # contester
144:1 # crp
22:1 33:1 58:1 63:1 146:1 216:1 245:1 287:1 # immuniser
12:1 14:1 34:1 36:1 48:1 82:1 86:1 100:1 107:1 217:1 229:1 248:1 257:1 274:1 286:1 # globulaire
14:1 49:1 58:1 144:1 164:1 189:1 # discret
15:1 25:1 # qu’en
1:1 22:1 58:1 64:1 66:1 90:1 102:1 109:1 154:1 258:1 # amincissement
20:1 60:1 # dur
24:1 26:1 33:1 36:1 122:1 291:1 # irriguer
45:1 72:1 75:1 92:1 121:1 224:1 225:1 255:1 # acétylcholine
8:1 15:1 21:1 49:1 56:1 65:1 106:1 # canadien
2:1 45:1 66:1 97:1 281:1 # l’acide
2:1 5:1 133:1 # aedes
3:1 4:1 19:1 26:1 28:1 30:1 51:1 71:1 76:1 213:1 226:1 244:1 297:1 # nutritionnel
47:1 66:1 72:1 92:1 99:1 105:1 198:1 # psychosocial
26:1 27:1 32:1 58:1 80:1 144:1 197:1 # cristaux
18:1 37:1 53:1 74:1 88:1 103:1 176:1 194:1 201:1 # tomographie
11:1 48:1 282:1 # ovule
7:1 22:1 45:1 58:1 109:1 144:1 154:1 203:1 # accroissement
1:1 4:1 9:1 16:2 18:1 30:1 34:1 39:1 183:1 262:1 298:1 # contrainte
114:1 186:1 # brève
13:1 18:1 33:1 70:1 77:1 118:1 134:1 295:1 # hyperkératose
8:1 18:1 26:1 30:1 73:1 112:1 144:1 183:1 189:1 232:1 239:1 299:1 # transcriptase
10:1 27:1 35:1 81:1 116:1 293:1 # portal
7:1 30:1 32:1 38:1 53:1 78:1 103:1 205:1 206:1 300:1 # dystrophique
1:1 6:1 25:1 29:1 38:1 52:1 57:1 148:1 268:1 # inexpliqué
3:1 4:1 8:1 28:1 32:1 39:1 73:1 119:1 298:1 # constituant
11:1 # râle
6:1 37:1 59:1 74:1 111:1 127:1 145:1 148:1 208:1 259:1 # splénectomie
36:1 124:1 214:1 # sévir
3:1 28:1 29:1 38:1 53:1 93:1 103:1 134:1 198:1 204:1 # syphilitique
14:1 72:1 # chèvre
4:1 33:1 55:1 90:1 247:1 285:1 # foncer
26:1 33:1 54:1 114:1 191:1 # priver
1:1 5:1 14:2 30:1 32:1 104:1 170:1 196:1 279:1 # restreindre
72:1 210:1 # tâche
93:1 # s’ils
10:1 12:1 113:1 209:1 # labial
6:1 20:1 49:1 # diurne
3:1 4:1 11:1 19:1 51:1 59:1 71:1 76:1 127:1 169:1 214:1 259:1 270:1 276:1 # sélection
2:1 7:1 18:1 30:1 50:1 106:1 121:1 176:1 201:1 205:1 # rétrograde
10:1 21:1 128:1 # myalgie
4:1 10:1 33:1 82:1 83:1 130:1 199:1 # allonger
11:1 33:1 39:1 91:1 148:1 # coupler
10:1 60:1 65:1 111:1 156:1 231:1 # duodénal
12:1 14:1 33:1 35:1 # élaborer
8:1 12:1 21:1 41:1 59:1 127:1 128:1 130:1 259:1 # télangiectasie
11:1 15:1 16:1 19:1 75:1 89:1 124:1 # violent
10:1 13:1 56:2 66:1 69:1 202:1 242:1 # calcification
2:1 4:1 58:1 63:1 97:1 105:1 113:1 281:1 # isoniazide
33:1 39:1 72:1 91:1 163:1 210:1 # coucher
15:1 16:1 17:1 50:1 89:1 144:1 167:1 171:1 211:1 268:1 # excrément
7:1 10:1 37:1 186:1 235:1 242:1 278:1 # fibromyalgiques
3:1 19:1 24:1 25:1 38:1 46:1 57:1 61:1 62:1 63:1 102:1 204:1 221:1 227:1 # amniotique
10:1 31:2 126:1 146:1 # maximal
9:1 # côte
9:1 12:1 13:1 15:1 16:1 89:1 283:1 # latent
7:1 8:1 53:1 128:1 130:1 162:1 173:1 265:1 # néphroangiosclérose
2:1 3:1 15:1 25:1 26:1 28:1 38:1 57:1 104:1 170:1 204:1 221:1 # dendritique
# d.
22:1 47:1 74:1 78:1 81:1 112:1 194:1 243:1 # apoptose
4:1 39:1 75:1 82:1 # colon
3:1 11:1 39:1 59:1 75:1 83:1 127:1 169:1 202:1 259:1 # collectif
19:1 25:1 35:1 88:1 292:1 # morquio
22:1 60:1 98:1 104:1 127:1 131:1 216:1 # secundum
# x.
# hsf
31:1 42:1 72:1 156:1 167:1 210:1 252:1 # démarche
67:1 131:1 163:1 245:1 # mucus
15:1 21:1 64:1 104:1 156:1 167:1 # endémie
8:1 16:1 18:1 120:1 139:1 192:1 201:1 # aggravant
1:1 29:1 101:1 156:1 215:1 # déclin
3:1 13:1 18:1 25:1 30:1 31:1 38:1 57:1 80:1 84:1 98:1 183:1 204:1 221:1 254:1 # traumatique
# g/l
17:1 33:1 110:1 218:1 # ferme
9:1 13:1 20:1 23:1 50:1 54:1 68:1 125:1 147:1 236:1 283:1 # prédateur
20:1 # fur
6:1 7:1 20:1 23:1 68:1 111:1 156:1 231:1 260:1 # neurodégénératives
# fsr
7:1 47:1 53:1 162:1 173:1 189:1 208:1 215:1 265:1 # néphrosclérose
3:1 10:1 13:1 19:1 27:1 28:1 71:1 79:1 84:1 150:1 151:1 # palpitation
8:1 13:1 49:1 56:1 97:1 104:1 236:1 # candidat
67:1 88:1 91:1 109:1 200:1 # moussu
4:1 8:1 12:1 16:1 48:1 60:1 104:1 120:1 229:1 # ondulant
22:1 67:1 80:1 96:1 109:1 # hausse
8:1 43:1 50:1 79:1 99:1 170:1 173:1 240:1 272:1 # drépanocytose
7:1 33:1 77:1 85:1 116:1 118:2 134:1 # hyperthyroïdie
21:1 44:1 67:1 109:1 159:1 # russie
4:1 49:1 104:1 # gondii
5:1 8:1 9:1 31:1 32:1 63:1 202:1 218:1 # manifeste
12:1 17:1 102:1 # lame
1:1 43:1 44:1 47:1 53:1 78:1 93:1 103:1 284:1 300:1 # éosinophile
3:1 13:1 34:1 58:2 84:1 87:2 174:1 # satisfaisant
9:1 14:1 33:1 121:1 208:1 # refléter
10:1 15:1 16:1 18:1 30:1 89:1 114:1 183:1 # ventral
1:1 9:1 33:1 34:1 58:1 64:1 65:1 105:1 110:1 233:1 258:1 # terminaison
8:1 79:1 135:1 224:1 273:1 # tympan
4:1 14:1 15:1 39:1 55:1 70:1 90:1 220:1 285:1 298:1 # conférence
12:1 36:1 42:1 128:1 # élargir
18:2 19:1 49:1 61:1 70:1 85:1 106:1 132:1 # radiothérapie
13:1 18:1 27:1 139:1 199:1 201:1 295:1 # grattage
207:1 # sga
22:1 172:1 206:1 # lyse
2:1 97:1 124:1 281:1 # vide
4:1 39:1 55:1 90:1 112:1 138:1 238:1 285:1 294:1 298:1 # concept
35:1 53:1 75:1 81:1 88:1 172:1 210:1 273:1 # polymorphe
21:1 29:1 53:1 78:1 88:1 93:1 103:1 132:1 167:1 300:1 # hémophilie
3:1 8:1 12:1 13:1 16:1 27:1 84:1 120:1 135:1 146:1 148:1 # implantation
5:1 14:1 44:1 54:1 109:1 156:1 173:1 196:1 202:1 # dépressif
1:1 43:1 58:1 72:1 103:1 203:1 284:1 # chinois
3:1 5:1 12:1 32:1 34:1 48:1 114:1 229:1 248:1 278:1 # vestibulaire
4:1 29:1 75:1 81:1 82:1 104:1 145:1 255:1 # spondylolisthésis
1:1 34:1 207:1 # gain
9:1 15:1 19:1 44:1 61:1 73:1 81:1 118:1 134:1 # hypotension
32:1 42:1 47:1 72:1 81:1 96:1 # post-charge
21:1 42:1 64:1 85:1 272:1 # arythmie
4:1 7:1 36:1 42:1 49:1 104:1 # arrondir
9:1 49:1 # diète
42:1 252:1 # arc
8:1 16:1 18:1 45:1 58:1 66:1 85:1 120:1 265:1 # anthracis
3:1 4:1 7:1 19:1 35:1 51:1 54:1 71:1 76:1 78:1 81:1 94:1 116:1 # proportionnel
64:1 65:1 88:1 102:1 132:1 167:1 230:1 231:1 # hémodynamique
45:1 218:1 263:1 # feedback
9:1 37:1 61:1 72:1 88:1 92:1 198:1 # psychomoteur
17:1 79:1 80:1 98:1 # paume
14:1 35:1 105:1 156:1 161:1 170:1 # désordre
11:1 # île
8:1 16:1 18:1 85:1 120:1 265:1 # anthrax
14:1 30:1 33:1 93:1 242:1 # filtrer
194:1 292:1 # appui
7:1 9:1 144:1 # croûte
48:1 67:1 82:1 99:1 131:1 141:1 237:1 # flocculus
33:1 91:1 114:1 116:1 # ouvert
1:1 16:1 34:1 87:1 # saint
9:1 23:1 39:1 125:1 197:1 # coûteux
43:1 141:1 146:1 216:1 245:1 287:1 # immunofluorescence
5:1 10:1 11:1 75:1 157:1 # alvéoles
2:1 33:1 75:1 88:1 97:1 110:1 151:1 172:1 173:1 281:1 # épidermolyse
9:1 14:1 33:1 70:1 135:1 154:1 # tempérer
6:1 37:1 39:1 45:1 79:1 135:1 139:1 # accompagnement
1:1 141:1 197:1 220:1 # influx
34:1 36:1 44:1 58:1 87:1 # saisir
6:1 21:1 33:1 111:1 128:1 # énergie
10:1 12:1 56:1 101:1 139:1 156:1 199:1 # décalage
2:1 34:1 97:1 281:1 # l’aide
3:1 13:1 22:1 33:1 50:1 54:1 84:1 161:1 192:1 # préservatif
8:1 10:1 31:1 63:1 126:1 146:1 # l’animal
17:1 33:1 35:1 110:1 156:1 247:1 256:1 # déformer
15:1 16:1 17:1 22:1 29:1 58:1 89:1 109:1 154:1 171:1 211:1 217:1 # glissement
9:1 102:1 207:1 # gamète
72:1 81:1 99:1 210:1 # poche
27:1 53:1 92:1 99:1 135:1 172:1 240:1 249:1 272:1 273:1 # lymphocytaire
6:1 7:1 30:1 32:1 176:1 205:1 289:1 # œstrogène
12:1 14:1 42:1 79:1 83:1 93:1 194:1 277:1 279:1 # appareillage
10:1 11:1 33:1 48:1 56:1 131:1 237:1 282:1 # calculer
11:1 19:1 26:1 42:1 75:1 192:1 # variole
31:1 39:1 42:1 45:1 53:1 75:1 82:1 96:1 110:1 212:1 290:1 # pharmacologique
5:1 9:1 32:1 99:1 206:1 234:1 240:1 # oocystes
1:1 9:1 16:1 81:1 203:1 262:1 # pointe
1:1 9:1 15:1 16:1 29:1 83:1 95:1 122:1 199:1 223:1 262:1 # intelligence
2:1 33:1 44:1 50:1 97:1 161:1 281:1 # résider
7:1 30:1 32:1 40:1 105:1 205:1 207:1 261:1 # gastro-œsophagien
91:1 188:1 197:1 # doux
18:1 53:1 72:1 92:1 101:1 103:1 176:1 194:1 201:1 # échographique
3:1 19:1 26:1 28:1 30:1 71:1 111:1 156:1 226:1 244:1 297:1 # dénutrition
# c'
12:1 26:1 40:1 42:1 48:1 58:1 131:1 189:1 192:1 229:1 237:1 # vascularisation
# kg
12:1 21:1 40:1 44:1 145:1 148:1 206:1 # dysplasie
1:1 11:1 33:1 43:1 48:1 99:1 131:1 237:1 282:1 284:1 # inoculer
79:1 139:1 199:1 # page
9:1 14:1 15:2 16:1 30:1 36:1 63:1 89:1 164:1 # entretenir
4:1 17:1 37:1 43:1 74:1 80:1 123:1 226:1 # autonome
18:1 30:1 32:1 40:1 74:1 183:1 198:1 206:1 268:1 # extrasystole
7:1 47:1 70:1 75:1 105:1 # aérosol
4:1 19:1 50:1 51:1 63:1 216:1 # réunion
19:1 93:1 209:1 242:1 # biofilm
58:1 117:1 124:1 214:1 # visée
2:1 8:1 104:1 263:1 # bande
8:1 16:1 26:1 42:1 113:1 120:1 192:1 # variant
9:1 32:1 33:1 40:1 44:1 58:1 109:1 # assister
12:1 14:1 34:1 36:1 83:1 86:1 93:1 100:1 107:1 248:1 274:1 286:1 # axillaire
41:1 65:1 88:1 122:1 139:1 167:1 199:1 203:1 # témoignage
7:1 31:1 37:1 139:1 199:1 235:1 # fromage
22:1 27:1 29:1 58:1 109:1 121:1 154:1 222:1 # établissement
24:1 25:1 26:1 32:1 35:1 38:1 46:1 57:1 58:1 62:1 74:1 103:1 # historique
14:1 30:1 32:1 37:1 74:1 112:1 138:1 238:1 # streptomycine
9:1 45:1 59:1 142:1 # acte
1:1 67:1 103:1 130:1 131:1 # cushing
14:1 23:1 54:1 114:1 173:1 # épreuve
42:1 56:1 101:1 116:1 267:1 # écart
24:1 33:1 45:1 131:1 192:1 # évacuer
23:1 24:1 25:1 46:1 197:1 # aqueux
35:2 55:1 247:2 252:2 # force|forces
2:1 15:1 28:1 41:1 44:1 73:1 # densité
4:1 74:1 88:1 91:1 226:1 # mouton
11:1 18:1 23:1 30:1 34:1 83:1 93:1 183:1 192:1 # travailleur
15:1 22:1 29:1 44:1 58:1 73:1 93:1 209:1 278:1 # sensibilisation
4:1 18:1 30:1 40:1 48:1 105:1 183:1 # ultrason
14:1 30:1 32:1 39:1 74:1 99:2 112:1 138:1 238:1 # streptococcique
4:1 29:1 34:1 58:1 105:1 113:1 # liaison
15:1 16:1 17:1 26:1 30:1 89:1 146:1 171:1 211:1 226:1 244:1 297:1 # nutriment
4:1 7:1 15:1 36:1 124:1 213:1 # l’environnement
4:1 15:1 17:1 19:1 44:1 49:1 51:1 73:1 146:1 171:1 # dimension
29:1 83:1 93:1 102:1 113:1 # william
7:1 45:1 47:1 87:1 225:1 # rosacé
7:1 9:1 33:1 54:1 94:1 164:1 # projeter
3:1 24:1 25:1 33:1 38:1 46:1 57:1 62:1 121:1 204:1 210:1 221:1 227:1 # herpétique
14:2 33:1 70:1 138:1 # repérer
3:1 18:1 33:1 45:1 59:1 77:1 118:1 134:1 142:1 169:1 191:1 # hyperactivité
11:1 33:1 55:1 215:1 252:1 # cercle
14:1 15:1 31:1 42:1 72:1 79:1 90:1 118:1 273:1 277:1 # parenchymateux
207:1 263:1 # gaba
5:1 17:1 102:1 # james
4:1 19:1 44:1 51:1 67:1 141:1 215:1 268:1 # exclusion
4:1 7:1 28:1 41:1 63:1 66:1 69:1 72:1 265:1 # chronicité
231:1 247:1 # food
3:1 13:1 25:1 31:1 32:1 38:1 40:1 57:1 84:1 85:1 204:1 221:1 254:1 # asthmatique
22:1 43:1 67:1 78:1 79:1 80:1 111:1 149:1 # ménopause
53:2 61:1 74:1 78:1 92:2 209:1 249:2 257:1 300:1 # photophobie
7:1 22:1 47:1 243:1 # rose
1:1 6:1 15:1 26:1 52:1 99:1 104:1 144:1 188:1 # endocrine
13:1 14:1 18:1 36:1 70:1 74:1 78:1 86:1 203:1 295:1 # opératoire
7:1 33:1 54:1 91:1 94:1 114:1 173:1 # éprouver
1:1 3:1 4:1 19:1 22:1 33:1 51:1 71:1 73:1 76:1 116:1 # insertion
4:1 24:1 25:1 38:1 46:1 57:1 62:1 63:1 74:1 # tonique
53:1 67:1 134:1 224:1 # typhus
9:1 28:2 168:1 200:2 292:2 # suite|suites
33:1 77:1 134:1 224:1 # typer
18:1 34:1 42:1 # araii
11:1 15:1 17:1 70:1 154:1 156:1 171:1 217:1 # dérèglement
9:1 61:1 # zygote
13:1 27:1 29:1 32:1 58:1 87:1 93:1 209:1 # stabilisation
3:1 4:1 13:1 19:1 49:1 51:1 56:1 69:1 71:1 76:1 84:1 149:1 150:1 158:1 # médication
4:1 16:1 18:1 30:1 39:1 45:1 55:1 112:1 138:1 183:1 238:1 294:1 298:1 # contraception
10:1 33:1 116:1 # albert
10:1 18:1 35:1 43:1 50:1 65:1 106:1 111:1 170:1 # noradrénaline
17:1 53:1 135:1 172:1 273:1 # lymphœdème
9:1 33:1 59:1 127:1 259:1 # éjecter
1:1 40:1 44:1 114:1 191:1 192:1 # invasive
3:1 4:1 16:1 18:1 30:1 39:1 45:1 59:1 93:1 142:1 169:1 183:1 298:1 # contractilité
18:1 20:1 36:1 39:1 45:1 66:1 91:1 252:1 # raccourcir
1:1 14:1 16:1 20:1 55:1 119:1 279:1 # ceinture
7:1 32:1 35:1 41:1 47:2 78:1 81:1 # ostéoporose
8:1 10:1 56:1 69:1 73:1 209:1 299:1 # albicans
18:1 34:1 58:1 # frais
2:1 53:1 92:1 135:1 172:1 249:1 273:1 # lymphoïde
2:1 10:1 29:1 33:1 97:1 192:1 246:1 281:1 # valider
7:1 10:1 50:1 54:1 70:1 78:1 192:1 214:1 # séroprévalence
3:1 5:1 32:1 67:1 91:1 105:1 146:1 # sous-estimer
3:1 13:1 26:1 27:1 28:1 36:1 84:1 202:1 # irritatif
58:1 63:1 111:1 # pénis
9:1 26:1 28:1 33:1 70:1 132:1 168:1 264:1 # hériter
66:1 93:1 124:1 191:1 # civil
34:1 36:1 44:1 58:1 79:1 109:1 173:1 # épaissir
9:1 80:1 96:1 226:1 # haute
11:1 26:1 32:1 41:1 70:1 93:1 264:1 # stérile
13:1 18:1 30:1 32:1 183:1 200:1 275:1 295:1 # substrat
8:1 9:1 15:2 16:2 89:1 104:1 120:1 236:1 262:1 # entendant
1:1 3:1 13:1 35:1 39:1 49:1 65:1 84:1 233:1 # coordination
21:1 47:1 75:1 81:1 82:1 105:1 128:1 176:1 # posologie
6:1 9:1 141:2 164:1 216:1 # lunette|lunettes
11:1 23:1 83:1 93:1 218:1 292:1 # feuille
6:1 81:1 122:1 164:1 203:1 # poignet
11:1 15:1 16:1 55:1 83:1 89:1 95:1 223:1 268:1 # excellent
# db
8:1 16:1 27:1 32:1 58:1 120:1 268:1 # existant
# nm
24:1 25:1 37:1 38:1 39:1 46:1 57:1 62:1 63:1 216:1 245:1 287:1 # communiquer
7:1 64:1 69:1 144:1 257:1 # microbe
17:1 80:1 98:1 # jumeau
12:1 17:1 40:1 74:1 78:1 148:1 240:1 272:1 # cytoplasme
24:1 25:1 46:1 72:1 75:1 92:1 188:1 208:1 # cholédoque
14:1 20:1 44:1 58:2 88:1 109:1 200:1 203:1 # moisissure
8:1 12:1 14:1 30:1 72:1 90:1 222:1 # blanchâtre
10:1 29:1 37:1 56:1 69:1 93:1 209:1 # ombilical
50:1 87:1 139:1 156:1 161:1 201:1 222:1 # désagréable
11:1 14:1 164:1 # reflet
17:1 81:1 # poème
43:1 54:1 146:1 156:1 173:1 216:1 231:1 245:1 287:1 # immunodéprimé
3:1 7:1 32:1 38:1 42:1 79:1 204:1 206:1 269:1 277:1 # paroxystique
15:1 16:1 17:1 89:1 148:1 167:1 171:1 200:1 208:1 211:1 # supplémentation
20:1 26:1 33:1 69:1 77:1 118:1 134:1 159:1 225:1 # hyperuricémie
7:1 31:1 37:1 72:1 88:1 99:1 132:1 167:1 235:1 265:1 # hémochromatose
3:1 32:1 35:1 39:2 41:1 47:1 69:1 116:1 # corticostéroïde
13:1 26:1 30:1 72:1 103:1 113:1 198:1 297:1 # psychiatrique
5:1 11:1 44:1 45:1 55:1 109:1 222:1 278:1 # accessible
1:1 124:1 # vin
5:1 22:1 109:1 218:1 # fesse
14:1 30:1 80:1 216:1 # jaunâtre
35:1 50:1 74:1 80:1 226:1 291:1 # d’autorégulation
1:1 29:1 33:1 48:1 119:1 131:1 237:1 252:1 275:1 # tuberculine
12:1 39:1 67:1 75:1 83:1 194:1 200:1 # collapsus
7:1 8:1 15:1 54:1 55:1 65:1 90:1 94:1 114:1 285:1 # provenance
20:1 48:1 88:1 99:1 119:1 131:1 132:1 167:1 237:1 # hémoculture
4:1 7:1 54:1 61:1 74:1 94:1 115:1 136:1 # proton
220:1 # tnf
4:1 7:1 9:1 28:1 72:1 90:1 103:1 168:1 186:1 # bronchite
8:1 18:1 31:1 45:1 72:1 96:1 102:1 104:1 170:1 # ramachandran
21:1 39:1 78:1 151:1 # copie
9:1 13:1 18:1 81:1 99:1 103:1 144:1 232:1 283:1 295:1 # hippocrate
25:1 38:1 43:1 47:1 57:1 75:1 82:1 105:1 128:1 176:1 # nosologique
25:1 27:1 82:1 222:1 # bêta-bloquants
5:1 14:1 22:1 33:1 72:1 101:1 109:1 196:1 210:1 214:1 # sécheresse
8:1 31:1 33:1 35:1 77:1 90:1 110:1 247:1 256:1 290:1 # performance
15:1 36:1 63:1 114:1 # avenir
11:1 72:1 83:1 93:1 124:1 210:1 # cheville
14:1 36:1 86:1 151:1 # pire
24:1 25:1 26:1 38:1 46:1 57:1 62:1 # l’afrique
24:1 25:1 29:1 38:1 46:1 49:1 57:1 62:1 97:1 151:1 232:1 # lipidique
9:1 10:1 11:1 15:2 16:1 31:1 89:1 104:1 108:1 126:1 236:1 262:1 # malentendant
1:1 63:1 111:1 130:1 149:1 260:1 # méningé
2:1 5:1 14:1 55:1 127:1 133:1 144:1 159:1 189:1 # recrudescence
3:1 4:1 12:1 13:1 19:1 48:1 51:1 71:1 76:1 84:1 150:1 158:1 229:1 # ovulation
4:1 58:1 82:1 105:1 203:1 215:1 # cloison
14:1 20:1 26:1 36:1 39:1 91:1 127:1 # recourir
4:1 6:1 8:1 53:1 78:1 82:1 92:1 130:1 217:1 249:1 300:1 # anglophone
3:1 13:1 18:1 19:1 70:1 71:1 78:1 84:1 150:1 295:1 # l’opération
75:1 81:1 163:1 172:1 208:1 215:1 230:1 244:1 # polynucléaire
1:1 10:1 43:1 47:1 209:1 284:1 # albinos
7:1 24:1 25:1 38:1 41:1 46:1 54:1 57:1 61:1 62:1 94:1 115:1 129:1 136:1 153:1 160:1 165:1 166:1 175:1 177:1 179:1 # protéique
1:1 5:1 9:1 32:1 33:1 218:1 220:1 # infester
1:1 3:1 28:1 32:1 73:1 119:1 226:1 # l’institut
14:1 37:1 105:1 186:1 # sombre
3:1 15:1 16:1 22:1 36:1 89:1 253:1 # sentir
4:1 37:1 48:1 70:1 82:2 149:1 159:1 217:1 # glomérulonéphrite
4:1 13:1 30:1 31:1 50:1 81:1 162:1 167:1 173:1 254:1 # tréponématose
33:1 77:1 116:1 268:1 # expert
17:1 37:1 53:1 61:1 74:1 123:1 208:1 # phlébotome
2:1 18:1 106:1 201:1 # grade
140:1 # qrs
9:1 23:1 37:1 48:1 61:1 82:1 88:1 99:1 125:1 131:1 237:1 # oculomoteur
14:1 29:1 33:1 156:1 191:1 # délivrer
33:1 91:1 199:1 # bouger
5:1 14:1 32:1 42:1 44:1 79:1 85:1 132:1 161:1 196:1 277:1 # paresthésie
2:1 3:1 61:1 97:1 163:1 208:1 215:1 244:1 281:1 # nucléotide
14:1 20:1 33:1 39:1 91:1 114:1 116:1 119:1 # couverture
3:1 7:1 15:1 21:1 42:1 49:1 56:1 61:1 97:1 115:1 267:1 # carotidien
1:1 4:1 28:1 49:1 82:1 119:1 128:1 130:1 # longitudinal
24:1 25:1 38:1 46:1 57:1 62:1 64:1 65:1 102:1 230:1 # dynamique
10:1 15:1 17:1 37:1 39:1 73:1 87:1 171:1 287:1 # commensal
10:1 29:1 56:1 58:1 82:1 99:1 214:1 246:1 # localisé
7:1 12:1 54:1 67:1 75:1 94:1 194:1 200:1 # prolapsus
19:1 40:1 42:1 49:1 56:1 189:1 192:1 267:1 # cardiovasculaires
35:1 247:1 # forêt
13:1 17:1 31:1 37:1 74:1 123:1 132:1 167:1 254:1 # hématome
24:1 25:1 38:1 46:1 57:1 62:1 64:1 167:1 172:1 217:1 225:1 # glycémique
3:1 4:1 13:1 19:1 27:1 28:1 51:1 66:1 71:1 76:1 84:1 150:1 158:1 # citation
1:1 15:1 22:1 44:1 73:2 93:1 209:1 278:1 # insensibilité
18:1 29:1 30:1 41:1 45:1 121:1 183:1 215:1 240:1 # tétracycline
7:1 24:1 25:1 46:1 50:1 54:1 66:1 94:1 101:1 219:1 232:1 # réciproque
18:1 77:1 95:1 194:1 # rappel
35:1 116:1 247:1 # l’effort
5:1 9:1 32:1 77:1 # peste
1:1 3:1 21:1 28:1 33:1 63:1 # initier
24:1 30:1 32:1 33:1 159:1 257:1 # obstruer
11:1 34:1 83:1 93:1 122:1 291:1 292:1 # aiguille
8:1 27:1 32:1 50:1 54:1 58:1 117:1 268:1 # préexistant
28:1 41:1 44:1 47:1 82:1 93:1 151:1 # pilosité
6:1 74:1 139:1 164:1 199:1 # nettoyage
9:1 32:1 47:1 81:1 # poste
3:1 19:1 32:1 58:1 71:1 74:1 99:1 103:1 240:1 272:1 # histiocytose
40:1 44:1 79:1 109:1 202:1 # passif
# cd4+
3:1 12:1 24:1 25:1 32:1 38:1 40:1 46:1 57:1 62:1 148:1 204:1 221:1 227:1 # plastique
4:2 7:1 33:1 43:1 54:1 55:1 90:1 94:1 285:1 # prononcer
14:1 20:1 58:1 109:1 200:1 242:1 # fissure
24:1 37:1 75:1 82:1 88:1 92:1 176:1 291:1 # homologue
48:1 79:1 80:1 # paul
12:1 # hla
4:1 82:1 104:1 222:1 # blond
9:1 32:1 40:1 162:1 174:1 # néfaste
10:1 20:1 21:1 29:1 50:1 65:1 111:1 200:1 246:1 # surrénalien
8:1 16:1 27:1 120:1 226:1 245:1 # mutant
3:1 4:1 13:1 19:1 29:1 51:1 71:1 76:1 84:1 122:1 150:1 158:1 207:1 222:1 257:1 # obligation
10:1 24:1 25:1 29:1 38:1 46:1 53:1 57:1 62:1 96:1 173:1 212:1 225:1 246:1 # céphalique
# e3
26:1 42:1 55:1 69:1 192:1 # varice
4:1 16:1 19:1 27:1 39:1 44:1 47:1 128:1 139:1 298:1 # contagiosité
1:2 27:1 33:1 34:1 55:1 90:1 116:1 285:1 # incertain
# vs
4:1 5:1 14:1 19:1 44:1 51:1 54:1 109:1 135:1 146:1 196:1 # impression
13:1 18:1 27:1 33:1 45:1 72:1 210:1 295:1 # rattacher
9:1 11:1 20:1 23:1 39:1 59:1 68:1 75:1 83:1 125:1 127:1 147:1 259:1 # collecteur
4:1 7:1 33:1 162:1 # erroné
35:1 50:1 53:1 55:1 61:1 74:1 92:1 101:1 138:1 219:1 249:1 294:1 # photorécepteur
12:1 24:1 25:1 27:1 34:1 46:1 148:1 164:1 # plaquettaire
7:1 36:1 64:1 66:1 69:1 99:1 131:1 144:1 252:1 # microcirculation
14:1 33:1 50:1 70:1 # référer
# août
24:1 25:1 33:1 38:1 46:1 57:1 62:1 64:1 85:1 110:1 210:1 # thermique
9:1 28:1 44:1 58:1 124:1 168:1 # visite
1:1 4:1 6:1 12:1 13:1 52:1 63:1 74:1 149:1 # mélatonine
9:1 32:1 40:1 192:1 # vaste
13:1 27:1 40:1 47:1 53:2 92:1 96:1 145:1 212:1 249:1 # phosphatase
1:1 6:1 20:1 23:1 26:1 52:1 54:1 122:1 128:1 159:1 # prurigineux
7:1 10:1 31:1 54:1 94:1 126:1 146:1 269:1 # proximal
# µm
21:1 39:2 47:1 75:1 78:1 82:1 151:1 189:1 # coloscopie
21:1 29:1 33:1 64:1 83:1 93:1 # millier
1:1 4:1 21:1 39:1 63:1 90:1 111:1 298:1 # inconvénient
22:1 33:1 48:1 268:1 # expulser
8:1 16:1 20:1 120:1 124:1 191:1 192:1 200:1 # survivant
7:1 15:1 16:1 36:1 41:1 70:1 89:1 124:1 159:1 # entérovirus
14:1 35:1 42:1 56:1 63:1 191:1 267:1 # carnivore
36:1 203:1 # d’avoir
11:1 18:1 50:1 54:1 70:1 222:1 # préférable
10:1 11:1 33:1 108:1 192:1 # avaler
5:1 24:1 25:1 45:1 46:1 228:1 280:1 # jacques
1:1 10:1 44:1 67:1 87:1 244:1 # sinusal
25:1 216:1 # qu’un
17:1 18:1 82:1 93:1 102:1 176:1 201:1 287:1 # kilogramme
8:1 33:1 49:1 56:1 69:1 77:1 96:1 104:1 194:1 # handicaper
58:1 75:1 105:1 208:1 # isolé
10:1 36:1 82:1 192:1 203:1 # valoir
8:1 10:1 22:1 65:1 172:1 206:1 # l’analyse
9:1 28:1 42:1 49:1 56:1 99:1 168:1 267:1 # myocardite
4:1 7:1 58:1 63:1 72:1 90:1 198:1 230:1 265:1 # synchronisation
9:1 12:1 13:1 80:1 148:1 283:1 # plateau
6:1 118:1 128:1 289:1 # d’hygiène
11:1 79:1 83:1 93:1 151:1 194:1 # papille
7:1 12:1 32:1 40:1 186:1 222:1 242:1 257:1 278:1 # fibroblaste
7:1 14:1 30:1 91:1 199:1 # rougeâtre
6:1 7:1 13:1 30:1 113:1 176:1 205:1 289:1 # iatrogène
1:1 10:1 151:1 162:1 # pinéal
7:1 21:1 54:1 94:1 203:1 # proie
8:1 10:1 42:1 87:2 140:1 192:1 # salvarsan
8:1 12:1 18:1 34:1 36:1 55:1 90:1 100:1 215:1 239:1 248:1 274:1 285:1 # clairance
19:1 40:1 42:1 49:1 56:1 189:1 192:1 267:1 # cardiovasculaire
8:1 16:1 120:1 207:1 # gant
97:1 124:1 156:1 # vidéo
22:1 70:1 268:1 # exérèse
3:1 4:1 19:1 45:1 51:1 59:1 71:1 76:1 142:1 169:1 270:1 276:1 # l’action
35:1 38:1 49:1 78:1 85:1 92:1 116:1 # orthopédique
31:1 37:1 40:1 85:1 92:1 # thomas
24:1 44:1 50:1 60:1 95:1 97:1 161:1 # résiduel
15:1 17:1 18:1 35:1 102:1 171:1 247:1 # foramen
8:1 18:1 54:1 163:1 200:1 208:1 215:1 239:1 244:1 # supranucléaire
34:1 58:1 214:1 # aisé
9:1 14:1 15:1 16:1 33:1 42:1 79:1 89:1 194:1 262:1 277:1 # apparenter
22:1 58:1 109:1 200:1 292:1 # suisse
8:1 18:1 28:1 30:1 44:1 73:1 183:1 239:1 299:1 # transit
33:1 49:1 50:1 66:1 97:1 101:1 114:1 191:1 219:1 # récidiver
10:1 87:1 # salk
12:1 42:1 75:1 83:1 188:1 # dollar
2:1 8:1 31:1 33:1 37:1 39:1 104:1 287:1 # commander
9:1 26:1 28:1 41:1 42:1 70:1 116:1 168:1 264:1 # artérite
4:1 8:1 27:1 28:1 37:1 39:2 64:1 90:1 298:1 # concomitant
2:1 14:1 154:1 # remède
10:1 27:1 53:1 75:1 78:1 82:1 88:1 293:1 300:1 # ophtalmologique
10:1 27:1 28:1 66:1 99:1 151:1 232:1 293:1 # occipital
3:1 10:1 18:1 25:1 38:1 42:1 57:1 79:1 172:1 204:1 221:1 272:1 277:1 # paralytique
14:1 24:1 29:1 36:1 83:1 93:1 127:1 131:1 279:1 # recueillir
11:1 48:1 131:1 237:1 268:1 282:1 # culex
6:1 9:1 15:1 20:1 23:1 68:1 # teneur
32:1 42:1 47:1 79:1 81:1 116:1 119:1 277:1 # post-partum
10:1 11:1 31:1 37:1 47:1 105:2 108:1 126:1 172:1 206:1 # lysosomale
10:1 56:1 101:1 # fécal
67:1 132:1 161:1 200:1 # rhésus
9:1 15:1 16:1 89:1 218:1 262:1 # fente
33:1 194:1 # appuyer
7:1 21:1 30:1 32:1 53:1 78:1 103:1 205:1 206:1 300:1 # dystrophie
4:1 21:1 61:1 63:1 74:1 81:1 118:1 134:1 # hypotonie
4:1 14:1 81:1 104:1 170:1 # pondre
56:1 114:1 # cave
18:1 53:1 74:1 78:1 81:1 103:1 176:1 194:1 201:1 # topographie
10:1 33:1 114:1 263:1 # verbal
4:1 14:1 30:1 32:1 39:1 73:1 127:1 159:1 163:1 298:1 # reconstruction
14:1 33:1 42:1 50:1 54:1 79:1 173:1 277:1 # préparer
26:1 37:1 39:1 54:1 135:1 146:1 149:1 # comprimé
15:1 29:1 61:1 85:1 104:1 132:1 188:1 # endothélium
4:1 7:1 19:1 44:1 47:1 51:1 70:1 # érosion
1:1 3:1 6:1 26:1 28:1 33:1 52:1 218:1 # ferritine
19:1 44:1 53:1 75:1 82:1 118:1 128:1 176:1 206:1 # physiologie
1:1 9:1 28:1 124:1 128:2 130:1 168:1 191:1 # gingivite
12:1 13:1 27:1 40:1 49:1 93:1 105:1 192:1 231:1 # vasodilatateur
8:1 24:1 31:1 95:1 244:1 # manuel
10:1 18:1 42:1 79:1 106:1 188:1 269:1 277:1 # paradoxal
3:1 13:1 27:1 84:1 121:1 202:1 260:1 # végétatif
4:1 7:1 8:1 15:1 36:1 65:1 124:1 213:1 # environnant
15:1 21:1 77:1 95:1 124:1 # pelvien
2:1 28:1 29:1 44:1 64:1 93:1 119:1 146:1 # similitude
33:1 44:1 58:1 67:1 77:1 109:1 116:1 119:1 # pertussis
14:1 # 1re
24:1 139:1 192:1 291:1 # vague
7:1 34:1 36:1 65:1 100:1 209:1 257:1 # nairobi
4:1 10:1 29:1 33:1 65:1 77:1 105:1 140:1 213:1 246:1 # personnalité
# lh
55:1 163:1 # puce
146:1 # imc
4:1 11:1 33:1 39:1 95:1 130:1 199:1 298:1 # congeler
56:1 77:1 81:1 99:1 102:1 103:1 135:1 232:1 # hippocampe
# xyy
1:1 14:1 32:1 58:1 63:1 64:1 258:1 # ministère
3:1 4:1 19:1 51:1 61:1 71:1 76:1 88:1 167:1 # émotion
10:1 27:1 28:1 56:1 151:1 194:1 293:1 # capital
5:1 32:1 # l’est
18:1 28:1 29:1 41:1 93:1 128:1 139:1 # fragilité
2:1 8:1 18:1 23:1 41:1 43:1 70:1 78:1 226:1 239:1 # deutéranopie
27:1 32:1 39:1 53:1 82:1 99:1 118:1 194:1 255:1 # staphylococcus
3:1 49:1 50:1 54:1 59:1 69:1 169:1 202:1 # prédictif
18:1 20:1 39:1 45:1 58:1 66:1 91:1 252:1 # raccourcissement
9:1 32:1 33:1 67:1 # ajuster
3:1 13:1 15:1 16:1 17:1 27:1 84:1 89:1 122:1 151:1 171:1 211:1 # pigmentation
42:1 50:1 54:1 72:1 96:1 199:1 # pré-charge
35:1 # york
18:1 27:1 42:1 45:1 79:1 88:1 102:1 121:1 225:1 277:1 # paracétamol
15:1 61:1 85:1 104:1 132:1 188:1 # l’endothélium
8:1 192:1 # van
26:1 42:1 192:1 # varié
3:1 19:1 45:1 59:1 71:1 98:1 119:1 142:1 149:1 169:1 174:1 270:1 # tuméfaction
11:1 33:1 39:1 48:1 91:1 101:1 156:1 282:1 # découler
36:1 44:1 156:1 161:1 # désir
7:1 61:1 81:1 85:1 118:2 134:1 # hypothyroïdie
11:1 33:1 44:1 50:1 114:1 140:1 222:1 278:1 # réversible
22:2 39:1 67:1 91:1 109:1 127:1 # secousse
15:1 16:1 19:1 55:1 63:1 89:1 99:1 102:1 # amniocentèse
3:1 13:1 42:1 66:1 69:1 79:2 116:1 232:1 277:1 # participation
4:1 21:1 37:1 43:1 64:1 74:1 80:1 226:1 # autonomie
17:1 32:1 58:1 85:1 # isthme
9:1 12:1 13:1 20:1 23:1 50:1 68:1 125:1 147:1 283:1 # révélateur
14:1 # frère
8:1 18:1 26:1 30:1 33:1 73:1 183:1 218:1 239:1 299:1 # transferrine
24:1 25:1 38:1 46:1 49:1 57:1 58:1 62:1 105:1 151:1 173:1 231:1 # épisodique
35:1 110:1 256:1 # worms
1:1 21:1 23:1 44:1 49:1 73:1 97:1 197:1 # insidieux
7:1 41:1 70:1 121:1 132:1 # hétérozygote
12:1 21:1 40:1 44:1 78:1 81:1 118:1 134:1 148:1 # hypoplasie
44:1 50:1 60:1 97:1 161:1 # résidu
11:1 63:1 93:1 111:1 # juvénile
4:1 87:1 # savon
8:1 16:1 75:1 105:1 120:1 192:1 # solvant
15:1 33:1 77:1 78:1 82:1 95:1 114:1 # envelopper
14:1 33:1 201:1 218:1 # greffer
9:1 15:1 16:1 17:1 33:1 89:1 98:1 99:1 131:1 171:1 188:1 211:1 262:1 # documenter
9:1 14:1 33:1 164:1 # rejeter
8:1 9:1 12:1 16:1 33:1 120:1 135:1 146:1 148:1 262:1 # implanter
26:1 28:1 29:1 32:1 41:2 70:1 93:1 264:1 # stérilité
4:1 7:2 35:1 39:1 42:1 65:1 176:1 201:1 # coronarographie
6:1 37:1 88:1 92:1 176:1 289:1 # homogène
48:1 77:1 # pulpe
4:1 7:1 19:1 29:1 72:1 75:1 90:1 103:1 186:1 # bronchiolite
15:1 21:1 40:1 44:1 56:2 80:1 163:1 # caucasien
4:1 9:1 16:1 18:1 30:1 32:1 33:1 39:1 40:1 183:1 298:1 # contraster
3:1 11:1 14:1 93:1 112:1 138:1 238:1 # reptile
12:1 34:1 36:1 44:1 48:1 69:1 100:1 131:1 161:1 229:1 237:1 248:1 274:1 # vésiculaire
10:1 11:1 50:1 70:1 108:1 225:1 # céréale
1:1 87:1 209:1 # sabin
3:1 4:1 13:1 18:1 19:1 31:1 35:1 51:1 71:1 76:1 84:1 150:1 158:1 295:1 # majoration
44:1 50:1 93:1 161:1 186:1 # brésil
12:1 18:1 34:1 36:1 48:1 49:1 69:1 100:1 106:1 131:1 229:1 237:1 248:1 274:1 # radiculaire
5:1 18:1 114:1 201:1 # graves
3:1 55:1 67:1 112:1 138:1 189:1 200:1 209:1 238:1 278:1 294:1 # susceptibilité
33:2 199:1 # berger
1:1 8:1 18:1 30:1 64:1 65:1 73:1 87:1 102:1 183:1 233:1 239:1 258:1 299:1 # transaminase
3:1 11:1 39:1 59:1 75:1 83:1 124:1 127:1 169:1 191:1 259:1 # collectivité
4:1 16:1 18:1 30:1 39:1 45:1 55:1 112:1 138:1 183:1 238:1 294:1 298:1 # contraceptif
14:1 37:1 41:1 82:1 # télomère
21:1 64:1 81:1 118:1 134:1 167:1 269:1 # hypoxémie
37:1 # l’oms
3:1 8:1 16:1 24:1 25:1 38:1 46:1 57:1 62:1 120:1 204:1 221:1 227:1 253:1 # antique
49:1 113:1 149:1 # média
4:1 49:1 65:1 81:1 106:1 118:1 134:1 176:1 # hypogonadisme
33:1 44:1 199:1 # siéger
20:1 26:1 48:1 69:1 80:1 82:1 131:1 237:1 261:1 # auriculo-ventriculaire
13:1 22:1 31:1 37:1 47:1 74:1 243:1 254:1 # myxomatose
26:1 35:1 82:1 255:1 # pylori
10:1 113:1 # axial
5:1 14:1 36:1 45:1 55:1 86:1 105:1 109:1 203:1 # accessoire
11:1 279:1 # lei
3:1 11:1 59:1 127:1 169:1 202:1 214:1 259:1 # sélectif
11:1 33:1 35:1 48:1 110:1 245:1 247:1 256:1 282:1 # formuler
10:1 22:1 29:1 33:1 56:1 58:1 99:1 246:1 247:1 # focaliser
164:1 # jet
24:1 25:1 46:1 67:1 159:1 186:1 # brusque
159:1 170:1 # drug
8:1 31:1 # bowman
42:1 53:1 96:1 130:1 212:1 230:1 260:1 # pharyngé
9:1 14:1 20:1 23:1 36:1 49:1 59:1 68:1 86:1 125:1 127:1 147:1 259:1 # directeur
2:1 26:1 30:1 106:1 113:1 297:1 # triade
8:1 21:1 29:1 33:1 87:1 130:1 217:1 # sanglier
29:1 69:1 72:1 265:1 # ehrlich
2:1 25:1 33:1 38:1 57:1 64:1 97:1 110:1 151:1 173:1 281:1 # épidermique
11:1 93:1 203:1 # voile
3:1 14:1 15:1 16:1 50:1 54:1 70:1 89:1 253:1 # préférentiel
43:1 54:1 146:1 156:1 173:1 216:1 231:1 245:1 287:1 # immunodéprimés
3:1 4:1 5:1 19:1 32:1 49:1 51:1 71:1 76:1 122:1 199:1 # digestion
14:1 43:1 114:1 154:1 186:1 # novembre
67:1 # jus
4:1 18:1 19:1 40:1 44:1 51:1 186:1 # abrasion
3:1 5:1 14:1 26:1 30:1 32:1 59:1 69:1 169:1 196:1 202:1 297:1 # restrictif
1:1 3:1 24:1 25:1 38:1 45:1 46:1 57:1 59:1 62:1 63:1 142:1 169:1 # actinique
8:2 12:1 33:1 73:1 96:1 130:1 199:1 299:1 # langerhans
8:1 31:1 42:1 174:1 # marfan
31:1 102:1 207:1 287:1 # gamma
4:1 56:1 139:1 141:1 163:1 217:1 # glucagon
9:1 25:1 28:1 33:1 292:1 # quitter
139:1 199:1 # voyage
4:1 10:1 26:1 28:1 70:1 74:1 162:1 264:1 # péritonéal
9:1 28:1 154:1 168:1 # item
7:1 9:1 33:1 226:1 # utero
10:1 11:1 23:1 61:1 83:1 247:1 263:1 # footballeur
33:1 139:1 156:1 199:1 207:1 # dégager
14:1 34:1 36:1 86:1 100:1 107:1 119:1 263:1 275:1 # tubaire
3:1 4:1 13:1 18:1 19:1 36:1 40:1 51:1 71:1 76:1 84:1 145:1 150:1 151:1 158:1 295:1 # aspiration
3:1 10:1 33:1 56:1 69:1 114:1 116:1 # vertical
14:1 33:1 70:1 # s’avérer
35:1 55:1 80:1 88:1 252:1 # morceau
3:1 28:1 33:1 64:1 122:1 199:1 # mitiger
9:1 28:1 29:1 33:1 64:1 146:1 156:1 168:1 # délimiter
3:1 28:1 121:1 194:1 # appétit
8:1 12:1 16:1 120:1 135:1 146:1 148:1 # implant
8:1 82:1 87:1 130:1 217:1 261:1 # anglo-saxon
10:1 18:1 49:1 56:1 69:1 106:1 # radical
8:1 10:1 21:1 29:1 31:1 37:1 43:1 126:1 246:1 # l’anomalie
14:1 15:1 16:1 30:1 33:1 55:1 89:1 # centrer
4:1 53:1 82:1 162:1 173:1 265:1 # pyélonéphrite
3:1 4:1 7:1 19:1 51:1 54:1 59:1 71:1 76:1 94:1 127:1 169:1 259:1 270:1 276:1 # projection
29:1 33:1 77:1 93:1 110:1 149:1 209:1 # perméabilité
3:1 4:1 13:2 18:1 19:1 20:1 51:1 71:1 76:1 84:1 87:1 119:1 150:1 158:1 295:1 # saturation
11:1 33:1 91:1 188:1 222:1 275:1 # doubler
11:1 33:1 48:1 69:1 103:1 131:1 237:1 282:1 # véhiculer
9:1 15:1 24:1 60:1 104:1 121:1 # étendue
27:1 34:1 93:1 121:1 156:1 # détail
53:1 135:1 172:1 210:1 273:1 # lymphe
17:1 26:1 30:1 80:1 98:1 297:1 # trijumeau
146:1 216:1 245:1 287:1 # immun
14:2 33:1 39:1 91:1 127:1 # recouvrer|recouvrir
7:1 37:1 67:1 85:1 235:1 265:1 # thrombus
1:1 6:1 23:1 52:1 64:1 75:1 98:1 141:1 197:1 258:1 # volumineux
14:1 19:1 49:1 99:1 144:1 149:1 # médiocre
4:1 16:1 18:1 30:1 39:1 49:1 59:1 69:1 106:1 183:1 298:1 # contradictoire
33:1 72:1 91:1 156:1 163:1 210:1 # déboucher
4:1 26:1 36:1 39:1 66:1 73:1 144:1 189:1 252:1 298:1 # circonscrire
14:1 148:1 # plèvre
4:1 10:1 15:1 17:1 82:1 83:1 130:1 154:1 171:1 199:1 # allongement
14:1 33:1 37:1 43:1 111:1 156:1 186:1 # dénombrer
6:1 39:1 45:1 53:1 91:1 289:1 # acouphène
27:2 33:1 121:2 # étayer|étayer
13:1 27:1 33:1 45:1 72:1 210:1 # attacher
# smn
18:1 30:1 45:1 59:1 67:1 119:1 142:1 183:1 # tractus
14:2 30:1 32:1 58:1 128:1 # registre
14:1 36:1 72:1 86:1 92:1 203:1 # mâchoire
26:1 42:2 191:1 # arrivé|arrivée
28:1 85:1 # with
4:1 36:1 39:1 55:1 90:1 203:1 285:1 298:1 # concevoir
35:1 43:1 199:1 # norvège
24:1 25:1 38:1 46:1 57:1 59:1 62:1 74:1 78:1 127:1 151:1 259:1 # ectopique
3:1 6:1 7:1 11:1 20:1 23:1 68:1 75:1 112:1 138:1 238:1 # neuroleptique
21:1 81:1 118:1 134:1 269:1 # hypoxie
7:1 36:2 64:1 203:1 # miroir
15:1 17:1 22:1 73:1 146:1 171:1 287:1 # immense
31:1 33:1 42:1 72:1 210:1 252:1 # marcher
1:1 9:1 15:1 16:1 44:1 73:1 202:1 262:1 # intensif
13:1 18:1 22:1 47:1 70:1 74:1 243:1 295:1 # kératose
6:1 15:1 33:1 88:1 213:1 301:1# moyenner
12:1 13:1 20:1 48:1 67:1 119:1 131:1 189:1 229:1 237:1 245:1 # musculature
9:1 37:1 61:1 88:1 92:1 # homozygote
4:1 10:1 82:1 83:1 263:1 # ballon
11:1 33:1 77:1 110:1 149:1 222:1 # perméable
18:1 29:1 64:1 83:1 93:1 102:1 122:1 201:1 287:1 # milligramme
9:1 72:1 95:1 112:1 138:1 210:1 238:1 # cheptel
3:1 4:1 19:1 51:1 71:1 75:1 76:1 81:1 83:1 141:1 226:1 # pollution
3:1 12:1 28:1 32:1 40:1 41:1 66:1 69:1 148:1 # plasticité
24:1 25:1 26:1 30:1 37:1 38:1 46:1 57:1 58:1 62:1 64:1 105:1 297:1 # trisomique
3:1 4:1 13:1 19:1 27:1 28:1 51:1 66:1 71:1 76:1 84:1 150:1 158:1 268:1 # excitation
50:1 93:1 114:1 279:1 # réveil
4:1 15:1 16:1 21:1 39:1 66:1 73:1 89:1 189:1 298:1 # conscient
1:1 45:1 66:1 162:1 192:1 # vacciné
9:1 28:1 40:1 66:1 168:1 174:1 189:1 # fasciite
5:1 32:1 200:1 # sud-est
14:1 34:1 36:1 86:1 100:1 107:1 174:1 # affaire
3:1 10:1 31:1 42:1 113:1 116:1 # martial
1:1 22:1 33:2 114:1 140:1 # inverser
1:1 6:1 29:1 52:1 # myéline
10:1 11:1 15:1 53:1 90:1 96:1 108:1 173:1 212:1 225:1 # encéphale
3:1 9:1 14:1 33:1 34:1 36:1 86:1 100:1 107:1 113:1 116:1 # tertiaire
1:1 7:1 9:1 13:1 16:1 33:1 176:1 207:1 262:1 # interrogatoire
18:1 45:1 55:1 # race
15:1 18:1 20:1 33:1 39:1 90:1 91:1 139:1 199:1 # encourager
11:1 22:1 34:1 58:1 83:1 95:1 109:1 223:1 # aisselle
1:1 4:1 19:1 40:1 44:1 51:1 192:1 # invasion
3:1 32:1 48:1 67:1 141:1 146:1 245:1 # stimulus
6:1 37:1 74:1 80:1 226:1 # automne
12:1 14:1 34:1 36:1 80:1 86:1 100:1 107:1 222:1 248:1 274:1 286:1 # blaireau
33:1 39:1 77:1 91:1 # couper
17:1 37:1 53:1 92:1 123:1 135:1 172:1 249:1 273:1 # lymphome
4:1 5:1 14:1 82:1 104:1 170:1 196:1 # londres
85:1 # mthfr
1:1 9:1 14:1 16:1 33:2 70:1 262:1 # interférer
6:1 35:1 39:1 45:1 59:1 142:1 230:1 263:1 # corynebacterium
14:1 91:1 105:1 170:1 # absoudre
21:1 23:1 33:1 63:1 66:1 69:1 77:1 197:1 # pernicieux
7:1 21:1 26:1 33:1 54:2 78:1 94:1 194:1 # approprier
14:1 15:1 55:1 70:1 90:1 285:1 # afférence
4:1 5:1 7:1 19:1 44:1 51:1 54:1 94:1 109:1 218:1 # profession
1:1 9:1 33:1 43:1 64:1 75:1 82:1 110:1 176:1 258:1 284:1 # terminologie
20:1 22:1 39:1 91:1 127:1 140:1 241:1 # secours
72:2 101:2 127:1 210:2 # échec|échecs
10:1 13:1 48:1 78:1 79:1 82:1 192:1 # valvulopathie
3:1 4:1 5:1 13:1 19:1 27:1 32:1 51:1 71:1 76:1 84:1 150:1 158:1 199:1 213:1 # gestationnel
14:1 18:1 28:1 30:1 34:1 164:1 183:1 # retrait
12:1 14:1 31:1 34:1 36:1 83:1 86:1 93:1 100:1 107:1 248:1 274:1 286:1 # maxillaire
8:1 16:1 27:1 28:1 50:1 120:1 144:1 151:1 173:1 # crépitant
14:1 41:1 79:1 80:1 164:1 # pauvreté
5:1 55:1 145:1 # l’espèce
8:1 22:1 73:1 299:1 # anse
5:1 14:2 30:2 196:1 # être|êtres
13:1 14:1 30:1 37:1 39:1 263:1 # combattre
9:1 28:1 53:1 78:1 96:1 105:1 128:1 139:1 168:1 212:1 300:1 # œsophagite
35:2 88:2 116:1 209:1 # morbi-mortalité
4:1 7:1 16:1 30:1 33:1 39:1 114:1 140:1 205:1 298:1 # controverse
1:1 3:1 6:1 15:1 16:1 42:1 52:1 89:1 199:1 253:1 # argentine
25:1 58:1 93:1 292:1 # puisqu'il
3:1 4:1 19:1 51:1 61:1 71:1 76:1 82:1 # lotion
33:1 72:1 77:1 96:1 101:1 194:1 # échapper
4:1 11:1 19:1 51:1 268:1 # flexion
2:1 10:1 15:1 104:1 236:1 # pudendal
8:1 17:1 58:1 63:1 65:1 # nanisme
7:1 35:1 64:1 69:1 144:1 207:1 261:1 # micro-organisme
33:2 132:1 199:1 # héberger
13:1 27:1 121:1 271:1 # états
15:1 16:1 17:1 27:1 34:1 36:1 89:1 100:1 167:1 171:1 208:1 211:1 # élémentaire
189:1 # sc
10:1 13:1 29:1 58:2 87:1 124:1 200:1 246:1 # visualisation
21:1 53:1 96:1 128:1 139:1 145:1 206:1 212:1 # dysphagie
9:1 33:1 252:1 # terc
15:1 21:1 25:1 29:1 38:1 49:1 57:1 97:1 292:1 # liquidien
12:1 26:1 40:1 42:1 48:1 58:1 131:1 189:1 192:1 229:1 237:1 # vascularisé
22:1 58:1 63:1 80:1 109:1 216:1 # jaunisse
17:1 45:1 95:1 # melzack
9:1 32:1 41:1 47:1 53:1 78:1 118:1 272:1 300:1 # ostéophyte
1:1 29:1 # félin
11:1 48:1 81:1 91:1 102:1 135:1 282:1 # ampoule
242:1 # fixe
17:1 # l’œdème
14:1 15:1 20:1 55:1 90:1 99:1 131:1 285:1 # occurrence
# dcb
7:1 26:1 54:2 78:1 94:1 194:1 # approprié
3:1 4:1 11:1 19:1 51:1 59:1 71:1 76:1 127:1 169:1 213:1 214:1 259:1 270:1 276:1 # sélectionner
13:1 26:1 30:1 98:1 297:1 # l’atrium
7:1 9:1 23:1 54:1 61:1 67:1 94:1 115:1 125:1 136:1 # proteus
5:1 14:1 37:1 39:1 54:1 101:1 109:1 135:1 156:1 196:1 # décompression
4:1 13:1 18:1 39:1 44:1 70:1 73:1 97:1 156:1 295:1 298:1 # considération
18:1 22:1 29:1 33:1 58:1 93:1 128:1 139:1 # fragiliser
1:2 6:1 27:1 34:1 52:1 124:1 130:1 # vingtaine
29:1 32:1 37:1 41:1 47:1 # ostéomyélite
2:1 31:1 37:1 81:1 106:1 287:1 # pommade
15:1 18:1 21:1 45:1 49:1 72:1 97:1 103:1 # rachidien
8:1 14:1 31:1 # manœuvre
10:1 85:1 210:1 # health
14:1 34:1 36:1 48:1 86:1 100:1 107:1 263:1 # bulbaire
8:1 16:1 44:1 63:1 113:1 120:1 122:1 202:1 242:1 # signifiant
6:1 33:1 34:1 87:1 122:1 # saigner
13:2 18:1 27:1 50:1 118:1 170:1 295:1 # réhydratation
14:1 20:1 30:1 32:1 59:1 95:1 119:1 159:1 163:1 # structurel
97:1 151:1 # pidc
72:1 101:1 156:1 164:1 210:1 # déchet
19:1 26:2 28:1 35:1 41:1 54:1 # priorité
12:1 26:1 42:1 58:1 75:1 81:1 87:1 156:1 173:1 # dépolarisation
36:1 42:1 67:1 124:1 159:1 # arbovirus
15:1 16:1 17:1 26:1 70:1 89:1 146:1 171:1 211:1 264:1 268:1 # expérimentation
3:1 12:1 13:1 36:1 84:1 148:1 194:1 # aplatir
9:1 14:1 35:1 81:1 95:1 135:1 154:1 # temporel
13:1 44:1 56:1 63:1 69:1 122:1 202:1 242:1 # signification
22:1 47:1 48:1 49:1 69:1 82:1 131:1 237:1 243:1 # pédiculose
18:1 19:1 21:1 49:1 75:1 82:1 106:1 128:1 176:1 # radiologie
11:1 23:1 93:1 151:1 197:1 # pileux
14:1 20:1 35:1 60:1 # bordure
21:1 32:1 58:1 74:1 75:1 82:1 103:1 128:1 176:1 # histologie
3:1 13:2 18:1 19:1 27:1 71:1 84:1 118:1 150:1 170:1 295:1 # hydratation
11:1 20:1 23:1 68:1 114:1 # éleveur
# aoh
8:1 9:1 15:1 19:1 61:1 128:1 130:1 # l’angiotensine
10:1 # ald
3:1 13:1 24:1 25:1 27:1 32:1 38:1 46:1 57:1 62:1 84:1 204:1 221:1 227:1 # statique
77:1 78:1 # myope
20:1 23:1 24:1 68:1 91:1 # joueur
19:1 29:1 39:1 47:1 78:1 151:1 189:1 # cœlioscopie
14:1 28:1 29:1 39:1 59:1 74:1 75:1 99:1 127:1 259:1 # rectocolite
14:1 36:1 49:1 50:1 54:1 86:1 # prédire
7:1 30:1 32:1 40:1 60:1 205:1 207:1 261:1 # gastro-duodénal
22:1 85:1 # thèse
5:1 7:2 32:1 41:1 54:1 70:1 94:1 176:1 199:1 # progestérone
24:1 25:1 31:1 40:1 46:1 # masque
4:1 7:1 49:1 54:1 94:1 104:1 194:1 247:1 # approfondir
1:1 6:1 13:1 26:1 30:1 52:1 79:1 88:1 146:1 203:1 297:1 # patrimoine
15:1 26:1 36:1 69:1 72:1 103:1 # enrichir
63:1 # nih
32:1 53:1 58:1 92:1 103:1 135:1 172:1 249:1 273:1 # lymphohistiocytose
10:1 11:1 31:1 37:1 47:1 74:1 80:1 105:1 108:1 126:1 226:1 # autosomale
7:1 33:1 77:1 91:1 201:1 # grouper
7:1 37:1 235:1 # from
4:2 6:1 19:1 39:1 51:1 213:1 268:1 298:1 301:1# connexion
20:1 50:1 117:1 # urée
9:1 15:1 17:1 24:1 33:1 121:1 154:1 171:1 244:1 # éternuement
4:1 16:1 20:1 39:1 74:1 91:1 298:1 # contour
4:1 15:1 16:1 17:1 27:1 89:1 102:1 104:1 171:1 211:1 236:1 247:1 # fondamental
35:1 # orl
4:1 19:1 51:1 63:1 216:1 # union
10:1 12:1 34:1 58:1 79:1 248:1 # palais
15:1 16:1 18:1 21:1 49:1 89:1 106:1 201:1 # gradient
10:1 11:1 23:1 56:1 83:1 197:1 # calleux
3:1 28:1 29:1 41:1 93:1 226:1 # utilité
9:1 10:1 12:1 15:1 17:1 28:1 34:1 83:1 154:1 168:1 171:1 248:1 # allaitement
43:1 54:1 146:1 156:1 173:1 216:1 231:1 245:1 287:1 # immunodépression
3:1 4:2 39:1 59:1 90:1 169:1 191:1 298:1 # conjonctive
14:1 30:1 191:1 200:1 292:1 # suivre|être
8:1 12:1 14:1 16:1 27:1 34:1 36:1 86:1 100:1 107:1 120:1 148:1 # plantaire
4:1 26:1 54:1 58:1 105:1 # prison
11:1 15:1 17:1 39:1 75:1 83:1 101:1 154:1 156:1 171:1 # décollement
24:1 25:1 29:1 46:1 93:1 113:1 # iliaque
1:1 3:1 13:1 16:1 18:1 19:1 41:1 71:1 84:1 150:1 201:1 295:1 # intégration
14:1 30:1 # mètre
1:1 6:1 18:1 23:1 34:1 52:1 64:1 122:1 197:1 201:1 # migraineux
3:1 18:1 19:1 45:1 49:1 59:1 106:1 142:1 169:1 202:1 # radioactif
17:1 33:1 # mer
44:1 47:1 81:1 93:1 109:1 135:1 146:1 209:1 278:1 # impossibilité
1:1 10:2 29:1 56:1 246:1 # alcalin
1:1 65:1 145:1 151:1 233:1 # spina
8:1 55:1 90:1 244:1 285:1 # nuance
6:1 # jeûne
2:1 3:1 35:1 39:2 69:1 116:1 # corticoïde
7:1 15:1 21:1 64:1 69:1 144:1 209:1 257:1 # microbien
9:1 15:1 16:1 21:1 22:1 26:1 33:1 89:1 206:1 262:1 # dysenterie
3:1 28:1 29:1 93:1 122:1 124:1 # vitiligo
8:1 90:1 117:1 192:1 225:1 # avancée
9:1 13:1 20:1 33:1 77:1 116:1 119:1 263:1 283:1 # perturbateur
8:1 12:1 19:1 72:1 75:1 92:1 99:1 128:1 130:1 # cholangiocarcinome
18:1 42:1 49:1 56:1 106:1 186:1 267:1 # bradycardie
33:1 72:1 91:1 163:1 210:1 # boucher
2:1 29:1 75:1 97:1 105:1 281:1 # solide
44:1 67:1 141:1 202:1 215:1 268:1 # exclusif
67:1 77:1 91:1 105:1 134:1 224:1 # sous-type
15:1 33:1 72:1 77:1 90:1 210:1 # pencher
9:1 15:1 16:1 17:1 39:1 61:1 69:1 89:1 151:1 154:1 171:1 211:1 # picotement
1:1 26:1 54:1 56:1 194:1 # caprin
21:1 45:1 56:1 64:1 106:1 156:1 167:1 # académie
4:1 39:1 291:1 298:1 # conjugué
8:1 29:1 37:1 39:1 55:1 90:1 113:1 135:1 148:1 285:1 # compliance
3:1 13:1 50:1 54:1 66:1 84:1 101:1 113:1 194:1 219:1 # appréciation
6:1 216:1 # l’une
7:1 9:1 36:1 72:1 99:1 145:1 151:1 # spirochète
1:1 10:1 18:1 64:1 70:1 162:1 258:1 # minéral
1:2 3:1 4:1 6:1 15:1 16:1 39:1 52:1 90:1 253:1 298:1 # incontinence
3:1 24:1 25:1 38:1 39:1 46:1 47:1 57:1 62:1 121:1 149:1 204:1 221:1 227:1 # cosmétique
4:1 20:1 91:1 199:1 # bourgeon
3:1 45:1 48:1 59:1 74:1 142:1 174:1 202:1 245:1 # multifactorielle
43:1 95:1 257:1 # nobel
9:1 11:1 33:1 39:1 59:1 75:1 83:1 127:1 259:1 # collecter
5:1 67:1 91:1 105:1 145:1 # sous-espèce
74:1 # to
# xy
5:1 15:1 20:1 55:1 90:1 119:1 189:1 199:1 # turgescence
236:1 # fda
13:1 37:1 43:1 79:1 85:1 88:1 92:1 176:1 # pathognomonique
20:1 26:1 33:1 77:1 118:1 134:1 159:1 # l’hyperuricémie
3:1 10:1 90:1 113:1 198:1 230:1 240:1 272:1 # syncytial
4:1 79:1 82:1 83:1 93:1 124:1 # pavillon
1:1 4:1 6:1 33:1 39:1 52:1 220:1 242:1 298:1 # confiner
14:1 15:1 77:1 104:1 170:1 # pendre
9:1 12:1 40:1 88:1 99:1 148:1 240:1 272:1 # plasmocyte
4:1 19:1 26:1 51:1 54:1 # prion
14:1 # reçu
7:1 22:1 33:1 47:1 243:1 # roser
11:1 33:1 40:1 44:1 64:1 93:1 109:1 146:1 # assimiler
# cwd
39:1 # co2
4:1 11:1 33:1 220:1 # gonfler
3:1 4:1 13:1 18:1 19:1 20:1 51:1 71:1 76:1 84:1 150:1 158:1 173:1 295:1 # épuration
10:1 21:1 29:1 33:1 79:1 83:1 # pallier
10:1 192:1 # aval
4:1 6:1 33:1 35:1 39:1 188:1 213:1 301:1# coordonner
14:1 20:1 39:1 91:1 # coupure
3:1 4:1 18:1 19:1 45:1 50:1 51:1 59:1 71:1 76:1 142:1 169:1 270:1 276:1 # réfraction
3:1 4:1 11:1 19:1 39:1 51:1 59:1 71:1 75:1 76:1 83:1 127:1 169:1 259:1 270:1 276:1 # collection
8:1 13:1 37:1 65:1 74:1 79:1 88:1 261:1 # anatomo-pathologique
2:1 3:1 10:1 28:1 119:1 # altitude
14:1 32:1 36:1 58:1 74:1 86:1 103:1 203:1 # l’histoire
15:1 # kenya
17:1 33:2 167:1 199:1 # émerger
3:1 7:1 28:1 44:1 47:1 70:1 78:1 81:1 214:1 # séropositif
14:2 15:1 54:1 104:1 170:1 194:1 # apprendre
1:1 14:1 34:1 35:1 36:1 49:1 65:1 86:1 100:1 107:1 233:1 # ordinaire
7:1 203:1 # roi
8:2 12:1 33:1 73:1 96:1 130:1 199:1 299:1 # langerhansienne
11:1 20:1 23:1 68:1 # pâleur
2:1 5:1 119:1 121:1 133:1 # d’études
29:1 66:1 93:1 # cilié
8:1 10:1 12:1 14:1 34:1 36:1 56:1 65:1 86:1 100:1 107:1 248:1 274:1 286:1 # canalaire
3:1 13:1 18:1 50:1 70:1 84:1 111:1 162:1 260:1 295:1 # régénération
3:1 11:1 29:1 58:1 87:1 93:1 222:1 226:1 # utilisable
13:1 19:1 26:1 54:1 78:1 85:1 103:1 # azathioprine
21:1 23:1 49:1 # dieu
10:1 22:1 29:1 31:1 33:1 35:1 43:1 58:1 110:1 126:1 246:1 256:1 290:1 # normaliser
5:1 14:1 15:1 35:1 55:1 141:1 189:1 196:1 # fluorescence
23:1 31:1 42:1 45:1 53:1 55:1 96:1 110:1 212:1 226:1 290:1 # pharmaceutique
3:1 33:1 59:1 77:2 127:1 140:1 145:1 169:1 191:1 259:1 # perspective
15:1 16:1 17:1 89:1 148:1 167:1 171:1 200:1 208:1 211:1 # supplément
27:1 33:1 45:1 72:1 121:1 156:1 210:1 # détacher
18:2 19:1 49:1 53:1 106:1 176:1 194:1 201:1 # radiographique
97:1 202:1 209:1 236:1 242:1 # bifida
10:1 14:1 20:1 83:1 141:1 # allure
2:1 3:1 15:1 16:1 89:1 97:1 113:1 202:1 242:1 253:1 281:1 # identifiable
10:1 29:1 55:1 56:1 69:1 246:1 # calice
# cd4
22:1 39:1 42:1 47:1 87:1 188:1 243:1 252:1 # sarcoïdose
3:1 4:1 7:1 16:1 28:1 42:1 79:1 188:1 231:1 253:1 277:1 # parodontite
24:1 25:1 46:1 82:1 215:1 # cloque
29:1 122:1 162:1 199:1 217:1 222:1 # négligeable
13:1 14:1 30:1 49:1 113:1 # pédiatre
41:1 45:1 59:1 70:1 74:1 142:1 240:1 257:1 263:1 272:1 # cytobactériologique
29:1 66:1 69:1 83:1 88:1 93:1 102:1 269:1 # amoxicilline
4:1 24:1 25:1 37:1 38:1 39:1 43:1 46:1 57:1 62:1 64:1 101:1 298:1 # économique
19:1 42:1 49:1 56:1 75:1 82:1 176:1 267:1 # cardiology
13:1 31:1 74:1 78:1 81:1 132:1 167:1 254:1 # hématopoïétique
12:1 14:1 34:1 36:1 43:1 48:1 60:1 86:1 100:1 107:1 229:1 231:1 248:1 274:1 286:1 # nodulaire
10:1 24:1 25:1 27:1 29:1 38:1 46:1 57:1 62:1 83:1 121:1 149:1 293:1 # métallique
7:1 11:1 39:1 54:1 61:1 74:1 75:1 94:1 99:1 115:1 136:1 # protocole
40:1 42:1 87:1 96:1 # hasard
2:1 15:1 22:1 73:1 # dense
1:1 15:1 63:1 111:1 130:1 149:1 261:1 # méningo-encéphalite
11:1 33:1 50:1 217:1 # régler
7:1 91:1 197:1 # roux
8:1 16:1 120:1 191:1 192:1 200:2 292:1 # suivant|suivante
22:1 47:1 109:1 247:1 # fosse
1:1 6:1 26:1 42:1 52:1 65:1 # narine
7:1 22:1 42:1 47:1 85:1 116:1 243:1 265:1 # arthrose
3:1 9:1 13:1 18:1 28:1 70:1 84:1 168:1 295:1 # kératite
3:2 8:1 16:1 22:1 38:1 58:1 112:1 120:1 138:1 204:1 238:1 253:1 # antiseptique
3:1 5:1 24:1 25:1 32:1 38:1 46:1 57:1 62:1 85:1 121:1 132:1 204:1 221:1 227:1 # esthétique
14:2 15:2 16:1 30:1 54:1 89:1 104:1 138:1 # entreprendre
13:1 31:1 74:1 75:1 82:1 128:1 132:1 167:1 176:1 254:1 # hématologique
1:1 6:1 20:1 26:1 33:1 52:1 # uriner
22:1 27:2 32:1 40:2 121:1 143:1 149:1 # métastase
23:1 24:1 43:1 91:1 197:1 # noueux
1:1 22:1 33:1 58:1 63:1 64:2 146:1 258:1 # minimiser
3:1 32:1 41:1 42:1 47:1 116:1 261:1 # ostéo-articulaires
3:1 4:1 13:1 19:1 26:1 36:1 51:1 71:1 76:1 84:1 122:1 150:1 158:1 207:1 # irrigation
1:1 3:1 4:1 16:1 28:1 39:1 41:1 244:1 253:1 292:1 298:1 # continuité
3:2 4:1 28:1 32:1 39:1 73:1 119:1 226:1 298:1 # constitutionnel
7:1 72:1 99:1 144:1 164:1 210:1 # crochet
15:2 18:1 33:1 # enrayer|enrayer
10:1 18:1 21:1 42:1 85:1 116:1 128:1 265:1 # arthralgie
9:1 12:1 13:1 33:1 101:1 215:1 283:1 # éclater
37:1 39:1 50:1 54:1 75:1 82:1 101:1 209:1 219:1 # précolombien
1:1 4:1 19:1 33:1 44:1 51:1 114:1 140:1 # inversion
1:1 64:1 258:1 # min
7:1 61:1 70:1 77:1 115:1 134:1 214:1 224:1 # sérotype
22:1 75:1 88:1 132:1 167:1 172:1 206:1 # hémolyse
3:1 10:1 13:1 29:1 79:1 83:1 84:1 113:1 202:1 # palliatif
24:1 25:1 38:1 46:1 57:1 62:1 63:1 85:1 164:1 # ethnique
33:2 77:1 85:1 110:1 116:1 118:1 134:1 210:1 # hyperthermie
1:1 15:1 21:1 49:1 104:1 # indien
4:1 5:1 14:1 19:1 44:1 51:1 109:1 139:1 196:1 201:1 # agression
8:1 18:1 30:1 33:1 73:1 87:1 114:1 140:1 183:1 239:1 299:1 # transversal
27:1 # d’hta
1:1 42:1 43:1 53:1 78:1 96:1 103:1 212:1 284:1 300:1 # rhinopharyngite
18:1 30:1 35:1 39:1 183:1 268:1 # extra-corporelle
36:1 105:1 203:1 # soir
24:1 25:1 26:1 35:1 38:1 46:1 57:1 62:1 85:1 132:1 # théorique
5:1 32:1 35:1 43:1 # nord-est
3:1 5:1 14:1 35:1 36:1 105:1 109:1 116:1 196:1 # ressortir|ressortir
28:1 41:1 45:1 49:1 66:1 97:1 # acidité
27:1 50:1 54:1 102:1 135:1 226:1 # pré-amputatoire
9:1 13:1 48:1 174:1 200:1 283:1 # sulfate
1:1 11:1 25:1 42:1 292:1 # arlequin
18:1 77:1 80:1 170:1 194:1 # drapeau
14:1 18:1 41:1 42:1 164:1 # rareté
28:1 41:1 45:1 66:1 78:1 79:1 # opacité
1:1 3:1 19:1 59:1 71:1 127:1 169:1 218:1 220:1 259:1 270:1 # d’infection
1:1 20:1 34:1 263:1 # urbain
28:1 41:1 49:1 50:1 70:1 132:1 # hérédité
37:1 82:1 148:1 # plomb
4:1 8:1 55:1 90:1 104:1 236:1 285:1 # abondance
9:1 80:1 174:1 226:1 # faute
12:1 13:1 36:1 48:1 74:1 102:1 203:1 229:1 # ambulatoire
7:1 14:1 30:1 101:1 144:1 156:1 # décroître
29:1 33:1 41:1 116:1 278:1 # liberté
43:1 66:1 99:1 202:1 # nocif
6:1 7:1 11:1 47:1 53:1 138:1 189:1 215:1 265:1 # nephrosclerosis
2:1 3:1 5:1 32:1 66:1 69:1 77:1 97:1 281:1 # pesticide
14:1 33:1 48:1 70:1 225:1 # ulcérer
25:1 54:1 194:1 # qu’après
8:1 56:1 58:1 63:1 # canis
21:1 26:1 30:1 32:1 297:1 # strie
# nk
# l5
11:1 29:1 56:1 69:1 148:1 194:1 222:1 # applicable
28:1 # it
10:1 49:1 88:1 113:1 132:1 167:1 172:1 206:1 231:1 # hémodialyse
15:1 20:1 49:1 58:1 91:1 109:1 130:1 # engourdissement
3:1 13:1 25:1 31:1 37:1 38:1 57:1 74:1 80:1 84:1 204:1 221:1 226:1 254:1 # automatique
1:1 9:1 16:1 20:1 26:1 33:1 80:1 262:1 # inter-auriculaire
3:1 4:1 19:1 51:1 59:1 71:1 76:1 127:1 156:1 169:1 259:1 270:1 276:1 # déjection
15:1 17:1 45:1 55:1 65:1 171:1 # menace
14:1 15:1 17:1 63:1 171:1 # menière
27:1 28:1 34:1 91:1 96:1 105:1 222:1 # souhaitable
7:1 61:1 70:2 85:1 115:1 132:1 189:1 208:1 215:1 # sclérothérapie
45:1 121:1 224:1 225:1 240:1 255:1 # n-acétylcystéine
2:1 35:1 80:1 197:1 # bordeaux
6:1 9:1 122:1 279:1 # teigne
14:1 18:1 34:1 35:1 36:1 86:1 92:1 100:1 107:1 # horaire
11:1 48:1 69:1 103:1 131:1 237:1 282:1 # véhicule
39:1 257:1 263:1 # cobaye
10:1 21:1 29:1 33:1 79:1 246:1 # palier
7:1 8:1 55:1 90:1 144:1 285:1 # croyance
8:1 113:1 151:1 # pian
3:1 4:1 13:2 19:1 27:1 51:1 65:1 71:1 76:1 84:1 150:1 158:1 # natation
28:1 41:1 44:1 161:1 257:1 # l’obésité
1:1 11:1 27:1 32:1 73:1 222:1 # instable
30:1 67:1 90:1 131:1 159:1 216:1 # truncus
4:2 10:1 43:1 65:1 82:1 88:1 99:1 215:1 # monoclonal
1:1 124:1 # ovin
12:1 15:1 16:1 27:1 34:1 36:1 45:1 55:1 89:1 100:1 148:1 # placentaire
19:1 64:1 75:1 82:1 97:1 151:1 156:1 167:1 173:1 # épidémiologiste
7:2 37:1 54:1 61:1 85:1 94:1 115:1 136:1 209:1 235:1 265:1 # prothrombine
33:1 44:1 50:1 67:1 77:1 109:1 131:1 173:1 252:1 # répercussion
28:1 37:1 39:1 41:1 64:1 # comité
13:1 18:1 30:1 33:1 77:1 183:1 194:1 # attraper
93:1 242:1 # fil
7:1 39:1 41:1 54:1 61:1 78:1 94:1 115:1 136:1 153:1 165:1 166:1 172:1 217:1 # glycoprotéine
1:1 16:1 41:1 70:1 # l’intérêt
1:1 41:1 65:1 106:1 112:1 194:1 233:1 236:1 # inadapté
9:1 18:1 28:1 33:1 40:1 42:1 44:1 79:1 168:1 277:1 # parasiter
3:1 4:1 19:1 51:1 59:1 71:1 76:1 127:1 169:1 259:1 270:1 276:1 # d’éjection
8:1 28:1 29:1 48:1 63:1 69:1 79:1 131:1 213:1 237:1 # panniculite
9:1 18:1 33:1 91:1 226:1 # rajouter
21:1 33:1 50:1 54:1 66:1 101:1 194:1 219:1 # apprécier
1:1 29:1 130:1 199:1 # linge
29:1 33:1 122:1 162:1 199:1 217:1 # négliger
10:1 18:1 29:1 32:1 58:1 70:1 111:1 162:1 246:1 260:1 # généraliste
10:1 33:1 65:1 103:1 114:1 191:1 # hivernal
6:1 8:1 130:1 201:1 207:1 289:1 # gangrène
3:1 4:1 13:1 18:1 19:1 42:1 51:1 71:1 76:1 79:1 84:1 150:1 158:1 173:1 214:1 277:1 295:1 # séparation
15:1 16:1 17:1 41:1 89:1 98:1 171:1 211:1 291:1 # tégument
1:1 39:1 63:1 99:2 111:1 130:1 149:1 # méningococcie
21:1 58:1 64:1 72:1 132:1 167:1 189:1 # l’ischémie
3:1 8:1 12:1 16:1 32:1 48:1 120:1 146:1 229:1 245:1 # stimulant
4:1 22:1 23:1 37:1 65:1 88:1 188:1 # pseudomonas
15:1 36:1 103:1 192:1 # envahir
3:1 7:1 13:1 27:1 32:1 47:1 84:1 118:1 170:1 251:1 # hydrostatique
93:2 242:2 # fil|fils
10:1 11:1 79:2 222:1 # palpable
14:1 19:1 26:1 33:1 35:1 41:1 70:1 121:1 156:1 264:1 # détériorer
5:1 43:1 75:1 79:1 139:1 145:1 # espagnol
1:1 6:1 34:1 52:1 207:1 # gaine
11:1 26:1 27:1 28:1 36:1 222:1 # irritable
34:1 53:1 78:1 81:1 87:1 118:2 134:1 206:1 300:1 # hypophysaire
35:1 39:1 139:1 199:1 236:1 # cordage
12:1 31:1 39:1 40:1 78:1 148:1 # mycoplasma
8:1 55:1 58:1 87:1 90:1 109:1 285:1 292:1 # puissance
17:1 37:1 81:1 287:1 # pomme
4:1 188:1 # don
33:1 40:1 79:1 87:1 109:1 139:1 199:1 # passager
13:1 18:1 33:1 42:1 77:1 79:1 118:1 134:1 277:1 295:1 # hyperparathyroïdie
13:1 27:1 28:1 29:1 66:1 69:1 75:1 83:1 105:1 # sollicitation
106:1 # d’adn
85:1 # th2
5:1 22:1 33:1 77:1 # peser
15:1 22:1 44:1 73:1 93:1 156:1 161:1 209:1 278:1 # désensibilisation
11:1 33:1 83:1 93:1 114:1 279:1 # veiller
8:1 22:1 58:1 109:1 130:1 203:1 # angoisse
9:1 35:1 39:1 92:1 116:1 # cohorte
3:1 19:1 71:1 75:1 141:1 226:1 # d’évolution
11:1 18:1 54:1 138:1 # leprae
32:1 74:1 99:1 # stock
3:1 33:1 36:1 114:1 116:1 # avertir
1:1 16:1 27:1 45:1 59:1 142:1 # intact
2:1 15:1 24:1 130:1 291:1 # dengue
3:1 24:1 25:1 32:1 38:1 46:1 57:1 62:1 204:1 206:1 221:1 227:1 # kystique
11:1 33:1 50:1 83:1 93:1 114:1 279:1 # réveiller
15:1 16:1 24:1 33:1 45:1 55:1 89:1 119:1 # accentuer
5:1 14:1 22:1 33:1 106:1 109:1 170:1 196:1 # adresser
11:1 33:1 48:1 119:1 131:1 237:1 252:1 275:1 282:1 # tubercule
29:1 53:1 78:1 83:1 85:1 118:1 132:1 255:1 300:1 # théophylline
14:1 29:1 34:1 36:1 66:1 86:1 93:1 100:1 107:1 113:1 # ciliaire
3:1 10:1 13:1 84:1 141:1 192:1 # l’évaluation
8:1 13:1 18:2 30:1 36:1 73:1 145:1 151:1 183:1 239:1 295:1 299:1 # transpiration
7:1 14:1 37:1 54:1 135:1 235:1 # rompre
3:1 5:1 14:1 19:1 26:1 30:1 32:1 59:1 69:1 71:1 169:1 196:1 270:1 297:1 # restriction
18:1 22:1 28:1 40:1 42:1 44:1 47:1 74:1 79:1 243:1 277:1 # parasitose
3:1 7:1 37:1 38:1 61:1 85:1 204:1 235:1 265:1 # thrombotique
9:1 12:1 13:1 20:1 23:1 48:1 50:1 68:1 125:1 147:1 229:1 283:1 291:1 # régulateur
28:1 29:1 85:1 98:1 103:1 # lithium
42:1 # l’arrêt
20:1 91:1 214:1 # séjour
9:1 27:1 28:1 29:1 75:1 121:1 149:1 168:1 # métabolite
8:1 18:1 58:1 203:1 239:1 # françois
4:1 6:1 7:1 72:1 90:1 198:1 230:1 265:1 # synchrone
8:1 16:1 120:1 159:1 186:1 # bruyant
10:1 18:1 64:1 97:1 102:1 236:1 # pyramidal
3:1 7:1 8:1 16:1 30:1 36:1 50:1 120:1 121:1 205:1 253:1 # antirétroviraux
7:1 15:1 21:1 29:1 48:1 61:1 115:1 119:1 # rotulien
28:1 41:1 66:1 # cité
8:1 11:1 18:1 23:1 48:1 197:1 201:1 239:1 244:1 282:1 # granuleux
9:1 23:1 53:1 125:1 194:1 197:1 # aphteux
3:2 8:1 13:1 16:1 25:1 27:1 28:1 84:1 120:1 253:1 # quantitatif
83:1 93:1 103:1 # hill
8:1 17:1 18:1 34:1 36:1 65:1 100:1 154:1 186:1 239:1 # membranaire
3:1 9:1 13:1 28:1 31:1 32:1 37:1 74:1 84:1 168:1 254:1 # stomatite
1:1 26:1 31:1 42:1 # marin
17:1 85:1 # thème
8:1 14:1 15:1 18:1 30:1 42:1 73:1 79:1 145:1 183:1 239:1 277:1 299:1 # transparent
14:1 33:1 42:1 50:1 79:1 173:1 277:1 # réparer
19:1 22:1 47:1 129:1 149:1 243:1 # méiose
29:1 58:1 87:1 95:1 # elisa
3:1 4:1 8:1 16:1 38:1 120:1 128:1 130:1 202:1 247:1 253:1 # antifongique
8:1 12:1 45:1 53:1 59:1 65:1 118:1 142:1 194:1 255:1 # anaphylactique
4:1 19:1 41:1 44:1 51:1 58:1 124:1 208:1 # télévision
42:1 116:1 210:1 # heart
8:1 22:1 43:1 47:1 240:1 243:1 # cyanose
6:1 33:1 # koebner
28:1 131:1 292:1 # cuit
4:1 8:1 39:1 55:1 90:1 113:1 220:1 242:1 285:1 298:1 # confiance
7:1 30:1 53:1 61:1 78:1 102:1 103:1 205:1 300:1 # amyotrophie
2:1 7:1 31:1 33:2 110:1 231:1 290:1 # xeroderma
14:2 15:1 16:1 30:1 33:1 89:1 # rentrer
7:1 29:1 41:1 54:1 61:1 78:1 81:1 94:1 115:1 129:1 136:1 153:1 160:1 165:1 166:1 175:1 177:1 179:1 232:1 # lipoprotéine
8:1 11:1 31:1 33:1 48:1 63:1 232:1 282:1 # manipuler
1:2 9:1 33:1 64:1 104:1 110:1 121:1 156:1 258:1 # indéterminer
8:1 18:1 30:1 72:1 90:1 183:1 210:1 239:1 # tranche
4:1 16:1 81:1 # pont
3:1 10:1 13:1 18:1 41:1 70:1 84:1 295:1 # l’altération
3:1 75:1 77:1 81:1 97:1 112:1 134:1 138:1 172:1 238:1 # polypeptide
1:1 9:1 15:1 16:1 33:1 89:1 114:1 262:1 # inventer
1:1 14:1 26:1 36:1 73:1 86:1 144:1 189:1 # inscrire
11:1 44:1 70:1 206:1 232:1 # érysipèle
3:1 12:1 24:1 25:1 38:1 45:1 46:1 57:1 59:1 62:1 142:1 169:1 204:1 221:1 227:1 # lactique
1:1 3:1 9:1 28:1 32:1 73:1 119:1 226:1 # institute
14:1 30:1 80:1 226:1 # d’autre
3:1 11:1 13:1 37:1 39:1 79:1 84:1 135:1 222:1 278:1 # compatible
5:1 33:1 87:1 109:1 # essayer
7:1 33:1 91:1 114:1 116:1 199:1 266:1 # rouge-vert
14:1 20:1 33:1 122:1 242:1 291:1 # figurer
4:1 24:1 25:1 38:1 46:1 57:1 62:1 63:1 82:1 215:1 # clonique
1:1 24:1 33:1 141:1 220:1 # influer
6:1 77:1 122:1 279:1 # peigne
3:1 19:1 26:1 35:2 50:1 72:1 92:1 121:1 # choriorétinite
17:1 24:1 25:1 38:1 46:1 57:1 62:1 268:1 # mexique
# mg/j
9:1 28:1 29:1 33:1 66:1 69:1 75:1 83:1 105:1 168:1 # solliciter
3:1 4:1 9:1 15:1 16:1 19:1 51:1 71:1 76:1 89:1 253:1 257:1 # obtention
1:1 27:1 28:1 29:1 32:1 73:1 93:1 209:1 # instabilité
42:1 56:1 267:1 # carl
9:1 20:1 23:1 50:1 68:1 121:1 125:1 144:1 147:1 268:1 # excréteur
9:1 23:1 80:1 93:1 125:1 174:1 226:1 292:1 # fauteuil
1:1 8:1 16:1 48:1 64:1 65:1 120:1 233:1 258:1 # fulminant
3:1 4:1 14:1 19:1 51:1 59:1 70:1 71:1 76:1 127:1 169:1 259:1 270:1 276:1 # érection
8:1 16:1 18:1 30:1 111:1 120:1 121:1 162:1 183:1 239:1 # pénétrant
4:1 10:1 18:1 70:1 81:1 104:1 156:1 # pondéral
9:1 20:1 28:1 81:1 91:1 140:1 168:1 200:1 241:1 292:1 # poursuite
14:1 36:1 86:1 244:1 292:1 # nuire
28:1 151:1 156:1 173:1 # dépit
8:1 12:1 19:1 32:1 40:1 78:1 128:1 130:1 148:1 # angioplastie
9:1 35:1 116:1 # l’aorte
1:1 15:1 22:1 44:1 73:2 278:1 # d’insensibilité
3:1 4:1 19:1 35:1 50:1 51:1 71:1 76:1 105:1 112:1 161:1 # résorption
48:1 # bulbe
6:1 80:1 174:1 216:1 # faune
3:1 59:1 127:1 169:1 202:1 218:1 259:1 # affectif
13:1 29:1 31:1 146:1 215:1 254:1 # climat
43:1 61:1 85:1 111:1 132:1 260:1 269:1 # oxygénothérapie
3:1 4:1 19:1 51:1 59:1 64:1 69:1 71:1 76:1 169:1 270:1 276:1 # miction
# hbs
3:1 14:1 15:1 16:1 21:1 30:1 89:1 164:1 # d’entretien
1:1 3:1 19:1 50:1 59:1 71:1 127:1 129:1 155:1 169:1 218:1 220:1 259:1 270:1 # réinfection
4:1 10:1 74:1 236:1 # dalton
1:1 3:1 9:1 28:1 50:1 63:1 121:1 168:1 # rétinite
12:1 40:1 49:1 88:1 98:1 148:1 231:1 # plasmodium
12:1 15:1 17:1 45:1 55:1 135:1 148:1 154:2 171:1 # emplacement
188:1 # down
3:1 13:1 27:1 50:1 84:1 106:1 112:1 194:1 236:1 # réadaptation
7:1 43:1 47:1 54:1 78:1 79:1 94:1 105:1 139:1 # prosopagnosie
9:1 10:1 17:1 56:1 164:1 # calmette
11:1 # pôle
202:1 292:1 # juif
1:1 9:1 11:1 16:1 23:1 33:1 262:1 # interleukine
79:1 # pa
72:1 92:1 101:1 # écho
1:2 18:1 63:1 106:1 186:1 # bradykinine
69:1 # ic
44:1 50:1 54:1 58:1 124:1 135:1 146:1 278:1 # imprévisible
4:2 43:1 88:1 163:1 208:1 215:1 244:1 # mononucléose
2:1 33:1 163:1 200:1 225:1 # succéder
2:1 138:1 200:1 # sudep
1:1 6:1 18:1 33:1 34:1 52:1 170:1 # drainer
26:1 28:1 41:1 49:1 97:1 122:1 128:1 # rigidité
14:1 15:1 20:1 50:1 55:1 90:1 101:1 131:1 219:1 285:1 # récurrence
3:1 13:1 26:1 35:1 58:1 84:1 87:1 88:1 149:1 167:1 # mémorisation
24:1 25:1 38:1 44:1 46:1 57:1 62:1 67:1 245:1 # musique
23:1 218:1 # feu
21:1 26:1 30:1 121:1 149:1 198:1 273:1 297:1 # symétrie
7:1 8:1 20:1 23:1 68:1 77:1 78:1 # l’european
1:1 # invs
14:1 30:1 61:1 85:1 92:1 121:1 149:1 268:1 # méthotrexate
8:1 55:1 90:1 148:1 200:1 208:1 285:1 # suppléance
9:1 15:1 33:1 77:1 116:1 118:1 134:1 # l’hypertension
22:1 27:1 32:1 40:1 143:1 # stase
4:1 9:1 13:1 31:1 37:1 39:1 73:1 105:1 254:1 283:1 287:1 298:1 # consommateur
1:1 9:1 16:1 31:1 33:1 34:1 98:1 262:1 # interhumain
33:1 50:1 77:1 101:1 118:1 134:1 140:1 144:1 214:1 # hypersécrétion
95:1 199:1 # gel
3:1 4:1 19:1 45:1 51:1 59:1 71:1 76:1 142:1 169:1 270:1 276:1 # d’action
18:1 21:1 54:1 145:1 206:1 # dyspraxie
3:1 26:1 28:1 42:1 79:1 194:1 277:1 # d’apparition
10:1 11:1 13:1 26:1 30:1 108:1 113:1 297:1 # atriale
3:2 19:1 28:1 37:1 39:1 71:1 121:1 135:1 # compétition
3:1 4:1 19:1 28:1 49:1 51:1 71:1 76:1 # édition
4:1 17:1 18:1 19:1 43:1 51:1 102:1 176:1 201:1 287:1 # ionogramme
4:2 6:1 7:1 20:1 23:1 61:1 68:1 74:1 88:1 # motoneurones
42:1 # arnm
9:1 14:1 42:1 66:1 122:1 164:1 207:1 # cigarette
42:1 # karl
1:1 14:1 33:1 70:1 73:1 214:1 # insérer
3:1 8:1 16:1 18:1 19:1 120:1 176:1 201:1 209:1 253:1 278:1 # antibiogramme
7:2 14:1 36:1 86:1 144:2 203:1 # croire|croître
9:1 26:1 28:1 33:1 70:1 149:1 168:1 264:1 # mériter
33:1 42:1 65:1 # bernard
12:1 14:1 34:1 36:1 86:1 100:1 107:1 135:1 148:1 154:1 248:1 268:1 274:1 286:1 # exemplaire
5:1 8:1 12:1 14:1 22:1 109:1 154:1 196:1 222:1 # ressemblance
2:1 7:1 32:1 41:1 70:1 # stéroïde
98:1 214:1 # sébum
2:1 15:1 16:1 54:1 89:1 159:1 # prudent
18:1 24:1 25:1 38:1 46:1 49:1 57:1 62:1 97:1 124:1 201:1 # gravidique
7:1 12:1 14:1 34:1 35:1 36:1 39:1 75:1 83:1 86:1 100:1 107:1 248:1 274:1 286:1 # corollaire
11:1 48:1 60:1 88:1 231:1 282:1 # module
3:1 24:1 25:1 38:1 46:1 57:1 62:1 65:1 112:1 194:1 198:1 204:1 221:1 227:1 230:1 # synaptique
11:1 48:1 82:1 257:1 282:1 # lobule
4:1 16:1 41:1 75:1 82:1 # volonté
3:1 13:1 18:1 19:1 71:1 84:1 150:1 295:1 # ratio
21:1 41:1 72:1 101:1 103:1 121:1 # pétéchie
42:1 263:1 # mbar
27:1 29:1 36:1 121:1 222:1 # d’établir
2:1 12:1 14:1 88:1 95:1 139:1 154:1 199:1 231:1 # remodelage
10:1 77:1 78:1 82:1 83:1 174:1 # fallope
1:1 29:1 33:1 # berlin
1:1 9:1 28:1 33:1 124:1 168:1 # inviter
11:1 75:1 105:1 141:1 222:1 275:1 # soluble
# dfg
85:1 # th1
3:1 4:2 15:1 16:1 19:1 39:1 51:1 71:1 76:1 89:1 114:1 253:1 298:1 # conventionnel
8:1 74:1 78:1 79:1 90:1 111:1 240:1 272:1 # pancytopénie
25:1 38:1 43:1 57:1 61:1 74:1 111:1 260:1 269:1 # génotoxiques
3:1 4:1 13:1 19:1 27:1 28:1 51:1 71:1 76:1 84:1 128:1 139:1 150:1 158:1 # agitation
15:1 29:1 55:1 90:1 122:1 162:1 199:1 217:1 285:1 # négligence
14:1 20:1 30:1 32:1 33:1 59:1 119:1 159:1 163:1 # structurer
# mg/kg/j
14:1 20:1 28:1 119:1 203:1 # voiture
64:1 102:1 278:1 # amibe
80:2 174:2 197:1 # fau|faux
11:1 48:1 49:1 69:1 131:1 237:1 282:1 # pédicule
53:1 78:1 88:1 96:1 99:1 132:1 139:1 167:1 212:1 300:1 # hémophagocytaire
28:1 35:1 116:1 119:1 247:1 292:1 # fortuit
12:1 42:1 130:1 230:1 260:1 # laryngé
28:1 41:1 49:1 64:1 97:1 98:1 # humidité
1:1 26:1 28:1 35:1 41:1 43:1 64:1 258:1 284:1 # minorité
# tdm
12:1 14:1 34:1 58:1 95:1 248:1 # relais
4:1 24:1 25:1 38:1 46:1 57:1 62:1 128:1 130:1 247:1 # fongique
14:1 29:1 34:1 36:1 75:1 86:1 100:1 107:1 191:1 192:1 # olivaire
1:1 6:1 27:1 32:1 52:1 58:1 64:1 102:1 103:1 258:1 # histamine
1:1 3:1 6:1 11:1 52:1 112:1 138:1 238:1 # leptine
3:1 33:1 61:1 88:1 114:1 191:1 # motiver
18:1 21:1 33:1 36:1 49:1 106:1 # irradier
9:1 13:1 15:1 16:1 17:1 89:1 154:1 171:1 211:1 263:1 # battement
9:1 33:1 35:1 81:1 116:1 200:1 # supporter
1:1 28:1 60:1 104:1 292:1 # induit
4:1 67:1 74:1 244:1 # tonus
7:1 9:1 19:1 61:1 64:1 69:1 144:1 209:1 257:1 # microbiote
3:1 13:1 29:1 84:1 93:1 122:1 174:1 207:1 209:1 # fatigabilité
3:1 4:2 13:1 19:1 51:1 71:1 76:1 84:1 104:1 150:1 158:1 236:1 247:1 # fondation
7:1 33:1 47:1 75:1 77:1 88:1 118:1 134:1 # hyperosmolaire
24:1 25:1 29:1 38:1 46:1 57:1 62:1 215:1 240:1 # cyclique
7:1 8:1 16:1 47:1 87:1 101:1 120:1 144:1 162:1 # nécrosant
24:1 25:1 31:1 33:1 40:1 46:1 # masquer
20:1 21:1 26:1 39:1 47:1 172:1 200:1 217:1 # glycosurie
4:1 24:1 33:1 39:1 291:1 298:1 # conjuguer
3:1 12:1 42:1 48:1 69:1 116:1 131:1 229:1 237:1 # l’articulation
43:1 # novo
35:1 110:1 149:1 247:1 256:1 # formé
1:1 2:1 16:1 18:1 30:1 33:1 88:1 106:1 110:1 183:1 # intradermoréaction
25:1 38:1 57:1 61:1 74:2 240:1 269:1 272:1 # cytotoxique
17:1 33:1 77:1 118:1 122:1 134:1 151:1 # hyperpigmentation
3:1 4:1 7:1 14:1 16:1 253:1 # frontière
5:1 36:1 81:1 145:1 203:1 # espoir
8:1 9:1 12:1 28:1 72:1 75:1 92:1 128:1 130:1 168:1 # cholangite
9:1 15:1 104:1 121:1 # s’étend
1:1 16:1 26:1 28:1 41:2 201:1 # intégrité
34:1 122:1 200:1 263:1 275:1 291:1 # subaiguë
11:1 17:1 34:1 58:1 66:1 83:1 87:1 93:1 154:1 # cisaillement
33:2 55:1 77:1 252:1 # percer
8:1 13:1 26:1 31:1 37:1 41:1 43:1 65:1 70:1 254:1 264:1 # nanomatériaux
3:1 13:1 18:1 24:1 25:1 31:1 38:1 46:1 57:1 62:1 84:1 102:1 170:1 204:1 221:1 227:1 254:1 # dramatique
64:1 66:1 69:1 # mici
48:1 114:1 # vulve
11:1 74:1 93:1 112:1 138:1 151:1 173:1 176:1 238:1 # épileptogène
7:1 9:1 13:1 31:1 37:1 45:1 72:1 235:1 254:1 265:1 283:1 # achromate
2:1 5:1 82:1 102:1 133:1 255:1 # amyloïdes
3:1 4:1 16:1 18:1 30:1 39:1 45:1 59:1 93:1 142:1 169:1 183:1 298:1 # contractile
9:1 26:1 28:1 162:1 168:1 # névrite
18:1 170:1 # sdra
24:1 25:1 46:1 47:1 87:1 88:1 # mosaïque
14:1 22:1 33:2 # serrer
1:1 6:1 49:1 52:1 64:1 85:1 97:1 118:1 273:1 # thymidine
33:1 50:1 54:1 77:1 99:1 131:1 # préoccuper
6:1 7:1 20:1 23:1 68:1 75:1 78:1 81:1 172:1 230:1 # polyneuropathie
8:1 12:1 33:1 34:1 104:1 117:1 162:1 236:1 # néerlandais
61:1 81:1 # pott
26:2 30:1 70:1 122:1 172:1 217:1 225:1 264:1 297:1 # triglycéride
3:1 4:1 13:1 18:1 19:1 33:1 51:1 71:1 76:1 84:1 150:1 158:1 295:1 # aberration
3:1 32:1 72:1 75:1 92:1 101:1 206:1 208:1 240:1 # cholécystite
14:1 186:1 # bref
31:1 40:1 102:1 # amas
3:1 13:1 33:1 45:1 55:1 84:1 263:1 268:1 # exacerbation
97:1 124:1 236:1 # david
9:1 13:1 27:1 31:1 102:1 141:1 217:1 226:1 254:1 283:1 # glutamate
5:1 14:1 22:1 109:1 191:1 196:1 # ivresse
12:1 14:1 34:1 36:2 48:1 66:1 86:1 100:1 107:1 131:1 229:1 237:1 248:1 252:1 274:1 286:1 # circulaire
7:1 10:1 # royal
15:1 36:1 63:1 91:1 105:1 114:1 # souvenir
4:1 6:1 14:1 54:1 58:1 63:1 105:1 # prednisone
26:2 41:1 42:1 70:2 113:1 116:1 264:2 # périartérite
9:1 33:1 56:1 112:1 194:1 # capter
3:1 32:1 47:1 98:1 # ostium
49:1 119:1 121:1 # étudié
1:1 25:1 292:1 # équin
4:1 7:1 19:1 30:1 44:1 51:1 54:1 61:1 67:1 94:1 115:1 136:1 159:1 # protrusion
13:1 36:1 74:1 203:1 263:1 # abattoir
25:1 # qu’à
3:1 4:1 19:1 51:1 59:1 69:1 71:1 76:1 124:1 169:1 270:1 276:1 # éviction
8:1 14:1 15:1 16:1 20:1 54:1 65:1 120:1 200:1 # surprenant
10:1 66:1 113:1 144:1 159:1 163:1 # crucial
6:1 9:1 10:1 33:2 # alterner
13:1 15:1 17:1 27:1 45:1 72:1 154:1 171:1 210:1 # attachement
4:1 7:1 10:1 16:1 27:1 42:1 79:1 188:1 231:1 277:1 293:1 # parodontale
17:1 102:1 207:1 287:1 # gamme
4:1 44:1 88:1 146:1 # simon
15:1 17:1 273:1 # l’enzyme
12:1 77:1 102:1 135:1 # lampe
1:1 29:1 188:1 215:1 240:1 269:1 # doxycycline
15:1 33:1 82:1 130:1 217:1 257:1 # englober
3:2 28:1 50:1 121:1 173:1 202:1 # répétitif
218:1 # fe
26:1 41:1 45:1 59:1 64:1 70:1 142:1 167:1 263:1 264:1 # bactériémie
59:1 # ct
# b2
# b1
9:1 10:1 11:1 79:1 108:1 164:1 # palette
1:1 3:1 6:1 12:1 13:1 42:1 52:1 56:1 84:1 189:1 267:1 # scarlatine
13:1 18:1 40:1 42:1 79:2 135:1 198:1 273:1 277:1 # parasympathique
3:1 4:1 13:1 22:1 33:1 39:1 73:1 84:1 192:1 298:1 # conservation
# hz
146:1 # im
1:1 15:1 43:1 44:1 73:1 202:1 218:1 284:1 # inoffensif
# v.
2:1 5:1 7:1 29:1 31:1 45:1 75:1 97:1 133:1 144:1 281:1 # macrolides
14:1 22:1 33:1 67:1 # refuser
80:1 # l’eau
24:1 59:1 119:1 127:1 218:1 259:1 # s’effectue
10:1 18:1 20:1 159:1 # rural
1:1 6:1 10:1 52:1 64:1 98:1 258:1 # albumine
42:1 207:1 # égard
5:1 12:1 114:1 189:1 215:1 # esclave
14:1 15:1 17:1 72:1 95:1 154:1 171:1 210:1 # relâchement
1:1 162:1 213:1 # inné
8:1 15:1 55:1 77:1 90:1 104:1 156:1 173:1 236:1 285:1 # dépendance
6:1 23:1 33:1 56:1 114:1 197:1 # caverneux
61:1 82:1 # îlot
1:1 10:1 58:1 63:1 209:1 # l’albinisme
1:1 7:1 9:1 54:1 61:1 94:1 115:1 136:1 279:1 # protein
1:1 4:1 19:1 51:1 63:1 78:1 151:1 # opinion
10:1 13:1 29:1 39:1 58:1 75:1 87:1 # alcoolisation
24:1 25:1 32:1 38:1 46:1 57:1 58:1 62:1 64:1 85:1 # isthmique
21:1 23:1 124:1 197:1 # vieux
56:1 99:1 163:1 194:1 208:1 215:1 244:1 # nucléocapside
4:1 19:1 44:1 51:1 106:1 132:1 161:1 # adhésion
6:1 74:1 80:1 146:1 203:1 216:1 226:1 245:1 287:1 # autoimmunes
4:1 39:1 130:1 298:1 # congo
9:1 15:1 24:1 33:1 77:1 116:1 244:1 # pertenue
2:1 33:1 97:1 124:1 281:1 # vider
1:1 9:1 16:1 33:2 41:1 114:1 116:1 262:1 # intervertébral
1:1 6:1 26:1 30:1 52:1 69:1 72:1 83:1 95:1 103:1 223:1 297:1 # trichinella
15:1 21:1 26:1 42:1 192:1 # ovarien
39:1 72:1 99:1 117:1 208:1 # cochlée
13:1 18:1 47:1 70:1 74:1 206:1 295:1 # dyskératose
1:1 9:1 27:1 59:1 104:1 121:1 127:1 156:1 259:1 # indétectable
9:1 10:1 31:1 126:1 # malte
8:1 12:1 14:1 34:1 36:1 48:1 86:1 100:1 107:1 213:1 229:1 244:1 248:1 274:1 286:1 # annulaire
3:1 13:1 24:1 25:1 38:1 46:1 57:1 62:1 66:1 84:1 113:1 189:1 204:1 221:1 227:1 # sciatique
8:1 27:1 35:1 81:1 116:1 135:1 146:1 # l’importance
25:1 26:1 30:1 38:1 40:1 57:1 121:1 149:1 198:1 273:1 297:1 # asymétrique
14:2 34:1 36:1 86:1 100:1 107:1 174:1 # refaire
21:1 23:1 66:1 69:1 124:1 197:1 # vicieux
10:1 56:1 80:1 236:1 # caudal
3:2 24:1 25:1 32:1 38:1 46:1 57:1 58:1 62:1 80:1 204:1 221:1 226:1 227:1 # autistique
39:2 45:1 66:1 93:1 99:1 257:1 263:1 # coccobacille
3:1 9:1 13:1 23:1 31:1 32:1 40:1 56:1 69:1 125:1 283:1 # masticateur
1:1 40:1 44:1 192:1 202:1 # invasif
41:1 80:1 226:1 # beauté
6:1 12:1 15:1 127:1 213:1 301:1# laennec
17:1 33:1 40:1 98:1 109:1 200:1 # assumer
13:1 19:1 44:1 67:1 78:1 79:1 85:1 # rhusiopathiae
14:1 26:1 30:1 70:1 146:1 264:1 # périmètre
4:1 9:1 15:1 19:1 32:1 44:1 49:1 51:1 58:1 73:1 # distension
3:1 121:1 122:1 135:1 146:1 # impétigo
12:1 31:1 40:1 74:1 78:1 148:1 269:1 # toxoplasma
1:1 8:1 16:1 98:1 119:1 120:1 174:1 220:1 # infantum
13:1 24:1 25:1 38:1 46:1 57:1 62:1 74:1 78:1 151:1 # atopique
33:1 114:1 199:1 # verge
14:1 20:1 22:1 33:1 91:1 140:1 154:1 241:1 # rembourser
1:1 20:1 44:1 130:1 140:1 241:1 244:1 # nursing
35:1 81:1 116:1 200:1 # support
48:1 67:1 75:1 141:1 # volvulus
1:1 14:1 16:1 20:1 77:1 119:1 279:1 # peinture
4:1 14:1 30:1 32:1 36:1 39:1 73:1 86:1 159:1 292:1 298:1 # construire
3:1 7:1 28:1 44:1 47:1 70:1 78:1 81:1 214:1 # séropositivité
4:1 5:1 19:1 44:1 51:1 55:1 109:1 163:1 200:1 # succession
7:1 43:1 49:1 70:1 113:1 139:1 214:1 231:1 # sérodiagnostic
21:1 26:1 44:1 69:1 164:1 271:1 # rickettsie
33:1 77:1 118:1 134:1 # hyper
5:1 45:1 55:1 79:1 145:1 # l’espace
4:1 15:1 19:1 44:1 51:1 67:1 73:1 77:1 145:1 200:1 # suspension
145:1 # spc
33:1 58:1 64:1 77:1 110:1 # permis
25:1 29:1 37:1 38:1 39:1 57:1 135:1 148:1 # compliqué
1:1 3:1 13:1 18:1 19:1 36:1 71:1 73:1 84:1 145:1 150:1 151:1 295:1 # inspiration
9:2 13:1 15:1 16:1 89:1 262:1 # attente
4:1 7:1 20:1 47:1 48:1 82:1 90:1 131:1 237:1 # furonculose
15:1 17:1 24:1 73:1 95:1 171:1 200:1 # mensuel
5:1 11:1 25:1 83:1 95:1 157:1 223:1 # qu’elles
19:1 24:1 25:1 26:1 38:1 46:1 49:1 57:1 62:1 70:1 231:1 264:1 # périodique
9:1 26:1 28:1 53:1 162:1 168:1 173:1 265:1 # néphrite
33:1 72:1 80:1 163:1 207:1 210:1 # gaucher
12:1 14:1 34:1 36:1 48:1 86:1 98:1 100:1 107:1 229:1 244:1 245:1 248:1 274:1 286:1 287:1 # nummulaire
1:1 6:1 52:1 74:1 240:1 272:1 # cytokine
12:1 13:1 39:1 72:1 75:1 92:1 99:1 # chocolat
7:1 13:1 21:1 30:1 33:1 53:1 78:1 103:1 205:1 300:1 # atrophier
10:1 27:1 28:1 29:1 41:1 121:1 208:1 246:1 293:1 # létalité
7:1 11:1 30:1 59:1 75:1 127:1 172:1 205:1 259:1 272:1 # électrolyte
1:1 6:1 26:1 42:1 52:1 174:1 # farine
13:1 18:1 21:1 26:1 30:1 295:1 297:1 # fratrie
11:1 23:1 44:1 48:1 69:1 131:1 161:1 197:1 237:1 282:1 # vésiculeux
12:1 15:1 16:1 17:1 22:1 40:1 89:1 109:1 154:1 171:1 211:1 215:1 # classement
4:1 11:1 19:1 50:1 51:1 268:1 # réflexion
8:2 16:1 25:1 31:1 120:1 # manquant
112:1 # ptt
1:1 14:1 26:1 34:1 35:1 36:1 65:1 86:1 100:1 107:1 122:1 128:1 233:1 # originaire
1:1 10:1 11:1 33:1 96:1 108:1 # inhaler
8:1 15:1 55:1 90:1 174:1 220:1 285:1 # l’enfance
3:1 113:1 209:1 278:1 # tibia
3:1 8:1 16:1 19:1 61:1 120:1 209:1 253:1 278:1 # l’antibiothérapie
4:1 26:1 30:1 55:1 113:1 297:1 # ceftriaxone
10:1 18:1 35:1 88:1 167:1 # fémoral
15:1 16:1 17:1 47:1 74:1 89:1 122:1 151:1 171:1 200:1 211:1 # pigmentosum
10:1 207:1 208:1 # légal
2:1 44:1 88:1 122:1 # sigmoïde
13:1 20:1 21:1 26:1 31:1 119:1 132:1 167:1 254:1 # hématurie
4:1 19:1 44:1 48:1 51:1 268:1 # expulsion
9:1 39:1 42:1 78:1 87:1 112:1 252:1 # sarcopte
10:1 12:1 26:1 31:1 42:1 113:1 126:1 # malaria
18:1 20:1 34:1 70:1 98:1 149:1 200:1 244:1 # surnuméraire
9:1 12:1 13:1 27:1 45:1 59:1 142:1 283:1 # lactate
14:1 15:1 104:1 156:1 170:1 218:1 # défendre
22:1 74:1 75:1 172:1 206:1 240:1 272:1 # cytolyse
28:1 67:1 101:1 119:1 131:1 156:1 209:1 275:1 # décubitus
24:1 26:1 30:1 32:1 33:1 49:1 58:1 278:1 297:1 # distribuer
12:1 13:1 41:1 56:1 72:1 75:1 92:1 101:1 102:1 # catécholamines
11:1 12:1 83:1 95:1 139:1 199:1 223:1 # flagelle
12:1 22:1 40:1 102:1 143:1 255:1 # amylase
4:1 7:1 104:1 # rond
8:1 18:1 130:1 239:1 # rang
11:1 48:1 81:1 91:1 164:1 282:1 # poulet
7:1 9:1 20:1 23:1 54:1 59:1 60:1 68:1 94:1 125:1 147:1 163:1 231:1 # producteur
11:1 91:1 105:1 148:1 # souple
3:1 4:1 13:1 31:1 35:1 39:1 84:1 110:1 220:1 247:1 254:1 256:1 290:1 298:1 # conformation
3:1 4:1 13:1 39:1 58:1 63:1 75:1 82:1 84:1 87:1 # colonisation
13:1 75:1 105:1 236:1 # soldat
10:1 39:1 75:1 # d’alcool
4:1 9:1 26:1 28:2 63:1 70:1 74:1 168:1 264:1 # péritonite
4:1 31:1 40:1 105:1 109:1 # masson
47:1 87:1 # saos
22:1 27:1 40:1 109:1 # tasse
18:1 42:1 # arabe
14:1 56:1 106:1 236:1 # cadavre
10:1 11:1 12:1 192:1 222:1 # valable
21:1 40:1 44:1 53:1 96:1 194:1 212:1 # aphasie
18:1 30:1 117:1 183:1 # travée
75:1 88:1 287:1 # mmol/l
7:1 11:1 30:1 53:1 59:1 78:1 118:1 127:1 205:1 259:1 300:1 # électrophysiologique
14:1 15:1 67:1 77:1 104:1 145:1 170:1 200:1 # suspendre
2:1 3:1 28:1 48:1 119:1 245:1 # multitude
9:1 13:1 47:1 53:2 92:1 96:1 145:1 212:1 249:1 283:1 # phosphate
11:1 # élevé
9:1 11:1 27:1 59:1 121:1 127:1 156:1 222:1 259:1 # détectable
7:1 17:1 26:1 30:1 37:1 69:1 72:1 123:1 235:1 265:1 297:1 # trichrome
3:1 4:1 8:1 16:1 39:1 120:1 253:1 298:1 # anti-convulsivant
3:1 14:1 28:1 29:1 # litière
13:1 14:1 20:2 39:1 91:1 119:1 263:1 # courbature
28:1 41:1 44:1 47:1 82:1 83:1 93:1 124:1 # villosité
24:1 25:1 38:1 45:1 46:1 57:1 62:1 66:1 79:1 202:1 242:1 # pacifique
7:1 28:1 29:1 30:1 75:1 78:1 81:1 121:1 149:1 205:1 # métropolitain
# http
6:1 14:1 15:1 22:1 73:1 122:1 154:1 279:1 # renseignement
12:1 13:1 27:1 40:1 49:1 93:1 105:1 192:1 231:1 # vasodilatation
9:1 43:1 72:1 75:1 82:1 127:1 128:1 176:1 # technologie
7:1 9:1 10:1 13:1 54:1 94:1 192:1 283:1 # valproate
2:1 7:1 11:1 30:1 59:1 127:1 205:1 231:1 259:1 # électrode
4:1 6:1 23:1 63:1 88:1 98:1 113:1 # pneumoniae
13:1 31:1 53:1 74:1 78:1 96:1 132:1 139:1 167:1 212:1 254:1 300:1 # hématophage
1:1 7:1 26:1 54:2 65:1 78:1 94:1 194:1 233:1 # inappropriée
10:1 18:1 22:1 33:1 42:1 79:1 172:1 206:1 277:1 # paralyser
39:1 139:1 199:1 231:1 236:1 # codage
14:1 29:1 34:1 36:1 64:1 86:1 93:1 100:1 107:1 113:1 # miliaire
6:1 10:1 18:1 22:1 23:1 29:1 30:1 58:1 183:1 226:1 246:1 # neutraliser
3:1 4:1 13:1 19:1 51:1 56:1 71:1 76:1 84:1 150:1 158:1 # cation
9:1 26:1 28:1 30:1 32:1 40:1 168:1 207:1 297:1 # gastrite
26:1 122:1 # wright
14:1 20:1 119:1 200:1 226:1 # suture
15:1 24:1 25:1 46:1 139:1 199:1 214:1 # séquençage
32:1 # mst
13:1 14:1 20:1 31:1 119:1 254:1 # mature
10:1 39:1 75:1 # l’alcool
11:1 26:1 30:1 148:1 164:1 232:1 297:1 # triplet
7:1 22:1 42:1 85:1 116:1 231:1 265:1 # arthrodèse
7:1 8:1 20:1 23:1 68:1 77:1 78:1 # european
14:1 21:1 29:1 95:1 # relief
4:1 8:1 18:1 39:1 53:1 78:1 90:1 92:1 239:1 249:1 300:1 # francophone
8:1 18:1 36:1 49:1 104:1 201:1 239:1 # grandir
17:1 33:1 98:1 # fumer
4:1 72:1 91:1 92:1 163:1 # bouchon
49:1 113:1 232:1 # wikipédia
8:1 12:1 33:1 130:1 149:1 199:1 # mélanger
33:1 77:1 110:1 135:1 146:1 149:1 222:1 # imperméable
10:1 17:1 56:1 # calme
4:1 7:1 64:1 69:1 144:1 # micron
25:1 35:1 82:1 93:1 140:1 # lorsqu’ils
4:1 49:1 58:1 63:1 81:1 93:1 145:1 209:1 278:1 # disponibilité
3:1 11:1 14:1 59:1 70:1 93:1 127:1 169:1 259:1 # érectile
21:1 26:1 42:1 87:1 96:1 200:1 275:1 # subsaharienne
14:1 15:1 73:1 191:1 200:1 292:1 # ensuivre
8:1 15:1 16:1 17:1 22:1 73:1 79:1 89:1 154:1 171:1 211:1 299:1 # pansement
13:1 18:1 36:2 74:1 151:1 203:1 268:1 295:1 # expiratoire
11:1 26:1 42:1 55:1 69:1 83:1 95:1 192:1 223:1 # varicelle
7:1 14:1 20:1 33:1 54:1 94:1 99:1 131:1 # procurer
14:1 23:1 54:1 173:1 197:1 208:1 # lépreux
27:1 28:1 29:1 32:1 41:1 93:1 209:1 # stabilité
26:1 32:1 53:1 58:1 72:1 74:1 78:1 210:1 265:1 300:1 # christophe
10:1 43:1 113:1 124:1 198:1 230:1 # synovial
22:1 47:1 53:1 92:1 134:1 240:1 243:1 249:1 # cyphose
1:1 3:1 28:1 103:1 209:1 278:1 # l’inhibition
4:1 14:1 32:1 40:1 65:1 88:1 # monastère
1:1 6:1 52:1 151:1 173:1 # épine
11:1 27:1 33:1 34:1 83:1 93:1 121:1 156:1 # détailler
2:1 33:1 225:1 # céder
8:1 12:1 33:1 72:1 90:1 148:1 210:1 # plancher
40:1 66:1 99:1 105:1 109:1 # associé
11:1 33:1 186:1 # brûler
41:1 59:1 127:1 218:1 259:1 # affecté
1:1 3:1 45:1 59:1 65:1 142:1 169:1 202:1 233:1 # inactif
1:1 28:1 36:1 41:1 64:1 110:1 220:1 242:1 # infirmité
1:1 7:1 34:1 54:1 72:1 94:1 96:1 99:1 # prochain
35:1 50:1 188:1 # doré
17:1 35:1 43:1 110:1 256:1 # norme
15:1 20:1 50:1 55:1 90:1 161:1 199:1 200:1 285:1 # résurgence
6:1 14:1 23:1 30:1 226:1 # neutre
# a2
1:1 81:1 96:1 102:1 130:1 135:1 203:1 # shampooing
11:1 39:1 75:1 83:1 199:1 # college
1:1 26:1 70:1 264:1 291:1 # guérin
48:1 49:1 106:1 113:1 174:1 200:1 # sulfadiazine
10:1 15:1 16:1 17:1 27:1 29:1 89:1 146:1 171:1 211:1 246:1 # l’alimentation
2:1 66:1 69:1 97:1 200:1 281:1 292:1 # suicide
14:1 39:1 75:1 # colère
# w.
4:1 7:1 17:1 54:1 75:1 82:1 94:1 130:1 154:1 199:1 # prolongement
1:1 3:2 19:1 28:1 32:1 71:1 73:1 119:1 226:1 # institution
5:1 11:1 65:1 148:1 157:1 194:1 # naples
6:1 15:1 16:1 17:1 29:1 89:1 122:1 154:1 171:1 211:1 215:1 # clignement
18:1 28:1 41:1 49:1 97:1 151:1 194:1 # rapidité
35:1 199:2 # george
20:1 80:1 91:1 # aujourd’hui
3:1 4:1 13:1 33:1 39:1 84:1 87:1 114:1 140:1 298:1 # conversation
10:1 15:1 21:1 29:1 207:1 246:1 # galien
8:1 16:1 120:1 236:1 269:1 # oxydant
21:1 29:1 34:1 83:1 87:1 93:1 # saillie
2:1 4:1 65:1 106:1 # gonade
27:1 28:1 34:1 36:1 66:1 69:1 100:1 156:1 242:1 # déficitaire
3:1 33:1 55:1 77:1 112:1 138:1 222:1 238:1 252:1 278:1 294:1 # perceptible
1:1 26:1 33:1 48:1 73:1 77:1 118:1 134:1 200:1 # hyperinsulinisme
3:1 13:1 18:1 35:1 84:1 202:1 295:1 # péjoratif
22:1 26:1 30:1 31:1 58:1 297:1 # maîtrise
8:1 13:1 21:1 37:1 64:1 65:1 74:1 # anatomie
8:1 55:1 90:1 192:1 285:1 # avance
5:1 24:1 32:1 91:1 200:1 228:1 # sud-ouest
14:1 81:1 91:1 170:1 # poudre
7:1 25:1 37:1 38:1 57:1 64:1 104:1 170:1 198:1 230:1 235:1 251:1 # syndromique
3:1 6:1 12:1 13:1 19:1 20:1 23:1 48:1 68:1 71:1 84:1 150:1 159:1 229:1 # neurulation
2:1 200:1 # suède
9:1 20:1 23:1 33:1 68:1 116:1 210:1 # heurter
20:1 167:1 245:1 # fémur
17:1 37:1 105:1 164:1 287:1 # sommet
3:1 32:1 67:1 80:1 96:1 202:1 268:1 # exhaustif
21:1 40:1 53:1 118:1 145:1 # asphyxie
15:1 17:1 24:1 30:1 32:1 73:1 95:1 159:1 171:1 # menstruel
45:1 87:1 98:1 144:1 159:1 # sacrum
8:1 16:1 25:1 31:1 42:1 120:1 # marquant
9:1 10:1 11:1 33:1 108:1 116:1 # alerte
1:1 17:1 37:1 42:1 43:1 56:1 66:1 123:1 252:1 267:1 284:1 # carcinome
10:1 21:1 128:1 # algie
7:1 33:1 50:1 54:1 94:1 99:1 117:1 144:1 # procréer
8:1 10:1 11:1 14:1 104:1 108:1 170:1 268:1 # alexandre
3:1 4:1 26:1 30:1 32:1 39:1 59:1 69:1 73:1 169:1 297:1 298:1 # constriction
1:1 7:1 9:1 16:1 33:2 176:1 199:1 262:1 # interroger
33:1 106:1 114:1 # adjuver
8:1 16:1 102:1 113:1 120:1 209:1 # ambiant
4:1 8:1 17:1 43:1 273:1 # anonyme
33:1 151:1 199:1 # piéger
1:1 10:1 13:1 65:1 66:1 83:1 96:1 141:1 163:1 233:1 # hallucination
8:1 18:1 22:1 30:1 33:1 73:1 114:1 140:1 183:1 239:1 299:1 # transverse
1:1 10:1 64:1 65:1 167:1 214:1 233:1 258:1 # séminal
8:1 10:1 25:1 38:1 44:1 57:1 65:1 161:1 260:1 # analgésique
36:1 45:1 66:1 69:1 82:1 124:1 215:1 # aciclovir
1:1 22:1 47:1 66:1 74:1 121:1 162:1 243:1 # cinétose
9:1 28:1 129:1 168:1 # uvéite
14:1 29:1 36:1 86:1 156:1 # délire
13:1 21:1 63:1 79:1 85:1 92:1 111:1 176:1 260:1 # pathogénie
4:1 5:1 10:1 11:1 39:1 55:1 108:1 157:1 189:1 192:1 298:1 # convalescence
3:1 4:1 12:1 13:1 19:1 48:1 51:1 60:1 71:1 76:1 84:1 88:1 150:1 158:1 229:1 231:1 # modulation
11:1 15:1 23:1 72:1 90:1 101:1 156:1 210:1 215:1 # déclencheur
37:1 39:1 43:1 99:1 135:1 146:1 216:1 245:1 287:1 # immunocompétent
3:1 28:1 33:1 44:1 47:1 81:1 114:1 191:1 # positiver
12:1 42:1 230:1 # larynx
3:1 13:1 15:1 17:1 30:1 32:1 73:1 84:1 159:1 171:1 # menstruation
13:1 19:1 26:1 41:1 42:1 70:1 78:1 79:1 116:1 264:1 # artériopathie
4:1 9:1 13:1 22:1 33:1 39:1 73:1 192:1 283:1 298:1 # conservateur
4:1 5:1 14:1 35:1 39:1 81:1 104:1 145:1 196:1 # correspondance
# dft
2:1 26:1 97:1 122:1 128:1 281:1 # rigide
17:1 37:1 105:1 287:1 # somme
# dkc
8:1 67:1 244:1 # l’anus
11:1 48:1 93:1 141:1 151:1 282:1 # pilule
5:1 55:1 # fèces
7:1 17:1 30:1 58:1 78:1 151:1 205:1 # tropisme
1:1 15:1 16:1 24:1 89:1 141:1 220:1 # influent
8:1 16:1 18:1 25:1 106:1 120:1 170:1 239:1 # quadrant
12:1 83:1 93:1 124:1 139:1 199:1 # village
15:1 # d’en
87:1 102:1 106:1 236:1 # sadam
1:2 10:1 37:1 43:1 64:1 65:1 209:1 233:1 258:1 284:1 # binominal
26:1 27:1 28:1 31:1 34:1 35:1 36:1 100:1 # majoritaire
6:1 35:1 39:1 164:1 # cornet
12:1 26:1 30:1 85:1 118:1 121:1 146:1 149:1 255:1 297:1 # triméthylamine
2:1 9:1 15:1 26:1 28:1 104:1 168:1 170:1 # dendrite
37:1 39:1 45:1 79:1 135:1 139:1 # s’accompagne
4:1 35:1 39:1 116:1 220:1 247:1 298:1 # confort
7:1 11:1 36:1 47:1 74:1 112:1 138:1 145:1 151:1 238:1 # leptospirose
2:1 7:1 29:1 31:1 45:1 75:1 97:1 144:1 281:1 # macrolide
3:1 9:1 13:1 23:1 29:1 58:1 87:1 93:1 125:1 226:1 283:1 # utilisateur
16:1 216:1 # shunt
9:1 15:1 16:1 17:1 32:1 67:1 89:1 154:1 171:1 211:1 # ajustement
15:1 17:1 33:1 45:1 55:1 65:1 171:1 # menacer
3:1 8:1 16:1 26:1 79:1 120:1 122:1 201:1 232:1 253:1 # antigrippal
3:1 28:1 44:1 47:1 81:1 268:1 # l’exposition
2:1 15:1 104:1 199:1 208:1 # légende
4:1 14:1 33:1 104:1 170:1 247:1 # effondrer
26:1 38:1 42:1 49:1 56:1 69:1 70:1 264:1 267:1 # péricardique
10:1 12:1 61:1 81:1 85:1 96:1 102:1 118:1 134:1 # hypothalamus
4:1 6:1 19:1 40:1 44:1 51:1 56:1 99:1 213:1 301:1# occasionnel
10:1 11:1 12:1 50:1 54:1 222:1 # préalable
18:1 64:1 70:1 79:1 93:1 102:1 194:1 # vérapamil
14:1 22:1 33:1 67:1 81:1 91:1 109:1 138:1 # repousser
3:1 35:1 39:1 48:1 69:1 75:1 82:1 245:1 # multicolore
8:1 19:1 29:1 72:1 75:1 92:1 99:1 128:1 130:1 # angiocholite
1:1 34:1 73:1 # ains
11:1 34:1 93:1 # aile
9:1 16:1 33:1 54:1 135:1 154:1 159:1 216:1 262:1 # emprunter
9:1 14:1 15:1 16:1 17:1 89:1 154:1 171:1 211:1 # revêtement
4:1 16:1 18:1 30:1 34:1 39:1 65:1 122:1 183:1 298:1 # contraignant
33:1 35:1 50:1 105:1 # réabsorber
21:1 26:1 33:1 35:1 50:1 74:1 77:1 116:1 173:1 # répertorier
10:1 12:1 40:1 64:1 85:1 96:1 109:1 167:1 214:1 # thalassémie
17:1 98:1 141:1 148:1 # plume
28:1 64:1 85:1 # smith
10:1 82:1 96:1 # halo
4:1 162:1 188:1 213:1 # donné
35:1 39:1 45:1 # accord
42:1 116:1 # art
5:1 14:1 20:1 55:1 91:1 105:1 109:1 196:1 252:1 # ressource
1:1 6:1 29:1 33:1 52:1 64:1 146:1 258:1 # d’éliminer
13:1 # atp
21:1 141:1 148:1 292:1 # pluie
3:1 16:1 25:1 38:1 57:1 85:1 121:1 132:1 198:1 204:1 221:1 230:1 # synthétique
8:1 12:1 16:1 27:1 120:1 135:1 146:1 148:1 222:1 # implantable
2:1 33:1 97:1 281:1 291:1 292:1 # guider
14:1 23:1 70:1 197:1 214:1 # séreux
18:1 40:1 # rash
11:1 33:1 48:1 60:1 88:1 231:1 282:1 # moduler
3:1 4:2 39:1 59:1 90:1 169:1 191:1 298:1 # conjonctival
3:2 4:1 28:1 32:1 39:1 73:1 119:1 226:1 298:1 # constitutif
7:1 11:1 15:1 30:1 59:1 127:1 205:1 259:1 261:1 # électro-encéphalogramme
7:1 22:1 42:1 45:1 47:1 72:1 87:1 96:1 243:1 # saccharose
11:1 20:1 64:1 83:1 91:1 93:1 110:1 154:1 247:1 # fourmillement
15:1 16:1 17:1 25:1 77:1 89:1 154:1 171:1 211:1 232:1 292:1 # équipement
8:1 16:1 72:1 96:1 120:1 # chant
4:1 39:1 56:1 90:1 114:1 298:1 # concave
34:1 36:1 72:1 96:1 100:1 # chair
9:1 23:1 91:1 125:1 197:1 226:1 # goutteux
22:1 67:1 79:1 80:1 # pause
31:1 44:1 98:1 139:1 161:1 162:1 # magnésium
22:1 53:1 78:1 81:1 118:2 134:1 206:1 300:1 # hypophyse
8:1 28:1 31:1 41:1 63:1 98:1 # humanité
30:1 36:1 50:2 66:1 101:1 121:1 219:1 # rétrécir
3:1 12:1 13:1 49:1 56:1 69:1 80:1 84:1 215:1 # claudication
14:1 48:1 127:1 131:1 237:1 # recul
10:1 18:1 20:1 32:1 47:1 81:1 119:1 # postural
7:1 44:1 47:1 58:1 # pyrosis
3:1 4:1 6:1 19:1 45:1 50:1 51:1 59:1 71:1 76:1 142:1 169:1 213:1 270:1 276:1 301:1# réactionnel
144:1 # lcr
8:1 130:1 263:1 # bang
9:1 28:1 44:1 50:1 67:1 109:1 168:1 # réussite
9:1 32:1 67:1 159:1 # fruste
1:1 3:1 17:1 33:1 59:1 110:1 114:1 127:1 169:1 191:1 259:1 # ivermectine
3:1 4:1 8:1 16:1 39:1 48:1 69:1 120:1 253:1 298:1 # anticonvulsivant
17:1 33:1 50:1 54:1 98:1 161:1 200:1 # présumer
3:1 7:1 58:1 61:1 115:1 # frottis
# goût
15:1 26:1 210:1 # henri
1:1 6:1 49:1 52:1 122:1 269:1 # digoxine
10:1 15:1 18:1 21:1 29:1 30:1 32:1 67:1 80:1 183:1 246:1 # australien
7:1 9:1 53:1 54:1 78:1 87:1 94:1 118:1 194:1 272:1 300:1 # saprophyte
13:1 26:1 48:1 58:1 70:1 87:1 264:1 # pulvérisation
1:1 3:1 24:1 28:1 32:1 33:1 73:1 119:1 # instituer
14:1 29:1 138:1 148:1 # repli
1:1 26:1 130:1 265:1 # behring
2:1 3:1 15:1 16:1 28:1 41:1 89:1 97:1 253:1 281:1 # identité
1:1 9:1 16:1 26:1 54:1 135:1 154:1 262:1 # printemps
9:1 32:1 33:1 44:1 58:1 200:1 275:1 # subsister
18:1 45:1 54:1 64:1 65:1 66:1 93:1 232:1 # milnacipran
11:1 14:1 83:1 95:1 223:1 # rebelle
12:1 13:1 15:1 17:1 37:1 43:1 90:1 119:1 123:1 171:1 215:1 # nomenclature
25:1 35:1 82:1 93:1 140:1 # lorsqu’il
11:1 28:1 37:1 39:1 41:1 135:1 148:1 268:1 # complexité
13:1 14:1 30:1 156:1 263:1 # débattre
3:1 4:1 30:1 32:1 39:1 59:1 73:1 159:1 163:1 169:1 298:1 # construction
9:1 112:1 134:1 # égypte
41:1 226:1 245:1 # muté
67:1 87:1 139:1 199:1 # l’usage
8:1 19:1 128:1 130:1 261:1 # l’angio-œdème
3:1 4:1 7:1 13:1 70:1 84:1 162:1 207:1 214:1 # séronégatives
21:1 26:1 33:1 91:1 # ouvrier
15:1 30:1 37:1 104:1 121:1 149:1 188:1 # l’endométrite
105:1 # soja
4:1 15:1 36:1 63:1 97:1 151:1 188:1 218:1 # pirfenidone
1:1 9:1 32:1 33:1 44:1 58:1 73:1 # insister
6:1 7:1 20:1 23:1 68:1 72:1 78:1 198:1 # neuropsychologique
11:1 18:1 22:1 33:1 40:1 109:1 154:1 222:1 # rassembler
5:1 11:1 22:1 33:1 109:1 157:1 222:1 # blesser
14:1 15:1 17:1 37:1 39:1 90:1 154:1 186:1 # encombrement
14:1 20:1 40:1 56:1 109:1 200:1 # cassure
7:1 22:1 47:1 109:1 144:1 # crosse
36:1 252:1 # d’irc
1:1 3:1 4:1 19:1 51:1 59:1 60:1 71:1 76:1 104:1 163:1 169:1 270:1 276:1 # induction
2:1 29:1 43:1 69:1 72:1 111:1 132:1 # lichénoïde
13:1 85:1 96:1 # that
7:1 44:1 47:1 70:1 202:1 # érosif
19:1 26:1 44:1 69:1 164:1 271:1 # rickettsiose
2:1 33:1 45:1 225:1 # accéder
3:1 48:1 49:1 58:1 66:1 97:1 189:1 245:1 # multidisciplinaire
17:1 20:1 23:1 68:1 98:1 # fumeur
1:1 9:1 12:1 16:1 34:1 148:1 248:1 262:1 # plainte
1:1 6:1 10:1 11:1 52:1 96:1 108:1 279:1 # haleine
3:1 14:1 15:1 16:1 17:1 36:1 86:1 89:1 121:1 154:1 171:1 211:1 # étirement
8:1 18:1 30:1 33:1 72:1 90:1 183:1 210:1 239:1 # trancher
1:1 6:1 14:1 33:1 37:1 39:1 52:1 127:1 209:1 # recombiner
33:1 39:1 91:1 101:1 114:1 116:1 156:1 # découvert
1:1 9:1 20:1 23:1 59:1 60:1 68:1 104:1 125:1 147:1 163:1 # inducteur
9:1 13:1 26:1 31:1 54:1 146:1 254:1 283:1 # primate
1:1 24:1 25:1 38:1 46:1 49:1 57:1 62:1 104:1 # indique
18:1 # sraa
21:1 44:1 78:1 88:1 112:1 132:1 167:1 206:1 224:1 # hémoptysie
12:1 15:1 17:1 48:1 91:1 105:1 139:1 154:1 171:1 199:1 229:1 # soulagement
4:1 7:1 30:1 63:1 97:1 121:1 149:1 205:1 236:1 # métronidazole
33:1 39:1 45:1 72:1 91:1 163:1 210:1 # accoucher
14:1 15:1 16:1 22:1 26:1 30:1 54:1 58:1 89:1 138:1 # entreprise
174:1 # fa
7:1 30:1 33:1 77:1 110:1 118:1 121:1 134:1 149:1 205:1 # hypermétropie
# e4
# b5
22:1 28:1 47:1 64:1 74:1 243:1 # mitose
15:1 21:1 42:1 56:1 151:1 267:1 # carpien
7:1 37:1 85:1 99:1 235:1 240:1 265:1 272:1 # thrombocyte
1:1 18:1 30:1 34:1 183:1 # train
35:1 67:1 116:1 119:1 # abortus
1:1 3:2 13:1 28:1 63:1 84:1 113:1 114:1 191:1 # initiative
7:1 17:1 37:2 39:1 54:1 94:1 123:1 135:1 164:1 235:1 # compromettre
# s1
3:1 8:1 16:1 120:1 220:1 253:1 # anti-tnfα
1:1 10:1 63:1 64:1 98:2 141:1 258:1 # aluminium
11:1 33:1 39:1 48:1 91:1 101:1 282:1 # écouler
10:1 27:1 53:1 75:1 78:1 82:1 88:1 293:1 300:1 # ophtalmologiste
1:1 7:1 18:1 42:1 91:1 199:1 220:1 # infrarouge
1:1 10:1 28:1 29:1 41:1 49:1 97:1 192:1 246:1 # invalidité
21:1 29:1 33:1 102:1 135:1 148:1 202:1 242:1 # amplifier
4:1 5:1 14:1 19:1 44:1 51:1 54:1 109:1 135:1 146:1 196:1 # impressionnant
20:1 26:1 49:1 58:1 66:1 97:1 141:1 148:1 189:1 # pluridisciplinaire
12:1 19:1 45:1 75:1 124:1 225:1 # violacé
2:1 24:1 25:1 33:1 38:1 46:1 57:1 62:1 64:1 110:1 # dermique
7:1 53:1 64:1 69:1 96:1 99:1 144:1 173:1 212:1 225:1 # microcéphalie
3:1 48:1 50:1 69:1 82:1 99:1 121:1 131:1 237:1 240:1 # réticulocyte
6:1 8:1 43:1 176:1 240:1 289:1 # cyanogène
10:1 21:1 29:1 35:1 56:1 63:1 202:1 246:1 247:1 # californie
14:1 33:2 35:1 77:1 247:1 # perforer
4:1 7:1 10:1 72:1 90:1 92:1 186:1 261:1 # broncho-alvéolaire
5:1 24:1 32:1 91:1 228:1 # l’ouest
3:1 31:1 132:1 139:1 141:1 167:1 217:1 226:1 # hémagglutinine
14:1 42:1 116:1 # l’artère
17:1 21:1 33:2 110:1 209:1 # biermer
3:1 10:1 21:1 28:1 56:1 124:1 # calvitie
1:1 3:1 37:1 39:1 43:1 45:1 59:1 142:1 169:1 284:1 # actinomycose
3:1 59:1 127:1 169:1 202:1 218:1 259:1 # effectif
3:1 8:1 16:1 24:1 25:1 31:1 38:1 46:1 57:1 62:1 120:1 167:1 204:1 214:1 221:1 227:1 253:1 # sémantique
2:1 13:1 31:1 33:1 74:1 75:1 82:1 110:1 176:1 254:1 290:1 # dermatologue
3:1 4:1 18:1 19:1 30:1 45:1 51:1 59:1 71:1 76:1 142:1 169:1 183:1 270:1 276:1 # traction
9:1 15:1 17:1 28:1 29:1 44:1 58:1 73:1 95:1 168:1 # melitensis
1:1 3:1 6:1 15:1 16:1 33:1 52:1 77:1 89:1 116:1 # pertinent
22:1 44:1 58:1 138:1 # sepsis
4:1 93:1 208:1 # iléon
4:1 39:1 67:1 244:1 298:1 # conus
7:1 27:1 34:1 64:1 69:1 99:1 144:1 240:1 272:1 # microcytaire
22:1 29:1 40:1 79:1 143:1 232:1 # lipase
32:1 74:1 99:1 139:1 199:1 # stockage
1:1 21:1 31:1 34:1 151:1 # pieds-mains-bouche
21:1 26:1 33:1 54:1 # prier
18:1 19:1 29:1 35:1 102:1 149:1 # l’amélioration
# c5-c6
24:1 25:1 26:1 38:1 46:1 57:1 62:1 70:1 111:1 162:1 260:1 264:1 # générique
75:1 # vol
7:1 28:1 54:1 94:1 242:1 # profit
24:1 25:1 29:1 38:1 46:1 50:1 57:1 62:1 173:1 222:1 275:1 # république
3:1 4:1 7:1 25:1 32:1 38:1 43:1 47:1 54:1 57:1 94:1 204:1 221:1 # pronostique
15:1 73:1 77:1 117:1 214:1 # pensée
1:1 2:1 3:1 6:1 15:1 16:1 52:1 89:1 253:1 # dentine
30:1 32:1 40:1 159:1 163:1 # astruc
# e1a
144:1 159:1 # cru
1:1 8:1 12:1 35:1 63:2 247:1 # forlanini
12:1 15:1 16:1 17:1 89:1 114:1 154:1 171:1 211:1 # lavement
25:1 26:1 29:1 30:1 38:1 57:1 69:1 215:1 240:1 297:1 # tricyclique
1:1 3:1 10:1 13:1 31:1 65:1 84:1 233:1 254:1 # matinal
29:1 39:1 75:1 # coli
13:1 21:1 78:1 79:1 85:1 103:1 # myopathie
66:1 93:1 # cil
26:1 30:1 32:1 38:1 40:1 122:1 151:1 173:1 207:1 297:1 # épigastrique
14:1 15:1 30:1 218:1 # fenêtre
5:1 14:1 33:1 54:1 77:1 109:1 118:1 134:1 196:1 # hyperpression
10:1 13:1 25:1 29:1 56:1 69:1 202:1 242:1 246:1 # qualificatif
31:1 40:1 87:1 109:1 139:1 199:1 # massage
1:1 6:1 34:1 52:1 192:1 236:1 # davaine
33:2 45:1 55:1 268:1 # exacerber
10:1 28:1 29:1 41:1 56:1 67:1 80:1 87:1 246:1 # causalité
1:1 39:1 44:1 67:1 91:1 109:1 # coussin
1:2 10:1 65:1 130:1 233:1 291:1 292:1 # inguinal
8:1 19:1 128:1 130:1 261:1 # angio-œdème
7:1 30:1 56:1 69:1 78:1 151:1 205:1 # tropica
15:1 18:1 21:1 29:1 73:1 93:1 186:1 # braziliensis
74:1 80:1 146:1 216:1 226:1 245:1 261:1 287:1 # auto-immunité
11:2 20:1 23:2 68:1 148:2 # pleur|pleurs
164:1 199:1 # budget
80:1 # audc
11:1 26:1 39:1 69:1 75:1 139:1 201:1 # agricole
15:1 16:1 45:1 55:1 89:1 # jacent
15:1 21:1 26:1 42:1 45:1 56:1 73:1 267:1 # acariens
10:1 18:1 35:1 88:1 # moral
1:1 26:1 34:1 101:1 144:1 191:1 192:1 # écrivain
47:1 # l’os
18:1 48:1 70:1 93:1 162:1 209:1 # vulnérabilité
5:1 8:1 18:1 70:1 90:1 145:1 239:1 # l’espérance
14:1 15:1 16:1 41:1 42:1 79:1 89:1 194:1 277:1 # apparenté
8:1 24:1 25:1 46:1 263:1 # banque
111:1 162:1 260:1 269:1 # oxygéné
1:1 18:1 30:1 35:1 49:1 183:1 268:1 # extraordinaire
1:1 26:1 41:1 53:1 59:1 70:1 90:1 103:1 145:1 264:1 # sphinctérien
47:1 53:1 74:1 96:1 99:1 139:1 212:1 240:1 272:1 # phagocytose
10:1 27:1 53:1 64:1 78:1 268:1 293:1 300:1 # exophtalmie
8:1 16:1 27:1 48:1 50:1 120:1 161:1 200:1 # résultant
1:1 7:1 54:1 55:1 90:1 94:1 124:1 285:1 # province
48:1 75:1 81:1 82:1 172:1 217:1 257:1 # polyglobulie
2:1 12:1 33:1 34:1 97:1 148:1 248:1 281:1 # plaider
15:1 17:1 33:1 55:1 90:1 167:1 199:1 285:1 # émergence
6:1 33:1 35:1 39:1 # corner
3:1 17:1 36:1 58:1 103:1 140:1 200:1 226:1 # hirsutisme
18:1 30:1 79:1 132:1 173:1 183:1 268:1 # extra-hépatique
18:1 72:1 92:1 101:1 176:1 194:1 201:1 # l’échographie
1:1 6:1 39:1 52:1 66:1 69:1 72:1 75:1 103:1 # colchicine
14:1 20:1 67:1 72:1 80:1 96:1 109:1 200:1 # chaussure
17:1 # dôme
12:1 39:1 61:1 75:1 83:1 85:1 105:1 194:1 # collapsothérapie
9:1 # fête
1:1 10:1 31:1 42:1 65:1 128:1 233:1 # marginal
10:1 22:1 27:1 28:1 29:1 58:1 124:1 156:1 246:1 293:1 # dévitaliser
7:1 8:1 58:1 87:1 109:1 144:1 203:1 268:1 # excroissance
1:1 8:1 16:1 64:1 65:1 98:1 120:1 159:1 233:1 258:1 # ruminant
1:1 7:1 31:1 34:1 37:1 235:1 # romain
1:1 8:1 16:1 27:1 59:1 120:1 127:1 218:1 220:1 259:1 # infectant
4:1 7:1 58:1 63:1 72:1 90:1 198:1 230:1 265:1 # synchroniser
1:1 27:1 34:1 72:1 # châtain
# pdf
7:1 67:1 91:2 105:1 201:1 # sous-groupe
7:1 13:1 18:1 29:1 54:1 70:1 75:1 94:1 202:1 295:1 # prolifératif
1:1 14:1 15:1 16:1 42:1 65:1 79:1 89:1 194:1 233:1 277:1 # inapparent
37:1 39:1 75:1 82:1 # colomb
8:1 16:1 65:1 105:1 120:1 122:1 203:1 # soignant
2:1 4:1 43:1 88:1 269:1 # monoxyde
6:1 15:1 17:1 18:1 33:1 102:1 171:1 # ramener
3:1 33:1 59:1 114:1 127:1 169:1 191:1 257:1 259:1 # objectiver
33:1 210:1 # d’herpès
# bœuf
85:1 112:1 # pth
22:1 29:1 33:1 58:1 88:1 93:1 209:1 257:1 # mobiliser
22:1 53:1 118:1 151:1 173:1 206:1 232:1 # épiphyse
24:1 25:1 37:1 38:1 43:1 46:1 57:1 62:1 64:1 111:1 260:1 # génomique
56:1 139:1 # cag
# cbp
8:1 18:1 36:1 49:1 104:1 139:1 201:1 239:1 # agrandir
15:1 16:1 24:1 25:1 26:1 38:1 41:1 46:1 57:1 62:1 70:1 89:1 264:1 # entérique
25:1 26:1 38:1 41:1 49:1 53:1 57:1 70:1 232:1 264:1 # diphtérique
18:1 42:1 58:1 96:1 103:1 # ishihara
22:1 268:1 # sexué
11:1 83:1 93:1 151:1 # pupille
80:1 # beau
11:1 18:1 48:1 70:1 162:1 222:1 # vulnérable
1:1 8:1 16:1 18:1 25:1 27:1 34:1 42:1 120:1 239:1 # quarantaine
2:1 14:1 15:2 16:1 17:1 89:1 104:1 154:1 171:1 211:1 # rendement
7:1 35:1 42:1 53:1 78:1 96:1 212:1 230:1 300:1 # oropharynx
5:1 14:1 28:1 44:1 109:1 124:1 139:1 191:1 196:1 201:1 # agressivité
8:1 13:1 26:1 35:1 65:1 74:1 87:1 98:1 # sanatorium
1:1 3:1 39:1 59:1 127:1 169:1 218:1 220:1 259:1 261:1 # co-infection
37:1 39:1 45:1 79:1 135:1 139:1 # s’accompagnant
9:1 23:1 42:1 56:1 61:1 163:1 267:1 # eucaryote
3:1 8:1 12:1 16:1 93:1 120:1 226:1 245:1 # mutilant
7:1 9:1 15:1 16:1 17:1 61:1 89:1 115:1 154:1 171:1 211:1 # frottement
29:1 75:1 114:1 191:1 # olive
3:1 59:1 127:1 169:1 200:1 202:1 259:1 275:1 # subjectif
22:1 33:1 63:1 95:1 114:1 140:1 191:1 216:1 # universel
8:1 16:1 120:1 # n’ayant
35:1 50:1 72:1 92:1 117:1 # chorée
10:1 27:1 240:1 263:1 273:1 # cymbalta/xeristar
7:1 17:1 37:1 123:1 235:1 # rome
27:1 32:1 39:1 53:1 82:1 99:1 118:1 194:1 255:1 # staphylococcique
3:1 19:1 25:1 28:1 44:1 45:1 58:1 71:1 292:1 # acquisition
4:1 39:1 188:1 231:1 # codon
26:1 30:1 33:1 77:1 116:1 118:1 122:1 134:1 217:1 297:1 # hypertriglycéridémie
7:1 11:1 30:1 53:1 59:1 78:1 92:1 127:1 205:1 249:1 259:1 300:1 # électrophorèse
22:1 33:1 50:1 58:1 124:1 # réviser
7:1 13:1 30:1 111:1 113:1 176:1 205:1 260:1 # iatrogénèse
9:1 14:1 20:1 23:1 35:1 39:1 59:1 68:1 125:1 127:1 147:1 259:1 # correcteur
9:1 10:1 28:1 29:1 75:1 168:1 # alvéolite
8:1 27:1 131:1 162:1 226:1 245:1 261:1 # cutanéo-muqueuse
8:1 43:1 50:1 79:1 99:1 170:1 173:1 240:1 272:1 # drépanocytaire
9:1 14:1 15:1 50:1 54:1 104:1 121:1 170:1 # prétendre
6:1 7:1 13:1 20:1 23:1 68:1 78:1 79:1 85:1 103:1 # neuropathique
17:1 33:1 64:1 146:1 # mimer
3:1 13:1 18:1 37:1 39:1 42:1 79:1 84:1 135:1 202:1 277:1 295:1 # comparatif
1:1 26:1 49:1 58:1 64:1 65:1 144:1 146:1 189:1 233:1 258:1 # discrimination
13:1 18:1 45:1 72:1 96:1 144:1 # crachat
9:1 13:1 18:1 28:1 30:1 63:1 183:1 283:1 295:1 # nitrate
5:1 11:1 39:1 41:1 78:1 79:1 139:1 157:1 189:1 # télescopage
4:1 8:1 104:1 188:1 263:1 # abandon
18:1 21:1 54:1 194:1 # apraxie
22:1 33:1 37:1 39:1 47:1 81:1 101:1 135:1 156:1 243:1 # décomposer
7:1 30:1 53:1 61:1 78:1 102:1 103:1 205:1 300:1 # amyotrophique
9:1 28:1 42:1 49:1 56:1 168:1 267:1 # cardite
18:1 139:1 199:1 # rage
13:1 29:1 56:1 69:1 102:1 135:1 148:1 202:1 242:1 # amplification
12:1 34:1 36:1 44:1 58:1 148:1 248:1 # plaisir
8:1 56:1 63:1 97:1 156:1 161:1 # canidés
15:1 55:1 60:1 73:1 163:1 # abducens
3:1 4:2 19:1 28:1 39:1 49:1 51:1 71:1 76:1 104:1 213:1 298:1 # conditionner
2:1 5:1 9:1 32:1 88:1 133:1 231:1 # modeste
35:1 47:1 53:2 92:2 145:1 249:2 255:1 # phosphoryler
1:1 9:1 15:1 16:2 33:1 89:1 114:1 262:1 # inter-ventriculaire
# fkbp52
10:1 12:1 18:1 48:1 49:1 69:1 106:1 131:1 229:1 237:1 # radiculalgies
6:1 23:1 105:1 122:1 197:1 203:1 # soigneux
22:1 47:1 82:1 243:1 260:1 # gélose
14:1 30:1 93:1 242:1 # filtre
12:1 15:1 17:1 21:1 42:1 88:1 110:1 154:1 171:1 203:1 # larmoiement
3:1 24:1 28:1 32:1 33:1 119:1 200:1 275:1 # substituer
11:1 21:1 23:1 39:1 63:1 78:1 111:1 163:1 # leucopénie
14:1 36:1 203:1 # revoir
1:2 6:1 26:1 33:1 52:1 64:1 90:1 144:1 146:1 258:1 # incriminer
1:1 10:1 29:1 43:1 47:1 64:1 69:1 87:1 102:1 246:1 258:1 284:1 # aminosalicylés
6:1 13:1 31:1 74:1 132:1 167:1 176:1 254:1 289:1 # hématogène
1:1 4:1 32:1 74:1 130:1 # kingston-upon-hull
1:1 6:1 29:1 33:1 52:1 72:1 75:1 92:1 128:1 # cholinergique
3:1 5:1 14:1 21:1 32:1 33:1 35:1 196:1 247:1 # forestier
7:1 54:1 66:1 82:1 94:1 232:1 269:1 # ciprofloxacine
# lpc
3:1 13:1 18:1 35:1 39:1 75:1 82:1 84:1 101:1 156:1 295:1 # décoloration
# c677t
3:1 4:1 13:1 18:1 19:1 51:1 71:1 76:1 84:1 124:1 150:1 158:1 186:1 278:1 295:1 # vibration
5:1 9:1 33:1 37:1 39:1 112:1 135:1 189:1 # escompter
14:1 67:1 # refus
4:1 16:1 18:1 19:1 26:1 30:1 39:1 42:1 183:1 298:1 # contrario
4:1 34:1 39:1 58:1 105:1 207:1 298:1 # conjugaison
21:1 29:1 33:1 93:1 151:1 # pilier
23:1 48:1 77:1 197:1 # pulpeux
3:1 4:1 19:1 51:1 70:1 71:1 76:1 112:1 159:1 # l’éruption
1:1 11:1 15:1 22:1 44:1 73:2 222:1 278:1 # insensible
4:1 24:1 25:1 39:1 43:1 46:1 99:1 # gonocoque
7:1 70:1 98:1 149:1 244:1 # numéro
22:1 33:1 172:1 206:1 # lyser
3:1 15:1 21:1 112:1 134:1 # égyptien
45:1 59:1 75:1 81:1 142:1 172:1 224:1 236:1 255:1 # polydactylie
10:1 22:1 29:1 49:1 56:1 58:1 69:1 149:1 246:1 # médicaliser
53:1 135:1 # mph
3:1 9:1 13:1 15:1 16:1 89:1 202:1 253:1 # attentif
1:1 14:1 20:1 33:1 60:1 104:1 # indurer
42:1 # edward
20:1 245:1 # mur
12:1 13:1 18:1 35:1 39:1 75:1 83:1 295:1 # collaboration
3:1 5:1 14:1 15:1 16:1 22:1 89:1 109:1 196:1 253:1 # ressenti
10:1 18:1 35:1 88:1 98:1 # humoral
34:1 36:1 100:1 # l’air
13:1 14:1 20:1 33:1 87:1 119:1 # saturer
6:1 39:1 172:1 176:1 217:1 289:1 # glycogène
156:1 242:1 # défi
1:1 14:1 33:1 35:2 39:1 81:1 90:1 # incorporer
9:1 20:1 26:1 28:1 30:1 50:1 121:1 168:1 297:1 # urétrite
17:1 35:1 63:1 110:1 202:1 216:1 247:1 256:1 # uniforme
31:1 # maïs
3:1 7:1 19:1 28:1 44:1 47:1 54:1 71:1 78:1 81:1 94:1 # proposition
8:1 16:1 75:1 81:1 83:1 120:1 141:1 # polluant
1:1 3:1 16:1 17:1 146:1 253:1 # intime
27:1 # tabès
36:1 110:1 # irmf
26:1 42:1 87:1 96:1 200:1 275:1 # sub-saharienne
4:1 39:1 65:1 75:1 141:1 163:1 298:1 # fluconazole
17:1 20:1 33:1 37:1 43:1 200:1 287:1 # surnommer
9:1 32:1 67:1 80:1 291:1 # auguste
28:1 29:1 41:1 66:1 69:1 222:1 275:1 # publicité
20:2 74:1 81:1 91:2 116:1 # pourtour
13:1 22:1 31:1 41:1 132:1 167:2 254:1 # hématémèse
4:1 6:1 9:1 33:1 39:1 59:1 127:1 213:1 259:1 298:1 301:1# connecter
105:1 231:1 236:1 # soda
19:1 42:1 48:1 49:1 56:1 261:1 267:1 # cardio-pulmonaire
1:1 3:1 13:1 49:1 56:1 69:1 84:1 104:1 # l’indication
1:1 3:1 8:1 16:1 88:1 120:1 146:1 203:1 253:1 # l’antimoine
1:1 3:2 13:1 45:1 59:1 65:1 84:1 142:1 169:1 191:1 192:1 233:1 # inactivation
4:1 122:1 151:1 199:1 # pigeon
20:1 47:1 87:1 139:1 188:1 199:1 200:1 # surdosage
37:1 149:1 207:1 # oméga-3
7:1 22:1 33:1 47:1 70:1 189:1 208:1 215:1 243:1 # scléroser
39:1 42:1 61:1 72:1 96:1 252:1 # charcot
3:1 17:1 37:1 39:1 42:1 79:1 116:1 135:1 146:1 277:1 # compartiment
3:1 15:1 21:1 66:1 69:1 111:1 121:1 162:1 260:1 # généticien
10:1 56:1 69:1 151:1 194:1 # apical
8:1 31:1 37:1 39:1 63:1 69:1 74:1 269:1 # toxicomanie
1:1 16:1 18:1 30:1 48:1 99:1 131:1 183:1 237:1 # intra-oculaire
26:1 31:1 34:1 58:1 87:1 102:1 109:1 122:1 201:1 # amaigrissant
4:1 39:1 63:1 69:1 74:1 82:1 215:1 261:1 # tonico-cloniques
22:1 35:1 47:1 82:1 188:1 243:1 # lordose
3:1 4:1 7:1 19:1 37:1 51:1 54:1 61:1 71:1 76:1 88:1 94:1 235:1 # promotion
32:1 47:1 65:1 81:1 194:1 198:1 230:1 # post-synaptique
1:1 14:1 34:1 37:1 39:1 65:1 127:1 209:1 233:1 # recombinaison
31:1 37:1 79:1 82:1 83:1 93:1 151:1 194:1 # papillomavirus
4:1 16:1 27:1 81:1 139:1 199:1 # pontage
14:1 20:1 23:1 55:1 68:1 114:1 127:1 # receveur
31:1 35:1 39:1 42:1 45:1 50:1 53:1 96:1 110:1 212:1 290:1 # pharmacorésistantes
4:1 15:1 33:1 39:1 90:1 114:1 199:1 298:1 # convergence
1:1 9:1 15:1 16:1 28:1 44:1 73:1 262:1 # l’intensité
2:1 3:1 5:1 13:1 25:1 31:1 84:1 102:1 133:1 254:1 # desquamation
33:1 80:1 87:1 114:1 # sauver
14:1 29:1 34:1 36:1 80:1 86:1 93:1 100:1 107:1 113:1 197:1 # auxiliaire
1:1 6:1 40:1 44:1 52:1 109:1 164:1 263:1 # bassinet
3:1 12:1 34:1 36:1 48:1 50:1 69:1 100:1 121:1 131:1 229:1 237:1 248:1 274:1 # réticulaire
# f.
3:1 28:2 41:1 44:1 47:1 81:1 124:1 191:1 # positivité
56:1 # ca
8:1 15:1 18:1 20:1 55:1 60:1 90:1 104:1 239:1 285:1 # endurance
17:1 18:1 49:1 53:1 113:1 139:1 194:1 265:1 # diaphragme
13:1 18:1 35:1 82:1 148:1 268:1 295:1 # l’exploration
4:1 45:1 82:1 149:1 207:1 # mégacôlon
# c1
244:1 # nu
81:1 # po
2:1 72:1 82:1 132:1 # chéloïde
1:1 3:2 4:1 13:1 19:1 28:1 51:1 63:1 71:1 76:1 84:1 113:1 150:1 158:1 # initiation
8:1 72:1 79:1 103:1 135:1 146:1 # chimpanzé
292:1 # ui
7:1 17:1 37:1 72:1 81:1 99:1 118:1 123:1 134:1 235:1 265:1 # hypochrome
67:1 # us
29:1 53:1 77:1 93:1 103:1 232:1 # philippe
6:1 7:1 15:1 20:1 21:1 23:1 47:1 66:1 68:1 189:1 # neuroscience
9:1 13:1 28:1 31:1 33:1 41:1 63:1 254:1 283:1 # maternité
14:1 36:1 86:1 131:1 292:1 # cuire
1:1 34:1 79:1 # pain
22:1 39:1 75:1 172:2 206:1 217:1 # glycolyse
# 90°
11:1 15:1 16:1 17:1 27:1 50:1 89:1 154:1 171:1 211:1 217:1 # réglementaire
14:1 42:2 263:2 # barbare
7:1 20:1 144:1 200:1 252:1 # surcroît
1:1 26:1 43:1 75:1 172:1 186:1 206:1 242:1 278:1 284:1 # fibrinolyse
17:1 18:1 88:1 102:1 132:1 167:1 176:1 201:1 287:1 # hémogramme
42:1 75:1 79:1 277:1 # wolff-parkinson-white
9:1 32:1 33:1 98:1 244:1 # sternum
29:1 72:1 93:1 103:1 # chili
10:1 11:1 15:2 16:1 27:1 77:1 89:1 108:1 192:1 # pentavalent
47:1 78:1 81:1 98:1 109:1 200:1 # opossum
15:1 23:1 # enjeu
8:1 12:1 16:1 26:1 83:1 93:1 120:1 186:1 # brillant
58:1 61:1 74:1 77:1 78:1 105:1 # isotope
45:1 66:1 174:1 # faciès
7:1 70:1 78:1 81:1 85:1 265:1 272:1 # érythropoïétique
1:2 3:1 13:1 50:1 63:1 84:1 144:1 162:1 # créatininémie
3:1 4:1 13:1 19:1 51:1 64:1 71:1 76:1 84:1 98:1 122:1 150:1 158:1 207:1 # fumigation
4:1 9:1 16:1 20:1 33:1 88:1 110:1 200:1 262:1 # surmonter
9:1 12:1 13:1 15:1 55:1 90:1 283:1 285:1 # latence
9:1 18:1 30:1 33:1 45:1 50:1 59:1 121:1 142:1 183:1 # rétracter
4:1 19:1 44:1 51:1 58:1 64:1 109:1 # mission
8:1 18:1 22:1 30:1 33:1 67:1 73:1 183:1 239:1 299:1 # transfuser
40:1 # was
7:1 54:1 67:1 94:1 # profus
1:1 28:1 41:1 63:1 242:1 # affinité
1:1 4:1 10:1 28:1 56:1 63:1 66:1 74:1 # calcitonine
1:1 34:1 98:1 # ainhum
3:1 5:1 8:1 11:1 16:1 83:1 93:1 120:1 157:1 253:1 # antilles
5:1 31:1 32:1 37:1 45:1 74:1 # l’estomac
12:1 18:1 34:1 36:1 100:1 101:1 139:1 199:1 215:1 248:1 274:1 # éclairage
1:1 10:1 29:1 31:1 126:1 246:1 # malin
10:1 12:1 24:1 25:1 38:1 46:1 57:1 62:1 64:1 85:1 96:1 102:1 # thalamique
22:1 67:1 88:1 91:1 109:1 # mousse
6:1 33:1 74:1 164:1 # nettoyer
3:1 13:1 24:1 25:1 31:1 37:1 38:1 46:1 57:1 62:1 84:1 105:1 204:1 221:1 227:1 254:1 # somatique
3:1 21:1 25:1 33:1 42:1 116:1 # quartier
14:1 15:1 104:1 114:1 170:1 # vendre
12:1 26:1 83:1 93:1 156:1 186:1 242:1 278:1 # défibrillateur
15:1 16:1 42:1 89:1 199:1 # argent
8:1 31:1 39:1 45:1 91:1 98:1 119:1 226:1 # accoutumance
6:1 11:1 33:1 268:1 # flexner
17:1 33:1 50:1 98:1 161:1 200:1 # résumer
2:1 21:1 64:1 124:1 154:1 # demi-vie
# cdc
1:1 27:1 44:1 59:1 127:1 156:1 161:1 218:1 220:1 259:1 # désinfectant
8:1 22:1 35:1 50:1 58:1 63:1 207:1 # réorganiser
9:1 15:1 16:1 24:1 25:1 33:1 46:1 50:1 89:1 262:1 # fréquenter
4:1 6:1 164:1 213:1 301:1# bonnet
14:1 33:1 49:1 70:1 122:1 260:1 # digérer
7:1 31:1 39:1 45:1 47:1 78:1 144:1 151:1 189:1 # macroscopique
11:1 93:1 138:2 151:1 198:1 # epilepsy
10:1 42:1 66:1 79:1 98:1 159:1 174:1 232:1 277:1 # falciparum
1:2 16:1 25:2 292:2 # quint|quinte
12:1 49:1 72:1 102:1 113:1 # chlamydia
21:1 31:1 42:1 45:1 53:1 66:1 96:1 110:1 212:1 290:1 # pharmacie
1:1 6:1 18:1 34:1 52:1 201:1 # graine
1:1 22:1 33:1 73:1 110:1 # inserm
8:1 18:1 30:1 55:1 90:1 111:1 121:1 162:1 183:1 239:1 285:1 # pénétrance
12:1 17:1 39:1 40:1 78:1 148:1 # mycoplasme
42:1 43:1 56:1 66:1 99:1 106:1 111:1 156:1 252:1 267:1 # adénocarcinome
9:1 32:1 58:1 64:1 72:1 103:1 146:1 # chimiste
25:1 29:1 93:1 156:1 161:1 214:1 278:1 292:1 # déséquilibrer
21:1 33:1 44:1 49:1 114:1 140:1 191:1 202:1 242:1 # diversifier
10:1 44:1 56:1 69:1 161:1 # vésical
8:1 12:1 14:1 34:1 36:1 48:1 86:1 100:1 107:1 130:1 229:1 248:1 274:1 286:1 291:1 # angulaire
12:1 42:1 192:1 # larva
11:1 29:1 83:1 93:1 # lille
2:1 5:1 9:1 23:1 30:1 32:1 59:1 125:1 133:1 159:1 163:1 # destructeur
1:1 10:1 13:1 26:1 27:1 65:1 70:1 233:1 264:1 293:1 # périnatal
12:1 34:1 36:1 48:1 49:1 69:1 100:1 131:1 229:1 237:1 248:1 274:1 # pédiculaire
3:1 21:1 61:1 151:1 173:1 # épizootie
1:1 17:1 146:1 220:1 242:1 # infime
24:1 25:1 38:1 46:1 57:1 62:1 64:1 75:1 167:1 208:1 # volémique
1:1 9:1 13:1 20:1 23:1 49:1 56:1 68:1 69:1 104:1 125:1 147:1 283:1 # indicateur
6:1 74:1 80:1 146:1 203:1 216:1 226:1 245:1 287:1 # autoimmune
26:1 # riz
10:1 33:1 83:1 199:1 208:1 # alléger
29:1 36:1 75:1 # abolir
8:1 18:1 28:1 30:1 44:1 47:1 73:1 81:1 145:1 183:1 239:1 299:1 # transposition
2:1 5:1 8:1 15:1 55:1 90:1 104:1 133:1 189:1 236:1 # descendance
17:1 18:1 44:1 58:1 109:1 124:1 146:1 201:1 # gravissime
7:1 11:1 30:1 75:1 78:1 81:1 121:1 149:1 205:1 # métropole
8:1 24:1 25:1 38:1 46:1 57:1 62:1 64:1 162:1 167:1 # anémique
7:1 8:1 16:1 78:1 81:1 85:1 120:1 265:1 # anthropozoonose
11:1 35:1 39:1 48:1 67:1 131:1 189:1 237:1 282:1 # corpuscule
14:1 30:1 37:1 82:1 93:1 # kilomètre
7:1 54:1 55:1 69:1 78:1 94:1 151:1 # propice
45:1 56:1 66:1 69:1 242:1 # d’efficacité
22:1 # sed
7:1 28:1 37:1 54:1 58:1 64:1 94:1 131:1 189:1 235:1 292:1 # promiscuité
8:1 11:1 26:1 30:1 113:1 130:1 217:1 297:1 # triangle
4:1 19:1 44:1 51:1 58:1 64:1 106:1 109:1 # admission
4:1 16:1 18:1 20:1 30:1 39:1 45:1 59:1 119:1 142:1 183:1 298:1 # contracture
8:1 24:1 25:1 38:1 42:1 46:1 57:1 62:1 65:1 72:1 103:1 252:1 # anarchique
7:1 43:1 106:1 111:1 156:1 186:1 242:1 278:1 # adénofibrome
3:1 14:1 36:1 # revêtir
6:1 74:1 121:1 176:1 225:1 289:1 # cétogène
24:1 29:1 122:1 291:1 # ligue
26:1 28:1 101:1 144:1 # écrit
1:1 16:1 18:1 30:1 40:1 131:1 183:1 189:1 192:1 # intravasculaire
6:1 33:1 111:1 260:1 269:1 # oxygéner
9:1 33:1 141:1 226:1 # flutter
20:1 26:1 28:1 38:1 42:1 119:1 209:1 263:1 # barbiturique
6:1 27:1 139:1 226:1 245:1 289:1 # mutagène
50:1 53:1 72:1 78:1 103:1 189:1 265:1 300:1 # schizophrénie
9:1 33:1 39:1 61:1 # coter
1:1 15:1 16:1 21:1 49:1 50:1 89:1 130:1 201:1 # ingrédient
13:1 18:1 50:1 54:1 70:1 78:1 295:1 # pré-opératoire
8:1 16:1 59:1 119:1 120:1 141:1 163:1 # fluctuant
3:1 13:1 24:1 25:1 29:1 31:1 38:1 46:1 57:1 62:1 84:1 146:1 204:1 215:1 221:1 227:1 254:1 # climatique
3:1 9:1 13:1 20:1 23:1 45:1 59:1 68:1 125:1 142:1 147:1 169:1 191:1 192:1 283:1 # activateur
11:1 23:1 48:1 79:1 194:1 197:1 282:1 # papuleux
13:1 26:1 30:1 222:1 278:1 297:1 # attribuable
1:1 29:1 31:1 146:1 220:1 # infliximab
8:1 16:1 17:1 37:1 85:1 92:1 120:1 123:1 # xanthome
14:1 33:1 72:1 95:1 210:1 # relâcher
26:1 35:1 47:1 66:1 69:1 81:1 82:1 145:1 215:1 # ciclosporine
31:1 32:1 37:1 39:1 40:1 101:1 162:1 230:1 # gynécomastie
7:1 27:1 31:1 34:1 45:1 99:1 144:1 240:1 272:1 # macrocytaire
12:1 13:1 48:1 56:1 98:1 119:1 194:1 200:1 229:1 # capsulatum
11:1 87:1 222:1 # sable
# ahf
4:1 33:1 39:1 55:1 72:1 90:1 92:1 99:1 252:1 # onchocercose
19:1 21:1 26:1 30:1 49:1 78:1 112:1 297:1 # dioptrie
8:1 12:1 34:1 36:1 58:1 104:1 236:1 # irlandais
10:1 12:1 31:1 32:1 37:1 41:1 45:1 47:1 126:1 # ostéomalacie
10:1 83:1 117:1 192:1 208:1 # vallée
5:1 21:1 29:1 35:1 50:1 # borrélies
3:1 4:1 5:1 13:1 19:1 27:1 32:1 51:1 71:1 76:1 84:1 150:1 158:1 199:1 # gestation
3:1 4:1 13:1 19:1 51:1 65:1 71:1 76:1 84:1 150:1 158:1 # nation
4:1 14:1 35:1 82:1 83:1 93:1 279:1 # oreillon
27:1 48:1 67:1 80:1 131:1 189:1 237:1 # l’auscultation
13:1 24:1 25:1 27:1 46:1 # d’attaque
3:1 48:1 245:1 # multi
1:1 22:1 24:1 26:1 33:1 130:1 291:1 # seringue
8:1 31:1 33:1 110:1 210:1 213:1 290:1 # hermann
93:1 114:1 279:1 # éveil
8:1 58:1 87:1 90:1 109:1 135:1 146:1 292:1 # impuissance
9:1 43:1 61:1 # note
21:1 64:1 72:1 103:1 146:1 # chimie
11:1 26:1 48:1 69:1 131:1 186:1 237:1 282:1 # fébricule
12:1 32:2 40:1 74:1 99:1 206:1 222:1 240:1 # blastocyste
1:1 6:1 26:1 42:1 52:1 79:1 132:1 173:1 277:1 # héparine
20:1 26:1 48:1 69:1 119:1 131:1 139:1 201:1 237:1 # agriculture
# p53
9:1 13:1 79:1 # patte
4:1 8:1 35:1 55:1 65:1 90:1 188:1 213:1 285:1 # ordonnance
4:1 6:1 8:1 16:1 33:1 56:1 74:1 120:1 213:1 301:1# cantonner
3:1 13:1 24:1 33:1 84:1 122:1 174:1 291:1 # fatiguer
9:1 33:2 50:1 77:1 131:1 173:1 226:1 252:1 # répercuter
1:1 13:1 25:1 65:1 106:1 156:1 233:1 # inadéquat
6:1 8:1 291:1 # guyane
4:1 19:1 44:1 48:1 51:1 135:1 146:1 # impulsion
11:1 43:1 83:1 91:1 95:1 114:1 223:1 266:1 # nouvelle-zélande
10:1 27:1 28:1 47:1 92:1 145:1 151:1 293:1 # d’hospitalisations
7:1 9:1 28:1 33:1 54:1 94:1 168:1 242:1 # profiter
80:1 114:1 # veau
1:1 2:1 5:1 6:1 33:1 44:1 52:1 109:1 133:1 # dessiner
1:1 25:1 26:1 30:1 73:1 268:1 297:1 # extrinsèque
10:1 11:1 15:1 16:1 26:1 30:1 89:1 108:1 191:1 192:1 297:1 # trivalent
3:1 12:1 21:1 28:1 33:1 34:1 248:1 # laitier
3:1 4:1 13:1 19:1 27:1 51:1 71:1 76:1 84:1 121:1 150:1 158:1 260:1 # végétation
14:1 20:1 36:1 72:1 101:1 103:1 156:1 159:1 # déchirure
98:1 117:1 149:1 # fumée
7:1 33:1 54:1 91:1 94:1 114:1 194:1 # approuver
35:1 88:1 98:1 119:1 # tumor
4:1 22:1 29:1 39:1 58:1 64:1 83:1 93:1 127:1 298:1 # milliseconde
10:1 13:1 48:1 78:1 79:1 82:1 192:1 # valvulopathies
1:1 6:1 49:1 104:1 122:1 289:1 # indigène
9:1 20:1 22:1 23:1 26:1 32:1 40:1 58:1 68:1 79:1 125:1 147:1 # pasteuriser
8:1 43:1 58:1 203:1 236:1 # danois
13:1 18:1 49:1 56:1 69:1 70:1 106:1 # l’éradication
8:1 16:1 87:1 120:1 192:1 # savant
4:1 7:1 11:1 15:1 16:1 17:1 89:1 154:1 171:1 211:1 220:1 # ronflement
3:1 13:1 67:1 79:1 84:1 132:1 173:1 200:1 # sus-hépatique
11:1 15:1 75:1 81:1 83:1 # pollen
3:1 4:1 33:1 36:1 39:1 114:1 116:1 298:1 # convertir
1:1 29:1 58:1 63:1 156:1 167:1 # démyélinisation
15:1 21:1 39:1 66:1 69:1 242:1 # coefficient
4:1 79:1 82:1 83:1 93:1 151:1 194:1 # papillon
14:1 23:1 48:1 70:1 197:1 225:1 # ulcéreux
12:1 # lav
7:1 30:1 31:1 32:1 37:1 205:1 235:1 # stroma
2:1 19:1 49:1 269:1 # dioxyde
1:1 6:1 52:1 64:1 102:1 174:1 258:1 # famine
14:1 20:1 33:1 200:1 # suppurer
9:1 13:1 18:1 118:1 156:1 161:1 170:1 283:1 295:1 # déshydrater
13:1 149:1 # méat
141:1 163:1 # luc
22:1 33:1 67:1 80:1 109:1 174:1 # fausser
6:1 7:1 20:1 23:1 26:1 68:1 186:1 242:1 278:1 # neurofibrillaire
4:1 6:1 19:1 33:1 44:1 51:1 67:1 213:1 301:1# fusionner
10:1 11:1 83:1 # l’allèle
8:1 27:1 28:1 41:1 72:1 90:1 121:1 129:1 132:1 # étanchéité
8:1 31:1 63:1 80:1 146:1 197:1 # d’animaux
29:1 97:1 188:1 209:1 278:1 # libido
3:1 5:1 13:1 14:1 18:1 20:1 27:1 32:1 80:1 84:1 196:1 295:1 # restauration
9:1 11:1 15:1 16:1 20:1 23:1 68:1 89:1 125:1 147:1 262:1 # lenteur
1:2 9:1 33:1 64:1 104:1 110:1 121:1 156:1 258:1 # indéterminé
26:1 56:1 69:1 70:1 151:1 194:1 264:1 # péri-apical
11:1 37:1 74:1 80:1 88:1 93:1 209:1 226:1 257:1 # automobile
1:1 4:1 6:1 7:1 30:1 52:1 63:1 78:1 81:1 205:1 # troponine
3:1 13:1 19:1 56:1 71:1 84:1 99:1 150:1 200:1 247:1 # suffocation
8:1 16:1 39:1 120:1 231:1 236:1 # codant
102:1 291:1 # guam
10:1 11:1 15:1 16:1 20:1 74:1 89:1 91:1 108:1 # alentour
1:1 4:1 7:1 9:1 16:1 33:1 70:1 262:1 # interféron
67:1 79:1 159:1 194:1 # papyrus
15:1 22:1 44:1 47:1 53:1 61:1 73:1 74:1 92:1 243:1 249:1 # photosensible
28:1 41:1 63:1 67:1 91:1 105:1 216:1 # sous-unité
56:1 64:1 98:1 106:1 # cadmium
20:1 42:1 85:1 116:1 # arthur
19:1 26:2 27:1 28:1 34:1 35:1 36:1 54:1 100:1 # prioritaire
4:1 11:1 130:1 164:1 217:1 # onglet
4:1 65:1 # zona
24:1 25:1 26:1 36:1 38:1 46:1 57:1 62:1 135:1 151:1 154:1 # empirique
3:1 9:1 13:1 28:1 79:1 84:1 132:1 168:1 173:1 # d’hépatite
1:1 9:1 16:1 33:1 110:1 149:1 262:1 # l’intermédiaire
# l’aoh
9:1 24:1 44:1 91:1 92:1 93:1 164:1 # silhouette
36:1 130:1 140:1 200:1 216:1 # wirsung
4:2 19:1 39:1 44:1 51:1 67:1 213:1 220:1 298:1 # confusionnel
4:1 19:1 44:1 49:1 51:1 58:1 67:1 109:1 131:1 189:1 # discussion
7:1 30:1 32:1 39:1 47:1 78:1 189:1 205:1 257:1 # stroboscope
42:1 252:1 # l’arc
10:1 18:1 70:1 156:1 # fédéral
1:1 64:1 72:1 154:1 210:1 258:1 # chemin
15:1 16:1 17:1 26:1 30:1 89:1 121:1 146:1 156:1 171:1 211:1 297:1 # détriment
12:1 26:1 28:1 41:1 42:1 75:1 81:1 # polarité
8:1 13:1 26:1 56:1 58:1 70:1 87:1 90:1 225:1 264:1 # cancérisation
8:1 16:1 31:1 33:1 35:1 77:1 110:1 120:1 247:1 256:1 290:1 # performant
4:1 14:1 33:1 70:1 81:1 104:1 156:1 # pondérer
14:1 20:1 25:1 38:1 57:1 151:1 # piqure
1:1 15:1 26:1 43:1 75:1 99:1 104:1 144:1 188:1 284:1 # endocrinologie
3:1 8:1 16:1 120:1 253:1 # anti-d
4:1 13:1 42:1 56:1 65:1 69:1 209:1 267:1 # bicarbonate
15:1 22:1 29:1 44:1 58:1 73:1 93:1 209:1 278:1 # sensibiliser
18:1 26:1 28:1 30:1 70:1 85:1 132:1 151:1 194:1 297:1 # trithérapie
18:1 35:1 53:1 72:1 82:1 102:1 132:1 135:1 # chloramphénicol
8:1 12:1 72:1 90:1 148:1 210:1 # planche
2:1 3:1 5:1 13:1 44:1 56:1 69:1 84:1 109:1 133:1 # dessiccation
18:1 30:1 45:1 72:1 117:1 132:1 183:1 # trachée
5:1 32:1 33:1 37:1 74:1 77:1 135:1 # estomper
9:1 15:1 32:1 39:1 58:1 90:1 268:1 # coexistence
5:1 26:1 28:1 54:1 145:1 # esprit
4:1 17:1 31:1 82:1 95:1 102:1 # mamelon
13:1 27:1 28:1 96:1 209:1 # habitat
3:1 5:1 7:1 13:1 27:1 32:1 54:1 84:1 94:1 176:1 199:1 # progestatif
58:1 203:1 # bois
9:1 28:1 33:1 96:1 168:1 209:1 # habiter
4:1 22:1 33:1 39:1 58:1 63:1 75:1 82:1 # coloniser
# 48h
6:1 20:1 33:1 119:1 # turner
1:1 6:1 26:1 28:1 52:1 70:1 74:1 203:1 264:1 # péritoine
14:1 20:1 72:1 95:1 114:1 141:1 210:1 # chevelure
19:1 64:1 75:1 82:1 97:1 151:1 156:1 167:1 173:1 # épidémiologie
9:1 135:1 154:1 # temp
4:1 18:1 50:1 54:1 70:1 81:1 104:1 156:1 173:1 # prépondérant
24:1 25:1 27:1 38:1 40:1 44:1 46:1 57:1 61:1 62:1 81:1 109:1 # potassique
15:1 17:1 39:1 273:1 # coenzyme
9:1 15:1 37:1 39:1 55:1 90:1 121:1 135:1 285:1 # compétence
21:1 36:1 50:1 64:1 124:1 167:1 # virémie
28:1 44:1 67:1 119:1 # situs
9:1 15:1 16:1 33:1 89:1 121:1 156:1 199:1 # détergent
26:1 30:1 33:1 69:1 72:1 77:1 116:1 118:1 134:1 297:1 # hypertrichose
9:1 19:1 43:1 61:1 72:1 75:1 127:1 209:1 # biotechnologie
5:1 18:1 19:1 30:1 32:1 49:1 75:1 106:1 183:1 # estradiol
9:1 13:1 15:1 37:1 39:1 73:1 77:1 87:1 135:1 283:1 # compensateur
58:1 103:1 # his
3:1 4:1 13:1 19:1 27:1 28:1 51:1 71:1 76:1 84:1 96:1 150:1 158:1 209:1 # habitation
10:1 27:1 61:1 293:1 # botal
10:1 14:1 # alfred
28:1 35:1 37:1 39:1 49:1 88:1 97:1 209:1 # comorbidités
13:1 15:1 16:1 19:1 26:1 30:1 89:1 114:1 261:1 297:1 # atrio-ventriculaire
28:1 34:1 42:1 79:1 174:1 277:1 # parfait
# gp120
15:1 18:1 20:1 39:1 90:1 91:1 139:1 199:1 # encourageant
36:1 129:1 257:1 # obéir
3:1 35:1 116:1 202:1 # abortif
# eb
# by
13:1 34:1 36:1 41:1 56:1 65:1 69:1 100:1 111:1 209:1 # bicaténaire
13:1 27:1 139:1 199:1 263:1 # abattage
97:1 170:1 # idr
42:1 # ar
4:1 21:1 37:1 43:1 47:1 64:1 88:1 105:1 # monosomie
2:1 8:1 31:1 37:1 39:1 104:1 287:1 # commande
122:1 207:1 # iga
24:1 25:1 26:1 38:1 46:1 53:1 57:1 62:1 70:1 132:1 145:1 264:1 # sphérique
1:1 21:1 44:1 161:1 162:1 206:1 # dyskinésie
1:1 4:1 14:1 34:1 39:1 90:1 144:1 192:1 298:1 # convaincre
3:1 7:1 13:1 31:1 54:1 84:1 94:1 167:1 208:1 222:1 254:1 257:1 # problématique
1:1 6:1 8:1 16:1 27:1 32:1 52:1 58:1 120:1 268:1 # inexistant
17:1 18:1 22:1 34:1 49:1 58:1 97:1 109:1 154:1 # raidissement
2:1 53:1 92:1 134:1 224:1 249:1 # typhoïde
# β-hcg
# tb
# t4
1:1 9:1 16:1 279:1 # teint
34:1 36:1 79:1 100:1 # pair
3:1 8:1 16:1 19:1 35:1 50:1 120:1 161:1 209:1 253:1 278:1 # antibiorésistance
15:1 16:1 89:1 139:1 199:1 # l’agent
8:1 35:1 58:1 63:1 87:1 207:1 # l’organisation
22:1 23:1 67:1 207:2 # gazeuse|gazeux
# xxy
15:1 21:1 36:1 49:1 56:1 66:1 106:1 252:1 # circadien
3:1 8:1 16:1 19:1 29:1 37:1 75:1 81:1 120:1 232:1 253:1 # antipoliomyélitique
1:1 6:1 8:1 12:1 23:1 52:1 63:1 98:1 149:1 # eumélanine
1:1 29:1 36:1 93:1 159:1 162:1 209:2 275:1 # bilirubinémie
45:1 55:1 207:1 # fugace
5:1 6:1 8:1 96:1 152:1 # nhanes
24:1 25:1 26:1 38:1 46:1 57:1 62:1 70:1 102:1 149:1 264:1 # l’amérique
124:1 # vih-1
4:1 7:1 72:1 90:1 92:1 186:1 261:1 # broncho-pneumopathie
11:1 23:1 33:1 39:1 77:1 118:1 134:1 163:1 # hyperleucocytose
12:1 34:1 36:2 66:1 100:1 101:1 215:1 248:1 252:1 274:1 # éclaircir
22:1 40:1 143:1 236:1 269:1 # oxydase
35:1 53:1 75:1 82:1 88:1 92:1 128:1 176:1 249:1 # morphologie
12:1 79:1 102:1 135:1 139:1 199:1 215:1 # clampage
1:1 9:1 44:1 47:1 64:1 93:1 247:1 # miltefosine
3:1 10:1 48:1 56:1 99:1 202:1 245:1 247:1 # multifocale
12:1 31:1 40:1 53:1 70:1 132:1 148:1 194:1 # plasmaphérèse
21:1 40:1 44:1 # l’asie
2:1 15:1 16:1 26:1 27:1 28:1 42:1 89:1 214:1 # sédentarité
5:1 72:1 80:1 96:1 105:1 114:1 # chauves-souris
42:1 72:1 75:1 82:1 132:1 176:1 252:1 291:1 # archéologue
11:1 63:1 93:1 111:1 214:1 # sénile
3:1 19:1 49:1 58:1 71:1 75:1 105:1 109:1 141:1 226:1 # dissolution
15:1 16:1 22:1 26:1 38:1 41:1 70:1 89:1 149:1 161:1 264:1 # mésentérique
9:1 11:1 74:1 93:1 164:1 203:1 # toilette
54:1 # prêt
14:1 15:1 16:1 30:1 39:1 77:1 89:1 91:1 127:1 # entrecouper
4:1 15:1 19:1 44:1 50:1 51:1 54:1 73:1 210:1 # préhension
1:2 6:1 25:1 52:1 63:1 292:1 # quinine
9:1 10:1 15:1 16:1 17:1 29:1 33:1 89:1 146:1 171:1 211:1 246:1 262:1 # alimenter
24:1 58:1 109:1 200:1 # issue
10:1 13:1 25:1 26:1 35:1 74:1 113:1 # équatorial
28:1 64:1 72:1 83:1 95:1 210:1 223:1 # mitchell
6:1 14:1 15:1 22:1 33:1 73:1 122:1 279:1 # renseigner
22:1 55:1 95:1 # celse
32:1 38:1 40:1 63:1 85:1 111:1 132:1 # myasthénique
17:1 # xxème
17:1 26:1 146:1 # rime
3:1 14:2 15:1 16:1 20:1 89:1 127:1 131:1 253:1 # recurrentis
3:1 93:1 200:1 275:1 # subtil
199:1 # d’âge
8:1 16:1 26:1 56:1 69:1 120:1 174:1 186:1 # fabricant
3:1 13:1 27:1 45:1 48:1 84:1 131:1 174:1 202:1 237:1 # facultatif
20:1 26:2 41:1 45:1 59:1 70:1 142:1 263:1 264:1 # bactériurie
18:1 53:1 61:2 70:1 74:1 85:1 92:1 132:1 249:1 # photothérapie
3:1 11:1 24:1 25:1 38:1 46:1 95:1 164:1 204:1 # squelettique
8:1 18:1 19:1 53:1 128:1 130:1 176:1 194:1 201:1 # angiographie
29:1 97:1 151:1 156:1 167:1 206:1 232:1 # dyslipidémie
14:1 15:1 17:1 35:1 55:1 154:1 220:1 247:1 252:1 # renforcement
1:1 13:1 16:1 18:1 30:1 79:1 132:1 173:1 183:1 # intrahépatique
8:1 9:1 10:1 12:1 28:1 63:1 168:1 263:1 # balanite
7:1 19:1 26:1 54:2 55:1 78:1 94:1 99:1 138:1 294:1 # proprioceptif
9:1 35:1 37:1 39:1 81:1 116:1 135:1 # comporte
4:1 15:1 16:1 33:1 39:1 89:1 114:1 199:1 298:1 # convergent
7:1 10:1 30:1 32:1 205:1 206:1 231:1 # algodystrophie
11:1 215:1 # clef
122:1 242:1 # fig
4:1 28:1 44:1 47:1 74:1 81:1 # positon
3:1 12:1 13:1 19:1 47:1 66:1 71:1 83:1 84:1 93:1 150:1 189:1 # oscillation
4:1 93:1 105:1 # wilson
25:1 31:1 42:1 139:1 199:1 # marquage
3:1 13:1 24:1 25:2 38:1 46:1 57:1 62:1 84:1 204:1 221:1 227:1 # aquatique
8:1 18:1 30:1 53:1 73:1 78:1 105:1 183:1 239:1 299:1 300:1 # transœsophagienne
7:1 9:1 20:1 23:1 37:1 54:1 61:1 68:1 88:1 94:1 125:1 147:1 235:1 # promoteur
27:1 32:1 37:1 40:1 44:1 47:1 92:1 149:1 # homéostasie
6:1 39:1 56:1 99:1 # cocaïne
15:1 22:1 33:1 49:1 58:1 73:1 77:1 145:1 # dispenser
1:1 10:1 16:1 18:1 41:1 201:1 # intégral
31:1 34:1 93:1 167:1 # émail
35:1 55:1 88:1 102:1 252:1 # amorce
6:1 15:1 16:1 17:1 89:1 154:1 171:1 211:1 289:1 # avènement
33:1 114:1 218:1 # fever
17:1 58:1 124:1 174:1 # favisme
77:1 138:1 # peep
14:1 17:1 33:2 110:1 218:1 # refermer
11:1 32:1 48:1 67:1 119:1 282:1 # pustule
36:1 159:2 186:2 292:2 # bruir|bruire
15:1 21:1 26:1 32:1 35:1 58:1 74:1 103:1 # historien
188:1 203:1 # doi
5:1 14:1 59:1 77:1 127:1 145:1 196:1 259:1 # respect
3:1 11:1 13:1 48:1 84:1 87:1 93:1 # pulsatile
# //www
9:1 15:1 16:1 33:1 55:1 89:1 262:1 # center
1:1 18:1 30:1 32:1 58:1 63:1 64:1 106:1 183:1 258:1 # administratif
170:1 # tdr
3:1 12:1 13:1 19:1 45:1 48:1 71:1 84:1 131:1 150:1 229:1 237:1 # éjaculation
6:1 12:1 45:1 131:1 216:1 # lacune
53:1 65:1 106:1 # nadph
14:1 21:1 23:1 29:1 95:1 122:1 128:1 197:1 # religieux
6:1 7:1 44:1 47:1 58:1 127:1 144:1 # necrosis
3:1 10:1 28:1 37:1 39:1 64:1 113:1 # comitial
9:1 13:1 18:1 20:1 23:1 64:1 68:1 122:1 125:1 147:1 201:1 283:1 295:1 # migrateur
3:1 14:1 91:1 226:1 # gouttière
67:1 159:1 # gyrus
31:1 37:1 47:1 72:1 92:1 105:1 198:1 # psychosomatique
9:1 28:1 42:1 59:1 72:1 103:1 119:1 127:1 168:1 252:1 259:1 # architecture
72:1 252:1 # rch
1:1 12:1 14:1 34:1 36:1 48:1 73:1 86:1 100:1 107:1 200:1 229:1 248:1 274:1 286:1 # insulaire
7:1 20:1 23:1 68:1 77:1 78:1 # l’europe
37:1 45:1 82:1 87:1 144:1 261:1 # lombo-sacré
2:1 17:1 33:1 59:1 74:1 110:1 127:1 231:1 259:1 # ectoderme
10:1 27:1 28:1 151:1 293:1 # l’hôpital
4:1 7:1 12:1 13:1 16:1 30:1 39:1 41:1 75:1 205:1 298:1 # controlatéral
72:1 135:1 # chmp
40:1 65:1 111:1 # ashkénaze
15:1 16:1 17:1 22:1 58:1 89:1 154:1 171:1 173:1 211:1 292:1 # épuisement
11:1 33:1 37:1 39:1 222:1 # combler
24:1 25:1 38:1 39:1 44:1 46:1 47:1 57:1 62:1 # mycosique
3:1 13:1 18:1 19:1 20:1 71:1 84:1 150:1 200:1 295:1 # suppuration
15:1 25:1 67:1 # jusqu’en
1:1 12:1 16:1 26:1 85:1 210:1 # labyrinthe
33:1 35:1 50:1 105:1 161:1 # résorber
8:1 11:1 15:1 72:1 90:1 96:1 101:1 156:1 215:1 # déclenchante
36:1 44:1 # sir
18:1 20:1 22:1 23:1 34:1 58:1 68:1 109:1 201:1 # graisseur|graisseux
22:1 138:1 # sep
24:1 25:1 26:1 38:1 46:1 57:1 62:1 # d’afrique
2:1 10:1 11:1 15:1 60:1 65:1 108:1 231:1 # duodenale
17:1 33:1 85:1 272:1 # rythmer
9:2 13:1 28:1 29:1 83:1 87:1 95:1 168:1 223:1 283:1 # satellite
11:1 33:1 39:1 75:1 83:1 # coller
7:1 22:1 40:1 41:1 54:1 61:1 94:1 115:1 136:1 143:1 153:1 165:1 166:1 # protéase
12:1 41:1 42:1 116:1 215:1 # clarté
36:1 72:1 92:1 101:1 203:1 # échoir
14:1 20:1 33:2 60:1 77:1 # perdurer
18:1 28:1 40:1 42:1 44:1 74:1 75:1 79:1 82:1 277:1 # parasitologique
15:1 16:1 17:1 89:1 98:1 99:1 131:1 171:1 188:1 211:1 # document
9:1 12:1 13:1 268:1 283:1 # latex
7:1 118:1 156:1 161:1 170:1 176:1 251:1 260:1 # déshydrogénase
8:1 91:1 105:1 236:1 # soudan
9:1 14:1 15:1 32:1 49:1 58:1 104:1 170:1 # distendre
1:1 6:1 20:1 26:1 52:1 # purine
22:1 47:1 69:1 72:1 224:1 243:1 # ichtyose
7:1 29:1 54:1 58:1 93:1 94:1 209:1 257:1 263:1 # probabiliste
1:1 9:1 15:1 16:1 33:1 114:1 262:1 # l’intervention
10:1 12:1 31:1 34:1 58:1 126:1 248:1 # malais
13:1 55:1 74:1 79:1 95:1 132:1 173:1 261:1 # hépato-cellulaire
14:1 15:1 17:1 33:2 110:1 218:1 220:1 # renfermer
3:1 7:1 24:1 25:1 38:1 46:1 57:1 61:1 62:1 101:1 115:1 144:1 162:1 204:1 221:1 227:1 # nécrotique
29:1 39:1 45:1 59:1 69:1 95:1 142:1 210:1 257:1 263:1 # helicobacter
1:1 6:1 26:1 52:1 186:1 242:1 278:1 # fibrine
8:1 16:1 31:1 35:1 110:1 120:1 188:1 256:1 290:1 # dormant
22:1 40:1 143:1 188:1 263:1 # basedow
20:1 26:1 28:1 63:1 74:1 111:1 260:1 261:1 # génito-urinaire
8:1 15:1 43:2 61:1 65:1 74:1 176:1 199:1 # nanogenotox
28:1 41:1 63:1 146:1 216:1 245:1 287:1 # l’immunité
208:1 222:1 # blé
40:1 65:1 # nash
3:1 13:1 19:1 71:1 84:1 150:1 192:1 208:1 # l’élévation
8:1 12:1 36:1 72:1 90:1 103:1 222:1 # blanchir
9:1 14:1 33:1 91:1 188:1 226:1 # redouter
11:1 23:1 27:1 34:1 39:1 99:1 163:1 240:1 272:1 # leucocytaire
83:1 95:1 223:1 # kell
15:1 16:1 17:1 27:1 89:1 122:1 151:1 156:1 171:1 173:1 211:1 # dépigmentation
33:1 140:1 # ebers
3:1 4:1 19:1 28:1 39:1 51:1 63:1 71:1 76:1 176:1 # cognition
15:1 17:1 66:1 101:1 145:1 146:1 171:1 # spécimen
72:1 75:1 82:1 92:1 176:1 198:1 291:1 # psychologue
58:1 188:1 200:1 203:1 # suédois
3:1 4:1 12:1 13:1 19:1 50:1 51:1 71:1 76:1 84:1 150:1 158:1 # révélation
12:1 22:1 40:1 109:1 139:1 154:1 199:1 222:1 # assemblage
1:1 35:1 66:1 81:1 252:1 # porcin
12:1 35:1 48:1 50:1 74:1 80:1 226:1 229:1 291:1 # autorégulation
4:1 24:1 25:1 38:1 42:1 46:1 56:1 57:1 62:1 63:1 267:1 # carbonique
15:1 22:1 44:1 47:1 53:1 61:1 73:1 74:1 92:1 243:1 249:1 # photosensibilisation
10:1 27:1 53:1 78:2 88:1 148:1 293:1 300:1 # ophtalmoplégie
26:1 28:1 41:1 42:1 49:1 58:1 79:1 145:1 277:1 # disparité
1:1 27:1 53:1 64:1 102:2 121:1 132:1 135:1 258:1 # amphétamine
14:1 30:1 36:1 43:1 203:1 # noirâtre
12:1 14:1 15:1 20:1 55:1 80:1 90:1 285:1 # laurence
10:1 97:1 156:1 # idéal
13:1 18:1 25:1 38:1 44:1 47:1 57:1 70:1 74:1 295:1 # kératosique
39:1 141:1 162:1 163:1 176:2 199:1 217:1 # néoglucogenèse
28:1 35:1 74:1 75:1 105:1 209:1 # sorbitol
139:1 199:1 # age
106:1 # adh
4:1 14:1 16:1 30:1 39:1 66:1 298:1 # ci-contre
1:1 3:1 13:1 65:1 139:1 141:1 217:1 226:1 233:1 # agglutination
1:1 9:1 16:1 18:1 34:1 144:1 262:1 # crainte
35:1 98:1 159:1 247:1 # forum
4:1 33:1 82:1 130:1 148:1 199:1 # plonger
8:1 16:1 27:1 36:1 67:1 96:1 120:1 124:1 159:1 # hantavirus
21:1 37:1 39:1 63:1 79:1 135:1 139:1 # compagnie
26:1 35:1 43:1 70:1 102:1 149:1 264:1 # nord-américain
1:1 49:1 60:1 97:1 104:1 124:1 191:1 # l’individu
2:1 26:1 29:1 36:1 95:1 98:1 # delirium
20:1 33:1 39:1 91:1 # courber
1:1 3:1 4:1 13:1 18:1 19:1 20:1 51:1 60:1 71:1 76:1 84:1 104:1 150:1 158:1 295:1 # induration
3:1 7:1 21:1 33:1 91:1 226:1 # routier
4:1 18:1 43:1 61:1 70:1 85:1 88:1 132:1 194:1 # monothérapie
3:1 4:1 15:1 16:1 17:1 19:1 51:1 71:1 76:1 89:1 171:1 211:1 253:1 # mention
4:1 6:1 7:1 64:1 69:1 144:1 # microzone
1:1 8:1 15:1 17:1 55:1 65:1 90:1 154:1 171:1 233:1 242:1 285:1 # financement
1:1 15:1 16:1 55:1 89:1 90:1 124:1 285:1 # vincent
1:1 4:1 16:1 20:1 39:1 74:1 90:1 91:1 298:1 # incontournable
9:1 61:1 # azote
12:1 40:1 44:1 64:1 93:1 109:1 146:1 222:1 # assimilable
14:1 19:1 29:1 35:1 102:1 149:1 # d’améliorer
4:1 39:1 63:1 69:1 74:1 82:1 215:1 261:1 # tonico-clonique
1:1 2:1 3:1 43:1 50:1 121:1 284:1 # rétinoïde
2:1 17:1 33:1 81:1 110:1 118:1 134:1 231:1 # hypoderme
11:1 93:1 103:1 # hile
14:1 15:1 16:1 22:1 27:1 50:1 54:1 89:1 138:1 161:1 # représentant
13:1 72:1 79:1 # patch
11:1 56:1 64:1 83:1 93:1 102:1 # camille
3:1 14:1 15:2 16:1 21:1 30:1 89:1 164:1 # entretien
3:2 28:1 32:1 33:1 77:1 140:1 200:1 # superstition
4:1 5:1 6:1 152:1 # jones
66:1 146:1 # cim-10
26:1 42:1 69:1 72:1 96:1 # richard
6:1 53:1 74:1 111:1 132:1 272:1 # phénytoïne
15:1 16:1 17:1 49:1 89:1 146:1 171:1 211:1 214:1 # sédiment
26:1 41:1 45:1 59:1 66:1 69:1 70:1 97:1 142:1 263:1 264:1 # bactéricide
9:1 12:1 32:1 40:1 105:1 149:1 161:1 222:1 257:1 # mésoblaste
10:1 77:1 78:1 80:1 82:1 83:1 96:1 # hallopeau-siemens
3:1 4:1 13:1 19:1 27:1 32:1 51:1 65:1 71:1 76:1 84:1 139:1 150:1 158:1 # stagnation
10:1 17:1 146:1 210:1 279:1 # d’alzheimer
8:1 18:1 36:1 72:1 90:1 103:1 239:1 # franchir
3:1 6:1 8:1 25:1 38:1 57:1 61:1 127:1 188:1 204:1 221:1 # anecdotique
8:1 12:2 34:1 36:1 48:1 60:1 100:1 104:1 217:1 229:1 248:1 274:1 # glandulaire
3:1 11:1 27:1 45:1 59:1 93:1 142:1 169:1 # tactile
1:1 33:1 67:1 114:1 140:1 200:1 # inversus
5:1 6:1 8:1 32:1 38:1 44:1 85:1 132:1 152:1 161:1 # anesthésique
10:1 33:1 56:1 77:1 118:1 134:1 225:1 252:1 # hypercalcémie
8:1 21:1 23:1 197:1 # anxieux
9:1 10:1 11:1 33:2 108:1 116:1 # alerter
10:1 13:1 21:1 27:1 79:1 128:1 132:1 173:1 293:1 # hépatalgie
9:1 20:1 23:1 50:1 54:1 61:1 68:1 88:1 125:1 147:1 167:1 # prémoteur
48:1 81:1 91:1 # pouls
1:1 21:1 33:1 36:1 64:1 110:1 220:1 242:1 # infirmier
6:1 15:1 21:1 26:1 42:1 87:1 161:1 213:1 225:1 301:1# césarienne
4:1 19:1 44:1 51:1 58:1 66:1 268:1 # excision
9:1 10:1 18:1 28:1 30:1 31:1 33:1 34:1 126:1 168:1 183:1 # maltraiter
12:1 14:1 34:1 36:1 42:1 86:1 100:1 107:1 192:1 # larvaire
7:1 17:1 37:1 72:1 74:1 99:1 123:1 235:1 240:1 265:1 272:1 # cytochrome
11:1 23:1 77:1 148:1 # peuple
9:1 15:1 17:1 42:1 79:1 116:1 154:1 171:1 194:1 277:1 # appartement
1:1 5:1 44:1 45:1 55:1 65:1 109:1 233:1 278:1 # inaccessible
12:1 21:1 33:1 40:1 44:1 109:1 202:1 215:1 242:1 # classifier
7:1 42:1 85:1 116:1 231:1 265:1 # l’arthrodèse
27:1 194:1 # htap
21:1 40:1 44:1 53:1 96:1 145:1 206:1 212:1 # dysphasie
49:1 79:1 102:1 113:1 173:1 # diazépam
1:1 6:1 50:1 52:1 63:1 111:1 # rénine
10:1 12:1 26:1 42:1 87:1 # salarié
15:1 53:1 75:1 96:1 104:1 135:1 172:1 188:1 212:1 273:1 # endolymphatique
1:1 14:1 30:1 32:1 58:1 63:1 64:1 258:1 # ministre
14:1 58:1 124:1 189:1 # viscère
3:1 13:1 19:1 31:1 36:1 71:1 84:1 110:1 150:1 242:1 254:1 290:1 # affirmation
11:1 74:1 75:1 82:1 93:1 112:1 138:1 151:1 173:1 238:1 # épileptologie
1:1 40:1 44:1 192:1 202:1 # invasifs
28:1 33:1 41:1 44:1 49:1 114:1 140:1 191:1 # diversité
1:1 32:1 58:1 63:1 64:1 106:1 258:1 # l’administration
14:1 25:1 31:1 42:1 154:1 222:1 # remarquable
22:1 # seeg
1:1 10:1 17:1 26:1 27:1 54:1 164:1 293:1 # prinzmetal
12:1 15:1 16:1 17:1 89:1 93:1 102:1 171:1 211:1 242:1 # filament
3:1 5:1 9:1 12:1 32:1 34:1 48:1 69:1 131:1 229:1 234:1 237:1 248:1 # testiculaire
45:1 214:1 225:1 263:1 # sébacé
14:1 15:1 33:1 # renvoyer
8:1 10:1 12:1 53:1 96:1 130:1 199:1 212:1 # phalange
3:1 59:1 127:1 169:1 202:1 257:1 259:1 # l’objectif
8:2 12:1 16:1 18:1 30:1 73:1 120:1 145:1 148:1 183:1 239:1 299:1 # transplanter
13:1 14:1 30:1 263:1 # battre
27:1 28:1 87:1 102:1 103:1 # samhita
20:1 23:1 68:1 77:1 192:1 194:1 # vapeur
6:1 33:2 55:1 # cerner
9:1 14:1 15:1 17:1 127:1 144:1 154:1 159:1 171:1 226:1 # recrutement
4:1 20:1 91:1 # bonjour
1:1 8:1 21:1 33:1 65:1 66:1 90:1 233:1 242:1 # financier
18:1 33:1 42:1 45:1 72:1 210:1 # arracher
27:1 34:1 35:1 81:1 93:1 116:1 # portail
59:1 67:1 77:1 127:1 145:1 200:1 259:1 # suspect
3:2 28:1 32:1 119:1 200:1 226:1 275:1 # substitutif
43:1 49:1 111:1 118:1 128:1 261:1 # hygiéno-diététique
18:1 42:1 72:1 96:1 # charaka
8:1 27:1 32:1 58:1 79:1 # pakistan
22:1 33:1 49:1 58:1 124:1 191:1 200:1 275:1 # subdiviser
1:1 11:1 26:1 33:1 65:1 139:1 199:1 233:1 # pèlerinage
102:1 106:1 236:1 271:1 # adamts13
6:1 8:1 15:1 21:1 66:1 90:1 213:1 301:1# l’ancienneté
5:1 14:1 22:1 42:1 72:1 196:1 252:1 # research
15:1 16:1 18:1 30:1 33:1 89:1 114:1 183:1 # entraver
6:1 14:1 20:1 33:1 74:1 91:1 164:1 # retourner
1:1 10:1 17:1 58:1 63:1 151:1 # alpinisme
26:1 58:1 156:1 186:1 # débris
11:1 15:1 33:1 220:1 # enfler
4:1 19:1 51:1 124:1 # avion
22:1 34:1 58:1 72:1 96:1 # chaise
33:1 210:1 # l’herpès
8:1 16:1 33:1 87:1 114:1 120:1 140:1 # versant
25:1 33:1 77:1 232:1 292:1 # équiper
8:1 50:1 104:1 170:1 # andré
35:1 141:1 # fluor
10:1 21:1 26:1 35:1 56:1 82:1 # calorie
1:1 9:2 13:1 16:1 262:1 279:1 # d’atteinte
4:1 7:1 16:1 30:2 39:1 50:1 99:1 121:1 205:1 298:1 # rétrocontrôle
22:1 26:1 30:1 31:1 33:1 58:1 297:1 # maîtriser
10:1 29:1 98:1 106:1 146:1 236:1 245:1 246:1 # l’adalimumab
1:1 3:1 15:1 16:1 77:1 89:1 194:1 207:1 253:1 263:1 # gabapentine
19:1 42:1 49:1 56:1 63:1 111:1 176:1 260:1 267:1 # cardiogénique
32:1 37:1 47:1 58:1 72:1 74:1 103:1 105:1 189:1 # schistosoma
56:1 102:1 135:1 # camp
9:1 15:1 16:1 33:1 55:1 89:1 140:1 262:1 # centers
19:1 29:1 47:1 69:1 72:1 103:1 265:1 # ehrlichiose
78:1 102:1 151:1 172:1 222:1 # l’amblyopie
8:1 55:1 90:1 135:1 146:1 236:1 285:1 # impédance
18:1 170:1 194:1 # drap
3:1 7:1 47:1 54:1 59:1 77:1 94:1 127:1 145:1 169:1 202:1 259:1 # prospectif
1:1 3:1 13:1 49:1 56:1 69:1 84:1 104:1 202:1 # indicatif
1:1 11:1 72:1 189:1 279:1 # schönlein
6:1 23:1 289:1 # eugène
42:1 45:1 56:1 99:1 149:1 207:1 267:1 # mégacaryocyte
6:1 22:1 26:1 33:1 58:1 109:1 113:1 279:1 # neisseria
20:1 66:1 91:1 93:1 105:1 252:1 # sourcil
3:1 13:1 22:1 31:1 37:1 58:1 74:1 80:1 84:1 226:1 254:1 # automatiser
10:1 29:1 81:1 118:1 134:1 167:1 246:1 # hypokaliémie
7:1 48:1 61:1 64:1 69:1 115:1 119:1 144:1 275:1 # microtubules
4:1 8:1 16:1 19:1 51:1 58:1 63:1 87:1 120:1 # ionisant
3:1 19:1 71:1 75:1 82:1 121:1 128:1 176:1 # d’étiologie
4:1 22:1 39:1 104:1 127:1 298:1 # second
7:1 18:1 30:1 61:1 64:1 69:1 80:1 98:1 115:1 144:1 183:1 # microtraumatisme
32:1 119:1 # study
1:1 9:1 16:1 27:1 32:1 33:1 39:1 47:1 252:1 262:1 # intercostal
8:1 16:1 31:1 74:1 91:1 120:1 197:1 # mantoux
14:1 23:1 28:1 30:1 124:1 197:1 # vitreux
2:1 3:1 15:1 16:1 89:1 97:1 202:1 242:1 253:1 281:1 # l’identification
11:1 20:1 23:1 34:1 68:1 83:1 93:1 140:1 241:1 288:1 # d’ailleurs
1:1 6:1 12:1 49:1 52:1 64:1 102:1 191:1 # lamivudine
14:1 26:1 30:1 58:1 201:1 # grisâtre
13:1 20:1 26:1 28:1 31:1 50:1 54:1 119:1 167:1 254:1 # prématurité
3:1 19:1 59:1 71:1 127:1 169:1 218:1 259:1 270:1 # l’affection
6:1 13:1 35:1 56:1 74:1 127:1 # necator
13:1 25:1 26:1 30:1 38:1 49:1 57:1 113:1 297:1 # pédiatrique
24:1 25:1 33:1 46:1 50:1 161:1 214:1 # réséquer
1:1 6:1 33:1 44:1 52:1 58:1 203:1 # avoisiner
4:1 7:1 28:1 30:1 66:1 205:1 # citron
12:1 13:1 77:1 83:1 95:1 194:1 223:1 # l’appellation
10:1 24:1 25:1 26:1 35:1 38:1 46:1 56:1 57:1 62:1 82:1 # calorique
3:1 4:1 12:1 13:1 19:1 51:1 71:1 76:1 84:1 150:1 158:1 222:1 # l’ablation
14:1 33:1 35:1 39:1 75:1 82:1 101:1 156:1 # décolorer
1:1 3:1 4:1 6:1 7:1 16:1 20:1 23:1 68:1 253:1 # neurontin
2:1 42:1 56:1 106:1 252:1 # arcade
96:1 # hav
40:1 96:1 # has
4:1 19:1 24:1 25:1 38:1 46:1 51:1 57:1 62:1 63:1 # ionique
12:1 34:1 36:1 45:1 48:1 55:1 83:1 95:1 100:1 141:1 223:1 229:1 248:1 274:1 # acellulaire
29:1 44:1 55:1 69:1 93:1 # silice
11:1 33:1 39:1 75:1 83:1 101:1 156:1 # décoller
103:1 191:1 # hiv
27:1 75:1 88:1 132:1 167:1 # bêta-hémolytique
19:1 26:2 28:1 35:1 70:1 200:1 264:1 # supériorité
12:1 24:1 25:1 38:1 40:1 44:1 46:1 57:1 62:1 148:1 194:1 # aplasique
9:1 13:1 18:1 20:1 283:1 295:1 # urate
22:1 27:1 32:1 40:1 47:1 88:1 132:1 143:1 167:1 # hémostase
5:1 17:1 33:1 87:1 109:1 139:1 199:1 # messager
2:1 82:1 # myéloïde
8:1 11:1 33:1 140:1 236:1 # ehlers-danlos
61:1 188:1 271:1 # dots
21:1 29:1 75:1 154:1 # l’embolie
23:1 24:1 35:1 74:1 116:1 119:1 197:1 # tortueux
24:1 25:1 46:1 78:1 79:1 # opaque
8:1 16:1 27:1 80:1 120:1 226:1 # d’autant
4:1 9:1 43:1 88:1 99:1 240:1 272:1 # monocyte
11:1 14:1 15:1 33:1 220:1 # renfler
3:1 4:1 19:1 37:1 39:1 71:1 73:1 105:1 112:1 135:1 298:1 # consomption
6:1 14:1 33:1 42:1 83:1 95:1 207:1 223:1 # gardnerella
9:1 80:1 95:1 226:1 # autel
# h1
64:1 75:1 81:1 118:1 134:1 167:1 208:1 # hypovolémie
# hg
2:1 4:1 33:1 39:1 101:1 104:1 298:1 # féconder
# be
5:1 21:1 33:1 44:1 109:1 218:1 # fessier
# q.
14:1 20:1 83:1 91:1 93:1 105:1 141:1 292:1 # souillure
8:1 16:1 58:1 63:1 87:1 120:1 146:1 216:1 245:1 287:1 # immunisant
113:1 # ia
1:1 3:1 19:1 59:1 71:1 127:1 169:1 259:1 270:1 # d’injection
13:1 21:1 30:1 44:1 50:1 161:1 # atrésie
1:1 7:1 37:1 64:1 85:1 132:1 186:1 235:1 257:1 258:1 # théobromine
3:1 4:1 13:1 18:1 19:1 36:1 51:1 71:1 76:1 84:1 150:1 151:1 158:1 268:1 295:1 # expiration
1:1 6:1 52:1 58:1 66:1 151:1 189:1 # piscine
17:1 37:1 287:1 # gomme
1:1 2:1 10:1 29:1 33:1 97:1 192:1 246:1 281:1 # invalider
4:1 16:1 21:1 27:1 33:1 63:1 88:1 139:1 # montagnier
74:1 75:1 85:1 96:1 102:1 121:1 226:1 # éthambutol
6:1 7:1 15:1 20:1 23:1 68:1 78:1 117:1 213:1 301:1# européenne
15:1 16:1 17:1 41:1 89:1 122:1 151:1 171:1 211:1 # pigmenté
55:1 201:1 # grèce
3:2 13:1 45:1 59:1 84:1 142:1 169:1 191:1 192:1 # l’activation
14:1 20:1 26:1 28:1 101:1 119:1 144:1 # écriture
2:1 35:1 88:1 97:1 209:1 281:1 # morbide
3:1 10:1 13:1 84:1 141:1 192:1 # d’évaluation
2:1 33:1 35:1 # aborder
3:1 9:1 14:1 15:1 16:1 36:1 89:1 164:1 253:1 # retentir
2:1 15:1 16:1 44:1 50:1 54:1 89:1 97:1 161:1 281:1 # président
6:1 10:1 15:1 16:1 17:1 29:1 89:1 122:1 154:1 171:1 211:1 246:1 # alignement
3:1 7:1 41:1 54:1 61:1 75:1 94:1 115:1 136:1 153:1 165:1 166:1 172:1 272:1 # protéolytique
28:1 50:1 60:1 292:1 # réduit
10:1 11:1 48:1 192:1 282:1 # valvule
18:1 35:1 156:1 174:1 222:1 # défavorable
5:1 9:2 13:1 32:1 33:1 234:1 # attester
20:1 91:1 140:1 241:1 # ours
4:1 9:1 32:1 58:1 63:1 139:1 # agoniste
1:1 3:1 13:1 18:1 43:1 70:1 84:1 99:1 240:1 284:1 295:1 # kératinocytes
2:1 5:1 33:1 72:1 101:1 109:1 133:1 210:1 214:1 # dessécher
20:1 39:1 91:1 101:1 140:1 156:1 241:1 # décours
5:1 14:2 20:1 27:1 32:1 33:1 80:1 196:1 # restaurer
1:1 6:1 14:1 15:1 16:1 27:1 30:1 34:1 52:1 89:1 # trentaine
1:1 6:1 29:1 48:1 52:1 82:1 217:1 257:1 # globuline
31:1 42:1 # marr
17:1 26:1 37:1 47:1 105:1 123:1 278:1 # ribosome
4:1 6:1 23:1 74:1 91:1 197:1 213:1 226:1 301:1# boutonneux
14:1 35:1 82:1 215:1 # clore
17:1 35:1 44:1 67:1 110:1 202:1 247:1 256:1 # fusiforme
11:1 33:1 48:1 91:1 105:1 114:1 282:1 # soulever
# l4-l5
# kg/m2
1:1 6:1 31:1 45:1 52:1 72:1 103:1 # machine
13:2 74:1 78:1 79:2 85:1 132:1 173:1 # hépatopathie
4:1 35:1 74:1 88:1 116:1 # morton
4:1 21:1 39:1 43:1 66:1 99:2 # gonococcie
114:1 # rêve
6:1 141:1 216:1 # lune
130:1 141:1 216:1 # lung
2:1 5:1 48:1 124:1 133:1 200:1 247:1 278:1 # desulfovibrio
26:1 186:1 # abri
8:1 22:1 47:1 82:1 243:1 255:1 # ankylose
4:1 19:1 44:1 47:1 51:1 82:1 148:1 268:1 # explosion
10:1 20:1 21:1 29:1 33:1 65:1 91:1 246:1 # journalier
3:1 24:1 25:1 26:1 28:1 33:1 38:1 46:1 57:1 62:1 144:1 204:1 221:1 227:1 # critiquer
3:1 28:1 58:1 64:1 146:1 287:1 # immitis
4:1 11:1 16:1 20:1 23:1 30:1 39:1 68:1 298:1 # contrôleur
3:1 8:1 16:1 33:1 66:1 69:1 77:1 120:1 232:1 253:1 # anticiper
7:1 30:1 32:2 37:1 40:1 47:1 74:1 205:1 207:1 # gastrostomie
151:1 # vpi
14:1 15:1 17:1 30:1 73:1 154:1 171:1 # tremens
14:1 29:1 33:1 191:1 # livrer
3:1 8:1 16:1 25:1 28:1 38:1 57:1 120:1 204:1 221:1 253:1 292:1 # l’antiquité
13:1 # katz
8:1 22:1 33:1 55:1 90:1 192:1 257:1 285:1 # observance
24:1 25:1 38:1 46:1 57:1 62:1 74:1 78:1 151:1 # topique
# gp41
26:1 28:1 # fritz
8:1 12:1 19:1 72:1 75:1 92:1 128:1 130:1 176:1 # cholangiographie
3:1 17:1 18:1 28:1 45:1 58:1 72:1 103:1 # rachitisme
27:1 42:1 45:1 72:1 85:1 118:1 272:1 # tachyarythmie
1:1 4:1 16:1 39:1 203:1 298:1 # conjoint
6:1 33:2 114:1 # nerver
22:1 67:1 91:1 92:1 # house
22:1 27:1 40:1 50:1 59:1 60:1 143:1 163:1 # réductase
6:1 7:1 20:1 23:1 38:1 61:1 68:1 74:1 115:1 269:1 # neurotoxiques
66:1 146:1 # cim
85:1 210:1 272:1 # mythe
1:1 9:1 16:1 33:1 48:1 82:1 257:1 262:1 # interlobulaire
1:1 3:1 5:1 6:1 32:1 38:1 52:1 85:1 121:1 132:1 152:1 204:1 # inesthétique
21:1 29:1 33:1 44:1 135:1 146:1 148:1 202:1 242:1 # simplifier
10:1 25:1 27:1 28:1 29:1 38:1 49:1 57:1 122:1 128:1 246:1 293:1 # digitaliques
2:1 26:1 42:1 45:1 56:1 66:1 69:1 97:1 267:1 281:1 # acaricide
10:1 12:1 61:1 81:1 85:1 96:1 102:1 118:1 134:1 # hypothalamique
4:1 10:1 19:1 26:1 49:1 51:1 65:1 70:1 97:1 149:1 264:1 # méridional
39:1 75:1 78:1 81:1 87:1 163:1 172:1 206:1 245:1 # mucopolysaccharidose
8:1 12:1 40:1 48:1 78:1 82:1 148:1 213:1 244:1 # annuloplastie
9:1 14:1 33:1 127:1 144:1 159:1 226:1 # recruter
5:1 6:1 15:1 152:1 176:1 199:1 # pyogenes
18:1 53:1 72:1 92:1 101:1 103:1 176:1 194:1 201:1 # échographie-doppler
22:1 33:2 114:1 140:1 156:1 # déverser
9:1 20:1 72:1 91:1 164:1 210:1 247:1 252:1 # fourchette
4:1 7:1 10:1 16:1 27:1 42:1 79:1 188:1 231:1 277:1 293:1 # parodontal
1:1 3:1 6:1 13:1 19:1 33:1 71:1 84:1 150:1 192:1 213:1 301:1# innervation
8:1 33:1 55:1 90:1 244:1 285:1 # nuancer
124:1 191:1 192:1 # vivax
3:1 8:1 16:1 20:1 56:1 69:1 116:1 120:1 # urticant
24:1 28:1 33:1 96:1 119:1 209:1 # habituer
3:1 21:1 35:1 116:1 # ortie
3:1 4:1 15:1 16:1 38:1 104:1 188:2 204:1 231:1 253:1 # endodontique
67:1 81:1 91:1 109:1 214:1 # poussé
3:1 12:1 21:1 32:1 40:1 148:1 # plastie
7:1 11:1 30:1 33:1 91:1 205:1 222:1 275:1 # troubler
3:1 8:1 16:1 33:1 119:1 120:1 253:1 275:1 # anti-tuberculeux
1:1 4:1 21:1 44:1 104:1 161:1 162:1 188:1 # indonésie_
1:1 26:1 43:1 176:1 186:1 242:1 278:1 284:1 289:1 # fibrinogène
11:1 146:1 222:1 # kimble
9:1 15:1 16:1 17:1 33:1 89:1 122:1 151:1 171:1 211:1 262:1 # pigmenter
1:1 9:1 15:1 16:1 21:1 44:1 73:1 202:1 242:1 262:1 # intensifier
25:1 67:1 80:1 # jusqu’au
12:1 13:1 20:1 48:1 78:1 81:1 200:1 229:1 # surpopulation
3:1 4:1 13:1 19:1 51:1 71:1 76:1 84:1 113:1 124:1 150:1 156:1 158:1 # déviation
3:1 4:1 19:1 51:1 71:1 76:1 101:1 131:1 226:1 268:1 # exécution
9:1 13:1 20:1 23:1 27:1 28:1 66:1 68:1 125:1 147:1 268:1 283:1 # excitateur
1:1 3:1 32:1 40:1 49:1 113:1 149:1 # médiastin
1:1 14:1 279:1 # frein
20:1 135:1 146:1 # impur
21:1 50:1 54:1 66:1 101:1 194:1 219:1 # d’apprécier
3:1 4:1 19:1 28:1 29:1 51:1 71:1 75:1 76:1 # abolition
5:1 17:1 # d’œdèmes
1:1 3:1 16:1 18:1 30:1 42:1 116:1 183:1 # intra-articulaire
11:1 33:1 # leber
12:1 26:1 36:1 42:1 48:1 50:1 229:1 291:1 # irrégularité
33:1 56:1 63:1 77:1 118:1 134:1 194:1 252:1 # hypercapnie
10:1 18:1 20:1 30:1 32:1 59:1 119:1 159:1 163:1 # structural
10:1 13:1 29:1 31:1 35:1 43:1 58:1 87:1 110:1 126:1 246:1 256:1 290:1 # normalisation
15:1 29:1 61:1 85:1 95:1 104:1 113:1 188:1 210:1 # endothelial
13:1 14:1 30:1 263:1 # abattre
2:1 40:1 85:1 96:1 102:1 121:1 149:1 268:1 # dexaméthasone
8:1 15:1 58:1 87:1 103:1 109:1 192:1 # envahissant
9:1 26:1 32:1 42:1 58:1 61:1 74:1 # aristote
2:1 4:1 27:1 65:1 81:1 102:1 106:1 135:1 213:1 # tamponnade
53:1 135:1 210:1 273:1 # nymphe
37:1 # bombe
7:1 21:1 22:1 26:1 33:1 47:1 54:1 94:1 173:1 208:1 243:1 # léproserie
14:1 24:1 93:1 127:1 131:1 279:1 # recueil
7:1 19:1 42:1 64:1 102:1 231:1 236:1 # l’amiodarone
8:1 31:1 # waksman
18:1 19:1 24:1 49:1 75:1 82:1 106:1 176:1 291:1 # radiologue
11:1 42:1 50:1 75:1 # aréole
18:1 53:1 61:1 70:1 74:1 85:1 118:1 132:1 272:1 # phytothérapie
4:1 8:1 27:1 32:1 39:1 44:1 58:1 73:1 90:1 298:1 # consistance
9:1 11:1 23:1 33:1 222:1 226:1 # bleuter
4:1 6:1 20:1 91:1 199:1 213:1 301:1# bourgeonnement
9:1 28:1 53:1 168:1 208:1 209:1 # phlébite
3:1 12:1 13:1 19:1 48:1 71:1 84:1 150:1 229:1 # l’ovulation
11:1 31:1 45:1 48:1 131:1 237:1 282:1 # macule
1:2 29:1 43:1 48:1 61:1 73:1 85:1 200:1 284:1 # insulinothérapie
1:1 3:1 28:1 29:1 33:1 93:1 116:1 218:1 220:1 # infertilité
21:1 44:1 67:1 102:1 245:1 # amusie
# d’où
11:1 33:1 132:1 # héler
10:1 13:1 22:1 27:1 33:1 56:1 172:1 206:1 293:1 # catalyser
11:1 26:1 30:1 148:1 232:1 297:1 # triple
49:1 69:1 # dick
18:1 32:1 47:1 70:1 78:1 81:1 # post-opératoires
1:1 6:1 18:1 20:1 23:1 63:1 64:1 68:1 97:1 102:1 258:1 # neuraminidase
1:1 203:1 247:1 # foin
8:1 12:1 13:1 56:1 63:1 69:1 148:1 202:1 242:1 # planification
10:1 26:1 35:1 49:1 54:1 88:1 113:1 146:1 # primordial
15:1 72:2 73:1 99:1 189:1 210:1 265:1 # wochenschrift
1:1 3:1 13:1 37:1 39:1 79:1 84:1 90:1 135:1 278:1 # incompatibilité
10:1 17:1 31:1 102:2 126:1 207:1 # amalgame
8:1 97:1 124:1 130:1 199:1 236:1 # vidange
13:1 31:1 74:1 75:1 82:1 128:1 132:1 167:1 176:1 254:1 # hématologie
22:1 24:1 37:1 47:1 88:1 92:1 95:1 243:1 268:1 # homosexuel
1:1 3:1 4:1 16:1 74:1 130:1 216:1 253:1 # huntington
15:1 17:1 37:1 123:1 171:1 188:1 # l’abdomen
2:1 8:1 9:1 11:1 95:1 104:1 164:1 263:1 # bandelette
75:1 82:1 128:1 154:1 176:1 186:1 # embryologie
1:1 12:1 34:1 36:1 43:1 48:1 99:1 100:1 131:1 209:1 229:1 237:1 248:1 274:1 284:1 # binoculaire
22:1 39:1 47:1 141:1 163:1 217:1 243:1 266:1 # glucose-6-phosphate
9:1 28:1 44:1 47:1 82:1 109:1 168:1 217:1 # glossite
7:1 64:1 69:1 144:1 # micro
8:1 14:1 20:1 240:1 244:1 # cyanure
63:1 74:1 111:1 112:1 134:1 144:1 176:1 260:1 # cryptogénique
3:1 12:1 13:1 18:1 19:1 35:1 71:1 84:1 150:1 295:1 # élaboration
7:1 37:1 53:1 78:1 85:1 103:1 235:1 265:1 300:1 # thrombophilie
12:1 48:1 55:1 63:1 69:1 83:1 95:1 141:1 216:1 223:1 229:1 # unicellulaire
139:1 # aghbs
5:1 6:1 32:1 33:1 152:1 # ernest
4:1 75:1 81:1 82:1 104:1 145:1 172:1 255:1 # spondylolyse
8:1 31:1 95:1 218:1 # feldman
1:1 8:1 16:1 44:1 58:1 65:1 120:1 203:1 233:1 # avoisinant
1:1 3:1 9:1 16:1 33:1 49:1 59:1 69:1 169:1 262:1 # interdiction
27:1 29:1 58:1 109:1 121:1 222:1 # l’établissement
7:1 21:1 33:1 44:1 47:1 109:1 201:1 # grossier
13:1 58:1 75:1 79:1 82:1 85:1 92:1 128:1 176:1 # pathologiste
77:1 138:1 # pepck
42:1 110:1 117:1 149:1 # armée
8:1 16:1 27:1 28:1 29:1 64:1 120:1 146:1 # limitant
102:1 287:1 # amm
5:1 14:1 20:1 25:1 38:1 57:1 151:1 196:1 # piqures
7:1 54:1 94:1 99:1 # procès
22:1 27:1 29:1 50:1 58:1 109:1 121:1 222:1 # rétablissement
1:1 15:1 64:1 102:1 258:1 # benjamin
14:1 36:1 60:1 86:1 156:1 292:1 # déduire
1:1 4:1 19:1 44:1 51:1 67:1 90:1 141:1 215:1 # inclusion
11:1 27:1 121:1 222:1 # étable
1:1 11:1 48:1 64:1 67:1 131:1 189:1 237:1 244:1 258:1 282:1 # minuscule
3:1 9:1 13:1 15:1 16:1 19:1 71:1 89:1 253:1 # l’attention
14:1 27:1 42:1 156:1 164:1 # retardé
114:1 # fève
10:1 20:1 65:1 91:1 # journal
2:1 8:1 31:1 42:1 95:1 104:1 110:1 290:1 # armand-delille
33:1 114:1 116:1 119:1 # vertu
12:1 39:1 40:1 63:1 69:1 75:1 # nicolas
3:1 8:2 16:1 19:1 71:1 120:1 236:1 253:1 269:1 # antioxydant
24:1 25:1 46:1 67:1 266:1 # jusque-là
1:1 81:1 130:1 203:1 # poing
7:1 9:1 19:1 26:1 33:1 35:1 61:1 209:1 # bioterrorisme
14:1 31:1 139:1 265:1 # maghreb
41:1 63:1 111:1 113:1 # ténia
12:1 13:1 18:1 35:1 39:1 75:1 83:1 295:1 # collaborateur
1:1 9:1 13:1 20:1 23:1 35:1 49:1 65:1 68:1 125:1 147:1 233:1 283:1 # ordinateur
6:1 189:1 289:1 # scène
220:1 # nfs
6:1 17:1 33:1 91:1 114:1 154:1 # gouvernemental
13:1 37:1 47:1 66:1 82:1 113:1 189:1 # lombosciatique
9:1 33:1 61:1 # voter
14:1 28:1 30:1 33:1 63:1 # nitrer
10:1 15:1 16:1 21:1 26:1 27:1 35:1 89:1 293:1 # oriental
9:1 32:1 33:1 39:1 58:1 268:1 # coexister
191:1 # dsm-iv
10:1 21:1 37:1 82:1 128:1 263:1 # lombalgie
1:1 6:1 26:1 52:1 99:1 144:1 268:1 # exocrine
13:1 18:1 67:1 119:1 295:1 # rattus
8:1 16:1 18:1 28:1 29:1 41:1 70:1 120:1 222:1 239:1 257:1 # oblitérant
4:1 15:1 16:1 24:1 89:1 130:1 291:1 # onguent
10:1 22:1 33:1 49:1 113:1 172:1 206:1 # dialyser
9:1 11:1 91:1 95:1 164:1 226:1 # gouttelette
15:1 22:1 58:1 103:1 109:1 154:1 192:1 # envahissement
4:1 6:1 7:1 20:1 39:1 91:1 213:1 301:1# couronne
3:1 45:1 55:1 59:1 69:1 142:1 169:1 174:1 # factice
14:1 35:1 82:1 101:1 215:1 # éclore
14:1 53:1 145:1 # sphère
58:1 81:1 203:1 # pois
11:1 48:1 81:1 91:1 282:1 # poule
1:1 15:1 16:1 17:1 30:1 32:1 73:1 89:1 98:1 159:1 171:1 211:1 # instrumenter
4:1 58:1 105:1 109:1 131:1 292:1 # cuisson
20:1 22:1 49:1 58:1 74:1 91:1 109:1 121:1 # étourdissement
50:1 # »[réf
1:1 25:1 35:1 38:1 53:1 57:1 63:1 88:1 103:1 # morphinique
14:1 34:1 36:1 39:1 72:1 86:1 99:1 100:1 107:1 208:1 # cochléaire
69:1 72:1 210:1 242:1 # fiche
7:1 8:1 12:1 16:1 48:1 91:1 120:1 229:1 # roulant
1:1 3:1 6:1 13:1 18:1 52:1 70:1 84:1 295:1 # kératine
10:1 22:1 29:1 33:1 39:1 58:1 75:1 # alcooliser
7:1 30:1 33:1 77:1 116:1 118:1 134:1 205:1 # l’hypertrophie
3:1 11:1 28:1 59:1 124:1 127:1 169:1 191:1 214:1 259:1 # sélectivité
23:1 24:1 59:1 119:1 127:1 156:1 197:1 218:1 259:1 # défectueux
21:1 33:1 44:1 47:1 109:1 188:1 # dossier
1:1 3:1 44:1 59:1 127:1 156:1 161:1 169:1 218:1 220:1 259:1 # désinfection
1:1 7:1 30:1 43:1 61:1 77:1 78:1 205:1 284:1 # inotrope
1:1 16:1 18:1 30:1 144:1 183:1 # intra-crânienne
4:1 5:1 21:1 37:1 43:1 47:1 64:1 88:1 105:1 # monosomies
3:1 12:1 13:1 48:1 84:1 98:1 131:1 202:1 229:1 245:1 # cumulatif
36:1 128:1 139:1 # s’agir
7:1 12:1 70:1 85:1 222:1 257:1 265:1 272:1 # érythroblaste
3:2 28:1 32:1 119:1 200:1 226:1 275:1 # substitution
12:1 45:1 48:1 98:1 131:1 229:1 245:1 # d’accumulation
2:1 15:1 16:1 66:1 89:1 97:1 99:1 281:1 # occident
1:1 2:1 15:1 16:1 66:1 89:1 90:1 97:1 281:1 # incident
6:1 14:1 27:1 139:1 164:1 186:1 # bretagne
18:1 40:1 87:1 139:1 199:1 # rasage
14:1 30:1 32:1 33:1 67:1 83:1 93:1 141:1 # illustrer
1:1 24:1 25:1 33:1 46:1 # invoquer
1:1 10:1 26:1 70:1 162:1 264:1 # périnéal
14:1 20:1 80:1 # bureau
72:1 80:1 154:1 163:1 210:1 263:1 # l’embauche
3:1 6:1 20:1 164:1 # burnetii
45:1 56:2 # cacao
24:1 25:1 38:1 46:1 57:1 58:1 61:1 62:1 74:1 78:1 105:1 151:1 # isotopique
8:1 18:1 64:1 73:1 122:1 201:1 239:1 299:1 # migrans
1:1 10:1 26:1 35:1 65:1 122:1 128:1 233:1 # original
56:1 69:1 72:1 103:1 139:1 # chicago
15:1 210:1 # henry
3:1 13:1 15:1 16:1 45:1 55:1 84:1 89:1 119:1 # accentuation
# lhf
14:1 30:1 # l’être
1:1 25:1 90:1 292:1 # quincke
29:1 69:1 72:1 103:1 113:1 265:1 # ehrlichia
43:1 78:1 # nop10
1:1 7:1 26:1 54:2 65:1 78:1 94:1 194:1 233:1 # inappropriés
9:1 11:1 32:1 95:1 # steele
3:1 4:1 19:1 51:1 71:1 76:1 78:1 106:1 112:1 188:1 # adoption
31:1 # max
6:1 8:1 31:1 42:1 154:1 236:1 # danemark
8:1 10:1 12:1 55:1 90:1 263:1 285:1 # balance
33:1 35:1 55:1 247:1 252:1 # forcer
3:1 24:1 25:1 38:1 41:1 46:1 49:1 57:1 62:1 121:2 204:1 221:1 227:1 # diététique
11:1 27:1 45:1 55:1 112:1 138:1 222:1 238:1 294:1 # acceptable
24:1 33:1 111:1 156:1 244:1 # dénuer
40:1 61:1 74:1 88:1 96:1 103:1 146:1 # hashimoto
7:1 15:1 16:1 17:1 77:1 89:1 91:1 154:1 171:1 201:1 211:1 # groupement
4:1 7:1 10:1 32:1 41:1 47:1 70:1 188:1 # aldostérone
102:1 135:1 # ampc
18:1 32:1 47:1 70:1 78:1 81:1 # post-opératoire
11:1 18:1 70:1 78:1 222:1 # opérable
14:1 21:1 33:1 54:2 64:1 154:1 # premier|première
2:1 18:1 64:1 97:1 102:1 281:1 # pyramide
135:1 # mps
13:1 14:1 20:1 44:1 65:1 119:1 122:1 # signature
45:1 72:1 75:1 81:1 87:1 96:1 172:1 206:1 # polysaccharidique
7:1 22:1 41:1 47:1 70:1 121:1 132:1 243:1 268:1 # hétérosexuel
8:1 18:1 90:1 239:1 # franc
3:1 4:1 12:1 13:1 19:1 39:1 71:1 84:1 130:1 150:1 260:1 298:1 # congélation
95:1 # bejel
3:1 19:1 43:1 55:1 66:1 69:1 71:1 99:1 112:1 138:1 238:1 294:1 # nociception
156:1 # dégât
36:1 63:1 216:1 245:1 # munir
15:1 55:1 90:1 122:1 199:1 268:1 285:1 # exigence
12:1 53:1 72:1 78:1 102:1 188:1 300:1 # chlamydophila
18:1 122:1 201:1 # igra
1:1 36:1 43:1 67:1 103:1 124:1 159:1 284:1 # rhinovirus
3:1 4:2 19:1 39:1 59:1 71:1 90:1 169:1 270:1 298:1 # conjonction
8:1 27:1 32:1 42:1 49:1 58:1 104:1 236:1 # standardiser
14:2 138:1 # repère
1:1 12:1 14:1 34:1 36:1 48:1 66:1 86:1 100:1 107:1 130:1 229:1 248:1 274:1 286:1 291:1 # cingulaire
6:1 7:1 20:1 23:1 39:1 68:1 141:1 163:1 176:1 217:1 # neuroglucopénie
1:1 15:1 63:1 114:1 # venin
13:1 26:1 31:1 41:1 70:1 80:1 113:1 254:1 264:1 # matériau|matériaux
15:1 16:1 45:1 55:1 67:1 89:1 200:1 # sus-jacent
3:1 9:1 31:1 32:1 40:1 61:1 102:1 122:1 # amastigote
1:1 3:1 9:1 16:1 32:1 33:1 140:1 262:1 # l’interstitium
2:1 26:1 33:1 114:1 191:1 # derived
7:1 11:1 118:1 127:1 170:1 251:1 261:1 # hydro-électrolytiques
4:1 39:1 67:1 220:1 298:1 # confus
2:1 35:1 164:1 # bordet
9:1 20:1 28:1 44:1 140:1 168:1 241:1 # bursite
17:1 37:1 47:1 105:2 123:1 172:1 206:1 # lysosome
21:1 33:1 79:1 151:1 194:1 # papier
29:1 58:1 87:1 88:1 93:1 146:1 209:1 257:1 287:1 # immobilisation
1:1 6:1 9:1 15:1 23:1 49:1 52:1 104:1 197:1 # tendineux
26:1 35:1 39:1 69:1 # ricord
10:1 12:1 13:1 22:1 27:1 40:1 56:1 143:1 293:1 # catalase
4:1 8:1 19:1 39:1 99:1 128:1 130:1 298:1 # l’angioconvertase
33:1 252:1 # ercc6
33:1 252:1 # ercc8
12:1 45:1 55:1 217:1 # glace
7:1 79:1 118:1 170:1 194:1 251:1 269:1 # hydroxyapatite
7:1 15:1 20:1 23:1 68:1 73:1 78:1 117:1 # européens
11:1 34:1 56:1 83:1 93:1 101:1 # écaille
1:1 55:1 90:1 151:1 285:1 # pince
191:1 # ivg
41:1 42:1 50:1 117:1 121:1 # arétée
1:1 49:1 72:1 80:1 96:1 189:1 213:1 # schaudinn
9:1 # pâte
3:1 11:1 28:1 49:1 106:1 192:1 # levaditi
22:1 45:1 47:1 66:1 97:1 188:1 243:1 # l’acidose
8:1 31:1 33:1 110:1 210:1 290:1 # sherman
4:1 8:1 31:1 63:1 73:1 105:1 299:1 # mansoni
10:1 12:1 21:1 40:1 44:1 45:1 72:1 96:1 # achalasie
14:1 29:1 93:1 242:1 # filière
3:1 4:2 15:1 16:1 19:1 39:1 51:1 71:1 76:1 89:1 114:1 253:1 298:1 # convention
72:1 91:1 163:1 188:1 210:1 # douche
6:1 33:2 # werner
9:1 26:1 28:1 33:1 36:1 168:1 # irriter
9:1 32:1 72:1 75:1 92:1 101:1 206:1 208:1 240:1 # cholécystectomie
3:1 13:1 27:1 84:1 106:1 112:1 194:1 236:1 # l’adaptation
1:1 10:1 29:1 50:1 83:1 129:1 155:1 # kallikréine
8:1 27:1 33:1 77:1 131:1 162:1 226:1 252:1 # percutané
18:1 49:1 69:1 75:1 81:1 106:1 131:1 172:1 # polyradiculonévrite
10:1 27:1 53:1 75:1 78:1 82:1 88:1 293:1 300:1 # ophtalmologue
164:1 # et-1
33:1 61:1 64:1 81:1 85:1 110:1 118:1 134:1 210:1 # hypothermie
8:1 16:1 25:1 29:1 38:1 57:1 113:1 120:1 242:1 # liquéfiant
3:1 11:1 42:1 69:1 116:1 215:1 # l’article
3:1 6:1 7:1 20:1 23:1 32:1 47:1 68:1 146:1 245:1 # neurostimulation
9:1 27:1 45:1 72:1 118:1 # tachyzoïtes
8:1 11:1 18:1 48:1 201:1 239:1 244:1 282:1 # granule
7:1 22:1 30:1 67:1 80:1 91:1 109:1 205:1 # trousseau
33:1 69:1 72:1 210:1 242:1 # afficher
1:1 3:1 4:1 16:1 39:1 49:1 58:1 189:1 244:1 253:1 298:1 # discontinu
8:1 18:1 139:1 192:1 201:1 # s’aggravant
14:1 20:1 67:1 200:1 # usure
13:1 18:1 30:1 40:1 87:1 183:1 192:1 268:1 # extravasation
14:1 30:1 85:1 132:1 # théâtre
17:1 53:1 118:1 135:1 154:1 206:1 # emphysème
4:1 8:1 16:1 35:1 39:2 90:1 120:1 236:1 298:1 # concordant
8:1 16:1 18:1 35:1 39:1 75:1 82:1 120:1 239:1 # colorant
8:1 63:1 113:2 124:1 213:1 # viannia
17:1 33:1 37:1 47:1 48:1 82:2 123:1 159:1 217:1 # glomerulosclerosis
# hdl
14:1 33:1 70:1 106:1 132:1 # adhérer
1:1 9:1 16:1 33:1 81:1 203:1 262:1 # pointer
7:1 32:1 40:1 49:1 54:1 61:1 74:1 94:1 113:1 115:1 136:1 231:1 # protodiastolique
1:1 10:1 64:2 98:1 162:1 167:1 258:1 # albuminémie
80:1 # d’eau
36:1 128:1 139:1 # d’agir
7:1 20:1 23:1 68:1 # euro
67:1 124:1 198:1 255:1 # sylvius
14:1 34:1 36:1 66:1 69:1 86:1 97:1 100:1 107:1 200:1 236:1 292:1 # suicidaire
3:1 21:1 33:1 55:1 252:1 # tierce
40:1 79:1 206:1 263:1 # pays-bas
15:1 22:1 42:1 63:1 69:1 140:1 # arsenic
12:1 14:1 33:1 34:1 36:1 86:1 100:1 101:1 107:1 215:1 248:1 274:1 286:1 # éclairer
35:1 81:1 116:1 194:1 # l’apport
1:1 17:1 33:1 36:1 110:1 220:1 242:1 # infirmer
8:1 21:1 26:1 27:1 28:1 30:1 43:1 78:1 151:1 297:1 # tritanopie
5:1 13:1 14:1 18:1 35:1 36:1 74:1 145:1 151:1 196:1 295:1 # respiratory
24:1 164:1 245:1 291:1 # muguet
9:1 15:2 16:1 67:1 89:1 91:1 105:1 262:1 # sous-entendre
29:1 37:1 38:1 103:1 149:1 # rhizomélique
4:1 7:1 16:1 30:1 39:1 75:1 205:1 298:1 # control
4:1 13:1 30:1 50:1 65:1 81:1 118:1 134:1 167:1 # hyponatrémie
14:1 33:1 35:1 156:1 # dévorer
7:1 13:1 26:1 30:1 31:1 37:1 69:1 72:1 235:1 254:1 265:1 297:1 # trichromatique
35:1 47:1 53:2 92:2 145:1 249:2 255:1 # phosphorylation
9:1 20:1 23:1 37:1 40:1 61:1 68:1 88:1 105:1 125:1 147:1 192:1 # vasomoteur
5:1 14:1 22:1 54:1 109:1 196:1 # presse
3:1 13:1 15:1 21:1 55:1 79:1 84:1 90:1 135:1 146:1 285:1 # impatience
1:1 13:1 31:1 35:1 110:1 220:1 247:1 254:1 256:1 290:1 # l’information
# fr
210:1 # he
201:1 # gr
188:1 # do
# fc
2:1 11:1 15:1 97:1 279:1 281:1 # leiden
9:1 12:1 13:1 72:1 132:1 283:1 # chélate
# dc
# e2
14:2 17:1 39:1 91:1 127:1 154:1 # recouvrement
7:1 8:1 13:1 16:1 30:1 53:1 78:1 103:1 113:1 120:1 205:1 300:1 # atrophiant
28:1 41:1 242:1 # fixité
13:1 14:1 20:1 33:1 65:1 111:1 119:1 156:1 # dénaturer
1:1 14:1 15:1 16:1 70:1 89:1 132:1 # inhérent
# c2
3:1 38:1 111:1 121:1 122:1 151:1 162:1 173:1 204:1 260:1 # épigénétique
8:1 18:1 30:1 35:1 64:1 73:1 110:1 183:1 239:1 247:1 256:1 299:1 # transforming
# pg
122:1 199:1 # ige
3:1 4:1 13:1 18:1 19:1 49:1 51:1 71:1 76:1 84:1 106:1 113:1 150:1 158:1 # radiation
2:1 3:1 # tiède
9:1 11:1 32:1 39:1 47:1 83:1 95:1 223:1 # costebelle
3:1 13:1 50:1 54:1 65:1 84:1 135:1 146:1 # imprégnation
1:2 16:1 27:1 34:1 82:1 203:1 # lointain
15:1 21:1 209:1 275:1 # pubien
122:1 141:1 # ludwig
66:1 69:1 82:1 102:1 124:1 174:1 215:1 # famciclovir
9:1 15:1 36:1 63:1 121:1 156:1 # détenir
77:1 79:1 194:1 # pape
18:1 53:1 74:1 78:1 81:1 103:1 176:1 194:1 201:1 # topographique
3:1 28:1 41:1 45:1 50:1 59:1 124:1 142:1 169:1 191:1 # réactivité
42:1 79:1 252:1 277:1 # parc
1:1 3:1 4:1 19:1 51:1 59:1 71:1 73:1 76:1 77:1 127:1 145:1 169:1 259:1 270:1 276:1 # inspection
9:1 13:1 31:1 33:1 74:1 254:1 261:1 283:1 # fœto-maternelle
145:1 # sp
34:1 44:1 58:2 79:1 109:1 173:1 # l’épaississement
12:1 102:1 117:1 # flambée
1:1 226:1 # input
1:1 3:1 16:1 28:1 48:1 119:1 208:1 253:1 # intitulé
19:1 44:1 50:1 54:1 58:1 66:1 101:1 135:1 146:1 219:1 # imprécision
# t2
18:1 21:1 33:1 42:1 50:1 242:1 # raréfier
# rh
7:1 30:1 61:1 72:1 78:1 92:1 198:1 205:1 # psychotrope
14:1 39:1 75:1 83:1 172:1 # collyre
9:1 112:1 194:1 # apte
20:1 45:1 59:1 90:1 119:1 131:1 216:1 # acupuncture
6:1 8:1 15:1 31:1 33:1 55:1 77:1 90:1 110:1 285:1 290:1 # permanence
21:1 35:1 53:1 88:1 103:1 206:1 # dysmorphie
7:1 11:1 54:1 94:1 135:1 146:1 222:1 257:1 263:1 # improbable
15:1 17:1 22:1 34:1 58:1 109:1 154:1 171:1 263:1 # abaissement
9:1 11:1 12:1 13:1 95:1 148:1 164:1 283:1 # platelet
14:1 22:1 127:1 144:1 164:1 # secret
14:1 30:1 159:1 186:1 216:1 # brunâtre
3:1 7:1 31:1 32:1 37:1 40:1 54:1 94:1 122:1 235:1 # promastigotes
18:1 22:1 42:1 45:1 55:1 79:1 95:1 277:1 # paracelse
4:1 18:1 34:1 58:1 65:1 105:1 213:1 222:1 # raisonnable
7:1 144:1 203:1 # croix
9:1 14:1 15:1 34:1 36:1 42:1 65:1 79:1 86:1 100:1 107:1 116:1 277:1 # partenaire(s
3:1 18:1 19:1 42:1 45:1 50:1 59:1 71:1 142:1 169:1 174:1 270:1 # raréfaction
4:1 7:1 25:1 38:1 53:1 57:1 63:1 162:1 173:1 265:1 # néphronique
11:1 93:1 122:1 124:1 128:1 # vigile
15:1 63:1 122:1 # benign
1:1 13:1 29:1 64:1 65:1 146:1 233:1 258:1 # l’élimination
# eye
12:1 14:1 34:1 36:1 48:1 56:1 86:1 100:1 107:1 194:1 200:1 229:1 248:1 274:1 286:1 # capsulaire
1:1 44:1 58:1 65:1 139:1 199:1 203:1 233:1 # voisinage
82:1 91:1 215:1 # clou
14:1 30:1 31:1 # maître
19:1 42:1 47:1 93:1 96:1 209:1 # bilharziose
164:1 218:1 271:1 # d’effets
4:1 26:1 35:1 39:1 43:1 298:1 # conorii
9:1 13:1 159:1 192:1 283:1 # pyruvate
8:1 9:1 27:1 63:1 164:1 # tetani
# g20210a
33:1 44:1 61:1 77:1 82:1 95:1 206:1 232:1 # erysipelothrix
40:1 # aask
27:1 28:1 34:1 44:1 47:1 82:1 83:1 93:1 124:1 # villositaire
21:1 45:1 56:1 64:1 106:1 156:1 167:1 # l’académie
8:1 10:1 21:1 29:1 31:1 37:1 43:1 126:1 246:1 # d’anomalies
21:1 42:1 44:1 50:1 79:1 161:1 277:1 # parésie
72:1 93:1 103:1 # child
21:1 26:1 30:1 32:1 33:1 297:1 # strier
2:1 42:1 56:1 99:1 105:1 149:1 161:1 267:1 # mésocarde
# mg/dl
12:1 39:2 56:1 75:1 99:1 # coca-cola
1:1 24:1 25:1 29:1 38:1 46:1 57:1 62:1 63:1 75:1 247:1 # folinique
75:1 128:1 # golgi
17:1 37:1 47:1 53:1 96:1 105:1 123:1 139:1 212:1 # phagosome
4:1 8:1 16:1 39:1 90:1 120:1 141:1 215:1 298:1 # concluant
8:1 9:1 15:1 19:1 61:1 128:1 130:1 # l’angiotensinogène
2:1 269:1 # oxyde
1:1 18:1 36:1 66:1 102:1 145:1 151:1 # spiramycine
8:1 14:1 15:1 18:1 30:1 42:1 73:1 79:1 145:1 183:1 239:1 277:1 299:1 # transparence
67:1 93:1 208:1 # iléus
12:1 25:1 38:1 40:1 44:1 57:1 145:1 148:1 206:1 # dysplasique
3:1 8:1 16:1 39:1 48:1 69:1 120:1 139:1 253:1 291:1 # anticoagulation
13:1 18:1 35:1 59:1 74:1 77:1 127:1 259:1 268:1 295:1 # expectoration
139:1 207:1 # gag
14:1 15:1 24:1 25:1 38:1 46:1 49:1 57:1 62:1 104:1 114:1 # revendiquer
1:1 14:1 34:1 90:1 144:1 192:1 # vaincre
33:1 77:1 93:1 118:1 134:1 242:1 # l’hyperfiltration
45:1 47:1 66:1 74:1 97:1 99:1 121:1 188:1 225:1 # acidocétose
10:1 192:1 # d’aval
2:1 3:1 12:1 13:1 28:1 84:1 119:1 # latitude
4:1 24:1 59:1 81:1 90:1 95:1 119:1 # ponctuel
1:1 5:1 6:1 152:1 213:1 301:1# innes
7:1 44:1 47:1 70:1 88:1 97:1 132:1 156:1 167:1 # hémosidérose
5:1 11:1 55:1 75:1 106:1 157:1 188:1 189:1 # l’adolescent
# fsh
110:1 # frm
12:1 14:1 34:1 36:1 86:1 93:1 100:1 107:1 242:1 248:1 274:1 286:1 # filaire
10:1 24:1 33:1 50:1 141:1 192:1 # réévaluer
15:1 17:1 102:1 171:1 268:1 # d’examen
14:1 15:1 16:1 42:1 79:1 89:1 194:1 277:1 # d’apparentes
22:1 23:1 67:1 # joyeuse
# g/24h
4:1 24:1 25:1 38:1 39:1 46:1 57:1 62:1 63:1 298:1 # conique
116:1 144:1 # rt-pcr
30:1 32:1 105:1 156:1 159:1 161:1 163:1 257:1 # désobstruction
# vhc
8:1 24:1 25:1 40:1 42:1 46:1 65:1 87:1 # anasarque
24:1 25:1 26:1 38:1 46:1 57:1 62:1 172:1 # lyrique
3:1 13:1 25:1 31:1 38:1 57:1 72:1 84:1 132:1 167:1 189:1 204:1 221:1 254:1 # schématique
12:1 17:1 42:1 110:1 # larme
9:1 99:1 240:1 272:1 # ovocyte
55:1 56:1 79:1 99:1 106:1 188:1 194:1 # cappadoce
1:1 10:1 20:1 26:1 43:1 78:1 82:1 83:1 284:1 # allopurinol
19:1 22:1 29:1 35:1 47:1 50:1 243:1 # borréliose
42:1 192:1 # var
78:1 102:1 151:1 172:1 222:1 # d’amblyopie
14:1 33:1 70:1 111:1 156:1 162:1 260:1 # dégénérer
53:1 61:1 74:1 92:1 249:1 # photo
# dcp
40:1 105:1 # psoas
13:1 14:1 30:1 72:1 103:1 113:1 198:1 # psychiatre
4:1 7:1 9:1 16:1 74:1 154:1 261:1 # fronto-temporale
3:1 4:1 6:1 18:1 19:1 45:1 51:1 59:1 71:1 76:1 142:1 169:1 213:1 270:1 276:1 301:1# fractionner
8:1 19:1 31:1 63:1 99:1 # manioc
20:1 24:1 25:1 38:1 46:1 50:1 57:1 62:1 64:1 167:1 # urémique
9:1 14:1 15:1 104:1 121:1 170:1 # s’étendre
24:1 25:1 26:1 38:1 46:1 57:1 62:1 70:1 98:1 149:1 244:1 264:1 # numérique
4:1 25:1 38:1 57:1 63:1 82:1 99:1 215:1 # myoclonique
22:1 47:1 72:1 88:1 118:1 127:1 243:1 273:1 # ecchymose
30:1 33:1 77:1 93:1 118:1 134:1 242:1 # hyperfiltration
8:1 15:1 73:1 77:1 192:1 198:1 213:1 255:1 # pennsylvanie
# e1b
4:1 7:1 35:1 36:1 39:1 65:1 124:1 159:1 # coronavirus
10:1 29:1 98:1 192:1 246:1 # valium
11:1 75:1 83:1 88:1 164:1 # mollet
1:1 13:1 18:1 36:1 73:1 74:1 145:1 151:1 203:1 295:1 # inspiratoire
15:1 22:1 55:1 90:1 285:1 # d’absence
7:1 13:1 18:1 42:1 79:1 85:1 118:1 277:1 295:1 # parathyroïde
4:1 6:1 7:1 23:1 30:1 205:1 226:1 # neutron
4:1 6:1 17:1 18:1 34:1 58:1 105:1 154:1 213:1 301:1# raisonnement
8:2 18:1 30:1 43:1 56:1 61:1 101:1 149:1 183:1 239:1 # mécanotransduction
36:1 63:1 216:1 # unir
14:1 35:1 39:1 # core
10:1 17:1 35:1 66:1 110:1 174:1 202:1 247:1 256:1 # falciforme
20:1 81:1 91:1 # pourvu
79:1 87:1 139:1 199:1 206:1 # paysage
9:1 14:1 15:1 16:1 33:2 89:1 262:1 # enterrer
25:1 38:1 49:1 57:1 85:1 97:1 103:1 113:1 # thiazidiques
14:1 35:1 55:1 74:1 112:1 127:1 138:1 238:1 294:1 # receptor
55:1 69:1 111:1 162:1 242:1 # bénéfice/risque
80:1 # l’audc
3:1 7:1 13:1 25:1 31:1 37:1 38:1 57:1 72:1 84:1 204:1 221:1 235:1 254:1 265:1 # chromatique
14:1 20:1 33:1 56:1 112:1 119:1 194:1 # capturer
1:1 6:1 33:1 52:1 64:1 78:1 79:1 102:1 188:1 258:1 # dopaminergique
15:1 22:1 37:1 39:1 50:1 73:1 77:1 101:1 135:1 219:1 # récompenser
15:1 55:1 73:1 214:1 # censé
19:1 35:1 40:1 103:1 # kwashiorkor
1:1 6:1 49:1 52:1 106:1 113:1 # adiazine
3:1 13:1 18:1 20:1 84:1 122:1 201:1 244:1 295:1 # égratignure
8:1 17:1 22:1 73:1 95:1 299:1 # jeanselme
1:1 9:1 15:1 16:1 28:1 44:1 73:1 262:1 # d’intensité
11:1 44:1 93:1 138:1 151:1 173:1 # d’épilepsie
11:1 37:1 48:1 90:1 92:1 131:1 216:1 237:1 245:1 282:1 # homuncule
8:1 31:1 98:1 # human
3:1 4:1 13:1 19:1 50:1 51:1 71:1 76:1 84:1 139:1 150:1 158:1 201:1 207:1 # agrégation
28:1 41:1 45:1 66:1 124:1 191:1 192:1 # vivacité
25:1 29:1 93:1 186:1 278:1 292:1 # l’équilibre
3:1 10:1 26:1 27:1 32:1 58:1 70:1 264:1 293:1 # péristaltisme
25:1 35:1 82:1 83:1 95:1 140:1 223:1 # lorsqu’elle
6:2 7:1 20:1 23:1 68:1 176:1 289:1 # neurogène
# tmd
1:1 58:1 73:1 200:1 242:1 # d’insuffisants
3:1 4:2 19:1 51:1 59:1 71:1 76:1 90:1 106:1 169:1 270:1 276:1 # adjonction
4:1 15:1 33:1 55:1 90:1 220:1 247:1 285:1 # enfoncer
7:1 11:1 30:1 42:1 56:1 59:1 99:1 127:1 205:1 259:1 267:1 # électrocardiographique
3:1 4:1 6:1 19:1 28:1 49:1 51:1 71:1 76:1 106:1 213:1 301:1# additionnel
26:1 33:1 63:1 113:1 122:1 199:1 # nigeria
14:1 49:1 58:1 91:1 105:1 109:1 170:1 # dissoudre
202:1 # l’ifn
35:1 39:1 49:1 58:1 # cordis
1:1 9:1 16:1 31:1 33:1 98:1 262:1 # inter-humaine
25:1 80:1 197:1 # qu’aux
3:1 7:1 13:1 19:1 54:1 56:1 71:1 84:1 94:1 99:1 150:1 # provocation
1:1 7:1 22:1 40:1 44:1 47:1 65:1 143:1 224:1 233:1 # tyrosinase
6:1 7:1 13:1 20:1 23:1 26:1 30:1 31:1 37:1 68:1 235:1 254:1 297:1 # neuromatrice
4:1 74:1 # tony
18:1 30:1 41:1 121:1 128:1 148:1 183:1 194:1 208:1 # tétraplégie
26:1 85:1 96:1 102:1 121:1 146:1 149:1 # pyriméthamine
13:1 47:1 74:1 79:1 132:1 145:1 148:1 173:1 208:1 # hépatosplénomégalie
5:1 9:1 12:1 13:1 75:1 234:1 247:1 283:1 # folates
29:1 58:1 83:1 93:1 # willis
13:1 18:1 35:1 82:1 148:1 268:1 295:1 # d’exploration
3:1 6:1 7:1 20:1 23:1 68:1 77:1 78:1 112:1 138:1 238:1 # neuropeptide
47:1 53:2 78:1 82:1 93:1 103:1 105:1 210:1 300:1 # philosophe
6:1 22:1 33:1 58:1 109:1 279:1 # neisser
11:1 58:1 # lewis
24:1 25:1 33:1 38:1 46:1 57:1 62:1 64:1 72:1 103:1 146:1 # chimiquer
24:1 156:1 161:1 164:1 200:1 # désuet
10:1 14:1 29:1 33:1 56:1 186:1 246:1 278:1 # calibrer
15:1 16:1 30:1 50:1 89:1 117:1 # l’entrée
4:1 25:1 33:1 37:1 38:1 43:1 57:1 64:1 # ergonomique
2:1 3:1 5:1 30:1 32:1 59:1 133:1 159:1 163:1 169:1 202:1 # destructif
7:1 15:1 54:1 61:1 78:1 85:1 94:1 104:1 115:1 136:1 188:1 # endoprothèse
11:1 44:1 122:1 217:1 # sigle
53:1 67:1 74:1 78:1 300:1 # tophus
3:1 7:1 19:1 30:1 45:1 50:1 59:1 71:1 121:1 142:1 169:1 205:1 270:1 # rétroaction
4:1 17:1 37:1 39:1 82:1 104:1 123:1 255:1 298:1 # condylome
6:1 7:1 20:1 23:1 68:1 111:1 156:1 231:1 260:1 # neurodégénérative
3:1 13:1 20:1 26:1 30:1 50:1 65:1 121:1 297:1 # natriurétique
8:1 87:1 # san
19:1 42:1 49:1 56:1 75:1 82:1 128:1 176:1 267:1 # cardiologie
5:1 9:1 14:2 30:1 32:1 33:1 196:1 # terrestre
14:1 15:1 55:1 70:1 90:1 285:1 # efférence
10:1 18:1 35:1 # l’oral
4:1 14:1 15:1 33:1 43:1 55:1 90:1 285:1 # renoncer
8:1 11:1 15:1 72:1 90:1 96:1 101:1 156:1 215:1 # déclenchants
1:1 5:1 11:1 44:1 72:1 109:1 130:1 157:1 189:1 # schlessinger
14:1 20:2 23:1 39:1 68:1 91:1 # coureur
7:1 91:1 201:1 # group
24:1 25:1 29:1 38:1 46:1 57:1 62:1 148:1 268:1 # s’explique
4:1 9:1 16:1 27:1 81:1 121:1 149:1 194:1 262:1 # métaponte
53:1 55:1 69:1 96:1 103:1 138:1 151:1 212:1 232:1 294:1 # rhipicephalus
4:1 172:1 # lyon
4:1 6:1 19:1 39:1 101:1 156:1 213:1 268:1 298:1 301:1# déconnexion
1:1 26:1 43:1 50:1 85:1 121:1 265:1 284:1 # pyréthrinoïdes
6:1 7:1 20:1 23:1 68:1 121:1 260:1 # neurovégétatif
9:1 18:1 106:1 186:1 # bradyzoïtes
2:1 5:1 7:1 70:1 133:1 225:1 # céroïdes-lipofuscinoses
15:1 17:1 48:1 91:1 105:1 114:1 154:1 171:1 # soulèvement
53:1 78:1 96:1 105:1 139:1 199:1 212:1 300:1 # l’œsophage
72:1 210:1 # chef
22:1 33:1 67:1 # abuser
3:1 22:1 24:1 25:1 38:1 40:1 46:1 57:1 62:1 112:1 138:1 143:1 204:1 221:1 227:1 238:1 # aseptique
25:1 31:1 42:1 # marqué
33:1 36:1 55:1 77:1 194:1 203:1 252:1 # apercevoir
11:1 21:1 37:1 39:1 59:1 64:1 74:1 75:1 127:1 259:1 # colectomie
6:1 8:1 35:1 207:1 # l’organe
9:1 21:1 26:1 33:2 # terrier
23:1 24:1 159:1 197:1 291:1 # rugueux
27:1 28:1 44:1 47:1 81:1 194:1 197:1 # juxtaposition
9:1 33:1 53:1 96:1 99:1 139:1 212:1 240:1 272:1 # phagocyter
14:1 15:1 33:1 42:1 55:1 56:1 90:1 267:1 285:1 # carencer
4:2 7:1 9:1 16:1 33:1 39:1 220:1 262:1 298:1 # confronter
15:1 58:1 87:1 124:1 139:1 199:1 # envisageable
3:1 13:1 27:2 32:1 38:1 40:1 84:1 121:1 149:1 204:1 # métastatique
4:1 10:1 12:1 13:1 19:1 31:1 51:1 85:1 103:1 126:1 # malathion
1:1 8:1 16:1 27:1 34:1 105:1 120:1 203:1 # soixantaine
1:1 3:1 16:1 31:1 146:1 253:1 # l’intima
15:1 28:1 66:1 74:1 # citoyen
15:1 21:1 64:1 104:1 156:1 167:1 # d’endémie
10:1 67:1 # albus
163:1 200:1 # suc
10:1 43:1 53:1 111:1 132:1 145:1 236:1 # sphénoïdal
8:1 10:1 12:1 16:1 78:1 79:1 88:1 120:1 148:1 # palmoplantaire
3:1 26:1 28:1 42:1 50:1 79:1 194:1 277:1 # réapparition
42:1 72:1 75:1 82:1 128:1 132:1 176:1 252:1 # archéologique
24:1 59:1 119:1 127:1 218:1 259:1 # s’effectuer
14:1 15:1 162:1 # rené
21:1 29:1 36:1 83:1 93:1 124:1 279:1 # vieillir
5:1 35:1 199:2 # georges
21:1 49:1 82:1 149:1 231:1 # mélodie
50:1 91:1 105:1 # soufré
1:1 4:1 15:1 21:1 39:1 66:1 73:1 90:1 189:1 298:1 # inconscient
8:1 14:1 20:1 29:1 67:1 80:1 95:1 113:1 244:1 # aurelianus
17:1 35:1 40:1 207:1 # orgasme
18:1 56:1 70:1 102:1 149:1 # caméra
1:1 3:1 37:1 43:1 45:1 59:1 142:1 169:1 284:1 # actinomycète
4:1 15:1 16:1 24:1 39:1 89:1 141:1 220:1 298:1 # confluent
3:1 4:1 13:1 19:1 51:1 63:1 71:1 76:1 84:1 97:1 150:1 158:1 236:1 # nidation
263:1 # bax
2:1 29:1 53:1 93:1 97:1 103:1 134:1 198:1 281:1 # syphilide
13:1 15:1 22:1 31:1 37:1 74:1 105:1 254:1 261:1 # somato-sensorielle
19:1 151:1 # pio
3:1 28:1 32:1 119:1 200:1 226:1 275:1 # substitut
14:1 41:1 164:1 # sûreté
20:1 21:1 26:1 75:1 81:1 172:1 # polyurie
10:1 13:1 78:1 79:2 85:1 92:1 208:1 # paléopathologique
3:1 42:1 66:1 69:1 77:1 79:1 116:1 232:1 277:1 # participe
2:1 33:1 45:1 56:1 87:1 106:1 # saccader
4:1 24:1 25:1 38:1 46:1 57:1 62:1 63:1 74:1 121:1 225:1 # cétonique
2:1 12:1 80:1 215:1 # claude
12:1 13:1 27:1 40:1 49:1 93:1 105:1 192:1 231:1 # vasodilatatrices
13:1 63:1 69:1 79:1 85:1 92:1 111:1 176:1 260:1 # pathogénicité
39:1 43:1 75:1 111:1 172:1 176:1 217:1 260:1 # glycogénolyse
1:1 16:1 18:1 30:1 45:1 63:1 144:1 183:1 # intracrânien
7:1 9:1 15:1 16:1 30:1 32:1 40:1 89:1 205:1 207:1 262:1 # gastroenterology
12:1 56:1 88:1 91:1 102:1 139:1 199:1 # camouflage
1:1 42:1 59:1 119:1 174:1 220:1 252:1 # d’infarctus
8:1 24:1 25:1 27:1 38:1 41:1 46:1 57:1 62:1 63:1 121:1 # tétanique
64:1 97:1 # pmid
7:1 13:1 27:1 30:1 32:1 40:1 53:1 56:1 78:1 205:1 300:1 # catastrophe
25:1 97:1 156:1 161:1 292:1 # équidés
4:1 6:1 58:1 81:1 105:1 135:1 154:1 203:1 213:1 301:1# empoisonnement
8:1 21:1 43:1 269:1 # anoxie
11:1 22:1 31:1 42:1 83:1 93:1 140:1 279:1 # marseille
17:1 18:1 80:1 102:1 # rameau
2:1 10:2 56:1 82:1 # alcaloïde
9:1 20:1 23:1 45:1 50:1 59:1 68:1 125:1 142:1 147:1 # réacteur
14:1 21:1 33:1 49:1 149:1 154:1 # remédier
80:1 119:1 # tuyau
3:1 13:1 31:1 37:1 58:1 74:1 80:1 84:1 87:1 226:1 254:1 # automatisation
4:1 32:1 41:1 47:1 72:1 92:1 99:1 104:1 # ostéochondrite
6:1 8:2 65:1 263:1 # banane
8:1 73:1 96:1 299:1 # hans
7:1 39:1 47:1 64:1 69:1 78:1 144:1 151:1 189:1 # microscopie
7:1 9:1 14:1 54:1 59:1 60:1 94:1 138:1 163:1 231:1 # reproducteur
9:1 13:1 20:1 23:1 27:1 59:1 68:1 77:1 125:1 127:1 145:1 147:1 259:1 283:1 # spectateur
15:1 21:1 53:1 73:1 102:1 103:1 135:1 209:1 278:1 # amphibiens
10:1 56:1 163:1 244:1 # nucal
1:2 29:1 43:1 48:1 73:1 200:1 261:1 284:1 # insulino-dépendant
4:1 8:1 16:1 31:1 42:1 56:1 63:1 74:1 120:1 252:1 # marcantoni
13:1 14:1 47:1 53:1 88:1 145:1 # atmosphère
66:1 191:1 # civd
43:1 203:1 # noix
24:1 25:1 38:1 46:1 57:1 62:1 63:1 119:1 216:1 # tunique
1:1 16:1 18:1 30:1 79:1 132:1 173:1 183:1 # intra-hépatiques
26:1 42:1 48:1 58:1 207:1 # vulgaris
10:1 17:1 49:1 56:1 69:1 # medical
8:1 16:1 27:1 120:1 121:1 # n’étant
4:1 5:1 6:1 7:1 64:1 69:1 144:1 152:1 # microzones
3:1 32:1 55:1 67:1 69:1 # justice
# 000
1:1 11:1 18:1 20:1 90:1 131:1 222:1 # incurable
4:1 8:1 27:1 39:1 59:1 60:1 90:1 104:1 163:1 298:1 # conductance
6:1 8:1 23:1 49:1 82:1 148:1 # aneuploïdies
1:1 9:1 28:1 103:1 168:1 209:1 278:1 # d’inhibiteur
1:1 39:1 40:1 65:1 141:1 163:1 217:1 233:1 # glucokinase
4:1 43:1 47:1 53:2 78:1 88:1 92:1 145:1 249:1 300:1 # monophosphate
3:1 4:1 13:1 18:1 19:1 44:1 51:1 70:1 71:1 76:1 84:1 97:1 150:1 156:1 158:1 295:1 # sidération
11:1 20:1 23:1 68:1 # leur(s
2:1 8:1 18:1 23:1 41:1 43:1 70:1 78:1 226:1 239:1 # deutéranope
24:1 25:1 38:1 46:1 57:1 62:1 82:1 128:1 176:1 # logique
21:1 26:1 31:1 33:1 139:1 146:1 199:1 # d’imagerie
8:2 12:1 16:1 18:1 30:1 73:1 120:1 145:1 148:1 183:1 239:1 299:1 # transplanté
22:1 33:1 58:1 173:1 292:1 # épuiser
4:1 7:1 40:1 63:1 72:1 90:1 198:1 230:1 265:1 # asynchronisme
11:1 14:1 15:1 47:1 60:1 104:1 # rendu-osler
3:1 48:1 50:1 69:1 98:1 121:1 131:1 141:1 237:1 # réticulum
15:1 16:1 89:1 114:1 # vent
87:1 103:1 278:1 # sahib
7:1 14:1 30:1 37:1 64:1 69:1 144:1 235:1 # micromètre
4:1 10:1 39:1 43:1 75:1 # non-alcoolique
5:1 8:1 14:1 16:1 18:1 20:1 27:1 32:1 80:1 120:1 196:1 239:1 # restaurant
8:1 10:1 16:1 18:1 42:1 79:1 87:1 120:1 172:1 206:1 277:1 # paralysant
10:1 31:1 103:1 122:1 126:1 151:1 # malpighi
26:1 33:1 69:1 72:1 # erich
19:1 26:1 28:1 49:1 66:1 69:1 70:1 231:1 264:1 # périodicité
8:1 32:1 37:1 47:1 74:1 82:1 255:1 # ankylostoma
7:1 19:1 44:1 54:1 58:1 94:1 124:1 194:1 # approvisionnement
91:1 226:1 # l’ajout
13:1 31:1 74:1 75:1 82:1 98:1 176:1 254:1 # rhumatologue
14:1 37:1 186:1 # ombre
10:1 11:1 87:1 108:1 # sale
18:1 33:1 45:1 72:1 144:1 210:1 # cracher
66:1 91:1 105:1 163:1 # souci
3:1 4:1 13:1 19:1 51:1 56:1 71:1 76:1 84:1 101:1 150:1 156:1 158:1 # défécation
3:1 5:1 13:1 17:1 32:1 37:1 56:1 69:1 123:1 188:1 # domestication
3:1 10:1 13:1 79:1 84:1 113:1 145:1 # spatial
13:1 18:1 33:1 42:1 79:1 119:1 252:1 275:1 277:1 295:1 # paratuberculose
3:1 5:1 14:1 35:1 36:1 105:1 109:1 116:1 196:1 # ressortir
8:1 18:1 58:1 66:1 90:1 239:1 # francis
3:1 4:1 13:1 19:1 51:1 71:1 76:1 84:1 150:1 158:1 200:1 236:1 # sudation
28:1 29:1 48:1 79:1 93:1 131:1 209:1 237:1 # culpabilité
13:1 39:1 48:1 78:1 79:1 82:1 139:1 291:1 # coagulopathie
14:1 37:1 56:1 105:1 194:1 # capsomère
95:1 199:1 # belge
1:1 15:1 16:1 17:1 30:1 32:1 73:1 89:1 98:1 159:1 171:1 211:1 # instrumentation
36:1 72:1 101:1 103:1 208:1 # fléchir
13:1 40:1 72:1 87:1 210:1 # saskatchewan
3:1 9:1 32:1 58:1 112:1 194:1 263:1 # baptiste
7:1 9:1 14:1 54:1 59:1 60:1 94:1 138:1 163:1 231:1 # reproducteur|reproductrice
1:1 6:1 52:1 64:1 85:1 102:1 103:1 113:1 258:1 # thiamine
87:1 109:1 194:1 # afssaps
3:2 13:1 31:1 32:1 40:1 58:1 84:1 122:1 254:1 # astigmatisme
11:1 14:1 20:1 91:1 95:1 164:1 # bourrelet
1:1 45:1 56:1 66:1 79:1 90:1 194:1 # l’incapacité
4:1 5:1 7:1 14:1 72:1 90:1 196:1 198:1 230:1 265:1 # resynchronisation
27:1 135:1 146:1 209:1 226:1 # l’imputabilité
2:1 10:1 31:1 66:1 82:1 97:1 99:1 126:1 281:1 # malocide
11:1 24:1 25:1 46:1 47:1 74:1 95:1 240:1 272:1 # cytosquelette
25:1 27:1 28:1 34:1 36:1 38:1 57:1 100:1 209:1 275:1 292:1 # ubiquitaire
# ldl
3:1 8:1 16:1 49:1 97:1 113:1 120:1 121:1 253:1 # antidiabétiques
22:1 33:1 40:1 72:1 96:1 109:1 # chasser
29:1 56:1 67:1 95:1 # caelius
10:1 37:1 39:1 43:1 47:1 64:1 99:1 105:1 113:1 # nosocomiale
1:1 6:1 8:1 29:1 104:1 236:1 # lindane
81:1 118:1 134:1 167:1 172:1 176:1 217:1 225:1 # hypoglycémique
7:1 10:1 29:1 30:1 56:1 58:1 69:1 78:1 151:1 205:1 246:1 # tropicalis
5:1 9:1 29:1 69:1 75:1 83:1 88:1 131:1 226:1 234:1 # mollicutes
# h5n1
18:1 77:1 194:1 201:1 # grappe
3:1 4:1 5:1 32:1 39:1 130:1 199:1 202:1 298:1 # congestif
3:1 12:1 13:1 19:1 48:2 71:1 83:1 84:1 141:1 150:1 229:1 # pullulation
47:1 82:1 # los
1:1 3:1 9:1 15:1 16:2 33:1 89:1 114:1 253:1 262:1 # interventionnel
292:1 # ui/l
14:1 23:1 42:1 63:1 79:1 145:1 206:1 216:1 277:1 # dyspareunie
7:1 37:1 53:1 78:1 85:1 235:1 265:1 300:1 # thrombophlébite
26:1 39:1 42:1 61:1 69:1 96:1 # haricot
10:1 33:1 77:1 79:1 # palper
15:1 36:1 63:1 106:1 114:1 # advenir
# hugo
14:1 20:1 48:1 95:1 119:1 131:1 237:1 # culturel
14:1 42:1 79:1 93:1 194:1 277:1 279:1 # l’appareil
26:1 41:1 53:1 61:1 69:1 70:1 92:1 102:1 135:1 153:1 249:1 264:1 # amphotéricine
22:1 64:1 154:1 # semi
7:1 10:1 35:1 188:1 200:1 261:1 # sudoro-algique
9:1 10:1 28:1 29:1 102:1 168:1 236:1 246:1 # amygdalite
7:1 8:1 18:1 54:1 61:1 70:1 94:1 115:1 119:1 136:1 239:1 275:1 # protubérance
11:1 15:1 210:1 # henle
3:1 8:1 112:1 194:1 263:1 # jean-baptiste
7:1 8:1 12:1 27:1 32:1 47:1 54:1 94:1 139:1 217:1 # prostaglandine
8:1 27:1 35:1 81:1 116:1 135:1 146:1 # d’importantes
3:1 13:1 18:1 19:1 20:1 58:1 71:1 84:1 109:1 150:1 200:1 242:1 295:1 # fissuration
1:1 3:1 13:1 25:1 65:1 84:1 106:1 156:1 233:1 # inadéquation
31:1 45:1 # mac
28:1 29:1 41:1 93:1 113:1 209:1 242:1 # fiabilité
27:1 35:1 81:1 116:1 139:1 199:1 # portage
8:1 10:1 27:1 65:1 121:1 149:1 172:1 # méta-analyse
24:1 25:1 46:1 81:1 173:1 # l’époque
37:1 39:1 45:1 79:1 135:1 139:1 # s’accompagnent
8:1 31:1 92:1 213:1 # hoffmann
8:2 16:1 58:1 87:1 109:1 120:1 130:1 203:1 # angoissant
1:1 6:1 9:1 16:1 33:1 164:1 262:1 # internet
17:1 # med
1:1 8:1 43:1 49:1 231:1 # anodin
3:1 8:1 16:1 41:1 45:1 59:1 70:1 120:1 142:1 253:1 263:1 278:1 # antibactérien
72:1 80:1 163:1 210:1 263:1 # ébauche
12:1 24:1 72:1 75:1 92:1 139:1 176:1 291:1 # cholagogue
22:1 26:1 35:1 58:1 156:1 174:1 # défavoriser
8:1 16:1 20:1 27:1 45:1 59:1 120:1 142:1 174:1 200:1 # surfactant
1:1 4:1 5:1 6:1 43:1 52:1 64:1 88:1 102:1 152:1 258:1 # monoamines
11:1 22:1 33:1 192:1 222:1 257:1 # observable
1:1 3:1 6:1 7:1 12:1 45:1 52:1 54:1 59:1 75:1 94:1 142:1 169:1 # prolactine
22:1 40:1 42:1 56:2 109:1 252:1 267:1 # carcasse
3:1 25:1 32:1 38:1 40:1 57:1 65:1 204:1 221:1 273:1 # gymnastique
19:1 44:1 67:1 99:1 141:1 215:1 # l’occlusion
12:1 20:1 23:1 42:1 68:1 199:1 # largeur
2:1 17:1 33:1 97:1 110:1 151:1 173:1 281:1 # l’épiderme
3:2 8:1 16:1 50:1 120:1 121:1 232:1 253:1 # antipyrétique
24:1 25:1 29:1 33:1 38:1 46:1 50:1 57:1 62:1 148:1 173:1 # répliquer
6:1 7:1 20:1 21:1 23:1 68:1 75:1 82:1 128:1 176:1 # neurologie
3:1 32:1 47:1 82:1 98:1 # lostium
17:1 49:1 56:1 69:1 # medica
9:1 12:1 13:2 20:1 23:1 27:1 49:1 68:1 93:1 125:1 147:1 283:1 # dilatateur
56:1 139:1 199:1 # cage
18:1 22:1 40:1 42:1 109:1 156:1 263:1 # débarrasser
2:1 43:1 106:1 # noyade
1:1 2:1 11:1 15:1 31:1 34:1 104:1 154:1 # lendemain
3:1 9:1 15:1 16:1 19:1 71:1 89:1 253:1 257:1 # l’obtention
5:1 22:1 87:1 109:1 139:1 199:1 # sagesse
24:1 164:1 245:1 # muet
1:1 14:1 34:1 207:1 # regain
22:1 33:1 34:1 58:1 263:1 # baiser
21:1 26:1 30:1 40:1 121:1 149:1 198:1 273:1 297:1 # asymétrie
3:1 4:1 13:1 18:1 19:1 20:1 51:1 71:1 76:1 84:1 119:1 150:1 158:1 257:1 295:1 # obturation
1:1 2:1 5:1 44:1 109:1 133:1 # dessin
# s’y
43:1 53:1 78:1 96:1 128:1 139:1 212:1 230:1 231:1 300:1 # odynophagie
44:1 97:1 124:1 236:1 # vih/sida
36:1 72:1 92:1 124:1 252:1 # virchow
3:1 11:1 15:1 16:1 36:1 67:1 89:1 124:1 159:1 191:1 253:1 # lentivirus
22:1 24:1 33:1 39:1 91:1 127:1 # secouer
10:1 18:1 30:1 45:1 72:1 132:1 183:1 # trachéal
7:1 27:1 28:1 35:1 63:1 111:1 260:1 261:1 # oro-génital
18:2 34:2 58:1 # frai|frais
24:1 25:1 39:1 46:1 72:1 95:1 141:1 163:1 210:1 # coquelucheux
1:1 3:1 24:1 25:1 38:1 46:1 57:1 62:1 66:1 121:1 162:1 204:1 221:1 227:1 # cinétique
9:1 13:1 22:1 23:1 33:1 125:1 192:1 257:1 283:1 # observateur
8:1 18:1 27:1 32:1 42:1 239:1 # frank-starling
105:1 156:1 231:1 # sodé
5:1 10:1 12:1 14:1 22:1 31:1 106:1 109:1 126:1 170:1 196:1 # maladresse
9:1 32:2 47:2 81:2 # poste|postes
1:1 33:1 44:1 63:1 113:1 140:1 # yersinia
# 677c→t
9:1 28:1 43:1 124:1 168:1 198:1 230:1 # synovite
1:1 9:1 28:1 63:1 128:1 139:1 168:1 192:1 # vaginite
13:1 18:1 25:1 30:1 32:1 38:1 41:1 57:1 128:1 183:1 295:1 # stratégique
26:1 30:1 58:1 67:1 245:1 297:1 # trismus
7:1 37:1 85:1 154:1 235:1 261:1 265:1 # thrombo-embolique
26:1 33:1 77:1 139:1 201:1 232:1 # agripper
# +4
11:1 33:1 83:1 93:1 114:1 279:1 # éveiller
14:1 42:1 263:1 # barre
15:1 16:1 33:1 49:1 89:1 114:1 191:1 199:1 # divergent
58:1 85:1 209:1 226:1 245:1 # bismuth
24:1 25:1 29:1 38:1 46:1 57:1 62:1 75:1 154:1 # embolique
15:1 22:1 58:1 63:1 114:1 # venise
3:1 9:1 19:1 32:1 58:1 71:1 99:1 103:1 240:1 272:1 # histiocyte
3:1 12:1 28:1 32:1 40:1 41:1 66:1 69:1 # élasticité
4:1 11:1 53:1 88:1 # phlegmon
9:1 33:1 # ôter
8:1 18:1 25:1 35:1 38:1 43:1 57:1 64:1 79:1 102:1 # panoramique
7:1 8:1 58:1 87:1 101:1 109:1 144:1 156:1 203:1 # décroissance
1:1 12:1 26:1 30:1 61:1 88:1 102:1 122:1 128:1 297:1 # lamotrigine
91:1 226:1 # ajout
9:1 28:1 103:1 168:1 # white
# cd8+
11:1 22:1 122:1 217:1 279:1 # seigle
29:1 70:1 83:1 98:1 255:1 # béryllium
18:1 30:1 32:1 47:1 80:1 81:1 98:1 183:1 # post-traumatique
23:1 24:1 25:1 46:1 58:1 124:1 197:1 # visqueux
6:1 7:1 20:1 23:1 37:1 49:1 68:1 113:1 149:1 235:1 # neuromédiateurs
12:1 26:1 28:1 39:1 41:1 42:1 75:1 189:1 # scolarité
10:1 67:1 87:1 99:1 141:1 215:1 # occlusal
35:1 199:1 # orge
55:1 69:1 242:1 # office
14:1 34:1 36:1 50:1 54:1 56:1 86:1 100:1 101:1 107:1 219:1 # précaire
1:1 3:1 13:1 18:1 20:1 27:1 32:1 73:1 80:1 84:1 295:1 # instauration
8:1 12:1 16:1 93:1 120:1 122:1 124:1 128:1 # vigilant
22:1 47:1 53:1 74:1 194:1 243:1 # aphtose
18:1 34:1 42:1 117:1 122:1 162:1 # araignée
13:1 15:1 22:1 31:1 37:1 47:1 73:1 74:1 105:1 243:1 254:1 # somatosensoriel
2:1 3:1 8:1 16:1 45:1 66:1 97:1 120:1 253:1 281:1 # anti-acide
3:1 13:1 41:1 84:1 87:1 121:1 # satiété
2:1 19:1 33:1 231:1 # ioder
7:1 70:1 85:1 99:1 240:1 265:1 272:2 # érythrocyte
8:1 13:2 37:1 65:1 74:1 78:1 79:1 88:1 # anatomopathologique
7:1 9:1 35:1 81:1 145:1 # sporozoïte
# nhp2
8:1 16:1 18:1 40:1 120:1 186:1 192:1 # avant-bras
22:1 67:1 77:1 128:1 138:1 # giuseppe
4:1 13:1 18:1 30:1 32:1 73:1 88:1 156:1 167:1 183:1 295:1 # démonstration
2:1 7:1 33:1 70:1 231:1 # éroder
1:1 9:1 14:1 16:1 54:1 135:1 154:1 262:1 279:1 # empreinte
11:1 14:1 33:1 48:1 127:1 131:1 237:1 282:1 # reculer
4:1 7:1 15:1 19:1 44:1 51:1 54:1 73:1 77:1 78:1 94:1 # propension
20:1 22:1 26:1 54:1 58:1 200:1 # surprise
4:1 15:1 19:1 40:1 44:1 51:1 55:1 73:1 189:1 # ascension
1:1 5:1 6:1 22:1 31:1 34:1 52:1 152:1 154:1 # semaines[réf
43:1 61:1 111:1 260:1 269:1 # l’oxygénothérapie
48:1 64:1 97:1 102:1 156:1 161:1 174:1 200:1 # sulfamidés
1:1 2:1 8:1 12:1 104:1 242:1 # finlande
12:1 18:1 22:1 34:1 58:1 154:1 222:1 # vraisemblable
12:1 77:1 95:1 139:1 199:1 # pelage
4:1 24:1 33:1 39:1 141:1 220:1 298:1 # confluer
17:1 33:1 36:1 110:1 242:1 # d’affirmer
# a1
4:1 72:1 81:1 92:1 99:1 104:1 118:1 134:1 170:1 # hypochondre
8:1 45:1 55:1 56:1 90:1 192:1 285:1 # vacance
1:1 26:1 27:1 28:1 34:1 35:1 36:1 43:1 64:1 100:1 258:1 284:1 # minoritaire
11:1 48:1 69:1 131:1 145:1 151:1 237:1 282:1 # spicule
10:1 11:1 15:1 16:1 18:1 30:1 55:1 89:1 108:1 183:1 # centrale
3:1 4:1 19:1 34:1 49:1 51:1 59:1 65:1 69:1 71:1 76:1 169:1 213:1 270:1 276:1 # dictionnaire
5:1 33:1 45:1 55:1 79:1 145:1 # espacer
8:1 26:1 56:1 63:1 69:1 73:1 122:1 201:1 299:1 # nigricans
8:1 16:1 120:1 192:1 # l’avant
3:1 4:1 5:1 19:1 32:1 51:1 71:1 76:1 199:1 200:1 # suggestion
# b6
42:1 72:1 116:1 189:1 # schwartz
1:1 3:1 5:1 9:1 28:1 32:1 73:1 119:1 226:1 234:1 # institutes
7:1 22:1 47:1 109:1 186:1 # brosse
# c3
9:1 15:1 44:1 73:1 202:1 268:1 # extensif
25:1 27:1 40:1 44:1 61:1 74:1 # quasi-totalité
5:1 6:1 7:1 30:1 32:1 176:1 205:1 289:1 # estrogène
8:1 9:1 12:1 148:1 # planète
2:1 64:1 154:1 # demi
# o.
# ms
# jo
12:1 19:1 22:1 26:1 42:1 47:1 93:1 242:1 243:1 # filariose
4:1 39:1 82:1 83:1 91:1 93:1 101:1 124:1 # écouvillonnage
27:1 37:1 39:1 65:1 80:1 216:1 226:1 245:1 287:1 # communautaire
14:1 15:1 16:1 41:1 42:1 79:1 89:1 277:1 # parenté
3:1 13:1 18:1 30:1 31:1 37:1 45:1 72:1 84:1 92:1 183:1 254:1 # trachomatis
15:1 16:1 30:1 50:2 89:1 117:1 # ré-entrée
1:1 21:1 36:1 63:1 124:1 128:1 # virginie
# y.
13:1 18:1 49:1 56:1 69:1 70:1 106:1 # d’éradication
18:1 30:1 45:1 183:1 225:1 # tracé
# v1
15:1 28:1 60:1 104:1 292:1 # enduit
1:1 4:1 38:1 43:1 61:1 63:1 74:1 114:1 279:1 284:1 # veinotoniques
# qt
65:1 77:1 194:1 # nappe
2:1 27:1 95:1 # delta
3:1 4:1 13:1 19:1 26:1 51:1 54:1 71:1 76:1 84:1 150:1 158:1 191:1 192:1 # privation
14:1 20:1 23:1 35:1 68:1 92:1 # horreur
5:1 22:1 55:1 109:1 # cesse
21:1 26:2 69:1 72:1 170:1 # friedrich
# 24h
6:1 15:1 60:1 72:1 163:1 210:1 213:1 301:1# duchenne
7:1 10:1 15:1 17:1 29:1 139:1 146:1 171:1 201:1 246:1 # agroalimentaire
13:1 18:1 33:1 70:1 77:1 78:1 295:1 # per-opératoire
15:1 # s’en
8:1 16:1 55:1 74:1 95:1 99:1 120:1 122:1 128:1 207:1 # gigantocellulaire
21:1 33:1 49:1 58:1 66:1 99:1 105:1 109:1 # dissocier
8:1 10:1 13:1 16:1 27:1 41:1 65:1 111:1 120:1 293:1 # anténatal
4:1 9:1 16:1 81:1 262:1 # ponte
3:1 4:1 13:1 19:1 51:1 71:1 76:1 84:1 91:1 104:1 150:1 158:1 216:1 236:1 247:1 # foundation
1:1 4:1 8:1 16:1 27:1 39:1 64:1 65:1 102:1 233:1 258:1 298:1 # contaminants
1:2 17:1 29:1 37:1 43:1 48:1 73:1 123:1 200:1 284:1 # insulinome
26:1 30:1 278:1 297:1 # tribu
11:1 23:1 41:1 222:1 226:1 # bleuté
3:1 11:1 32:1 40:1 79:1 83:1 93:1 # pastille
3:1 8:1 16:1 18:1 36:1 42:1 120:1 207:1 239:1 253:1 # garantir
9:1 14:1 33:1 35:1 81:1 116:1 138:1 # reporter
2:1 7:1 9:1 33:1 45:1 59:1 97:1 142:1 203:1 263:1 281:1 # bacteroides
268:1 # exp
20:1 22:1 91:1 140:1 241:1 # bourse
8:1 10:1 21:1 29:1 31:1 37:1 43:1 126:1 246:1 # d’anomalie
4:1 14:1 34:1 39:1 58:1 65:1 109:1 127:1 213:1 298:1 # reconnaissable
18:1 28:1 44:1 47:1 81:1 102:1 201:1 # gram-positif
9:1 15:1 16:1 37:1 39:1 89:1 121:1 135:1 # compétent
1:1 13:1 18:1 36:1 73:1 145:1 151:1 295:1 # l’inspiration
4:1 6:1 14:1 33:1 188:1 213:1 301:1# redonner
27:1 32:1 39:1 53:1 82:1 99:1 118:1 194:1 255:1 # staphylococcie
27:1 75:1 88:1 132:1 167:1 # bêta-hémolytiques
23:1 31:1 98:1 210:1 # rheuma
26:1 54:1 191:1 # privé
19:1 26:1 41:1 42:1 47:1 70:1 116:1 189:1 215:1 264:1 # artériosclérose
31:1 33:1 45:1 55:1 79:1 154:1 # pacemaker
15:1 # env
31:1 42:1 252:1 # marc
1:1 26:1 34:1 56:1 69:1 70:1 73:1 102:1 149:1 264:1 # américains
3:1 4:1 19:1 49:1 50:1 51:1 58:1 71:1 76:1 121:1 144:1 189:1 # discrétion
21:1 66:1 69:1 95:1 242:1 # officiel
25:1 26:1 35:1 38:1 40:1 44:1 57:1 105:1 113:1 # psoriasique
9:1 13:1 18:1 20:2 23:1 68:1 125:1 131:1 147:1 283:1 295:1 # curateur
22:1 33:1 40:1 56:1 109:1 # casser
4:1 20:1 26:1 36:1 39:2 90:1 91:1 298:1 # concourir
3:1 5:1 17:1 32:1 146:1 # estime
14:1 15:2 104:1 130:1 170:1 199:1 # d’engendrer
4:1 7:1 17:1 45:1 144:1 273:1 # acronyme
1:1 6:1 45:1 52:1 56:1 66:1 69:1 242:1 # inefficacité
164:1 218:1 # d’effet
17:1 32:1 39:1 47:1 101:1 198:1 206:1 # écosystème
19:1 44:1 53:1 61:1 70:1 85:1 118:1 132:1 206:1 # physiothérapie
8:1 16:1 27:1 28:1 96:1 120:1 209:1 # d’habitants
3:1 13:1 18:1 38:1 84:1 88:1 99:1 144:1 156:1 167:1 204:1 295:1 # démocratique
14:1 34:1 36:1 48:1 86:1 100:1 107:1 207:1 # vulgaire
10:1 14:1 15:1 16:1 27:1 42:1 79:1 89:1 277:1 293:1 # parental
4:1 13:1 41:1 43:1 56:1 65:1 88:1 99:1 111:1 # monocaténaire
10:1 15:1 37:1 53:1 82:1 90:1 96:1 173:1 212:1 225:1 # encéphalomyélite
# htlv-1
5:1 78:1 81:1 117:1 118:1 134:1 162:1 # hypopnées
21:1 29:1 44:1 48:1 146:1 245:1 # simulie
3:1 8:1 18:1 30:1 59:1 60:1 73:1 163:1 169:1 183:1 239:1 299:1 # transduction
7:1 32:1 85:1 118:1 206:1 # dysthyroïdie
27:1 34:1 39:1 93:1 99:1 # cocktail
8:1 17:1 26:1 33:1 56:1 69:1 102:1 # l’american
# h2o
11:1 44:1 50:1 54:1 58:1 124:1 222:1 278:1 # prévisible
20:1 23:1 24:1 68:1 119:1 # tueur
4:1 14:1 30:1 32:1 39:1 73:1 127:1 159:1 292:1 298:1 # reconstruire
35:1 59:1 69:1 74:1 124:1 # victor
4:1 7:1 45:1 72:1 78:1 92:1 104:1 148:1 170:1 251:1 # achondroplasie
14:1 33:1 50:1 70:1 111:1 162:1 260:1 # régénérer
1:1 10:1 33:1 64:1 65:1 110:1 199:1 233:1 258:1 # germinal
3:1 48:2 82:1 93:1 99:1 131:1 237:1 245:1 # multilocularis
1:1 3:1 17:1 50:1 58:1 63:1 121:1 144:1 # crétinisme
8:1 16:1 34:1 97:1 120:1 236:1 # aidant
3:1 12:1 13:1 19:1 58:1 71:1 84:1 128:1 150:1 208:1 # législation
8:1 32:1 47:1 82:1 255:1 # l’ankylostome
81:1 # vpo
8:1 19:1 53:1 96:1 128:1 130:1 135:1 172:1 212:1 273:1 # lymphangiomatose
29:1 139:1 191:1 192:1 199:1 215:1 # clivage
3:1 13:1 22:1 33:1 50:1 54:1 84:1 161:1 192:1 # préservation
22:1 67:1 81:1 91:1 109:1 # pousse
3:1 50:1 75:1 105:1 141:1 161:1 202:1 226:1 # résolutif
18:1 21:1 53:1 103:1 176:1 194:1 201:1 260:1 # géographie
9:1 15:1 55:1 61:1 81:1 90:1 135:1 146:1 285:1 # impotence
15:1 21:1 64:1 102:1 209:1 278:1 # amibien
14:1 22:1 33:1 40:1 79:1 109:1 138:1 # repasser
5:1 26:1 33:1 69:1 72:2 103:1 189:1 210:1 # escherichia
31:1 139:1 146:1 199:1 # l’image
8:1 12:1 16:1 34:1 83:1 87:1 93:1 120:1 # saillant
10:1 29:1 37:1 64:1 85:1 96:1 97:2 188:1 246:1 # thalidomide
3:1 11:1 33:1 42:1 69:1 116:1 215:1 # articler
8:1 13:1 18:1 31:1 37:1 48:1 82:1 201:1 239:1 244:1 254:1 # granulomatose
55:1 81:1 118:1 134:1 154:1 172:1 176:1 217:1 # hypoglycemia
9:1 12:1 13:1 14:1 33:1 95:1 283:1 # relater
6:1 8:1 79:1 95:1 # panel
13:1 18:1 33:1 70:1 77:1 118:1 134:1 295:1 # hyperkératosique
14:1 33:1 36:1 86:1 135:1 151:1 154:1 # empirer
3:1 8:1 11:1 16:1 93:1 120:1 151:1 173:1 253:1 # anti-épileptiques
7:1 10:1 37:1 186:1 235:1 242:1 278:1 # fibromyalgies
6:1 20:1 22:1 23:1 68:1 122:1 279:1 # seigneur
21:1 64:1 128:1 132:1 148:1 167:1 208:1 232:1 # hémiplégie
45:1 59:1 85:1 142:1 # acth
39:1 # coq
4:1 6:1 14:1 74:1 80:1 164:1 186:1 213:1 301:1# bretonneau
14:1 33:1 45:1 87:1 144:1 # sacrer
1:1 14:1 30:1 33:1 93:1 220:1 242:1 # infiltrer
9:1 49:1 81:1 99:1 106:1 232:1 240:1 272:1 # adipocyte
3:1 7:1 19:1 25:1 38:1 54:1 57:1 61:1 94:1 204:1 209:1 221:1 257:1 # probiotiques
3:1 13:1 19:1 26:1 35:1 39:1 71:1 84:1 113:1 150:1 268:1 # excoriation
15:1 21:1 44:1 64:1 146:1 # simien
8:1 16:1 44:1 45:1 47:1 56:1 58:1 85:1 92:1 120:1 # acanthosis
15:1 91:1 130:1 199:1 # gengou
1:1 6:1 26:1 52:1 70:1 206:1 264:1 # dyskérine
14:1 29:1 # lièvre
14:1 15:1 36:1 42:1 65:1 67:1 124:1 159:1 # arenavirus
1:1 39:1 203:1 # coin
7:1 11:1 70:1 75:1 # vérole
# ebo
2:1 14:1 33:1 42:1 207:1 # regarder
22:1 40:1 143:1 268:1 # asexué
75:1 105:1 141:1 # absolu
3:1 4:1 13:1 19:1 51:1 71:1 76:1 84:1 141:1 150:1 158:1 197:1 # luxation
18:1 77:1 194:1 # frappe
18:1 65:1 80:1 230:1 # raynaud
15:1 22:1 35:1 58:1 64:1 104:1 109:1 110:1 188:1 256:1 # endormissement
14:1 20:2 91:1 247:1 # fourbure
13:1 21:1 79:1 85:1 103:1 194:1 # apathie
2:1 28:1 29:1 102:1 119:1 135:1 148:1 # amplitude
6:1 7:1 20:1 23:1 37:1 67:1 68:1 131:1 189:1 235:1 245:1 # neuromusculaire
10:1 37:1 39:1 43:1 47:1 64:1 99:1 105:1 113:1 # nosocomiales
18:1 22:1 40:1 53:1 143:1 265:1 # phrase
18:1 19:1 49:1 81:1 106:1 261:1 268:1 # radio-exposition
18:1 20:1 23:1 30:1 45:1 55:1 68:1 183:1 # traceur
5:1 14:1 37:1 39:1 44:1 54:1 109:1 135:1 196:1 202:1 # compressif
5:1 14:1 44:1 54:1 109:1 196:1 268:1 # d’expression
22:1 58:1 80:1 197:1 203:1 # d’oiseaux
271:1 # tsh
14:1 34:1 36:1 49:1 66:1 69:1 86:1 100:1 107:1 113:1 # judiciaire
3:1 4:1 13:1 19:1 51:1 71:1 76:1 84:1 150:1 158:1 236:1 269:1 # oxydation
17:1 37:1 39:1 61:1 74:1 123:1 189:1 # scotome
22:1 33:1 67:1 74:1 91:1 109:1 # tousser
44:1 48:1 50:1 173:1 202:1 # répulsif
11:1 31:1 33:1 34:1 83:1 93:1 167:1 # émailler
3:1 8:2 16:1 56:1 69:1 70:1 90:1 120:1 225:1 253:1 # anticancéreux
4:1 33:1 43:1 55:1 90:1 111:1 156:1 285:1 # dénoncer
14:1 48:1 # d’ulcère
7:1 72:1 88:1 99:1 132:1 167:1 265:1 # l’hémochromatose
9:1 138:1 # tep
15:1 16:1 21:1 26:1 27:1 35:1 89:1 105:1 156:1 161:1 # désorientation
19:1 156:1 231:1 # iodé
43:1 56:1 75:1 79:1 102:1 135:1 139:1 # campagnol
8:1 27:1 131:1 162:1 226:1 245:1 261:1 # cutanéo-muqueuses
33:1 # axer
3:1 22:1 33:1 58:1 77:1 116:1 268:1 # expertise
14:1 20:1 37:1 39:1 58:1 64:1 109:1 200:1 287:1 # commissure
33:1 44:1 49:1 58:1 77:1 109:1 232:1 # dissiper
3:1 4:1 13:1 19:1 27:1 32:1 51:1 71:1 76:1 84:1 150:1 158:1 # station
2:1 77:1 82:1 91:1 95:1 106:1 291:1 # guadeloupe
5:1 10:1 21:1 29:1 33:1 56:1 189:1 246:1 # escalier
3:1 4:1 13:2 19:1 27:1 51:1 71:1 76:1 84:1 150:1 158:1 236:1 # datation
7:1 27:1 32:1 45:1 47:1 54:1 94:1 215:1 240:1 # prostacycline
5:1 24:1 32:1 95:1 119:1 199:1 # gestuel
74:1 102:1 111:1 121:1 149:1 176:1 207:1 260:1 # gamétogénèse
9:1 33:1 75:1 92:1 # holter
2:1 15:1 50:1 54:1 104:1 194:1 210:1 # appréhender
# l5-s1
8:1 14:1 15:1 17:1 21:1 31:1 63:1 154:2 171:1 # remaniement
12:1 21:1 40:1 44:1 148:1 194:1 # aplasie
9:1 45:1 131:1 226:1 # acute
1:1 8:1 16:1 58:1 63:1 64:1 87:1 120:1 167:1 258:1 # féminisant
87:1 # saf
21:1 33:1 128:1 209:1 278:1 # gibier
31:1 45:1 72:1 81:1 # machupo
141:1 197:1 # afflux
24:1 39:1 75:1 83:1 291:1 # collègue
12:1 124:1 200:1 215:1 275:1 # subclavière
1:2 6:1 26:2 28:1 30:2 52:1 63:1 297:2 # trinitrine
72:1 91:1 92:1 # chou
25:1 58:1 83:1 95:1 223:1 292:1 # puisqu'elle
17:1 32:1 40:1 85:1 # l’asthme
18:1 22:1 29:1 58:1 75:1 83:1 88:1 102:1 109:1 # ramollissement
1:1 9:1 16:1 33:1 70:1 262:1 # l’interféron
# sgb
1:1 6:1 23:1 52:1 151:1 173:1 197:1 # épineux
2:1 15:1 54:1 55:1 90:1 159:1 285:1 # prudence
3:1 9:1 13:1 31:1 32:1 122:1 254:1 283:1 # stigmate
4:1 19:1 33:1 44:1 49:1 51:1 58:1 77:1 140:1 145:1 # dispersion
1:1 29:1 63:1 75:1 98:1 106:1 188:1 207:1 # gadolinium
17:1 26:1 33:1 54:1 146:1 156:1 173:1 # déprimer
8:1 11:1 18:1 83:1 93:1 104:1 186:1 239:1 # willebrand
29:1 33:1 77:1 97:1 118:1 134:1 151:1 232:1 # hyperlipidémie
97:1 156:1 161:1 200:1 292:1 # suidés
27:1 34:1 53:1 87:1 118:1 121:1 149:1 194:1 206:1 # métaphysaire
13:1 15:1 16:1 17:1 27:1 49:1 89:1 146:1 171:1 211:1 214:1 # sédimentation
1:1 8:1 72:1 90:1 96:1 130:1 260:1 # inchangé
5:1 9:1 15:1 16:1 17:1 27:1 32:1 89:1 102:1 171:1 211:1 234:1 # testament
32:1 58:1 74:1 75:1 82:1 103:1 176:1 # l’histologie
1:1 15:1 21:1 49:1 55:1 90:1 104:1 285:1 # incendie
12:1 40:1 42:1 48:1 131:1 189:1 192:1 229:1 237:1 # vascular
29:1 33:1 114:1 191:1 215:1 # cliver
1:1 9:1 44:1 59:1 127:1 156:1 161:1 218:1 220:1 259:1 # désinfecter
12:1 15:1 40:1 64:1 78:1 104:1 148:1 188:1 # endoplasmique
50:1 54:1 55:1 163:1 173:1 # prépuce
13:1 21:1 23:1 31:1 85:1 103:1 254:1 # matthieu
200:1 275:1 # sub
3:1 26:1 28:1 32:1 47:1 81:1 144:1 # post-critique
1:1 92:1 231:1 # hodgkin
33:1 72:1 91:1 163:1 210:1 # aboucher
72:1 101:1 127:1 210:1 # l’échec
29:1 48:1 67:1 # julius
7:1 12:1 36:1 75:1 88:1 102:1 128:1 # girolamo
20:1 23:1 68:1 139:1 199:1 # voyageur
14:1 15:1 16:1 70:1 89:1 106:1 132:1 # adhérent
13:1 24:1 25:1 37:1 38:1 46:1 57:1 62:1 64:1 74:1 # atomique
# a16
21:1 64:1 97:1 151:1 156:1 167:1 173:1 # l’épidémie
21:1 33:1 102:1 209:1 # jambier
33:2 77:1 85:1 110:1 116:1 118:1 134:1 210:1 # hyperthermique
2:1 5:1 14:1 15:1 55:1 104:1 133:1 170:1 189:1 # redescendre
10:1 11:1 15:1 17:1 83:1 154:2 171:1 263:1 # emballement
15:1 21:1 26:1 70:1 264:1 268:1 # l’expérience
4:1 6:1 39:1 90:1 176:1 289:1 # oncogène
6:1 7:1 118:1 170:1 176:1 251:1 289:1 # hydrogène
15:1 16:1 22:1 67:1 74:1 89:1 91:1 114:1 # ventouse
# bnp
14:1 22:1 23:1 33:1 67:1 144:1 # creuser
3:1 36:1 141:1 156:1 217:1 226:1 # déglutir
1:1 17:1 35:1 95:1 110:1 220:1 247:1 256:1 # informel
269:1 # box
53:1 # phs
6:1 7:1 20:1 23:1 26:1 68:1 186:1 242:1 278:1 # neurofibrille
4:1 47:1 53:2 92:2 145:1 209:1 232:1 249:2 # biphosphonates
7:1 22:1 47:1 54:1 94:1 243:1 # prose
7:1 11:1 15:1 30:1 59:1 127:1 205:1 259:1 261:1 # électro-encéphalographie
10:1 61:1 83:1 247:1 263:1 # football
6:1 118:1 128:1 289:1 # l’hygiène
1:1 16:1 18:1 30:1 79:1 132:1 173:1 183:1 # intra-hépatique
# ppm
# cd8
2:1 3:1 7:1 42:1 61:1 79:1 97:1 115:1 277:1 281:1 # parotide
7:1 33:1 45:1 72:1 99:1 144:1 210:1 # accrocher
# p450
2:1 14:1 15:1 91:1 104:1 # rendez-vous
14:1 33:1 70:1 139:1 260:1 268:1 # exagérer
26:1 38:1 39:1 47:1 69:1 87:1 170:1 # icosaédrique
11:1 23:1 33:1 77:1 148:1 # peupler
11:1 33:1 47:1 66:1 83:1 93:1 189:1 # osciller
10:1 25:1 27:1 38:1 53:1 57:1 64:1 78:1 293:1 300:1 # ophtalmique
10:1 47:1 53:1 81:1 82:1 96:1 145:1 173:1 212:1 225:1 # céphalosporines
35:1 39:1 42:1 58:1 87:1 116:1 124:1 # corvisart
14:1 15:1 16:1 70:1 89:1 # efférent
64:1 102:1 # ami
3:1 28:1 151:1 194:1 # wapiti
45:1 56:1 # aca
14:1 18:1 28:1 29:1 34:1 36:1 41:1 70:1 86:1 100:1 107:1 # littéraire
22:1 47:1 81:1 82:1 109:1 118:1 134:1 176:1 217:1 # hypoglosse
11:1 17:1 23:1 146:1 222:1 275:1 287:1 # immeuble
3:1 14:1 15:1 16:1 54:1 89:1 194:1 253:1 # l’apprentissage
9:1 28:1 32:1 41:1 47:1 129:1 160:1 168:1 # ostéite
13:1 50:1 54:1 79:1 99:1 131:1 # préoccupation
10:1 13:1 27:1 29:1 42:1 56:1 96:1 246:1 # catarrhalis
12:1 40:1 91:1 188:1 217:1 # douglas
35:1 85:1 210:1 # theory
4:1 37:1 39:1 43:1 79:1 135:1 139:1 # compagnon
14:1 15:1 42:1 79:1 90:1 194:1 277:1 # l’apparence
4:1 36:1 39:1 44:1 58:1 66:2 90:1 252:1 298:1 # circoncision
15:1 17:1 26:1 30:1 44:1 49:1 73:1 97:1 146:1 171:1 297:1 # tridimensionnel
18:2 42:1 53:1 79:1 139:1 194:1 201:1 210:1 277:1 # paragraphe
8:1 22:1 32:1 37:1 40:1 47:1 65:1 74:1 88:1 243:1 # anastomose
2:1 4:1 22:1 39:1 104:1 127:1 298:1 # seconde
1:1 15:1 21:1 26:1 49:1 70:1 102:1 104:1 149:1 264:1 # amérindien
1:1 7:1 45:1 87:1 144:1 151:1 173:1 261:1 # sacro-épineux
3:1 28:1 32:1 40:1 41:1 66:1 69:1 79:1 145:1 # spasticité
48:1 80:1 207:1 # gault
6:1 7:1 13:1 20:1 23:1 68:1 78:1 79:1 85:1 92:1 # neuropathologique
20:1 91:1 247:1 # four
5:1 6:1 8:1 96:1 152:1 # hanes
64:1 67:1 91:1 93:1 102:1 105:1 174:1 # sous-famille
35:1 85:1 188:1 210:1 231:1 # theodor
21:1 64:1 97:1 151:1 156:1 167:1 173:1 # d’épidémies
3:1 13:1 28:1 41:1 84:1 124:1 162:1 191:1 207:1 # négativité
9:1 14:1 28:1 33:1 168:1 279:1 # reiter
6:1 33:1 56:1 114:1 # caverne
13:1 37:1 39:1 263:1 # combat
3:1 32:1 41:1 42:1 47:1 69:1 116:1 # ostéoarticulaires
1:2 3:1 63:1 139:1 141:1 217:1 226:1 # agglutinine
4:1 9:2 15:1 16:2 33:1 39:1 89:1 262:2 298:1 # contenter
43:1 47:1 146:1 200:1 216:1 245:1 287:1 # immunosuppression
3:1 15:1 16:1 25:1 38:1 57:1 80:1 85:1 89:1 204:1 210:1 221:1 226:1 253:1 # authentique
12:1 14:1 186:1 217:1 # glabre
7:1 37:1 78:1 85:1 111:1 235:1 265:1 # thrombopénique
4:1 9:1 43:1 61:1 88:1 # monozygote
12:1 21:1 42:1 48:1 50:1 64:1 119:1 167:1 229:1 # tularémie
14:1 20:1 164:1 # furet
3:1 4:2 13:1 19:1 51:1 71:1 76:1 82:1 84:1 130:1 150:1 158:1 207:1 # élongation
10:1 18:1 35:1 45:1 53:1 82:1 96:1 173:1 212:1 225:1 # céphalorachidien
7:1 13:1 31:1 54:1 94:1 146:1 194:1 254:1 269:1 # approximatif
4:1 35:1 81:1 110:1 128:1 130:1 145:1 202:1 247:1 256:1 # spongiforme
10:1 37:1 74:1 82:1 149:1 207:1 240:1 272:1 # cytomégalovirus
22:1 29:1 33:1 58:1 109:1 217:1 # glisser
7:1 18:1 32:1 35:1 40:1 45:1 56:1 74:1 # fracastoro
5:1 11:1 18:1 32:1 72:1 75:1 92:1 157:1 224:1 # cholestyramine
1:1 28:1 41:1 43:1 44:1 47:1 64:1 98:1 141:1 258:1 284:1 # luminosité
7:1 27:1 36:1 61:1 67:1 115:1 124:1 159:1 # rotavirus
1:1 9:1 33:1 64:1 110:1 121:1 156:1 162:1 258:1 # déterminé
3:1 4:1 16:1 35:1 85:1 92:1 116:1 188:1 231:1 253:1 # orthodontique
41:1 102:1 122:1 209:1 291:1 # ambiguïté
10:1 45:1 55:1 87:1 # alsace
3:1 28:1 29:1 33:1 41:1 93:1 116:1 218:1 # fertilité
# μm
26:1 33:1 49:1 53:1 85:1 113:1 210:1 232:1 # diphtheriae
22:1 47:1 72:1 92:1 198:1 243:1 # psychose
4:1 19:1 39:1 66:1 99:1 101:1 105:1 261:1 298:1 # socio-économique
1:1 25:1 39:1 43:1 72:1 99:1 101:1 103:1 284:1 # échinocoque
9:1 13:1 18:1 23:1 35:1 82:1 125:1 148:1 268:1 283:1 295:1 # explorateur
10:1 87:1 208:1 # salé
1:1 6:1 9:1 29:1 52:1 95:1 218:1 # klinefelter
15:1 35:1 36:1 64:1 104:1 110:1 188:1 256:1 # endormir
41:1 75:1 105:1 141:1 226:1 # soluté
8:1 12:1 40:1 47:1 65:1 88:1 148:1 194:1 # anaplasmose
14:1 35:1 47:1 53:2 92:2 145:1 249:2 # phosphore
1:1 14:1 29:1 104:1 170:1 240:1 255:1 # cylindre
9:1 15:1 21:1 164:1 # swieten
1:1 8:1 16:2 18:1 70:1 74:1 75:1 120:1 208:1 239:1 # intolérant
1:1 5:1 9:1 16:1 33:1 44:1 109:1 218:1 262:1 # interfessier
1:1 10:1 29:1 130:1 291:1 # lingual
10:1 44:1 56:1 67:1 69:1 245:1 # musical
28:1 30:1 50:1 63:1 # nitré
8:1 13:1 16:1 31:1 85:1 120:1 132:1 167:1 254:1 268:1 # exanthématique
10:1 56:1 66:1 202:1 242:1 # calcifié
8:2 21:1 27:1 63:1 # tanzanie
2:1 33:1 35:1 49:1 58:1 105:1 140:1 # disorders
34:1 146:1 174:1 # faim
10:1 15:1 16:1 17:1 29:1 41:1 50:1 89:1 146:1 171:1 211:1 246:1 # réalimenté
9:1 28:1 33:1 44:1 132:1 161:1 168:1 # hésiter
22:1 33:2 49:1 58:1 77:1 140:1 145:1 # disperser
15:1 17:1 72:1 91:1 154:1 163:1 171:1 210:1 # abouchement
1:1 2:1 16:1 18:1 30:1 33:1 106:1 183:1 # l’intradermoréaction
7:1 8:1 16:1 41:1 70:1 120:1 # antéro
55:1 81:1 91:1 163:1 # pouce
1:1 9:1 16:1 28:1 33:1 44:1 47:1 81:1 262:1 # interposition
15:1 16:1 21:1 66:1 69:1 89:1 242:1 # efficient
16:1 54:1 135:1 154:1 159:1 216:1 # emprunt
22:1 33:1 41:1 58:1 124:1 208:1 # téléviser
2:1 7:1 42:1 78:1 81:1 85:1 116:1 231:1 265:1 # arthropodes
18:1 19:1 49:1 78:1 79:1 106:1 261:1 # radio-opaque
42:1 56:1 82:1 267:1 # carlo
4:1 12:1 42:1 81:1 104:1 116:1 145:1 255:1 # spondylarthrite
11:1 23:1 30:1 32:1 39:1 163:1 206:1 231:1 # leucodystrophies
1:1 39:1 43:1 72:1 99:2 103:1 127:1 284:1 # echinococcus
200:1 242:1 # suffixe
33:1 72:1 88:1 91:1 163:1 210:1 # moucher
18:1 30:1 79:1 132:1 173:1 183:1 268:1 # extra-hépatiques
10:1 31:1 33:1 85:1 110:1 126:1 210:1 290:1 # thermal
7:1 30:1 32:1 205:1 # stroke
1:1 3:1 10:1 12:1 13:1 84:1 96:1 # l’inhalation
10:1 28:1 29:1 41:1 56:1 82:1 99:1 246:1 # localité
14:1 36:1 86:1 135:1 151:1 154:1 # empire
32:1 41:1 74:1 75:1 161:1 198:1 206:1 208:1 # télésystolique
19:1 29:2 37:1 75:1 81:1 95:1 # poliomyelitis
12:1 14:1 34:1 36:1 75:1 81:1 86:1 100:1 107:1 209:1 232:1 248:1 274:1 286:1 # bipolaire
3:1 4:1 13:1 19:1 51:1 56:1 71:1 76:1 84:1 99:1 150:1 158:1 # vocation
10:1 14:1 34:1 36:1 56:2 86:1 100:1 107:1 # calcaire
29:1 33:1 114:1 191:1 # liver
11:1 22:1 23:1 31:1 45:1 48:1 67:1 131:1 237:1 282:1 # maculeuse
14:1 33:1 37:1 105:1 186:1 # sombrer
6:1 75:1 81:1 82:1 176:1 # pologne
3:1 4:1 15:1 16:1 19:1 51:1 71:1 76:1 89:1 114:1 200:1 253:1 275:1 # subventionner
82:1 # low
22:1 35:1 74:1 140:1 # torse
22:1 47:1 53:1 138:1 243:1 # joseph
47:1 81:1 214:1 # posé
4:1 19:1 33:1 44:1 51:1 67:1 77:1 109:1 131:1 252:1 # percussion
21:1 43:1 44:1 47:1 139:1 # agnosie
1:1 4:1 35:1 39:1 90:1 116:1 220:1 247:1 298:1 # inconfort
39:1 58:1 66:1 97:1 124:1 163:1 189:1 245:1 # mucoviscidose
1:1 13:1 26:1 30:1 122:1 124:1 207:1 263:1 297:1 # vigabatrine
3:1 4:1 7:1 61:1 81:1 115:1 162:1 194:1 # aponévrotique
14:1 21:1 29:1 33:1 138:1 148:1 # replier
1:1 12:1 95:1 130:1 151:1 194:1 199:1 # pingelap
39:1 # dlco
4:1 19:1 51:1 63:1 216:1 # l’union
11:1 # led
1:1 8:1 9:1 16:1 37:1 64:1 65:1 120:1 188:1 233:1 258:1 262:1 # dominante
12:1 34:1 36:1 42:1 55:1 79:1 83:1 95:1 100:1 223:1 248:1 252:1 274:1 277:1 # parcellaire
82:1 # vélo
7:1 11:1 83:1 95:1 99:1 218:1 223:1 # rockefeller
1:1 6:1 20:1 52:1 59:1 74:1 119:1 127:1 209:1 259:1 # turbinectomie
22:1 33:1 48:1 # pulser
22:1 23:1 188:1 # pseudo
18:1 58:1 # israël
13:1 32:1 58:1 74:1 78:1 79:1 85:1 92:1 103:1 # histopathologique
10:1 27:1 28:1 47:1 92:1 145:1 151:1 293:1 # hospital
# mg·kg-1
3:1 13:2 18:1 20:1 84:1 87:1 119:1 156:1 161:1 295:1 # désaturation
12:1 15:1 17:1 33:1 102:1 220:1 287:1 # enflammer
3:1 8:1 42:1 58:1 79:1 87:1 116:1 277:1 # partisan
1:1 39:1 43:1 72:1 99:2 101:1 103:1 284:1 # échinococcose
9:1 33:1 77:1 164:1 # peter
18:1 29:1 36:1 75:1 83:1 88:1 102:1 # ramollir
28:1 41:1 43:1 44:1 47:1 188:1 231:1 # nodosité
13:1 74:1 79:1 132:1 173:1 261:1 # hépato-jugulaire
2:1 7:1 33:1 77:1 269:1 # peroxyde
1:1 9:1 10:1 28:1 87:1 128:1 130:1 151:1 168:1 # salpingite
8:1 18:1 239:1 # frank
1:1 10:1 162:1 207:1 # inégal
3:1 4:1 6:1 35:1 39:1 58:1 105:1 116:1 # cortisone
1:1 3:1 14:1 15:1 16:1 19:1 35:1 65:1 89:1 233:1 242:1 253:1 # fiorentina
3:1 4:1 5:1 19:1 24:1 25:1 32:1 46:1 51:1 65:1 71:1 76:1 213:1 228:1 280:1 # questionnaire
1:1 3:1 37:1 43:1 45:1 55:1 59:1 142:1 169:1 284:1 # actinomyces
14:1 80:1 # beau-père
2:1 14:1 15:1 36:1 63:1 114:1 # redevenir
8:1 9:1 10:1 33:1 55:1 65:1 90:1 285:1 # alternance
13:1 14:1 20:1 29:1 119:1 122:1 207:1 # ligature
4:1 5:1 10:1 11:1 65:1 108:1 157:1 # axonales
3:1 10:1 113:1 209:1 278:1 # tibial
4:2 104:2 247:2 # fond|fonds
# -c.
15:1 16:1 17:1 26:1 33:1 77:1 89:1 146:1 171:1 211:1 268:1 # experimental
6:1 20:1 80:1 91:1 247:1 # fourneau
5:1 6:1 79:1 139:1 145:1 # espagne
1:1 3:1 4:1 13:1 16:1 19:1 51:1 71:1 76:1 84:1 119:1 150:1 158:1 263:1 275:1 # intubation
11:1 33:1 83:1 88:1 91:1 93:1 292:1 # mouiller
93:1 95:1 210:1 # wilhelm
1:1 3:1 31:1 42:1 116:1 # martin
26:1 44:1 47:1 70:1 88:1 97:1 132:1 156:1 167:1 264:1 # hémosidérine
287:1 # mm3
20:1 21:1 26:1 200:1 206:1 # dysurie
8:1 31:1 48:1 # shulman
7:1 37:1 64:1 72:1 81:1 99:1 118:1 134:1 235:1 265:1 # hypochromie
65:1 111:1 149:1 208:1 # méléna
35:1 39:1 # coryza
5:1 17:1 29:1 35:1 39:1 75:1 110:1 202:1 247:1 256:1 # coliformes
1:1 6:1 8:1 52:1 63:1 291:1 # guanine
6:1 17:1 20:1 91:1 95:1 # melbourne
1:1 2:1 49:1 104:1 # dinde
20:1 58:1 91:1 199:1 203:1 # bourgeois
27:1 28:1 44:1 45:1 66:1 # psittaci
12:1 13:1 18:1 40:1 70:1 74:1 78:1 148:1 295:1 # kératoplastie
2:1 34:1 97:1 281:1 # d’aide
14:1 32:1 206:1 # mystère
45:1 72:1 106:1 210:2 236:1 # headache
8:1 18:1 30:1 38:1 63:1 73:1 111:1 183:1 239:1 260:1 299:1 # transgéniques
11:1 27:1 28:1 124:1 222:1 # évitable
15:1 17:1 171:1 244:1 # menu
14:1 209:1 # bière
# mg/l
3:1 4:1 24:1 25:1 38:1 39:1 46:1 57:1 61:1 62:1 90:1 204:1 221:1 227:1 # oncotique
8:1 14:1 30:1 90:1 # ancêtre
1:1 29:1 146:1 220:1 # l’infliximab
12:1 14:1 34:1 36:1 40:1 44:1 86:1 93:1 100:1 107:1 248:1 263:1 274:1 286:1 # basilaire
11:1 12:1 26:1 42:1 48:1 59:1 119:1 127:1 229:1 259:1 # lectularius
11:1 48:1 141:1 260:1 282:1 # gélule
22:1 40:1 109:1 263:1 # basse
1:1 29:1 58:1 63:1 156:1 167:1 # démyélinisante
7:1 36:1 44:1 78:1 # sirop
37:1 39:1 45:1 79:1 135:1 139:1 # s’accompagner
32:1 41:1 47:1 145:1 148:1 206:1 231:1 # ostéodysplasie
7:1 10:1 37:1 186:1 235:1 242:1 278:1 # fibromyalgique
4:1 64:1 97:1 102:1 188:1 # amidon
1:1 33:1 39:1 55:1 90:1 203:1 285:1 # coincer
105:1 122:1 162:1 203:1 # soigné
7:1 15:1 16:1 29:1 39:1 41:1 70:1 75:1 89:1 99:1 # entérocolite
8:1 20:1 22:1 23:1 68:1 73:1 236:1 299:1 # danseur
9:1 13:1 18:1 33:1 283:1 295:1 # rater
1:1 6:1 29:1 33:1 52:1 101:1 156:1 215:1 # décliner
31:1 42:1 56:1 72:1 80:1 154:1 163:1 210:1 # cauchemar
7:1 186:1 222:1 242:1 257:1 278:1 # myofibroblastes
14:1 19:1 20:1 60:1 231:1 # iodure
2:1 3:1 28:1 112:1 119:1 194:1 # aptitude
22:1 40:1 143:1 192:1 # vase
36:1 116:1 # irt
10:1 49:1 149:1 192:1 # médiéval
14:1 15:1 16:1 35:1 74:1 89:1 # torrent
5:1 18:1 42:1 56:1 267:1 # caraïbes
13:1 74:1 75:1 83:1 # atoll
13:1 17:1 37:1 74:1 123:1 # atome
8:1 10:1 11:1 29:1 48:1 56:1 65:1 69:1 131:1 237:1 246:1 282:1 # canalicule
4:1 6:1 13:1 74:1 # atone
53:1 74:1 111:1 121:1 132:1 225:1 255:1 # phénylcétonurie
35:1 72:1 74:1 103:1 112:1 134:1 144:1 252:1 # cryptorchidie
26:1 36:1 91:1 # d’ouvrir
1:1 2:1 16:1 18:1 30:1 33:1 64:1 106:1 110:1 183:1 # intradermique
1:1 6:1 26:1 30:1 52:1 69:1 72:1 103:1 297:1 # trichine
2:1 15:1 33:1 39:1 90:1 231:1 # encoder
127:1 # ecbu
21:1 75:1 81:1 82:1 128:1 176:1 194:1 # apologie
28:1 29:1 85:1 132:1 151:1 173:1 # l’épithélium
10:1 56:1 75:1 82:1 261:1 # alvéolo-capillaire
8:1 31:1 49:1 67:1 91:1 104:1 105:1 # sous-mandibulaire
3:1 10:1 11:1 15:1 16:1 18:1 22:1 58:1 89:1 108:1 109:1 253:1 # ralentisseur
28:1 # kit
3:1 13:1 27:1 28:1 56:1 84:1 101:1 151:1 156:1 194:1 # décapitation
75:1 88:1 # µmol/l
15:1 16:1 17:1 89:1 167:1 171:1 208:1 211:1 215:1 # clément
6:1 95:1 119:1 213:1 216:1 301:1# tunnel
9:1 112:1 134:1 144:1 # crypte
7:1 14:1 20:2 23:1 54:1 68:1 94:1 99:1 131:1 # procureur
8:1 27:1 32:1 58:1 63:1 96:1 # afghanistan
6:1 8:1 213:1 268:1 301:1# annexe
8:1 14:1 15:1 34:1 58:1 65:1 87:1 90:1 109:1 # renaissance
2:1 231:1 # ixode
7:1 35:1 42:1 53:1 78:1 96:1 130:1 212:1 230:1 300:1 # oropharyngée
4:1 21:1 23:1 42:1 63:1 88:1 96:1 110:1 197:1 # harmonieux
1:1 29:1 33:1 48:1 119:1 131:1 237:1 252:1 275:1 # tuberculinique
25:1 47:1 48:1 67:1 82:1 131:1 189:1 237:1 245:1 # musculosquelettiques
39:1 45:1 72:1 91:1 163:1 210:1 # l’accouchement
31:1 40:1 72:1 103:1 113:1 # chiasma
20:1 23:1 24:1 25:1 38:1 46:1 57:1 62:1 68:1 151:1 # piqueur
2:1 # ovoïde
27:1 61:1 139:1 199:1 # otage
4:1 19:1 40:1 44:1 51:1 56:1 99:1 # l’occasion
36:1 59:1 252:1 # irct
22:1 40:1 64:1 102:1 113:1 143:1 209:1 278:1 # amibiase
13:1 82:1 188:1 # atloïdoaxoïdienne
33:1 74:1 77:1 118:1 134:1 240:1 252:1 272:1 # hypercytokinémie
10:2 12:1 53:1 96:1 207:1 212:1 # alpha-galactosidase
25:1 114:1 127:1 # qu’avec
1:1 37:1 39:1 162:1 209:1 # combiné
10:1 11:1 33:1 53:1 61:1 74:1 83:1 92:1 249:1 # photoallergique
1:1 15:1 29:1 61:1 85:1 104:1 132:1 188:1 # endothéline
61:1 70:1 72:1 85:1 92:1 132:1 198:1 # psychothérapie
9:1 26:1 28:1 42:1 85:1 116:1 168:1 265:1 # l’arthrite
2:1 17:1 33:1 105:1 110:1 149:1 161:1 231:1 # mésoderme
8:1 16:1 23:1 27:1 120:1 139:1 192:1 197:1 199:1 # avantageux
1:1 9:1 11:1 16:1 23:1 33:1 262:1 # interleukines
9:1 15:1 58:1 63:1 213:1 # tennis
8:1 21:1 27:1 41:1 63:1 121:1 # tétanie
4:1 19:1 22:1 33:1 51:1 58:1 63:1 # ioniser
7:1 37:1 59:1 74:1 85:1 127:1 235:1 259:1 265:1 # thrombectomie
8:1 21:1 63:1 79:1 95:1 145:1 # spaniel
4:1 7:1 33:1 209:1 278:1 # biberon
8:1 34:1 58:1 65:1 91:1 105:1 236:1 # soudanais
27:1 35:1 81:1 116:1 200:1 222:1 # supportable
10:1 15:1 65:1 72:1 210:1 # chenal
8:1 22:1 43:1 58:1 79:1 91:1 109:1 173:1 292:1 # épanouissement
14:1 27:1 28:1 34:1 35:1 36:1 86:1 100:1 107:1 209:1 # orbitaire
4:1 6:1 10:1 14:1 30:1 65:1 268:1 # naltrexone
128:1 278:1 # gibbs
1:1 9:1 33:1 59:1 127:1 218:1 220:1 259:1 # s’infecter
10:1 18:1 29:1 58:1 70:1 87:1 111:1 162:1 246:1 260:1 # généralisation
8:1 20:1 31:1 45:1 59:1 119:1 142:1 174:1 244:1 # manufacturer
9:1 15:1 32:1 33:1 206:1 # enkyster
14:1 35:1 74:1 # torrey
14:1 54:1 # cpre
31:1 67:1 91:1 93:1 105:1 # sous-maxillaire
2:1 33:1 269:1 # oxyder
12:1 14:2 33:1 95:1 # relayer|relayer
20:1 26:1 36:1 39:1 42:1 79:1 91:1 252:1 277:1 # parcourir
3:1 8:1 16:1 120:1 220:1 253:1 # anti-tnf-alpha
19:1 21:1 78:1 85:1 103:1 121:1 151:1 # éthiopie
53:1 77:1 97:1 103:1 122:1 135:1 154:1 203:1 # pemphigoid
9:1 13:1 18:1 20:1 23:1 68:1 70:1 111:1 125:1 147:1 162:1 260:1 283:1 295:1 # générateur
22:1 47:1 59:1 74:1 159:1 163:1 243:1 266:1 # fructose-1,6-bisphosphatase
21:1 81:1 118:1 134:1 269:1 # l’hypoxie
8:1 18:1 30:1 66:1 73:1 97:1 141:1 163:1 183:1 239:1 299:1 # translucide
28:1 41:1 44:1 161:1 257:1 # d’obésité
7:1 53:1 75:1 82:1 162:1 173:1 176:1 265:1 291:1 # néphrologue
# hbe
1:2 16:1 18:1 30:1 114:1 183:1 279:1 # intra-veineuse
9:1 13:1 18:1 42:1 49:1 58:1 79:1 145:1 277:1 283:1 295:1 # disparate
6:1 269:1 289:1 # l’oxygène
14:1 33:1 85:1 210:1 # there
1:1 8:1 25:1 35:1 38:1 43:1 57:1 63:1 207:1 284:1 # inorganique
1:1 6:1 31:1 33:1 52:1 128:1 139:1 146:1 # imaginer
1:1 6:1 52:1 61:1 74:1 268:1 269:1 # exotoxine
1:1 25:1 38:1 49:1 57:1 104:1 # indiqué
9:1 29:1 32:1 33:1 58:1 # lister
3:1 8:1 16:1 42:1 85:1 120:1 253:1 272:1 # anti-arythmiques
48:1 117:1 194:1 208:1 # apulée
22:1 40:1 113:1 143:1 # myiase
3:1 4:1 13:1 19:1 27:1 39:1 51:1 71:1 76:1 84:1 112:1 150:1 158:1 194:1 # coaptation
22:1 53:1 78:1 81:1 118:1 194:1 206:1 300:1 # apophyse
1:1 37:1 58:1 63:1 64:1 92:1 258:1 # hominis
11:1 63:1 111:1 222:1 278:1 # pénible
37:1 82:1 222:1 # bloom
10:1 78:1 82:1 207:1 # galop
3:1 10:1 48:1 56:1 99:1 202:1 245:1 247:1 # multifocales
8:1 79:1 87:1 206:1 # paysan
2:1 49:1 82:1 148:1 232:1 # diploïde
15:1 47:1 72:1 92:1 101:1 104:1 188:1 261:1 # écho-endoscopie
1:1 18:1 34:1 65:1 139:2 199:1 201:1 233:1 # agrainage
7:1 22:1 35:1 47:1 72:1 82:1 243:1 # chlorose
7:1 12:1 13:1 32:1 41:1 47:1 70:1 75:1 81:1 # postérolatérale
3:1 8:1 16:1 19:1 26:1 42:1 75:1 120:1 191:1 192:1 253:1 # antivariolique
6:1 8:1 56:1 213:1 301:1# canne
21:1 33:1 63:1 # nier
1:1 10:1 18:1 29:1 64:1 70:1 156:1 162:1 167:1 246:1 258:1 # déminéralisation
26:1 30:1 32:1 297:1 # strié
7:1 18:1 61:1 70:2 85:1 115:1 132:1 194:1 214:1 # sérothérapie
47:1 81:1 214:1 268:1 # exposé
11:1 43:1 122:1 124:1 222:1 257:1 # vignoble
8:1 12:1 37:1 53:1 63:1 132:1 149:1 # phéomélanine
4:1 15:1 16:1 74:1 77:1 89:1 # penton
4:1 13:1 16:1 18:1 30:1 39:1 183:1 295:1 298:1 # contrat
33:1 45:1 72:1 114:1 210:1 # achever
1:1 3:1 4:1 16:1 24:1 39:1 95:1 244:1 253:1 298:1 # continuel
2:1 3:1 6:1 97:1 164:1 216:1 236:1 281:1 # davunetide
10:1 13:1 18:1 20:1 29:1 32:1 58:1 65:1 119:1 246:1 # naturaliste
1:1 3:1 29:1 32:1 38:1 58:1 130:1 204:1 291:1 292:1 # linguistique
1:1 26:1 31:1 42:1 67:1 91:1 105:1 # sous-marine
19:1 36:1 42:1 49:1 56:1 66:1 261:1 267:1 # cardio-circulatoire
72:1 80:1 96:1 139:1 174:1 199:1 # chauffage
3:1 7:1 8:1 16:1 30:1 36:1 50:1 120:1 121:1 205:1 253:1 # antirétroviral
# d'
202:1 # ifn
6:1 9:1 32:1 33:1 # sterne
22:1 33:1 45:1 67:1 131:1 # accuser
77:1 194:1 268:1 # apex
122:1 199:1 279:1 # beige
21:1 33:1 42:1 209:1 263:1 # barbier
1:1 11:1 27:1 59:1 127:1 222:1 259:1 # injectable
1:1 20:1 26:1 245:1 # murin
# c4
6:1 7:1 8:1 20:1 23:1 68:1 130:1 207:1 261:1 # neuro-ganglionnaires
14:1 20:1 33:1 39:1 91:1 127:1 # recourber
11:1 17:1 39:1 45:1 91:1 148:1 154:1 # accouplement
3:1 13:1 27:1 28:1 29:1 64:1 84:1 146:1 202:1 # limitatif
3:1 32:1 58:1 69:1 74:1 75:1 103:1 172:1 272:1 # histolytica
2:1 15:1 33:1 104:1 140:1 # enders
12:1 13:1 35:1 39:1 50:1 # corrélat
15:1 21:1 26:1 42:1 45:1 56:1 267:1 # acarien
12:1 50:1 54:1 56:1 83:1 93:1 101:1 151:1 194:1 219:1 # précapillaire
24:1 25:1 38:1 46:1 49:1 57:1 62:1 # védique
1:1 6:1 15:1 16:1 17:1 18:1 30:1 34:1 52:1 89:1 154:1 183:1 # entrainement
14:1 101:1 144:1 156:1 164:1 # décret
# k.
1:1 15:1 21:1 29:1 63:1 66:1 69:1 215:1 # clinicien
# hpv
31:1 42:1 56:1 102:1 173:1 263:1 267:1 # carbamazépine
8:1 130:1 # yang
8:1 18:1 33:1 72:1 90:1 201:1 210:1 239:1 # grancher
11:1 # legoff
2:1 12:1 53:2 93:1 95:1 103:1 106:1 # philadelphie
1:1 12:1 31:1 102:1 220:1 287:1 # d’inflammation
13:1 19:1 78:1 85:1 103:1 # l’azathioprine
22:1 33:2 114:1 140:1 # verser
220:1 # tnf-α
1:1 3:1 32:1 40:1 49:1 65:1 113:1 149:1 233:1 # médiastinal
11:1 43:1 83:1 91:1 95:1 114:1 223:1 # nouvelle
22:1 # hse
16:1 22:1 40:1 85:1 96:1 143:1 198:1 230:1 # synthase
# qi
10:1 13:1 29:1 44:1 58:1 65:1 87:1 122:1 246:1 # signalisation
2:1 33:1 53:1 61:1 64:1 74:1 92:1 110:1 231:1 249:1 # photodermites
5:1 22:1 109:1 117:1 156:1 # déesse
20:1 22:1 39:1 91:1 140:1 241:1 # course
10:1 11:1 27:1 33:1 108:1 121:1 293:1 # étaler
1:1 26:1 70:1 117:1 162:1 264:1 # périnée
7:1 18:1 64:1 69:1 144:1 186:1 261:1 # micro-abrasion
82:1 176:1 199:1 # loge
9:1 20:1 23:1 42:1 56:1 68:1 101:1 116:1 125:1 147:1 267:1 # écarteur
19:1 44:1 53:1 75:1 82:1 118:1 128:1 176:1 206:1 # physiologiste
23:1 197:1 # d’eux
4:1 16:1 41:1 88:1 117:1 # montée
9:1 11:1 26:1 32:1 69:1 95:1 266:1 # steele-richardson-olszewski
# l’œuf
23:1 65:1 67:1 80:1 117:1 197:1 214:1 # nauséeux
8:1 49:1 56:1 69:1 96:1 104:1 194:1 # handicapé
1:1 3:1 13:1 16:1 19:1 26:1 30:1 56:1 69:1 71:1 84:1 150:1 297:1 # intrication
2:1 3:1 4:1 5:1 16:1 88:1 133:1 188:1 231:1 253:1 # desmodontite
33:1 37:1 39:1 163:1 200:1 # succomber
7:1 9:1 15:1 16:1 33:1 36:1 89:1 124:1 159:1 262:1 # enterovirus
4:1 130:1 # kong
124:1 # vih-2
8:1 15:1 22:1 73:1 96:1 299:1 # hansen
10:1 18:1 35:1 59:1 74:1 77:1 127:1 259:1 # pectoral
8:1 17:1 26:1 33:1 56:1 67:1 69:1 102:1 244:1 # americanus
174:1 186:1 # fabry
10:1 11:1 33:1 75:1 82:1 83:1 176:1 # allergologiques
75:1 81:1 139:1 207:1 # gag-pol
3:2 28:1 37:1 39:1 121:1 135:1 202:1 # compétitif
14:1 26:1 33:1 50:1 70:1 122:1 260:1 # réfrigérer
12:1 35:1 48:1 88:1 159:1 229:1 # morulae
25:1 35:1 82:1 83:1 95:1 140:1 223:1 # lorsqu’elles
8:1 15:1 16:1 17:1 55:1 89:1 90:1 154:1 171:1 192:1 211:1 285:1 # avancement
4:1 21:1 53:1 63:1 92:1 145:1 206:1 249:1 # dysphonie
21:1 29:1 75:1 124:1 191:1 # bolivie
9:1 61:1 82:1 93:1 151:1 # pilote
1:1 20:1 23:1 55:1 64:1 68:1 90:1 258:1 285:1 # minceur
3:1 9:1 13:1 45:1 59:1 142:1 169:1 191:1 192:1 283:1 # d’activateurs
36:1 67:1 72:1 92:1 124:1 127:1 159:1 # echovirus
8:1 18:1 33:1 55:1 90:1 239:1 285:1 # errance
9:1 37:1 39:1 # comte
27:1 61:1 64:1 78:1 81:1 102:1 105:1 149:1 161:1 # mésopotamie
11:1 53:1 78:1 88:1 93:1 103:1 132:1 167:1 300:1 # hémophile
19:1 28:1 29:1 49:1 78:1 85:1 92:1 # lithopédion
17:1 37:1 123:1 # myxome
26:1 35:1 72:1 82:1 118:1 170:1 # chlorhydrique
34:1 58:1 # jais
11:1 23:1 26:1 58:1 201:1 222:1 # bleu-gris
5:1 21:1 66:1 77:1 127:1 145:1 # species
79:1 138:1 # epa
2:1 5:2 32:1 55:1 74:1 133:1 231:1 # cestodes
7:1 30:1 77:1 91:1 205:1 # troupe
1:1 8:1 49:1 56:1 65:1 104:1 114:1 189:1 233:1 # scandinave
13:1 32:1 41:1 74:1 132:1 173:1 261:1 # stéato-hépatite
75:1 218:1 # golfe
23:1 24:1 25:1 26:1 38:1 42:1 46:1 57:1 62:1 192:1 197:1 # variqueux
1:1 40:1 41:1 56:1 88:1 167:1 203:1 # cas-témoins
7:1 26:1 70:1 102:1 149:1 261:1 264:1 # afro-américains
12:1 34:1 36:1 40:1 48:1 100:1 131:1 189:1 192:1 229:1 237:1 248:1 274:1 # avasculaire
1:1 49:1 55:1 69:1 104:1 # l’indice
5:1 14:1 34:1 36:1 86:1 100:1 107:1 196:1 # aires
11:1 83:1 93:1 279:1 # abeille
20:1 26:1 28:1 41:1 131:1 189:1 257:1 # obscurité
31:1 42:1 # mark
8:1 10:1 18:2 20:1 30:1 73:1 183:1 239:1 245:1 299:1 # transmurale
10:1 27:1 28:1 47:1 92:1 145:1 151:1 293:1 # d’hospitalisation
7:1 9:1 30:1 32:1 33:1 47:1 50:1 121:1 205:1 # rétrosternales
1:1 6:1 26:1 34:1 52:1 56:1 69:1 70:1 102:1 149:1 264:1 # américaine
79:1 97:1 124:1 135:1 146:1 188:1 # impavido®
8:1 16:1 26:1 27:1 28:1 36:1 120:1 # l’irritant
82:1 135:1 148:1 154:1 # employé
15:1 16:1 17:1 50:1 89:1 139:1 167:1 171:1 201:1 211:1 # agrément
11:1 20:1 23:1 68:1 102:1 135:1 148:1 # ampleur
33:1 55:1 66:1 69:1 252:1 268:1 # l’exercice
1:1 27:1 28:1 60:1 104:1 209:1 222:1 275:1 # indubitable
39:1 269:1 278:1 # coxibs
14:1 33:1 91:1 114:1 164:1 # bouveret
4:1 81:1 82:1 104:1 145:1 255:1 261:1 # spondylo-épiphyso-métaphysaire
154:1 199:1 # gem
1:1 6:1 29:1 49:1 52:1 58:1 66:1 148:1 189:1 232:1 # discipline
32:1 82:1 224:1 255:1 # stylo
9:1 45:1 59:1 142:1 # l’acte
13:1 27:1 29:1 56:1 58:1 75:1 # catabolisme
35:1 75:1 88:1 110:1 247:1 256:1 # formol
1:1 3:1 19:1 59:1 71:1 127:1 169:1 259:1 270:1 # l’injection
11:1 12:1 48:1 69:1 124:1 131:1 215:1 237:1 282:1 # clavicule
15:1 24:1 43:1 47:1 # buenos
21:1 33:1 64:1 98:1 # fumier
49:1 77:1 113:1 232:1 # wikipedia
12:1 22:1 26:1 42:1 48:1 50:1 58:1 229:1 291:1 # régulariser
9:2 13:1 15:1 16:1 89:1 262:1 # d’attente
12:1 28:1 33:1 77:1 118:1 134:1 # hyperlaxité
10:1 18:1 45:1 72:1 103:1 113:1 186:1 # brachial
7:1 30:1 32:1 39:1 47:1 78:1 189:1 205:1 257:1 # stroboscopique
11:1 117:1 # levée
38:1 53:1 61:2 74:2 92:1 249:1 269:1 # phototoxique
26:1 54:1 69:1 # prick
1:1 6:1 8:1 16:1 52:1 85:1 103:1 120:1 # xanthine
9:1 15:1 16:1 17:1 80:1 89:1 171:1 211:1 262:1 # d’augmenter
26:1 35:1 55:1 69:1 202:1 242:1 # l’orifice
9:1 21:1 26:1 28:1 33:1 168:1 203:1 # boiterie
14:1 33:1 70:1 98:1 111:1 149:1 244:1 # énumérer
44:1 47:1 56:1 69:1 109:1 202:1 242:1 # d’ossification
45:1 # l’accès
7:1 39:1 99:1 144:1 # cockcroft
10:1 12:1 14:1 34:1 36:1 86:1 100:1 107:1 192:1 248:1 274:1 286:1 # ovalaire
70:1 74:1 80:1 111:1 162:1 226:1 260:1 261:1 # auto-généré
9:1 15:1 33:1 77:1 116:1 118:1 134:1 # d’hypertension
58:1 124:1 # vis
36:1 37:1 64:1 # vomir
144:1 215:1 # clcr
26:1 27:1 28:1 70:1 132:1 139:1 199:1 264:1 # héritage
33:1 53:1 78:1 85:1 88:1 93:1 103:1 110:1 210:1 300:1 # thermophile
7:1 26:1 70:1 102:1 149:1 261:1 264:1 # afro-américain
3:1 8:1 11:1 16:1 93:1 120:1 138:1 151:1 173:1 253:1 # antiépileptique
8:1 14:1 35:1 79:1 104:1 188:1 # pandore
9:1 72:1 80:1 # château
14:1 29:1 39:1 59:1 74:1 75:1 127:1 259:1 261:1 # recto-colite
139:1 151:1 199:2 # piégeage
36:1 67:1 124:1 159:1 # myxovirus
20:1 67:1 81:1 91:1 156:1 173:1 # dépourvus
4:1 92:1 130:1 # hong
# c6-c7
49:1 50:1 54:1 55:1 69:1 # préjudice
35:1 48:1 81:1 145:1 159:1 208:1 # sporulé
1:1 10:1 18:1 20:1 65:1 80:1 233:1 291:1 # inaugural
3:1 122:1 199:1 # tige
3:1 7:1 54:1 59:1 60:1 94:1 124:1 163:1 169:1 191:1 231:1 # productivité
22:1 33:2 47:1 77:1 81:1 200:1 243:1 # superposer
10:1 59:1 67:1 69:1 78:1 119:1 151:1 # albopictus
3:1 25:1 36:1 38:1 57:1 61:1 66:1 92:1 204:1 221:1 # cirrhotique
7:1 22:1 47:1 97:1 103:1 170:1 206:1 243:1 251:1 # dyshidrose
59:1 # ctg
4:1 6:1 33:1 # zoner
3:1 22:1 33:1 58:1 64:1 78:1 112:1 146:1 # optimiser
7:1 36:1 37:1 54:1 88:1 91:1 94:1 203:1 235:1 # promouvoir
# cvf
10:1 27:1 28:1 47:1 92:1 145:1 151:1 293:1 # l’hospitalisation
10:1 12:1 22:1 45:1 47:1 59:1 74:1 142:1 207:1 243:1 # galactose
1:1 6:1 52:1 64:1 132:1 167:1 258:1 # l’hémine
18:1 61:1 70:1 85:1 132:1 144:1 194:1 # cryothérapie
3:1 8:1 16:1 67:1 120:1 245:1 253:1 # anti-musk
3:1 13:1 29:1 56:1 69:1 84:1 148:1 202:1 268:1 # explicatif
40:1 42:1 53:1 65:1 78:1 96:1 105:1 212:1 230:1 300:1 # nasopharynx
20:1 22:1 49:1 # diurèse
3:1 11:1 23:1 32:1 58:2 66:1 163:1 # leucistisme
4:1 11:1 48:1 90:1 131:1 188:1 237:1 282:1 # pédoncule
7:1 22:1 67:1 80:1 91:1 109:1 186:1 # brousseau
6:1 7:1 23:1 30:1 63:1 78:1 111:1 205:1 226:1 # neutropénie
7:1 18:1 30:1 35:1 121:1 128:1 139:1 149:1 205:1 # métrorragie
8:1 22:1 31:1 95:1 # selman
67:1 87:1 # usa
7:1 29:1 45:1 87:1 93:1 113:1 144:1 261:1 # sacro-iliaque
1:1 14:1 31:1 34:1 36:1 65:1 86:1 100:1 107:1 128:1 139:1 146:1 233:1 # imaginaire
4:1 26:1 42:1 65:1 # arizona
67:1 117:1 214:1 245:1 # musée
5:1 8:1 14:1 30:1 37:1 43:1 65:1 196:1 # nanomètres
19:1 39:1 49:1 66:1 97:1 99:1 # coccidioïdes
15:1 24:1 55:1 90:1 141:1 285:1 # fluence
27:1 121:1 # béta1
15:1 17:1 130:1 139:1 154:1 199:1 207:1 # l’engagement
87:1 # csa
# csb
7:1 8:1 21:1 31:1 63:1 91:1 98:1 # roumanie
3:1 24:1 25:1 32:1 38:1 39:1 45:1 46:1 57:1 62:1 67:1 91:1 204:1 221:1 227:1 # acoustique
81:1 194:1 # kapo
6:1 8:1 15:1 31:1 50:1 55:1 90:1 167:1 285:1 # rémanence
7:1 35:1 36:1 64:1 # mirror
10:1 15:1 53:1 90:1 96:1 173:1 212:1 225:1 # l’encéphalite
3:1 8:1 16:1 50:1 113:1 120:1 139:1 201:1 207:1 253:1 # antiagrégants
67:1 70:1 98:1 149:1 159:1 # humérus
4:1 27:1 81:1 102:1 135:1 # tampon
9:1 15:1 32:1 41:1 47:1 49:1 61:1 104:1 # ostéotendineux
9:1 15:1 19:1 44:1 45:1 59:1 73:1 142:1 261:1 # tensio-actif
39:1 75:1 83:1 # coll
2:1 4:1 37:1 59:1 65:1 74:1 106:1 127:1 259:1 # gonadectomisés
3:1 4:1 19:1 51:1 71:1 76:1 82:1 99:1 131:1 226:1 # élocution
4:1 21:1 37:1 39:1 43:1 64:1 101:1 298:1 # économie
12:1 20:1 48:1 80:1 200:1 255:1 # laurylsulfate
15:1 16:1 17:1 18:1 24:1 25:1 46:1 89:1 144:1 154:1 171:1 211:1 # craquement
12:1 24:1 25:1 38:1 40:1 46:1 57:1 62:1 64:1 148:1 # plasmique
3:1 13:1 27:1 28:1 82:1 84:1 148:1 203:1 268:1 # exploitation
9:1 15:1 20:1 26:1 61:1 81:1 141:1 148:1 232:1 # pluripotentes
43:1 146:1 176:1 216:1 217:1 245:1 287:1 # d’immunoglobuline
3:1 10:1 13:1 31:2 35:1 84:1 110:1 126:1 247:1 254:1 256:1 290:1 # malformative
4:1 10:1 11:1 15:1 16:1 43:1 88:1 89:1 108:1 192:1 # monovalent
15:1 21:1 73:1 151:2 232:1 # pipiens
14:1 26:1 124:1 191:1 # rivière
1:1 6:1 8:1 23:1 52:1 67:1 87:1 130:1 291:1 292:1 # sanguineus
9:1 13:1 23:1 27:1 32:1 40:1 125:1 156:1 192:1 283:1 # dévastateur
8:1 22:1 73:1 236:1 299:1 # danse
45:1 72:1 192:1 210:1 # vache
17:1 29:1 58:1 215:1 240:1 # cyclisme
5:1 6:1 45:1 152:1 # acnes
14:1 20:1 23:1 93:1 101:1 131:1 292:1 # écureuil
14:1 20:1 23:1 39:1 68:1 91:1 101:1 156:1 # découvreur
21:1 26:1 44:1 70:1 264:1 278:1 # sibérie
1:1 29:1 39:1 73:1 75:1 83:1 # collins
81:1 83:1 95:1 223:1 # powell
22:1 29:1 33:1 58:1 109:1 148:1 # plisser
8:2 49:1 56:1 69:1 79:1 96:1 104:1 194:1 # handicapantes
24:1 25:1 38:1 46:1 49:1 57:1 62:1 105:1 231:1 # sodique
33:1 82:1 148:1 156:1 173:1 # déployer
3:1 9:1 32:1 58:1 80:1 226:1 # autiste
67:1 216:1 244:1 # yunus
14:1 28:1 29:2 30:1 64:1 83:1 93:2 # millilitre
17:1 37:1 92:1 287:1 # d’homme
3:1 101:1 131:1 202:1 226:1 268:1 # exécutif
11:1 48:1 131:1 237:1 268:1 282:1 # -culex
50:1 54:1 58:1 66:1 101:1 135:1 146:1 219:1 # imprécis
21:1 33:1 50:1 128:1 # réfugier
13:1 26:1 31:1 41:1 70:1 80:1 113:1 254:1 264:1 # matériau
130:1 # cngb3
11:1 15:1 33:1 48:1 56:1 90:1 194:1 200:1 282:1 # encapsuler
39:1 75:1 83:1 199:1 # collège
3:1 13:1 27:1 32:1 67:1 84:1 202:1 291:1 # gustatif
1:1 3:1 5:1 19:1 32:1 71:1 130:1 199:1 # l’ingestion
58:1 124:1 # l’avis
34:1 36:1 100:1 # d’air
49:1 97:1 # did
14:1 35:1 39:1 127:1 # record
7:1 47:1 75:1 105:1 118:1 141:1 170:1 251:1 275:1 # hydrosoluble
22:1 23:1 75:1 81:1 188:1 261:1 # pseudo-polyarthrite
8:1 9:1 13:1 32:1 37:1 58:1 64:1 65:1 74:1 # anatomiste
2:1 4:1 37:1 59:1 65:1 74:1 106:1 127:1 259:1 # gonadectomie
8:1 12:1 17:1 37:1 43:1 123:1 149:1 # mélanome
32:1 33:1 73:1 # ernst
18:1 54:1 145:1 # spray
3:1 4:1 6:1 19:1 28:1 49:1 51:1 71:1 76:1 106:1 213:1 301:1# additionner
1:1 6:1 34:1 52:1 91:1 188:1 # douzaine
53:1 58:1 64:1 132:1 145:1 167:1 # l’hémisphère
# tgf
4:1 268:1 # exon
24:1 95:1 119:1 226:1 245:1 # mutuel
1:1 3:1 5:1 6:1 13:1 27:1 32:1 52:1 84:1 152:1 # statines
1:1 29:1 130:1 # kling
3:1 8:1 16:1 18:1 40:1 42:1 44:1 79:1 120:1 232:1 253:1 277:1 # antiparasitaire
4:1 9:1 16:1 18:1 33:1 39:1 45:1 262:1 298:1 # raconter
9:1 13:1 23:1 27:1 37:1 39:1 125:1 226:1 245:1 283:1 287:1 # commutateur
11:1 14:1 15:1 16:1 27:1 89:1 222:1 # rentable
33:1 114:1 # verbe
# rh1
9:1 33:1 49:1 59:1 69:1 # dicter
3:1 28:1 44:1 47:1 81:1 268:1 # d’exposition
1:1 3:1 6:1 13:1 27:1 32:1 52:1 84:1 # statine
21:1 33:1 56:1 129:1 # caféier
18:1 19:1 49:1 72:1 103:1 106:1 146:1 261:1 # radio-chimiothérapie
75:1 77:1 81:1 134:1 172:1 # polype
15:1 39:1 47:1 77:1 78:1 104:1 188:1 189:1 # endoscope
28:1 58:1 131:1 189:1 209:1 292:1 # biscuit
1:1 3:1 21:1 23:1 64:1 197:1 226:1 244:1 258:1 # minutieux
7:1 12:1 32:1 41:1 47:1 70:1 81:1 261:1 # postéro-latérale
8:1 9:1 32:1 43:1 174:1 # stefano
7:1 9:1 32:1 67:1 257:1 # robuste
162:1 # néo
9:1 28:1 33:1 82:1 148:1 168:1 203:1 268:1 # exploiter
11:1 44:1 58:1 222:1 244:1 278:1 292:1 # nuisible
33:1 50:1 186:1 199:1 # abréger
6:1 8:1 16:1 33:1 58:1 87:1 111:1 120:1 128:1 # énergisant
31:1 39:1 42:1 45:1 53:1 96:1 110:1 124:1 212:1 290:1 # pharmacovigilance
1:1 3:1 28:1 103:1 209:1 278:1 # d’inhibition
8:1 13:1 16:1 18:1 27:1 118:1 120:1 170:1 295:1 # hydratant
3:1 8:1 13:1 16:1 56:1 69:1 84:1 120:1 263:1 278:1 # icatibant
43:1 # noël
1:1 6:1 20:1 26:1 52:1 # l’urine
10:1 12:1 27:1 59:1 64:1 69:1 102:1 293:1 # lamictal
15:1 17:1 33:2 110:1 218:1 220:1 # enfermer
3:1 15:1 16:1 17:1 89:1 146:1 171:1 211:1 # bâtiment
7:1 22:1 44:1 47:1 58:1 109:2 154:1 201:1 # grossissement
4:1 7:1 10:1 56:1 72:1 92:1 99:1 104:1 170:1 251:1 # chondrocalcinose
49:1 231:1 # oddi
12:1 24:1 25:1 40:1 46:1 # flasque
164:1 # behçet
37:1 39:1 44:1 48:1 135:1 202:1 # compulsif
58:1 87:1 124:1 # visa
4:1 35:1 43:1 # borgonovo
7:1 15:1 16:1 41:1 45:1 59:1 70:1 89:1 142:1 257:1 263:1 # entérobactéries
33:1 42:1 72:1 96:1 101:1 156:1 199:1 # décharger
20:1 48:1 50:1 82:1 99:1 121:1 131:1 237:1 261:1 # oculo-urétro-synovial
9:1 13:1 20:1 23:1 68:1 125:1 147:1 192:1 208:1 283:1 # élévateur
1:1 3:1 6:1 39:1 52:1 61:1 63:1 69:1 # nicotine
9:1 32:1 33:1 37:1 43:1 61:1 64:1 74:1 # sternotomie
12:1 17:1 80:1 83:1 93:1 98:1 291:1 292:1 # guillaume
3:1 4:1 14:1 28:1 32:1 39:1 73:1 119:1 127:1 298:1 # reconstitution
15:1 16:1 30:1 50:2 89:1 117:2 # réentrée
10:1 22:1 37:1 47:1 88:1 92:1 243:1 268:1 # homosexualité
12:1 40:1 64:1 74:1 78:1 148:1 240:1 272:1 # cytoplasmique
1:1 33:1 41:1 50:1 114:1 116:1 186:1 # invertébré
8:1 22:1 73:1 299:1 # l’anse
8:1 10:1 21:1 65:1 82:1 128:1 176:1 # analogie
7:1 11:1 30:1 53:1 59:1 78:1 118:1 127:1 205:1 259:1 300:1 # électrophysiologie
8:2 49:1 56:1 69:1 79:1 96:1 104:1 194:1 # handicapante
17:1 49:1 113:1 # media
11:1 23:1 114:1 # fleuve
3:1 4:1 14:1 28:1 32:1 39:1 73:1 119:1 127:1 298:1 # reconstituer
1:1 16:1 27:1 45:1 # intacs
# l’«
12:1 13:1 47:1 66:1 74:1 83:1 93:1 189:1 203:1 # oscillatoire
4:1 7:1 21:1 44:1 64:1 69:1 144:1 161:1 162:1 # micronésie
3:1 49:1 61:1 97:1 163:1 208:1 215:1 244:1 # nucléotidiques
59:1 90:1 98:1 119:1 216:1 # punctum
2:1 3:1 5:1 26:1 112:1 133:1 144:1 189:1 202:1 232:1 # descriptif
# sdm
1:1 4:1 19:1 40:1 44:1 51:1 192:1 # l’invasion
145:1 # spp
6:1 23:1 29:1 122:1 197:1 # ligneux
23:1 197:1 207:1 # gazeux
1:1 14:1 16:1 33:1 41:1 201:1 # d’intégrer
2:1 14:1 15:1 16:1 20:1 89:1 119:1 # denture
72:1 101:1 127:1 210:1 # d’échec
22:1 27:1 53:1 118:1 121:1 149:1 194:1 206:1 # métaphyse
1:1 4:1 6:1 29:1 52:1 # online
6:1 # règne
9:1 17:1 35:1 116:1 154:1 # d’avortement
4:1 5:1 10:1 11:1 39:1 55:1 108:1 157:1 189:1 192:1 298:1 # convalescent
7:1 14:1 54:2 78:1 94:1 135:1 146:1 # impropre
44:1 47:1 58:1 74:1 112:1 # ptosis
10:1 18:1 44:1 53:1 82:1 113:1 176:1 194:1 201:1 # sialographie
9:1 18:1 28:1 30:1 34:1 168:1 183:1 # traite
3:1 13:1 40:1 66:1 84:1 99:1 105:1 109:1 113:1 202:1 # associatif
9:1 15:1 26:1 42:2 65:1 79:1 113:1 116:1 277:1 # partenariat
4:2 10:1 43:1 65:1 82:1 88:1 99:1 215:1 # monoclonale
9:1 13:1 18:1 31:1 36:1 74:1 78:1 102:1 151:1 254:1 283:1 # topiramate
36:1 116:1 # l’irt
3:1 10:1 13:1 25:1 27:1 28:1 29:1 84:1 202:1 246:1 # qualitatif
7:1 11:1 47:1 75:1 214:1 # roséole
20:1 22:1 26:1 33:1 58:1 101:1 131:1 214:1 # sécuriser
1:1 8:1 27:1 32:1 55:1 73:1 90:1 285:1 # instance
91:1 # ouïe
1:1 44:1 81:1 118:1 134:1 161:1 162:1 # hypokinésie
91:1 226:1 # about
12:1 31:1 45:1 48:1 131:1 229:1 237:1 # macula
10:1 49:1 113:1 149:1 # médial
1:1 6:1 31:1 33:1 42:1 52:1 128:1 # marginer
17:1 66:1 146:1 268:1 # cimex
9:1 20:1 23:1 59:1 68:1 125:1 127:1 147:1 218:1 259:1 # effecteur
5:1 13:1 21:1 27:1 79:1 80:1 85:1 103:1 # taupathies
3:1 26:1 28:2 41:1 66:1 69:1 144:1 # criticité
59:1 # tct
5:1 11:1 22:1 91:1 105:1 109:1 148:1 157:1 # souplesse
9:1 28:1 33:1 50:1 144:1 151:1 168:1 173:1 # crépiter
3:1 35:1 39:1 67:1 91:1 105:1 116:1 # sous-cortical
263:1 # hba1c
11:1 14:1 27:1 91:1 188:1 222:1 226:1 # redoutable
9:1 15:1 17:1 28:1 124:1 154:1 168:1 171:1 # l’évitement
4:1 16:1 88:1 102:1 # d’amont
1:1 6:1 8:1 16:1 52:1 74:1 120:1 203:1 # antoine
8:1 42:1 56:1 65:1 # canard
10:1 11:1 29:1 50:1 58:1 87:1 222:1 246:1 # réalisable
3:1 35:1 40:1 50:1 105:1 109:1 116:1 146:1 # réassortiment
4:2 16:1 19:1 39:1 44:1 51:1 67:1 119:1 298:1 # contusion
20:1 39:1 42:1 79:1 91:1 140:1 241:1 252:1 277:1 # parcours
24:1 29:1 36:1 45:1 83:1 93:1 131:1 279:1 # accueillir
1:1 9:2 15:1 16:2 33:1 89:1 262:2 # intenter
1:1 8:1 16:1 25:1 27:1 120:1 121:1 292:1 # inquiétant
36:1 42:1 67:1 79:1 124:1 159:1 277:1 # parvovirus
22:1 40:1 82:1 143:1 # loase
14:1 34:1 36:1 82:1 86:1 100:1 107:1 257:1 263:1 # lobaire
20:1 36:1 60:1 66:1 252:1 # durcir
7:1 17:1 18:1 33:1 54:1 94:1 102:1 176:1 201:1 287:1 # programmer
10:1 15:1 16:1 17:1 29:1 89:1 146:1 171:1 211:1 246:1 271:1 # d’aliments
3:1 7:1 22:1 33:1 58:1 61:1 257:1 # robotiser
1:1 6:1 19:1 52:1 64:1 72:1 103:1 146:1 # chimiokines
28:1 41:1 49:1 97:1 124:1 # avidité
24:1 25:1 29:1 38:1 46:1 57:1 62:1 85:1 118:1 121:1 149:1 255:1 # méthylique
8:2 18:1 27:1 30:1 73:1 131:1 183:1 189:1 226:1 239:1 299:1 # transcutanée
72:1 75:1 82:1 92:1 128:1 176:1 198:1 # psychologie
95:1 # kel1
7:1 12:1 30:1 40:1 53:1 78:1 92:1 205:1 222:1 249:1 257:1 300:1 # trophoblaste
# kabuki
1:1 151:1 # pin
5:1 22:1 40:1 143:1 # myases
9:1 28:1 48:1 151:1 168:1 # pulpite
1:1 7:1 41:1 53:1 59:1 70:1 90:1 103:1 145:1 # sphinctérotomie
# ppc
8:1 117:1 162:1 213:1 # l’année
8:1 19:1 63:1 128:1 192:1 213:1 # giovanni
28:1 44:1 119:1 # situ
3:1 4:1 7:1 13:1 54:1 75:1 82:1 84:1 94:1 130:1 207:1 # prolongation
# μg·l-1
26:1 30:1 33:1 77:1 116:1 118:1 134:1 297:1 # l’hypertriglycéridémie
31:1 34:1 37:1 106:1 188:1 210:1 236:1 # hebdomadaire
2:1 15:1 36:1 43:1 67:1 106:1 124:1 159:1 # adenovirus
7:1 30:1 32:1 40:1 105:1 205:1 207:1 261:1 # œso-gastro-duodénale
2:1 8:1 18:1 20:1 23:1 68:1 104:1 201:1 239:1 # grandeur
11:1 20:1 21:1 23:1 44:1 50:1 68:1 148:1 161:1 # pleurésie
10:1 15:1 29:1 38:1 53:1 90:1 96:1 173:1 212:1 225:1 246:1 # encéphalique
1:1 16:1 25:1 292:1 # quint
8:1 12:1 16:1 120:1 135:1 146:1 148:1 # l’implant
10:1 11:1 21:1 33:1 83:1 128:1 # d’allergie
21:1 26:1 30:1 53:1 121:1 149:1 297:1 # ph-métrie
1:1 6:1 27:1 28:1 33:1 52:1 64:1 102:1 124:1 258:1 # vitaminer
3:1 4:1 6:1 39:1 59:1 124:1 127:1 169:1 191:1 213:1 259:1 298:1 301:1# connectivites
10:1 53:1 96:1 212:1 # alphav
8:1 28:1 53:1 96:1 128:1 130:1 135:1 172:1 212:1 273:1 # lymphangite
13:1 31:1 74:1 75:1 82:1 98:1 176:1 254:1 # rhumatologie
22:1 33:1 67:1 # user
3:1 35:1 36:1 40:1 105:1 109:1 116:1 # assortir
3:1 12:1 13:1 30:1 32:1 40:1 48:1 84:1 159:1 207:1 229:1 # gastrulation
1:1 10:1 29:1 58:1 65:1 128:1 139:1 192:1 233:1 246:1 # vaginalis
3:1 13:1 18:1 19:1 20:1 71:1 84:1 150:1 173:1 295:1 # l’épuration
14:1 34:1 36:1 42:1 79:1 86:1 100:1 107:1 174:1 277:1 # parfaire
102:1 135:1 # amp
7:1 9:1 23:1 125:1 144:1 197:1 # croûteux
# abd
# abo
7:1 37:1 85:1 99:1 235:1 240:1 265:1 272:1 # thrombocytopénique
9:1 28:1 37:1 39:1 64:1 287:1 # committee
1:1 6:1 14:1 52:1 279:1 # reine
1:1 3:1 22:1 32:1 43:1 47:1 206:1 240:1 243:1 284:1 # cystinose
72:1 88:1 91:1 96:1 139:1 163:1 199:1 # mouchage
24:1 25:1 38:1 46:1 57:1 62:1 64:1 85:1 272:1 # rythmique
75:1 78:1 81:1 208:1 # léopold
7:1 54:1 66:1 78:1 94:1 101:1 113:1 # propécia
29:1 39:1 69:1 95:1 210:1 257:1 263:1 # d’helicobacter
1:1 22:1 26:1 30:1 43:1 47:1 69:1 72:1 103:1 243:1 284:1 297:1 # trichinose
1:1 3:1 13:1 31:1 35:1 38:1 84:1 110:1 204:1 220:1 247:1 254:1 256:1 290:1 # informatique
31:1 45:1 98:1 200:1 # sumac
11:1 39:1 63:1 69:1 75:1 83:1 # nicolle
1:1 6:1 35:1 52:1 81:1 114:1 116:1 266:1 279:1 # veine-porte
45:1 59:1 142:1 # act
4:1 6:1 72:1 74:2 80:1 99:1 226:1 # autochtone
77:1 82:1 91:1 # loupe
14:1 15:1 30:1 37:1 104:1 188:1 # endomètre
4:1 15:1 16:1 17:1 74:1 89:1 171:1 211:1 # menton
17:1 # âme
1:1 6:1 26:1 213:1 301:1# rinne
7:1 11:1 30:1 37:1 59:1 127:1 205:1 235:1 259:1 # électromyographique
3:1 13:1 84:1 202:1 236:1 269:1 # oxydatif
17:1 18:1 102:1 170:1 # drame
4:1 15:1 16:1 26:1 30:1 38:1 39:1 55:1 89:1 90:1 285:1 297:1 298:1 # concentrique
24:1 33:2 77:1 119:1 121:1 # perpétuer
14:1 42:1 # are
4:2 43:1 50:1 81:1 104:1 173:1 # non-répondant
7:1 24:1 25:1 33:1 46:1 77:1 164:1 # perroquet
6:1 14:1 17:1 20:1 74:1 91:1 154:1 164:1 # retournement
14:1 33:1 70:1 260:1 # gérer
18:1 29:1 36:1 58:1 64:1 93:1 209:1 # mirabilis
3:1 13:1 18:1 19:1 71:1 84:1 150:1 186:1 208:1 225:1 295:1 # célébration
6:1 122:1 124:1 # vigne
3:1 4:1 13:1 19:1 27:1 51:1 59:1 70:1 71:1 76:1 84:1 150:1 158:1 159:1 163:1 # éructation
33:1 35:1 39:1 44:1 69:1 75:1 82:1 114:1 140:1 # versicolor
12:1 27:1 45:1 48:1 59:1 77:1 127:1 131:1 145:1 229:1 237:1 259:1 # spectaculairement
10:1 13:1 14:1 36:1 74:1 86:1 203:1 208:1 # aléatoire
14:1 30:1 32:1 37:1 40:1 59:1 74:1 127:1 207:1 259:1 # gastrectomie
21:1 91:1 128:1 # bougie
9:1 14:1 20:1 119:1 268:1 # texture
21:1 63:1 111:1 260:1 # génie
9:1 28:1 33:1 128:1 139:1 168:1 # agiter
25:1 38:1 42:1 49:1 56:1 57:1 99:1 267:1 # myocardiques
8:1 11:1 130:1 217:1 # l’angle
7:1 17:1 33:1 56:1 91:1 102:1 216:1 # cameroun
8:1 16:1 27:1 32:1 49:1 58:1 120:1 # distant
61:1 77:1 82:1 96:1 134:1 148:1 194:1 224:1 # haplotype
3:1 29:1 48:1 66:1 69:1 148:1 232:1 245:1 # multiplicité
4:1 17:1 33:1 35:1 39:1 110:1 220:1 247:1 256:1 298:1 # conformer
22:1 26:1 58:1 70:1 75:1 81:1 149:1 172:1 264:1 273:1 # polymériser
13:1 27:1 58:1 63:1 164:1 216:1 271:1 # etats-unis
4:1 21:1 58:1 63:1 81:1 105:1 109:1 203:1 213:1 # poissonnier
4:1 14:1 36:1 39:1 66:1 70:1 220:1 252:1 298:1 # circonférentiel
11:1 66:1 80:1 83:1 93:1 163:1 174:1 # faucille
7:1 11:1 37:1 64:1 69:1 75:1 88:1 144:1 235:1 # micromole
1:1 3:1 28:1 33:1 55:1 90:1 116:1 119:1 285:1 # incertitude
5:1 11:1 44:1 113:1 118:1 157:1 255:1 # hylesia
9:1 26:1 32:1 33:1 35:1 58:1 210:1 # herboristerie
11:1 18:1 34:1 83:1 93:1 186:1 # braille
28:1 30:1 50:1 64:1 167:1 268:1 # l’extrémité
8:1 12:1 26:1 30:1 34:1 48:1 113:1 130:1 229:1 248:1 291:1 297:1 # triangulaire
1:1 6:1 15:1 16:1 52:1 64:1 89:1 146:1 258:1 287:1 # imminent
10:1 14:1 31:1 34:1 36:1 79:1 86:1 100:1 107:1 # palmaire
13:1 27:1 45:1 72:1 210:1 # attache
15:1 27:1 63:1 113:1 # taenia
42:1 79:1 98:1 277:1 # parfum
8:2 16:1 47:1 82:1 87:1 120:1 255:1 # ankylosante
11:1 18:1 20:1 131:1 222:1 # curable
7:1 10:1 61:1 85:1 115:1 # almroth
29:1 34:1 58:1 109:1 174:1 222:1 278:1 # affaiblissement
15:1 44:1 73:1 156:1 202:1 218:1 # défensif
4:1 8:1 19:1 29:1 51:1 130:1 139:1 207:1 213:1 217:1 # aganglionnaire
12:1 32:1 40:1 58:1 74:1 78:1 103:1 148:1 # histoplasmose
9:1 23:1 26:1 48:1 69:1 125:1 131:1 139:1 201:1 237:1 # agriculteur
18:1 33:1 114:1 # vera
8:1 11:1 33:1 48:1 213:1 244:1 282:1 # annuler
22:1 27:1 33:1 58:1 109:1 151:1 194:1 # tapisser
3:1 35:1 39:2 99:1 116:1 141:1 163:1 217:1 # glucocorticoïdes
45:1 # d’accès
9:1 28:1 168:1 203:1 # boite
4:1 13:1 19:1 27:1 51:1 85:1 103:1 141:1 217:1 226:1 # glutathion
18:1 26:1 41:1 42:1 45:1 56:1 58:1 59:1 70:1 142:1 264:1 267:1 # caractérisation
6:1 7:1 28:1 30:1 176:1 203:1 205:1 289:1 # goitrogènes
2:1 15:1 50:1 117:1 # denrée
40:1 66:1 113:1 174:1 189:1 # fascia
1:1 3:1 6:1 11:1 15:1 16:1 22:1 52:1 83:1 89:1 95:1 223:1 253:1 # sentinelles
9:1 33:1 35:1 81:1 116:1 135:1 154:1 # emporter
11:1 40:1 48:1 131:1 189:1 237:1 263:1 282:1 # bascule
9:1 14:1 55:1 127:1 164:1 # recette
32:1 41:1 50:1 61:1 70:1 77:1 134:1 224:1 # stéréotyper
9:1 13:1 18:1 28:1 30:1 66:1 183:1 283:1 295:1 # citrate
8:1 9:1 16:1 20:1 23:1 68:1 72:1 96:1 120:1 125:1 147:1 262:1 # chanteur
1:1 9:1 15:1 16:1 20:1 23:1 68:1 89:1 114:1 125:1 147:1 262:1 # inventeur
3:1 13:1 19:1 27:1 39:1 42:1 59:1 71:1 84:1 150:1 252:1 # coarctation
14:1 33:1 36:1 44:1 86:1 156:1 161:1 # désirer
1:1 15:1 16:1 17:1 30:1 32:1 73:1 89:1 98:1 159:1 171:1 211:1 # instrumental
18:1 30:1 69:1 183:1 242:1 # trafic
1:1 6:1 8:1 50:1 52:1 63:1 111:1 130:1 266:1 # rénine-angiotensine-aldostérone
114:1 # vegf
7:1 24:1 33:1 49:1 54:1 94:1 122:1 231:1 291:1 # prodiguer
14:1 17:1 33:1 186:1 # brehmer
13:1 18:1 139:1 192:1 201:1 # d’aggravation
13:1 41:1 56:1 67:1 91:1 105:1 # sous-catégorie
36:1 59:1 252:1 # l’irct
11:1 # buffle
3:1 13:1 26:1 56:1 69:1 70:1 84:1 202:1 242:1 264:1 # vérification
# ε4
53:1 74:1 78:1 96:1 99:1 139:1 212:1 240:1 272:1 # phagocytophilum
1:1 7:1 9:1 16:1 33:1 176:1 262:1 # l’interrogatoire
19:1 37:1 42:1 49:1 56:1 149:1 207:1 267:1 # cardiomégalie
# tbx5
9:1 28:1 29:1 168:1 # myélite
58:1 63:1 119:1 216:1 # tunis
3:1 131:1 226:1 # cuti
4:1 45:1 105:1 # jackson
3:1 8:1 16:1 72:1 92:1 120:1 198:1 232:1 253:1 # antipsychotique
7:1 26:1 32:1 58:1 64:1 69:1 99:1 144:2 # microcristallin
14:1 24:1 33:1 141:1 # refluer
4:1 16:1 25:1 # qu’ont
3:1 7:1 13:1 27:1 61:1 84:1 115:1 202:1 # rotatif
9:1 13:1 85:1 # athlète
14:1 22:1 33:1 # sevrer
15:1 16:1 27:1 88:1 89:1 102:1 263:1 # entamoeba
1:1 3:1 5:1 32:1 114:1 122:1 # d’investigations
14:1 81:1 139:1 201:1 231:1 236:1 # podagre
12:1 19:1 47:1 49:1 72:1 102:1 # chlamydiose
5:1 33:1 109:1 200:1 # essuyer
4:1 9:1 16:1 92:1 262:1 # honte
1:1 3:1 6:1 32:1 52:1 206:1 240:1 # cystine
3:1 13:1 19:1 56:1 60:1 71:1 84:1 150:1 163:1 # d’éducation
24:1 25:1 38:1 46:1 57:1 62:1 63:1 111:1 145:1 148:1 208:1 # splénique
22:1 47:1 74:1 99:1 240:1 243:1 268:1 272:1 # exocytose
131:1 263:1 275:1 # cuba
5:1 22:2 40:1 49:1 58:1 143:1 # diseases
8:1 16:1 18:1 91:1 105:1 120:1 239:1 # souffrant
1:1 9:1 28:1 103:1 168:1 209:1 278:1 # d’inhibiteurs
9:1 49:1 61:1 # dizygote
33:1 39:1 91:1 114:1 116:1 # couvert
6:1 85:1 118:1 121:1 149:1 255:1 289:1 # méthylène
18:1 30:1 50:1 65:1 111:1 183:1 268:1 # extra-rénale
11:1 67:1 79:1 88:1 91:1 102:1 135:1 148:1 154:1 # pamplemousse
18:1 53:2 61:1 74:1 92:1 176:1 194:1 201:1 249:1 # photographie
3:1 7:1 30:1 35:1 39:2 61:1 69:1 116:1 205:1 # corticotrope
9:1 15:1 17:1 42:1 79:1 116:1 154:1 156:1 171:1 173:1 277:1 # départemental
1:1 11:1 64:1 83:1 93:1 124:1 154:1 258:1 # villemin
56:1 97:1 99:1 124:1 156:1 194:1 200:1 # vidéocapsule
14:1 22:1 27:1 34:1 36:1 50:1 86:1 100:1 107:1 121:1 127:1 144:1 # secrétaire
10:1 29:1 246:1 # alii
8:1 21:1 26:1 30:1 31:1 37:1 43:1 121:1 149:1 297:1 # manométrie
15:1 28:1 49:1 66:1 69:1 77:1 104:1 194:1 # appendicite
26:1 28:1 29:1 35:1 58:1 74:1 215:1 # clitoris
10:1 82:1 # aloe
13:1 55:1 74:1 79:1 83:1 95:1 99:1 132:1 173:1 223:1 # hépatocellulaire
14:1 35:1 82:1 255:1 # pylore
50:1 98:1 149:1 161:1 200:1 # résumé
1:1 6:1 26:1 35:1 52:1 95:1 122:1 128:1 # originel
13:1 50:1 139:1 201:1 207:1 # agrégat
8:1 22:1 40:1 53:1 65:1 96:1 143:1 194:1 212:1 # anaphase
1:1 15:1 29:1 90:1 215:1 # enclin
2:1 23:1 72:1 189:1 210:1 226:1 271:1 # deutsche
61:1 82:1 # lot
1:1 35:1 43:1 103:1 117:1 132:1 284:1 # rhinorrhée
81:1 118:1 134:1 167:1 172:1 176:1 217:1 225:1 # hypoglycémiant
13:1 26:1 30:1 72:1 103:1 113:1 198:1 297:1 # psychiatrie
18:1 40:1 42:1 87:1 109:1 186:1 # brassard
# lsf
10:1 12:1 31:1 45:1 126:1 144:1 273:1 # lacrymal
22:1 26:1 33:1 58:1 186:1 # briser
33:1 49:1 50:1 122:1 199:1 # rédiger
7:1 10:1 11:1 35:1 56:1 101:1 108:1 261:1 # oro-fécale
15:1 73:1 77:1 156:1 173:1 # dépens
13:1 45:1 72:1 96:1 # achat
26:1 56:1 69:1 172:1 # lyrica
5:1 11:1 48:1 157:1 282:1 # jules
10:1 26:1 30:1 56:1 61:1 66:1 81:1 232:1 297:1 # calcipotriol
3:1 4:1 18:1 19:1 45:1 51:1 59:1 71:1 76:1 142:1 169:1 270:1 276:1 # effraction
9:1 33:1 91:1 226:1 # s’ajouter
7:1 9:1 31:1 35:1 81:1 135:1 154:1 261:1 # temporo-mandibulaires
8:1 31:1 77:1 145:1 154:1 213:1 # spemann
4:1 21:1 63:1 82:1 99:1 215:1 # myoclonie
11:1 255:1 263:1 # bayle
4:1 7:1 21:1 63:1 77:1 # peyronie
14:1 33:1 131:1 191:1 292:1 # cuivrer
14:1 15:1 16:1 39:1 70:1 89:1 132:1 # cohérent
31:1 194:1 # map
8:1 31:1 # man
28:1 35:1 63:1 78:1 81:1 116:1 119:1 216:1 # opportunité
4:1 6:1 7:1 37:1 53:1 70:1 88:1 132:1 235:1 # phéromone
4:1 6:1 33:1 39:1 102:1 104:1 236:1 298:1 # condamner
22:1 31:1 40:1 143:1 # n-smase
7:1 8:1 9:1 31:1 35:1 37:1 81:1 135:1 154:1 235:1 # temporomandibulaire
3:1 7:1 9:1 13:1 27:1 28:1 32:1 47:1 54:1 84:1 94:1 168:1 # prostatite
17:1 # meg
9:1 15:1 16:1 89:1 114:1 262:1 # vente
4:1 19:1 26:1 51:1 70:1 264:1 # kérion
8:1 18:1 37:1 58:1 64:1 104:1 188:1 214:1 239:1 # randomisé
3:1 35:1 59:1 90:1 110:1 169:1 202:1 216:1 247:1 256:1 # punctiforme
7:1 14:1 36:1 54:1 58:1 86:1 94:1 105:1 124:1 203:1 # provisoire
1:1 18:1 24:1 34:1 42:1 79:1 141:1 220:1 277:1 # parainfluenzae
6:1 10:1 29:1 33:1 122:1 246:1 # aligner
7:1 54:1 78:1 94:1 # koprowski
6:1 8:1 18:1 39:1 72:1 99:1 239:1 265:1 # cochrane
4:1 6:1 41:1 53:1 92:1 173:1 208:1 249:1 # téléphone
14:1 159:1 201:1 # gruyère
7:1 58:1 144:1 203:1 214:1 # croisé
8:1 32:1 37:1 47:1 74:1 82:1 255:1 # ankylostomiase
3:1 18:1 45:1 50:1 59:1 142:1 169:1 202:1 # réfractif
1:1 2:1 3:1 5:1 13:1 27:1 32:1 34:1 65:1 133:1 233:1 # destinataire
7:1 14:1 33:1 35:2 39:1 257:1 # corroborer
75:1 82:1 85:1 92:1 121:1 149:1 176:1 188:1 231:1 # méthodologie
1:1 3:1 9:1 13:1 20:1 23:1 28:1 63:1 68:1 113:1 125:1 147:1 283:1 # initiateur
14:1 20:1 33:1 35:1 72:1 82:1 159:1 # chlorurer
12:1 75:1 # ebola
1:1 9:1 15:1 16:1 33:1 114:1 262:1 # d’intervention
2:1 48:1 64:1 97:1 102:1 174:1 200:1 281:1 # sulfamide
4:1 12:1 39:1 45:1 298:1 # flacon
1:2 6:1 42:1 52:1 63:1 128:1 # arginine
14:1 33:1 70:1 # aérer
15:1 44:1 50:1 54:1 73:1 194:1 210:1 # appréhension
1:1 151:1 173:1 # pépin
33:1 47:1 64:1 77:1 110:1 145:1 # azoospermie
14:1 17:1 33:1 154:1 186:1 # membrer
10:1 13:1 27:1 42:1 56:1 96:1 # catarrhal
3:1 21:1 32:1 40:1 65:1 230:1 # dynastie
12:1 13:1 101:1 215:1 # éclat
35:1 88:1 114:1 # morve
4:1 6:1 16:1 27:1 88:1 139:1 # montagne
6:1 13:1 18:1 41:1 70:1 74:1 176:1 289:1 295:1 # tératogène
13:1 15:1 16:1 17:1 18:1 27:1 89:1 139:1 171:1 211:1 # fragmentation
15:1 19:1 42:1 49:1 56:1 99:1 104:1 188:1 267:1 # endocardiose
4:1 13:1 41:1 43:1 56:1 65:1 88:1 99:1 111:1 # monocaténaires
4:1 9:1 20:1 23:1 39:1 59:1 60:1 68:1 104:1 125:1 147:1 163:1 298:1 # conducteur
3:1 48:1 50:1 69:1 82:1 99:1 121:1 131:1 237:1 240:1 # réticulocytaire
7:1 8:1 37:1 85:1 235:1 265:1 269:1 # thromboxane
58:1 124:1 236:1 # davis
2:1 5:1 48:1 80:1 87:1 133:1 # desault
24:1 25:1 26:1 38:1 46:1 57:1 62:1 118:1 170:1 # hydrique
13:1 21:1 78:1 79:1 85:1 88:1 103:1 132:1 167:1 # hémopathie
2:1 26:1 35:1 82:1 97:1 281:1 # floride
19:1 22:1 29:1 47:1 70:1 83:1 243:1 255:1 # bérylliose
9:1 13:1 27:1 28:1 29:1 45:1 66:1 93:1 174:1 283:1 # facilitateur
8:1 10:1 18:1 27:1 28:1 30:1 31:1 34:1 126:1 183:1 # maltraitances
11:1 39:1 75:1 101:1 # l’école
1:1 15:1 26:1 43:1 75:1 99:1 104:1 144:1 188:1 284:1 # endocrinologue
15:1 16:1 17:1 89:1 154:1 171:1 199:1 211:1 # jugement
10:1 11:1 18:1 50:1 70:1 108:1 186:1 225:1 # cérébrale[réf
10:1 29:1 39:1 69:1 132:1 236:1 # hélicoïdal
20:1 23:1 68:1 72:1 210:1 # pêcheur
7:1 186:1 # brown
9:1 13:1 18:1 20:1 23:1 68:1 70:1 88:1 125:1 147:1 156:1 231:1 283:1 295:1 # modérateur
1:1 14:1 34:1 65:1 122:1 124:1 201:1 233:1 # vinaigre
1:2 5:1 6:1 16:1 26:1 41:1 52:1 152:1 201:1 # intégrines
2:1 33:1 35:1 # border
4:1 9:1 13:1 20:1 23:1 65:1 68:1 125:1 147:1 188:1 283:1 # donateur
3:1 17:1 35:1 48:1 110:1 202:1 245:1 247:1 256:1 # multiforme
3:1 6:1 8:1 27:1 28:1 # titane
17:1 33:1 34:1 146:1 # aimer
11:1 44:1 135:1 146:1 148:1 268:1 # simplex
1:1 5:1 9:1 13:1 34:1 65:1 233:1 234:1 283:1 # kainates
10:1 97:1 156:1 # l’idéal
22:1 26:1 28:1 30:1 31:1 33:1 34:1 58:1 297:1 # maitriser
18:1 42:1 53:1 56:1 74:1 116:1 176:1 194:1 201:1 267:1 # cartographie
9:1 13:1 75:1 92:1 207:1 283:1 # holgate
14:1 54:1 85:1 118:1 121:1 149:1 255:1 # méthylprednisolone
1:1 3:1 16:1 31:1 146:1 253:1 # intima
20:1 25:1 38:1 49:1 57:1 # ayurvédique
# 3hz
9:1 15:1 32:1 53:1 138:1 210:1 # stephen
8:1 18:1 19:1 128:1 130:1 176:1 201:1 # l’angiographie
5:1 34:1 122:1 # aigües
24:1 25:1 33:1 46:1 49:1 58:1 109:1 214:1 # disséquer
15:1 20:1 55:1 90:1 199:1 285:1 # d’urgence
67:1 74:1 80:1 226:1 257:1 # autobus
7:1 12:1 32:1 40:1 186:1 222:1 242:1 257:1 278:1 # fibroblast
35:1 82:1 92:1 176:1 199:1 # horloge
15:1 16:1 22:1 47:1 74:1 77:1 89:1 243:1 # pentose
4:1 42:1 49:1 58:1 63:1 88:1 96:1 110:1 # disharmonie
9:1 14:1 23:1 32:1 33:1 35:1 74:1 116:1 197:1 # stertoreux
78:1 105:1 # sopk
15:1 37:1 90:1 92:1 173:1 225:1 # rhombencéphale
# 917–29
27:2 36:1 151:2 194:2 # tapir|tapisser
18:1 24:1 25:1 38:1 46:1 49:1 57:1 62:1 70:1 106:1 # d’éradiquer
13:1 # l’atp
3:1 7:1 13:1 18:1 19:1 30:1 32:1 47:1 54:1 71:1 84:1 94:1 150:1 183:1 295:1 # prostration
12:1 49:1 72:1 102:1 113:1 # chlamydiae
9:1 33:1 80:1 87:1 226:1 # sauter
15:1 16:1 17:1 37:1 89:1 154:1 171:1 211:1 # bombement
8:1 9:1 12:1 14:1 16:1 30:1 120:1 154:1 222:1 262:1 # tremblante
19:1 26:1 47:1 70:1 85:1 93:1 208:1 210:1 264:1 279:1 # theilériose
26:1 28:1 40:1 44:1 58:1 113:1 151:1 224:1 # pityriasis
4:1 13:1 27:1 32:1 39:1 73:1 298:1 # constat
17:1 20:1 91:1 110:1 # gourme
7:1 12:1 83:1 91:1 93:1 156:1 186:1 292:1 # débrouillage
49:1 56:1 64:1 69:1 97:1 98:1 202:1 242:1 # humidificateur
1:1 20:1 # injury
2:1 12:1 39:1 45:1 47:1 64:1 87:1 97:1 102:1 281:1 # lacosamide
11:1 23:1 30:1 32:1 39:1 163:1 206:1 231:1 # leucodystrophie
105:1 202:1 203:1 # soif
8:1 18:1 37:1 58:1 64:1 104:1 117:1 188:1 214:1 239:1 # randomisée
8:1 27:1 131:1 162:1 226:1 245:1 261:1 # cutanéo-muqueux
14:1 15:1 114:1 244:1 # revenu
56:1 72:1 91:2 92:1 163:1 226:1 # caoutchouc
1:1 6:1 34:1 52:1 72:1 96:1 # chaine
4:1 28:1 39:1 41:1 49:1 101:1 104:1 298:1 # fécondité
8:1 18:1 30:1 73:1 113:1 183:1 239:1 242:1 299:1 # transfixiante
33:1 55:1 66:1 69:1 252:1 268:1 # d’exercice
4:1 19:1 39:1 49:1 51:1 75:1 82:1 83:1 231:1 # collodion
9:1 20:1 23:1 56:1 68:1 112:1 125:1 147:1 194:1 # capteur
8:1 16:1 18:1 39:1 91:1 120:1 239:1 # couvrant
9:1 20:1 23:1 37:1 39:1 61:1 68:1 82:1 88:1 99:1 125:1 147:1 # locomoteur
11:1 48:1 91:1 282:1 # boule
1:1 9:2 16:1 33:1 55:1 112:1 138:1 238:1 252:1 262:1 294:1 # intercepter
4:2 6:1 7:1 20:1 23:1 61:1 68:1 74:1 88:1 # motoneurone
3:1 28:1 41:1 45:1 59:1 124:1 142:1 169:1 191:1 # d’activité
6:1 21:1 95:1 # ziehl-neelsen
8:1 16:1 106:1 120:1 192:1 # adjuvant
8:1 16:1 19:1 26:2 28:1 35:1 41:1 70:1 120:1 264:1 # antériorité
10:1 83:1 # wall
8:1 18:1 58:1 72:1 87:1 90:1 103:1 109:1 239:1 # franchissable
14:1 20:1 48:1 200:1 # sulfure
8:1 18:1 22:1 58:1 72:1 90:1 103:1 109:1 239:1 # franchissement
10:1 56:1 81:1 99:1 118:1 134:1 167:1 225:1 # hypocalcémie
1:1 9:1 16:1 33:1 70:1 262:1 # d’interféron
9:1 15:1 16:1 32:1 89:1 # stent
4:2 43:1 63:1 74:1 121:1 225:1 # non-cétonique
3:2 13:1 58:1 64:1 78:1 84:1 87:1 112:1 146:1 # optimisation
4:1 10:1 63:1 82:1 93:1 97:1 151:1 236:1 # pilonidal
29:1 35:1 83:1 88:1 93:1 202:1 209:1 247:1 # morbilliforme
5:1 14:1 15:1 35:1 55:1 141:1 189:1 196:1 # fluorescent
3:1 13:1 31:1 37:1 58:1 74:1 80:1 84:1 226:1 254:1 # automatisme
28:1 # it's
11:1 75:1 83:1 91:1 247:2 # folle|fou
19:1 26:1 41:1 42:1 70:1 114:1 116:1 261:1 264:1 # artério-veineuse
1:1 22:1 40:1 65:1 143:1 210:1 233:1 268:1 # hexokinase
3:1 13:1 15:1 16:1 17:1 22:1 27:1 84:1 89:1 171:1 211:1 # segmentation
6:1 7:1 20:1 23:1 68:1 198:1 261:1 # neuro-psychiatriques
11:1 63:1 93:1 # nile
3:1 4:1 19:1 32:1 37:1 39:1 51:1 67:1 71:1 76:1 # combustion
128:1 130:1 216:1 # fungi
24:1 33:1 37:1 75:1 82:1 88:1 92:1 176:1 291:1 # homologuer
3:1 18:1 42:1 45:1 58:1 72:1 79:1 226:1 277:1 # parachutisme
17:1 18:1 30:1 154:1 183:1 268:1 # extra-membraneuse
1:1 16:1 81:1 119:1 203:1 # pointu
10:1 14:1 27:1 35:1 39:1 59:1 75:1 82:1 127:1 259:1 293:1 # colorectal
8:1 18:1 22:1 58:1 203:1 239:1 # françoise
11:1 15:1 16:1 17:1 89:1 91:1 154:1 171:1 188:1 211:1 222:1 275:1 # doublement
1:1 22:1 33:1 58:1 66:1 90:1 # inciser
21:1 29:1 33:1 75:1 124:1 191:1 # olivier
8:1 19:1 37:1 38:1 56:1 63:1 101:1 149:1 209:1 # biomécanique
6:1 7:1 20:1 23:1 68:1 69:1 75:1 82:1 128:1 176:1 # neurological
72:1 78:1 105:1 206:1 265:1 # chrysops
24:1 91:1 # boue
12:1 26:1 34:1 36:1 83:1 93:1 100:1 186:1 242:1 248:1 274:1 278:1 # fibrillaire
9:1 35:1 39:1 99:1 116:1 162:1 268:1 # néocortex
7:1 40:1 50:1 70:1 186:1 192:1 225:1 # cérébrovasculaires
10:1 15:1 37:1 53:1 55:1 82:1 90:1 96:1 138:1 212:1 285:1 294:1 # encephalomyelitis
5:1 11:1 13:1 32:1 41:1 72:1 75:1 92:1 157:1 # cholestéatome
11:1 27:1 164:1 222:1 # jetable
15:1 16:1 17:1 89:1 167:1 171:1 211:1 225:1 # cément
25:1 33:1 38:1 57:1 128:1 207:1 263:1 # gabaergiques
10:1 12:1 45:1 53:1 59:1 74:1 78:1 92:1 142:1 207:1 249:1 300:1 # galactophore
7:1 19:1 26:1 54:2 55:1 78:1 94:1 99:1 138:1 294:1 # proprioception
33:1 50:1 54:1 199:1 # préjuger
1:1 3:2 13:1 28:1 63:1 84:1 113:1 # l’initiation
7:1 17:1 37:2 47:1 72:1 88:1 105:1 123:1 235:1 265:1 # chromosome(s
18:1 31:1 40:1 42:1 79:1 194:1 # apasmara
7:1 39:1 64:1 69:1 99:2 131:1 144:1 # micrococcus
7:1 33:1 37:1 72:1 77:1 118:1 134:1 235:1 252:1 265:1 # hyperchrome
11:1 33:1 39:1 48:1 91:1 101:1 282:1 # s’écouler
1:1 26:1 33:1 77:1 85:1 110:1 121:1 149:1 265:1 # perméthrine
4:1 6:1 # bone
3:1 15:1 22:1 28:1 44:1 73:1 191:1 261:1 # sensitivo-moteur
98:1 124:1 # avium
8:1 10:1 29:1 55:1 83:1 90:1 113:1 285:1 # alliance
7:1 47:1 64:1 69:1 74:1 99:1 144:1 240:1 272:1 # microcytose
33:1 44:1 65:1 77:1 118:1 122:1 134:1 140:1 # hypersignal
4:1 9:1 33:1 35:1 39:1 116:1 220:1 247:1 298:1 # conforter
20:1 88:1 91:1 102:1 # amour
7:1 11:1 15:1 30:1 59:1 127:1 205:1 259:1 261:1 # électro-encéphalographique
18:1 21:1 33:1 64:1 102:1 202:1 242:1 # ramifier
7:1 21:1 49:1 186:1 231:1 # brodie
1:1 11:1 27:1 28:1 124:1 162:1 222:1 # inévitable
3:1 7:1 8:1 16:1 19:1 54:1 78:1 94:1 120:1 209:1 253:1 278:1 # antibioprophylaxie
27:1 33:1 77:1 118:1 121:1 134:1 149:1 # hyper-métabolisme
3:1 7:1 8:1 16:1 64:1 69:1 120:1 144:1 146:1 253:1 257:1 # antimicrobien
3:1 59:1 106:1 127:1 169:1 202:1 259:1 # adjectif
17:1 72:1 80:1 96:1 101:1 154:1 218:1 # échauffement
7:2 91:1 144:1 203:1 # croix-rouge
33:1 35:1 41:1 77:1 82:1 116:1 118:1 134:1 # hypertélorisme
27:1 93:1 # taxil
# hcg
3:1 8:1 16:1 40:1 79:1 120:1 232:1 253:1 # antipas
7:1 8:1 58:1 87:1 101:1 109:1 144:1 156:1 203:1 # décroissant
5:1 22:1 26:1 69:1 72:1 109:1 210:1 # richesse
22:1 36:1 64:1 66:1 131:1 154:1 252:1 # semi-circulaire
24:1 25:1 38:1 43:1 46:1 57:1 61:1 62:1 74:1 111:1 269:1 # énotoxique
1:1 6:1 17:1 49:1 52:1 66:1 69:1 # medicine
1:1 7:1 16:1 30:1 60:1 163:1 205:1 231:1 # l’introduction
4:1 6:1 33:1 74:1 121:1 213:1 301:1# étonner
3:1 11:1 49:1 50:1 54:1 59:1 93:1 127:1 169:1 259:1 # prédilection
4:1 34:1 39:1 58:1 65:1 101:1 109:1 149:1 213:1 298:1 # méconnaissance
21:1 33:1 149:1 242:1 # méfier
1:1 6:1 52:1 66:1 163:1 245:1 # mucine
8:1 16:1 120:1 122:1 199:1 268:1 # exigeant
2:1 15:1 96:1 102:1 198:1 # sydenham
42:1 79:1 192:1 277:1 # parva
11:1 34:1 83:1 93:1 149:1 236:1 # médaille
14:1 20:1 39:1 202:1 203:1 # coiffure
7:1 14:1 17:1 77:1 91:1 154:1 201:1 # regroupement
21:1 75:1 82:1 85:1 92:1 128:1 176:1 272:1 # mythologie
14:1 18:1 20:1 # rayure
2:1 12:1 77:1 95:1 106:1 # pelade
7:1 15:1 22:1 47:1 53:1 54:1 90:1 94:1 173:1 225:1 243:1 # prosencéphale
12:1 26:1 36:1 97:1 124:2 191:1 # flaviviridae
2:1 20:1 33:1 75:1 92:1 # burkholderia
18:1 35:1 37:1 39:1 45:1 61:1 74:1 85:1 92:1 # thoracotomie
3:1 14:1 15:1 16:1 49:1 70:1 89:1 202:1 253:1 # différentiation
11:1 17:1 33:1 95:1 98:1 # jumeler
93:1 # d’œil
28:1 39:1 41:1 50:1 54:1 66:1 99:1 101:1 219:1 # précocité
7:1 30:1 33:1 77:1 110:1 118:1 121:1 134:1 149:1 205:1 # hypermétrope
1:2 29:1 43:1 48:1 73:1 200:1 284:1 # l’insulinorésistance
3:1 4:2 19:1 39:1 50:1 51:1 71:1 76:1 90:1 121:1 144:1 298:1 # concrétion
1:1 15:1 16:1 17:1 50:1 89:1 90:1 144:1 167:1 171:1 211:1 # incrément
24:1 25:1 26:1 35:1 38:1 46:1 57:1 62:1 82:1 255:1 # pylorique
35:1 43:1 88:1 110:1 256:1 # normo
11:1 75:1 164:1 # volet
5:1 15:1 17:1 37:1 47:1 104:1 105:1 123:1 188:1 # endosomes
11:1 33:1 48:2 83:1 141:1 282:1 # pulluler
291:1 292:1 # gui
3:1 22:1 38:1 64:1 69:1 112:1 138:1 167:1 225:1 238:1 # septicémique
5:1 9:1 36:1 64:1 69:1 110:1 131:1 226:1 234:1 242:1 # firmicutes
1:1 3:1 22:1 44:1 59:1 73:1 127:1 156:1 161:1 169:1 259:1 # désinsectisation
4:2 7:1 16:1 70:1 74:1 260:1 269:1 # gérontoxon
3:1 15:1 16:1 21:1 24:1 25:1 46:1 89:1 95:1 214:1 253:1 # séquentiel
21:1 33:1 66:1 77:1 80:1 163:1 # peaucier
7:1 21:1 31:1 37:1 45:1 47:1 64:1 105:1 144:1 # macrosomie
1:1 6:1 13:1 33:1 192:1 213:1 301:1# l’innervation
15:1 16:1 17:1 22:1 27:1 40:1 89:1 109:1 154:1 171:1 211:1 # tassement
14:1 23:1 72:1 93:1 210:1 292:1 # chevreuil
18:1 28:1 30:1 42:1 139:1 183:1 199:1 209:1 # arbitrage
14:1 72:1 95:1 132:1 # relâché
247:1 # fovéa
7:1 13:1 18:1 31:1 37:1 42:1 70:1 85:1 132:1 235:1 254:1 # aromathérapie
4:1 6:1 45:1 74:1 121:1 225:1 # acétone
36:1 67:1 81:1 124:1 159:1 269:1 # poxvirus
1:1 8:1 33:1 55:1 65:1 90:1 233:1 242:1 285:1 # financer
7:1 37:1 85:1 99:1 235:1 240:1 265:1 272:1 # thrombocytopénie
5:1 8:1 11:1 95:1 130:1 157:1 199:1 # angeles
12:1 14:1 34:1 36:1 83:1 86:1 93:1 100:1 107:1 151:1 248:1 274:1 286:1 # pupillaire
# d2
# bk
4:1 43:1 53:2 78:1 92:2 209:1 249:2 257:1 300:1 # phonophobie
12:1 40:1 53:1 78:1 92:1 135:1 148:1 172:1 249:1 273:1 # lymphoplasmocytaire
5:1 14:1 30:1 32:1 33:1 35:1 72:1 210:1 252:1 # orchestrer
7:1 70:1 78:1 81:1 85:1 265:1 272:1 # érythropoïétine
6:1 43:1 146:1 176:1 216:1 245:1 287:1 289:1 # immunogène
10:1 20:1 26:1 78:1 82:1 83:1 # l’allopurinol
22:1 40:1 79:1 109:1 # passe
13:1 # at
33:1 77:1 118:1 134:1 156:1 209:1 # hyper-débit
47:1 53:1 74:1 111:1 132:1 145:1 247:1 272:1 # fosphénytoïne
1:1 4:1 5:1 9:1 16:1 81:1 203:1 234:1 262:1 # pointes-ondes
10:1 25:1 35:1 67:1 82:1 # jusqu’alors
# 22q11
1:2 3:2 32:1 59:1 73:1 90:1 169:1 202:1 # instinctif
44:1 106:1 132:1 161:1 202:1 # adhésif
# pm
5:1 17:1 37:1 53:1 92:1 123:1 135:1 172:1 249:1 273:1 # lymphomes
# n.
3:1 15:1 16:1 26:1 32:1 36:1 74:1 77:1 89:1 232:1 # stiripentol
17:1 37:1 47:1 74:1 80:1 105:1 123:1 226:1 # autosome
22:1 26:1 35:1 40:1 143:1 263:1 278:1 # oribase
# mv
# nb
18:1 30:1 48:1 183:1 268:1 # extra-pulmonaires
82:1 # lowe
4:1 35:1 43:1 117:1 132:1 # gonorrhée
10:1 11:1 27:1 28:1 56:1 108:1 151:1 194:1 293:1 # capitale
11:1 43:1 222:1 257:1 # noble
12:1 36:1 67:1 124:2 159:1 191:1 # flavivirus
# m2
8:1 16:1 27:1 120:1 139:1 192:1 199:1 # l’avantage
13:1 14:1 15:1 58:1 63:1 70:1 87:1 213:1 # pérennisation
7:1 30:1 33:1 53:1 77:1 78:1 116:1 118:1 134:1 205:1 300:1 # hypertrophier
# hn
10:1 18:1 49:1 106:1 113:1 # radial
# ih
202:1 # if
3:1 4:1 13:1 39:1 56:1 58:1 84:1 189:1 220:1 242:1 298:1 # confiscation
6:1 21:1 33:1 128:1 198:1 230:1 # synergie
1:1 6:1 52:1 79:1 156:1 173:1 # dépakine
9:2 135:1 154:1 # tempête
35:1 43:1 67:1 69:1 114:1 128:1 131:1 # norvegicus
14:1 18:1 20:1 33:1 40:1 109:1 200:1 # rassurer
# xp
8:1 21:1 64:1 162:1 167:1 # l’anémie
7:1 42:1 82:1 91:2 207:1 # loup-garou
3:1 32:1 38:1 75:1 81:1 172:1 204:1 206:1 # polykystique
1:1 3:1 4:1 16:1 39:1 98:1 244:1 253:1 298:1 # continuum
1:1 21:1 29:1 33:1 44:1 48:1 130:1 291:1 # singulier
1:1 5:1 14:1 16:1 41:1 70:1 109:1 196:1 # n’intéressent
7:1 29:1 54:1 75:1 78:1 81:2 94:1 194:1 232:1 # apolipoprotéine
42:1 79:1 277:1 # park
3:1 31:1 132:1 139:1 141:1 167:1 217:1 226:1 # hémagglutination
# v6
11:1 14:1 15:1 43:1 83:1 91:1 95:1 114:1 223:1 # renouvellement
# t3
18:1 # ra
20:1 36:1 50:1 54:1 72:1 103:1 159:1 # pré-chirurgical
14:1 30:1 79:1 135:1 139:1 154:1 199:1 # trempage
25:1 38:1 40:1 57:1 66:1 101:1 145:1 202:1 242:1 # aspécifique
14:1 114:1 164:1 186:1 # brevet
3:1 45:1 59:1 75:1 142:1 169:1 174:1 202:1 # olfactif
5:1 8:1 117:1 162:1 213:1 # d’années
4:1 6:1 10:1 12:1 83:1 87:1 88:1 95:1 223:1 # salmonella
15:1 16:1 17:1 18:1 22:1 40:1 89:1 101:1 143:1 144:1 154:1 171:1 211:1 # écrasement
4:1 16:1 27:1 39:1 139:1 199:1 298:1 # contage
1:1 29:1 74:1 80:1 220:1 226:1 261:1 # auto-infligés
3:1 13:1 29:1 58:1 66:1 84:1 87:1 93:1 124:1 191:1 # civilisation
4:1 11:1 19:1 51:1 156:1 268:1 # déflexion
3:1 4:1 19:1 49:1 51:1 71:1 76:1 93:1 141:1 226:1 # dilution
1:1 8:1 43:1 87:1 130:1 268:1 284:1 291:1 292:1 # exsanguino-transfusion
3:1 8:1 16:1 120:1 220:1 253:1 # anti-tnf
8:1 72:1 96:1 130:1 199:1 # change
28:1 34:1 91:1 96:1 105:1 # souhait
14:1 17:1 20:1 23:1 30:1 68:1 116:1 # meurtre
14:1 74:1 80:1 201:1 226:1 261:1 # auto-greffe
20:1 26:1 53:1 97:1 111:1 119:1 121:1 132:1 162:1 # phénéturide
15:1 49:1 55:1 69:1 77:1 104:1 127:1 194:1 # appendicectomie
22:1 109:1 164:1 # afsset
4:1 42:1 56:1 105:1 140:1 267:1 # carson
9:1 15:1 35:1 43:1 60:1 61:1 88:1 104:1 110:1 256:1 # normotendu
34:1 39:1 47:1 58:1 87:1 101:1 109:1 # écossais
4:1 14:1 23:1 70:1 162:1 197:1 # onéreux
3:1 4:1 16:1 26:1 30:1 39:1 226:1 278:1 297:1 298:1 # contributif
27:1 32:1 40:1 80:1 207:1 226:1 # gastaut
9:1 13:2 27:1 79:1 283:1 # patate
6:1 8:1 15:1 21:1 41:1 66:1 90:1 164:1 213:1 301:1# ancienneté
5:1 50:1 55:1 145:1 161:1 266:1 # espèce-réservoir
33:1 48:1 49:1 58:1 77:1 131:1 189:1 237:1 # disculper
1:1 24:1 25:1 38:1 46:1 57:1 62:1 63:1 74:1 269:1 # toxinique
30:1 50:2 66:1 101:1 121:1 219:1 # rétréci
14:1 15:1 17:1 33:1 37:1 43:1 287:1 # renommer
81:1 91:1 173:1 197:1 # époux
12:1 13:1 18:1 27:1 186:1 217:1 295:1 # glabrata
1:1 3:1 8:1 16:1 29:1 69:1 72:1 75:1 92:1 120:1 253:1 # anticholinestérasiques
12:1 13:1 26:1 42:1 56:1 69:1 202:1 215:1 242:1 # clarification
14:1 20:1 50:1 54:1 138:1 161:1 200:1 # sur-représentée
3:1 24:1 25:1 38:1 46:1 57:1 62:1 172:1 204:1 221:1 227:1 272:1 # lytique
15:1 24:1 25:1 33:1 46:1 55:1 90:1 214:1 285:1 # séquencer
21:1 37:1 39:1 75:1 82:1 209:1 # colombie_
1:1 15:1 22:1 73:1 242:1 # finsen
3:1 4:2 9:1 15:1 16:2 19:1 39:1 51:1 71:1 76:1 89:1 253:1 262:1 298:1 # contention
4:1 14:1 39:1 111:1 130:1 260:1 298:1 # congénère
# µg/l
3:1 24:1 25:1 28:1 38:1 46:1 57:1 61:1 62:1 64:1 74:1 204:1 221:1 227:1 # mitotique
8:1 38:1 44:1 47:1 49:1 56:1 97:1 104:1 188:1 # candidosique
12:1 21:1 40:1 44:1 78:1 148:1 162:1 # néoplasie
1:1 10:1 49:1 65:1 66:1 69:1 149:1 233:1 # médicinal
8:1 21:1 25:1 33:1 263:1 292:1 # banquier
21:1 26:1 30:1 82:1 93:1 128:1 176:1 297:1 # trilogie
4:1 11:1 # leçon
13:1 56:1 99:1 # avocat
1:1 16:1 18:1 22:1 40:1 41:1 143:1 201:1 # intégrase
7:1 33:1 34:1 36:1 100:1 113:1 124:1 218:1 # ferroviaire
24:1 25:1 29:1 38:1 46:1 57:1 62:1 222:1 257:1 # oblique
24:1 25:1 26:1 33:1 38:1 46:1 57:1 62:1 218:1 # ferrique
22:1 40:1 79:1 143:1 # fbpase
9:1 15:1 32:1 41:1 47:1 104:1 261:1 # ostéo-tendineux
6:1 15:1 55:1 69:1 124:1 213:1 301:1# avicenne
18:1 33:1 61:1 70:1 85:1 132:1 194:1 # ergothérapie
17:1 28:1 98:1 119:1 209:1 # bitume
5:1 7:1 11:1 32:1 41:1 70:1 72:1 75:1 92:1 157:1 # cholestérolémie
14:1 33:1 36:1 86:1 151:1 268:1 # expirer
4:1 7:1 30:1 61:1 65:1 78:1 106:1 188:1 205:1 # gonadotrophine
9:1 12:1 14:1 32:1 34:1 36:1 83:1 86:1 95:1 100:1 107:1 223:1 248:1 274:1 286:1 # stellaire
12:1 14:1 34:1 36:1 79:1 83:1 86:1 93:1 100:1 107:1 151:1 194:1 248:1 274:1 286:1 # papillaire
10:1 11:1 83:1 192:1 # valley
1:1 9:2 15:1 28:1 49:1 63:1 104:1 168:1 # tendinite
11:1 21:1 44:1 93:1 138:2 151:1 # epilepsie
27:1 29:1 37:1 39:1 93:1 112:1 135:1 209:1 # comptabiliser
4:1 7:1 26:1 30:1 64:1 69:1 144:1 226:1 244:1 297:1 # micronutriments
1:1 73:1 163:1 200:1 # insuccès
3:1 13:1 24:1 25:1 38:1 46:1 49:1 57:1 62:1 84:1 113:1 149:1 204:1 221:1 227:1 # médiatique
26:1 30:1 69:1 72:1 80:1 210:1 226:1 297:1 # autriche
3:1 24:1 25:1 38:1 46:1 50:1 57:1 62:1 111:1 121:1 162:1 204:1 221:1 227:1 # frénétique
14:1 26:1 35:1 42:1 79:1 188:1 200:1 232:1 277:1 # sudoripare
3:1 4:1 18:1 19:1 28:1 30:1 49:1 51:1 71:1 76:1 106:1 183:1 # tradition
1:1 5:1 6:1 22:1 52:1 109:1 152:1 242:1 # finesse
42:1 56:1 263:1 267:1 269:1 # l’oxcarbazépine
1:1 59:1 127:1 218:1 220:1 259:1 # infect
8:2 18:1 49:1 58:1 87:1 104:1 109:1 201:1 239:1 # grandissant
1:1 6:1 44:1 52:1 67:1 # usine
4:1 6:1 82:1 215:1 # clone
11:1 222:1 # blebs
8:1 12:1 31:1 34:1 48:1 49:1 104:1 229:1 248:1 278:1 # mandibulaire
8:1 11:1 93:1 128:1 130:1 192:1 # evangile
4:1 7:1 72:1 90:1 156:1 161:1 198:1 230:1 265:1 # désynchroniser
14:1 36:1 86:1 102:1 135:1 151:1 192:1 # vampire
2:1 8:1 16:1 41:1 101:1 120:1 225:1 # d’antécédent
36:1 66:1 97:1 124:1 188:1 247:1 # cidofovir
3:1 74:1 111:1 121:1 162:1 176:1 240:1 260:1 272:1 # cytogénétique
1:1 28:1 41:1 43:1 99:1 131:1 213:1 292:1 # innocuité
11:1 32:1 224:1 255:1 # style
4:1 9:1 16:1 26:1 30:1 39:1 226:1 278:1 297:1 298:1 # contributeurs
1:1 13:1 20:1 26:1 58:1 63:1 64:1 113:1 119:1 258:1 # miniaturisation
3:1 135:1 232:1 # tipmp
12:1 22:1 45:1 47:1 59:1 74:1 142:1 243:1 # lactose
4:1 7:1 33:1 39:1 70:1 99:1 114:1 214:1 298:1 # séroconversions
12:1 14:1 15:1 42:1 44:1 48:1 58:1 73:1 119:1 229:1 # tularensis
4:1 9:1 20:1 23:1 39:1 55:1 68:1 90:1 112:1 125:1 138:1 147:1 238:1 285:1 294:1 298:1 # concepteur
22:1 53:1 173:1 # éphèse
4:1 7:1 15:2 36:1 124:1 # environ|environs
4:1 6:1 105:1 164:1 213:1 301:1# sonnet
6:1 14:1 33:1 139:1 207:1 # regagner
43:1 47:1 53:2 92:2 111:1 145:1 249:2 # phosphoénolpyruvate
8:1 17:1 33:1 63:1 146:1 # animer
7:1 27:1 42:1 61:1 115:1 # rotary
2:1 27:1 33:1 42:1 # tarder
37:1 39:1 55:1 64:1 69:1 # comice
12:1 34:1 36:1 48:1 56:1 99:1 100:1 229:1 248:1 274:1 # vocabulaire
4:1 7:1 13:1 30:1 65:1 79:1 139:1 199:1 205:1 # patronage
26:1 35:1 58:1 88:1 # morris
55:1 159:1 163:1 186:1 # bruce
47:1 53:2 58:1 92:2 145:2 209:1 249:2 # bisphosphonates
79:1 134:1 139:1 199:1 224:1 # typage
18:1 106:1 117:1 134:1 162:1 186:1 # bradypnée
9:1 15:1 16:1 17:1 42:1 56:1 89:1 101:1 116:1 154:1 171:1 211:1 267:1 # écartement
5:1 6:1 8:1 35:1 152:1 207:1 # d’organes
4:2 43:1 53:1 61:1 74:1 78:1 88:1 92:1 249:1 300:1 # monophotonique
140:1 # vrs
13:2 27:1 31:1 32:1 37:1 47:1 74:1 105:1 254:1 # somatostatine
8:1 9:1 16:1 33:1 72:1 96:1 120:1 262:1 # chanter
39:1 69:1 74:1 75:1 82:1 128:1 176:1 269:1 # toxicologique
2:1 13:1 31:1 33:1 74:1 75:1 82:1 110:1 176:1 254:1 290:1 # dermatologie
45:1 82:1 93:1 151:1 214:1 261:1 263:1 # pilo-sébacé
27:1 28:1 29:1 50:1 93:1 96:1 209:1 # réhabilitation
1:1 4:1 9:1 13:1 43:1 279:1 # non-atteint
7:1 30:1 53:1 61:1 78:1 81:1 103:1 118:1 134:1 205:1 300:1 # hypotrophie
4:1 6:1 35:1 105:1 156:1 161:1 188:1 213:1 301:1# désordonner
18:1 32:1 40:1 53:1 78:1 85:1 132:1 265:1 300:1 # théophraste
31:1 35:1 39:1 42:1 45:1 50:1 53:1 96:1 110:1 212:1 290:1 # pharmacorésistance
98:1 131:1 # cæcum
3:1 8:1 42:1 43:1 65:1 69:1 78:1 79:1 116:1 277:1 # nanoparticules
10:1 29:1 33:1 77:1 87:1 118:1 134:1 140:1 191:1 246:1 # hypersalivation
24:1 25:1 38:1 39:1 46:1 57:1 62:1 75:1 82:1 101:1 128:1 176:1 # écologique
6:1 8:1 18:1 42:1 79:1 132:1 173:1 239:1 277:1 # héparane
8:1 11:1 31:1 48:1 49:1 104:1 278:1 282:1 # mandibule
4:1 7:1 43:1 53:1 72:1 78:1 96:1 139:1 212:1 265:1 300:1 # chronophage
6:1 8:1 12:1 93:1 102:1 138:1 151:1 263:1 # epilambanein
7:1 19:1 64:1 69:1 75:1 82:1 144:1 209:1 257:1 # microbiologique
11:1 18:1 36:1 47:1 74:1 112:1 138:1 145:1 151:1 238:1 # leptospira
12:1 13:1 26:1 39:1 42:1 58:1 75:1 87:1 189:1 # scolarisation
1:1 7:1 16:1 30:1 50:1 60:1 129:1 155:1 163:1 205:1 231:1 # réintroduction
33:1 42:1 96:1 199:1 # gerhard
22:1 40:1 79:1 109:1 135:1 146:1 # impasse
19:1 26:1 41:1 42:1 70:1 75:1 116:1 264:1 # l’artériole
37:1 43:1 75:1 81:1 105:1 172:1 176:1 206:1 # polysomnographie
87:1 140:1 # mrsa
11:1 33:1 91:1 156:1 188:1 222:1 275:1 # dédoubler
14:1 33:1 72:2 127:1 132:1 210:1 252:1 # recherché
10:1 21:1 29:1 33:1 56:1 192:1 246:1 # cavalier
6:1 20:1 33:1 74:1 91:1 121:1 156:1 # détourner
7:1 39:1 47:1 78:1 151:1 186:1 189:1 242:1 278:1 # fibroscopique
21:1 29:1 33:1 64:1 93:1 102:1 174:1 # familier
8:1 14:1 31:1 37:1 39:1 104:1 127:1 156:1 287:1 # recommandé
8:1 12:1 16:1 18:1 120:1 139:1 201:1 239:1 # flagrant
10:1 29:1 31:1 98:1 106:1 146:1 236:1 245:1 246:1 # adalimumab
8:1 10:1 11:1 14:1 27:1 35:1 43:1 59:1 108:1 127:1 259:1 293:1 # anorectale
5:1 114:1 # ves
27:1 32:1 58:2 151:1 173:1 # épistaxis
33:1 72:1 101:1 210:1 214:1 # sécher
33:1 77:1 141:1 200:1 # superflu
4:1 6:1 7:1 19:1 42:1 64:1 102:1 231:1 236:1 # amiodarone
2:1 97:1 124:1 281:1 # ovide
8:1 27:1 72:1 90:1 121:1 210:1 # étanche
15:1 16:1 21:1 26:1 35:1 89:1 # orient
2:1 5:1 13:1 31:1 74:1 133:1 162:1 167:1 231:1 254:1 # nématodes
14:1 34:1 36:1 64:1 65:1 83:1 86:1 93:1 100:1 107:1 111:1 208:1 # millénaire
10:1 11:1 15:1 16:1 75:1 81:1 89:1 108:1 172:1 192:1 # polyvalent
1:1 27:1 35:1 73:1 81:1 116:1 200:1 # insupportable
3:1 4:1 19:1 36:1 51:1 71:1 76:1 112:1 159:1 # irruption
13:1 27:1 74:1 79:1 99:1 132:1 173:1 240:1 272:1 # hépatocytaire
74:1 80:1 226:1 # auto
3:1 4:1 13:1 19:1 48:1 51:1 71:1 76:1 84:1 87:1 150:1 158:1 # pulsation
19:1 42:1 49:1 56:1 75:1 82:1 128:1 176:1 267:1 # cardiologique
37:1 88:1 92:1 # homo
# ἐπιλαμβάνειν
22:1 40:1 44:1 58:1 109:1 # assise
37:1 43:1 75:1 81:1 105:1 172:1 176:1 206:1 # polysomnographique
22:1 35:1 85:1 116:1 # orthèse
4:1 6:1 8:1 11:1 16:1 27:1 83:1 95:1 223:1 247:1 # fontanelle
50:1 # 1999)[réf
26:1 35:1 47:1 81:1 82:1 145:1 215:1 240:1 # cyclosporine
3:1 8:1 16:1 27:1 28:1 64:1 102:1 120:1 124:1 191:1 253:1 # antivitamine
3:1 13:1 84:1 202:1 214:1 236:1 # sédatif
47:1 64:1 85:1 92:1 121:1 146:1 197:1 200:1 # éthosuximide
39:1 269:1 # cox
14:1 33:1 186:1 242:1 278:1 # fibrer
1:1 7:1 209:1 257:1 # robin
11:1 12:1 55:1 95:1 101:1 156:1 222:1 # décelable
22:1 35:1 39:1 140:1 164:1 # corset
7:1 47:1 105:1 117:1 118:1 156:1 170:1 231:1 251:1 # hydrosodée
1:2 3:1 13:1 64:1 65:1 73:1 84:1 167:1 214:1 233:1 258:1 # insémination
9:1 15:1 19:1 44:1 73:1 268:1 # l’extension
1:1 6:1 52:1 56:1 164:1 209:1 # cabinet
8:1 12:1 16:1 27:1 120:1 135:1 146:1 148:1 # d’implantation
6:1 7:1 20:1 23:1 49:1 68:1 261:1 # neuro-pédiatre
1:1 26:1 32:1 40:1 41:1 65:1 70:1 97:1 233:1 242:1 264:1 # finastéride
3:1 7:1 25:1 38:1 57:1 61:1 70:1 115:1 189:1 204:1 208:1 215:1 221:1 # sclérotique
11:1 44:1 93:1 138:1 151:1 173:1 # d’épilepsies
72:1 80:1 154:1 163:1 210:1 263:1 # embauche
7:1 12:1 13:1 41:2 70:1 226:1 261:1 # latéro-utérine
7:1 31:1 37:1 118:1 201:1 235:1 # hygroma
10:1 12:1 56:1 67:1 101:1 156:1 200:1 # sus-décalage
5:1 8:1 43:1 61:1 65:1 119:1 275:1 # nanotubes
2:1 7:1 33:1 116:1 257:1 # robert-debré
# ebv
11:1 72:1 83:1 95:1 101:1 210:1 223:1 # l’échelle
22:1 26:1 50:1 58:1 144:1 # crise[réf
23:1 40:1 56:1 117:1 197:1 214:1 # caséeux
4:1 14:1 16:1 30:1 88:1 # montre
4:1 19:1 35:1 44:1 51:1 74:1 140:1 # torsion
3:1 28:1 42:1 45:1 50:1 59:1 124:1 142:1 169:1 191:1 # aréactivité
9:1 # gîte
24:1 25:1 38:1 40:1 44:1 46:1 53:1 57:1 62:1 96:1 212:1 # phasique
1:1 2:1 104:1 268:1 # l’index
6:1 102:1 289:1 # amène
4:1 19:1 21:1 33:1 51:1 63:1 151:1 213:1 # pionnier
4:1 9:1 15:1 16:1 17:1 22:1 39:1 73:1 89:1 154:1 262:1 298:1 # consentement
90:1 209:1 # ncbi
20:1 21:1 26:1 95:1 141:1 148:1 # pluriel
1:1 26:1 30:1 32:1 60:1 67:1 104:1 297:1 # l’industrie
15:1 49:1 55:1 69:1 77:1 104:1 194:1 # appendice
3:1 8:1 11:1 16:1 48:1 91:1 120:1 188:1 253:1 282:1 # anti-douleurs
10:1 37:1 82:1 87:1 149:1 # salomé
25:1 80:1 # qu’au
2:1 5:1 10:1 12:1 56:1 106:1 189:1 # escalade
29:1 75:1 98:1 105:1 # solium
7:1 15:1 16:1 26:1 30:1 45:1 55:1 89:1 99:1 144:1 297:1 # acrocentrique
2:1 4:1 15:1 22:1 33:1 39:1 73:1 104:1 298:1 # condenser
30:1 32:1 59:1 159:1 163:1 257:1 # l’obstruction
12:1 14:1 15:1 16:1 20:1 80:1 89:1 # laurent
72:1 80:2 96:1 114:1 # chauveau
9:1 13:1 20:1 23:1 50:1 68:1 125:1 144:1 147:1 283:1 # créateur
8:1 12:1 14:1 27:1 34:1 36:1 86:1 100:1 107:1 121:1 148:1 162:1 # planétaire
3:1 19:1 37:1 50:1 54:1 71:1 105:1 112:1 135:1 161:1 # présomption
[truncated: 28,951 more chars]
