# Supplementary material for: A Cross-Lingual Similarity Measure for Detecting Biomedical Term Translations
Source: PLoS One. 2015 Jun 1;10(6):e0126196. doi: 10.1371/journal.pone.0126196 (PMC4452086; doi:10.1371/journal.pone.0126196)
Supplement: S1 dataset — (TGZ) [file pone.0126196.s001.tgz › dataset/en-fr/ngram_300.shuffled]

1 alpha antitrypsin	alpha1-antiprotéase	YES
1 alpha antitrypsin	enregistrement sur bande	NO
1 deoxymannojirimycin	1-désoxymannojirimycine	YES
1 deoxymannojirimycin	encéphalite cytomégalovirale	NO
1 propanol	alcool propylique	YES
1 propanol	transport protéique	NO
1,2,5,6 dianhydrogalactitol	dianhydrogalactitol	YES
1,2,5,6 dianhydrogalactitol	oedème des jambes	NO
1,2-dipalmitoylphosphatidylcholine	1,2-dipalmitoylphosphatidylcholine	YES
1,2-dipalmitoylphosphatidylcholine	malformation pulmonaire	NO
1,5 pentanediamine	pentane-1,5-diamine	YES
1,5 pentanediamine	ortie dioïque	NO
1,5-diphenylcarbazide	diphénylcarbazide	YES
1,5-diphenylcarbazide	agnosie somatosensorielle	NO
1-nitrosopyrrolidine	n-nitrosopyrrolidine	YES
1-nitrosopyrrolidine	oses	NO
1-octanol	n-octanol	YES
1-octanol	atrium cardiaque	NO
12 chromosome	chromosome 12	YES
12 chromosome	récepteurs à l'il21	NO
15s rna	arnr 15s	YES
15s rna	caryophérines	NO
16-hydroxyestradiol	estriol	YES
16-hydroxyestradiol	nepovirus	NO
17 hydroxycorticosteroid	17-hydroxycorticostéroïdes	YES
17 hydroxycorticosteroid	nitrosamines	NO
17 oxosteroids	17-cétostéroïdes	YES
17 oxosteroids	anémie hémolytique aiguë	NO
17,21-hydroxyprogesterone	11-désoxycortisone	YES
17,21-hydroxyprogesterone	pneumonie éosinophilique chronique	NO
17-methyltestosterone	méthyltestostérone	YES
17-methyltestosterone	bêta-d-glucoside glucohydrolase	NO
2 5 dom	2,5-diméthoxy-4-méthylamphétamine	YES
2 5 dom	hyperémie épisclérale	NO
2 aminopurine	amino-2 purine	YES
2 aminopurine	sutures crâniennes	NO
2 mercaptoethanol	2-mercapto-éthanol	YES
2 mercaptoethanol	fistule urinaire	NO
2 nicotinamidoethyl nitrate	nicorandil	YES
2 nicotinamidoethyl nitrate	caféine	NO
2,2' dipyridyl	2,2'-dipyridyle	YES
2,2' dipyridyl	doublet ventriculaire	NO
2,5 oligoadenylate synthetase	2',5'-oligoadenylate synthetase	YES
2,5 oligoadenylate synthetase	uraturie anormale sai	NO
2-chloroacetophenone	chloroacétophénone	YES
2-chloroacetophenone	ctp phosphocholine cytidylyltransférase	NO
2-cyanobutylacrylate	enbucrilate	YES
2-cyanobutylacrylate	naevus choroïde	NO
2-methylnaphthoquinone	ménadione	YES
2-methylnaphthoquinone	hypersensibilité aux cacahuètes	NO
2-pyridinylmethylsulfinylbenzimidazoles	2-picolylsulfinyl-benzimidazoles	YES
2-pyridinylmethylsulfinylbenzimidazoles	pancreas divisum incomplet	NO
25 hydroxycholecalciferol	25-hydroxycholécalciferol	YES
25 hydroxycholecalciferol	créatine phosphokinase anormale	NO
3 chloropropanediol	3-chloropropane-1,2-diol	YES
3 chloropropanediol	banisteriopsis	NO
3 hydroxyanthranilic acid	acide 3-hydroxy-anthranilique	YES
3 hydroxyanthranilic acid	tétrafluorure d'étain	NO
3-sulfoalanine	bêta-sulfoalanine	YES
3-sulfoalanine	syndrome de paterson-brown-kelly	NO
4-butyrolactone	4-butyrolactone	YES
4-butyrolactone	aphagie	NO
4-hpr	4-hpr	YES
4-hpr	pression artérielle diastolique basse	NO
4-hydroxycoumarins	acide hydroxy-4 coumarine benzotétronique	YES
4-hydroxycoumarins	chimiokine éotaxine-2	NO
4-nqo	quinoléine 4-nitro 1-oxyde	YES
4-nqo	examen gastro-intestinal normal	NO
4-pyridinamine	4-aminopyridine	YES
4-pyridinamine	protéines de liaison au cytosquelette	NO
5 hydroxytryptamine	5-hydroxytryptamine	YES
5 hydroxytryptamine	ulcère au col de l'utérus	NO
5 imino pyranoses	iminopyranoses	YES
5 imino pyranoses	peste cellulo-cutanée	NO
5-azacytidine	azacitidine	YES
5-azacytidine	hépatite virale b chronique	NO
5-hydroxytryptophan	5-hydroxytryptophane	YES
5-hydroxytryptophan	sperme anormal	NO
5-ureidohydantoin	allantoïne	YES
5-ureidohydantoin	trouble de l'élocution	NO
5alpha dhp	alloprégnane-3,20-dione	YES
5alpha dhp	identité sexuelle	NO
6-iodomethylnorcholesterol	adostérol	YES
6-iodomethylnorcholesterol	radius	NO
60b8 b antigen	calgranuline a	YES
60b8 b antigen	pied diabétique	NO
60s ribosomal subunit	grande sous-unité ribosomale 60s des eucaryotes	YES
60s ribosomal subunit	chlorure de chlorisondamine	NO
7,12-dimentylbenzanthracene	7,12-diméthylbenzo[a]anthracène	YES
7,12-dimentylbenzanthracene	plissement de la rétine maculaire	NO
abbott50192	abbott-50192	YES
abbott50192	thyroïdite subaigüe de de quervain	NO
abdomen scan normal	scan de l'abdomen sai normal	YES
abdomen scan normal	dictionnaire chimique	NO
abdominal aortic stenosis	sténose de l'aorte abdominale	YES
abdominal aortic stenosis	civières de salle des urgences	NO
abdominal bloating	meteorisme	YES
abdominal bloating	lymphome de burkitt sai	NO
abdominal neoplasm nos	tumeurs de l'abdomen	YES
abdominal neoplasm nos	loup rouge	NO
abelmoschus esculentus	abelmoschus esculentus	YES
abelmoschus esculentus	fenugrec	NO
abnormal behaviour	comportement anormal	YES
abnormal behaviour	torovirus équin	NO
abnormal dermatoglyphic pattern	anomalie dermatoglyphique sai	YES
abnormal dermatoglyphic pattern	osm (oncostatine m)	NO
abnormal dreams	activité onirique anormale	YES
abnormal dreams	brûlure cornéenne	NO
abnormal glucagon	glucagon anormal sai	YES
abnormal glucagon	anticorps positif	NO
abnormal pulse	pouls anormal sai	YES
abnormal pulse	carisoprodol	NO
abnormal retinal correspondence	correspondance rétinienne anormale	YES
abnormal retinal correspondence	alteromonas	NO
abnormal semen	sperme anormal	YES
abnormal semen	potentiels de repos	NO
abnormal sweating	transpiration anormale	YES
abnormal sweating	agonistes des récepteurs dopaminergiques	NO
abnormal urination	anomalie de la miction sai	YES
abnormal urination	cellulite vulvaire	NO
abnormal uterine contraction	contractions utérines anormales sai	YES
abnormal uterine contraction	chlorhydrate d'amodiaquine	NO
abnormal; irritability	humeur irritable	YES
abnormal; irritability	androstane-3,17-diol	NO
abnormalities enzymes	anomalie enzymatique sai	YES
abnormalities enzymes	syndrome de pancoast-tobias	NO
abnormalities taste	paragueusie	YES
abnormalities taste	pyélonéphrite xanthogranulomateuse	NO
abortion early	avortement précoce	YES
abortion early	dauphins communs	NO
abortion histories	antécédent d'avortement	YES
abortion histories	douleurs des articulations	NO
abortion, induced	avortement provoque	YES
abortion, induced	pansements par hétérogreffe	NO
abrasion, nos	abrasion sai	YES
abrasion, nos	déchirure rectale	NO
abrasions penis	abrasion pénienne	YES
abrasions penis	hémorragie gastro-intestinale haute	NO
abrus cyaneus	haricot paternoster	YES
abrus cyaneus	neisseria meningitidis sérogroupe w 135	NO
abscess dentoalveolar	abcès périapicaux	YES
abscess dentoalveolar	syndrome de noonan	NO
abscess intestine	abcès de l'intestin	YES
abscess intestine	test de rotavirus positif	NO
abscess morphology	abcès sai	YES
abscess morphology	handicap physique	NO
abscess of hand	abcès de la main	YES
abscess of hand	tabac à mâcher	NO
abscess pelvic	abces pelvien	YES
abscess pelvic	radius	NO
abscess perirectal	abcès périrectal	YES
abscess perirectal	femme enceinte	NO
abscess rectal	abcès rectal	YES
abscess rectal	démence par infarctus multiples	NO
abscess; tooth	abcès dentaire	YES
abscess; tooth	méningococcémie	NO
abscess; wound	abcès de plaie	YES
abscess; wound	antigènes autologues	NO
abscessed tonsils	abcès amygdalien	YES
abscessed tonsils	stereospermum	NO
absence attack	absence de crises	YES
absence attack	acétobutolol	NO
absence congenital kidney	agenesie renale	YES
absence congenital kidney	maladie rénale chronique	NO
absent breath sounds	bruits respiratoires absents	YES
absent breath sounds	maladie d'habermann	NO
absent reflexes	abolition d'un réflexe tendineux	YES
absent reflexes	prothèse totale mandibulaire	NO
absent sacrum	agénèse sacrée	YES
absent sacrum	palais ogival	NO
absidia	absidia	YES
absidia	confiserie	NO
absorption intestinal	absorption par l'intestin	YES
absorption intestinal	exstrophie cloacale	NO
abuse cocaine disorders	abus de cocaïne	YES
abuse cocaine disorders	maladies du larynx	NO
abuse pcp	abus de poudre d'ange	YES
abuse pcp	baccharis	NO
abuse sex	abus sexuel	YES
abuse sex	agammaglobulinémie	NO
abuse, hashish	abus de hashish	YES
abuse, hashish	articulation sacroiliaque	NO
abutments, dental	dents piliers	YES
abutments, dental	cystafos	NO
acanthamoeba polyphaga mimivirus	mimivirus	YES
acanthamoeba polyphaga mimivirus	pupille déformée en trou de serrure	NO
acanthocheilonema perstan	acanthocheilonema perstans	YES
acanthocheilonema perstan	rétroversion des cils	NO
acarbose - chemical	acarbose	YES
acarbose - chemical	lptbd diminuées	NO
acariasis nos	acariose sai	YES
acariasis nos	démence sémantique	NO
acaridae	acariens des denrées alimentaires	YES
acaridae	gomme de sterculia	NO
accelerated hypertension	hypertension maligne	YES
accelerated hypertension	hanche cassée	NO
accelerated nodulosis	nodulose accélérée	YES
accelerated nodulosis	cécité corticale réversible	NO
accelerated sexual maturation	maturité sexuelle accélérée	YES
accelerated sexual maturation	azoospermie	NO
accessory nerve	nerf accessoire de willis	YES
accessory nerve	trotte-bébé	NO
accessory nerve diseases	affections du nerf accessoire	YES
accessory nerve diseases	arthrite induite par le collagène	NO
accident household	accident domestique	YES
accident household	désoxyribonucléoside	NO
accident, nos	accidents	YES
accident, nos	bromhydrate de fenclonine	NO
acclimation, function	acclimatement	YES
acclimation, function	formamide amidohydrolase	NO
accommodation eye	accommodation oculaire	YES
accommodation eye	6-mercaptopurine	NO
acebutolol - chemical	acétobutolol	YES
acebutolol - chemical	nodule froide de la thyroïde	NO
acenocoumarol novartis brand	mini-sintrom	YES
acenocoumarol novartis brand	leucine-trna ligase	NO
acetabulum, nos	acétabulum	YES
acetabulum, nos	sténose de l'aorte abdominale	NO
acetate, dipropyl	dipropylacétate	YES
acetate, dipropyl	conduit cochléaire	NO
acetate, fluorogestone	flurogestone acétate	YES
acetate, fluorogestone	iminoacides	NO
acetic aldehyde	acétaldéhyde	YES
acetic aldehyde	contraction nodale prématurée	NO
acetoacetate increased	acéto-acétate augmenté	YES
acetoacetate increased	coccoidea	NO
acetobacter	acetobacter	YES
acetobacter	entérocoques	NO
acetobacterium xylinum	acetobacter xylinum	YES
acetobacterium xylinum	pancreas divisum incomplet	NO
acetomonas oxydans	gluconobacter oxydans	YES
acetomonas oxydans	médicaments antirétroviraux	NO
acetomorphine	héroïne	YES
acetomorphine	membrane intracellulaire	NO
acetonchloroform	chlorobutanol	YES
acetonchloroform	absence congénitale	NO
acetopromazine	acépromazine	YES
acetopromazine	nombre de spermatozoïdes	NO
acetrizoate sodium	acétrizoate de sodium	YES
acetrizoate sodium	hibernome	NO
acetyl coa	acétyl-coa	YES
acetyl coa	allergie aux piqûres d'insectes	NO
acetyl coa acylase	acétyl-coa acylase	YES
acetyl coa acylase	meteorisme	NO
acetylation increased	acétylation augmentée	YES
acetylation increased	créatinine sanguine diminuée	NO
acetylcysteine as mucolytic	acide mercapturique	YES
acetylcysteine as mucolytic	cyclophosphamide	NO
acetylserotonin o methyltransferase	acetylserotonine n-methyltransferase	YES
acetylserotonin o methyltransferase	prothèse parodontale	NO
acetyltransferase, choline	choline o-acetyltransferase	YES
acetyltransferase, choline	récepteur peptide libération gastrine	NO
achillea	achillée	YES
achillea	bradyarthrie	NO
achlorhydria, gastric	achlorhydrie	YES
achlorhydria, gastric	espèces sympatriques	NO
acholeplasmataceae	acholeplasmataceae	YES
acholeplasmataceae	péricardite méningococcique	NO
achromobacter	achromobacter	YES
achromobacter	obstruction de l'uretère pelvien	NO
acid amide ligases	amide synthases	YES
acid amide ligases	empyèmes subduraux	NO
acid fatty trans	agt (acides gras trans)	YES
acid fatty trans	ménadione	NO
acid lipoic	acide thioctique	YES
acid lipoic	hernie étranglée	NO
acid mefenamic	acide méfénamique	YES
acid mefenamic	tuberculose de la bronche	NO
acid nalidixic	acide nalidixique	YES
acid nalidixic	chéiloschisis	NO
acid seromucoid	alpha1-glycoprotéine acide	YES
acid seromucoid	complication au site de l'incision	NO
acid yellow 23	tartrazine	YES
acid yellow 23	tumeurs neuroépitheliales	NO
acid, digenic	acide kaïnique	YES
acid, digenic	aminoimidazolecarboxamide ribonucleotide transformylase	NO
acid, glycyrrhizinic	acide glycyrrhizique	YES
acid, glycyrrhizinic	filariose bancroftienne	NO
acid, glyoxalinylacrylic	acide urocanique	YES
acid, glyoxalinylacrylic	poids foetal	NO
acid, penicillic	acide pénicillique	YES
acid, penicillic	syndrome de marfan	NO
acid, polyanhydroglucuronic	cellulose	YES
acid, polyanhydroglucuronic	achillée	NO
acid, pyrocitric	acide aconitique	YES
acid, pyrocitric	résines dentaires	NO
acidaemia	acidémie	YES
acidaemia	lévomépromazine	NO
acidic glycosphingolipid	glycosphingolipides acides	YES
acidic glycosphingolipid	méningiome transitionnel	NO
acidic keratins	protéines de filaments intermédiaires de type i	YES
acidic keratins	adaptation physiologique	NO
acidosis hyperchloraemic	acidose hyperchlorémique	YES
acidosis hyperchloraemic	nodule du poumon	NO
acidovorax	acidovorax	YES
acidovorax	dépression liée à l'angoisse	NO
acids, aldehydic	acides aldéhydiques	YES
acids, aldehydic	effet sympathomimétique	NO
acids, triiodobenzoic	acides triiodobenzoïques	YES
acids, triiodobenzoic	trichina	NO
acids, uronic	acides uroniques	YES
acids, uronic	tumeur odontogène spinocellulaire	NO
acne detergicans	acné detergicans	YES
acne detergicans	zaire ebola virus	NO
acne inversa	idrosadénite suppurée	YES
acne inversa	hémoglobinurie paroxystique	NO
acne pustulosa	acne pustuleuse	YES
acne pustulosa	maladies par carence alimentaire	NO
acne, cystic	acne kystique	YES
acne, cystic	granulome de suture	NO
acne, frontalis	acné varioliforme	YES
acne, frontalis	bactériurie asymptomatique postpartum	NO
acnes conglobata	acné conglobata	YES
acnes conglobata	hydro-lyases	NO
acoustic phonons	phonons acoustiques	YES
acoustic phonons	altérations de l'appétit	NO
acquaintances	connaissances (groupe social)	YES
acquaintances	mucolipidose ii	NO
acquired agraphia	agraphie acquise	YES
acquired agraphia	polypeptide amyloïde de l'insulinome	NO
acquired corneal dystrophy	dystrophie cornéenne acquise	YES
acquired corneal dystrophy	affection proche du lymphome	NO
acquired deformity	malformation acquise sai	YES
acquired deformity	disque compact	NO
acquired ichthyosis	ichtyose acquise	YES
acquired ichthyosis	vert indocyanine	NO
acquired immunodeficiency syndromes	sida	YES
acquired immunodeficiency syndromes	dégénérescence d'un polype sinusien	NO
acquired zygomatic hypoplasia	hypoplasie zygomatique	YES
acquired zygomatic hypoplasia	biopsie bronchique anormale	NO
acquired; macroglossia	macroglossie acquise	YES
acquired; macroglossia	agonistes des aae	NO
acrocyanosis	acrocyanose	YES
acrocyanosis	acides triiodobenzoïques	NO
acrophobia	acrophobie	YES
acrophobia	asparagine	NO
acrp30	protéine adipoq	YES
acrp30	gammaphos	NO
acrylic bone cement	ciment osseux acrylique	YES
acrylic bone cement	sensation de lourdeur	NO
actaea racemosa	cimicifuge noire	YES
actaea racemosa	perception gustative	NO
actilyse	actilyse	YES
actilyse	transferrine tau	NO
actinomyces viscosus	actinomyces viscosus	YES
actinomyces viscosus	affections oculaires nca	NO
actinomycetomas	actinomycétome	YES
actinomycetomas	chlorhydrate d'acécaïnide	NO
actinomycotic abdominal infection	actinomycose abdominale	YES
actinomycotic abdominal infection	conyze du canada	NO
activation, macrophage	activation des macrophages	YES
activation, macrophage	listes de médicaments en homéopathie	NO
activations, neutrophil	activation des granulocytes neutrophiles	YES
activations, neutrophil	bêta-globulines anormales	NO
active c4b2a	c3 convertase classique	YES
active c4b2a	venins de méduses	NO
activities, solar	activité solaire	YES
activities, solar	chlorphénamine	NO
activity increasing physical	hyperactivité	YES
activity increasing physical	huile de sésame	NO
acuminata condylomas	verrues anogénitales	YES
acuminata condylomas	guinée-conakry	NO
acute alcohol overingestion	intoxication aiguë à l'alcool	YES
acute alcohol overingestion	tremblement familial bénin	NO
acute gonococcal endometritis	endométrite gonococcique aiguë	YES
acute gonococcal endometritis	uroplakine-2	NO
acute hemolytic anemia	anémie hémolytique aiguë	YES
acute hemolytic anemia	troponine augmentée	NO
acute hepatic failure	insuffisance hépatique aiguë	YES
acute hepatic failure	kyste rénal sai	NO
acute kidney injuries	atteinte rénale aigüe	YES
acute kidney injuries	coenzyme q10 diminuée	NO
acute laryngitis nos	laryngite aiguë	YES
acute laryngitis nos	atrésie des choanes	NO
acute membranous gingivitis	angine de vincent	YES
acute membranous gingivitis	maladie de machado-joseph	NO
acute myelogenous leukemia	leucémie myélogène aiguë	YES
acute myelogenous leukemia	dictionnaire chimique	NO
acute posthemorrhagic anemia	anémie aiguë post-hémorragique	YES
acute posthemorrhagic anemia	récepteur des rétinoïdes x type alpha	NO
acute psychotic reaction	réaction psychotique aiguë	YES
acute psychotic reaction	nécrose colique	NO
acute radiation toxicity	toxicité radique aiguë	YES
acute radiation toxicity	neurones miroirs	NO
acute renal colic	colique urétérique	YES
acute renal colic	accrétions sur les dents	NO
acute strokes	accident vasculaire cérébral aigu	YES
acute strokes	syndrome post-cholécystectomie	NO
acute suppurative pericarditis	empyème péricardique	YES
acute suppurative pericarditis	maladie de canavan-von bogaërt	NO
acute; pericarditis	péricardite aiguë	YES
acute; pericarditis	virus t-lymphotrope humain de type iii	NO
acute; schizophrenic	schizophrénie aiguë	YES
acute; schizophrenic	ovaire	NO
acylation, trna	amino-acylation des arnt	YES
acylation, trna	formation hippocampique	NO
acyltransferase, diglyceride	diacylglycerol o-acyltransferase	YES
acyltransferase, diglyceride	paralysie avec déviation conjuguée des yeux	NO
adamantane	adamantane	YES
adamantane	kyste ovarien maligne	NO
adamantinoma	améloblastome	YES
adamantinoma	phénomène de complétion perceptive	NO
adamantinomatous craniopharyngioma	adamantinome hypophysaire	YES
adamantinomatous craniopharyngioma	mycoplasma mycoïdes	NO
adams attack stoke	maladie de morgagni	YES
adams attack stoke	saignement mineur	NO
adaptation, physiologic	adaptation physiologique	YES
adaptation, physiologic	lésion oesophagienne	NO
addiction drug	dépendance aux drogues	YES
addiction drug	hyperplasie de la thyroïde	NO
addiction opium	addiction à l'opium	YES
addiction opium	duplication de l'utérus	NO
adenocarcinoma of endometrium	adenocarcinome de l'endometre	YES
adenocarcinoma of endometrium	neuropathie héréditaire motrice et sensitive de type 4	NO
adenocarcinomas cervix	adénocarcinome du col utérin	YES
adenocarcinomas cervix	glutamine phosphoribosylpyrophosphate amidotransfé rase	NO
adenocard	adenocard	YES
adenocard	atrésie des choanes	NO
adenohypophyseal hormone	hormones adénohypophysaires	YES
adenohypophyseal hormone	polysiloxane	NO
adenoidal enlargement	hypertrophie des végétations adénoïdes	YES
adenoidal enlargement	acide pénicillique	NO
adenoma, acidophilic	adénome acidophile	YES
adenoma, acidophilic	exhibitioniste	NO
adenoma, conn	adénome de conn	YES
adenoma, conn	ici-118587	NO
adenomas, basophilic	adénome basophile	YES
adenomas, basophilic	cis-4-hydroxyproline	NO
adenomas, somatotroph	adénome somatotrope	YES
adenomas, somatotroph	pouteria sapota	NO
adenomyosis uterus	endométriose interne	YES
adenomyosis uterus	castors	NO
adenopathy syphilitic	adénopathie syphilitique	YES
adenopathy syphilitic	splenomegalie	NO
adenoviruses	adénovirus	YES
adenoviruses	hydrocarbures aromatiques	NO
adenylokinase	adenylate kinase	YES
adenylokinase	sensibibilité du mamelon	NO
adenylosuccinate lyase	adénylosuccinase	YES
adenylosuccinate lyase	17-cétostéroïdes	NO
adenylylimidodiphosphate	adenylyl imidodiphosphate	YES
adenylylimidodiphosphate	acidémie	NO
adhalin	adhaline	YES
adhalin	tremblements	NO
adhesins	adhésines bactériennes	YES
adhesins	lentivirus félin	NO
adhesive; pericarditis	fibrose péricardique	YES
adhesive; pericarditis	tauopathie multisystémique avec démence présénile	NO
adipocere	gras de cadavre	YES
adipocere	déficit en neuraminidase	NO
adiponectin increased	adiponectine augmentée	YES
adiponectin increased	oedème du mamelon	NO
adp ribose transferases	adp ribose transferases	YES
adp ribose transferases	test calicivirus positif	NO
adrenal cortical necrosis	nécrose de la corticosurrénale	YES
adrenal cortical necrosis	maladie de schenk	NO
adrenal crisis	crise surrénale	YES
adrenal crisis	complications liées à la procédure au niveau endocrinien	NO
adrenal gland hyperfunction	hypercortisolisme	YES
adrenal gland hyperfunction	chaîne alpha-1 du récepteur à l'interleukine-13	NO
adrenal hyperplasia congenital	hyperplasie congénitale des surrénales	YES
adrenal hyperplasia congenital	antigènes du virus de l'hépatite a	NO
adrenal pheochromocytoma	phéochromocytome	YES
adrenal pheochromocytoma	collectines	NO
adrenergic alpha1 agonists	agonistes des récepteurs alpha-1 adrénergiques	YES
adrenergic alpha1 agonists	saquinavir	NO
adrenergic beta agonists	bêta-stimulants	YES
adrenergic beta agonists	anticorps anti-htlv-iii	NO
adrenergic receptor antagonist	bloquants adrénergiques	YES
adrenergic receptor antagonist	facteur macif	NO
adrenocorticotropin abnormal	hormone adrénocorticotrope anormale	YES
adrenocorticotropin abnormal	sépales	NO
adrenogenital syndrome	syndrome surrénalo-génital	YES
adrenogenital syndrome	tissu cicatriciel du poumon	NO
adrenoleukodystrophy, neonatal	adrénoleucodystrophie néonatale	YES
adrenoleukodystrophy, neonatal	motilité des spermatozoïdes	NO
adsorbent charcoal	charbon activé	YES
adsorbent charcoal	rigidité pallidale	NO
adult disease stills	maladie de still de l'adulte	YES
adult disease stills	uncaria procumbens	NO
advanced age	personnes âgées	YES
advanced age	infection du cerveau	NO
aeromonas liquefaciens	aeromonas hydrophila	YES
aeromonas liquefaciens	cystathionine	NO
aeromonas test positive	test aeromonas positif	YES
aeromonas test positive	pyronine	NO
aerosol holding chamber	chambres de retenue d'aérosol-doseur	YES
aerosol holding chamber	insuline	NO
aesculus hippocastanum	aesculus hippocastanum	YES
aesculus hippocastanum	dystrophies neuro-axonales	NO
affect constricted	affect restreint	YES
affect constricted	encéphale	NO
afonilum	afonilum	YES
afonilum	fistule de la peau	NO
africa, eastern	afrique orientale	YES
africa, eastern	déficit en oxydase homogentisique	NO
after images	image consécutive	YES
after images	comamonas	NO
agammaglobulinemia	agammaglobulinémie	YES
agammaglobulinemia	tumeur de la trachée sai	NO
agelaea	agelaea	YES
agelaea	ulcère prépylorique	NO
agenesis callosum corpus	agénésie du corps calleux	YES
agenesis callosum corpus	intégrine bêta-3b	NO
agenesis, nos	absence congénitale	YES
agenesis, nos	filtres micropores	NO
agenesis; brain	anencephalie	YES
agenesis; brain	communauté des nations indépendantes	NO
agent, dermatological	agents dermatologiques	YES
agent, dermatological	épilepsie gélastique	NO
agents, anabolic	anabolisants	YES
agents, anabolic	sella turcica	NO
agents, antiinfective	agents antiinfectieux	YES
agents, antiinfective	déficit en fxi	NO
agents, lubricating	lubrifiants	YES
agents, lubricating	dyskinesie du nouveau-ne	NO
agents, oxidizing	agents oxydants	YES
agents, oxidizing	déficit en cystathionine bêta-synthase	NO
agglutination leukocytes	agglutination de leucocytes	YES
agglutination leukocytes	ganglion coeliaque	NO
agglutinations, sperm	agglutination des spermatozoïdes	YES
agglutinations, sperm	anévrisme aortique thoracique	NO
aggression childhood	agressivité chez l'enfant	YES
aggression childhood	syndrome de pancoast-tobias	NO
aggressive behaviors	agressivite	YES
aggressive behaviors	erection spontanée	NO
aglaias	aglaia	YES
aglaias	nerf plantaire interne	NO
agnosia auditory	agnosie auditive	YES
agnosia auditory	hémorragies intracrâniennes	NO
agnosia, ideational	agnosie idéatoire	YES
agnosia, ideational	thrombophlébite veineuse	NO
agnosia, visual	agnosie visuelle	YES
agnosia, visual	artère rénale sténosée	NO
agnosias, somatosensory	agnosie somatosensorielle	YES
agnosias, somatosensory	purpura thrombocytopénique	NO
agonists dopamine receptor	agonistes des récepteurs dopaminergiques	YES
agonists dopamine receptor	hypotonie utérine	NO
agraphias, pure	agraphie pure	YES
agraphias, pure	intervenants de terrain en santé	NO
agrimonias	aigremoine	YES
agrimonias	lésions du ixème nerf crânien	NO
agrobacterium, nos	agrobacterium	YES
agrobacterium, nos	exposition aux radiations	NO
agrostemma, nos	nielle	YES
agrostemma, nos	acremonium	NO
agyria	lissencéphalie	YES
agyria	spiramycine	NO
aicar transformylase	aminoimidazolecarboxamide ribonucleotide transformylase	YES
aicar transformylase	breadboard project	NO
aids drugs	agents antivih	YES
aids drugs	pouls fémoral anormal	NO
aids encephalopathies	encéphalopathie associée au sida	YES
aids encephalopathies	infection à rhizopus	NO
air sickness	aéronaupathie	YES
air sickness	hyperplasie congénitale des surrénales	NO
airborne particulate matter	polluants solides de l'air	YES
airborne particulate matter	troubles paranoïdes	NO
airway aspiration	inhalation	YES
airway aspiration	carnitine o-acetyltransferase	NO
akathisia	acathisie	YES
akathisia	chien de mer	NO
akinetic epilepsies	crises akinétiques	YES
akinetic epilepsies	phobie sociale	NO
alagille watson syndrome	dysplasie artériohépatique	YES
alagille watson syndrome	hypopallesthésie	NO
albumin increased	albumine élevée	YES
albumin increased	cicatrice de la membrane tympanique	NO
albumin receptors	récepteur albumine	YES
albumin receptors	brûlures du premier degré	NO
alcaligenes bronchisepticus	bordetella bronchiseptica	YES
alcaligenes bronchisepticus	distension utérine	NO
alcaptonuria	déficit en oxydase homogentisique	YES
alcaptonuria	parésie crurale	NO
alcohol breath smelling	alcool dans l'haleine	YES
alcohol breath smelling	thymidine kinase	NO
alcohol fatty	alcools gras	YES
alcohol fatty	trouble épileptique convulsif généralisé	NO
alcohol problem	problème lié à l'alcool	YES
alcohol problem	benzbromarone	NO
alcohol substance	alcools	YES
alcohol substance	cystite chronique sai	NO
alcoholic delirium	délirium trémens dû au sevrage alcoolique	YES
alcoholic delirium	glycosmis	NO
alcoholic drink	boissons alcooliques	YES
alcoholic drink	fragilité des chromosomes	NO
alcohols, pentyl	alcools amyliques	YES
alcohols, pentyl	hydroxyamphétamine	NO
aldehyde lyase	aldehyde-lyases	YES
aldehyde lyase	pouls filant	NO
aldehyde, acrylic	acrylaldéhyde	YES
aldehyde, acrylic	poignet tombant	NO
aldosterone receptors	récepteurs de l'aldostérone	YES
aldosterone receptors	ralstonia solanacearum	NO
aldosteronism secondary	aldostéronisme secondaire	YES
aldosteronism secondary	thiobacillus thiooxidans	NO
algal blooms	prolifération des algues	YES
algal blooms	doxycycline monohydratée	NO
alkalising agent poisoning	intoxication par agents alcalinisants	YES
alkalising agent poisoning	progéniture majeure	NO
alkaloids, berberine	alcaloïdes berbérine	YES
alkaloids, berberine	maladies parasitaires et grossesse	NO
alkylating drug	agents alcoylants	YES
alkylating drug	hypersensibilité cutanée	NO
alkylsulfonate	alcanesulfonates	YES
alkylsulfonate	médicaments anticancéreux	NO
all, pediatric	leucémie aigüe lymphoblastique de l'enfant	YES
all, pediatric	dyspraxie idéatoire	NO
allergic drugs reaction	hypersensibilité aux médicaments	YES
allergic drugs reaction	nanisme	NO
allergic; sinusitis	sinusite allergique	YES
allergic; sinusitis	lta4 synthase	NO
allergies bee stings	réaction allergique à une piqûre d'abeille	YES
allergies bee stings	dystonie diurne	NO
allergies insect stings	allergie aux piqûres d'insectes	YES
allergies insect stings	desmogléine-iii	NO
allergies peanuts	hypersensibilité aux cacahuètes	YES
allergies peanuts	anthocerotophyta	NO
allergies penicillin	allergie à la pénicilline	YES
allergies penicillin	hymécromone	NO
allergy eyes	allergie oculaire	YES
allergy eyes	cyprinus	NO
allergy seasonal	coryza allergique périodique	YES
allergy seasonal	progestérone diminuée	NO
allergy shellfish	allergie aux coquillages	YES
allergy shellfish	lysophospholipides	NO
allergy to grains	allergie aux céréales	YES
allergy to grains	protéines core p30	NO
allergy to wheat	allergie au blé	YES
allergy to wheat	grande caroncule du duodénum	NO
allergy;food	hypersensibilité alimentaire	YES
allergy;food	cicatrice hypertrophique	NO
allophanate hydrolase	allophanate hydrolase	YES
allophanate hydrolase	tanin	NO
allosteric regulations	régulation allostérique	YES
allosteric regulations	tuméfaction des gencives	NO
alloy, dental	alliage dentaire	YES
alloy, dental	inflammat de la trompe d'eustache	NO
alpha crystallin	cristallines alpha	YES
alpha crystallin	endothéline-1	NO
alpha feedback	biofeedback alpha	YES
alpha feedback	agonistes des récepteurs dopaminergiques	NO
alpha interferons	interféron alpha leucocytaire	YES
alpha interferons	acidose hyperchlorémique	NO
alpha lipoprotein	hdl (high-density lipoproteins)	YES
alpha lipoprotein	volume sanguin augmenté	NO
alpha methylparatyrosine	alpha-méthyltyrosine	YES
alpha methylparatyrosine	minéralisation des dents	NO
alpha particles	rayonnement alpha	YES
alpha particles	agnosie auditive congénitale	NO
alpha subdivision	protéobactéries alpha	YES
alpha subdivision	pr raccourci	NO
alpha subunit	sous-unité alpha des hormones glycoprotéiques	YES
alpha subunit	tabac à mâcher	NO
alpha subunit transducin	sous-unité alpha de la transducine	YES
alpha subunit transducin	retinoblastoma-like protein p107	NO
alpha thalassaemia syndrome	alpha-thalassémie	YES
alpha thalassaemia syndrome	atrophie rétinienne	NO
alpha tocopherol	alpha-tocophérol	YES
alpha tocopherol	sicca syndrome	NO
alpha-fetoproteins	alphafoetoprotéines	YES
alpha-fetoproteins	lésions professionnelles	NO
alpha1 adrenoceptor blocker	bloqueurs des récepteurs alpha-1 adrénergiques	YES
alpha1 adrenoceptor blocker	cycle entérohépatique	NO
alpha2-vldl	alpha2-vldl	YES
alpha2-vldl	tractus optique	NO
alphafetoprotein normal	alpha-foetoprotéine normale	YES
alphafetoprotein normal	lymphohistiocytose hémophagocytaire familiale	NO
alphafoetoprotein high	alpha 1-foetoprotéine augmentée	YES
alphafoetoprotein high	esotropie intermittente alternante	NO
alpine lovages	ligusticum	YES
alpine lovages	idm (infarctus du myocarde)	NO
alpinia galanga	alpinia galanga	YES
alpinia galanga	venins de grenouille	NO
alteration awareness transient	altération de conscience transitoire	YES
alteration awareness transient	agents antiinfectieux	NO
alternariosis, cutaneous	alternariose cutanée	YES
alternariosis, cutaneous	defaillance respiratoire	NO
alternating intermittent esotropia	esotropie intermittente alternante	YES
alternating intermittent esotropia	infection à salmonella typhi	NO
alteromonadaceae	alteromonadaceae	YES
alteromonadaceae	anticorps anti-htlv-iii	NO
alteromonas	alteromonas	YES
alteromonas	biopsie du rein anormale	NO
altitude anoxia	mal des montagnes	YES
altitude anoxia	gastro-entérite non infectieuse	NO
aluminum high	aluminium augmenté	YES
aluminum high	anomalies cytogénétiques	NO
alveolar adenocarcinoma	carcinome bronchio-alvéolaire	YES
alveolar adenocarcinoma	ataxie d'un membre	NO
alveolar aeration decreased	insuffisance ventilatoire	YES
alveolar aeration decreased	agénésie du corps calleux	NO
alveolar lavage fluid	liquide de lavage alvéolaire	YES
alveolar lavage fluid	arbre à thé	NO
alveolitis necrotizing	alvéolite nécrosante	YES
alveolitis necrotizing	hypertension intracranienne	NO
alveolitis of jaws	alvéolite de la mâchoire	YES
alveolitis of jaws	dispositifs de contraception	NO
alveolodental ligaments	desmodonte	YES
alveolodental ligaments	pédiocoques	NO
amaranthaceae	amaranthaceae	YES
amaranthaceae	perméabilité péritonéale diminuée	NO
amaryllis family	amaryllidacées	YES
amaryllis family	rupture splénique	NO
amaurosis; leber	amaurose congénitale de leber	YES
amaurosis; leber	cancer hépatique métastatique	NO
ambiguous external genitalia	organes génitaux externes ambigus	YES
ambiguous external genitalia	masse pelvienne	NO
amblyopias	amblyopie sai	YES
amblyopias	méningiome méningothéliomateux	NO
amelanchier	amelanchier	YES
amelanchier	anti-cholinestérases	NO
amenorrhoea;secondary	aménorrhée secondaire	YES
amenorrhoea;secondary	syndrome cervico-crânien	NO
amentias	démence	YES
amentias	thiamazole	NO
american elderberry	sureau	YES
american elderberry	inhibiteurs de l'intégrase	NO
american islanders pacific	américains des îles du pacifique	YES
american islanders pacific	mini-sintrom	NO
american; histoplasmosis	infection à histoplasma capsulatum	YES
american; histoplasmosis	oedeme papillaire	NO
ametropia	amétropie	YES
ametropia	clairance de l'inuline augmentée	NO
amfetamine; abuse	abus d'amphétamines	YES
amfetamine; abuse	noir de charbon	NO
amidophosphoribosyltransferase	glutamine phosphoribosylpyrophosphate amidotransfé rase	YES
amidophosphoribosyltransferase	cynanche	NO
amidotrizoic acid	acide amidotrizoïque	YES
amidotrizoic acid	test de lassègue positif	NO
amino sugars	osamines	YES
amino sugars	gonflement articulaire non inflammatoire	NO
aminoacylation	aminoacylation	YES
aminoacylation	entropion cicatriciel	NO
aminocaproic acids	acides aminocaproïques	YES
aminocaproic acids	infirmiers anesthésistes	NO
aminolevulinate dehydratase	aminolevulinate dehydratase	YES
aminolevulinate dehydratase	fibrose péricardique	NO
aminooligopeptidase	aminooligopeptidase	YES
aminooligopeptidase	molécule hla-g	NO
aminophenurobutane	glybutamide	YES
aminophenurobutane	halogeton	NO
aminopropylaminoethylthiophosphoric acid trihydrate	gammaphos	YES
aminopropylaminoethylthiophosphoric acid trihydrate	anhydrides phtaliques	NO
aml1 protein	sous-unité alpha-2 du facteur cbf	YES
aml1 protein	abces pelvien	NO
ammonia increased	ammoniaque augmenté	YES
ammonia increased	vipome	NO
amnesia, temporary	amnésie transitoire	YES
amnesia, temporary	onium, composés	NO
amnesia; anterograde	amnésie antérograde	YES
amnesia; anterograde	récepteurs purinergiques p2y	NO
amodiaquine hydrochloride	chlorhydrate d'amodiaquine	YES
amodiaquine hydrochloride	cycadophytes	NO
amoebiasis, unspecified	infections amibiennes	YES
amoebiasis, unspecified	kyste rénal sai	NO
amoebozoa	amoebozoa	YES
amoebozoa	brûlure électrique	NO
amorphous carbon	noir de charbon	YES
amorphous carbon	glycosurie rénale	NO
amphetamine, nos	amfétamine	YES
amphetamine, nos	fièvre jaune sylvatique	NO
amphetamines d	dexamfétamine	YES
amphetamines d	souris suisse	NO
amphotericin b	amphotéricine b	YES
amphotericin b	infections à arenaviridae	NO
amylin	polypeptide amyloïde de l'insulinome	YES
amylin	foulure lombo-sacrée	NO
amyloid a precursor	précurseur de l'amyloïde a	YES
amyloid a precursor	mépivacaïne	NO
amyloidoses, familial	amyloïdose familiale	YES
amyloidoses, familial	circulation pulmonaire	NO
amyloidosis, nos	amyloïdose	YES
amyloidosis, nos	coma hyperglycemique	NO
amyloids	substance amyloïde	YES
amyloids	cholestérol des alpha-lipoprotéines	NO
amylopectinoses	glycogénose de type iv	YES
amylopectinoses	lissencéphalie	NO
ana increased	ana augmentés	YES
ana increased	anis des vosges	NO
anabolics oxandrolone	oxandrolone	YES
anabolics oxandrolone	prothèse parodontale	NO
anabolism	anabolisme	YES
anabolism	os scaphoïde du tarse	NO
anacardium occidentale	cajoutier	YES
anacardium occidentale	cerveau intermédiaire	NO
anaemia hypochromic	anemie hypochrome	YES
anaemia hypochromic	acide amidotrizoïque	NO
anaemia microcytic	anémie microcytique	YES
anaemia microcytic	anticorps antiidiotypiques	NO
anaemia postoperative	anémie post-opératoire	YES
anaemia postoperative	bioprécurseurs	NO
anaesthesia	déficit sensoriel	YES
anaesthesia	crises auditives	NO
anaesthetic	anesthésiques	YES
anaesthetic	squelette nucléaire	NO
anal infections	infection anale	YES
anal infections	agt (acides gras trans)	NO
anaphase	anaphase	YES
anaphase	dermatite irritative	NO
anaphylaxis, generalized	reaction anaphylactique	YES
anaphylaxis, generalized	vindésine	NO
anaplasia	anaplasie	YES
anaplasia	rats nus	NO
anaplasma	anaplasme	YES
anaplasma	myosines cardiaques	NO
anaplasmataceae	anaplasmataceae	YES
anaplasmataceae	pharyngite staphylococcique	NO
anaplastic astrocytoma	astrocytome malin	YES
anaplastic astrocytoma	carbodiimide éthyldiméthylaminopropyl	NO
anaplastic osteosarcoma localized	ostéosarcome anaplasique localisé	YES
anaplastic osteosarcoma localized	oses	NO
anastomotic hemorrhage	hémorragie anastomotique	YES
anastomotic hemorrhage	cristallurie de calcium	NO
anatomical models	modèle anatomique	YES
anatomical models	dérèglement du genou interne non précisé	NO
anatomies mouth	cavitas oris	YES
anatomies mouth	confiserie	NO
ancylostomiases	ankylostomiase	YES
ancylostomiases	artères temporales	NO
androgens decreased	androgènes sai bas	YES
androgens decreased	méthylènedioxybenzènes	NO
androstane 3,17 diol	androstane-3,17-diol	YES
androstane 3,17 diol	chlorhydrate de pseudoéphédrine	NO
androstanols	androstanols	YES
androstanols	section transversale du nerf oculomoteur	NO
androstatrienes	androstatriènes	YES
androstatrienes	infection par le virus marburg	NO
androstenes	androstènes	YES
androstenes	facteur de croissance scf	NO
androstenol	androsténols	YES
androstenol	vaccins antihépatite a	NO
anejaculation	defaut d'ejaculation	YES
anejaculation	anhydrides	NO
anemarrhena	anemarrhena	YES
anemarrhena	leucemie a tricholeucocytes	NO
anemia heinz body	anémie à corps de heinz	YES
anemia heinz body	exhibitioniste	NO
anemia hemolytic autoimmune	ahai	YES
anemia hemolytic autoimmune	changement d'habitudes d'aller à la selle	NO
anemia, addisons	anémie de biermer	YES
anemia, addisons	phosmet	NO
anemia; hemolytic	anémie hémolytique sai	YES
anemia; hemolytic	porokératose de mibelli	NO
anemias chronic disease	anémie par maladie chronique	YES
anemias chronic disease	méglutol	NO
anesthetic complication epidural	complication péridurale liée à l'anesthésie	YES
anesthetic complication epidural	personne âgée fragile	NO
aneurysm atrial	anévrysme auriculaire	YES
aneurysm atrial	globines epsilon	NO
aneurysm iliac	anévrisme de l'artère iliaque	YES
aneurysm iliac	douleur ligamentaire	NO
aneurysm, infected	anévrisme infecté	YES
aneurysm, infected	brachiopodes	NO
aneurysms aorta ascending	anévrysme de l'aorte ascendante	YES
aneurysms aorta ascending	bactrocera tryoni	NO
angiitis, hypersensitivity	angéite d'hypersensibilité	YES
angiitis, hypersensitivity	affections du nerf accessoire	NO
angina pectoris exertional	angor déclenché par l'effort	YES
angina pectoris exertional	lindane	NO
angina, stable	angor chronique stable	YES
angina, stable	encéphalite post-éruptive	NO
angiocentric lymphoma nos	lymphome t-nk extraganglionnaire de type nasal	YES
angiocentric lymphoma nos	nerfs dorsaux	NO
angiogenesis modulators	agents modulant l'angiogenèse	YES
angiogenesis modulators	agénèse sacrée	NO
angioma, cavernous	angiome caverneux	YES
angioma, cavernous	thrombophlebite cerebrale	NO
angiomatosis meningoulofacialis	angiomatose congénitale de sturge-weber-krabbe	YES
angiomatosis meningoulofacialis	proteinurie de bence jones	NO
angioneurotic gangrene	gangrène spontanée	YES
angioneurotic gangrene	bouffées de chaleur sai	NO
angiopoietin 1	angiopoïétine-1	YES
angiopoietin 1	troubles d'hypopigmentation	NO
angiopoietin 2	angiopoïétine-2	YES
angiopoietin 2	geranylgeranyl-diphosphate geranylgeranyltransferase	NO
angiosperm	magnoliophyta	YES
angiosperm	protéine-10 liant un récepteur de facteur de croissance	NO
angiotensin at2 receptor	récepteur at2 de l'angiotensine	YES
angiotensin at2 receptor	glybutamide	NO
angiotensinase a	angiotensinase a	YES
angiotensinase a	maladie de schenk	NO
angulus infectiosus	perlèche	YES
angulus infectiosus	tropheryma	NO
anhedonias	anhédonie	YES
anhedonias	acétyl-coa acylase	NO
anhydride	anhydrides	YES
anhydride	trouble du pancréas	NO
anhydrides, phthalic	anhydrides phtaliques	YES
anhydrides, phthalic	neurones moteurs	NO
anhydrous ethanol	alcool absolu	YES
anhydrous ethanol	sourds	NO
animal care technician	auxiliaires de santé animale	YES
animal care technician	intolerance au lactose	NO
animal muscular dystrophies	dystrophie musculaire de l'animal	YES
animal muscular dystrophies	lombalgie	NO
animal scabies	gale sarcoptique	YES
animal scabies	concepts astronomiques	NO
animal structures	anatomie animale	YES
animal structures	syncytium cellulaire	NO
animal, neonatal	animal nouveau-né	YES
animal, neonatal	syndrome de l'artère spinale antérieure	NO
animal, nondomestic	animal non domestique	YES
animal, nondomestic	récepteurs photosensibles des vertébrés	NO
animals diseases	maladies des animaux	YES
animals diseases	récepteurs-9 couplés aux protéines g	NO
animals, domestic	animal domestiqué	YES
animals, domestic	hépatite virale b chronique	NO
animals, moss	bryozoa	YES
animals, moss	excès de fer	NO
anionic lipopeptide	lipopeptide anionique	YES
anionic lipopeptide	pharyngite staphylococcique	NO
ankylosis, dentoalveolar	ankylose dentoalvéolaire	YES
ankylosis, dentoalveolar	lymphome t-nk extraganglionnaire de type nasal	NO
anogenital dysplasia	dysplasie anogénitale	YES
anogenital dysplasia	arn nucléotidyltransférases	NO
anomaly; bladder	anomalie congénitale de la vessie sai	YES
anomaly; bladder	ganglion cervical supérieur	NO
anomaly; gallbladder	formes anormales congénitales de la vésicule biliaire	YES
anomaly; gallbladder	polytraumatisme	NO
anorectic agent	agents anorexigènes	YES
anorectic agent	agents antihelminthiques	NO
anovulatory; cycle	cycles anovulaires	YES
anovulatory; cycle	agonistes des récepteurs alpha-1 adrénergiques	NO
ansamycin antibiotics	ansamycines	YES
ansamycin antibiotics	nerfs dorsaux	NO
anterior aphasias	aphasie antérieure	YES
anterior aphasias	sénescence de la cellule	NO
anthelmintics	agents antihelminthiques	YES
anthelmintics	aureusvirus	NO
anther, plant	anthère	YES
anther, plant	aphasie de conduction	NO
anthocerotophytas	anthocerotophyta	YES
anthocerotophytas	acide hydroxy-4 coumarine benzotétronique	NO
anthocidaris crassispina	anthocidaris crassispina	YES
anthocidaris crassispina	médicaments ocytociques	NO
anthrax, cutaneous	charbon à forme cutanée	YES
anthrax, cutaneous	distension utérine	NO
anti angiogenetic agents	inhibiteurs de l'angiogenèse	YES
anti angiogenetic agents	plantes halophiles	NO
anti idiotype antibodies	anticorps antiidiotypiques	YES
anti idiotype antibodies	désoxyribonucléoside	NO
anti malarial	antipaludéens	YES
anti malarial	brûlures des voies respiratoires	NO
anti phospholipid syndrome	syndrome des antiphospholipides	YES
anti phospholipid syndrome	appétit augmenté sai	NO
anti thymocyte globulin	antithymoglobuline	YES
anti thymocyte globulin	structures virales	NO
antiandrogen agents	médicaments antiandrogènes	YES
antiandrogen agents	syndrome de millard-gubler	NO
antianemia agents	médicaments antianémiques	YES
antianemia agents	hexoprénaline	NO
antiangiogenic ak38 protein	apolipoprotéine(a)	YES
antiangiogenic ak38 protein	douleur ligamentaire	NO
antiarrhythmics acecainide hydrochloride	chlorhydrate d'acécaïnide	YES
antiarrhythmics acecainide hydrochloride	hémoglobinose h	NO
antibiotic drugs	agents antibiotiques	YES
antibiotic drugs	endolymphe	NO
antibodies aids	anticorps anti-htlv-iii	YES
antibodies aids	pupille déformée en trou de serrure	NO
antibodies positive	anticorps positif	YES
antibodies positive	myelite transverse	NO
antibodies, neutralizing	anticorps neutralisant	YES
antibodies, neutralizing	erythème chronique migrateur	NO
antibody antinuclear present	ana présents	YES
antibody antinuclear present	neuropathie des nerfs crâniens	NO
antibody test abnormal	anticorps anormaux	YES
antibody test abnormal	osm (oncostatine m)	NO
antibody test normal	anticorps normaux	YES
antibody test normal	test calicivirus positif	NO
anticholinergic drug	agents anticholinergiques	YES
anticholinergic drug	récepteurs des chimiokines cc de type 10	NO
anticholinesterase drugs	anti-cholinestérases	YES
anticholinesterase drugs	diabète sucré non dépendant d'insuline	NO
anticoagulant effect increased	effet anticoagulant augmenté	YES
anticoagulant effect increased	îlots de langerhans	NO
anticodon	anticodon	YES
anticodon	punna	NO
antidepressant, nos	antidépresseurs	YES
antidepressant, nos	cd-rom	NO
antidiarrheals	antidiarrhéiques	YES
antidiarrheals	entéropathie liée au hiv	NO
antiflatulents	anti-flatulents	YES
antiflatulents	betulaceae	NO
antigen, ly49a	antigène ly-49a	YES
antigen, ly49a	avortement provoque	NO
antigen, ly49b	membre-2 de la sous-famille a des récepteurs de type lectine des cellules nk	YES
antigen, ly49b	endométriose interne	NO
antigen, ly49c	membre-3 de la sous-famille a des récepteurs lectine-like des cellules nk	YES
antigen, ly49c	fistule vasculaire	NO
antigens, cdw198	récepteurs aux chimiokines c-c de type 8	YES
antigens, cdw198	oedème du mamelon	NO
antigens, cdw217	antigène cdw217	YES
antigens, cdw217	réaction schizoïde	NO
antigens, forssman	antigène de forssman	YES
antigens, forssman	coniférophytes	NO
antihaemophilic factor a	facteur viii de la coagulation	YES
antihaemophilic factor a	maladie des dépôts de cristaux de pyrophosphate de calcium dihydraté	NO
antihaemophilic factor b	facteur ix de la coagulation	YES
antihaemophilic factor b	maladies mitochondriales	NO
antihaemophilic factor c	facteur rosenthal	YES
antihaemophilic factor c	nsc-287836	NO
antihyperglycemic agents	agents hypoglycémiants	YES
antihyperglycemic agents	cytosine nucléotide	NO
antilysin	antilysine	YES
antilysin	amnésie transitoire	NO
antimuscarinic	antimuscariniques	YES
antimuscarinic	membre-i de la famille-19 des transporteurs de solutés	NO
antineoplastics, phytogenic	anticancéreux phytogènes	YES
antineoplastics, phytogenic	gammaphos	NO
antiphosphodiesterases	anti-phosphodiestérases	YES
antiphosphodiesterases	tumeurs neuroépitheliales	NO
antiphospholipid anticoagulant	anticoagulant du lupus	YES
antiphospholipid anticoagulant	arsenic	NO
antiretroviral agents	médicaments antirétroviraux	YES
antiretroviral agents	stress du post-partum	NO
antischistosomal agent	anti-bilharziens	YES
antischistosomal agent	kyste folliculaire	NO
antitussive	antitussifs	YES
antitussive	cystographie anormale	NO
antrum of highmore	sinus maxillaires	YES
antrum of highmore	fusion de l'adn	NO
antrum, gastric	antre du pylore	YES
antrum, gastric	amusie sensorielle	NO
anular pancreas	pancreas annulaire	YES
anular pancreas	buséréline	NO
anxiety attack	crise d'angoisse	YES
anxiety attack	bêta-d-glucoside glucohydrolase	NO
anxiety, separation	anxiété de séparation	YES
anxiety, separation	bonobo	NO
anxiety-ridden	accable d'anxiete	YES
anxiety-ridden	empyèmes subduraux	NO
aorta thoracic aneurysm	anévrisme aortique thoracique	YES
aorta thoracic aneurysm	phéromones sexuelles	NO
aortic valve calcific	calcification de la valvule aortique	YES
aortic valve calcific	menogon	NO
aphasia motor	aphasie non-fluente	YES
aphasia motor	agrafeuses chirurgicales	NO
aphasia, receptive	aphasie de réception	YES
aphasia, receptive	médicaments contrefaits	NO
apnea attack	crise apnéique	YES
apnea attack	melanome malin	NO
apneas	apnee	YES
apneas	sous-unité alpha g13 de protéine g	NO
apo 2 ligand	ligand trail	YES
apo 2 ligand	paragangliome carotidien	NO
apolipoprotein a ii	apolipoprotéine de type a-ii	YES
apolipoprotein a ii	4-hpr	NO
apoplexy, embolic	ischémie d'origine thrombotique	YES
apoplexy, embolic	kyste de la trompe de fallope	NO
apoplexy, pituitary	apoplexie hypophysaire	YES
apoplexy, pituitary	cataracte aggravée sai	NO
apoprotein b 48	apoprotéine b-48	YES
apoprotein b 48	alcool absolu	NO
apoptosis antigen 1	antigène apo-1	YES
apoptosis antigen 1	dermatophytose des parties découvertes du corps	NO
apoptosis inducing proteins	protéines pro-apoptotiques	YES
apoptosis inducing proteins	réticulohistiocytose multicentrique	NO
apparatus, lacrimal	appareil lacrymal	YES
apparatus, lacrimal	produits alimentaires à base de soja	NO
appendicular ataxias	ataxie d'un membre	YES
appendicular ataxias	masse de la cavité nasale	NO
appendix organ	appendice vermiforme	YES
appendix organ	pneumonie à bordetella	NO
appetite alterations	altérations de l'appétit	YES
appetite alterations	subluxation d'un orteil	NO
appetite increased nos	appétit augmenté sai	YES
appetite increased nos	hernie hiatale congénitale	NO
appliance orthodontic	appareils orthodontiques	YES
appliance orthodontic	inhibiteurs de l'angiogenèse	NO
application site maceration	macération au site d'application	YES
application site maceration	giardia intestinalis	NO
application site peeling	desquamation au point d'application	YES
application site peeling	convulsion de l'enfance	NO
apraxias, gestural	apraxie gestuelle	YES
apraxias, gestural	listeria	NO
apraxias, ideokinetic	apraxie classique	YES
apraxias, ideokinetic	crises de tremblement bénignes	NO
aqp-2	aquaporine-2	YES
aqp-2	fibrinogène du sang anormal	NO
aquaporin 3 protein	canal aqp3	YES
aquaporin 3 protein	chorio-amniotite	NO
aqueous humor leakage	fuite d'humeur aqueuse	YES
aqueous humor leakage	démence par infarctus multiples	NO
ar deficiency	sia (syndrome d'insensibilité aux androgènes)	YES
ar deficiency	changement d'habitudes d'aller à la selle	NO
arachidic acids	acides éicosanoïques	YES
arachidic acids	dermatite herpétiforme de dühring	NO
aralia	aralie	YES
aralia	leishmaniose	NO
arbovirus	arbovirus	YES
arbovirus	quinoléine 4-nitro 1-oxyde	NO
arcanobacterium pyogenes	corynebacterium pyogenes	YES
arcanobacterium pyogenes	démyélinisation sai	NO
archaeal chromosomes	chromosomes d'archéobactérie	YES
archaeal chromosomes	médecins hospitaliers	NO
archangelicas, angelica	angelica archangelica	YES
archangelicas, angelica	facteur i de la coagulation	NO
area, broca	aire de broca	YES
area, broca	tumeur carcinoïde gastro-intestinale	NO
arenaria l.	arénaire	YES
arenaria l.	erythème ab igne	NO
arg-vasopressin	arginine vasopressine	YES
arg-vasopressin	neuropathies amyloïdes héréditaires	NO
argasidae	argasidés	YES
argasidae	calpactines	NO
argentine mistletoe	ligaria cuneifolia	YES
argentine mistletoe	intestin grêle	NO
argentine toad	bufo arenarum	YES
argentine toad	leptospirose ictérohémorragique	NO
argininosuccinic; aciduria	déficit en arginosuccinase	YES
argininosuccinic; aciduria	fragilité des chromosomes	NO
argon beam	lasers argon ionisé	YES
argon beam	thioinosine	NO
arias type hyperbilirubinemia	ictère héréditaire de gilbert	YES
arias type hyperbilirubinemia	hyaluronoglucuronidase	NO
arid regions	climat du désert	YES
arid regions	pyocholécyste	NO
arm region	membre supérieur	YES
arm region	mycétome mycotique	NO
arnica, nos	arnica	YES
arnica, nos	anomalies de l'hormone gonadotrope	NO
aromatic hydrocarbons	hydrocarbures aromatiques	YES
aromatic hydrocarbons	sulfaphénazol	NO
aronia melanocarpas	aronia noire	YES
aronia melanocarpas	steryl-sulfatase	NO
array, dna	microréseaux d'adn	YES
array, dna	chlorhydrate de procatérol	NO
arrhythmia nos foetal	arythmie foetale	YES
arrhythmia nos foetal	geranylgeranyl-diphosphate geranylgeranyltransferase	NO
arrhythmias junctional	arythmie jonctionnelle	YES
arrhythmias junctional	spondylo-discite	NO
arsenical	composés arséniés	YES
arsenical	viroses du snc	NO
artemisia vulgaris	armoise commune	YES
artemisia vulgaris	récepteur kir3dl1	NO
arteria tibialis posterior	artère tibiale postérieure	YES
arteria tibialis posterior	pyridones	NO
arterial abnormality	malformation arterielle	YES
arterial abnormality	muscles cricothyroïdiens	NO
arterial diseases peripheral	maladie vasculaire peripherique	YES
arterial diseases peripheral	cholangite chronique sai	NO
arteries, ciliary	artères ciliaires	YES
arteries, ciliary	callicréine b'	NO
arteries, temporal	artères temporales	YES
arteries, temporal	démyélinisation sai	NO
arteriosclerotic heart disease	athérosclérose coronarienne	YES
arteriosclerotic heart disease	vaccins contre la tuberculose	NO
arteriovenous fistula thrombosis	thrombose de fistule arterioveine	YES
arteriovenous fistula thrombosis	epsilon-protéobactéries	NO
artery renal stenosis	artère rénale sténosée	YES
artery renal stenosis	récepteurs purinergiques p2y de type-1 couplés aux protéines g	NO
artery; injury	lésion artérielle	YES
artery; injury	foetus avorté	NO
arthritis collagen induced	arthrite induite par le collagène	YES
arthritis collagen induced	formation hippocampique	NO
arthritis diffuse	arthrite généralisée	YES
arthritis diffuse	dna polymerase beta	NO
arthritis helminthic nos	arthrite helminthique sai	YES
arthritis helminthic nos	affection de la langue	NO
arthritis infectious	arthrite infectieuse non précisée	YES
arthritis infectious	molécule cd4	NO
arthritis sle	arthrite lupique	YES
arthritis sle	acide hydroxy-4 coumarine benzotétronique	NO
arthritis; uratic	goutte articulaire	YES
arthritis; uratic	règles abondantes et prolongées	NO
arthropathy psoriatic	arthropathie psoriatique	YES
arthropathy psoriatic	protooncogène jun	NO
arthropod compound eye	yeux composés des arthropodes	YES
arthropod compound eye	endosomes	NO
articular cartilage	cartilage articulaire	YES
articular cartilage	animal non domestique	NO
articulatio sacroiliaca	articulation sacroiliaque	YES
articulatio sacroiliaca	tuberculose cérébrale	NO
artificial genitourinary sphincter	sphincter urinaire artificiel	YES
artificial genitourinary sphincter	antigène de forssman	NO
artificial joints knees	prothèse de genou	YES
artificial joints knees	macroglossie acquise	NO
artificial respirator	ventilateurs pulmonaires	YES
artificial respirator	antigènes d'histocompatibilité de classe 2	NO
arvense, thlaspi	tabouret des champs	YES
arvense, thlaspi	oestrogènes conjugués	NO
as element	arsenic	YES
as element	phélypressine	NO
as, hemophilia	déficit en fviii	YES
as, hemophilia	stomie intestinale	NO
asas deficiency	déficit en arginosuccinate synthétase	YES
asas deficiency	beijerinckiaceae	NO
asbestos	amiante	YES
asbestos	adultération de médicaments	NO
ascariases	ascaridiose	YES
ascariases	cellules tubulaires dans l'urine	NO
ascending aortic rupture	rupture aortique ascendante	YES
ascending aortic rupture	section transversale du nerf vestibulocochléaire	NO
ascidia	ascidia	YES
ascidia	epididymite à mycobacterium tuberculosis	NO
ascitis	liquide d'ascite	YES
ascitis	cystathionine beta-synthase	NO
asclepias, nos	asclépiade	YES
asclepias, nos	syndrome de laron	NO
ash, volcanic	cendres volcaniques	YES
ash, volcanic	anémie post-opératoire	NO
asian pit vipers	habu	YES
asian pit vipers	encéphalopathie, non précisée	NO
asparagine	asparagine	YES
asparagine	trinitrobenzènes	NO
asparagus plant	asparagus (plante)	YES
asparagus plant	onlays	NO
aspartate aminotransferase decreased	aspartate aminotransférase diminuée	YES
aspartate aminotransferase decreased	granulome cutané	NO
aspartate, sodium	aspartate de sodium	YES
aspartate, sodium	neuropathie à axones géants	NO
aspartoacylase deficiency disease	maladie de canavan-von bogaërt	YES
aspartoacylase deficiency disease	encéphalite cytomégalovirale	NO
aspartyl endopeptidases	endopeptidases à acide aspartique	YES
aspartyl endopeptidases	ici-118587	NO
asphyxia; intrauterine	anoxie foetale	YES
asphyxia; intrauterine	fèverole	NO
aspidospermas	aspidosperma	YES
aspidospermas	angéite d'hypersensibilité	NO
asplenia syndromes	asplénie avec anomalies cardiovasculaires	YES
asplenia syndromes	hoquet	NO
assistant, laboratory	assistants de laboratoire	YES
assistant, laboratory	dégénérescence cérébrale, non précisée	NO
astasia abasia	ataxie hystérique	YES
astasia abasia	lutéotrophine	NO
asthenozoospermia	asthénospermie	YES
asthenozoospermia	albumine élevée	NO
asthma; atopic	asthme extrinsèque	YES
asthma; atopic	syrinx	NO
asthmatic shock	etat de mal asthmatique	YES
asthmatic shock	leucovirus	NO
astronomic phenomenon	concepts astronomiques	YES
astronomic phenomenon	erythrémie chronique	NO
astrophysical concept	concepts astrophysiques	YES
astrophysical concept	effet toxique du monoxyde de carbone	NO
asymptomatic bacteriuria postpartum	bactériurie asymptomatique postpartum	YES
asymptomatic bacteriuria postpartum	lésion du plexus brachial	NO
atadenovirus	atadenovirus	YES
atadenovirus	fibres de purkinje	NO
atf6 transcription factor	facteur-6 activateur de la transcription	YES
atf6 transcription factor	troubles sensitifs	NO
atlantoaxial joints	articulation atlanto-axoïdienne	YES
atlantoaxial joints	biopsie musculaire anormale	NO
atmosphere exposure chamber	chambres à atmosphère contrôlé	YES
atmosphere exposure chamber	hormone galactogène	NO
atomic bombs	bombes atomiques	YES
atomic bombs	scoparia dulcis	NO
atp dependent protease	atp-dependent proteases	YES
atp dependent protease	chonemorpha	NO
atpase, cf1	facteur couplant-1 chloroplastique	YES
atpase, cf1	sepsis streptococcique	NO
atresia choanal	atrésie des choanes	YES
atresia choanal	maladie de dercum	NO
atresia duodenal	atrésie duodénale congénitale	YES
atresia duodenal	trachéobronchite	NO
atresia, pulmonary	atrésie congénitale de la valve pulmonaire	YES
atresia, pulmonary	isoprénaline sulfate	NO
atresia; rectum	atrésie rectale	YES
atresia; rectum	susceptibilité aux maladies	NO
atria of heart	atrium cardiaque	YES
atria of heart	oligoménorrhée primitive	NO
atrial enlargement left	augmentation auriculaire gauche	YES
atrial enlargement left	malformation biliaire	NO
atrial flutter paroxysmal	flutter auriculaire paroxystique	YES
atrial flutter paroxysmal	casse puante	NO
atrioventricular node	noeud auriculo-ventriculaire	YES
atrioventricular node	emoussement affectif	NO
atrioventricular; block	bloc av	YES
atrioventricular; block	modulateurs de la fibrinolyse	NO
atrophia bulbi	phthisis bulbaire	YES
atrophia bulbi	duplications génomiques segmentaires	NO
atrophic muscular disorder	amyotrophies	YES
atrophic muscular disorder	chlorhydrate de robénidine	NO
atrophic retina	atrophie rétinienne	YES
atrophic retina	aquaporine-2	NO
atrophies, striatonigral	dégénerescence striatonigrique	YES
atrophies, striatonigral	animal non domestique	NO
atrophoderma; pigmentosum	atrophoderma pigmentosum	YES
atrophoderma; pigmentosum	phléole	NO
atrophy of kidney	atrophie rénale	YES
atrophy of kidney	syndrome lamb (lentigines, atrial myxoma, mucocutaneous myxoma, blue nevi)	NO
atrophy of prostate	atrophie de la prostate	YES
atrophy of prostate	oedème glottique	NO
atrophy; bone	atrophie osseuse	YES
atrophy; bone	infections à circovirus	NO
atrophy; facioscapulohumeral	atrophie facio-scapulo-humérale de landouzy-déjerine	YES
atrophy; facioscapulohumeral	selles dures	NO
atrophy;cerebral	atrophie cerebrale	YES
atrophy;cerebral	infection du cerveau	NO
attitude, staff	attitude du personnel	YES
attitude, staff	basilic	NO
attributes, disease	caractéristiques pathologiques	YES
attributes, disease	attitude du personnel	NO
atypical platelets present	plaquettes atypiques présentes	YES
atypical platelets present	variole	NO
auditory brainstem implants	implants auditifs du tronc cérébral	YES
auditory brainstem implants	defibrase	NO
auditory tubes	canal pharyngotympanique	YES
auditory tubes	t4 libre normale	NO
auditory uncinate fit	crises auditives	YES
auditory uncinate fit	cdc2 protein kinase	NO
aujeszkys disease	maladie d'aujeszky	YES
aujeszkys disease	nerf vague	NO
aureusvirus	aureusvirus	YES
aureusvirus	solution saline	NO
auricles	pavillon auriculaire	YES
auricles	protéines musculaires	NO
auto-intoxication	auto-intoxication	YES
auto-intoxication	communauté des nations indépendantes	NO
auto-peep	respiration avec pression positive intrinsèque	YES
auto-peep	plaie suintante	NO
autobiographical memories	mémoire épisodique	YES
autobiographical memories	tumeur maligne pelvienne	NO
autologous antigens	antigènes autologues	YES
autologous antigens	tumeurs du laryngo-pharynx	NO
autophagocytosis	autophagie	YES
autophagocytosis	femme enceinte	NO
autoprothrombin c	facteur xa	YES
autoprothrombin c	enfant orphelin	NO
autoprothrombin i	facteur vii de la coagulation	YES
autoprothrombin i	arsenic	NO
av malformation	malformation a-v	YES
av malformation	pepsinogène a	NO
avenaviruses	avenavirus	YES
avenaviruses	récepteurs edg	NO
aversion to tobacco	aversion au tabac	YES
aversion to tobacco	cicatrice de la membrane tympanique	NO
axillary candidiasis	moniliase axillaire	YES
axillary candidiasis	masse du cou	NO
axis, dens	dent de l'axis	YES
axis, dens	neisseria meningitidis sérogroupe w 135	NO
ayahuasca	banisteriopsis	YES
ayahuasca	malformation du genou	NO
aza crown compounds	composés aza-couronnes	YES
aza crown compounds	tagète	NO
azaguanine	8-azaguanine	YES
azaguanine	thyrotrophine élevée	NO
azathioprine sodium	azathioprine sodique	YES
azathioprine sodium	cri aigu	NO
azoospermatism	azoospermie	YES
azoospermatism	maladie d'itai-itai	NO
azul de metileno	bleu méthylène	YES
azul de metileno	récepteur epha8	NO
b cell lymphoma	lymphome b sai	YES
b cell lymphoma	schizophrénie aiguë	NO
b vitamins	vitamines b	YES
b vitamins	chromosome 12	NO
b, batrachotoxin	batrachotoxine b	YES
b, batrachotoxin	paecilomyces	NO
b, fibrinopeptide	fibrinopeptide b	YES
b, fibrinopeptide	achromobacter	NO
b2 deficiencies vitamin	ariboflavinose	YES
b2 deficiencies vitamin	sous-populations de lymphocytes t	NO
baby formula	préparation pour nourrissons	YES
baby formula	murine leukemia virus	NO
baby swings	balançoires pour bébé	YES
baby swings	aéronaupathie	NO
bacillus fructosus	bacillus megatherium	YES
bacillus fructosus	myxobolus	NO
bacillus marcescens	serratia marcescens	YES
bacillus marcescens	banque de gènes	NO
bacillus phage phi29	bactériophage phi-29	YES
bacillus phage phi29	basutoland	NO
back discomfort	gêne lombaire	YES
back discomfort	enfant orphelin	NO
back strain lumbar	foulure lombaire	YES
back strain lumbar	chaînes lourdes des ig	NO
back; contusion	contusion du dos	YES
back; contusion	agents antinématodes	NO
backwash ileitis	iléite de reflux	YES
backwash ileitis	diphénylcarbazide	NO
bacteria eating flesh	bactérie mangeuse de chair	YES
bacteria eating flesh	épiphysiolyse	NO
bacterial interference	interférence bactérienne	YES
bacterial interference	maladies des animaux	NO
bacterial o antigen	antigènes o	YES
bacterial o antigen	médicaments gastro-intestinaux	NO
bacterial; disease	infections bactériennes	YES
bacterial; disease	thymine polynucléotide	NO
bacteriophages	bactériophages	YES
bacteriophages	cytidine bromo-5 désoxy-2'	NO
bacterium aeruginosum	pseudomonas aeruginosa	YES
bacterium aeruginosum	oxathiinnes	NO
bacterium coli commune	e. coli	YES
bacterium coli commune	syndrome méningé	NO
bacteroides intermedia	bacteroides intermedius	YES
bacteroides intermedia	erythème auriculaire	NO
bacteroides necrophorus	fusobacterium necrophorum	YES
bacteroides necrophorus	facteur nucléaire-3-bêta des hépatocytes	NO
bactrocera tryonus	bactrocera tryoni	YES
bactrocera tryonus	trouble de la libido sai	NO
baerveldt implants	implants de baerveldt	YES
baerveldt implants	souris suisse	NO
balantidiosis	balantidiose	YES
balantidiosis	citrate de clomifène	NO
ballism	ballisme	YES
ballism	duplication de l'utérus	NO
balloon dilatation catheter	catheter a ballonet	YES
balloon dilatation catheter	thioredoxin peroxidase pmp20	NO
bancroftian filariasis	filariose bancroftienne	YES
bancroftian filariasis	anomalie congénitale du pharynx sai	NO
bancroftus, filaria	filaire de bancroft	YES
bancroftus, filaria	solénome	NO
band, amniotic	bandes amniotiques	YES
band, amniotic	déficit en transporteur microsomique des triglycérides	NO
bandicota	bandicota	YES
bandicota	polype buccal	NO
banks, eye	banques des yeux	YES
banks, eye	dents sensibles	NO
bannwarth syndrome	atteintes neurologiques de la borréliose de lyme	YES
bannwarth syndrome	hyrax	NO
barbados cherry family	malpighiaceae	YES
barbados cherry family	fistule recto-vésicale	NO
barbarea vulgari	barbarée commune	YES
barbarea vulgari	protéine sytvii	NO
barber surgeons	chirurgien barbier	YES
barber surgeons	mastose fibrokystique	NO
barbiturate, nos	barbituriques	YES
barbiturate, nos	solutions d'hémodialyse	NO
bartonellaceae infection	infections à bartonellaceae	YES
bartonellaceae infection	atteinte osseuse	NO
bartonia bacilliformis	bartonella bacilliformis	YES
bartonia bacilliformis	taxanes	NO
basal cell epithelioma	carcinome baso-cellulaire	YES
basal cell epithelioma	oligodendrogliome anaplasique	NO
basal ganglia infarction	infarctus des ganglions de la base	YES
basal ganglia infarction	composés benzylidène	NO
base fractures skull	fracture de la base du crâne	YES
base fractures skull	hormèse	NO
baseball, device	balles de baseball	YES
baseball, device	blessure vaginale	NO
basils	basilic	YES
basils	deutéroporphyrine cobalt	NO
basophil percentage decreased	pourcentage de basophiles diminué	YES
basophil percentage decreased	lipopeptide anionique	NO
basophil, segmented	polynucléaires basophiles	YES
basophil, segmented	concatémères d'adn	NO
basophilic stippled	granulations basophiles	YES
basophilic stippled	nanisme thanatophore	NO
bassen-kornzweig	déficit en transporteur microsomique des triglycérides	YES
bassen-kornzweig	souffle cardiaque fonctionnel	NO
bassia	kochia	YES
bassia	carence en sucrase-isomaltase	NO
basutoland	basutoland	YES
basutoland	médicaments anticancéreux	NO
bathyhypesthesia	bathyhypoesthésie	YES
bathyhypesthesia	pneumonie néonatale	NO
battle sign	signe de battle	YES
battle sign	érythromycine	NO
bay g 5421	bay-g-5421	YES
bay g 5421	filaire de bancroft	NO
bazzanias	bazzania	YES
bazzanias	naevus pigmentaire	NO
bb rat	rats de souche bb	YES
bb rat	biopsie du larynx normale	NO
bcg live	bacille de calmette et guérin	YES
bcg live	goniosynéchies	NO
bcl x protein	protéine bcl2l1	YES
bcl x protein	adpg	NO
beach ear	otite externe (swimmers' ear) aiguë	YES
beach ear	bilirubine totale basse	NO
bean, tepary	haricot tépari	YES
bean, tepary	nerf anal inférieur	NO
beat skip	pause postextrasystolique	YES
beat skip	chromosomes de bactérie	NO
beaver, nos	castors	YES
beaver, nos	metathériens	NO
beck syndrome	syndrome de l'artère spinale antérieure	YES
beck syndrome	récepteurs purinergiques p2x7	NO
beetle, nos	coléoptères	YES
beetle, nos	paf-ah	NO
behavior addictive	comportement de dépendance	YES
behavior addictive	charbon	NO
behavior disorder disruptive	troubles de comportement perturbateur	YES
behavior disorder disruptive	ornithogale	NO
behcets syndrome arthropathy	arthropathie dans le syndrome de behcet, site non précisé	YES
behcets syndrome arthropathy	infection oculaire à chlamydia	NO
beijerinckia group	beijerinckiaceae	YES
beijerinckia group	phénomènes physiologiques nutritionnels chez le nourrisson	NO
benign inoculation lymphoreticulosis	maladie des griffes du chat	YES
benign inoculation lymphoreticulosis	chloroacétophénone	NO
benign melanocytic naevus	mélanome bénin	YES
benign melanocytic naevus	agents oxydants	NO
benign shuddering attacks	crises de tremblement bénignes	YES
benign shuddering attacks	ulcère gastro-duodénal réactivé	NO
benjamin-bush	laurier benzoin	YES
benjamin-bush	glp-2	NO
benzamine blue	bleu de trypan	YES
benzamine blue	phospholipides	NO
benzbromaron	benzbromarone	YES
benzbromaron	traumatisme cranio-cérébral	NO
benzodioxoles	méthylènedioxybenzènes	YES
benzodioxoles	dépendance physiologique	NO
benzophenones	benzophénones	YES
benzophenones	polyneuropathie motrice	NO
benzothiadiazine diuretics	diurétiques thiaziques	YES
benzothiadiazine diuretics	osm (oncostatine m)	NO
benzyl penicillin	benzylpénicilline	YES
benzyl penicillin	dermite vénéneuse	NO
benzylammonium compounds	composés de benzyl-ammonium	YES
benzylammonium compounds	laryngopharyngite sai	NO
berlin; edema	commotion de la rétine	YES
berlin; edema	thorium	NO
berlins	berlin	YES
berlins	tissu cicatriciel du poumon	NO
beta adrenergic blocker	antagonistes bêta-adrénergiques	YES
beta adrenergic blocker	pancytopénie de fanconi	NO
beta dna polymerase	dna polymerase beta	YES
beta dna polymerase	plasticité neuronale	NO
beta dystroglycan	bêta-dystroglycane	YES
beta dystroglycan	calcification métastatique	NO
beta globulin abnormal	bêta-globulines anormales	YES
beta globulin abnormal	syndrome des ongles jaunes	NO
beta glucosidase	bêta-d-glucoside glucohydrolase	YES
beta glucosidase	hypoprothrombinemie	NO
beta hydroxypyruvate reductase	hydroxypyruvate reductase	YES
beta hydroxypyruvate reductase	dossiers concernant les hôpitaux	NO
beta interferons	interféron-beta	YES
beta interferons	mastite puerperale	NO
beta trcp	bêta-trcp	YES
beta trcp	glucagon anormal sai	NO
beta-crystallins	cristallines-bêta	YES
beta-crystallins	épithélioma in situ	NO
beta-cyclodextrins	bêta-cyclodextrines	YES
beta-cyclodextrins	cnidaires	NO
beta-defensins	beta-défensines	YES
beta-defensins	anomalie particuliere de l'ecg	NO
beta-heparin	dermatane sulfate	YES
beta-heparin	abandon traitement	NO
beta-tryptase	beta-tryptases	YES
beta-tryptase	types d'inflorescences	NO
beta1h	facteur h du complément	YES
beta1h	picrorhiza	NO
beta3b integrin	intégrine bêta-3b	YES
beta3b integrin	polytraumatisme	NO
betadine antiseptic	bétadine	YES
betadine antiseptic	hydrémie	NO
betanf	bêta-naphtoflavone	YES
betanf	maladie des griffes du chat	NO
bezafibrate	bézafibrate	YES
bezafibrate	agents antinématodes	NO
bezoar, nos	bézoards	YES
bezoar, nos	infection de la brûlure	NO
bhangs	bhang	YES
bhangs	population en zone suburbaine	NO
bifid uvula	bifidité de la luette	YES
bifid uvula	récepteur de cannabinoïde	NO
bile fluid	bile	YES
bile fluid	blessure vaginale	NO
biliary sand	sable biliaire	YES
biliary sand	os zygomatique	NO
biliary tract diseases	affection des voies biliaires	YES
biliary tract diseases	lorisidae	NO
bilirubin total low	bilirubine totale basse	YES
bilirubin total low	pharyngite bactérienne	NO
biliverdin increased	augmentation de la biliverdine	YES
biliverdin increased	kininogènes	NO
biological immunity	immunité	YES
biological immunity	oligodendrogliome anaplasique	NO
bioperiodicity	biorythmes	YES
bioperiodicity	bactériémie pneumococcique	NO
biophysical concept	concepts biophysiques	YES
biophysical concept	cornet nasal	NO
biopsy bronchus abnormal	biopsie bronchique anormale	YES
biopsy bronchus abnormal	quinolizines	NO
biopsy larynx normal	biopsie du larynx normale	YES
biopsy larynx normal	lamantin caraïbes	NO
biopsy muscle abnormal	biopsie musculaire anormale	YES
biopsy muscle abnormal	zaire ebola virus	NO
biopsy palate normal	biopsie du palais normale	YES
biopsy palate normal	prothèse maxillaire	NO
biopsy urethra normal	biopsie urétrale normale	YES
biopsy urethra normal	schizophrénie aiguë	NO
biosensor	capteurs biologiques	YES
biosensor	polytraumatisme	NO
biotin deficiency	carence en biotine	YES
biotin deficiency	nystagmus rotatoire	NO
biperiden	bipéridène	YES
biperiden	bouquet	NO
birch famly	betulaceae	YES
birch famly	angiospasme coronaire	NO
bird influenza	grippe du poulet	YES
bird influenza	panthère noire	NO
birth weight finding	poids de nouveau-né	YES
birth weight finding	néoplasie gastro-intestinale	NO
birth weight subnormal	poids subnormal à la naissance	YES
birth weight subnormal	moulages en plâtre	NO
births premature	naissance prématurée	YES
births premature	epsilon-protéobactéries	NO
bisabol myrrh	myrrhe bisabol	YES
bisabol myrrh	kyste pancreatique	NO
bismuth preparation	bismuth	YES
bismuth preparation	leucémie myélogène aiguë	NO
bite nos	morsure	YES
bite nos	porokératose linéaire	NO
bite wound insect	morsures d'insecte	YES
bite wound insect	trouble de l'équilibre des liquides, des électrolytes et des acides-bases	NO
bite; centipede	piqûre de centipède	YES
bite; centipede	métencéphale	NO
bitter orange	citrus aurantium	YES
bitter orange	leucémie myélomonocytaire chronique	NO
bladder distended	distension de la vessie	YES
bladder distended	ependymoastrocytome	NO
bladder flat cis	carcinome in situ de la vessie sai	YES
bladder flat cis	lenteur de la pensée	NO
bladder haemorrhage	hémorragie vésicale	YES
bladder haemorrhage	muguet buccal résistant	NO
blastocystis, nos	blastocystis	YES
blastocystis, nos	problème de réservoir de la pompe	NO
blastomyces pneumonia recurrent	blastomyces pneumonia récidivant	YES
blastomyces pneumonia recurrent	diperchlorate d'hexaméthonium	NO
blattaria	blattaria	YES
blattaria	circulation placentaire	NO
bleeding abnormal	hémorragie anormale	YES
bleeding abnormal	ganglioside gm2	NO
bleeding gingival	gingivorragie	YES
bleeding gingival	morpions sai	NO
bleeding postmenopausal	hémorragie postménopausique	YES
bleeding postmenopausal	vessie hypotonique	NO
bleeding rectal	hémorragie rectale	YES
bleeding rectal	alpha-tocophérol	NO
bleeding, intracranial	hémorragies intracrâniennes	YES
bleeding, intracranial	dépression liée à l'angoisse	NO
bleeds pregnancy	hemorragie de la grossesse	YES
bleeds pregnancy	circulation pulmonaire	NO
bleomycins	bléomycine	YES
bleomycins	électrodes de stimulation nerveuse implantées	NO
blepharal pain	douleur de la paupière	YES
blepharal pain	protéine msa1	NO
blighias	blighia	YES
blighias	rickettsia	NO
blindness colour total	cécité totale des couleurs	YES
blindness colour total	echinacea angustifolia	NO
blindness; traumatic	cécité traumatique	YES
blindness; traumatic	migration cellulaire	NO
blister fever	bouton de fièvre	YES
blister fever	abcès cérébral	NO
blisters gum	vésicules gingivales	YES
blisters gum	halogeton	NO
blisters tongue	vésicules linguales	YES
blisters tongue	chlorure sanguin normal	NO
block heart	bloc cardiaque	YES
block heart	sensation de chaleur	NO
blood air barrier	membrane alvéolo-capillaire	YES
blood air barrier	hématome d'une plaie	NO
blood alcohol increased	alcool du sang augmenté	YES
blood alcohol increased	abus sexuel	NO
blood bromide abnormal	bromure sanguin anormal	YES
blood bromide abnormal	masse de la cavité nasale	NO
blood bromide increased	bromure sanguin augmenté	YES
blood bromide increased	pancytopénie de fanconi	NO
blood cell biosynthesis	hématopoïèse	YES
blood cell biosynthesis	sensibilité musculaire	NO
blood chloride normal	chlorure sanguin normal	YES
blood chloride normal	abcès intracérébraux	NO
blood creatinine decreased	créatinine sanguine diminuée	YES
blood creatinine decreased	syndrome de cryptophtalmie-syndactylie	NO
blood decreasing pressure	baisse de la pression artérielle	YES
blood decreasing pressure	surdité oreille gauche	NO
blood dihydrotestosterone increased	déhydrotestostérone sanguine augmentée	YES
blood dihydrotestosterone increased	méningo-radiculite de lyme	NO
blood drugs	médicaments hématologiques	YES
blood drugs	iminoacides	NO
blood estradiol abnormal	oestradiol sanguin anormal	YES
blood estradiol abnormal	problèmes du dispositif	NO
blood fibrinogen abnormal	fibrinogène du sang anormal	YES
blood fibrinogen abnormal	taq adn polymérase	NO
blood fibrinogen normal	fibrinogénémie normale	YES
blood fibrinogen normal	guanylyl imidodiphosphate	NO
blood group ag	antigènes de groupe sanguin	YES
blood group ag	numération des globules blancs sai dans le lcr augmentée	NO
blood group rh	système rh-hr de groupes sanguins	YES
blood group rh	spasme généralisé	NO
blood increasing sugar	elevation taux sucre sanguin	YES
blood increasing sugar	hémangioendothéliome	NO
blood methanol decreased	méthanol sanguin diminué	YES
blood methanol decreased	anémie par maladie chronique	NO
blood phosphorus increased	phosphore sanguin augmenté	YES
blood phosphorus increased	rejet de transplantation	NO
blood retinal barrier	barrière hématorétinienne	YES
blood retinal barrier	gorilles	NO
blood swollen vessels	vaisseaux sanguins distendus	YES
blood swollen vessels	récepteurs aux neurotransmetteurs	NO
blood transfusion complications	réaction post-transfusionnelle	YES
blood transfusion complications	cholestérol sanguin élevé	NO
blunting of affect	emoussement affectif	YES
blunting of affect	protéine ccl27	NO
bodies, neuroepithelial	corps neuroépithéliaux	YES
bodies, neuroepithelial	corydalis	NO
bodies; aschoff	nodules d'aschoff	YES
bodies; aschoff	blessures de l'artère carotide	NO
body fats	graisse du corps	YES
body fats	bactéries à gram positif	NO
body height decreased	taille corporelle diminuée	YES
body height decreased	orthomyxovirus	NO
body waters	eau du corps	YES
body waters	hypertriglycéridémie familiale	NO
body, carotid	corpuscule carotidien	YES
body, carotid	streptococcus groupe b	NO
boldea fragran	peumus boldus	YES
boldea fragran	ventilateurs pulmonaires	NO
bombax ceiba	bombax ceiba	YES
bombax ceiba	immunité	NO
bombesin receptor	récepteur peptide libération gastrine	YES
bombesin receptor	myosines cardiaques	NO
bone development	développement des os	YES
bone development	aldostéronisme secondaire	NO
bone diseases joint	ostéoarthropathies	YES
bone diseases joint	magnésium sérique augmenté	NO
bone disorder	maladies osseuses	YES
bone disorder	pentétrazole	NO
bone injury	atteinte osseuse	YES
bone injury	callicebinae	NO
bone, hyoid	os hyoïde	YES
bone, hyoid	genou cagneux	NO
bone, pisiform	os pisiforme	YES
bone, pisiform	plaies sur la lèvre	NO
bone; abscess	abcès de l'os	YES
bone; abscess	bacteroides gingivalis	NO
bone; cyst	kystes de l'os	YES
bone; cyst	malformation pulmonaire	NO
bones, basilar	processus basilaire	YES
bones, basilar	escarre	NO
bones, jugal	os zygomatique	YES
bones, jugal	callilepis	NO
bones, tarsal	os tarsiens	YES
bones, tarsal	agents dermatologiques	NO
bony outgrowth	exostoses	YES
bony outgrowth	agents dermatologiques	NO
boobialla	boobialla	YES
boobialla	calcification de tendon	NO
book, illustrated	livres illustrés	YES
book, illustrated	boulengerina	NO
border, brush	plateaux striés	YES
border, brush	dépigmentation rétinienne	NO
borderline hypertension	hypertension artérielle labile	YES
borderline hypertension	hypothyroïdies	NO
bornholm; disease	myalgie épidémique	YES
bornholm; disease	onium, composés	NO
borrelia antibody positive	anticorps anti-borrelia positif	YES
borrelia antibody positive	hyperparathyroidie	NO
borrelia; infection	infection à borrelia sai	YES
borrelia; infection	défaillance hépatique subaiguë	NO
borrellia group vs461	borrelia afzelii	YES
borrellia group vs461	tumeurs supratentorielles	NO
bovimyces pleuropneumoniae	mycoplasma mycoïdes	YES
bovimyces pleuropneumoniae	neuro-ectoderme	NO
bovine syncytial virus	bsv (bovine syncytial virus)	YES
bovine syncytial virus	agents d'application de la loi	NO
bow legged	genoux varums	YES
bow legged	chondrosarcome mésenchymateux	NO
bowel changes habits	changement d'habitudes d'aller à la selle	YES
bowel changes habits	hormones pancréatiques	NO
bowel habit	défécation	YES
bowel habit	angiome artériel	NO
bowel ischaemia	insuffisance vasculaire intestinale	YES
bowel ischaemia	ver solitaire du boeuf	NO
bowel perforations	intestin perforé	YES
bowel perforations	osm (oncostatine m)	NO
bowel; impaction	surcharge intestinale, non précisée	YES
bowel; impaction	bactériurie asymptomatique postpartum	NO
bowhead whales	baleine franche arctique	YES
bowhead whales	complication liée au stimulateur cardiaque	NO
box jelly	chironex	YES
box jelly	chimiotaxie	NO
brachial neuritis radiculitis	radiculite brachiale	YES
brachial neuritis radiculitis	patrinia	NO
brachial plexus lesions	lésion du plexus brachial	YES
brachial plexus lesions	hémoglobine glycosylée anormale	NO
brachystemmas	brachystemma	YES
brachystemmas	tympanosclérose	NO
brachyura	morpions sai	YES
brachyura	protogynie	NO
bracytele	brachyteles	YES
bracytele	phéromones sexuelles	NO
bradycardia - pulse	fréquence du pouls basse	YES
bradycardia - pulse	masse pancréatique	NO
bradyphasia	bradyarthrie	YES
bradyphasia	sourcils	NO
brain abscesses	abcès cérébral	YES
brain abscesses	acétabulum	NO
brain lymphomas	lymphome du cerveau	YES
brain lymphomas	abcès intracérébraux	NO
brain secondaries	metastases cerebrales	YES
brain secondaries	carcinome endométrial récidivant	NO
brain stem haemorrhage	hémorragie du tronc cérébral	YES
brain stem haemorrhage	gamétogenèse	NO
brain; degeneration	dégénérescence cérébrale, non précisée	YES
brain; degeneration	dramatisation (psychologie)	NO
brain; injury	blessures encéphaliques	YES
brain; injury	bromure sanguin augmenté	NO
branched chain ketoaciduria	leucinose	YES
branched chain ketoaciduria	bronchite chronique simple	NO
branchial arch syndrome	syndrome de di george	YES
branchial arch syndrome	endocardite d'une valve native	NO
brazilian manatee	lamantin du brésil	YES
brazilian manatee	pneumocéphale épidural	NO
brazilian-tea	houx maté	YES
brazilian-tea	abus de poudre d'ange	NO
breadboard project	breadboard project	YES
breadboard project	citrus aurantium	NO
breast appearance hypertrophy	hypertrophie mammaire	YES
breast appearance hypertrophy	syndrome surrénalo-génital	NO
breast biopsy normal	biopsie mammaire normale	YES
breast biopsy normal	amp pyrophosphorylase	NO
breast discolouration	décoloration du sein	YES
breast discolouration	hémorragie vertébrale épidurale	NO
breast disorder nos	trouble du sein non précisé	YES
breast disorder nos	autres hernies	NO
breast fed infants	allaitement	YES
breast fed infants	thermosensibilité	NO
breast fibrocystic changes	mastose fibrokystique	YES
breast fibrocystic changes	décès d'un fils	NO
breast hyperplasias	hyperplasie mammaire	YES
breast hyperplasias	suramine sodique	NO
breast lumps	seins nodulaires	YES
breast lumps	pourcentage de myélocytes diminué	NO
breast; pain	douleur des seins	YES
breast; pain	acide glycyrrhizique	NO
breasts pendulous	mastoptose	YES
breasts pendulous	fistule oesophago-bronchique	NO
breathing difficulty	essoufflement	YES
breathing difficulty	allergie aux céréales	NO
breech; extraction	accouchement par le siège	YES
breech; extraction	tryptophane pyrrolase	NO
brittle diabetes mellitus	did1	YES
brittle diabetes mellitus	bave	NO
brittle teeth	fragilité dentaire	YES
brittle teeth	agents antiinfectieux	NO
brl 26921	brl-26921	YES
brl 26921	écothiopate, iodure	NO
brl 43694a	brl43694a	YES
brl 43694a	exanthème du visage	NO
brome mosaic virus	brome mosaic virus	YES
brome mosaic virus	médicaments antianémiques	NO
bromide, propantheline	bromure de propanthéline	YES
bromide, propantheline	physiologie musculaire et osseuse	NO
brominated biphenyls	biphényles polybromés	YES
brominated biphenyls	adénite cervicale chronique tuberculeuse	NO
bromodeoxycytidine	cytidine bromo-5 désoxy-2'	YES
bromodeoxycytidine	tumeur gliale	NO
bromoderma vegetans	bromodermie	YES
bromoderma vegetans	calculs de pigment	NO
bromoviridae	bromoviridae	YES
bromoviridae	entorses et foulures	NO
bronchopathy	bronchopathie	YES
bronchopathy	vaisseaux sanguins distendus	NO
bronchoscopy normal	bronchoscopie normale	YES
bronchoscopy normal	transfert (psychanalyse)	NO
broom	cytisus	YES
broom	anomalie congénitale du pied	NO
broom, desert	baccharis	YES
broom, desert	transport protéique	NO
broussonetias	broussonetia	YES
broussonetias	parole embarrassée	NO
brown fat tumour	hibernome	YES
brown fat tumour	adénome acidophile	NO
brown-séquard	paralysie de brown-séquard	YES
brown-séquard	lésion artérielle	NO
broxuridine	uridine bromo-5 désoxy-2'	YES
broxuridine	bioprécurseurs	NO
bruce	fièvre ondulante	YES
bruce	pseudo-hermaphrodisme	NO
brucella abortus bacterium	brucella abortus	YES
brucella abortus bacterium	différenciation cellulaire	NO
brugia pahangus	brugia pahangi	YES
brugia pahangus	déficience en catalase	NO
bryamycin	bryamycin	YES
bryamycin	baleine franche arctique	NO
bscl1	lipodystrophie généralisée congénitale de type i	YES
bscl1	insuline	NO
bsf-2	interleukine-6	YES
bsf-2	anémie congénitale sai	NO
bsp abnormal	bsp anormale	YES
bsp abnormal	methanobacterium	NO
buccal polyp	polype buccal	YES
buccal polyp	paralysie gastrique	NO
buckyball	fullerènes	YES
buckyball	n-acetylmuramoyl-l-alanine amidase	NO
bugles	bugle	YES
bugles	cirrhose biliaire	NO
bulbar palsy	paralysie bulbaire	YES
bulbar palsy	tumeur rhabdoïde	NO
bullous skin disorder	dermatose bulleuse	YES
bullous skin disorder	guinée-conakry	NO
bump gums	elevures cutanées de la gencive	YES
bump gums	roumanie	NO
bun increased	azote uréique du sang augmenté	YES
bun increased	méningiomes multiples	NO
bunyavirus serogroup california	california encephalitis virus	YES
bunyavirus serogroup california	lipopeptide anionique	NO
burdock	arctium lappa	YES
burdock	deoxyribonuclease ecori	NO
burger grutz syndrome	hyperchylomicronémie	YES
burger grutz syndrome	maladie de dent	NO
burn of oesophagus	brûlure de l'oesophage	YES
burn of oesophagus	ménarche précoce	NO
burn, inhalation	brûlures des voies respiratoires	YES
burn, inhalation	reduviidae	NO
burn; cornea	brûlure cornéenne	YES
burn; cornea	télangiectasie gastrointestinale	NO
burning itch	démangeaisons brûlantes	YES
burning itch	caséine-kinase-1-delta	NO
burning shoulder	brûlure de degré non précisé de l'épaule	YES
burning shoulder	beta-défensines	NO
burning thighs	brûlure de degré non précisé de la cuisse (toute partie)	YES
burning thighs	névralgie trigéminale idiopathique	NO
burns electric	brûlure électrique	YES
burns electric	pancytopénie de fanconi	NO
burns infections	infection de la brûlure	YES
burns infections	sous-unités alpha gs des protéines g	NO
burns of eyes	brûlure de l'oeil	YES
burns of eyes	difficulté d'urination	NO
bursa dependent lymphocytes	lymphocyte b	YES
bursa dependent lymphocytes	nerf accessoire de willis	NO
bursitis infective staphylococcal	bursite staphylococcique	YES
bursitis infective staphylococcal	paronychie fongique	NO
bursitis, radiohumeral	epicondylite externe	YES
bursitis, radiohumeral	hla-b13	NO
busereline	buséréline	YES
busereline	achillée	NO
bushbabies	lorisidae	YES
bushbabies	obésité massive	NO
buttock, nos	fesses	YES
buttock, nos	hmg-at-hook proteins	NO
butyrate	butyrate	YES
butyrate	desmogléine-iii	NO
byzanthine arch palate	palais ogival	YES
byzanthine arch palate	alternariose cutanée	NO
c chemokines	chémokines c	YES
c chemokines	comportement anormal	NO
c fos	protéines proto-oncogènes c-fos	YES
c fos	noir de charbon	NO
c spine	vertèbre cervicale	YES
c spine	crises gustatives	NO
c3b complement	complément c3b	YES
c3b complement	spécificité d'anticorps	NO
c3pase	c3pase	YES
c3pase	hypertrophie de la vésicule biliaire	NO
cachexia; malignant	cachexie provoquée par le cancer	YES
cachexia; malignant	hyperplasie prostatique	NO
cadmium poisoning	maladie d'itai-itai	YES
cadmium poisoning	bronchoscopie normale	NO
cadp-ribose	adp-ribose cyclique	YES
cadp-ribose	malformation acquise sai	NO
caffeine normal	caféine normale	YES
caffeine normal	bioprécurseurs	NO
caffeine products	caféine	YES
caffeine products	neurones miroirs	NO
caiman, nos	caïmans	YES
caiman, nos	anoxie cérébrale	NO
caisson; disease	accident de décompression	YES
caisson; disease	micrococcus luteus	NO
cajanus	cajanus	YES
cajanus	tératome mature	NO
calcification metastatic	calcification métastatique	YES
calcification metastatic	azoospermie	NO
calcification of tendon	calcification de tendon	YES
calcification of tendon	dichlorophène	NO
calcification teeth	minéralisation des dents	YES
calcification teeth	infection oculaire à chlamydia	NO
calcimimetic agents	calcimimétiques	YES
calcimimetic agents	cytosine nucléotide	NO
calcium bilirubinate	bilirubinate de calcium	YES
calcium bilirubinate	bouchon de cérumen	NO
calcium gout	maladie des dépôts de cristaux de pyrophosphate de calcium dihydraté	YES
calcium gout	desquamation au point d'application	NO
calcium increased serum	calcium sérique augmenté	YES
calcium increased serum	aphasie de conduction	NO
calcium puffs	bouffées de calcium	YES
calcium puffs	entéropathie avec perte de protéines	NO
calcium salt chlortetracycline	chlortétracycline de calcium	YES
calcium salt chlortetracycline	spondylo-discite	NO
calcium spikes	pics de calcium	YES
calcium spikes	glycoprotéines env	NO
calcium sulfate dihydrate	sulfate de calcium dihydraté	YES
calcium sulfate dihydrate	gyrovirus	NO
calcium total increased	calcium total augmenté	YES
calcium total increased	neuropeptide y	NO
calculus; epididymis	calcul épididymaire	YES
calculus; epididymis	virus de la maladie de talfan	NO
calculus; wharton	calculs salivaires canalaires	YES
calculus; wharton	tracheophyta	NO
calf muscle cramps	crampes du mollet	YES
calf muscle cramps	spécificité d'anticorps	NO
calicivirus test positive	test calicivirus positif	YES
calicivirus test positive	ostéoarthrite des hanches	NO
callas	calla (plante)	YES
callas	cedrus	NO
callicebinae	callicebinae	YES
callicebinae	betulaceae	NO
callilepis	callilepis	YES
callilepis	azoture de sodium	NO
callus	callosités	YES
callus	anévrysme de l'aorte ascendante	NO
calmodulin kinase iialpha	protéine-kinase-2a dépendante du calcium et de la calmoduline	YES
calmodulin kinase iialpha	anomalie congénitale du pied	NO
calpactins	calpactines	YES
calpactins	moignon gastrique	NO
[truncated: 8,432 more rows]
