# Supplementary material for: A Cross-Lingual Similarity Measure for Detecting Biomedical Term Translations
Source: PLoS One. 2015 Jun 1;10(6):e0126196. doi: 10.1371/journal.pone.0126196 (PMC4452086; doi:10.1371/journal.pone.0126196)
Supplement: S1 dataset — (TGZ) [file pone.0126196.s001.tgz › dataset/en-fr/context_1000.shuffled]

5-fluorouracil	fluorouracile	YES
5-fluorouracil	hémodynamique	NO
5-htp	5-hydroxytryptophane	YES
5-htp	thaïlande	NO
abelmoschus	abelmoschus	YES
abelmoschus	hypertonie	NO
ability	capacité	YES
ability	larix	NO
abrasion	abrasion	YES
abrasion	hyperactivité	NO
absinthe	absinthe	YES
absinthe	narcolepsie	NO
acacia	acacia	YES
acacia	protactinium	NO
acaricide	acaricide	YES
acaricide	europe	NO
acceleration	accélération	YES
acceleration	acétyl-coa	NO
acer	acer	YES
acer	aeromonas	NO
acetabularia	acetabularia	YES
acetabularia	colique	NO
acetaldehyde	acétaldéhyde	YES
acetaldehyde	éclair	NO
acetate	acétate	YES
acetate	stérilité	NO
acetazolamide	acétazolamide	YES
acetazolamide	marijuana	NO
acetone	acétone	YES
acetone	nourriture	NO
acetyl-coa	acétyl-coa	YES
acetyl-coa	intuition	NO
acetylation	acétylation	YES
acetylation	aulne	NO
acetylcysteine	acétylcystéine	YES
acetylcysteine	carotène	NO
acetylene	acétylène	YES
acetylene	asthénie	NO
achalasia	achalasie	YES
achalasia	solanacées	NO
achondroplasia	achondroplasie	YES
achondroplasia	bromus	NO
aciclovir	aciclovir	YES
aciclovir	bois	NO
acidity	acide	YES
acidity	halogène	NO
acinetobacter	acinetobacter	YES
acinetobacter	myoglobine	NO
acoustics	acoustique	YES
acoustics	clignement	NO
acrolein	acroléine	YES
acrolein	carnivore	NO
acromion	acromion	YES
acromion	épiphyse	NO
acrylonitrile	acrylonitrile	YES
acrylonitrile	entérocolite	NO
actin	actine	YES
actin	microtubules	NO
actinide	actinide	YES
actinide	atpases	NO
actinobacteria	actinomycète	YES
actinobacteria	carbonater	NO
acylation	acylation	YES
acylation	transfection	NO
adaption	acclimatation	YES
adaption	buprénorphine	NO
addiction	dépendance	YES
addiction	gesse	NO
adenine	adénine	YES
adenine	lichen	NO
adenocarcinoma	adénocarcinome	YES
adenocarcinoma	tribus	NO
adhesive	adhésif	YES
adhesive	acétylène	NO
adipocyte	adipocyte	YES
adipocyte	vacciner	NO
adiposity	obésité	YES
adiposity	bactérie	NO
administrator	gestionnaire	YES
administrator	neuropeptide	NO
adolescence	adolescence	YES
adolescence	éphémère	NO
adventitia	adventice	YES
adventitia	amide	NO
aedes	aedes	YES
aedes	acétone	NO
aeromonas	aeromonas	YES
aeromonas	dysphonie	NO
afghanistan	afghanistan	YES
afghanistan	épice	NO
aflatoxin	aflatoxine	YES
aflatoxin	eupleridae	NO
africa	afrique	YES
africa	kétamine	NO
agaricales	agaricales	YES
agaricales	gravitation	NO
agaricus	agaricus	YES
agaricus	attaque	NO
agarose	agarose	YES
agarose	barbiturique	NO
agave	agave	YES
agave	genoux	NO
aggression	agressivité	YES
aggression	silicate	NO
agitation	agitation	YES
agitation	néon	NO
agnosia	agnosie	YES
agnosia	mastodonte	NO
agoraphobia	agoraphobie	YES
agoraphobia	kalanchoe	NO
agranulocytosis	agranulocytose	YES
agranulocytosis	diathèse	NO
agraphia	agraphie	YES
agraphia	gambie	NO
agrobacterium	agrobacterium	YES
agrobacterium	entérocolite	NO
aircraft	aéronef	YES
aircraft	veine	NO
akathisia	akathisie	YES
akathisia	microcéphalie	NO
akinesia	akinésie	YES
akinesia	quercétol	NO
alabama	alabama	YES
alabama	argasidae	NO
alanine	alanine	YES
alanine	quinoa	NO
alaska	alaska	YES
alaska	cercaire	NO
albania	albanie	YES
albania	mélanisme	NO
albendazole	albendazole	YES
albendazole	algérie	NO
alberta	alberta	YES
alberta	bourrache	NO
alcohol	alcool	YES
alcohol	quinone	NO
aldehyde	aldéhyde	YES
aldehyde	tapioca	NO
alder	aulne	YES
alder	canard	NO
aldolase	aldolase	YES
aldolase	fasciite	NO
algeria	algérie	YES
algeria	simvastatine	NO
alkali	alcali	YES
alkali	mélanésie	NO
alkaloid	alcaloïde	YES
alkaloid	hippocratisme	NO
alkalosis	alcalose	YES
alkalosis	labié	NO
alkane	alcane	YES
alkane	incoordination	NO
alkaptonuria	alcaptonurie	YES
alkaptonuria	compréhension	NO
alkene	alcène	YES
alkene	pyridine	NO
alkylation	alkylation	YES
alkylation	déodorant	NO
alkyne	alcyne	YES
alkyne	dysarthrie	NO
alligator	alligator	YES
alligator	andorre	NO
allium	allium	YES
allium	courrier	NO
allopurinol	allopurinol	YES
allopurinol	bauxite	NO
alloy	alliage	YES
alloy	diverticulite	NO
aloe	aloès	YES
aloe	nitrile	NO
alopecia	calvitie	YES
alopecia	astigmatisme	NO
alouatta	alouatta	YES
alouatta	navire	NO
alpha-glucosidase	maltase	YES
alpha-glucosidase	stéarate	NO
alphavirus	alphavirus	YES
alphavirus	protandrie	NO
alternaria	alternaria	YES
alternaria	thaïlande	NO
alternation	alternance	YES
alternation	acétaldéhyde	NO
aluminium	aluminium	YES
aluminium	moisissure	NO
amanita	amanita	YES
amanita	alabama	NO
amantadine	amantadine	YES
amantadine	orthèse	NO
amaryllidaceae	amaryllidaceae	YES
amaryllidaceae	salinité	NO
amaurosis	amaurose	YES
amaurosis	caulerpa	NO
amazon	amazona	YES
amazon	dominique	NO
amber	ambre	YES
amber	conifère	NO
ambrosia	ambroisie	YES
ambrosia	caryer	NO
ambulance	ambulance	YES
ambulance	épice	NO
amenorrhea	aménorrhée	YES
amenorrhea	squelette	NO
america	amérique	YES
america	catatonique	NO
amide	amide	YES
amide	triméthoprime	NO
amination	amination	YES
amination	neuropathie	NO
amine	amine	YES
amine	satisfaction	NO
amiodarone	amiodarone	YES
amiodarone	larix	NO
amitriptyline	amitriptyline	YES
amitriptyline	jalousie	NO
ammi	ammi	YES
ammi	tapioca	NO
ammonia	ammoniac	YES
ammonia	pyridine	NO
ammonium	ammonium	YES
ammonium	vaccin	NO
amnesia	amnésie	YES
amnesia	sumatra	NO
amoeba	amibe	YES
amoeba	noir	NO
amoxapine	amoxapine	YES
amoxapine	hamadryas	NO
ampa	ampa	YES
ampa	bijou	NO
amphetamine	méthamphétamine	YES
amphetamine	aulne	NO
amphibian	batracien	YES
amphibian	nacl	NO
amphipod	amphipodes	YES
amphipod	exhibitionnisme	NO
ampicillin	ampicilline	YES
ampicillin	bénin	NO
amplifier	amplificateur	YES
amplifier	compréhension	NO
amputee	amputer	YES
amputee	nitrile	NO
amygdalin	amygdaline	YES
amygdalin	mozambique	NO
amyloidosis	amylose	YES
amyloidosis	fluorouracile	NO
amylopectin	amylopectine	YES
amylopectin	actinide	NO
anabolism	anabolisme	YES
anabolism	panique	NO
anaconda	anaconda	YES
anaconda	conidie	NO
anaesthetics	anesthésique	YES
anaesthetics	interviewer	NO
analgesia	analgésie	YES
analgesia	kinésithérapeute	NO
anaphase	anaphase	YES
anaphase	tigrer	NO
anas	canard	YES
anas	oxalate	NO
anatomist	anatomiste	YES
anatomist	éthidium	NO
anca	anca	YES
anca	homozygote	NO
andorra	andorre	YES
andorra	cornu	NO
androgen	androgène	YES
androgen	polystyrène	NO
androstenedione	androstènedione	YES
androstenedione	croton	NO
anemia	anémier	YES
anemia	métoprolol	NO
anemone	anémone	YES
anemone	thiourée	NO
anencephaly	anencéphalie	YES
anencephaly	épiploon	NO
aneuploidy	aneuploïdie	YES
aneuploidy	peroxyde	NO
angelica	angelica	YES
angelica	primula	NO
anger	colère	YES
anger	malaisie	NO
angiosperm	angiospermes	YES
angiosperm	lignine	NO
angola	angola	YES
angola	saponine	NO
anhedonia	anhédonie	YES
anhedonia	scorpions	NO
anhydride	anhydride	YES
anhydride	alligator	NO
animalia	animaux	YES
animalia	cytosine	NO
anion	anion	YES
anion	amour	NO
anise	anis	YES
anise	psilocybe	NO
anisotropy	anisotropie	YES
anisotropy	thymidine	NO
annelid	annélides	YES
annelid	marais	NO
annona	annona	YES
annona	hostilité	NO
anode	anode	YES
anode	bronchoconstriction	NO
anopheles	anopheles	YES
anopheles	polypropylène	NO
anorgasmia	anorgasmie	YES
anorgasmia	plantaginaceae	NO
anosmia	anosmie	YES
anosmia	choléra	NO
anoxia	anoxie	YES
anoxia	lentille	NO
antabuse	antabuse	YES
antabuse	hallucinogène	NO
antarctica	antarctique	YES
antarctica	anencéphalie	NO
antelope	antilope	YES
antelope	bile	NO
anthelmintic	anthelminthique	YES
anthelmintic	mari	NO
anthocyanin	anthocyane	YES
anthocyanin	androstènedione	NO
anthracene	anthracène	YES
anthracene	bromus	NO
anthracyclines	anthracyclines	YES
anthracyclines	astrocytome	NO
anthraquinone	anthraquinone	YES
anthraquinone	dapsone	NO
anthrax	charbon	YES
anthrax	chloramine	NO
antiarrhythmic	anti-arythmiques	YES
antiarrhythmic	restaurant	NO
antibacterial	antibactérien	YES
antibacterial	boiterie	NO
antibiotic	antibiotique	YES
antibiotic	paranoïa	NO
antibody	anticorps	YES
antibody	illusion	NO
anticholinesterase	anticholinestérasiques	YES
anticholinesterase	enterobacteriaceae	NO
anticodon	anticodon	YES
anticodon	myocardite	NO
antidote	antidote	YES
antidote	automatisme	NO
antiemetics	antiémétique	YES
antiemetics	polyester	NO
antiepileptics	antiépileptiques	YES
antiepileptics	aptitude	NO
antifungals	antifongique	YES
antifungals	sarawak	NO
antigen	antigène	YES
antigen	legionella	NO
antihypertensive	anti-hypertenseurs	YES
antihypertensive	télencéphale	NO
antimalarials	antipaludéen	YES
antimalarials	hyperpigmentation	NO
antimicrobials	antimicrobien	YES
antimicrobials	perruche	NO
antimony	antimoine	YES
antimony	frustration	NO
antitoxin	antitoxine	YES
antitoxin	masse	NO
anuria	anurie	YES
anuria	listériose	NO
anxiolytic	anxiolytique	YES
anxiolytic	camelus	NO
aorta	aorte	YES
aorta	bulgarie	NO
apap	paracétamol	YES
apap	pyrimidine	NO
apathy	indifférence	YES
apathy	crustacés	NO
apatite	apatite	YES
apatite	cotoneaster	NO
aphrodisiac	aphrodisiaque	YES
aphrodisiac	hémolymphe	NO
apiaceae	ombellifères	YES
apiaceae	décongestionnant	NO
apis	api|apis	YES
apis	bêta-lactamases	NO
apnoea	apnée	YES
apnoea	hypertension	NO
apocynaceae	apocynaceae	YES
apocynaceae	colchicine	NO
apodemus	apodemus	YES
apodemus	glycosylation	NO
apolipoprotein	apolipoprotéine	YES
apolipoprotein	phytochrome	NO
apomorphine	apomorphine	YES
apomorphine	croton	NO
appendicitis	appendicite	YES
appendicitis	anosmie	NO
appendix	appendice	YES
appendix	xérostomie	NO
apprehension	appréhension	YES
apprehension	micronésie	NO
apricot	abricot	YES
apricot	caesalpinia	NO
aptitude	aptitude	YES
aptitude	thiopental	NO
aquaporins	aquaporines	YES
aquaporins	mansonella	NO
aquila	aquila	YES
aquila	baobab	NO
arabia	arabie	YES
arabia	dépression	NO
arabidopsis	arabidopsis	YES
arabidopsis	ornithorynque	NO
arachnid	arachnides	YES
arachnid	oxydoréduction	NO
arachnoid	arachnoïde	YES
arachnoid	proteaceae	NO
aragonite	aragonite	YES
aragonite	bombe	NO
arbovirus	arbovirus	YES
arbovirus	mélanophore	NO
archaea	archéobactéries	YES
archaea	prométhazine	NO
archive	archives	YES
archive	déméclocycline	NO
arctic	arctique	YES
arctic	butane	NO
areca	arec	YES
areca	glacier	NO
arenavirus	arenavirus	YES
arenavirus	bulbe	NO
argasidae	argasidae	YES
argasidae	lidocaïne	NO
argentina	argentin	YES
argentina	périodique	NO
arginine	arginine	YES
arginine	gdnf	NO
argon	argon	YES
argon	oviposition	NO
arkansas	arkansas	YES
arkansas	chromatophore	NO
armenia	arménie	YES
armenia	groupe	NO
armpit	aisselle	YES
armpit	hyperventilation	NO
aromatase	aromatase	YES
aromatase	auto-antigènes	NO
aronia	aronia	YES
aronia	chimiokines	NO
arrowhead	sagittaire	YES
arrowhead	lanthanide	NO
arsenic	arsenic	YES
arsenic	bismuth	NO
artefact	artéfacts	YES
artefact	kératinocytes	NO
artemisia	armoise	YES
artemisia	paracétamol	NO
arteriosclerosis	artériosclérose	YES
arteriosclerosis	rougissement	NO
artery	artère	YES
artery	épiploon	NO
arthritis	arthrite	YES
arthritis	odeur	NO
arthropod	arthropodes	YES
arthropod	citrouille	NO
artichoke	artichaut	YES
artichoke	prusse	NO
articulation	articulation	YES
articulation	ambulance	NO
asbestos	amiante	YES
asbestos	hétérochromatine	NO
ascomycete	ascomycota	YES
ascomycete	vanuatu	NO
asians	asiatique	YES
asians	spermatogonie	NO
asparagaceae	asparagaceae	YES
asparagaceae	guadeloupe	NO
asparagine	asparagine	YES
asparagine	dyspareunie	NO
aspartame	aspartame	YES
aspartame	stridor	NO
aspergillus	aspergillus	YES
aspergillus	fasciite	NO
asphyxia	asphyxie	YES
asphyxia	agnosie	NO
assault	assaut	YES
assault	hématémèse	NO
association	association	YES
association	chromate	NO
aster	aster	YES
aster	sporozoïte	NO
asteraceae	composer	YES
asteraceae	tsunami	NO
asteroid	astéroïde	YES
asteroid	balantidium	NO
asthenia	asthénie	YES
asthenia	asystolie	NO
asthmatic	asthmatique	YES
asthmatic	cathode	NO
astigmatism	astigmatisme	YES
astigmatism	argentin	NO
astragalus	astragale	YES
astragalus	zidovudine	NO
astringent	astringent	YES
astringent	pays-bas	NO
astrocyte	astrocyte	YES
astrocyte	brucellose	NO
astrocytoma	astrocytome	YES
astrocytoma	synchrotron	NO
astronaut	astronaute	YES
astronaut	apatite	NO
asystole	asystolie	YES
asystole	spondylolisthésis	NO
atelectasis	atélectasie	YES
atelectasis	bromazépam	NO
atheroma	athérome	YES
atheroma	conseiller	NO
atmosphere	atmosphère	YES
atmosphere	projection	NO
atopy	atopie	YES
atopy	dermatophyte	NO
atpase	atpases	YES
atpase	biotine	NO
atra	trétinoïne	YES
atra	archéobactéries	NO
atropa	atropa	YES
atropa	paraplégique	NO
atropine	atropine	YES
atropine	minéralocorticoïde	NO
attitude	attitude	YES
attitude	eutrophisation	NO
attorney	avocat	YES
attorney	lésion	NO
aubergine	aubergine	YES
aubergine	indène	NO
australasia	australasie	YES
australasia	propranolol	NO
austria	autriche	YES
austria	graphite	NO
austria-hungary	autriche-hongrie	YES
austria-hungary	confiserie	NO
autoantigen	auto-antigènes	YES
autoantigen	iodure	NO
automatism	automatisme	YES
automatism	gonocoque	NO
automobile	automobile	YES
automobile	hydrazine	NO
autophagy	autophagie	YES
autophagy	hafnium	NO
autoreceptors	autorécepteurs	YES
autoreceptors	pro-insuline	NO
auxin	auxine	YES
auxin	naissance	NO
aversion	aversion	YES
aversion	chacal	NO
axoneme	axonème	YES
axoneme	rimantadine	NO
azerbaijan	azerbaïdjan	YES
azerbaijan	argentin	NO
azide	azoture	YES
azide	cavia	NO
aziridines	aziridines	YES
aziridines	ascomycota	NO
azoospermia	azoospermie	YES
azoospermia	fumarate	NO
azore	açores	YES
azore	cassia	NO
babesia	babesia	YES
babesia	liechtenstein	NO
bacteremia	bactériémie	YES
bacteremia	hyménoptères	NO
bacteria	bactérie	YES
bacteria	indifférence	NO
bacteriophage	phage	YES
bacteriophage	grenade	NO
bacteriuria	bactériurie	YES
bacteriuria	anthracène	NO
bacteroides	bacteroides	YES
bacteroides	acinetobacter	NO
bactris	bactris	YES
bactris	roténone	NO
badger	blaireau	YES
badger	alcalose	NO
bahamas	bahamas	YES
bahamas	moule	NO
bahrain	bahreïn	YES
bahrain	dipeptide	NO
balantidium	balantidium	YES
balantidium	terpène	NO
balsam	oléorésine	YES
balsam	caulerpa	NO
baltimore	baltimore	YES
baltimore	motoneurones	NO
bandage	bandage	YES
bandage	hamamelidaceae	NO
bangladesh	bangladesh	YES
bangladesh	navet	NO
baobab	baobab	YES
baobab	trillium	NO
barbados	barbade	YES
barbados	centromère	NO
barbel	barbeau	YES
barbel	lynx	NO
barberry	berberis	YES
barberry	saccharum	NO
barbiturate	barbiturique	YES
barbiturate	médicaments	NO
baroreceptors	barorécepteur	YES
baroreceptors	oklahoma	NO
bashkortostan	bachkirie	YES
bashkortostan	bosnie-herzégovine	NO
basidiomycete	basidiomycota	YES
basidiomycete	crète	NO
basil	basilic	YES
basil	microfilaments	NO
basophil	basophile	YES
basophil	coccyx	NO
bauhinia	bauhinia	YES
bauhinia	anticodon	NO
bauxite	bauxite	YES
bauxite	dystonie	NO
beard	neurasthénie	YES
beard	myxine	NO
beaver	castor	YES
beaver	névrose	NO
bedding	literie	YES
bedding	neurotoxines	NO
beer	bière	YES
beer	laryngite	NO
beet	betterave	YES
beet	phaseolus	NO
belarus	biélorussie	YES
belarus	dissociation	NO
belgium	belgique	YES
belgium	rifamycine	NO
belize	belize	YES
belize	homozygote	NO
benin	bénin	YES
benin	manitoba	NO
bent	agrostis	YES
bent	botulisme	NO
bentonite	bentonite	YES
bentonite	metformine	NO
benzaldehyde	benzaldéhyde	YES
benzaldehyde	amnésie	NO
benzene	benzène	YES
benzene	impédance	NO
benzoate	benzoate	YES
benzoate	ipomoea	NO
benzocaine	benzocaïne	YES
benzocaine	épice	NO
benzoin	benjoin	YES
benzoin	riboflavine	NO
bereavement	deuil	YES
bereavement	colère	NO
berlin	berlin	YES
berlin	ovis	NO
bermuda	bermudes	YES
bermuda	colostrum	NO
beryllium	béryllium	YES
beryllium	arthropodes	NO
beta-blocker	bêta-bloquants	YES
beta-blocker	zirconium	NO
beta-carotene	bêta-carotène	YES
beta-carotene	marsouin	NO
beta-lactamase	bêta-lactamases	YES
beta-lactamase	fluor	NO
betalains	bétalaïnes	YES
betalains	syphilis	NO
bettongs	bettongia	YES
bettongs	infarctus	NO
betula	bouleau	YES
betula	picornavirus	NO
bezoar	bézoard	YES
bezoar	squelette	NO
bhutan	bhoutan	YES
bhutan	neem	NO
bible	bible	YES
bible	amine	NO
bibliography	bibliographie	YES
bibliography	orthèse	NO
bile	bile	YES
bile	cyprès	NO
biofilms	biofilm	YES
biofilms	cardamome	NO
biofuel	biocarburants	YES
biofuel	thorotrast	NO
biomarker	biomarqueurs	YES
biomarker	anabolisme	NO
biota	biocénose	YES
biota	philadelphie	NO
biotin	biotine	YES
biotin	malocclusion	NO
biotransformation	biotransformation	YES
biotransformation	généraliste	NO
birth	naissance	YES
birth	sésame	NO
bismuth	bismuth	YES
bismuth	lactulose	NO
bison	bison	YES
bison	gossypium	NO
bivalve	lamellibranches	YES
bivalve	paratuberculose	NO
blastocyst	blastocyste	YES
blastocyst	hyponatrémie	NO
blastomere	blastomère	YES
blastomere	triploïde	NO
blastomycosis	blastomycose	YES
blastomycosis	edta	NO
blastopore	blastopore	YES
blastopore	marsouin	NO
bleb	cloque	YES
bleb	mégalomanie	NO
blindness	cécité	YES
blindness	raticide	NO
blink	clignement	YES
blink	canard	NO
block	obstruction	YES
block	amnésie	NO
blossom	fleur	YES
blossom	nourriture	NO
blow	cocaïne	YES
blow	rhinopharynx	NO
blush	rougissement	YES
blush	neptune	NO
boar	cocher	YES
boar	bentonite	NO
bolivia	bolivie	YES
bolivia	lysosome	NO
bomb	bombe	YES
bomb	métazoaire	NO
bombax	bombax	YES
bombax	paratuberculose	NO
bombina	bombina	YES
bombina	cytisus	NO
bombyx	bombyx	YES
bombyx	malvaceae	NO
booklet	brochure	YES
booklet	rhizopus	NO
borage	bourrache	YES
borage	virus	NO
borate	borate	YES
borate	voyeurisme	NO
boredom	ennui	YES
boredom	dysménorrhée	NO
borneo	bornéo	YES
borneo	cassia	NO
boron	bore	YES
boron	marmota	NO
bosnia	bosnie-herzégovine	YES
bosnia	achondroplasie	NO
bothrops	bothrops	YES
bothrops	pronation	NO
botswana	botswana	YES
botswana	diacétyle	NO
botulism	botulisme	YES
botulism	trifolium	NO
bougainvillea	bougainvillea	YES
bougainvillea	lysozyme	NO
bovid	bovin	YES
bovid	benzocaïne	NO
bowel	intestin	YES
bowel	carex	NO
bradycardia	bradycardie	YES
bradycardia	californium	NO
bradykinin	bradykinine	YES
bradykinin	myosis	NO
brassica	brassica	YES
brassica	ergostérol	NO
brassicaceae	crucifères	YES
brassicaceae	derme	NO
brazilwood	pernambouc	YES
brazilwood	cholécystokinine	NO
breastfeeding	allaitement	YES
breastfeeding	morse	NO
brettanomyces	brettanomyces	YES
brettanomyces	antimoine	NO
broccoli	brocoli	YES
broccoli	bradykinine	NO
bromazepam	bromazépam	YES
bromazepam	sumac	NO
brome	bromus	YES
brome	riboflavine	NO
bromide	bromure	YES
bromide	cyclothymie	NO
bromination	bromation	YES
bromination	phénéthylamines	NO
bromine	brome	YES
bromine	bière	NO
bromocriptine	bromocriptine	YES
bromocriptine	cochlée	NO
bronchiole	bronchiole	YES
bronchiole	afghanistan	NO
bronchoconstriction	bronchoconstriction	YES
bronchoconstriction	bouleau	NO
bronchodilator	bronchodilatateurs	YES
bronchodilator	actinomycète	NO
bronchospasm	bronchospasme	YES
bronchospasm	antimicrobien	NO
broom	cytisus	YES
broom	cholestase	NO
brother	frère	YES
brother	clavicule	NO
bruce	brucellose	YES
bruce	logiciel	NO
brugmansia	brugmansia	YES
brugmansia	tonga	NO
brunei	brunei	YES
brunei	stéthoscope	NO
bryophyte	bryophytes	YES
bryophyte	névralgie	NO
bubalus	bubalus	YES
bubalus	méningocèle	NO
buffalo	buffle	YES
buffalo	paralyser	NO
bufo	bufo	YES
bufo	rhododendron	NO
bufonidae	bufonidae	YES
bufonidae	harcèlement	NO
bufotenin	bufoténine	YES
bufotenin	cobra	NO
bulb	bulbe	YES
bulb	anesthésique	NO
bulgaria	bulgarie	YES
bulgaria	bronchodilatateurs	NO
bulimia	boulimie	YES
bulimia	plantaginaceae	NO
bunion	oignon	YES
bunion	hyène	NO
bunyaviridae	bunyaviridae	YES
bunyaviridae	autriche	NO
buprenorphine	buprénorphine	YES
buprenorphine	râle	NO
burglar	cambrioleur	YES
burglar	eimeria	NO
burkholderia	burkholderia	YES
burkholderia	caïman	NO
burns	brûlure	YES
burns	gambie	NO
bursitis	hygroma	YES
bursitis	amputer	NO
burundi	burundi	YES
burundi	symbiose	NO
butadiene	butadiène	YES
butadiene	chyle	NO
butane	butane	YES
butane	exploser	NO
butanol	butanol	YES
butanol	graphite	NO
butorphanol	butorphanol	YES
butorphanol	acetabularia	NO
butter	beurre	YES
butter	viverridae	NO
butterflies	papillon	YES
butterflies	lidocaïne	NO
byzantium	byzance	YES
byzantium	pseudoéphédrine	NO
cabbage	chou	YES
cabbage	pseudo-hermaphrodisme	NO
cachexia	cachexie	YES
cachexia	glycine	NO
caco3	caco3	YES
caco3	mutation	NO
cactus	cactaceae	YES
cactus	cimétidine	NO
cadaver	cadavre	YES
cadaver	pustule	NO
cade	cade	YES
cade	hypercapnie	NO
cadmium	cadmium	YES
cadmium	varicocèle	NO
caenorhabditis	caenorhabditis	YES
caenorhabditis	inflorescence	NO
caesalpinia	caesalpinia	YES
caesalpinia	putamen	NO
caesium	césium	YES
caesium	endomètre	NO
caffeine	caféine	YES
caffeine	proprioception	NO
caiman	caïman	YES
caiman	bêta-lactamases	NO
calcaneus	calcanéus	YES
calcaneus	antitoxine	NO
calcineurin	calcineurine	YES
calcineurin	graminée	NO
calcite	calcite	YES
calcite	stéroïde	NO
calcitonin	calcitonine	YES
calcitonin	gravitation	NO
calcium	calcium	YES
calcium	oncorhynchus	NO
calendula	souci	YES
calendula	hongrie	NO
californium	californium	YES
californium	sommeil	NO
cambium	cambium	YES
cambium	miel	NO
cambodia	cambodge	YES
cambodia	galaxie	NO
camel	camelus	YES
camel	investissement	NO
camellia	camélia	YES
camellia	scapula	NO
cameroon	cameroun	YES
cameroon	diverticulite	NO
campanula	campanule	YES
campanula	slovaquie	NO
camphor	camphre	YES
camphor	globine	NO
campylobacter	campylobacter	YES
campylobacter	dépersonnalisation	NO
cananga	cananga	YES
cananga	rumen	NO
canary	canari	YES
canary	désertification	NO
canid	canidés	YES
canid	électrode	NO
canine	chien	YES
canine	lanthanide	NO
cannula	canule	YES
cannula	paramédical	NO
capra	chèvre	YES
capra	cyanocobalamine	NO
capsaicin	capsaïcine	YES
capsaicin	hyperinsulinisme	NO
capsicum	capsicum	YES
capsicum	sympatholytique	NO
captopril	captopril	YES
captopril	rhizobium	NO
capuchin	cebus	YES
capuchin	moule	NO
carbamazepine	carbamazépine	YES
carbamazepine	api|apis	NO
carbapenem	carbapénèmes	YES
carbapenem	jordanie	NO
carbonate	carbonater	YES
carbonate	amiodarone	NO
carboplatin	carboplatine	YES
carboplatin	dendrite	NO
carcinogen	carcinogène	YES
carcinogen	anthraquinone	NO
carcinogenicity	carcinogénicité	YES
carcinogenicity	thon	NO
cardamom	cardamome	YES
cardamom	acrylonitrile	NO
cardia	cardia	YES
cardia	recombinaison	NO
cardoon	cardon	YES
cardoon	saccharopolyspora	NO
carers	soignant	YES
carers	mammifère	NO
carex	carex	YES
carex	hydroxylation	NO
caribbean	caraïbe	YES
caribbean	léiomyome	NO
caries	carie	YES
caries	mansonella	NO
carnitine	carnitine	YES
carnitine	lettonie	NO
carnivora	carnivore	YES
carnivora	toluène	NO
carotene	carotène	YES
carotene	somatostatine	NO
carotenoid	caroténoïde	YES
carotenoid	labyrinthe	NO
carpet	tapir	YES
carpet	mannitol	NO
carrot	carotte	YES
carrot	hébergement	NO
carya	caryer	YES
carya	chromatine	NO
casein	caséine	YES
casein	nanisme	NO
caspase	caspases	YES
caspase	paraffine	NO
caspase-8	caspase-8	YES
caspase-8	obésité	NO
cassia	cassia	YES
cassia	laine	NO
catabolism	catabolisme	YES
catabolism	oviposition	NO
catalase	catalase	YES
catalase	bactérie	NO
catalepsy	catalepsie	YES
catalepsy	indiana	NO
catatonia	catatonique	YES
catatonia	maldives	NO
catechin	catéchine	YES
catechin	fraise	NO
catechol	catéchol	YES
catechol	clonidine	NO
catecholamine	catécholamines	YES
catecholamine	monosaccharide	NO
cathode	cathode	YES
cathode	blastomère	NO
cation	cation	YES
cation	camomille	NO
caulerpa	caulerpa	YES
caulerpa	corail	NO
cavern	grotte	YES
cavern	anopheles	NO
cavia	cavia	YES
cavia	incapacité	NO
cd20	cd20	YES
cd20	congo	NO
cd25	cd25	YES
cd25	myosite	NO
cd28	cd28	YES
cd28	hypertension	NO
cdna	adnc	YES
cdna	sclérotique	NO
cecropia	cecropia	YES
cecropia	apnée	NO
cefalexin	céfalexine	YES
cefalexin	pilocarpine	NO
ceiba	ceiba	YES
ceiba	butanol	NO
celebrity	célébrité	YES
celebrity	sphingolipide	NO
celery	céleri	YES
celery	hôpitaux	NO
cellophane	cellophane	YES
cellophane	hexachlorophène	NO
cellulose	cellulose	YES
cellulose	inuit	NO
celtis	celtis	YES
celtis	cerise	NO
cemetery	cimetière	YES
cemetery	cuscuta	NO
centenarian	centenaire	YES
centenarian	cd28	NO
centriole	centriole	YES
centriole	rimantadine	NO
centromere	centromère	YES
centromere	embryogenèse	NO
centrosome	centrosome	YES
centrosome	protéolyse	NO
cephalopod	cephalopoda	YES
cephalopod	érection	NO
cephalosporin	céphalosporines	YES
cephalosporin	neem	NO
cerastes	cerastes	YES
cerastes	narcissus	NO
cercaria	cercaire	YES
cercaria	germanium	NO
cereal	grain	YES
cereal	sadisme	NO
cerebroside	cérébrosides	YES
cerebroside	nunavut	NO
cerebrum	télencéphale	YES
cerebrum	aromatase	NO
cerium	cérium	YES
cerium	caspase-8	NO
cerumen	cérumen	YES
cerumen	mangue	NO
cestode	cestodes	YES
cestode	ains	NO
cetirizine	cétirizine	YES
cetirizine	hépatite	NO
ceylon	ceylan	YES
ceylon	peroxyde	NO
chad	tchad	YES
chad	marula	NO
chalk	craie	YES
chalk	hyperréflexie	NO
chamois	chamois	YES
chamois	proteaceae	NO
chamomile	camomille	YES
chamomile	bactérie	NO
cheetah	guépard	YES
cheetah	paracétamol	NO
chemokine	chimiokines	YES
chemokine	ontario	NO
chemotherapeutics	anticancéreux	YES
chemotherapeutics	hyperphagie	NO
chenopodium	chenopodium	YES
chenopodium	endoderme	NO
cherry	cerise	YES
cherry	investissement	NO
chicano	chicanos	YES
chicano	maine	NO
chile	chili	YES
chile	abrasion	NO
chimera	chimère	YES
chimera	photinia	NO
chimpanzee	chimpanzé	YES
chimpanzee	heliconia	NO
chin	menton	YES
chin	déforestation	NO
chinchilla	chinchilla	YES
chinchilla	bombina	NO
chitin	chitine	YES
chitin	gymnosperme	NO
chlamydiae	chlamydia	YES
chlamydiae	rifampicine	NO
chlamydomonas	chlamydomonas	YES
chlamydomonas	oligodendrocytes	NO
chlorambucil	chlorambucil	YES
chlorambucil	ipomoea	NO
chloramine	chloramine	YES
chloramine	convection	NO
chloramphenicol	chloramphénicol	YES
chloramphenicol	bougainvillea	NO
chlorate	chlorate	YES
chlorate	hexokinase	NO
chlordane	chlordane	YES
chlordane	béryllium	NO
chlorella	chlorelle	YES
chlorella	aluminium	NO
chlorhexidine	chlorhexidine	YES
chlorhexidine	protamine	NO
chloride	chlorure	YES
chloride	sterne	NO
chlorination	chloration	YES
chlorination	transcortine	NO
chloroform	chloroforme	YES
chloroform	ghréline	NO
chlorophyll	chlorophylle	YES
chlorophyll	homozygote	NO
chloroplast	chloroplaste	YES
chloroplast	isoformes	NO
chlorosis	chlorose	YES
chlorosis	cholestase	NO
chlorphenamine	chlorphénamine	YES
chlorphenamine	neurotoxicité	NO
chlorpromazine	chlorpromazine	YES
chlorpromazine	disulfirame	NO
choanoflagellates	choanoflagellés	YES
choanoflagellates	homo	NO
chocolate	chocolat	YES
chocolate	sommeil	NO
cholangiocarcinoma	cholangiocarcinome	YES
cholangiocarcinoma	alanine	NO
cholecystokinin	cholécystokinine	YES
cholecystokinin	lubrifiant	NO
cholera	choléra	YES
cholera	thrombocyte	NO
cholestasis	cholestase	YES
cholestasis	madagascar	NO
cholesterol	cholestérol	YES
cholesterol	muscariniques	NO
choline	choline	YES
choline	bromazépam	NO
chondrocalcinosis	chondrocalcinose	YES
chondrocalcinosis	brugmansia	NO
chondrocytes	chondrocytes	YES
chondrocytes	lamer	NO
chondroitin	chondroïtine	YES
chondroitin	chauffage	NO
chorion	chorion	YES
chorion	hyperphagie	NO
choroid	choroïde	YES
choroid	anti-arythmiques	NO
chromate	chromate	YES
chromate	diathèse	NO
chromatid	chromatide	YES
chromatid	nourriture	NO
chromatin	chromatine	YES
chromatin	migrant	NO
chromatophore	chromatophore	YES
chromatophore	volvox	NO
chromium	chrome	YES
chromium	psoralène	NO
chromosome	chromosome	YES
chromosome	désherbant	NO
chrysanthemum	chrysanthème	YES
chrysanthemum	cucurbita	NO
chyle	chyle	YES
chyle	thromboxanes	NO
chymotrypsin	chymotrypsine	YES
chymotrypsin	malawi	NO
cicada	cigale	YES
cicada	drosera	NO
cicer	cicer	YES
cicer	appréhension	NO
cichlid	cichlidés	YES
cichlid	finlande	NO
ciclosporin	cyclosporine	YES
ciclosporin	jugement	NO
ciguatera	ciguatera	YES
ciguatera	hymen	NO
cilantro	cilantro	YES
cilantro	stéarate	NO
ciliate	cilié	YES
ciliate	cadeau	NO
cimetidine	cimétidine	YES
cimetidine	toxicodendron	NO
cinchona	quinquina	YES
cinchona	ribosome	NO
cinnamon	cannelle	YES
cinnamon	pectine	NO
cirrhosis	cirrhose	YES
cirrhosis	2-aminoéthanol	NO
cisplatin	cisplatine	YES
cisplatin	maltase	NO
citalopram	citalopram	YES
citalopram	rimantadine	NO
cities	cité	YES
cities	pennisetum	NO
citrate	citrate	YES
citrate	acétate	NO
civet	viverridae	YES
civet	agave	NO
clam	palourde	YES
clam	dysphorie	NO
clathrin	clathrine	YES
clathrin	asphyxie	NO
claustrophobia	claustrophobie	YES
claustrophobia	métronidazole	NO
clavicle	clavicule	YES
clavicle	côte	NO
claw	serre	YES
claw	thiourée	NO
clergy	clergé	YES
clergy	cocher	NO
clindamycin	clindamycine	YES
clindamycin	intoxication	NO
clivia	clivia	YES
clivia	cétirizine	NO
clonazepam	clonazépam	YES
clonazepam	anthraquinone	NO
clone	clone	YES
clone	armoise	NO
clonidine	clonidine	YES
clonidine	ornithine	NO
clover	trifolium	YES
clover	cytosine	NO
clozapine	clozapine	YES
clozapine	lanthanide	NO
club	hippocratisme	YES
club	hydroxyproline	NO
cnidarian	cnidaires	YES
cnidarian	suspension	NO
cobalamin	cyanocobalamine	YES
cobalamin	cotoneaster	NO
cobalt	cobalt	YES
cobalt	scopolamine	NO
cobra	cobra	YES
cobra	endomètre	NO
coca	coca	YES
coca	solanacées	NO
coccyx	coccyx	YES
coccyx	annélides	NO
cochlea	cochlée	YES
cochlea	cavia	NO
cockatoo	cacatoès	YES
cockatoo	pectine	NO
cockroach	cafard	YES
cockroach	connecticut	NO
coco	coco	YES
coco	chinchilla	NO
cocoa	cacao	YES
cocoa	nicotinamide	NO
coenzyme	coenzymes	YES
coenzyme	pustule	NO
coffea	café	YES
coffea	frêne	NO
coinfection	co-infection	YES
coinfection	hypertonie	NO
coitus	coït	YES
coitus	viburnum	NO
coke	coke	YES
coke	phospholipases	NO
cola	kola	YES
cola	dioxine	NO
colchicine	colchicine	YES
colchicine	hypokaliémie	NO
colchicum	colchicum	YES
colchicum	oxydoréduction	NO
colic	colique	YES
colic	agressivité	NO
colobus	colobe	YES
colobus	antimicrobien	NO
colon	côlon	YES
colon	fluorose	NO
color	couleur	YES
color	orque	NO
colorado	colorado	YES
colorado	chlorure	NO
colostrum	colostrum	YES
colostrum	guyana	NO
columbidae	columbidés	YES
columbidae	amination	NO
comedones	comédon	YES
comedones	annélides	NO
comfrey	consoude	YES
comfrey	babesia	NO
comoros	comores	YES
comoros	mélasse	NO
companion	compagnon	YES
companion	dinde	NO
complication	complication	YES
complication	nitrate	NO
compost	compost	YES
compost	quercétol	NO
comprehension	compréhension	YES
comprehension	cisplatine	NO
concentration	concentration	YES
concentration	hélicoptère	NO
condiment	condiment	YES
condiment	métazoaire	NO
confection	confiserie	YES
confection	palmae	NO
congo	congo	YES
congo	boulimie	NO
conidium	conidie	YES
conidium	halogénation	NO
conifer	conifère	YES
conifer	chenopodium	NO
connecticut	connecticut	YES
connecticut	tapioca	NO
consanguinity	consanguinité	YES
consanguinity	narcose	NO
consultant	expert	YES
consultant	salinité	NO
contusion	contusion	YES
contusion	anses	NO
conus	cône	YES
conus	chypre	NO
convection	convection	YES
convection	catalepsie	NO
convention	conférence	YES
convention	navire	NO
copd	bpco	YES
copd	cyanocobalamine	NO
copepod	copépodes	YES
copepod	moule	NO
coral	corail	YES
coral	calcineurine	NO
coriander	coriandre	YES
coriander	voyeurisme	NO
corium	derme	YES
corium	nucléole	NO
corn	cor|cors	YES
corn	faiblesse	NO
cornu	cornu	YES
cornu	rhododendron	NO
coronavirus	coronavirus	YES
coronavirus	basophile	NO
corrosion	corrosion	YES
corrosion	menton	NO
corsica	corse	YES
corsica	aspergillus	NO
corticosteroid	corticostéroïde	YES
corticosteroid	bromocriptine	NO
cortisone	cortisone	YES
cortisone	sédation	NO
corundum	corindon	YES
corundum	crotalus	NO
corvus	corvus	YES
corvus	afghanistan	NO
cosmetic	cosmétique	YES
cosmetic	agnosie	NO
costa	côte	YES
costa	dengue	NO
cotoneaster	cotoneaster	YES
cotoneaster	maryland	NO
cotton	gossypium	YES
cotton	nautile	NO
cotyledon	cotylédon	YES
cotyledon	cotoneaster	NO
coumarin	coumarine	YES
coumarin	vitis	NO
counselor	conseiller	YES
counselor	groupe	NO
counties	comté	YES
counties	chromatide	NO
couple	coupler	YES
couple	neurogenèse	NO
coxa	hanche	YES
coxa	liniment	NO
coxibs	coxibs	YES
coxibs	corticostéroïde	NO
coyote	coyote	YES
coyote	poudrer	NO
crab	brachyura	YES
crab	tadjikistan	NO
crackle	râle	YES
crackle	chloramphénicol	NO
cramp	crampe	YES
cramp	acylation	NO
cranberry	canneberge	YES
cranberry	bradycardie	NO
cranium	crâne	YES
cranium	pluie	NO
crayfish	écrevisse	YES
crayfish	journal|journau	NO
creatine	créatine	YES
creatine	halopéridol	NO
creativity	créativité	YES
creativity	deutérium	NO
cresol	crésol	YES
cresol	cité	NO
crete	crète	YES
crete	amylopectine	NO
cricket	griller	YES
cricket	diurèse	NO
crime	crime	YES
crime	agaricales	NO
crocodile	crocodile	YES
crocodile	helminthe	NO
crocus	crocus	YES
crocus	acouphène	NO
crohn	crohn	YES
crohn	éclair	NO
crotalus	crotalus	YES
crotalus	barbade	NO
crow	corneille	YES
crow	arachnides	NO
crown	couronne	YES
crown	cobra	NO
crustacea	crustacés	YES
crustacea	mustélidés	NO
cryptochrome	cryptochromes	YES
cryptochrome	coca	NO
cryptococcosis	cryptococcose	YES
cryptococcosis	enképhaline	NO
cryptococcus	cryptococcus	YES
cryptococcus	arabidopsis	NO
cryptomonads	cryptophyte	YES
cryptomonads	vanillier	NO
cryptorchidism	cryptorchidie	YES
cryptorchidism	veine	NO
cryptosporidium	cryptosporidium	YES
cryptosporidium	dysurie	NO
crystallization	cristallisation	YES
crystallization	manuscrit	NO
cuba	cuba	YES
cuba	quercétol	NO
cuboid	cuboïde	YES
cuboid	minéralocorticoïde	NO
cucurbita	cucurbita	YES
cucurbita	eukaryotes	NO
cucurbitaceae	cucurbitacées	YES
cucurbitaceae	grain	NO
culex	culex	YES
culex	fixateur	NO
cumin	cumin	YES
cumin	liberia	NO
cupressaceae	cupressaceae	YES
cupressaceae	togo	NO
cupressus	cupressus	YES
cupressus	sauterelle	NO
curare	curare	YES
curare	minéral	NO
curcumin	curcumine	YES
curcumin	céphalosporines	NO
curium	curium	YES
curium	bromation	NO
cuscus	couscous	YES
cuscus	brunei	NO
cuscuta	cuscuta	YES
cuscuta	indiana	NO
cyclins	cycline	YES
cyclins	mule	NO
cyclization	cyclisation	YES
cyclization	myoglobine	NO
cyclohexane	cyclohexane	YES
cyclohexane	œstrus	NO
cyclone	cyclone	YES
cyclone	disaccharide	NO
cyclooxygenase	cyclo-oxygénase	YES
cyclooxygenase	glutaraldéhyde	NO
cyclothymia	cyclothymie	YES
cyclothymia	cysticerque	NO
cyp2d6	cyp2d6	YES
cyp2d6	photinia	NO
cyperus	cyperus	YES
cyperus	cosmétique	NO
cypress	cyprès	YES
cypress	zelkova	NO
cyprus	chypre	YES
cyprus	alcalose	NO
cyst	kyste	YES
cyst	carnitine	NO
cysteamine	cystéamine	YES
cysteamine	tégument	NO
cysteine	cystéine	YES
cysteine	ampa	NO
cysticercus	cysticerque	YES
cysticercus	neuroleptique	NO
cystine	cystine	YES
cystine	ambulance	NO
cytokine	cytokines	YES
cytokine	biomarqueurs	NO
cytosine	cytosine	YES
cytosine	vaginisme	NO
cytoskeleton	cytosquelette	YES
cytoskeleton	glutamine	NO
czechoslovakia	tchécoslovaquie	YES
czechoslovakia	stomatite	NO
d-glucose	dextrose	YES
d-glucose	utah	NO
dandelion	pissenlit	YES
dandelion	colostrum	NO
dandruff	pellicule	YES
dandruff	oro-pharynx	NO
daphne	daphne	YES
daphne	acinetobacter	NO
daphnia	daphnie	YES
daphnia	galaxie	NO
dapsone	dapsone	YES
dapsone	vanuatu	NO
datura	datura	YES
datura	prothèse	NO
daughters	fille	YES
daughters	gentamicine	NO
deaf	malentendant	YES
deaf	triplé	NO
decapitation	décapitation	YES
decapitation	neuropeptide	NO
deceleration	décélération	YES
deceleration	acouphène	NO
decidua	caduque	YES
decidua	cade	NO
decompression	décompression	YES
decompression	centenaire	NO
decongestants	décongestionnant	YES
decongestants	marula	NO
deet	deet	YES
deet	figuier	NO
defecation	défécation	YES
defecation	comédon	NO
defibrillator	défibrillateur	YES
defibrillator	anorgasmie	NO
deficiency	malnutrition	YES
deficiency	herpèsvirus	NO
deforestation	déforestation	YES
deforestation	maxillaire	NO
delaware	delaware	YES
delaware	silicate	NO
delphinus	delphinus	YES
delphinus	agoraphobie	NO
deltoid	deltoïde	YES
deltoid	gallium	NO
delusion	délire	YES
delusion	iodate	NO
demeclocycline	déméclocycline	YES
demeclocycline	dyspraxie	NO
demographer	démographe	YES
demographer	halophyte	NO
dendrite	dendrite	YES
dendrite	séparation	NO
dengue	dengue	YES
dengue	méningocèle	NO
denial	dénégation	YES
denial	caesalpinia	NO
denmark	danemark	YES
denmark	myrica	NO
dentition	dentition	YES
dentition	togo	NO
deodorant	déodorant	YES
deodorant	salmonelle	NO
deoxyribose	désoxyribose	YES
deoxyribose	butadiène	NO
depersonalization	dépersonnalisation	YES
depersonalization	strychnos	NO
depression	dépression	YES
depression	frénésie	NO
derealization	déréalisation	YES
derealization	literie	NO
dermatitis	dermatite	YES
dermatitis	liposomes	NO
dermatomyositis	dermatomyosite	YES
dermatomyositis	nécrophilie	NO
dermatophyte	dermatophyte	YES
dermatophyte	antilope	NO
dermatosis	dermatose	YES
dermatosis	larix	NO
desertification	désertification	YES
desertification	acoustique	NO
desiccation	dessiccation	YES
desiccation	grotte	NO
desmosomes	desmosome	YES
desmosomes	immunosuppresseur	NO
detachment	détachement	YES
detachment	iridium	NO
detergent	détergent	YES
detergent	serpent	NO
deuterium	deutérium	YES
deuterium	muridae	NO
dexmedetomidine	dexmédétomidine	YES
dexmedetomidine	clindamycine	NO
dextromethorphan	dextrométhorphane	YES
dextromethorphan	erbium	NO
dhea	dhea	YES
dhea	lordose	NO
diacetyl	diacétyle	YES
diacetyl	raifort	NO
diacetylmorphine	héroïne	YES
diacetylmorphine	urokinase	NO
diagnosis	diagnostic	YES
diagnosis	cryptophyte	NO
diamine	diamine	YES
diamine	navire	NO
diaphysis	diaphyse	YES
diaphysis	souci	NO
diastole	diastole	YES
diastole	bufoténine	NO
diathesis	diathèse	YES
diathesis	synovial	NO
diazepam	valium	YES
diazepam	dimérisation	NO
dicots	magnoliopsida	YES
dicots	œdème	NO
diet	alimentation	YES
diet	myosis	NO
diffusion	diffusion	YES
diffusion	cytosine	NO
digitalis	digitalis	YES
digitalis	rapamycine	NO
digoxin	digoxine	YES
digoxin	phénéthylamines	NO
dihydrotestosterone	dihydrotestostérone	YES
dihydrotestosterone	troglodyte	NO
dihydroxyacetone	dihydroxyacétone	YES
dihydroxyacetone	poudrer	NO
diltiazem	diltiazem	YES
diltiazem	nicotinamide	NO
dimerization	dimérisation	YES
dimerization	contusion	NO
dinoflagellate	dinoflagellés	YES
dinoflagellate	flavonoïdes	NO
diospyros	diospyros	YES
diospyros	culex	NO
dioxin	dioxine	YES
dioxin	mélanésie	NO
dioxygen	dioxygène	YES
dioxygen	modem	NO
dipeptide	dipeptide	YES
dipeptide	antimicrobien	NO
diphenhydramine	diphénhydramine	YES
diphenhydramine	astringent	NO
diplopia	diplopie	YES
diplopia	police	NO
diptera	diptère	YES
diptera	scorpions	NO
disabilities	incapacité	YES
disabilities	chlorphénamine	NO
disaccharide	disaccharide	YES
disaccharide	corvus	NO
disaster	sinistre	YES
disaster	désertification	NO
disequilibrium	déséquilibre	YES
disequilibrium	cytisus	NO
disinfectant	désinfectant	YES
disinfectant	analgésie	NO
disinhibition	désinhibition	YES
disinhibition	agaricales	NO
disorientation	désorientation	YES
disorientation	cholécystokinine	NO
dissociation	dissociation	YES
dissociation	titane	NO
distension	distension	YES
distension	mule	NO
disulfide	disulfures	YES
disulfide	trétinoïne	NO
disulfiram	disulfirame	YES
disulfiram	nématocyste	NO
diuresis	diurèse	YES
diuresis	impétigo	NO
diverticulitis	diverticulite	YES
diverticulitis	obsession	NO
diverticulosis	diverticulose	YES
diverticulosis	missionnaire	NO
djibouti	djibouti	YES
djibouti	proline	NO
dmso	diméthylsulfoxyde	YES
dmso	stupéfiant	NO
doctors	médecin	YES
doctors	tamoxifène	NO
dolphin	dauphin	YES
dolphin	cellophane	NO
dominica	dominique	YES
dominica	silicose	NO
dopa	3,4-dihydroxyphénylalanine	YES
dopa	conifère	NO
dormouse	lérot	YES
dormouse	interviewer	NO
doxorubicin	doxorubicine	YES
doxorubicin	marijuana	NO
dracunculiasis	dracunculose	YES
dracunculiasis	tibet	NO
dress	pansement	YES
dress	plastique	NO
drosera	drosera	YES
drosera	muridae	NO
drosophila	drosophile	YES
drosophila	bauhinia	NO
drunkenness	ivresse	YES
drunkenness	celtis	NO
dryopteris	dryopteris	YES
dryopteris	phénacétine	NO
dung	excrément	YES
dung	hydrazine	NO
dura	dure-mère	YES
dura	ascomycota	NO
dwarfism	nanisme	YES
dwarfism	dyspareunie	NO
dynein	dynéines	YES
dynein	benzocaïne	NO
dysarthria	dysarthrie	YES
dysarthria	carbonater	NO
dyscalculia	dyscalculie	YES
dyscalculia	paratuberculose	NO
dysgenesis	malformation	YES
dysgenesis	cité	NO
dyskinesia	dyskinésie	YES
dyskinesia	guanidine	NO
dyslexia	dyslexie	YES
dyslexia	bière	NO
dysmenorrhea	dysménorrhée	YES
dysmenorrhea	indiana	NO
dyspareunia	dyspareunie	YES
dyspareunia	anode	NO
dyspepsia	indigestion	YES
dyspepsia	datura	NO
dysphonia	dysphonie	YES
dysphonia	centromère	NO
dysphoria	dysphorie	YES
dysphoria	berlin	NO
dyspraxia	dyspraxie	YES
dyspraxia	désinfectant	NO
dysthymia	dysthymie	YES
dysthymia	zébrer	NO
dystocia	dystocie	YES
dystocia	chlorambucil	NO
dystonias	dystonie	YES
dystonias	corail	NO
dysuria	dysurie	YES
dysuria	choline	NO
ecchymosis	ecchymose	YES
ecchymosis	moule	NO
echinococcus	échinococcose	YES
echinococcus	réseau	NO
echolocation	écholocation	YES
echolocation	bentonite	NO
ecstasy	ecstasy	YES
ecstasy	fasciite	NO
ectoderm	ectoderme	YES
ectoderm	lactococcus	NO
edema	œdème	YES
edema	méthylamine	NO
edta	edta	YES
edta	coenzymes	NO
eimeria	eimeria	YES
eimeria	vulpes	NO
ejaculation	éjaculation	YES
ejaculation	catalase	NO
elaeagnus	elaeagnus	YES
elaeagnus	cd25	NO
elastin	élastine	YES
elastin	benzaldéhyde	NO
electrocardiography	électrocardiogramme	YES
electrocardiography	thulium	NO
electrode	électrode	YES
electrode	bothrops	NO
elements	élément	YES
elements	nautile	NO
embryogenesis	embryogenèse	YES
embryogenesis	rongeur	NO
emetic	vomitif	YES
emetic	cilié	NO
emigrant	émigrant	YES
emigrant	hyène	NO
emulsifier	émulsifiant	YES
emulsifier	comprimer	NO
endo	endométriose	YES
endo	apatite	NO
endocardium	endocarde	YES
endocardium	caesalpinia	NO
endocytosis	endocytose	YES
endocytosis	phénolphtaléine	NO
endoderm	endoderme	YES
endoderm	sage-femme	NO
endometrium	endomètre	YES
endometrium	centriole	NO
endorphin	endorphine	YES
endorphin	chèvre	NO
endoscope	fibroscope	YES
endoscope	prostaglandine	NO
endosome	endosomes	YES
endosome	intestin	NO
endothelin	endothélines	YES
endothelin	acrylonitrile	NO
endotoxin	endotoxine	YES
endotoxin	illinois	NO
enjoyment	bonheur	YES
enjoyment	oléorésine	NO
enkephalin	enképhaline	YES
enkephalin	oman	NO
entamoeba	entamoeba	YES
entamoeba	parvovirus	NO
enteritis	entérite	YES
enteritis	assaut	NO
enterobacteriaceae	enterobacteriaceae	YES
enterobacteriaceae	glouton	NO
enterococcus	entérocoque	YES
enterococcus	grevillea	NO
enterocolitis	entérocolite	YES
enterocolitis	aragonite	NO
entropy	entropie	YES
entropy	homozygote	NO
enuresis	énurésie	YES
enuresis	sérine	NO
enzyme	enzymes	YES
enzyme	endoderme	NO
ephedrine	éphédrine	YES
ephedrine	benzaldéhyde	NO
epichlorohydrin	épichlorohydrine	YES
epichlorohydrin	analgésie	NO
epiphysis	épiphyse	YES
epiphysis	phobie	NO
epothilone	épothilones	YES
epothilone	charbon	NO
equina	morve	YES
equina	australasie	NO
erbium	erbium	YES
erbium	djibouti	NO
erection	érection	YES
erection	heliconia	NO
ergosterol	ergostérol	YES
ergosterol	lactococcus	NO
ericaceae	ericaceae	YES
ericaceae	bentonite	NO
erysipelas	érysipèle	YES
erysipelas	fusobacterium	NO
escitalopram	escitalopram	YES
escitalopram	ventilateur	NO
ester	ester	YES
ester	palourde	NO
esterification	estérification	YES
esterification	trophozoïtes	NO
estinyl	estinyl	YES
estinyl	bile	NO
estradiol	œstradiol	YES
estradiol	kérosène	NO
estriol	estriol	YES
estriol	mélancolie	NO
estrone	estrone	YES
estrone	aisselle	NO
ethanolamine	2-aminoéthanol	YES
ethanolamine	ryanodine	NO
ethidium	éthidium	YES
ethidium	cestodes	NO
eucalyptus	eucalyptus	YES
eucalyptus	hygroma	NO
eukarya	eukaryotes	YES
eukarya	neurofibromatose	NO
eupleridae	eupleridae	YES
eupleridae	phosphorylation	NO
europe	europe	YES
europe	semiconducteurs	NO
eutrophication	eutrophisation	YES
eutrophication	antifongique	NO
exanthem	efflorescence	YES
exanthem	composer	NO
excipient	excipient	YES
excipient	cicer	NO
excitability	excitabilité	YES
excitability	émulsifiant	NO
exfoliation	desquamation	YES
exfoliation	bachkirie	NO
exhalation	expiration	YES
exhalation	métoclopramide	NO
exhibitionism	exhibitionnisme	YES
exhibitionism	bufoténine	NO
expectorant	expectorant	YES
expectorant	putamen	NO
explosion	exploser	YES
explosion	mutagène	NO
extinction	extinction	YES
extinction	fraise	NO
extravasation	extravasation	YES
extravasation	lactulose	NO
fabaceae	fabacées	YES
fabaceae	impatiens	NO
familiarity	familiarité	YES
familiarity	méningoencéphalite	NO
famine	famine	YES
famine	sicile	NO
fantasy	fantasmer	YES
fantasy	chèvrefeuille	NO
farsightedness	hypermétropie	YES
farsightedness	gonocoque	NO
fasciculation	fasciculation	YES
fasciculation	assaut	NO
fasciitis	fasciite	YES
fasciitis	iodure	NO
fasciola	fasciola	YES
fasciola	albanie	NO
fatigue	faiblesse	YES
fatigue	ectoderme	NO
felv	felv	YES
felv	familiarité	NO
femininity	féminité	YES
femininity	buprénorphine	NO
femoral	fémur	YES
femoral	chlordane	NO
fennel	fenouil	YES
fennel	brugmansia	NO
fentanyl	fentanyl	YES
fentanyl	kinésithérapeute	NO
fermentation	fermentation	YES
fermentation	fluorouracile	NO
fern	fougère	YES
fern	sauterelle	NO
ferret	furet	YES
ferret	giardia	NO
fertilisation	fécondation	YES
fertilisation	fasciola	NO
fertilizer	engrais	YES
fertilizer	sorbier	NO
ferula	ferula	YES
ferula	prématurité	NO
fescue	festuca	YES
fescue	ghana	NO
fetish	fétichisme	YES
fetish	squelette	NO
fetus	fœtus	YES
fetus	nadp	NO
fibromyalgia	fibromyalgie	YES
fibromyalgia	prothrombinase	NO
fibula	fibula	YES
fibula	sumatra	NO
ficus	figuier	YES
ficus	microglie	NO
fiji	fidji	YES
fiji	butane	NO
filariasis	filariose	YES
filariasis	cadavre	NO
filipendula	filipendula	YES
filipendula	hypermétropie	NO
finasteride	finastéride	YES
finasteride	metformine	NO
finch	fringillidae	YES
finch	caïman	NO
finland	finlande	YES
finland	papillome	NO
firefly	luciole	YES
firefly	paraplégie	NO
fixative	fixateur	YES
fixative	salvia	NO
flagellum	flagelle	YES
flagellum	triticum	NO
flavin	flavine	YES
flavin	métalloprotéinases	NO
flaviviridae	flaviviridae	YES
flaviviridae	désinhibition	NO
flavone	flavones	YES
flavone	primula	NO
flavonoids	flavonoïdes	YES
flavonoids	guyana	NO
flavonol	flavonols	YES
flavonol	catéchine	NO
flicker	photopsie	YES
flicker	entérite	NO
flooding	inondation	YES
flooding	gibraltar	NO
flooring	plancher	YES
flooring	cochlée	NO
florida	floride	YES
florida	réseau	NO
fluke	douve	YES
fluke	cycline	NO
flunitrazepam	flunitrazépam	YES
flunitrazepam	cafard	NO
fluorescein	fluorescéine	YES
fluorescein	tokyo	NO
fluorescence	fluorescence	YES
fluorescence	thalassémie	NO
fluorine	fluor	YES
fluorine	nootropiques	NO
fluoroquinolone	fluoroquinolones	YES
fluoroquinolone	diplopie	NO
fluorosis	fluorose	YES
fluorosis	gambie	NO
fluvoxamine	fluvoxamine	YES
fluvoxamine	bézoard	NO
fomites	fomites	YES
fomites	méthamphétamine	NO
foods	nourriture	YES
foods	madura	NO
foot	pied	YES
foot	xénobiotique	NO
foraminifera	foraminifères	YES
foraminifera	météore	NO
forceps	pince	YES
forceps	fenouil	NO
forest	forêt	YES
forest	papille	NO
formaldehyde	formaldéhyde	YES
formaldehyde	rubisco	NO
formosa	taiwan	YES
formosa	sardaigne	NO
frailty	fragilité	YES
frailty	prunus	NO
fraxinus	frêne	YES
fraxinus	méthanol	NO
freckle	éphélides	YES
freckle	abrasion	NO
frenzy	frénésie	YES
frenzy	nunavut	NO
friends	amis	YES
friends	phagocyter	NO
fright	peur	YES
fright	halogénation	NO
[truncated: 2,908 more rows]
