# Supplementary material for: A Cross-Lingual Similarity Measure for Detecting Biomedical Term Translations
Source: PLoS One. 2015 Jun 1;10(6):e0126196. doi: 10.1371/journal.pone.0126196 (PMC4452086; doi:10.1371/journal.pone.0126196)
Supplement: S1 dataset — (TGZ) [file pone.0126196.s001.tgz › dataset/en-fr/en_1000_context_train.dat]

3:3.3494086116046504 5:1.995530488765959 7:16.827612214487225 8:12.506125724296227 41:3.51606903540199 49:8.961984216328652 55:5.220409420047547 60:51.22350773278119 68:2.931473363161855 79:32.991738754865864 85:4.150659481507793 93:37.40892607811248 98:21.637775192592212 111:5.31006514632312 112:4.770251054875587 137:6.128522540124449 149:17.935996870254108 150:4.421864537003707 151:19.130803374974636 155:3.8622317708820133 170:5.508064006868826 189:31.659963292826617 191:57.938191056500926 210:18.845553336678407 258:6.243958817323252 268:36.33077187959688 272:5.224220356195412 289:72.27900799352909 308:7.562132924605839 349:7.242254137623222 353:6.040549068901697 396:6.020760743011872 450:5.969904666010595 471:23.484988049394776 503:8.062602332352517 567:25.13824072494652 595:15.068418840962638 677:63.77153004863197 710:6.581067622166774 727:21.05549571395337 738:8.229160663002776 748:26.66890731880136 749:27.153899158163206 867:29.72794284759704 # 5-fluorouracil
2:8.087319607769075 3:15.291927886786826 5:16.820561872021145 11:13.838041650804652 12:14.479520727801924 13:2.9496410030185825 14:3.064797300726293 15:3.776557577625761 17:4.811095722132487 18:8.032961571266593 19:2.2335506677580916 20:35.76549103213593 22:9.287086336248699 24:2.468338963609072 26:19.655120518511733 29:8.929280880968038 32:16.161711309655423 34:3.4231974694885343 37:4.104207028132611 43:2.964082271972001 44:11.025059315646374 49:37.84487098994738 51:4.4408935158755245 54:4.519756206088351 60:11.717413596667996 61:6.138662602010552 62:10.414660247415865 70:3.8133939821835368 79:3.0247859187203723 83:3.6899113018112435 84:13.1000866657141 90:2.6220549362102905 91:13.117619395358522 94:4.781030261134487 100:4.383002196858317 104:11.50274768893938 124:14.787860367384154 141:6.358348065956566 145:17.647837762241846 160:12.864326274086759 171:5.893151713230665 174:30.18883959180794 175:4.161894672560422 180:6.358348065956566 181:3.7725350638255555 193:3.7554884014089907 199:6.855084114849028 204:5.575285868307597 217:5.46944280756505 226:22.48109948705508 227:5.166474472927523 247:6.219325238580133 253:6.007071927087 289:14.591474695698697 300:6.509032115855688 302:12.997416717614312 319:6.7246133967048545 323:4.75943235980007 335:6.983252115164384 339:4.92965939684745 359:4.778822378496394 374:14.116904054507074 397:7.365737929649974 405:13.519665879720016 411:8.456950693268189 419:14.467987728157386 423:6.064129072983842 428:6.519994730496304 436:13.745544061887875 465:7.944662541731414 552:6.228761944924084 562:15.779492340941866 567:5.7607224629025175 582:6.969357832160025 586:7.848463725836798 603:6.994906617994539 629:5.296584858067365 665:5.192889940032466 676:6.261355977229352 684:7.984882880686994 700:7.250531833248023 708:5.611533102344838 733:6.864902339517989 744:4.960614817551812 750:5.801961849028908 766:49.65156396279563 787:5.912456258699238 789:8.033858742899493 800:7.981016839416803 808:7.265238765617714 812:8.575946966092504 877:7.10304606571119 882:9.091657438489598 885:7.578897441697582 893:9.015290783577823 931:7.927673240546183 961:8.09019474590749 994:15.616840110779798 996:9.537632049821184 # 5-htp
5:3.6031968013688194 138:14.417449785689199 142:6.3705020071817815 181:5.89111231320877 223:15.863650616201554 256:13.193373167377834 487:8.020559657334044 520:8.545353000230653 578:6.693105895907995 838:5.718850378546414 865:8.632879980733927 # abelmoschus
1:53.662713908512124 2:138.94926786110884 3:12.953787996189899 4:13.753709782693507 5:148.17731774574509 6:25.116543611742447 7:18.676635261678378 8:487.8963233254236 9:33.394016632992646 10:14.514699511792253 11:224.23847036579946 12:57.63659762151426 13:16.66835250617458 14:127.13828266957157 15:49.599663036113235 16:11.45770855714107 17:0.7077310796111134 18:36.68910387999547 19:117.06882986663618 20:131.36488893519407 21:93.63304553463827 22:361.7656249331065 23:24.66737383933428 24:246.30691019394942 25:166.18733298953885 26:10.860180484370572 27:115.3095428315089 28:51.92380756846674 29:166.59673737215778 30:197.67628336899364 31:306.44056658956447 32:64.23783477252039 33:44.098154876027934 34:35.33205877010229 35:6.816075973580137 36:12.884214587338425 37:35.18154411773368 38:1.014525355467144 39:310.3055954922911 40:31.608018211321774 41:190.17277834548176 42:100.38279925253111 43:211.20423915336488 44:12.199839895934334 45:144.9021875058964 46:35.49081705795986 47:117.26066460776244 48:394.76982893566503 49:176.05112440820486 50:84.33749063156279 51:20.570175591724603 52:19.00770548568904 53:23.640732063041366 54:94.62609417449927 55:21.75881969028124 56:66.63169331811073 57:87.44399707683206 58:38.752277612339824 59:20.691276751672884 60:57.96531490893187 61:1.6484604259207174 62:19.3036773889655 63:44.20046660712867 64:71.19251203220666 65:2.707146230438213 66:155.2179244169978 67:86.87653256483208 68:149.23762445518534 69:7.254617795166725 70:65.52210290849148 71:29.039128934740578 72:16.45320584542245 73:292.53831887115075 74:35.42077775912991 75:50.74170289033753 76:223.2013072903577 77:0.09393599634480868 78:214.44729517039312 79:265.3130298748142 80:1.951906607549168 81:93.41160357564884 82:173.51019097602386 83:25.291842628697307 84:0.32932864229942743 85:29.538789134625922 86:12.429509139691179 87:12.768980302748703 88:9.745855931443053 89:10.924784887306624 90:66.71317121597775 91:22.045746018997537 92:0.938293424505695 93:9.000642604111908 94:24.52796725284099 96:26.101270988508798 97:65.34787564990191 98:2.722524411755567 99:14.561236921736242 100:32.861209363016904 101:10.841337916434748 102:22.759696051025305 103:32.79185635110735 104:32.935002335267654 105:11.411522208296505 106:54.10365283443472 107:273.56817969446485 108:0.0718665274928732 109:5.935122145337676 110:341.4198880974505 111:41.38159513483007 112:155.6601180460991 113:1.6254577160287595 114:6.207289660768046 116:5.777073450803493 117:8.342148500080457 118:97.10496211437238 119:172.2809492381772 120:225.47514047924636 121:45.524584952526716 122:69.32192246519129 123:10.160693143799858 124:3.280875282025613 125:31.972500052394153 126:145.20606139091774 127:145.66539471870135 128:53.9266008404731 129:125.26048506215201 130:13.36937758523407 131:24.303483732993527 132:67.03421604477629 133:16.45182354944437 134:57.31190321283521 136:99.90453436147628 137:4.67201409262735 138:33.89187299964951 139:0.026838341169893195 141:0.02123312529438747 142:243.0134674645128 143:51.91224005022561 144:142.68802234257558 145:1.7532665067012603 146:499.25369386130274 147:32.63659666651415 148:61.822018172939906 149:58.78824566006255 150:34.06624189012191 151:5.512623942325161 152:14.359193041738282 153:2.5408607535857124 154:13.754393010112944 155:116.60690304651398 156:81.65521425363504 157:3.4914298557617083 158:12.912390592486501 159:79.2664670130449 160:27.826023385454423 161:32.54864783044133 162:57.40677938592388 163:34.56269475333155 164:12.292605756655703 165:2.0380212952101595 166:1.9787377798087507 168:0.5113458761997348 169:4.966622154070948 170:67.0897443148492 171:10.878533156428308 172:0.06982078901745438 174:7.1688659054098665 175:0.8234224840521175 176:68.3903699638616 177:1.80570985069774 178:43.66839868553419 179:32.779886712363044 180:29.998778504911286 181:88.74195285095034 182:16.592433118184598 183:10.354296737532227 184:2.649344876004602 185:146.826932986083 186:35.635575447976606 187:31.728433387786378 188:17.72503109555772 189:273.13348087414545 190:16.888502427459798 191:57.02566351655342 192:149.08161871898395 193:161.9816695620408 194:0.8513940497866404 195:10.515364604660252 196:0.8622918903709467 197:53.19988953970605 198:0.459631071817998 199:0.011578603395518883 200:15.758337893232923 201:50.573525679333116 202:1.4052722921695988 203:7.864849599094225 204:6.452938206659301 205:36.613240168364406 206:0.06251878504254862 207:30.12538718567581 208:40.51141148989318 209:22.674438017918046 210:10.59327626526794 211:10.789035850397957 212:51.099171374108835 213:12.486677696398635 214:6.240041621778685 215:0.6892781013807104 216:41.445769750745214 217:153.45131473701312 218:35.61553305039568 219:1.2393793084841118 220:16.338459980360973 221:1.58661529486847 222:62.95850010767777 223:0.015575384083856171 224:7.371688142228287 225:28.147600937651045 226:1.617326664939913 227:68.14754351563056 228:48.2975637725537 229:62.454349043372666 230:87.64973003377725 231:2.612726712201172 232:6.204986632690936 233:18.178277125017317 234:3.948086688172855 235:0.462200780644273 237:20.84100279304044 238:22.057533504336057 239:2.7448707927750164 240:10.943913938057007 241:0.44620340709204276 242:65.08624310016164 243:2.4836850491902314 244:7.114979130304237 245:22.441032956258375 246:0.8304921563939583 247:0.39600566121731257 248:14.34440338792158 249:3.1249182382043266 250:42.59603681812004 251:2.5517604187697636 252:16.56093809781274 253:1.4249188813693097 254:25.50475505822838 255:4.897188343428174 256:182.16692515579675 257:92.48995395075863 258:47.006981614688776 259:4.514169901315651 260:12.227107667887449 262:71.68054543476264 263:5.2664958775786275 264:9.334907633470767 265:6.241095778089269 266:3.9083258862498282 267:6.2638597784155925 269:10.95381830528886 270:22.22568941765774 272:10.004310255168104 273:95.24972380910192 274:27.669119380689146 275:0.2144210118920279 278:33.68820623579103 279:5.924820765040582 280:48.4845210904098 281:16.375665983117432 282:3.803783943783623E-4 283:0.030641202466461927 286:4.148218106963907 287:23.19059094044068 289:7.959492379287422 290:208.5244556909443 291:52.919542755938686 294:1.4323478950107413 295:7.906945139868379 296:39.52921492426153 297:3.7829517519865954 298:0.17214842211913828 299:48.17654923073579 300:227.8147860973524 301:16.376251151816607 302:28.62410972338187 303:3.8720294441721137 304:32.40683278869079 305:18.143543637015075 306:2.707643036477501 307:2.3713606860018257 308:0.06489950611415474 309:35.35026836817809 311:0.3994580992125637 312:33.812343744775696 313:0.07268401920588784 314:14.243723639409884 317:57.02566351655342 318:0.0024638428374089026 319:5.360464013230904 320:10.742321261944655 321:2.2181400725224747 322:25.037552795514348 323:50.88989086416149 324:2.7790775801595604 325:6.077953856023192 327:18.57481980139411 329:15.259694127512375 330:9.99265795552317 331:24.42963339108057 332:6.676793240207543 333:3.0999495884818797 334:47.936632107047295 335:13.296168979622408 337:10.156107437167483 338:12.640786930631743 339:19.517608555204685 341:112.18052972250916 342:1.601280490574322E-4 343:0.05179644439421829 344:3.0240416712793388 345:2.0803997073612917 346:25.390841225971343 347:29.761261747123466 348:22.94034941236002 351:35.979852750468766 352:4.5760971417554535 353:9.509635274550947 354:58.180054935213626 355:76.85712203841392 356:96.11630357951609 357:0.6907075998269049 358:52.8096718294773 359:21.188832901576554 360:17.66061280013784 361:38.23677519989104 362:19.828141102626514 363:8.48447208752205 365:30.102254350646977 366:37.46056259443026 367:0.31467699174270825 369:2.0264087941859437 370:10.947367364738094 372:5.481018239185053 373:40.988769320787554 374:267.60796849480556 375:23.924608986654924 376:18.942254068236796 377:3.961401235250482 378:21.461429848902633 379:7.739776579326258 380:0.5618395568516061 382:39.49445156529441 383:0.3559662339369125 384:12.222402145683558 385:23.472669436603383 386:2.0010054375215214 389:3.7264133474419303 391:17.145610666314404 392:44.216014423325035 395:16.272244592261366 396:0.8513940497866404 397:1.6291850492162763 398:0.02189218066614016 399:0.13887268197785807 400:7.517953475728911 401:7.751042943642129 402:42.132173295426966 403:0.0581780278438303 404:40.179218671279834 405:10.82068954998609 406:52.290520329685606 409:41.78016383265187 410:0.9240713057250628 411:0.6336736648814322 412:15.733061843066062 413:1.8987123803309478 414:12.322346590177991 416:32.334899790476484 417:9.287960356485664 418:0.3084510887408489 419:1.1699473991791207 420:1.6708786394868491 421:14.272081367562347 422:0.090981155131784 423:22.94199724994263 424:0.72676836162646 425:10.972740712259377 426:0.5031068014190118 427:28.12667827447217 428:31.626499828718497 429:7.533430091239128 432:28.500861092490062 434:27.544444247508434 435:56.662095798626574 436:21.5246751527088 437:1.1385705922069527 438:2.0401276395105135 439:0.6539407211625621 440:0.23742368408893208 441:110.64228776484323 442:8.189774701264888 443:1.8730218046041822 444:26.526732449226326 445:19.96066502287205 446:6.903172236347904 447:0.420412686463329 448:33.315880435242725 449:7.922358669009825 450:77.06362898238908 451:0.9207481434723204 452:1.4627999261522417 453:45.11860789139726 454:40.09852378415499 455:3.1681123223051526 456:14.686204336649508 457:4.301137753426832 458:0.48155653645944374 460:130.56345718939593 461:24.282181078854347 462:57.74288709036403 463:1.8185422258318893 464:2.8025898771010778 465:9.413211133503564 466:24.45394734611071 467:2.3360705595873306 468:6.064375342413896 470:3.920348414542141 471:0.37422402995056575 472:19.440921186232547 473:3.2139577326974678 474:0.19631666144617985 476:11.442657273426468 477:6.249166663514612 479:21.388125873384954 480:7.206642042105037 481:0.3141550469850783 483:220.6220977694782 484:6.185616869877462 485:9.032343458864423 487:17.35393519537807 489:9.10555957373828 490:0.6146470336901765 491:5.3313709075422056 492:20.4200147242177 494:88.57548329307397 495:7.436740596758817 496:14.623285154082163 497:131.66501549725035 498:407.67166849879357 499:26.274670516403653 500:19.157268809988082 502:5.126060473869613 503:146.2604310337634 504:108.47691599732718 505:7.693715387769823 506:58.19461366169229 508:215.96270499311223 509:6.565301992867572 510:1.9595963054684125 512:17.86564350066084 513:35.821022889606276 514:3.920908439834464 515:0.39356369108850925 516:5.307378576109118 518:0.045321113370980735 520:13.641801874200011 521:1.222546085730451 522:13.733052170876693 523:130.30600345055427 524:3.9745759672900363 525:25.639134039280687 526:17.238238267414662 528:33.484260137981025 530:0.043632840615330015 531:4.109859070458372 534:0.525445745840251 535:16.658880004959837 538:1.6745546597693837 539:7.870092990991052 540:9.357239068903576 541:27.048292155243242 542:1.4307532330062882 543:163.55780379096248 545:13.78411562253015 546:4.668750002908864 547:5.922630010821772 548:4.131974020276361 549:10.957754944467457 550:0.5780773384867909 551:19.688043805619074 552:3.8937503689161783 553:6.114182800897481 554:37.069018757697 555:96.04497439507118 557:111.14605655569906 558:3.360461953112921 559:677.3190763074904 560:6.739612455986618 561:0.032059646599544626 562:2.312712297958912 563:62.52961391681281 564:10.60746082059795 565:7.856934971038631 566:21.720020784639196 567:2.6478039656770807 568:553.9249228615668 569:0.5719352515768723 571:23.60918111058425 572:10.849281783989472 573:7.181303016755743 574:1.9509672339091932 575:0.37566620503957493 576:1.23553797007869 578:0.002305743491913563 579:13.370005965946133 580:16.21560718914004 581:19.4157459933805 582:1.1348641720432882 586:45.40578869075493 587:21.625437808809036 588:14.475393997962797 590:3.089392108091404 591:25.960862952494654 593:27.92877189026475 594:10.797725350986905 595:7.216680203141056 596:163.14001696806193 597:78.17852556649663 598:15.687134852949969 599:10.936396633305563 601:16.45840171086537 602:5.48967841315731 603:6.211034662497514 604:13.878668625148697 605:4.3480333737053725 608:11.102469587944618 610:91.1882656936613 611:8.777916090224709 613:1.3321571749317724 614:21.04723100184478 615:5.241759370943606 616:37.312623751974336 617:266.9648667850296 618:13.636757233566524 619:3.8605681459473016 620:0.13647815909593075 621:60.239312905977336 622:4.514841952131878 623:5.24569877108104 624:2.4120522189960907 626:4.389690626304172 627:21.59053654724741 629:23.236172122310194 631:34.45950448764844 633:5.555762196574317 634:24.032476014883315 635:3.2869772775091075 636:55.78079150842767 637:12.292739704413512 638:1.3206547164549514 639:5.8889626595188735 640:59.55234441707226 641:0.7234205774256381 642:23.535060544615348 643:4.758455174074899 644:6.4922070004461965 645:249.3809031256321 646:15.742467161246239 647:13.902846358046265 648:3.4807227032812396 649:2.7364330957847787 651:9.616471060382493 652:26.89365626722292 653:1.1121479409211084 655:0.041516510119607844 656:16.545780564277788 659:29.476941258110294 660:200.10763107661694 661:20.59783324791657 662:31.09760969892251 663:8.280153729831353 664:4.897979454439945 665:0.34873935067218037 666:3.2155282446797906 667:1.4792248109491974 670:6.244866107798779 671:6.555471109047678 673:0.4528773089886571 674:0.43093594705296406 675:0.6292377195831873 676:3.9859364346333983 678:29.626955189341615 679:9.875714912317928 680:76.82598527990763 681:5.798135921155257 683:53.434827338435056 686:1.3345756826889135 687:22.267349861767805 688:2.304003183878647 692:1.747946310369961 693:29.85494193764947 694:34.603642655062664 695:3.141642387065947 696:48.48029201497392 697:7.618267468210981 698:2.0011005164962503 699:14.189885874027679 701:0.0016586258108768888 702:63.210701971709376 703:16.446767542445468 704:0.28264001537460104 705:29.858341576414308 706:0.5420880596138082 707:10.859328464904092 708:39.034533951959595 710:16.140759154276267 711:35.130770521602685 712:4.889216998423623 713:10.650203641563563 714:4.600797149185722 715:15.505710647644491 716:35.9635184498823 717:1.3679591865685747 718:3.385944823806359 719:15.30006020032008 720:6.334889144731218 721:1.5204063940605745 723:1.7545068538362023 724:0.9182026833220425 726:11.230286427976672 728:3.0125345661441547 729:2.8451146514662793 730:15.720659010978506 731:39.953000883477486 733:5.797919963008882 734:4.861206145353716 735:2.6080812793506363 736:0.7118140982600587 738:13.23049434754761 739:1.5407884426397023 740:0.7052583032126055 742:1.574657952405036 744:261.80573134996814 745:20.253054653603808 746:58.14389774354241 747:15.039913160228311 748:291.328848625659 749:35.33380889558173 750:4.908022279147694 751:11.30290222426158 752:2.4947382805011955 753:1.7721494997898461 754:0.30614498373952226 755:0.356894526413012 756:12.14219923445095 757:0.9765516980559641 759:1.2401483373304967 760:51.824812756379444 761:1.3211846784212542 762:36.54489507982283 763:21.708438742002365 765:1.605101843432398 767:13.611544376027457 768:18.86654017783199 769:39.565319300368 770:1.0164401356264248 771:2.528783572194715 772:10.08403383637841 773:5.050644183836058 775:7.9347143699520215 776:9.40175874454966 777:5.166739021357414 778:44.67374003712902 780:23.80851222334283 782:6.639608405950544 783:100.97472483255262 784:0.23707492548805653 785:28.863575480240307 787:1.2716328490740374 788:39.576008100665675 789:0.3975861168783634 790:0.12445386161845598 791:27.871998204178105 792:9.063602190499397 793:21.730661332629587 794:5.883864883881233 795:0.46303822061794014 796:40.06394682092357 797:22.9135036809605 798:137.05331705661956 799:0.7385979520396624 800:40.7293174372702 801:78.27303257413452 802:15.694130627887318 804:308.729491073469 805:3.7829517519865954 806:0.26506869095572705 808:33.926120978728534 809:1.0824780409664982 810:8.711571871613117 811:18.099932064530915 814:26.532780383804333 815:2.452218176115107 816:0.9706216241038351 817:17.356292708929033 818:60.700337632333714 819:12.606908686292746 820:24.27388043525718 821:1.0275487908094418 822:68.84932452605284 824:1.0949623695203197 825:0.32577009852488015 826:24.01290385278349 827:5.309158560471268 828:70.66253395545303 829:8.409968254322127 831:11.06262068929246 832:0.3431610118034885 833:15.2786208288957 835:6.059749000381758 836:0.6593355966761499 837:9.644676047912697 838:42.37093719533416 839:18.08607001124972 840:1.9248989040916034 842:0.12045537945433772 843:60.67786742528832 844:17.817367441161654 845:9.473455967539303 846:482.7075369759388 847:0.2680665554377398 848:8.060831223893857 849:4.499586547578619 850:7.387176256085457 851:25.697690872336533 852:6.480340462377054 853:0.3348431563994237 854:8.892709789267625 855:178.22713040701424 857:4.87729082682891 859:8.477854477011878 860:60.460736730352934 861:15.554652145575199 864:68.49745109476714 865:0.5959376576220395 867:10.771398137577961 868:0.16179461004928272 869:22.881533851992952 870:0.061348168079014505 871:7.1465272557587705 872:19.324165820997106 873:9.413211133503564 874:9.255426579239655 876:15.260476845530572 877:22.657159023520194 879:1.2618840010646182 880:1.4506551864073134 881:11.803130335268078 883:4.153739999469807 884:10.20863869046933 885:107.50755874122277 886:0.5951259515217365 887:5.892657625851068 888:0.6240220537126983 889:9.453307914625908 890:4.695145298583715 892:9.76970481903473 893:13.296852449272905 894:3.664918592011263 895:28.665528470735186 896:6.0237106062641175 897:10.664251138478075 898:34.4034995193277 899:9.197114012810783 901:7.83327005689956 902:59.35310651552209 903:1.750132422908862 904:0.6827415794194687 906:8.83570582334524 907:42.89886630445531 909:0.1903237232593143 910:0.7726220484764459 911:7.30459664041749 912:0.37566620503957493 918:311.06121267465056 919:17.93918030355851 920:8.210969637389816 921:10.231413728313392 923:34.668912600875736 925:36.54531437637933 926:35.046100729566916 927:6.738080922699232 928:1.9573655765969236 930:2.944879739477007 931:58.83880525436454 933:7.4772468526870455 934:97.49525951575937 935:0.21571020496961443 937:0.09478978850834908 938:17.878346021757093 939:24.07609066428804 940:60.66497828396865 941:2.513802698965583 942:19.744411052384105 945:8.781517154591592 946:9.935902480830347 948:61.81014264403202 952:2.5568997637464976 954:225.48032892037128 955:1.3707101265403028 956:13.319207380631905 958:0.9230911931739332 960:7.035859149247056 962:2.539108788985766 963:36.40882662093925 965:3.535861743597624 966:0.0419431972388125 967:105.32027323145886 968:1.3255649916766474 969:147.03945154103775 970:92.67079546427692 971:16.957079649142518 973:2.6325707503212 975:73.29989980703056 976:24.129516421403398 978:0.0025839786495304223 979:1.2559871928059654 981:0.20120226315369305 985:0.53995697767061 986:4.5322391697557105 987:6.745761516246468 988:17.666835606763076 989:12.627489552542647 991:3.529812640663188 994:2.156683229522814 995:3.3031280419348352 996:9.828327489557225 997:0.1686729782663592 999:4.575683640812686 1000:50.554143812106794 1001:17.63031243713705# ability
1:6.766770959554964 3:7.137124973958657 5:1.0822217375952603 6:3.5851041032527986 7:7.352180734334263 8:9.178178591125732 9:139.03143655553527 10:7.065068480724523 11:6.209343726005176 12:25.45786769760204 13:2.272191082438307 19:1.5988092219726575 22:7.817910358584536 24:11.415062697096921 25:2.7666581150239034 29:2.455768181941986 30:16.96024696589934 34:2.7262540730021003 36:26.111852041243704 40:2.0590012239173334 41:13.562684874615973 51:17.579758131536018 58:10.749482418854658 63:7.71257749852182 69:10.044190836798336 72:7.04208795188127 73:11.096750514743071 85:22.986348581723004 90:24.879128676607884 97:28.19653245958712 104:3.664294382308774 105:5.241014731386559 106:3.779903261823218 132:9.906061633973106 134:3.5585705461267843 139:12.26651813210555 140:5.334973682805384 144:4.435162627866793 155:8.170731270408876 159:3.1586722241231326 164:13.534505702462662 169:12.889098774526083 174:4.034708859505651 186:23.694290075164357 190:37.27770371803419 198:17.573926423972768 202:5.249303358702153 203:8.060956154352029 216:4.191342292929202 223:3.635394525939088 224:10.082762001950945 225:5.425458734588534 227:4.429801838720921 251:4.336744181159488 252:4.581295720074324 255:6.908390281184375 258:5.105404876831951 263:11.839343045453564 266:6.491191762900531 273:2.6816406201878262 295:5.152162080876044 296:3.63138630052618 297:6.436439082904255 309:3.5976819844881875 314:6.409631372996984 325:15.169023940903335 366:5.449923826623545 382:4.072061428042184 389:5.421664347779972 409:45.244319985910636 420:13.558788068952133 450:21.046231359561965 506:4.178470980534838 507:7.480844938072062 508:3.5440930895865947 512:12.200524312858827 527:5.802180886841464 557:13.84619351835056 563:5.144288211884683 570:6.817185648869015 574:4.1203382718720265 581:30.731255430052475 602:33.69052449778704 653:6.197307514997584 675:7.691378062943228 677:8.27215449611321 683:18.960870599149057 686:6.381938959486947 694:5.608720410623962 701:4.596371486769382 702:5.807740853407234 704:7.037024854318532 705:4.484586653199696 712:6.905116931747196 726:5.209574133064562 738:64.28854126907198 741:18.101514748663888 772:5.007915047042064 781:8.072773539722196 794:7.304693939848424 845:7.204983284939986 874:7.143067060134534 878:6.041319846737987 885:6.82344875334438 895:7.154179947661278 919:15.403213892389152 960:4.963381808621961 983:16.900001525263207 986:6.757151889739405 # abrasion
5:8.489734054718392 12:0.35631534794741726 20:2.0468469269852743 22:0.7152011506573305 24:17.000769531469018 26:4.396766006071389 28:1.389886778863235 32:7.095402715868185 34:0.7908033456014566 35:9.486992668988362 37:4.891421506217764 40:9.452766064702598 41:0.6039526376163059 42:0.7064521094245779 43:2.8566542300900726 44:15.069391464738915 49:47.508209825042925 52:1.2638316964681904 57:1.215032412000244 62:13.896489108670057 65:5.994813533669803 68:27.808282269303163 70:8.695923431016757 71:3.909839327342229 72:6.1948671444446175 75:3.1605351923330622 77:1.413699925367133 79:77.78010163977348 83:8.340520283517355 85:19.048585451119607 86:7.168515876990255 88:5.526990205156082 89:10.07283573981152 90:0.3003397825396797 94:1.8614098494120337 100:1.52661069117209 101:5.21425712210181 109:4.938841843594587 116:2.990588266051738 118:1.8482115798171268 120:3.709381578581429 122:1.3000121468493004 129:4.324794883590918 134:1.4420967913220084 136:15.404343693806267 138:0.9659570306612419 145:8.443674488104222 146:2.4677563381014362 147:10.305192897288016 150:4.771526477701206 153:74.40666685144288 155:12.43199387233509 163:7.467886908432361 170:2.1539135806186724 175:9.704208044098692 176:2.4127930458473887 179:11.014623544440228 189:1.8108877907337053 193:1.0315507623983717 204:7.678716951867863 215:11.562959558994477 217:2.4677563381014362 218:22.995504194648507 222:1.1131215943317694 231:2.1327174185927897 233:21.338973183695995 237:2.1050529271803007 239:2.767803992203097 240:3.442699375922822 247:3.1563270359693774 251:2.1140900358427563 254:7.561520699989293 261:2.601517746195895 267:7.595216586657129 270:6.335467720083416 273:22.55925366760045 274:7.956840511713493 293:1.7050443338913246 297:27.148787149339324 298:8.259638491413023 300:3.4280424121583843 302:18.90289912685323 303:4.11367129463813 309:10.163023560517795 321:2.570561369415516 323:95.9465631647314 324:2.1829255539125305 329:114.45909109011207 342:2.281567491138372 343:23.22415630325779 353:7.8178857218174285 359:11.50442958910151 362:2.683316374517277 363:2.45679552478139 367:3.0540948883674193 374:7.868934805804187 376:2.589061993666904 378:41.75846023636585 382:11.576053903824446 397:4.244828259746459 401:2.331475259572329 402:6.05220793111657 410:7.881525153801863 414:7.754254234066863 419:2.8117719075126155 421:3.3948810913615115 434:2.3610716728154326 438:3.2832215944707355 441:6.336203041264882 442:2.9135387575660485 444:2.59631587178321 449:2.8606362685541904 455:3.810533466229795 460:3.0369664392943876 461:9.913696567960326 463:7.35394769940528 466:1.8560523334301096 468:2.482653694975389 471:6.994589985546753 472:1.7205919070010611 477:3.1072723575320165 478:2.1797613219688183 481:3.05340635626872 484:7.560472850776473 495:3.393197605766726 499:16.402626687514402 500:2.611973267345395 506:6.4060490082481945 508:5.189319513808955 514:22.734323661911308 522:3.3102601987984763 524:3.191835645739475 527:3.4688718830676555 533:65.90487646773698 547:3.026773397274042 552:3.1651343129770577 557:23.573819553758124 563:2.8502583554578385 574:11.720005486635849 581:2.6394859630767455 585:15.32427205808209 587:3.857070453315683 590:3.7756287168373937 610:2.69875270595666 611:3.0288070106844445 613:2.9065954551831013 615:2.8557443089703183 622:21.1639256901722 624:3.4644822000780335 625:4.191221986190313 629:7.142101329139798 634:2.7250036300482696 640:1.8472737064502436 642:2.6778394102426306 644:10.620458279926142 648:3.9470254864591596 653:10.36011769862266 657:3.1888478809358998 662:10.38490743403888 665:2.2206233850219146 684:4.844247780201317 686:4.023598148870939 692:3.13378600780508 699:10.760158148306074 703:8.950480526975191 705:2.246437420574339 713:1.990387231046692 718:3.905983786543118 726:2.9110105163575195 744:6.499677585915447 750:2.77011897025446 755:12.338917773387305 761:2.900308781146428 772:2.7238777587129066 775:22.01377516157202 780:33.53384372360678 789:4.891912075972081 791:4.670053746426309 793:11.7688298944404 794:4.919144583192214 827:4.695947162831429 844:5.666729759065445 864:4.145581365591418 865:3.3772861749449845 872:84.55109924514719 879:10.608445945541112 887:3.0193380479752867 889:71.60533754392084 909:4.441376438452237 934:3.419478477298497 945:4.629361974758364 948:3.7311558119585926 951:11.18217399692541 955:18.569909154472587 956:3.2449941895579304 958:17.428333260849893 961:4.9467791193316035 963:8.714996726055457 965:30.707667569103034 974:9.438521562872056 # absinthe
5:72.34935420636306 13:9.310169165044195 23:5.136305622522635 25:1.6697734390829595 26:0.7171759767866084 40:4.311342557913343 42:1.5280337405050561 43:1.2464119357632335 48:1.834098422594284 63:15.857970589773707 65:1.1642849083243174 68:4.01875279608989 71:1.7570146222255085 79:9.537433656678004 86:5.378626036916056 88:20.686134186835865 90:0.9726058819292576 100:2.4922615680375064 106:2.6055363962070253 107:2.2107004901610225 119:3.374347930786768 120:5.714625700545183 125:4.560932439319579 129:1.9597053653559413 131:11.924243630099381 138:1.846506184076788 142:7.241694728704771 148:2.4142350785405644 151:6.415197656174378 174:2.8470072522244503 181:1.9396532292694761 185:3.0441347981442353 192:2.1487434187336345 195:6.221069753607156 202:4.018354935092349 212:2.8517943128685936 219:2.6514209934650874 223:51.75354980397162 230:3.8387425503403563 242:8.796406100740125 250:3.3141269621678187 256:150.02766951674909 266:5.2371806431536285 296:2.4657221039645134 308:13.046759652872856 309:7.408339123445708 343:11.140737249477535 346:3.2188239174120943 372:3.3979023426527215 425:18.227495457439915 443:9.602592677745063 444:9.95911492407597 447:16.2927943026753 452:9.21821708512568 463:3.453332449703723 472:2.7074156212634435 478:3.20605955582434 479:3.914156285036539 484:17.037675935626282 508:7.300735579536858 513:3.7327426962439056 514:2.606711502528523 518:12.868041345908669 542:7.565347056727657 563:3.916067174524725 573:5.283405553038405 578:53.31681364122526 595:3.7787444718744214 622:10.114162701735241 640:2.846324535574995 661:3.826579546281753 692:4.211912798986875 706:6.278491146692235 750:3.832042595265033 755:14.617635628971762 763:3.9495181156443717 777:4.665618667563899 789:6.014251267673608 796:25.700854666101506 802:4.139763409657852 835:4.945257208785561 838:69.71647255040483 842:5.3570135482285774 888:4.494006940707606 926:4.408398617155739 960:10.147384890527725 999:4.47396096359585 1001:18.155647673071908# acacia
13:24.250266631352044 89:7.1393434184830165 107:27.859178862195613 175:7.007759287815264 293:7.4580514115956085 342:8.139581574589252 514:29.213409747272195 622:8.576005886816567 725:10.53398032059564 857:10.563418853433689 902:8.074120667317613 965:34.11882644948004 # acaricide
5:8.705135714061171 7:49.75423214662507 10:0.172504148027988 11:22.47157086178684 12:14.932223612560396 14:0.22214229075626454 15:3.174392646344965 19:2.782569124105902 22:52.58809703887793 23:0.2627715941680009 24:21.95818265880378 25:2.656401946342425 26:2.8995560642449045 29:0.2568740859003951 32:0.31086396710720066 33:5.054071112498063 37:12.356390594173577 40:116.06433528813925 41:118.96100204007203 42:0.3342150196241177 43:0.17974169699746567 45:10.39373837800534 48:2.9669792768712138 49:24.566524646702657 52:12.175567825864768 54:1.1242030377743824 58:4.902196775607518 59:26.57073439089396 64:15.369791100232431 65:52.89048867657683 66:1.1079440026067318 69:13.530013585742363 70:3.2368370147913335 71:25.228354770260463 72:1.8248041535462483 73:1.442868124117949 76:10.106511713455484 77:0.9222644720225932 78:0.8478262926100048 79:21.437306594259415 82:64.07600745726683 85:21.10873323282091 86:0.3237887259795141 89:8.221948189083877 90:14.30395538522051 105:7.199961856066413 107:0.8032452226919827 116:7.303556863460473 120:47.930082845984586 121:1.4383998342986954 132:0.9908853640675647 138:0.5397130474667808 139:11.719391318400653 144:5.665422147059006 148:95.51214278438006 153:0.6282171790677101 154:1.4788919341866127 155:0.4339205150842597 156:66.57929464197328 160:10.408170134398654 162:0.6194874984444406 163:5.726853292980244 169:19.046998247244673 170:1.5959209524437756 174:1.3130694509544523 176:38.14806555022016 180:21.17938507049276 182:2.1325800052591184 188:26.92945126745436 189:40.18991613048709 192:3.567160997539266 193:0.5939294675916283 194:2.026181520047604 204:1.981106897435445 208:20.10070174312831 210:10.89113004671879 217:1.890551197302041 218:14.11595641974966 219:1.1510503346094894 222:0.6623576277005716 224:13.603831889471772 227:29.43289459574241 232:42.50655575453415 233:23.832227952585534 235:2.6227291068840097 242:10.31689667426516 247:2.5483094261224233 252:1.7641810622574017 254:1.9290408624663145 260:2.4665204829818057 261:6.499059929553396 264:1.6123089690490007 267:6.3384919879435 272:1.3681924322255263 275:17.966611184679195 289:7.0507446969856655 290:7.980169773866794 300:2.8109831011763378 301:7.646018590259084 305:7.134298850263278 309:0.9762189884186904 311:1.7018504030041621 314:3.417132251675627 331:1.1103191677480535 333:41.856397211849185 339:15.558762401568467 342:1.7152733896617753 349:15.63733729501265 354:8.36149119361686 363:1.8801965718895686 373:8.16492468644548 374:12.198200248060544 376:6.473195438295646 405:1.8136665967254533 406:1.7580194328995666 409:8.29057107944828 410:2.0717018574481663 413:17.76830154028186 414:2.0147777965661446 415:2.8184899120492473 425:12.887118006416154 434:112.72774814885544 436:11.664576421153123 439:2.8184899120492473 442:2.314931459860823 448:2.567479220320966 449:33.824384096832546 462:2.0207161547299557 471:5.7541792678749815 472:14.335021294121624 481:77.61387540537315 483:2.357348586875378 495:14.53666320467614 506:5.184612339060564 512:31.286073216310804 516:2.9930240267436528 520:2.683050710026881 523:94.31135563452504 524:7.717445174045662 525:15.763455583426424 527:8.28517277655314 528:18.53132063239217 539:2.254339633971895 541:12.160476585778227 543:16.25307149126106 547:2.4236059758156343 555:6.238878160113539 563:33.756905021721224 570:3.803622038672572 574:1.3817831872963373 581:32.37899210646239 582:3.2358406228658088 587:40.18253802402485 591:5.737782556725664 599:3.5564499716317752 600:2.796073019410068 603:58.453174841084945 610:12.344705932798396 614:8.922199122618236 617:8.584913768932573 618:2.6822823902718738 620:3.6563923490024437 635:4.678523842065454 637:2.0108326438478743 640:9.572487762927647 648:3.316178750435888 653:3.2176645913509545 656:32.8883538481834 663:7.181451442695355 665:5.704382161662726 675:29.49542605987276 687:1.9753321649763154 688:27.09808646647875 692:2.5265855573936173 702:2.85569777859502 703:2.558220031650691 706:4.501509194915625 716:1.5751059385570354 721:20.01629510624615 730:15.245087310328943 731:3.112534656471418 750:2.177758603408178 754:2.0396860926681946 770:3.1397305468657906 772:219.70717447617093 777:2.950789889300073 778:8.748653275261752 780:2.9535115871431965 786:4.156832350795472 788:24.88972256039291 795:28.33485668869484 797:8.288770748739514 801:18.313548334408406 813:24.10780074985264 824:5.326516403455311 825:13.517676743441385 829:10.433990992016149 831:3.5838628302366176 843:272.51970944116255 844:5.010361868892932 850:37.01615181422085 855:20.352451461383573 864:9.664270132297178 869:10.797675911289726 872:1.7097296668590818 873:4.158648468286307 877:9.353250301571107 890:3.811090876526452 894:3.393393744876156 901:4.993150834757185 905:4.00543561024834 910:2.929176782084047 918:3.074991669372132 923:2.6784463288312397 927:528.1322743872867 934:2.8026827770217415 941:40.23787062030561 946:3.3377244260267935 954:2.314931459860823 956:36.30267967227184 958:15.448629338739353 961:4.29834739705837 963:2.449873090349193 973:110.48489220185758 975:2.7878486215912304 983:45.31458146167572 # acceleration
5:18.217330176595212 10:3.2686557325202696 48:10.685258177401298 76:5.293154909305652 79:9.368640361106527 88:20.954099622301854 112:12.195309076816349 148:12.017762952372184 230:6.154844755788201 231:66.0731655014554 242:13.503046566877794 256:16.705148713735973 354:6.939956052353645 359:5.120104335043057 367:15.704988453138041 397:7.715290925891866 402:5.065778866550851 415:16.5283170691183 418:6.447508402512651 468:5.8306943497955706 497:5.52669251532302 508:4.602732542332446 530:14.621061179750361 533:81.42018603948841 578:21.27049049924426 785:7.068935353129901 # acer
8:16.306697179698823 19:3.7450956397452235 20:10.774177948202686 26:3.7985330091511167 29:4.715770070456554 65:4.421771390809481 68:4.110603748997911 79:11.974368362388404 86:4.860553441486881 90:4.164713301331554 112:6.003958009702846 118:6.393826315983072 133:6.9446737933898275 223:5.977040255749223 245:6.855716647781587 246:6.52049019384362 256:30.114187886990784 272:37.45266955216036 273:4.962139836238494 300:8.160716152907037 312:7.1809903123703664 317:7.222737289274261 356:6.720174058941457 375:16.849190111795558 392:16.30084931645545 444:7.253772742874926 466:6.403166109771954 468:7.126496111533292 479:7.532820937357939 518:8.73058062819459 522:8.034415922829371 543:6.741896965186925 578:6.171549815370871 600:31.291939627656355 629:6.934313746090652 750:7.446588800272679 838:22.375170128570563 880:20.629637184471324 881:8.347463192317013 902:16.5105790494374 965:7.747847543771384 981:21.375011909321938 # acetabularia
3:0.5730885005336478 4:5.028570577898102 5:51.3753082497689 8:0.02983760613490367 9:11.707295848490217 10:3.0235537885040604 11:5.3852891968655126 12:0.4196926357922819 13:3.0298881034781857 14:0.6272015260290082 16:4.164422431048894 19:25.895887322240068 20:2.2276688543632233 22:7.599149382603718 24:17.695429727288506 26:8.16526809355024 32:3.5643806212946543 34:29.57260900243926 35:2.659931261907541 36:17.030093531583177 40:9.899132516590635 41:33.568315658801446 42:12.165933725091897 43:38.124467283184245 44:15.54981429142815 47:1.3656056225938054 49:2.7529519401870006 50:20.287094530384245 51:5.746348796081138 52:21.090170175246236 58:6.34525680306515 64:18.43889776428817 65:2.880933926661284 68:2.3874276676802246 70:1.1667247147669737 71:4.1235619834660175 72:15.442869726793676 79:117.94432773878239 82:1.071831765788463 85:4.498616983257732 90:18.646327316826316 94:6.391242135352163 97:19.056221867677177 98:1.8270623727018669 102:6.828587348657914 104:5.646218639362611 111:6.657474040371659 117:8.725323743115155 119:2.4478148264752315 120:63.80764748289585 124:8.755335438804348 127:3.2242211038625848 129:4.543137085462024 142:5.359094078322881 147:1.6151113305826985 148:16.11967136091385 149:169.9318872568745 155:12.899927691949218 158:7.295682027920967 160:41.205430692039194 162:4.545105009483179 163:12.500774822841977 166:7.73204586344552 182:2.836529258561749 184:8.279571400161538 189:6.278791196578708 194:21.41267573480649 197:5.7870440652335855 199:10.420321385363684 200:28.677047848957113 201:2.1318412505289728 210:4.408895332321957 212:6.370959241558504 221:46.38932918984596 222:4.66847807058479 231:2.2413465924753893 237:6.928087010971596 245:19.784798955329972 246:12.191496942662818 252:2.4442738467640384 264:141.95579185795197 270:55.84397792374724 273:3.7837494564519796 283:10.695710732875806 300:9.740209787242867 304:10.90890863677004 307:12.47325372212027 311:7.281118806013298 323:17.95409516864606 329:126.70790853532958 331:130.1815857224547 341:17.347053163859414 342:7.312138235624125 359:54.96929450685849 374:8.109360679657268 375:7.508102838230201 385:7.423860799888527 391:6.213614959279704 392:6.991869663216558 403:2.7180704370327105 413:4.5583419617684715 418:8.940755422074135 421:42.04061904816185 425:22.538240815261496 455:26.542404310455886 464:17.67860240932046 468:70.3900637400871 485:3.883473388384067 495:3.510924087849499 499:9.598165838312456 500:8.0221383498533 506:2.0807134603502506 508:5.415439154141402 514:16.95012133087113 520:3.4131386011411537 530:7.916279157621925 574:6.527224615557959 581:8.080809222113503 587:10.629488175681008 595:8.250838740885486 613:8.647362459516671 614:10.472081820419843 621:17.63899207095576 629:2.4231974903536755 644:45.70652983603264 648:10.815050491450444 672:11.472431661603293 684:4.966727747328111 687:7.905429847836428 706:13.280625520036761 712:12.011240874838741 714:15.197867894421904 716:6.986022475260577 729:13.091392275110465 735:12.78586840175969 748:23.951066339371145 749:41.73719575964703 750:22.10808044334922 751:11.486578388736417 755:4.934928711363678 761:8.634087370080685 775:22.511630010362598 776:26.70074864437653 791:12.297831007015835 797:3.5887205056050075 805:4.196546658870879 815:30.685100757234803 818:10.997651603430782 834:11.374841513959863 849:46.908891499261124 854:10.37137422394114 874:12.484256907496851 875:17.123384039231954 889:4.938641883519998 902:76.32812209996115 931:12.539747165950425 937:8.198748184276033 954:15.351402433713565 956:16.410707692571815 961:12.862048817503082 980:3.9246862361805177 # acetaldehyde
3:1.3821134168367828 5:31.507369948940497 7:4.008648340033358 10:0.05785833288642622 11:2.678532331519696 12:5.909955152571934 13:18.425483764222303 15:2.5674776089329163 18:3.1083701826832795 19:71.2607350426155 20:8.030828963695203 22:4.583448905651784 23:0.11827227434858596 24:5.013253830513806 25:0.23958337114857198 26:7.164170394149201 27:1.2185993280625513 29:45.936935504570734 32:4.432451446806796 34:55.53324169457703 36:7.838344403048553 37:3.1025137542858903 41:1.610080069421551 42:1.8349016161850105 43:0.06235326854257288 44:3.1865897486036827 45:0.005774495502923283 48:2.3720557752561486 49:1.1276567380919333 51:3.6730813839157994 52:6.5481864559988425 55:8.688634539700587 56:0.838196839211452 58:24.72826830694903 60:0.8338574222680565 62:0.4366879653130478 64:19.47704773598594 65:17.833376259600023 67:0.30021808295848285 68:8.471245659850807 70:0.41235076383551095 71:0.2856671435790867 75:0.11374755232789516 79:100.72448697783616 81:0.9369990756920361 82:0.34715863648151607 85:29.541151227309772 86:1.804796575260835 88:12.229058841649643 91:15.053698975104382 94:1.0385343281370387 99:2.4742480575034462 100:3.573652025750661 101:3.3952037856089983 102:19.07006221897864 104:0.7626813266173607 110:0.3668604565871682 111:1.1419962951880187 118:1.0272784388157774 119:1.4550955815640176 120:82.07287914822655 124:2.02175954962624 129:80.99232467635086 132:0.7308904963412906 136:0.6654522194296913 140:2.0872098993244754 141:34.25075968616138 142:7.032195047434069 145:0.36567852312869614 147:3.548853761833958 149:227.53718154961246 150:2.9946392360828864 153:0.4104697721612629 155:5.02909588124633 158:1.3986920101407305 159:0.44338302677111757 162:0.40301290054796185 163:0.20507917041165633 170:1.2923731145083686 172:22.917505638116488 175:3.1988951384318667 179:3.9690484758226843 181:9.690223108251644 182:1.8047332350198166 189:0.9955505031779869 191:16.609551419620004 195:0.3591767860069098 205:6.735876253911644 209:3.9896664581680485 212:1.0307488019487856 216:4.52196497664616 221:0.984519129303709 222:2.7068016975439986 237:1.2494327340192861 245:1.372012078715199 246:4.460125441377443 247:2.2069880635065813 248:1.2386244477602966 252:15.594444344974828 253:2.0229671205822757 258:38.54299517201934 263:1.4336802945521498 264:20.730226857446883 269:6.321963210106514 270:4.43243667939979 272:1.07839431314446 273:31.68651366336772 289:11.76486445261884 290:2.360713019397398 291:1.947115988055681 293:0.9064478033036449 295:6.304524578926803 296:0.7403159913457921 298:1.9103964347448075 300:7.461215963022744 301:2.2076739839478257 302:1.295454790894666 311:9.860495165777461 313:3.087680267266832 321:1.665679554282027 322:1.894321989564531 323:51.1638032028933 324:1.3179623844813917 327:3.063907251215243 328:3.5250332979219263 329:25.257465587416792 331:7.766680028372106 341:0.913281632437461 342:1.4054571701778227 354:2.5368653594025323 356:14.687441776462551 359:4.263088899244762 363:1.5625992247513345 367:2.1114179173408134 372:1.4748984339322444 377:1.1774572956653795 385:1.4515651521335746 387:5.718336159761659 392:1.2750670146313878 399:23.86623986341244 404:6.570668250423537 421:2.4314774752445447 423:18.49912058886776 429:13.474689542573994 432:2.1974185113923403 443:5.441038562694399 454:2.380598880110495 463:28.58248050168423 471:1.3723785216419395 472:3.9761005479232097 479:1.920468292176231 495:20.102120282876804 496:3.971748585486959 508:3.3724855746891476 513:1.7615665318693208 514:167.33759058826763 520:2.338086819668461 524:12.777649937330226 527:2.501489349402664 530:1.6582666511312034 533:3.135032229634637 539:11.709133542329374 541:23.302814042347745 549:2.479165531377736 552:19.14531497856994 555:1.5802960988245345 561:12.890617828143162 567:1.8135352720739872 569:2.3914151846628164 571:2.1373444102084296 574:31.590759907268662 575:6.860831640267056 576:8.507422007590627 580:2.7181420326625028 581:5.860763984722134 587:2.8713657918485262 593:5.387398161715354 613:1.9742813375838904 614:8.174375409373566 619:6.90647376305178 620:3.2923783543082448 621:2.658140945776582 622:17.034079540459917 636:1.839230567567854 640:4.237834799032319 642:5.938878022062 648:2.957619266234626 653:8.306143472690696 660:1.7526013018953532 676:2.2437868083222643 686:3.031184382501811 699:3.047465431473896 702:13.654776862145399 703:6.931761603867763 720:4.067899778337814 725:3.4882994180155316 726:1.978372566022714 728:4.138614203834726 732:9.48488847144835 745:3.3086728411413104 746:5.8326164908552185 747:9.007524587123095 748:6.995040921641272 749:2.386770228810351 750:11.45708031455489 757:2.7519325163544877 759:5.139126634198357 766:2.5870729818427014 769:1.4701162455110532 770:2.7844556194565797 772:1.8057657974448913 775:6.315724753082549 780:2.6020984035105483 784:33.35026783809732 787:1.9419736753189476 802:6.724610880135763 805:3.081705216637525 806:9.864431381607119 815:3.791881784660239 818:22.771028696639963 848:9.475802168144654 849:5.001671859798537 859:3.534339413978598 865:2.4148541496328377 872:1.4001920478290046 878:21.367492941439604 886:2.4140670391315537 893:4.815862040922454 902:5.01355376323529 931:3.772183215125393 935:51.0250554492987 941:11.181677376729162 944:3.3825569819659513 950:15.70677285084438 955:15.435555467596686 963:18.677249376799974 966:222.39822010005992 967:8.111293987533617 978:2.4898739276405255 990:38.311347880842064 1001:6.283469883308892# acetate
1:8.136384935239578 2:14.403079449382526 3:30.47982645590181 5:1.6326995549343242 11:2.495986556054806 12:7.983311701734812 13:2.913368602283457 16:3.5504454558442484 18:37.11774595470676 19:6.926011540178051 25:3.4278943716625725 28:11.070593654252118 29:3.1051477577503004 37:10.842931210058735 39:3.52928397801644 48:9.91426046043584 49:14.554878682020922 55:4.792783056998169 60:11.63822925634542 68:2.536163570977535 69:4.369813717744966 73:4.890165426712869 76:4.912199873135752 80:25.453956096772217 93:46.81434666448002 94:4.742437342814479 99:15.748828648445615 101:28.015788738118307 109:30.818724431751257 111:12.509750099866803 116:14.779334781963733 121:4.88459788228151 125:6.5147572193424645 126:5.044946518141688 138:9.943370652219214 155:3.4487416042768615 164:24.943491861878464 174:4.726683331808427 182:14.191727049046511 193:3.717898997273608 226:9.794214468541611 245:13.116397127130229 249:16.49509039800339 251:5.03330343486372 257:7.132612563993358 283:16.701275368699974 289:24.241648870531744 323:20.730782646241178 328:7.62613366223233 330:8.068906641598716 342:5.222640360142421 370:19.474074428504007 413:7.5251167055536605 417:7.869250776891222 443:5.392617054508626 449:24.21733614033408 480:15.531379778599359 514:4.468633083768143 521:39.288468111924594 553:19.027049085415335 561:6.2567863856071435 604:34.10128199943972 622:5.650610597647015 664:9.394556343077664 696:7.061005757532619 700:7.210929247420672 701:5.296308992338324 717:9.476682871077134 718:16.7367098444443 747:28.496617763965418 748:15.228616364003326 791:7.765899764689002 884:8.12956609984051 885:7.539233786108381 889:7.916348307878183 927:5.0794335419955745 934:6.460525862164734 949:42.82312756425476 966:6.209232768374832 # acetazolamide
3:3.270508497437966 4:1.449889708982399 5:6.134299898118101 8:0.05163151300198159 9:0.7807733098823626 10:16.03907060430188 11:0.3667621621553369 12:30.98338437763888 13:3.2151717094493395 15:1.2238119153416536 16:1.0772500609548081 18:0.4738000069891155 19:26.77124629572402 20:2.3982088187653585 21:0.9671622352725866 22:17.89799740114986 23:0.7600205137209053 24:9.298015889767381 25:4.139419109109917 26:12.665863168193484 29:0.7512122218281212 32:0.8302494747418766 34:0.9533389507321067 35:0.4846964762972635 36:6.122081980598683 41:34.47273360701157 42:7.873456503446959 43:6.906313143934973 44:1.5296703821940982 48:1.1274860770893518 49:6.405027353503896 51:17.135099474148774 52:10.07594046376542 54:6.108066196784596 59:4.67518412647283 60:1.8149650991784818 61:3.3047462705438093 63:0.8357525276180349 65:3.0638504466884555 66:1.8195663124145758 67:1.0832325710766142 68:2.561338663555588 72:3.1890851075285447 77:1.6047556957437774 79:88.9663599393759 83:1.1559707513115587 85:32.86209472522094 88:30.47359130419436 90:2.6472212452490824 94:2.0651877409407073 100:1.7213096615272463 102:0.6838663807915338 110:1.1857233495903525 111:2.188278454137354 116:23.522348817199706 117:3.1655713896550624 120:65.20604492743315 122:5.320404965370524 124:3.1799708579843626 128:5.371419603536489 130:4.121910740541696 136:5.576775896109082 142:1.5964937940991253 145:1.183950185535616 146:2.683317940562988 147:10.98921980085735 148:1.6495059321099543 149:64.96118203827913 155:58.23427943361892 158:2.486278349056961 159:4.884646791151176 160:7.13449100910083 162:9.313095749907017 171:3.074867177306966 175:1.5357585478876012 181:4.7044068487813195 182:22.36030980902519 184:2.9523091507199224 191:14.572709345483329 193:1.2072309296870642 194:2.8286399079496616 197:1.78900689184727 204:2.780447651569313 212:2.0558427138905664 215:12.256795615113923 218:1.8720795237218437 221:6.464471856060837 226:6.9010833344776 231:2.342375562180163 238:10.974666250314717 245:20.239855206107187 246:2.161086382536591 247:3.380692274898779 251:2.3233792339112336 254:2.7246540619533604 260:3.2948702691709624 261:8.22168294647611 264:2.3818986025715385 270:12.479699320926178 273:43.03571102930456 288:4.989360021199853 289:8.789329206543284 290:3.5458759076769533 305:3.130102477902205 311:7.5004732072827665 312:2.747750920264194 317:8.150975770925031 318:13.880712895585424 321:2.7876893017821907 323:39.914171754104444 329:97.29414059015586 331:95.69541021684252 333:8.845835770535322 335:4.1084560799574685 338:9.357902849196496 339:2.19639362159217 340:3.9108270379637586 342:2.494011628339541 345:4.79614437716508 349:10.62848551835043 373:3.6368974685338378 382:2.0847174802367854 403:2.822801780241303 421:3.621535955615074 423:3.234749629656195 428:9.987969993055007 438:9.663781391448502 443:2.648720359605782 453:3.568808594398168 466:6.594727612164083 468:7.96651540073149 472:1.9208314034172582 485:10.664948657285214 497:7.380358499444426 500:8.244065943253652 506:2.1802077919388863 513:2.8942804103479784 514:6.083830553546688 524:24.38654429044189 527:3.6961744884549748 529:3.6882132700649524 533:11.423266832488418 541:8.306343354047819 547:3.2497528568184864 548:3.468690907529211 555:14.27031824630995 563:3.0711667429228044 567:2.9517358035426096 569:3.5787299734577425 573:11.511048505679804 574:18.77582076772213 581:2.857607934162753 603:10.923568829006722 610:8.429475746883778 611:3.251809064184767 618:3.520833574732476 629:7.599407602654406 631:8.86176164387513 640:2.0507128042879703 641:5.684782410911788 648:4.177913390026384 672:4.499522383239072 683:12.532554368319982 687:2.774266274287781 688:4.946621446924924 692:9.350303591676465 702:3.701502037729969 703:9.419263661392446 720:5.327848020101374 731:3.9677614432237234 748:3.4226140798062685 749:3.573762233423237 750:8.581485236493362 756:18.0848722745604 776:4.078544712378636 789:5.1276133773139945 810:35.89530295579786 818:4.267126723151856 824:15.200928556190918 825:3.292059027028013 851:3.5256524206461384 854:3.9615739642697045 878:18.181581832839786 880:4.344326382166663 890:4.685773928215219 909:12.059691689125945 940:5.164811745345294 956:9.583710745988746 958:3.9148341956745085 961:5.182691347491785 963:3.2773756013813133 966:16.55835427823619 1001:22.902155872579076# acetone
1:2.203326816397082 12:6.774966406961799 19:52.50480319618078 41:13.809851117287694 43:2.359371722038879 48:8.674220156294403 51:3.795816247600658 52:16.650739975277165 65:7.053554732325391 68:1.9849381655649052 70:9.000937686641564 79:35.20000077847281 85:39.950174077077044 102:13.490399508154985 110:3.0983062935780676 124:13.433616583138281 132:10.070990961543218 136:3.597889406338012 142:3.593591799478547 149:103.24703696135063 155:8.332619977676794 158:4.596377635603162 159:3.2363791943781517 172:15.803098988032431 182:12.919541122062027 246:37.20820160360193 256:7.527549071064589 264:114.56307755296211 273:8.109458990344155 311:11.90221024836165 312:4.880068228111804 322:5.193916840525194 323:10.920598599746107 331:74.42664021766952 338:5.533940032155971 339:4.277042779307881 356:4.431270122177124 359:10.959809989587276 377:11.341178275289929 382:4.15240161078088 392:4.44027921852313 396:30.946516634123263 421:14.374902590197232 426:7.558062918160004 432:5.543213406776217 467:7.197380209473088 510:4.811546629999317 514:26.369817245002842 523:4.655350773663256 529:5.876676124856886 533:6.577157111258085 539:53.03396681266111 545:23.773163774521162 563:13.199225130407218 569:5.762131382973335 575:66.29073884590305 629:4.63947192150975 660:5.026904096032215 671:18.087292569917683 745:6.763306668461744 748:5.598225773999579 749:5.756926388195539 750:5.1399217365839185 764:7.8780291531487014 797:5.8868463735573595 854:6.161385846790028 884:17.77734268642693 902:38.78241322160368 939:6.029185600984155 941:12.831424185152741 963:13.642563741873659 # acetyl-coa
3:2.1870743416517473 5:24.764673243560996 8:1.0922935475013695 10:33.36619886573759 12:6.369875873096779 13:19.00538973232846 15:2.9467456468792452 20:30.288651566391433 31:3.7891578532868317 32:27.602989957239433 34:2.607282913547765 37:3.2637684656137753 42:61.00827581892273 50:8.751031621253391 52:3.2181831117521496 61:5.261707842679529 67:112.5616575200282 68:6.047227620711137 78:16.256510979831486 79:2.2283760449575607 82:2.8632523528298077 102:50.056531366438065 104:3.5395581369174627 111:27.18554669366327 118:3.9087882616375524 122:3.262533538181926 136:3.394939596375225 142:3.3906764010055586 149:21.046919562277978 150:3.2007154798732786 155:2.6673642670619064 160:11.090468134429962 163:2.570780729654315 170:19.248204014915874 219:10.081307376193523 233:16.530381907239114 245:28.403606184738198 258:4.976090480727972 264:4.273512872387772 296:9.67516786329763 300:5.628703113459893 312:4.669793885955221 317:4.710426323499785 321:4.712648216847814 323:3.902718795404242 331:62.339840896660085 333:5.0625401872021 341:63.21265701289216 356:4.222998800072332 372:19.951782792598053 378:3.4164155286423643 396:4.756514801333584 406:4.44601880739635 464:5.857810481287443 472:3.7619503591101022 479:31.11645250859104 506:4.051675162825106 509:32.582350522383145 513:21.014620839157296 563:21.592164808009247 588:5.065894297517761 629:4.430210952144543 656:21.152372561051262 660:50.45840857207912 662:6.078774239427266 695:6.016958034874662 721:5.18793499496279 731:5.953850133360297 744:4.099956001648261 750:4.928689905852604 808:6.379727490721393 827:6.9440045062433144 866:24.096751311447715 867:6.387751003868321 877:36.02815356750765 887:5.195831297443841 898:5.910456065323316 902:68.07207791430154 923:43.59226603886707 948:14.653780646191937 960:4.8343767221940315 # acetylation
1:12.619463577051588 2:35.35373050620258 3:157.20535720191822 5:7.941140074843388 7:38.27883886489979 11:0.6711486185369606 14:38.10129818598834 18:12.271841791102053 19:10.295419529219268 20:11.285917961799129 22:14.703088966318937 24:11.259323540417828 26:56.67212382675654 29:38.75134717027685 30:2.0523083162312004 32:14.462776684743325 33:52.812304540371535 39:15.730454922349669 42:14.650568546315569 46:22.923054583559722 48:43.03389712552805 49:35.75545859106447 53:22.86516504308167 54:19.58070781222149 55:20.836125248760453 60:19.471959132559633 62:16.90822362692647 63:14.494047478412712 65:30.01055594900899 76:21.31715160122723 80:26.769043104553763 87:26.420982170805754 88:19.28259169298595 91:22.241053907016813 94:2.541243428476442 97:37.33166326411799 111:21.19479731907478 113:31.00317681025931 117:62.16556168714059 120:41.36465606656633 122:17.899253053936558 124:43.21733889463296 130:4.647628417013288 132:18.855479400038906 141:201.0035916624944 149:21.13384018533339 150:17.641851505285018 173:31.04288048425625 197:49.71934265968392 206:71.57367663748282 209:19.998086334536673 215:2.5575170965153053 233:18.405243746372726 246:21.071245421803543 253:62.301591366303974 284:6.202813235810571 302:133.04458347016987 313:30.336339210372795 316:23.413295171763195 331:50.038088969334346 350:33.178358184945786 356:21.860362542364456 363:23.353717417090348 372:22.91704567095366 410:24.24965471486824 425:25.17177985733639 471:22.39844421913024 472:86.37842445082939 479:61.330298969359426 496:34.11070079490969 501:78.34850944999651 502:39.83059835708577 518:4.7232082997298015 560:12.325844414086331 579:37.71007060867816 653:69.9232208265512 676:95.68173141281993 691:133.76226009162036 716:21.88480851098573 721:25.791593117098493 728:5.937513143488208 794:33.80636242222988 800:78.23917652182452 829:32.17854997830163 861:67.78730382505027 863:37.4503482095533 867:30.64375685296533 881:28.321014650461382 914:56.06636198969389 # acetylcysteine
5:2.1259020284515016 19:8.058019142448547 29:3.6567923148415797 40:3.2296635396354714 59:28.279597737416516 68:8.794948304559123 79:17.09514638747474 85:4.297409073397968 122:4.634124666427145 147:4.902838882966363 155:27.135446596519138 221:13.260129310852564 245:5.761010640346846 270:5.41343782024987 304:18.117844632967017 323:32.45101030065629 331:12.839089018622431 333:15.764388879423608 359:32.5309019513199 392:5.635935787367481 396:6.171955359545759 412:40.42098370941627 442:6.503854767914912 485:7.413260461230334 509:6.79668526594093 514:12.850803984266093 516:7.256358630799812 613:6.496299013790302 680:6.912875895799819 902:5.739125736633588 905:8.336133802148028 956:6.861757779068205 963:16.112842673317136 974:7.028296439227859 980:41.19929383442632 # acetylene
1:36.07078873312039 2:27.858749437766278 3:54.49185244625956 4:26.04526015001091 7:14.73808312985171 10:7.943537779442481 13:37.03981570367231 19:6.440947109487962 20:6.953874478231423 22:22.924469561409193 28:45.08011921116788 29:8.351144074720462 30:10.608628617966167 31:28.46559726668994 35:2.4678629165858994 40:20.40600413229553 42:22.86964937320402 56:4.212512291432929 62:3.5763091699146394 65:36.47779424588665 66:27.8675507155847 69:10.953055577291268 83:9.483490897331833 87:34.897560810420195 97:12.22956068259064 100:10.901897448104842 117:14.157849995706382 118:11.680365502577006 136:26.79804118651546 149:8.955433774136884 158:12.66848718395918 170:50.66681355288137 199:15.899160592823716 200:17.08763573646048 206:16.500780455243596 207:17.046464308992622 210:9.54920618502751 217:13.106307451719902 238:16.23232588347397 255:17.52476380086668 268:13.902273704568715 278:39.01542380967057 328:17.52806632299419 339:29.640627654196106 340:15.742569179579291 342:12.685775992070383 388:47.28573955912394 399:17.04353981650995 484:13.196388663097066 588:14.057986108437659 613:14.077205433224362 638:21.116228969711162 639:42.33470930000727 649:42.62360080391592 669:22.47136512604292 684:18.16852060442966 701:12.834930781820356 765:39.449111006120845 796:13.54536513647535 831:16.87471181677633 876:9.239012547023899 914:22.9318895589209 980:16.003373281044595 1000:103.86817129459303 # achalasia
3:10.896242717140272 11:3.6032823006843175 12:3.81149044100146 13:4.043224517199272 14:27.906947215458285 15:21.382954346305024 19:16.363050552288573 21:11.87632429631079 23:4.25675313236115 26:9.372279974883549 28:54.50778234013933 34:4.535426975368015 35:3.817018124994126 37:5.235705463783648 43:10.859835519663697 44:5.287201177596437 46:6.50266651941954 47:13.180050002974586 49:3.8745062474987173 50:52.505977117143914 66:5.637865818448809 96:39.98276874331048 100:5.520503568759451 122:5.2344033323363695 133:15.734655854252555 137:6.891591081396426 150:22.208749420798377 154:25.110219471874153 159:4.995356678359535 194:6.78319641813716 197:5.601513641273021 205:7.286756824648834 208:45.55356192546659 209:14.33483835744829 241:9.297269326632389 250:6.412024342843115 284:36.070181672034636 290:7.556148795424483 296:5.491065973212144 300:7.671873142869316 324:6.300281295369781 332:7.439514722139952 423:7.223721216956256 425:7.068060459912042 439:7.680142558707579 442:17.05882524937279 452:6.388583512538748 487:27.79619431233177 505:9.927652190460641 508:13.595297367889644 512:6.630325182611713 584:11.281437229801709 594:7.658167552080687 599:8.478520830640464 633:9.100840630139443 646:10.837510902474737 661:6.95352869950974 733:8.029856154169634 806:8.92211824411124 808:8.432151589242594 815:21.07654464977529 874:9.068983061785563 880:8.394764889357202 883:10.177552211072587 886:7.616722814536489 # achondroplasia
2:30.24686166716068 3:31.550601769637176 5:6.059794659732007 8:1.924015308160538 10:3.099560963408525 13:15.693014795744844 14:3.219317449717337 16:3.745780025793026 18:38.41845086245446 24:2.6173362684650896 29:3.296890119650792 37:19.33631910514843 39:3.724468059947367 40:2.876701202359716 48:17.926709282867186 55:12.743140288756702 57:4.15507333100038 58:4.919703399789098 59:3.9156258165188373 60:4.654752975711962 65:3.0162092844225636 75:3.295855811967246 78:4.299814912705296 80:6.473549231425124 83:10.39918213275864 84:5.335827867913277 88:11.955396863230138 94:21.42922989683105 99:16.167441088585505 103:7.311082428199967 106:4.667761696538333 112:11.82981063790757 120:3.6102385993327237 132:4.50131710106262 141:26.243861331543126 148:4.459319780823911 149:3.590676855358476 166:14.059537203492184 171:6.058493373450988 185:5.138691660919865 191:5.745695131159503 207:54.46175467634643 216:21.870164255329293 230:14.727692775611738 253:15.128374983017254 256:3.2480830097496627 261:14.339688256015659 273:3.5336140674501415 285:54.40216860628032 286:21.153001352148348 288:18.924878574481752 321:34.22765040167698 331:4.663309417740337 341:4.7691882949695685 349:16.819302370961324 382:4.966206725228548 396:5.792489346742748 402:4.887538645111918 409:6.721375406063857 410:5.845198807910489 443:5.5961053729339065 445:8.377639497589787 457:9.259550443781254 476:8.67944038290947 496:8.305208090354528 581:14.424235304343142 582:7.136040165193003 603:7.161612624607338 662:7.12912343660805 677:9.199517607516883 686:7.302263184392591 691:8.671872940841643 692:6.360953898166827 733:7.031484596994532 776:7.118793950314191 795:8.326237357429006 797:6.720441706336318 853:5.766668214208722 863:9.13805954655642 931:8.095062581312709 994:15.95508219634824 # aciclovir
1:0.9498127307814191 2:0.9046296173084466 3:1.0895376729150672 4:1.9971778361996477 5:0.21293377891499055 6:2.2198395399693998 7:4.594788946755751 9:62.17974466927678 10:4.330318045959181 11:131.8756234646467 12:8.008579165459905 13:1.0648429579499612 14:9.013656448307918 18:0.8853054770378462 19:26.130531975203926 22:27.477228525843483 24:130.39978017151364 25:1.484546134927405 26:0.5763557239348576 29:1.2178489738653187 30:6.814186154367864 32:27.1075070274851 34:5.2377575659324265 36:2.4195377876209663 37:2.03845296234981 39:1.5703979238948755 41:20.250299169479256 42:55.82975072841187 43:4.364475170610644 44:2.0832915566365626 45:0.8242326017997227 46:3.184056289049838 48:10.774178375761746 49:8.187802151025267 51:13.133349169341107 53:8.962879441187557 59:1.7334937078302157 61:10.549368564776403 63:4.929258844727675 64:2.7453167838839985 67:1.5950949382626465 68:12.142432909610577 70:1.7826357800186647 71:1.5692794722311685 72:1.0532239733659692 76:21.8107654722973 78:32.59220473684127 79:14.001694481126199 82:1.6758305247990153 86:1.3303685715406879 94:7.8726059605734235 100:7.094312166993278 110:5.823639948497621 111:2.781755237849111 119:3.1593206063420785 120:1.474444882491734 127:3.9637050500720146 129:1.766734667514844 136:12.5291811551409 142:6.8056547945664745 148:12.705383235627561 149:65.08893718753167 150:1.9807814070305647 159:6.097142318436694 172:12.62675265169933 179:2.496689831290045 181:45.02840136864258 184:9.802786272857967 185:8.253706107322937 186:11.167915817334073 189:13.97556116646734 191:9.446384239745534 201:2.827353205715344 203:26.271187900910096 208:2.512779671988706 216:2.78544479487129 217:9.226446829670827 218:2.448802387587183 219:2.445225352820107 220:10.69985714753685 234:12.780966973885327 238:12.300126428967781 242:14.881121462822254 247:10.709172557770597 248:2.9002234702620067 249:4.666304920380167 251:8.44396792734811 256:1.178850538373434 262:11.057302352277793 264:2.983978277555229 269:17.52662784828034 270:14.432023322760372 273:49.0634284021093 274:3.534047692550602 283:4.766232147077605 290:4.182406475683428 291:3.7245530969425578 293:7.512551409233576 295:3.7040997496942576 313:4.963360251259443 317:9.446384239745534 318:3.181707170700589 321:3.4046420497613084 323:2.6326473577895415 327:12.598667582909876 329:35.06500945756211 334:4.413149017867101 337:9.808901937903107 343:4.001611448632491 367:3.907952451073649 373:4.27524589331177 374:3.490766284636728 396:9.538597209697333 404:3.8401103678858655 412:11.691434429382205 421:4.259584185054292 422:5.031777144684021 434:8.992233471786564 436:16.278600379219423 442:3.7622400828471907 446:4.126805723607627 462:3.4408717478665674 467:5.624514210872378 468:23.96575434683182 483:3.8081462877666032 485:4.6384111063347 506:2.7733011274204267 512:3.303346849899298 514:7.336375410946651 523:8.917357332248276 526:15.651134744000727 533:5.013461023011799 555:32.14981637377955 572:3.215374785397978 576:4.824157758150662 580:4.569435768484036 582:20.715181073579185 594:11.256620272934933 629:3.133573762426993 631:3.7504578444267365 641:6.347015644236379 662:4.734563995749181 683:2.755436701259324 684:5.737423497492937 688:5.6030665275477975 701:8.961904994726181 710:3.981443579818002 722:7.287133604744134 726:3.7596150123027305 727:6.4629034284816145 741:6.162503779610058 744:2.819035192762208 748:45.53800296523418 751:211.41329402362524 761:3.7485017496895603 785:4.4989902567250555 786:5.695929694281586 788:5.058256668099841 789:5.7856931240457365 796:3.5031845362244263 813:4.865803445997221 829:5.413729533201271 855:3.9461404664945157 865:4.2414808683576135 869:13.933288489226696 877:4.871829374602865 890:5.339566892312714 900:5.156791815785632 911:5.093247005255241 920:5.3566661642161515 931:14.105510806480984 934:4.284883646009327 945:13.778658894274944 955:4.931934466730788 961:5.841238143998578 963:3.907952451073649 966:18.552764118413474 1000:6.733635076847901 # acidity
5:2.9507325972767156 10:4.338863940655356 13:4.3427152809678224 18:27.705571660339867 24:3.831457624439586 30:5.680678780600498 55:15.39852913732471 79:11.617388125904874 91:38.11183203185283 100:5.827979412684191 102:4.4414435560431516 110:64.95550330325553 127:18.12277781331014 155:4.903554736356565 170:15.984833952855675 230:7.277370167964299 238:8.499173015864784 256:39.145196804334056 264:6.596871429728328 392:6.553927192766118 448:7.713336980127381 495:7.946674009849723 578:5.996807409623969 713:37.08334874296333 798:9.726653078789214 838:5.029694398821592 # acinetobacter
7:5.169069309356334 20:4.5118001079419905 42:13.637730097182287 54:6.663969945758316 71:5.674655682336883 74:14.964241206535986 78:15.407739010665715 81:6.78777229184807 94:6.932005175410803 146:18.1500150011698 197:16.079835763210955 201:7.124850400139984 215:6.950189034730241 222:14.830151400330363 258:8.020559657334044 262:8.572074727545953 293:6.743455014512508 314:21.58577016178262 324:17.496951953801307 339:7.084077276761384 396:7.795011910172148 491:22.952331544745945 574:7.004995974358808 622:7.858072226964176 627:46.116618229402306 631:8.117431961190995 711:8.174797328421452 716:17.37743719646698 761:8.11536451126458 827:22.934263017607268 918:8.977019188149624 # acoustics
3:18.840043678040104 10:6.673504178433084 12:17.764682794414597 13:2.092688873826928 18:6.2036094228215415 19:5.213448978063663 22:7.420915598756055 25:7.729204404557427 26:1.4783694020756681 29:7.072362640137548 30:24.087423652390537 41:7.078638361752363 49:18.021067382072744 52:8.92801271165432 68:5.9081497520525605 75:7.0702732501980465 79:93.38909188655684 85:14.897264939861376 88:3.525231600254487 101:9.374539715319996 104:24.698330286814606 107:8.963268044666757 120:2.5684085021412058 121:10.674516283069188 128:9.075278919848884 141:13.558020313425011 149:20.745734415911834 162:2.8967866073425133 164:13.11865872900567 182:30.254079094076396 184:12.359539152026905 189:10.269084087444819 246:10.607126558430759 301:13.280616947973938 323:26.221616008100508 331:52.04851017935695 340:14.398255861702252 342:28.269448554396362 376:12.042539334095576 404:12.917006882610151 405:11.59078161920368 423:12.967536471042644 453:13.678243636684433 512:11.786940952067576 524:13.355355801360112 526:42.15536985751601 541:12.15749872485094 569:13.699230564216045 574:3.9218632673060987 575:13.225878141724452 660:12.21210340107556 669:21.11752865600959 703:13.301146237358282 718:14.870068640214082 729:17.261422668515713 746:29.822508575199212 747:15.471993623365911 749:13.688722989676057 760:5.966902517548721 829:16.15979007939776 986:15.871952755525275 # acrolein
19:8.732425798274939 23:10.727500065049883 24:3.284475799846508 26:3.0888748274085507 65:3.6969295268156457 85:12.024300890564668 86:56.978394223526486 129:4.656580243736319 143:17.676432137751178 144:6.055191235382136 155:28.579111409016225 164:7.030791373004742 169:26.859166891953453 174:14.079414736824692 179:13.76389487885191 215:5.677665226694913 224:13.384569183367514 232:5.8913763225535405 300:7.402572667209081 320:19.152689494048623 332:7.170503687308012 333:6.827377128420106 376:6.490946367413443 377:14.493564060037087 396:6.515215019170149 400:6.701815533579208 429:7.3897928822379795 463:6.29244175542201 481:16.814992597564714 519:8.32926445251939 523:15.19806322110903 547:16.756911220152283 581:26.37237865517473 598:8.330730769926573 656:6.632657940883355 680:7.257849475984239 704:8.691814486907449 792:10.162576340299207 847:8.658643955516494 860:8.955020046043288 927:6.000952683281026 938:7.956370994576034 # acromion
7:3.502554634971843 11:2.935530014594323 13:3.3637016989083506 24:8.370445836098934 32:3.6738054506045006 49:9.05919904661757 68:8.59353490796263 72:9.370706508800787 76:5.389363113082412 79:16.782058082875842 88:4.880383855783893 117:6.434064104046848 123:4.100000218344422 130:7.444062346657613 149:44.86593061375353 155:10.531485801226559 158:5.693313771319615 210:11.023175415907161 214:5.968304228553308 215:5.236183156382387 233:20.57986156314586 246:5.32785425832925 247:6.6639439425322635 270:13.3949415099752 273:10.303270690035147 283:7.441717703894057 317:6.022927436396753 318:5.78849210387186 322:6.299663794672125 323:5.196539609138997 331:4.9363645131988525 333:6.380948827352233 342:14.184163466617836 396:6.069853978145394 429:16.68500358384816 463:5.847954262399964 513:6.14125471715543 514:4.942119875515441 527:6.997994748372643 541:6.103160041679204 547:6.524244298320441 568:7.04910358334006 574:53.77343707272066 586:8.296867466097575 640:13.170739445839244 655:7.502398177018416 687:6.010529473633207 721:6.508193665674823 750:6.244982822295423 # acrylonitrile
5:0.05951619359531819 8:560.3090252221139 10:3.5060247698868716 11:14.771144292553315 12:6.708081675007458 19:39.49173488539757 20:2.67408838352697 23:3.883453567072119 24:0.42336396294457335 26:13.490221379689105 32:0.9539406523492329 34:13.769358585698246 37:1.6336563468822294 39:1.194077036318689 40:0.5827933162428519 42:0.9886274855022824 44:1.676240977721575 50:5.261935559946816 51:1.9223203208313653 52:10.590656476713342 53:2.7249263065204756 56:165.11488511299214 59:1.3461026137471934 63:0.9596938184845106 65:21.832039802896805 67:85.12916978188979 68:0.4855460361197482 72:3.485931394736469 75:0.8703778874566606 76:2.3744382161626305 77:1.7530424178584985 78:22.95471868815798 82:14.837154147720646 86:8.308868175339208 90:0.516928226820661 94:2.2221073598145766 96:9.254255522711658 100:6.183857651847169 111:7.21758126465047 118:6.918511521140511 121:2.349563697510693 133:2.6983145479360147 142:5.901211375202618 148:1.7987682275925956 150:5.529785244799168 155:4.4928488373350275 158:2.6489866812170626 163:1.052960462203588 166:2.857093801109469 174:2.2080529800671767 179:2.071790423839649 189:2.1695254038805447 192:5.467179525825317 195:1.3109814175985444 212:2.2126141762041125 218:18.31683309185674 224:6.268308154339391 225:3.5074659860786626 227:7.694251798771018 230:3.1643871423717536 232:59.80081924187342 237:2.4746982397825925 246:7.158240758524042 263:45.01055920503652 270:2.305516587272802 281:6.614140859850595 287:5.163954550421055 295:9.120430033870582 296:6.1287190162682945 314:11.616396698271274 321:2.9536679049746595 322:23.50923362035409 328:4.9462712465615555 333:3.2850338192812494 339:2.355295506693213 351:3.4135024350627035 355:4.316296761679877 356:7.537898202853253 362:15.484611979567983 372:62.9030140497175 377:42.6716975240308 391:2.1391053148457777 406:14.310361708948914 413:4.847745795533459 418:16.658133200668207 421:3.793979283555867 423:50.438277427627504 425:3.259076858731638 429:17.83933296990005 454:17.601014210089303 463:37.393618244528554 473:9.284059030866842 477:3.5016675818545147 483:3.3493886591614848 490:55.61459753574137 495:3.7922705109096184 501:5.267714260108629 506:2.3388746590340648 508:1.7703348077915608 513:3.061275922453137 522:3.7080562020605243 529:3.8610501384031903 541:22.726079576708212 547:16.596831850023886 562:3.816344472433826 563:9.104847388431374 575:3.526445631581669 576:4.352063641917355 582:27.9647362844587 587:4.262262623755543 588:9.20599789196434 600:10.291466598289889 613:3.297198134541816 618:3.6926533778298896 624:3.864604456435005 629:7.947178226381081 636:3.147834020988537 642:8.736465027352619 656:8.820654072461876 660:56.759728161821805 661:8.922819800398836 686:4.430623647330743 710:16.912424527693865 716:2.5021001091624027 738:5.107127332546381 745:29.82831815850916 748:9.84057558241211 750:3.157864703033187 777:299.3849024216356 787:9.150481857442255 797:18.012213933721466 813:11.484987497760587 850:2.643359015854864 886:10.215661286949517 895:41.91662910461953 902:13.967933953784193 911:4.618688937340917 927:20.554582744407778 931:5.202199858734673 935:4.916006991843766 941:3.06855419990476 948:356.93917122817584 958:4.088902820690813 975:17.801608149903313 979:4.368448647740657 983:12.91134027516771 985:2.7635927786591745 994:17.601014210089303 # actin
5:0.36210756533761035 7:1.4273715910925315 11:0.9740483626504299 19:40.9877767427477 20:4.010876583907006 22:1.6221717916934069 23:1.4857094568938884 24:8.1340336665054 29:10.183521272321526 30:2.4518227152064322 34:5.846256995812785 37:2.327931952963707 40:1.128461008259734 42:5.606552055963764 44:13.248794270712626 45:1.055162579856173 49:1.1800635712818677 63:5.53145202759794 65:1.241400600706073 68:4.196307260071372 70:2.064115760263098 71:6.123916194650539 72:1.3006069989798454 75:15.760048607331253 76:3.116664953006876 79:9.828254497075982 85:2.0258980215274454 90:4.2932951627561 102:5.107278733898978 119:9.591674990320614 126:3.2425705226508574 129:6.573980525276943 136:13.504470539938806 147:2.571206696136811 149:11.06840010345309 150:26.50671546435291 155:1.7728781793894977 160:9.060304487745949 163:10.9211445354936 171:18.487808258841383 179:8.181446425455544 182:3.8807936300345225 188:2.924823209386219 195:1.974355469294452 212:8.495401483315183 215:2.9731015816961914 218:14.469974208698586 222:6.707623056848765 230:3.937425500092269 233:2.4417543984828542 238:5.118357632140503 245:16.459172023964705 246:15.466797224500677 268:10.66318958334178 270:3.0442481850831213 273:23.089929138073362 291:4.0433301674773245 296:2.5579016528362915 309:2.5260528635711514 316:3.613258808166206 323:2.936076202827895 331:21.322526759231618 337:3.894485196649844 339:8.810510906173194 352:2.841996012815738 356:3.2446270231694654 374:3.8070323146990184 375:3.508905076281421 385:3.467168449189217 403:3.7565568340859907 405:3.5238502452506015 425:4.034908433808496 442:4.081391563313078 444:3.747182178402979 448:4.3558361317664085 461:4.8260697415586495 468:3.6265601961113543 485:4.964379911952589 497:3.337230664015584 500:3.7637593893666925 512:3.617340788884253 513:3.831088639002321 514:7.975050543180784 522:4.495223427545121 527:4.6596308687730845 549:4.635229875031089 555:9.899403455792891 574:15.353833737006399 576:5.151198316087653 581:3.792866437733163 588:4.0648870888414415 615:4.02074550156221 617:4.811205756677612 618:4.479478178687057 619:11.365989521138392 629:3.4452828108418507 634:3.883167232812729 636:3.9203678040120296 640:8.48383695821699 656:3.8748734251777095 687:25.640661103838777 692:4.311635068364284 702:4.665097222937733 704:14.508059514902937 713:3.0973214120733092 750:3.9307048347562086 756:72.17408386924811 769:3.4893344827829704 772:18.061494146739523 780:4.769241100957923 791:5.891265873827682 793:5.751641515291377 805:5.284777099408209 880:5.321964410606858 900:5.485504612464871 912:11.317962623466236 946:5.175011106478262 954:4.081391563313078 956:11.559438051443124 960:3.8386011782827767 966:4.363566207130622 973:6.150507316659591 986:5.6019010968554115 # actinide
6:2.8437276136815277 8:190.88061509858667 15:2.34777197428645 19:205.6625379832536 23:1.7816028718704227 24:9.143822488544707 26:1.033436849381943 29:1.770299583174387 32:1.8708063470673086 42:11.713737195497663 67:6.867062034042595 68:1.2736792512804367 71:2.153307031620987 77:8.158446059337045 79:10.866710898136494 102:5.770968652744343 104:2.9202273363228604 110:309.2245173194841 120:2.050846016128993 122:2.651836374891044 125:5.018181115407393 136:14.58054269409248 149:2.033163257281505 195:7.100916302397493 214:18.48059560907412 246:3.3988563826000875 301:4.690305566899608 309:2.855869981948203 354:5.055204691746093 359:3.2925104988291576 389:322.43339493246344 392:3.5961696718145704 402:16.054711734824085 448:4.710406028530867 455:5.370924912223096 561:326.06914711278597 574:3.3629137445138646 578:15.518774506083034 590:342.6229553080796 624:5.011776348269017 634:4.233594921101618 655:5.511916990336967 662:5.4201685502645 670:5.462589139935168 726:4.431014553027288 815:6.39548070908957 838:12.654791480888246 999:4.930445142513333 # actinobacteria
12:3.6170383137539157 19:3.0959420310445918 29:4.046548966445712 52:123.79947817833259 102:26.95013939139103 120:4.367707501105016 129:20.80441972328189 149:92.05370626264089 155:11.556161796455346 158:6.200552240823294 245:36.063684933277194 309:5.254197087255955 331:33.105667495405235 333:76.83725372211013 337:16.247189199346767 421:7.431111411089848 449:27.308632331414394 703:7.18614339321943 731:7.795849748997184 784:32.72845606319861 797:7.511926976343813 # acylation
10:22.733444715835553 20:4.760585004656276 32:14.067329645006247 42:14.166494049355146 48:6.0199836753755225 56:6.897975371321107 57:15.637256731292172 59:6.128348025668954 72:13.377669531392826 82:6.058456803152452 83:14.99521103262726 104:6.783228009910833 107:15.803918814677298 148:6.690607214005224 218:6.959830936699812 237:7.475130184198457 245:7.635870316472018 253:8.4367834560397 257:9.613641699561041 290:8.828486510836212 338:8.631195005508406 363:7.878458507096637 401:7.736127920413016 453:8.85294063276641 555:7.900588060391978 557:8.727797629629874 575:20.155939200422722 578:6.948437717175695 627:8.824151282701886 633:10.377511451474897 651:9.443249627529159 710:8.617882990129596 747:9.755222026486903 855:8.58077229527121 # adaption
1:28.125889012175477 2:32.19517007003003 3:444.5260627691344 4:66.12018295075745 5:67.40944568297547 7:21.5209236857156 9:0.03939609798900027 10:44.79630808632391 11:21.201552470965556 12:41.89584108162415 13:34.50922492465941 14:35.78858012535871 15:4.928405025645817 16:112.88998468806554 17:48.24580063739862 18:1052.4365450912862 19:8.397564902728565 20:87.0408984912788 22:3.7716415176902456 23:3.3908456115058416 24:75.31149265257604 25:7.368074772090528 26:5.83384457411743 27:18.49824734293475 28:159.02904469840152 29:6.234806649957038 30:2.7750122051285517 31:7.226625197285106 32:6.624770312699268 33:0.8400266816405958 34:10.908350249233505 35:7.787486484530576 37:35.23639535119208 38:1.5164322440390317 39:35.788773254388126 40:4.8253631589921575 41:9.632343695341218 42:6.786607342608906 43:20.57002146986549 44:5.9126525095232685 45:4.526147945628 46:4.672259277451142 47:5.6758113482292885 48:8.040352721450798 49:88.22386165626904 50:0.2865993734936823 52:23.7572748163394 54:11.230106410263133 55:48.449194683853136 57:2.3883256212983746 58:0.7837026146010423 59:8.414105839371665 60:272.79410374448827 61:17.437501709439267 62:27.583908794677697 63:10.165755992210384 64:0.8682821519610908 65:0.8340632135366698 66:3.1989658963240575 68:2.082953873055751 69:0.5618318573407306 70:8.619509112386146 71:20.40285066681445 72:12.24605495786132 75:0.031084798348140603 76:8.072013133286921 77:82.81651644643199 78:0.4086143355294896 79:21.044014448866296 80:6.426157032995265 81:96.89027348095146 82:4.7075087020593696 83:1.9262150544137715 84:1.0756434843723097 85:0.22951574454290405 86:0.06082932037901229 87:1.910877547604369 88:10.953055080666156 90:2.189637729384112 91:44.89030109911386 93:6.093040164388148 94:22.86383425638993 98:21.915198407228548 100:3.008800983875349 101:6.241387884089594 102:1.0476918241798234 104:26.023989217777203 105:1.714895360876332 106:16.01222956541277 107:5.702057060096519 111:12.743593405818775 112:6.525613370150969 121:3.9210435672029798 122:29.520122793288976 123:0.18921350325063782 125:2.1972809233673316 126:1.011398147443915 128:60.468881670229834 129:12.6398814016838 133:4.594926123228283 134:2.840429760168678 136:6.137238937864319 137:1.5095577281712913 138:12.041626932767672 140:6.005205554078164 141:2.0280109349504793 142:2.7679518164278076 144:202.98975847903566 145:0.2104092305308442 146:4.8861167077178855 147:0.5382259459227063 148:6.294042278718096 150:18.542385774980314 151:0.2478705148003196 153:0.24662222116574184 155:11.198587143792656 156:24.830904306365085 157:21.048813701787555 158:8.913921813875458 159:5.167883196085825 160:24.47667233653158 161:4.831232855805462 162:4.978656061347723 163:14.78673183130815 174:12.154998686470364 175:0.4208861186986494 176:9.350675760694317 179:16.51986119668959 181:0.2302456534518593 184:10.35146688844985 188:7.511266599681525 189:0.7604361734278835 192:5.522381443359299 193:0.22292957030496952 195:8.256940823762054 201:12.930084020680814 206:14.382679584128605 209:3.4084911198011487 212:0.7927521671752734 215:7.652217497717773 216:12.758687476037169 217:1.3002089725123513 221:7.399558927414211 227:8.671727999913982 230:1.5692392635055412 237:37.11938036942532 238:2.610375079071045 239:5.48523840173911 242:30.409473229682252 245:19.457087229172355 246:0.874205018415826 247:1.9095484289564493 248:4.1376080302032925 252:14.269611915090469 253:16.925299904898946 255:15.880173976612108 257:2.7469897107913295 258:5.577800212945534 260:69.66723642758802 264:1.050293791414272 265:2.59554530404036 267:4.9989058002649545 269:16.534317444154325 274:5.338503120273056 275:3.167863898459229 280:13.406699290769435 282:7.122056815282036 283:2.5871333944407993 291:10.800291790324827 295:1.6410962296376086 298:10.67690629420381 300:40.717146087010406 301:1.9102128281721948 302:8.545717686843368 309:10.48247708149735 311:8.892728144291828 312:21.018327701489667 316:1.3022632279350517 317:5.087290691106213 321:1.3889173133529285 322:10.622782412711125 323:7.544109872812768 329:218.08115150678339 337:5.421202368515285 342:4.514462364210282 350:3.422555575108974 351:1.786990658035042 352:3.469003147187897 356:18.80996524612755 361:6.341230057058413 362:21.8363405752394 363:4.864234948620428 375:227.59381018621923 382:35.06638658521538 388:12.203979567645867 399:2.9770692590290952 400:5.509585077388725 402:12.002106291648126 405:9.267338750009023 412:7.19233473896856 413:3.106138537919713 415:6.819700952273123 416:2.228469844075043 417:50.493336785739864 418:1.8096465489147135 428:18.927065463084478 441:3.8370011471696994 443:4.8181308401046055 446:2.0093447707270875 449:5.670643689425241 453:6.633547725357697 456:8.207680420188584 457:11.803741402348155 460:1.801642907228095 465:3.459446516080685 466:3.665519347895223 471:1.1109128224685862 472:11.590146253305535 477:17.546776987662664 479:1.6329696320769722 491:3.362773100800055 494:25.08399050655639 495:2.125948340378651 497:8.71871302152617 501:9.65439501742714 506:17.965102746412487 507:3.735963180584668 510:1.3010302290399978 517:2.181930155660204 520:2.0367093529831006 524:6.332256194788918 525:7.522000748310288 533:2.8156858389659574 540:11.61714128318649 541:10.065224329684938 545:2.0572140735642774 552:1.9175423183220253 555:4.903350747216226 559:2.5559837516860533 560:14.393831760865378 564:4.662483509437491 567:15.969269562793036 568:2.240128049499726 571:1.8421426226191895 574:29.223282171779445 575:1.887146560230906 581:1.4488957235878432 591:38.304147472048285 596:82.61431276032305 610:21.919058130375277 611:1.7942968464704305 614:2.485628058341912 616:3.160395724349203 617:7.178929990546904 619:6.2569290638198165 622:21.75144996029218 623:358.2222508569813 624:2.1916067447563363 629:9.036214394684984 631:101.55943814426463 637:21.36075027081099 642:21.80697886080525 644:28.609240674919402 652:44.671879047044804 653:2.5467582713464205 654:6.0345050208841675 659:16.46217902825836 660:1.4719447706959103 661:5.47946865345986 667:12.925888072095512 675:3.9361156618130964 676:1.9452067196576552 678:70.61993655461809 686:2.71371030003658 688:3.3695010945902597 692:6.216280149446328 695:7.54525620836063 697:144.75506052020242 700:14.664468805616906 701:1.1975143780615112 702:2.200533143376072 704:23.94364574610489 711:37.1897615050318 712:3.1950264992185775 713:0.9024652221105439 716:73.1063135937279 718:28.26448201843632 720:3.735963180584668 730:2.3359292048425884 731:2.445853815828376 733:13.536735408912431 735:9.765776284075825 746:15.517031870008458 749:18.549410817238417 750:1.563601424547512 751:2.950577679675541 755:3.466563526717425 756:2.3784031753992596 762:17.39697056693401 763:1.6630207820235228 766:19.42780643758797 767:2.6307266127158635 769:68.60779796419493 770:7.480105972513083 775:1.6459969149257865 780:2.2937488070951426 791:3.329523544494465 793:3.198071713514266 794:3.569394194419872 795:9.974196286168576 796:1.4709953815642964 800:3.493515909352187 808:2.831491684253045 814:15.39449144825556 815:24.558463514479403 818:2.725108131569945 825:1.830178696016752 829:3.190468940176548 831:2.900114011310894 834:8.385564278379771 837:10.097001383446672 839:4.350401683938727 843:6.0024978307332635 853:9.897913492134649 861:7.137132599784853 865:12.345714299061845 867:8.25909780818205 872:1.137112860574069 879:2.6601046465728997 880:8.172118816572864 889:3.470133038281768 925:4.403855667390812 927:4.2612614715668355 933:27.443867613169214 934:12.475554509126402 938:2.6458917357083998 951:8.439588542316903 953:5.345062909846216 956:1.990217210333845 963:1.8170768340765528 969:2.962446284948558 974:2.1329269632798877 976:33.32451895314824 980:2.508396084058702 986:8.719490727182084 991:6.035137379595874 997:22.826221975069444 # addiction
5:0.44302627851609994 8:6.44633466123866 10:28.08665609343782 13:1.4351062971576107 14:1.5340339814288677 19:63.54990053871675 23:10.670829835427922 26:0.888804405044922 32:1.6989093344088073 34:1.8484874438493653 39:1.9767404562187094 44:7.580907167198117 47:13.439042932059342 48:25.304748971237274 65:9.780613067645778 67:2.002835354970539 68:8.885148893114135 70:2.20016218206747 76:23.777530591214084 78:2.4996778481852653 79:22.029241593093023 90:4.568713591695907 96:4.240474172094567 102:28.70673776632322 104:2.73118308752737 110:6.738245416541579 118:8.791969906459775 129:203.3484467896254 136:2.5925757170432275 142:20.866441606528923 149:24.165709013629296 150:2.4072635413284353 152:5.435017150338127 192:7.287334053244833 217:3.7602713706592614 218:2.892111693144698 219:8.374652982021562 221:8.674999340189828 230:4.088560545343686 237:9.380132969436815 246:3.2050466581090116 264:16.68294161020729 273:1.807369050345288 309:14.211699986878399 312:3.8280607784176968 321:3.8700130465739346 322:4.134639425024924 323:8.779669768911733 331:2.837666507756713 341:319.2377423804646 356:3.392031874028757 362:3.9898716435269397 372:3.64396660277636 385:9.892409649117207 405:3.672938573572 406:9.878780705560867 419:4.125831188242645 442:11.162993026162361 448:20.008606391436956 463:10.066066468042248 514:2.8430298745579825 539:4.166452153763706 541:26.649206336008074 558:16.29651666673446 621:21.471593020081514 625:13.860096860657574 642:10.651709976990853 656:4.0257287504810275 660:10.625555619927692 662:5.215921163282914 705:3.522345318122404 713:9.11921861619684 757:5.085961762184028 776:5.205773262715901 852:136.7845529724391 855:4.4194674981127635 888:20.74579043280718 902:9.6498056086982 912:48.124117023173326 963:19.613867516826726 967:5.1039877695093505 979:5.322903361916032 994:12.07724547120041 # adenine
1:0.9409592087163658 2:0.8959125045473963 3:52.30470849686864 5:16.81937099337778 7:19.88256116644112 8:106.14496801594079 10:19.157377046553123 11:22.47106005688963 13:90.33932800376255 14:14.116634541873639 16:16.246942696651672 17:2.668842695633114 19:20.558279038903702 23:61.68860241751263 24:11.669787469891714 25:5.294920036804192 26:0.5688830506028406 28:12.42027898382274 29:9.20833719389936 30:33.130544870649835 35:12.761826970202444 37:32.30036382370693 38:16.999846376774787 42:15.077249643759897 43:1.066979503569197 44:6.625559934099297 47:11.969429799097055 50:11.468583658859641 51:13.096069121728416 54:2.401529382293108 55:14.2659880683179 56:7.2966422456965025 57:11.76099495570716 59:30.156629218401726 60:2.3769715849121704 62:23.853126116062132 68:3.607859061009218 72:25.029506309449456 74:17.623542586927815 77:12.508541802103533 83:10.847707581500991 85:5.88269325470836 86:1.3205800731739064 88:13.110769142088294 91:3.012754310993112 100:19.468175001271455 103:12.520141556487179 111:14.532969826416931 117:320.3768285007752 124:10.260895812577806 126:8.442187169685868 130:12.227876673442962 133:3.131354303358299 150:1.9699548157774458 151:1.771508955909098 154:21.85150847751582 158:8.775110723251432 160:2.8960919792014708 162:1.7571231252501036 166:3.2939513784406635 171:17.448596739239736 173:5.123307180500567 182:3.551661053997837 190:8.253234498330775 196:38.361692780661286 198:5.889940693722659 199:4.617497474540559 206:118.78651505585638 208:13.659816905596555 210:314.4837693056216 215:2.6574757467542947 219:2.4339070707626873 221:7.70252658311234 227:2.99956539485451 238:12.274685315392738 239:3.5986034315859974 245:8.708614736154468 258:3.646841282423273 267:9.324972517773867 272:7.954290270140828 274:3.5220146461590454 293:2.4721572152000877 295:10.046178083134855 298:10.003110357175382 303:4.982822899031173 313:12.624404486903522 325:4.713175716998996 329:3.8451789773355225 332:4.05827216881179 337:42.43374350785464 340:4.541717074298121 342:23.01129745661745 343:10.659170465632872 346:8.59241947797088 354:11.422663472903775 366:10.640686629670812 369:22.737137399857517 379:15.766751542482433 396:16.652408993721078 400:9.879306590217654 410:16.810149994035452 415:4.2893280863646215 420:10.549596316969174 421:19.190092562552003 450:89.30398765655437 451:3.482693424636613 461:48.23579342933702 465:33.78831419762765 492:6.027740157110727 499:36.91256291355552 510:9.20363883934551 514:13.294111402478606 537:51.03032395334456 552:45.24803880552025 556:4.3451246133774015 562:4.2699324862294645 588:3.7337708850171794 594:27.971979980278856 614:103.8611195921314 615:3.6900865473476574 620:5.16687056110916 637:16.599067681703595 644:4.838952305289384 648:30.220295266159916 649:5.873389815445541 651:12.23952572818407 662:4.722123437152145 663:10.20434548104304 672:5.138650210909295 680:36.552608180386706 704:13.812092700648494 731:4.599570409894179 735:23.92536568421331 736:6.316090083105648 746:3.450317374436408 750:9.858024036422057 751:5.145665808977162 755:5.692659016244956 798:34.98485922690495 831:5.091624458099106 845:5.702055331590117 855:18.216515080151222 857:5.401152311106228 879:4.832993103949959 880:4.981534194660705 882:6.819079679735086 883:26.78973616088735 897:24.66023312111227 908:19.286568748754274 923:10.969524694953686 932:87.32801820439353 935:53.74591229550492 937:3.5225911175340854 964:8.529077828543455 978:4.310724915897762 992:31.407715692592554 # adenocarcinoma
2:11.861600679329577 5:46.150612435649414 6:3.100295543877307 7:9.940511157340426 8:0.8282701204961181 9:3.766608047767612 10:52.033020370749696 11:2.2569583299201272 13:6.005679841032417 14:3.4778816653119256 15:8.959065461365547 16:1.9658952850615636 18:0.8071354556404188 19:61.97794336246813 20:0.014942477325384345 21:1.7521516243257085 22:7.282997956806717 23:18.482547541945678 24:40.058991387980996 25:4.464323786371469 26:32.89968196595083 27:1.0632672194246402 28:0.525287581460805 29:0.05803600448861989 32:10.716920788509928 34:11.503883101487148 35:6.730850928003165E-4 36:0.7193035094255174 37:6.127095359430939 38:1.6256238221146115 39:31.587169850955235 40:28.614511433393595 41:18.417444981762362 42:1.5515082727881457 43:1.1048362609622604 44:19.975818137230448 46:4.912964710967085 48:0.234493839478998 49:0.003136919825757314 51:11.43112721902886 52:6.001880416804376 57:2.593578284544939 58:0.8741522275574655 59:5.21167388466767 60:0.6969752844630897 61:6.363376347212218 63:23.90282637267866 65:3.0023793863134993 66:3.420478690644256 67:21.49114889027161 68:57.27887463687733 69:3.268967639016989 70:9.094234430215062 71:1.932517391138492 72:46.33426054332497 73:0.9958113820902286 75:14.1217733999939 76:4.201714616074048 77:15.394541946354721 78:6.220517904197885 79:53.17421129903967 81:0.7944306901186283 82:2.119148879117397 83:2.119148879117397 84:4.593156133718945 86:0.09559912804173165 87:6.5173973593153125 88:39.490252064288775 89:0.5691579123940792 90:4.892048007895958 91:1.181701724265989 100:26.903058675720228 101:3.053116235951474 106:3.433331568383079 112:87.27414075978892 118:0.8802239911715517 120:7.783752716767301 121:0.9917985950093916 122:24.9729499611664 129:135.79521131042708 131:2.311332479569396 134:10.825315640561303 136:15.368211919981489 137:1.6186250522252421 138:8.559524994405056 143:19.517667071451953 144:14.216095495003474 145:2.1736932921995975 146:5.128881045767928 147:6.838604122981085 148:20.81387523231291 155:53.684256276187 156:1.1332351914668182 158:1.236787802212966 159:23.369491272800637 160:1.0884787353155738 161:9.817270406017506 164:62.91356713583158 166:1.412704129247977 175:2.8622276313132877 176:1.3570592611351395 179:22.65076033857944 181:5.252719256606481 182:1.6311497826461547 185:13.46168941809534 188:3.84693891579952 191:1.4938793395732068 193:22.586053661110114 194:10.354488074057947 195:12.865840517291376 196:2.466992093095685 197:7.0942361641129175 198:3.783844053896193 202:1.8344241301165942 204:5.321605924465554 206:2.8545329946428977 215:12.787718619804314 216:4.155312742357051 218:67.8718919591426 221:3.776541522612645 223:3.185667641658771 224:151.48169596895966 228:8.160654702444898 231:1.1162654822458011 232:4.305610270236726 233:15.315799917778808 235:2.0959139037414225 245:1.2110178823672548 247:18.281646958341938 248:1.0825087671796263 252:4.858607027081919 255:3.3249097419465183 256:1.27117978889752 261:10.324946187790442 263:1.2706132833443065 267:10.081992047266224 273:4.242816140497365 278:2.9327237580317282 289:30.31435790807527 291:11.187878248504818 293:12.021562320667083 296:11.104627115445732 300:2.2763565972911386 305:30.575083638300132 308:8.311952996729902 309:32.2836534806452 311:14.499040757195308 312:5.256718335051041 316:9.911545809242211 317:10.221253049548821 323:17.87516253030006 327:8.324236280719903 331:7.200310515238735 339:0.9963859934649829 340:2.5139210801704768 343:2.014117184536189 349:2.5748864563716536 351:17.711958251851218 354:2.3492623681128753 359:3.90125154606122 360:8.044935135123922 367:1.9310967509101447 372:4.910268832129776 375:1.3217726764251863 376:15.882914409356824 377:1.0237807755554464 378:10.756309407898046 382:12.804736423121767 385:4.857723872296607 387:43.5444468223388 391:29.007943686761237 394:29.731846624264797 396:15.976237005203181 399:8.813410217221767 400:5.757603460345357 403:10.336414695979371 406:1.2826223251236704 409:2.316879779082224 410:16.18039401212493 414:1.520799840102852 415:2.283570479599835 417:260.54103095075874 418:1.9235599528571163 420:11.859546663475085 423:1.892589814034571 429:12.85924249926405 432:2.0154539272118672 439:2.283570479599835 442:6.026279972495333 443:1.3753168304390602 444:10.308606528900565 446:2.1259298836815383 447:46.87277897139643 449:1.755191470429903 452:4.7103351024991404 453:2.1969510805681915 463:5.01533038977712 471:1.2113716863201738 472:0.7778060175019385 473:11.366450220162584 477:1.9797974177689588 481:1.9304671237977318 484:15.53604207944032 485:2.5914871328888296 494:6.794926883626116 497:9.094442711875045 498:3.2765495499261537 500:5.419375599487346 506:4.132389112654017 511:29.24256225955009 514:27.75917073396542 516:27.429001222646622 519:3.1092654886811 521:2.753623072445639 524:18.43043732455011 525:7.781540446799389 528:3.4720608212987805 530:5.319557976146576 533:2.9400204140525164 541:90.75205088289516 552:6.5321557045894405 556:7.185050783114935 557:6.655647673787641 558:10.967607952580066 564:1.307415198276514 566:3.3233775704698125 571:6.364783815085809 572:1.3374987996378294 574:64.3098859730806 576:2.763435300586751 580:2.5279978540728156 581:172.14081051453414 587:2.6792872318568066 594:7.034638864855309 595:5.6356150051549765 600:2.2620323715736332 611:1.907988352529141 619:25.00650308427665 622:5.531144779289047 631:45.236160025254456 636:5.7179751776528995 640:142.59990056758323 642:1.5910074532585714 646:13.206285832113867 648:8.102330118427865 653:2.6689445638451295 656:10.687526569365133 658:3.721131137908974 660:1.580319826668009 663:1.819245479340192 675:4.066451585916927 676:6.593342896121043 677:4.625557440498938 678:3.675517143848955 683:8.279137623728472 687:10.186083642737186 692:18.18712155581371 699:2.8533765865002354 700:2.942459840566044 702:7.153027838783492 705:1.2131424251669964 711:17.4332856279941 713:13.290279672950883 716:13.909064612909972 718:2.725608413535154 731:7.683447549649212 738:3.4804294870857815 744:65.6208079336485 746:57.94266218605707 760:21.052351420766772 769:4.89950882697327 778:2.527055436457733 786:25.07854173653525 787:30.338174115733967 789:9.997352600431508 790:3.0613735704401694 802:6.329772115428695 805:2.887249713525449 808:2.955941661450031 814:10.31023817576848 818:8.280210090957437 825:6.3381418269871 827:3.482108084301362 829:9.261779106218597 830:4.622387385755359 843:6.2540043500617175 845:3.6038306347398366 850:4.727209988973944 851:2.15731620309434 863:4.566236176230128 869:9.621948409717517 872:9.296330738774483 885:9.112285709964954 888:2.2557098884270967 890:3.2470069970675643 900:8.754783563904804 919:54.225186129252435 927:19.618413751047587 938:2.7689124771419773 940:3.7077046030129934 946:2.785456476064035 951:3.049612210976826 955:8.311952996729902 963:1.9310967509101447 966:6.569334049855951 967:7.7061644017141315 968:1.7933703606115117 973:10.063745989456967 974:2.2509855600113653 978:7.117787991090762 983:32.93259614263339 986:23.372612745169306 994:2.1954358681275 998:7.085992996503873 999:2.2376808040718323 1001:68.49511092295457# adhesive
8:46.29079942792385 11:30.47986299148571 32:5.469212442350138 41:5.3534937279604025 51:77.22837270375848 52:6.3098498292128395 56:6.76617521093461 64:17.20164454571163 73:7.207037818515752 75:13.550685428196372 76:7.229589909614336 132:6.6021625572465705 149:5.658729889844715 179:6.8817728308691875 188:16.925976341116723 252:7.606261429102854 296:50.50664438244253 316:7.761099704016757 332:8.578588658544724 339:7.207853360000264 376:7.8947320494734825 391:52.240593665694135 409:8.858364079375514 423:8.361891352333844 467:37.54629686009872 483:8.302679292646735 541:57.244794761386416 569:107.47241206122744 641:10.917905073451296 730:20.93296477157721 772:8.04494560278126 784:9.998986615706574 793:9.975703555554215 890:9.891533529082457 # adipocyte
2:4.479262155515335 8:3.4291226135512827 11:69.97399618031652 17:6.6327581623721406 20:4.192198282266551 22:5.084758224171233 23:4.917730356387083 29:4.9043709813086815 37:14.65263594085447 39:5.34984590784384 41:41.48122062997684 78:5.943361495702675 79:4.780707669647359 84:16.856618349531477 104:6.199167632421494 107:14.591025516246058 113:9.21487575344257 120:5.231256896016048 121:16.3467180915783 127:8.009994208389347 128:5.934016760234852 136:6.046440949783805 144:16.856618349531477 150:5.8401959955212535 151:5.605817313724334 189:6.5416559132674985 192:5.806007441722958 246:6.713140859398532 254:17.556859532797073 288:9.746896918899223 322:7.695374359008292 323:6.579965458427747 328:9.519378910901375 376:17.73831468939818 383:50.96187120321238 388:11.15364535910474 406:7.143790960986353 409:8.401362447130587 410:7.516891513026073 418:7.942475621888005 436:7.324202794933275 462:29.2500275613332 467:9.724769860366191 524:8.100806395600046 533:9.099152647575076 541:7.497165365566884 569:8.27383720659767 589:11.359284208340858 712:9.51442404774466 722:11.40990874266143 729:10.061650233558348 744:6.785374991268052 747:9.164451636989373 758:12.253406039786618 861:8.532648848768325 948:8.677591373232621 # adiposity
5:3.9911274194795894 7:2.1992990519119733 12:6.184156457647293 13:2.07172714097801 16:7.931035462360373 18:1.8544921380728125 19:1.41505725695502 20:1.6332085318675618 30:16.265621051099167 32:2.357823053048321 35:6.194891062204658 40:17.653134762651934 45:11.273714373024047 65:6.45909381667385 68:11.0760958323902 71:2.653490696925974 75:2.250982245463056 77:3.307088463070638 85:22.052892497309404 87:5.245178400649191 98:3.6707282465911275 100:9.537818302837215 107:8.91561371251499 120:7.65796063501414 129:2.8734280346325805 132:3.3993547573587604 145:8.210383731749339 153:2.8876752787474342 163:13.62971142599373 170:11.016581621822057 175:3.2269137879896928 185:4.018783583260355 193:14.77724209341724 195:2.7949680937559185 212:3.8184622546503135 216:3.96908624104 232:10.800401681008845 237:4.103535031405246 251:10.925513448301485 270:10.527474574794576 272:3.88178106608513 274:12.22595321020425 281:3.659584519224859 311:11.274113700392705 312:4.572958089961578 324:4.190261957229454 333:4.965002935223303 342:4.299468002910366 359:3.826703715351757 361:13.31596834664516 378:24.07951195691648 382:3.8505677002053607 386:5.357135440676482 421:23.058108020489463 434:11.485597168329 440:4.782796600072741 453:13.62916064069199 472:3.667443332217129 473:5.007640339925116 479:4.915477260357424 483:31.188853797036888 487:21.170619494798867 494:5.391214904708661 543:10.996253065044922 548:5.335837000423084 564:11.473591853144494 595:20.857407756906756 634:4.782796600072741 637:29.584805621258084 659:4.916129057574102 665:4.232080188619714 676:13.314359416441462 708:4.643674956300108 713:10.640554339283796 716:10.965525093314035 733:5.883177506451583 734:4.818337990727758 752:4.729545069888933 802:5.14610024982782 814:81.68211366530417 825:5.150526316747477 885:6.592463620727619 952:7.029467671665875 954:12.70516957690143 956:5.337466877883537 968:4.973722111458901 991:21.920826207032306 # administrator
1:4.588401601278337 2:11.64910780503959 3:0.25455566317131034 4:18.09283087773754 5:9.516598504358505 7:2.2988597750934163 10:56.17351444819894 11:44.726160119293226 12:7.736505793243707 13:38.17300073851465 16:26.517384542115302 18:0.14317425486315621 19:25.849675205881624 20:18.646666155115902 21:178.88062044152562 23:9.338664945592296 24:18.600593669180608 25:63.2333589744307 26:13.18728648666036 28:4.220637833682326 29:23.36920537902283 31:1.3465614316829522 32:5.800391982524038 35:20.48336943144731 37:43.175132826864996 38:2.27320557938953 39:15.676575777918439 40:47.19115352084738 41:0.33503365214815756 42:14.371385385428058 43:17.250888575451565 44:8.30358193644959 45:1.60659601664024 46:11.74206257056524 47:3.9529902274147646 48:0.630438241449813 49:36.49743444137925 52:0.9042883611157522 54:9.34330837513669 56:4.732248648448767 57:159.66361210996195 59:11.642075405148145 61:14.050863766462511 62:12.031325244717658 63:0.39721334442532225 65:1.9507843434500924 66:14.51874355453989 68:0.09383596679782037 69:9.024267634482271 70:16.88936205486626 71:3.0878989195521083 74:7.662227620265236 76:22.510639323966704 78:0.9632350812450927 81:9.68887239879967 82:45.80669718287774 83:258.3109566758477 84:1.779164093459627 86:0.40715120646277686 88:20.009274892992405 89:1.0733900851834621 90:11.070385553394678 93:7.793252038500049 96:2.4706994029653564 97:1.6656484825803481 100:8.952673162615413 102:5.232116575528635 104:4.530549107265476 105:7.5203771585482855 106:118.68236993193217 108:2.6220614683926766 112:99.67860833585166 122:4.020737893037395 126:5.809988502470138 128:24.223126552210932 129:7.292483318995254 130:24.384805979995217 131:22.339286136378334 132:4.444216938149011 134:74.16283162313574 136:4.263515584867102 137:7.038940482956443 139:2.067846972848686 142:24.850173359478603 144:17.159358059341287 145:0.6774213572387088 147:8.911382022293688 148:13.7388440079914 150:0.8914711770882939 151:16.886168153949427 153:3.5069928560217094 155:2.954159238444293 156:44.70641071913758 159:0.7735196911536385 160:10.88721726031467 162:0.723938736204181 166:32.305802580289296 175:0.9797630987832299 179:9.606265178350293 180:14.69794241607052 183:11.858274232086664 185:1.6150860015533182 188:105.63856772512942 190:10.689634430723366 192:0.8680666208497603 193:3.412885624453061 194:6.834726212691447 195:39.592640371364034 201:29.251536902807743 202:27.700061711437627 205:7.788935665676417 206:9.783150376431058 208:33.848466271252725 215:124.09989655518434 216:5.5136335249016915 219:1.2772456765411493 220:2.6957268550921842 222:0.7691191044141653 227:1.7745842487718386 234:3.6698786247269375 237:16.726486879760547 238:41.558213253676904 241:28.88769605273173 242:1.6555153869977774 247:14.288287927287492 250:11.481497522958756 257:3.584440106755818 260:2.6173151312555207 267:6.653349624913815 270:10.362285833382021 275:75.19681040080776 278:17.306731428664534 279:4.449804770432722 280:52.20421926221344 293:1.3100666917651522 294:3.623546305843071 295:2.4096664911390437 296:19.55618652516995 298:13.277283520126657 299:3.4937851435567793 300:8.527005730294077 301:2.700713657083778 309:1.0966105620081963 313:3.6075538243644867 324:259.7595060534206 328:10.785891783557553 329:20.65269425993127 330:4.4793983672478666 333:2.4456310921407933 334:22.93399932597614 337:19.495755279147062 340:3.213843821322538 346:94.54611785648932 352:5.024441254578498 355:3.4384670030175997 358:19.44255372206334 361:8.04986191913373 362:2.2410727569391975 363:2.022910731483134 365:28.780519027351755 367:2.6004794552124295 374:41.188334550395076 375:1.9418250050950756 376:12.48135215874927 377:16.356233983751693 382:28.254939548489922 391:1.3817283733371664 393:4.334145528731837 396:25.871223172091856 401:11.647130963416892 410:66.02551495406266 412:3.1554326413183267 416:8.68384655237224 418:13.939096325154809 419:2.365292207890156 423:13.8316600419848 425:7.37285020567738 428:8.548242108570594 430:13.350061664901359 434:17.862937077768304 435:2.3618434200819145 436:12.150475668478695 441:28.68281148222449 442:35.17763292522266 444:6.8041860516339066 445:11.858274232086664 446:37.45030090814373 451:2.2153363920755194 453:2.881763724736028 460:2.583821712058019 461:8.94136586506212 464:3.179127695063493 477:7.865970626767682 479:2.4008056325559073 487:59.06181594474279 493:3.8305120000408492 494:2.836119851984005 495:8.455368838869166 499:8.386813787231226 506:1.5625591446185976 508:13.609948121678386 513:2.2336738423753446 523:1.8985875276477688 528:4.203007750798133 529:2.9974778270067053 540:28.73472204112472 542:5.932387565045256 543:16.905163965304524 545:2.857995313451097 549:8.562468768321418 555:12.117696211787038 556:38.88039329232734 559:41.19401385261392 560:3.571196941059558 568:15.420993381206825 572:17.991713968053034 575:2.6759340180283298 576:3.4732581748715505 586:4.22883724389473 588:2.448666473500006 591:30.69798092834143 596:47.01477891778617 603:9.471714322933583 608:744.1586527326072 611:2.575888221722299 616:35.823222356278144 617:8.911843842562703 621:3.166764695270715 623:39.55578995040235 634:19.449392633718052 637:2.155640238835635 642:2.235784059929216 643:2.9812890711113256 653:3.3752001469671544 660:2.224214819514524 661:2.3199414103382168 667:5.993497511393432 681:4.401517559992804 684:4.360051891217169 688:4.22883724389473 697:26.079693904136217 699:9.780671835915184 703:2.7100163495310334 704:4.175855407220828 705:1.8214945121802755 707:3.6993081011370235 711:2.503718836574682 712:4.0490257335738145 715:5.936688781472694 719:4.650151110410194 722:5.885698538483924 731:16.111295508483728 734:2.3132546634304867 735:11.545887991482019 744:1.6030012959229867 764:12.535297886709607 769:79.53111790502005 771:7.229023564202325 773:5.856567263039831 775:7.3600873739702894 779:6.480172253072477 780:8.828505558676932 788:10.05563757033774 794:4.43421423105133 797:22.624303870603395 801:40.89700071968981 814:12.50637412985378 826:4.388221845389348 837:19.13034397747261 839:5.23157593838525 840:3.975193163319771 843:2.5739110928292814 850:1.8425657898971937 851:2.8400046801426657 872:6.130479441835687 879:3.4937851435567793 881:3.136713822640926 889:11.357184698292144 907:52.903104617840626 918:3.2314727250587127 934:2.956881670361405 937:12.821278597018564 938:16.773807229981895 946:3.4960809930405 948:3.2622698153474428 953:6.23911540911448 954:27.51412134489306 955:3.577204109764865 980:3.3349775311987955 981:18.370496698328 986:10.484424033137504 988:4.179227308170839 989:63.39131650820463 994:8.347973112344869 # adolescence
5:20.188012018100057 11:9.265141541655149 40:16.98703649791988 51:101.19169366791508 54:13.449783667543652 56:13.407274370774998 65:3.6383317137974593 82:4.4889383897416675 86:36.67260612709002 90:3.387473408318269 138:4.465766530754 141:28.30983356357367 152:43.51856907756153 168:78.86083882014593 181:20.34422505192419 196:17.933406485250767 241:8.964415975711168 244:7.22164562294485 245:46.80474590108472 420:39.33367868196929 432:7.038353706098356 463:6.230952746510479 508:5.0750692300394835 510:15.393452326216075 554:9.075871609016117 570:31.988540981439623 590:42.26907953763455 609:9.29721902498603 660:6.514421120248459 682:10.2180660861249 787:26.952910796947396 802:64.07644629452193 913:9.292295457452775 999:7.296288037898264 # adventitia
1:35.858405528299876 5:5.146630326174764 19:1.949717253632861 20:2.1844915114991 25:23.427279091928042 26:1.9973662638145149 29:2.837892145691546 35:20.30664544255371 40:27.594470376373298 53:31.159935687502834 68:2.2788892157382654 75:2.8368822831499525 101:35.81948877789154 107:53.58506934126465 114:6.663719702102135 123:9.383393546453249 134:26.82581174388501 147:4.050123066942289 151:33.39368791651552 158:4.9288289438064785 179:37.54193378389218 193:24.646250274903792 198:42.54972792989431 208:4.308700957987384 225:56.90828663073238 230:5.482285879371779 256:214.01184706124454 287:152.67826324108563 300:6.180154115401321 309:4.001717348627007 327:6.840550227304998 337:5.437970626262928 345:107.0196489718345 378:3.9438166130612227 397:51.545657387797114 413:7.233733005586789 418:34.269390489181475 440:32.85719419111539 447:12.626937892166067 450:5.25127500908327 477:34.53702963727882 574:4.530445193550414 578:67.4509836335802 618:14.849336132317056 748:5.935579427026518 763:5.596801191490484 777:6.332260601187812 838:9.247033621194868 842:27.76478800026272 906:7.447916493008383 955:6.834177972132243 # aedes
1:50.738813038833534 3:35.642056790915944 5:9.339055770956431 6:26.02362140572784 7:7.737093684640725 10:7.4480486204018 13:7.455616225679873 23:7.8787313966743815 25:8.51753804100445 37:25.185752144945354 38:13.141405232858563 39:8.725706480990372 43:69.93700929863772 45:18.976470430724078 51:10.50792527002718 72:7.424906411148418 75:7.850494591072533 97:29.01850254328226 107:9.763304496913143 110:3.2070667514685485 111:28.544988478932474 125:35.18242880114949 139:12.66887980934561 159:9.345384274672003 171:13.442924242547656 191:12.813647594642923 213:39.65934280946603 214:51.55444544709183 221:11.046946511050736 233:10.075947283582272 238:15.710528960398058 252:12.287191725654369 256:28.440077368165312 258:13.355857008309043 287:17.45219872172724 296:10.33176167350284 297:16.05069879871631 309:10.261788216267476 322:13.368924533003334 343:14.074362864768093 383:17.576092421309877 399:16.521080019511906 415:14.698732171099845 422:16.204046101275125 457:45.40206090065555 460:13.841490502317141 508:10.1504296071384 597:63.36229951864665 622:13.033050764111142 624:14.759901901105213 639:41.26818380114531 640:11.164124429052553 683:28.428952588207157 741:18.509101727736446 791:40.22880366124591 801:21.825992370221304 821:15.41943453233612 859:39.705827094546365 950:23.10737473421724 985:12.403811513423275 # aeromonas
4:5.492659397129089 5:10.10402259613159 10:11.711865100876286 11:0.43969913683092715 12:3.054634563331822 14:48.04024605885598 16:1.1812684390131412 18:38.03779729330942 19:5.190040085456966 20:0.4065485244349446 23:0.8536090322827775 24:19.13857289668626 26:17.970282053954897 29:42.09274602988864 31:2.065866263097686 34:8.618625875618863 35:3.0638869893787497 57:1.5104830304057781 59:14.952731839925857 62:15.35619459019253 63:12.973823735594426 65:3.2930625771929414 66:6.330373050095033 68:0.4638644010296253 74:10.095199180385999 76:2.3395010950951436 79:28.44670238341075 83:14.685522770987792 85:4.953268594740748 86:0.9455724645144001 90:2.8679793337186648 100:1.838902763929349 102:3.615708224984671 105:9.218952174262057 122:5.578178684917141 123:20.406406534646678 128:1.623354911416269 142:5.828301026763294 145:1.2907781516905383 153:63.53103278569506 154:2.3599322124260573 162:15.110340011391381 163:1.024629112005044 166:2.8209282485137543 169:15.698908060820377 170:2.4898146688996943 171:3.2065252853434685 175:1.650157992740456 182:3.0727737133952524 189:2.135237921553411 192:1.519659826517984 195:4.845709975183308 204:2.909999826414898 206:11.520054980238553 208:6.581326676686922 212:2.178182570341922 216:2.315770628122809 219:55.26004355240866 222:5.126335445065055 225:9.584069680781584 231:2.4679825279126977 239:3.1187386831682797 242:2.405417100357793 248:2.4267577535278333 251:27.462733587541937 260:9.496344906657136 268:3.1787885607219835 270:12.892437260471588 273:1.018481098254635 281:2.034308184380553 303:28.84573388234867 305:9.151392941178338 311:7.771729126000615 318:21.315384293789187 323:12.552136128224564 337:3.0860260658590586 342:14.04188334168923 346:2.528673630459903 359:12.609576598785743 374:3.0014375871793857 377:2.3544325323560713 378:11.079450564119849 382:2.207416299432566 398:3.642203847794444 401:2.6723602747135766 402:2.1377666448786155 403:8.503673781119861 410:15.287227319292814 418:3.4018979477609723 432:9.653927728378465 440:15.503058323670421 462:8.503673781119861 478:7.580079085086081 481:3.4095802975604634 483:9.25595386620617 498:4.855247748981128 499:3.720751106991065 503:4.905863446698163 506:2.3040440234861936 508:11.090109912582014 510:2.813067414594808 518:4.333626001321914 523:2.6678764973412243 525:10.993351371197885 527:3.8312338724046113 530:2.908959882327115 556:3.852738269173069 572:2.7327581630848345 597:4.715491449066078 598:12.072452210450487 624:3.8267863535087656 645:18.90732432035629 647:8.960915195923922 665:2.558467129060939 672:11.983655063319093 680:3.6526371746915447 686:4.392218032744452 687:2.9037700352731695 699:4.4093088118625285 704:5.031860408446261 711:3.308991069513112 716:2.4668005020815196 730:18.36627718448634 754:2.973091693921101 761:23.69922791181676 794:5.294566546615894 801:2.962854637679742 805:4.445225900064707 825:9.490471646109095 838:1.1967797793649924 851:3.6598967527120516 853:2.9346301514037507 865:3.738410519712218 869:5.078739215042453 872:7.7900932127710405 916:17.232711062744205 925:6.1569650658975945 927:7.524973395383642 937:8.696060498053756 940:5.304447121147336 960:8.67012864963313 981:4.841255691995388 1001:3.199703030126783# afghanistan
1:5.906896134111516 5:3.603994405283255 10:6.199264495813171 15:21.15803128095852 16:27.696966666461023 21:7.19805345778066 23:18.566873509161784 24:42.31647998461513 25:19.865238664882067 26:14.852683388596585 30:8.800833694012944 31:9.61208489481654 32:57.46526358073569 34:59.087153435812496 36:24.24497439560159 41:6.600152892477366 42:6.913155484932325 43:31.48013377344324 44:38.988114574949016 45:5.5692684751340495 47:2.9219750279880383 48:7.623214141597761 49:30.348398093613646 59:2.629277895731853 70:7.945349486085636 79:80.88888820009197 80:31.473949390636115 106:9.335853476156336 107:8.470334251963385 124:83.11127665617065 125:13.441829060981778 126:10.495341448192834 127:12.667225546323344 128:8.581700527193282 142:8.792031358473 155:19.95216161639353 159:37.2123855773513 160:44.5503095333857 161:11.207370840805194 181:100.22922035311692 184:163.50212760463248 188:9.820873666033469 189:9.769718215513295 191:11.491965944641 208:3.4643991137039425 210:53.094953820334744 212:9.866858433863232 217:11.268572017957354 221:9.739073761969603 224:3.269571755148653 233:8.778867393798555 241:6.909325425896268 256:2.0093810080943744 281:24.573691006038665 290:13.121142465852063 302:10.570728579828437 322:20.49575505130126 340:13.888491179068351 341:24.570950105663847 375:11.055510140810778 377:3.7925276866654105 385:10.968002173396885 418:4.9020003285983265 432:12.749168495754333 459:17.693609930709282 460:12.514242305551651 513:4.506864805947657 514:99.6801248879351 545:13.117704600417014 553:27.420397957859688 613:30.029989572793742 615:12.121645412222792 619:31.10792660314483 629:10.922076215922292 631:30.01069467597244 639:27.15378284004546 644:34.59718124404773 648:14.445640676808926 692:12.722695674732941 694:31.675435307391066 760:14.184165607948156 776:23.80445781205762 801:11.594823845432513 859:15.687559335941442 879:14.48689974552778 944:6.299813508839362 980:14.148197708373674 # aflatoxin
1:18.320416619396333 2:1.4672547198721149 3:0.642307862216698 5:198.994896187377 6:22.197094274718427 7:28.12209750165602 9:5.126104953792734 10:184.7812644106281 11:5.858069203408016 12:7.6179927309370825 13:175.5315373202978 14:279.92054339987834 15:3.5396718726205143 16:0.37690772310705706 18:7.5000751426298695 19:10.313714608613907 20:29.178153435885545 21:20.073618497692987 22:9.335045913715762 23:14.021925446952531 24:121.88673539167964 25:170.90140517092598 26:1092.8962509727803 29:3.250445519797727 30:3.0517178363445216E-4 31:10.583055505081349 32:0.9496518527086037 33:4.5437941324240505 34:2.091190906530039 35:242.79275940747226 36:1.8261036901037855 37:16.963841213215087 39:0.12925200930295963 40:21.76652993264984 41:3.266184279897827 42:44.828182342398875 43:78.02040948472676 44:26.753806004971477 45:0.1679005553843197 47:0.02054600496007469 48:0.20865180124322383 49:1.0989232467004957 50:2.5767132278770175 52:2.1696340236372906 53:34.77282580061624 55:0.8043550074012431 57:2.965548489174346 58:0.8989611470663212 59:71.44428275521675 60:0.6456471835383589 61:0.012642486699992664 62:39.10390823791113 63:312.9606823353086 65:7.199477365295987 66:1.7528004274815177 68:4.830367709642938 69:0.028156605593070705 70:0.3998360697120681 71:9.465042115801435 72:69.64005213767044 73:1.402748046461994 74:40.38852554664512 75:68.94044521877302 76:1.446909538735385 77:0.3531172254287904 78:1.9798831572568765 79:2.674406172794978 80:0.7249668583546247 81:10.561969601113018 82:2.3797027785599264E-4 83:23.467915485035764 85:34.12424631505731 86:728.1632807109555 87:0.00480722947702665 88:38.197364514290236 89:8.228273641662833 90:238.7110040335191 91:1.936328040754429 94:11.537982479606747 96:0.04219916787433929 98:7.911601164128891 100:14.002188224103838 101:21.864605210761628 102:17.180299453358035 104:23.14569680526415 105:1.8808154297442028 106:15.070677439103727 107:1.881206878201862 108:4.431367696050116 110:0.22131595832024795 111:0.6999144200578461 112:26.441076497734368 114:19.25040392404733 118:1.09250367487742 119:4.221383565332358 120:4.969375753452437 121:0.6968034353372813 122:0.011577346750832277 123:293.78957689139116 125:159.67306256020763 126:3.430381380988875 128:0.21424561914094503 129:21.96890409938394 130:3.991129820416761 131:2.3071316607603474 132:0.2644824243305793 133:9.180061106560023 134:1.2384040239324139 136:21.410718595583027 138:1.812316104267541 141:2.5998872720546062 142:15.448964115002095 144:0.015229614760848973 145:163.94848972719348 146:0.23897647981356343 147:29.688037340475862 148:39.57544248159608 149:1.8177918518097926 150:11.11871952076776 151:9.320842115980788 152:0.15407633464588255 153:1096.8510201722736 155:3.882595253475441 156:13.94438255941746 157:1.6011521651877954 158:11.797336448784428 159:14.581502782778738 160:10.546672870754696 161:9.906292331158166 162:364.54854096184846 163:14.375073099086057 164:2.166904988483251 166:0.23340379339216683 167:11.651382638873445 170:1.7965019543971146 171:90.2460059951871 175:78.30700814486183 176:9.737055665992395 178:59.34844592911119 179:80.87048003012907 180:0.7759533719225202 181:34.15341818042355 182:0.1056825353337625 185:0.4079839471921003 188:0.911412756944857 189:0.04347954281817552 190:30.406023474200886 191:0.1616938841560089 192:3.0079893843145356 193:11.083957787763488 194:7.960664663112825 195:82.80380084568029 197:11.926002223519722 199:0.05899824181547207 201:5.065995665142559 204:0.15873735659153154 206:46.799196394549625 207:0.24684806177974075 208:26.02154653544216 210:3.085005167027646 212:4.269864455981966 213:5.599683309417525 215:35.748107414082156 216:1.3940397602203 217:1.0240724632655298 219:415.3594971167372 220:0.005270570408118121 221:42.415085776503254 222:254.29888738781554 223:2.772113584511967 225:210.93922148461903 230:15.488245848802265 231:27.794506468367373 232:3.1980643603726873 233:1.7871863906481669 234:1.8741217885644272 237:0.49901235534099736 238:4.045517030126732 239:1.549126309824683 240:2.9447979818041916 241:11.081986408976038 242:23.303460247137984 245:0.6838031953000381 249:1.3854874594865412 250:6.3006502104520425 251:1303.7176070840349 253:16.85334715870878 254:81.85293440229852 256:504.63647035242263 260:0.5556883944602992 262:28.471123336691853 265:1.5280567739837234 266:0.17552247905587817 267:10.426224132078046 268:0.06835260374720015 272:11.919477117305382 273:6.1399375464758705 274:5.626687350504051 275:0.33960696451528855 278:0.17358363694702164 280:5.586701277297685 281:213.67429803995452 291:0.381440224365612 293:32.88369287934225 295:19.914861936256155 296:1.5378364373868993 297:1.774920250021498 298:0.06497794159568812 300:0.0058983878361130075 301:0.6402329527849461 302:0.4968150626837395 303:7.924076683281172 309:32.53992156915164 311:8.847707989235916 312:1.1290317504982792 313:0.15812784094389945 316:0.23742368408993322 317:0.1787439847041736 318:230.83261156922342 319:0.0329143427491841 321:0.17762940739632538 322:9.044946963610894 323:6.338130082853949 324:36.56470347650714 327:4.396753460352527 332:0.0015711364514438692 334:5.958206959891692 337:22.780868221526262 338:7.474751641241373 339:0.3631888385228506 340:9.860913623696916 341:1.110717764709732 342:15.021690554450524 343:22.389780397343678 345:18.670607189647832 346:3.676327252479077 349:1.3268373069147166 352:2.17397603336261 353:1.2971292008539776 354:9.079669551748674 356:0.5257431901809887 357:23.49819796202399 358:2.903502842904985 359:11.522499181505033 360:0.10317497780051677 361:0.6804456533670632 362:0.122281581647703 363:10.008334687279959 367:0.01634795379999571 372:0.06069166677776661 373:0.0045391698903748815 374:14.570577795365347 375:0.065673367783046 376:0.16771861990911635 377:7.384040939198045 378:167.88364497281302 382:14.613454629128242 384:9.856469484165112 385:0.33646106240754814 386:0.7513820777896152 390:2.6816491453980995 391:10.888003443506443 395:0.29750971598453574 396:0.18720695322281836 397:8.39010641260326 398:0.7716733515721096 399:5.006514799834311 400:3.5206197888043054 401:2.252121864969103 402:1.0197313491361555 403:0.15936043883847106 405:23.131731459577782 409:5.7146260677517455 410:8.206884014722021 412:0.03118162077593762 414:2.990540873988856 415:8.769346124231369 417:0.48231340992680566 418:49.76139838580107 421:8.589851318366122 422:0.18342264501418393 425:12.597450801500186 428:0.9469057962123707 432:7.512023444735424 434:0.3145899818936642 435:0.07433222130164037 439:0.006538367497976676 441:0.31218784470191835 442:1.8280453557313248 443:4.5923578160305 444:1.2402623547274234 446:2.555668782790675 447:4.026943666312995 448:0.659731443099068 449:0.3677256933595065 451:3.157151187952402 452:2.065436040514253 453:0.8378357202779164 457:54.32451493461485 460:17.43898499071451 461:0.032563564300029754 462:3.0084734851362787 463:6.949275851289015 464:13.506752685597718 466:2.496174652421916 468:2.6625056529940583 471:0.02465874916270022 472:0.11962220910726555 473:0.4302174521266448 476:48.63000036949561 477:2.2194686282208633 478:24.57994256991538 479:0.06167590083132613 480:5.2752684926843845 481:4.359340916880859 483:0.45064105104832924 484:7.435757201592287 486:1.1467987133152988 487:3.6230076385511407 494:2.620545802319915 497:1.9424682557865918 499:5.345231971941815 500:0.18785801772800276 501:0.5300417586076409 506:4.8292010447605636 508:85.76686508464391 509:0.002976548976512366 510:4.728630918955854 512:13.253195498328592 513:1.3803995692153512 514:1.775112712137779 517:0.9651249516045659 518:4.171072520481738 522:28.368926426083352 523:9.211942927191979 525:0.06666442911252805 527:0.009628655871959001 529:39.84383189992815 530:1821.1456128682805 539:0.06113268328413397 540:2.289865486593571 545:2.6693747832269783 546:0.3103602742506234 548:23.24593453523285 549:0.007367975453131996 552:2.3405292566871965 555:1.0381451048621317 556:529.4678737106498 557:4.911091434973834 562:12.24384752699111 563:0.3592631087692732 564:0.8476321005011158 566:28.938313843099667 567:5.781146343439767 568:1.0398141031809378 569:5.320893463968146 571:7.237872864430383 572:15.93685508496074 573:12.098057228690507 574:0.7789971379406848 577:18.878878243609666 578:141.13209908357703 580:1.2627080471093548 588:0.04790206273959993 589:1.5789771544627607 590:1.3647689464666393 591:0.419709092567607 592:2.413560678035587 594:8.678990754905977 595:15.063511801379361 597:0.26513548148264837 599:8.203809465324493 601:0.3132704960053756 602:11.274329689857623 603:3.985737726007211 608:3.6459650871222933 610:0.2449907965199635 611:0.5153324557085648 613:0.04564694081614493 614:3.7264438063543706 615:32.61701938602299 617:0.03000005159288739 618:8.154594030552332 619:2.317371659825778 622:102.96647225266064 623:9.480258063647618 624:34.79026509086641 625:8.199111165151171 627:2.9676163092050886E-4 629:0.35310631221133976 631:1.8058272037411687 634:1.4699881112328246 636:35.97024352787463 637:1.2375614244512194 640:0.030930487154124095 642:0.12469687624325186 643:0.9539574832301895 645:17.210902389564634 648:0.11204094711272687 651:0.09673892358362503 653:3.882246323280604 654:2.5191954175852413 655:24.39320420088991 656:0.2578998803769151 657:0.672717749053166 659:6.26046706453403 662:3.9111212516128613 665:8.565560858186572 672:4.918645370656661 674:0.5900558195433633 676:4.811255919700812 679:1.6228281859354052 681:0.5490647730411738 683:0.7321499803067044 685:1.9879518157680391 686:4.313041595598677 687:10.632035138191863 689:340.57774898831303 691:0.8451698754743985 692:22.29571969418077 694:7.779270591870695E-7 695:6.824387897406142 698:0.3427188292298772 699:7.666106232667433 700:1.8575199427589113 701:1537.2083323574536 702:0.010174929676580608 703:7.599877586630058 704:19.222679256488384 705:0.6872948249935187 708:2.9830982095865664 710:0.007675164825908221 711:4.051145975710518 712:2.4482227179912677 713:50.47882157067841 716:0.0044207385047388605 720:0.6746089508625759 721:0.4996679259502895 723:11.94889512896441 726:0.4099007717222639 730:17.475139682531 731:3.625668209483415 733:0.06123993478723656 734:8.720677903054215 735:10.809228286343572 744:34.00616822367103 746:8.036336819126475 748:0.0022199052448500295 750:3.491151234325504 751:0.23417498547024415 752:3.212471763116009 754:17.927151869986158 756:0.039401131829017416 760:0.07575008204725797 761:24.37515090754863 762:0.6375197117821944 763:20.126435305325472 765:1.9926252766699533 766:1.0907162311500147 767:1.5790422549274232 769:0.844929049797321 772:0.10522915020376707 775:16.134267122698528 777:0.022863908552886378 778:1.261428283572495 785:1.1758103888617097 786:6.307464209068102 787:1.7465229037524688 791:0.4269363762127954 796:43.946681523123246 801:0.1898195768547616 805:7.791419726586067 813:7.477091754897078 814:5.2345655727100215 815:0.5041245905618164 818:1.7178987103808805 819:0.058017734983521245 820:0.03238897022469006 825:10.359976301059616 827:6.024593208894842 828:10.876797565422342 831:4.802265018559168 834:115.58239039081454 835:367.916616530145 837:5.452787484961702 838:397.8100615977521 842:0.2225352473801581 850:0.7186802926060085 851:8.175330325280658 853:10.820249562286378 859:46.58652005862015 861:0.02645234080824164 865:44.01255872886843 867:0.18593949748651567 868:41.99212120418581 870:7.65330233184004 872:46.860309710732345 878:0.045709834140430124 879:4.173914072612822 880:0.1692735044450301 881:1.144876911430681 884:0.6323713539647127 885:0.31473313968353733 886:0.002458454048949165 887:17.30628371360312 888:0.9093572737929997 889:0.5083696037936106 890:18.042331485225574 894:1.7043460290003452 895:2.829870840791862 898:3.527899978566367 900:4.932571348290937 901:1.054926212052999 904:0.86721363024079 906:2.6271225676153174 907:1.1264159213020364 908:2.4500238968512726 909:0.3103602742506234 916:89.5161364334552 918:1.26655417491615 919:1.6139175847232872 920:0.32361545769454936 921:3.2496944034656035 924:7.382782382127118 926:8.27650774459302 927:3.5407701752204703 930:0.6938666626095087 935:2.4092760617741957 937:753.0677901476757 938:1.6011521651877954 939:1.1484102153001285 940:0.5745360650310366 941:0.12252226332768398 942:0.6336550021531601 944:2.2311019465171347 945:9.779262834941893 946:24.563745383885287 949:2.8444175414973647 951:2.0204236632219814 953:31.39613521639221 954:12.87998363101723 956:4.494848090928392E-4 958:3.5021641776455703 960:103.38957109920761 961:3.1125601065550876 965:7.082052728313839 968:3.8921095849123843 969:4.967606993513702 974:20.196690185321998 976:0.5513400616440709 978:0.008416351466574296 980:0.07125799306576994 985:9.568430420027962 986:0.28437176182855306 987:13.237754982963398 988:35.7113990688962 991:10.223783420291573 994:2.7190972354386007 999:0.8872187947530571 1000:9.110541499947672 1001:37.10284889570827# africa
13:10.550327488895315 20:16.74784290306105 23:4.12299888442709 29:27.65254101965228 41:10.967308443424898 60:13.783276993336868 71:20.282744711506098 79:3.988425973260245 102:10.75116626506622 136:13.259892149331497 193:12.254291552975214 195:12.166015175729761 216:5.933531559531084 221:14.22320240512296 256:10.857547316688647 267:15.9095861414189 300:7.532614599665993 309:13.4262647868608 342:6.274764675178039 343:17.278927986822303 402:45.29436149433477 419:16.550297970410536 434:15.540248954702317 455:7.938240110529105 460:17.04457405233436 497:15.198877395555336 517:17.94588002920167 578:33.57918426256448 610:16.299845767976908 622:6.707287102019233 624:29.484100226411876 713:14.682005333189062 726:16.768856143239766 838:11.94448860535734 872:48.022356481395605 944:45.6602796363399 978:29.45876104819155 # agaricales
13:3.3637016989083506 14:3.4811437302325414 23:9.835621561140863 65:3.2755715966940153 79:9.561565125057664 89:50.269848777141554 90:15.475143047446915 118:13.172978401176882 120:26.56849285875727 142:4.667466174652398 171:6.33655193424935 239:6.242447292198286 256:17.002262578556795 290:6.839268764943605 293:5.03299273633674 309:30.20284762019964 321:14.837515254884199 352:5.0955349183724366 466:5.2120015703647855 520:16.426927835679493 567:6.203565920067473 578:62.87993872496276 639:19.840374681244125 838:10.785184064662896 850:23.721057610450885 859:19.060319485297775 872:5.695219347159303 887:6.516202402301829 905:8.232819776023783 944:7.961717436976361 # agaricus
5:1.8019642052466198 7:3.24048821552567 8:39.66948645501642 19:20.109592428155 23:9.283115144941767 24:7.827227793085964 42:9.58849097199397 67:26.014281044914057 68:2.721667644966612 72:15.645325570983422 88:11.955396863230138 90:14.63263116790654 100:11.826768570438714 138:3.825665170644873 155:3.643335863283149 204:5.740065933711425 225:6.338585212292343 233:4.38929102757306 296:4.515629757072476 309:4.4810616555285545 317:5.745695131159503 323:4.9222568336898505 331:4.663309417740337 341:119.29232876971132 361:6.428045012610694 385:5.483749414995201 391:50.955636284349715 415:6.683456071131533 420:6.317230233754328 436:5.654866670273132 452:5.401512024295626 485:7.030390166359816 547:6.245751609448712 570:18.28252833025832 574:5.015427385680281 581:5.823940903972039 613:6.115724860841973 640:4.92737417715312 656:5.909194241687272 687:80.15571182977187 705:5.38604334299944 721:6.229736482425906 756:6.927040837571587 844:8.993739656871735 847:7.927482511451302 850:22.858341301984844 852:40.28941089112738 878:6.959479561277572 898:6.959479561277572 902:13.488125252705538 946:7.245274504730047 954:6.123256945081033 985:13.854152213714451 # agarose
5:2.2691169963196023 10:3.6119810136896735 13:3.615749630243687 19:2.87180587175088 23:3.8265067734760443 24:3.117165518224617 65:72.48319196887869 79:10.092611431203515 88:13.058393364801072 89:4.983456394306638 104:5.083874355224581 129:4.481711747803825 162:4.48280315065096 163:4.062940632121169 171:16.010764441887112 181:4.458725309083357 185:5.678202071714711 208:5.328272625499445 219:5.253555639860709 242:5.727516101373881 251:5.775962188178857 308:18.57874558467425 359:5.479714616700523 378:4.9556453166589405 385:6.0255375976498655 410:6.38896914145099 444:6.319803245799307 460:6.802364107529025 468:6.1933202933253195 493:19.1169210671812 497:5.888164447038917 514:5.204692226039083 578:5.246309455186831 619:6.928906792867765 687:6.276529049716747 744:5.663406825227266 802:6.8321142540610555 838:37.78967268758638 889:8.673927887980307 926:17.031402105776735 # agave
1:2.4760747749553187 2:2.3466492914486383 3:8.678906935537686 4:13.64485871298443 5:166.68264066089625 7:21.149473885764433 10:49.51936786292239 11:111.61032530813829 12:26.93386542838578 13:15.932188561258156 14:35.25974627596297 15:0.21131406927886667 16:7.632680406715412 18:22.42783123087316 19:43.88574882893987 20:116.25085808428412 21:39.43485627439929 22:6.6643659614045125 23:70.112835787509 24:52.68220307893946 25:1.5365163359129586 26:35.30029122445812 27:0.9312828408095479 28:5.942718241787223 29:69.8895022364185 30:0.43621894473865036 31:16.4331706595004 32:97.44824870599504 33:0.8061072746051432 34:23.785788918554896 35:4.701641143342446 37:53.03094994548853 39:46.51586889075208 40:0.6330565777833294 41:1.1147283513239308 42:43.281081928165335 43:72.6602414945185 44:2.561290849960324 47:72.21923276784969 48:47.56597657285718 49:14.860099594707695 50:17.44032758751729 52:58.8552171459753 54:11.043704784845753 57:9.102811019748215 59:48.822000736222485 60:6.683409400352215 61:1.7989522646537914 62:62.566970231258395 63:0.04566141106121227 65:2.613423440305602 66:3.1167040101187213 68:1.9874289599816166 71:7.552548325627503 72:0.8622880418294151 74:17.611488182230534 75:9.397814082948006 76:42.37627103084621 77:2.7046111168012152 78:2.5370304089557494 79:0.9678139978802041 81:16.418421809699208 82:1.8552115121783783 83:1.8552115121783783 86:0.04962728057821902 88:20.61450643358458 89:10.183497391851464 90:2.0924341769125565 94:22.570450320355896 96:5.6967254807481 97:0.9416673336596789 100:6.388778271085205 101:6.1098095175651 102:105.76430053155735 104:43.50880701985341 105:1.6730715816911326 106:6.718341751574718 107:9.394247089474405 111:7.849547084961603 112:6.3927489491863 118:3.5648669666502784 119:1.1510983850350112 120:0.09498776199178097 121:35.619812360167366 122:46.7453087474958 123:7.940131869678191 126:0.9753779036991523 129:0.2190952106921946 131:432.8199679948959 133:1.1383018588914449 134:0.4586612346209248 136:6.006153307770247 138:4.52756341588484 141:1.9844878046776198 142:14.483242291353697 144:210.7942294774198 146:1.2613710317722269 147:10.479680361968068 148:6.162219286148387 150:2.3807143428253874 151:235.4456240947325 153:0.22540560552498573 156:18.712068082601093 158:1.09837119966085 159:56.38531269076375 160:30.280535781192278 162:0.219548319854338 163:10.510965914865857 164:17.242174380042805 169:1.5360289415286947 170:4.17162667141134 171:1.596498164233727 176:1.2147459948500474 181:8.29498609628969 182:1.4813024999986193 184:1.4901738697664662 185:8.000677736913326 188:3.5340370584677263 189:11.802823887414364 190:12.807701778831756 193:4.750498351059296 197:3.057908156164372 201:3.9144382269327167 203:4.240619610711759 204:4.985807936858079 205:5.994572807577397 209:7.036431673789324 212:7.437208631252694 215:3.62126858811584 216:12.568311732695692 217:26.614991393330282 220:17.53501825243993 221:3.4650496127487638 222:12.729967551825455 227:4.257718630141983 231:0.9822030496895242 233:5.97720138697646 236:3.3250225763845505 237:43.37082469201007 238:7.6776191113815075 239:5.392608376195157 242:36.41961920665744 245:4.3505334033734115 246:0.8398346986283945 247:1.8666232311729358 248:0.9497574948226358 250:1.103982620402485 252:1.148159792867611 256:46.12202703884668 260:30.511246277480424 261:1.3760323508874033 267:1.3095986502298718 270:3.7503073441768056 273:0.07346668187764685 275:3.120462614863605 278:8.096679820914304 279:3.536327909308827 280:4.131805080446943 281:0.6541194993111532 295:16.301098207011766 298:5.531449862251044 300:2.1138893823222777 301:1.8672841353897456 307:9.359323157140976 309:0.48120834329634504 312:1.3155601763385236 313:28.922331698322978 316:4.800243114762181 318:1.1689024341560086 322:43.0370670362188 327:2.699551895791531 328:8.916938710919949 329:30.088794162297724 331:20.93761113049509 333:29.3806038273335 337:5.328768136713005 339:3.8455549339628257 340:7.214490850475705 342:1.104686193882942 346:13.464879886084686 349:2.4082245875644333 351:16.986033147343505 352:16.508954996874976 354:2.1856939187057214 359:0.7650810010875768 360:2.5687718495697314 361:6.246320303607247 362:21.588225744511753 363:14.602976079361529 374:5.163838550162796 375:1.180560388529715 376:1.365287081711748 382:7.527227018376847 386:1.963784960304046 391:7.21141615218511 396:1.3841563297614898 398:1.9808965622093593 401:8.953573658390507 402:3.4956913270190983 405:1.1923459041558493 406:4.515798428754754 409:6.794995853092074 410:5.175644914671923 412:12.949952252040694 414:15.207877443507504 416:2.184041047172394 418:1.7672668230662574 422:2.7861799324130225 425:10.630257537883896 428:12.385821155383399 434:9.046443154749273 436:69.77472018636473 441:62.34485250082286 444:5.051256039270021 445:3.660644076770555 446:1.9659125550461454 451:34.584785347602065 452:4.382689333942 453:6.5379840838499765 455:2.4678667846790825 456:2.7679948360056574 460:1.759308635054238 461:7.111021041035498 463:1.2135760216646867 472:27.246988832334015 477:1.8224155000796411 479:1.5916598355612164 480:2.032022685842511 483:1.6885987762669807 487:5.4848939735462166 494:24.832620423496625 495:25.34250010881072 497:8.578214852274845 498:3.1026362912112244 503:8.913757790804643 506:0.8546229447173611 507:3.687432262944059 509:6.222498851392404 512:14.676321131029486 513:1.4402618292876788 518:2.6129974009713894 519:2.9368124527504076 520:1.9931442636628587 524:1.898710444798441 527:6.789732313829246 530:1.342339453203936 540:24.018349927334988 541:1.410257227972768 542:4.991472612916323 547:11.117832583428482 548:6.340257624243351 553:3.606280133519398 555:1.2687208127459153 557:1.9301757876301662 563:5.556799919656438 568:2.1956502983863806 571:1.7995810762606015 572:1.1957916899741505 574:7.661915591505996 580:7.244339548907652 581:1.4088690846005403 582:2.518531868939452 591:19.17167954753187 608:26.21770216126609 610:21.670845403417175 611:1.7520045346583129 613:1.6431216412823175 614:2.4402026436591795 617:7.0822858312875265 619:1.8646424274380757 620:2.9234947198972536 621:2.3035422787732336 623:121.55608535014794 624:6.780977604092465 627:2.011350527009213 629:1.130697769579962 631:5.660235709523464 634:15.741945310848592 635:3.920107410218837 637:1.3701997714388519 641:4.032463595707426 645:0.7431673743303192 651:2.5486917585094178 656:1.4764016304310161 657:1.8960077989817932 658:9.732570913700119 662:2.5123640617620486 663:1.6650927667464779 665:4.304161126658034 681:9.619310607069758 686:2.667529525628266 693:3.526830628540828 694:6.424262939648997 697:300.6400604039719 698:3.1264470833748113 700:2.7716154961644768 703:1.8759049721494678 704:9.163696117939118 705:1.0755422435326454 706:3.7465522948782337 708:1.3715431785390972 710:1.838502170985265 711:10.894415224469833 712:3.1475622651768016 713:29.41550968703326 716:8.324103014759313 718:2.5571151888042722 721:5.878857453949971 722:12.607301665733143 728:10.173941106401948 733:7.38085551467015 734:1.512133174698521 744:0.8886157373946222 746:1.396905954595009 752:1.4402618292876788 755:3.4185222381187303 756:2.3333729161414323 757:2.394857199597555 762:3.6302339720163226 763:5.620441165751424 764:10.64357674236426 766:41.32703451273373 769:215.85518730015724 778:2.361012256881866 780:12.804789420201775 783:2.499083793614659 785:7.107175957320461 788:2.8107494386406833 789:3.494922656507049 794:3.5211570563017776 796:1.4308044149375654 798:3.6915899779665953 801:96.04064435603885 802:5.983507548594193 815:9.464836621445727 818:2.678892387998745 821:42.91673093724779 835:2.499083793614659 837:34.543803305313695 838:1.7364892226157527 843:5.9084202688081096 850:1.0938342724323942 851:6.452734913903834 854:7.31499141369978 855:11.31622056082447 857:3.143015197881959 860:3.515501942559967 861:57.961873150747884 862:4.251966701292188 876:12.582099534801857 877:7.8346746060094645 879:2.6140917314091356 880:81.24398594594152 881:2.2751699392223728 884:3.6222128979681423 886:12.195542788814313 889:3.422084756673005 890:3.0733412337199506 895:3.379813346929973 898:2.3619423023441084 906:3.2572945425897055 909:3.063208124773198 911:2.8432567479150497 918:13.187447147703491 921:17.238535218794432 923:6.435306952253923 925:4.354387430991579 927:1.0001139622172102 934:18.64877471893814 938:7.752973269923269 940:3.530623322010327 946:2.6162826695445376 954:59.217239382875796 961:9.740510055985803 967:7.349828028631615 968:1.6397743957767514 973:3.526830628540828 974:2.088914289044004 975:56.14709693214627 976:9.62701226606606 980:2.462890240424578 981:3.089389967196425 994:25.069118619581676 997:47.34898315910837 # aggression
1:12.441704336119384 2:108.14385164004591 3:13.173647743698186 4:162.47611813536182 5:107.07877898889251 7:8.601244408667554 9:1.124604573812766 10:13.031166640921356 11:21.553589884406126 13:8.197812896274279 14:1.031538371060088 16:5.242489328844151 19:0.4484602299597897 22:1.2272843861338276 24:32.63073728143894 26:0.4789007791617814 27:100.50440691082643 28:11.960140039292877 32:14.281452701255239 33:43.98728563296566 34:9.602507298203797 37:11.62914023976056 39:15.547172772309825 40:0.7778790893830015 41:4.405764344400625 46:115.09478927735734 48:28.569706608525298 49:0.8239002365351388 56:57.980135002205316 59:1.5937724514332112 60:2.237678033706762 62:1.6797146718529905 66:12.80402034935477 68:0.6696068853354327 70:1.6419136778858563 73:21.03967399586267 76:21.128357788440894 77:2.0165903296027126 79:1.0007644634082806 80:10.545113179613852 82:5.437044548885959 84:2.859055329522385 85:10.636269773189353 86:1.2004920959686527 88:12.647834307620863 90:7.229150005550631 94:7.544292157443512 98:2.351460644463858 100:18.84235339054659 105:9.911269911146062 107:24.175198217012227 109:55.46993924983884 114:59.24412983538204 134:6.5705995789893565 142:32.149258670125796 143:10.994584182609806 144:14.81660592070293 147:2.1264715491691417 148:2.0638051746719204 150:11.435411322321398 156:29.45309177288763 160:2.751411893084028 163:4.857835789782221 169:3.466938957992892 171:3.537955446343135 176:22.96714642795401 180:3.9831782992387486 188:2.4682059736133075 189:2.4449788746269006 197:19.16245762888393 216:7.824270035639755 217:8.8922411130655 220:3.845120070093248 233:6.471170419049081 234:4.8599204962366125 240:4.143361046655649 245:2.9030648055336057 248:14.445434083805518 251:2.7664713289626515 253:3.646530352682105 262:4.018389667682527 263:2.9756706389659557 265:4.60823920794171 270:2.5841671198327285 273:9.465012342927798 278:12.393480702434292 299:12.06806879687532 302:2.8121022440922787 309:2.0830339794569848 326:13.52899016454867 330:221.66620994450906 347:4.977341154472515 350:13.716789684943983 351:3.7100441755500104 354:11.107761195607768 355:11.95131962044225 360:29.45770369269976 361:3.890733248545044 365:5.681494499602297 376:23.751294880173415 377:2.669896829147417 382:2.519135965333193 383:23.13975279663574 386:3.9598154722793937 402:2.4475785820820364 405:3.052089085243637 406:2.9902183325506835 411:14.815990187444582 420:3.7846165825392726 425:3.5537855500559554 429:4.1160926956165 442:3.599542994208851 468:3.152693771543695 472:7.222059212043374 481:3.7437443041917753 490:24.564882782582192 506:2.6182659993690924 514:2.2504726718459396 516:11.336706861446654 518:4.676906594499093 528:5.407307445093313 545:4.015910530454363 574:7.68339105187345 596:27.363970084894024 603:11.90698521168155 610:3.377336768913949 624:11.02026361290402 627:10.707704123528481 650:6.543447468640121 653:4.5553051559350095 669:7.691838878082289 675:6.025666541183561 691:6.079566739769905 692:44.07470886503175 695:4.507088931495962 697:21.55817090216223 704:5.379526644590773 712:5.249633251462319 721:10.063935319622123 726:3.596932986087986 744:7.894870974144397 751:12.702940006305226 756:4.371597486651322 766:99.44447183211318 769:22.703319895721464 794:5.643502364906036 795:5.738895056758966 801:3.2905392651478755 812:58.449604108572 817:6.300432231008541 818:4.748213821470924 824:16.19880817757726 848:5.144762836613286 853:3.2618443797819263 871:6.124815591617649 878:19.66927819286012 880:12.369865785689623 890:5.170825352706262 905:5.370927840764807 927:2.809237831454463 951:21.390490304137778 952:23.342859780397863 997:210.14282706715716 # agitation
1:4.106512368122212 5:8.41014495180671 12:10.810447830547627 19:25.18917345983014 20:3.7599228189721288 23:4.477804486498527 37:13.72752065030744 38:17.09249866468184 39:4.906593813797483 52:5.412489776951381 54:14.588101635401369 63:11.957072620153726 73:15.429543216790904 78:13.80019187763259 97:48.90731339524988 100:34.46256865782654 103:19.927456746334762 118:25.18587821941775 119:62.92749949711935 136:14.007877647338546 158:16.092962257265256 169:7.204477084903813 171:17.396609185414263 176:63.44684398795628 229:20.179526725638564 232:6.385292917049349 284:22.818974113838777 299:73.62413729140957 348:9.249581624164088 356:6.462505169401973 380:22.32519066771524 460:17.798307424468913 466:15.1132227001985 627:7.781029908778229 635:51.146243082752775 645:15.053347778151977 843:7.468725386907246 876:24.739368257131336 # agnosia
13:5.145389866478161 23:5.36366957783723 25:5.691827380859037 28:133.34062116170048 71:5.797066195323809 89:6.549360555045358 102:5.245617956501229 118:7.039892508612447 136:6.498239581685245 139:7.798757718764533 146:7.758398651634097 153:6.052801230225034 220:19.924430499005023 221:6.979450606407885 223:6.621093174189958 245:7.503562484887416 260:8.426715655654737 265:9.311454048452697 302:7.403712556486689 309:6.5813425467902045 322:8.15140548473917 329:8.354574675920361 361:8.562297979011163 393:10.271033481498646 441:40.47482365442003 524:8.55743681071204 574:7.12871881837845 596:8.80630233518626 611:8.380302409933195 659:8.183290524002157 766:8.95191059450721 769:7.629381460275116 890:9.891533529082457 993:12.17278132874114 997:22.544866819162046 # agoraphobia
1:58.74883084180312 3:7.406707209741223 4:3.474403443340173 5:26.404415221582934 6:3.7190022886753833 7:20.677206998709213 8:9.576745978310099 9:81.10466218140564 10:7.334293501947044 15:31.74657867466827 16:30.75664391056105 18:33.54814571485244 20:6.355896506186658 22:2.7479621132236747 23:7.764169391503387 27:19.784683780188292 28:9.93198061648856 29:2.5819013582619106 30:3.6525497656022314 32:2.690558670953524 34:46.69704914637774 37:33.45432611005533 40:2.18079700768012 42:2.7354088056301493 44:9.808620845506995 45:6.687289954140967 46:20.78647007658978 49:26.497841466055434 51:3.850850832149417 55:4.235808747692531 59:3.1798295835798047 60:10.49526985252022 62:3.278475611513807 64:11.281858142345936 71:95.6469652447027 72:2.3821774596637977 75:20.910577835403878 80:14.157191250906612 83:3.114567572851702 84:4.572322327232801 89:10.081228312331401 112:3.7953490805324903 127:13.875341389930911 130:15.542914793247478 140:5.474276936359957 150:9.573985977550727 152:15.919935951566556 174:46.50371614212834 179:18.53012332185425 194:5.023700200311476 206:15.858358245142076 221:10.928646105559352 237:4.463420553965105 242:4.426156695814061 286:72.26045451957329 293:18.485985037463703 316:12.474928702748318 318:12.223926062434703 322:5.250693433018255 328:7.051326966600515 340:6.166044601209006 363:12.445038893392486 365:17.75636448404949 457:19.74343395592772 462:12.775655669372206 468:12.502891934916706 498:6.9979175767338075 520:5.759418119231419 544:21.45445367326204 605:19.798083016823842 614:6.269729401404033 622:21.819277077085037 624:14.639813031734862 657:14.049705091968415 681:7.412458779495465 692:5.587123140415285 698:76.95153601085569 701:4.733995090476599 708:12.756016415559946 741:30.056563804224318 750:13.139662124586895 818:15.845649700001672 829:27.766808515358978 868:5.291108938681468 871:7.933440685064733 882:32.09289074518714 896:7.501236208622466 952:7.402619744839716 963:13.758801366697993 991:5.490307871242169 # agranulocytosis
1:7.38544229599291 2:7.261241927651355 5:15.128815231975132 7:2.6932070090708726 10:20.82171145062819 12:2.345064544362444 17:4.393610347497221 19:11.597430152474208 20:2.0990615954044296 23:14.558599876042598 25:8.760339036694882 28:26.15415013398272 29:2.747941310461423 34:3.023649138347182 37:10.06951575073316 39:67.94271264191848 52:43.2569127556582 54:36.55567564552426 60:10.860750631866265 62:3.4509450098377914 63:46.84190002040039 64:4.463170387843812 65:27.83962181385456 68:2.1926813488917993 71:3.1632123674746593 79:2.633596745605629 84:4.751594114247068 85:3.3654268278528967 88:4.031797298102397 97:104.69862879639336 100:18.38550605085884 103:26.787572498570313 105:5.56176852202914 107:10.009226249448723 118:4.348541322481673 158:12.401591053316597 176:21.524982960115825 185:11.839595185134321 192:3.5973240090527483 197:4.048284386413683 200:7.016688113910353 215:11.481976175605626 222:3.456419779204864 233:3.8167071116466342 237:4.642288961747143 239:5.375319892863635 251:82.06572090291502 271:16.95915502656868 278:16.402958105356703 279:7.647009807845351 298:5.450853186276791 299:16.07383290420989 306:7.68586938826247 316:5.049807711411075 322:5.432009754556622 323:4.342398720534841 342:4.84060458865099 348:28.918416620424882 355:37.56676102121306 365:29.672696991552794 369:7.225735055043248 370:7.9437059043531795 378:10.38976699765877 382:4.385836644263135 397:6.936126733583495 416:15.096721607948725 438:14.62398580506895 448:14.393793591923854 455:6.4840597668136875 464:6.312013608021926 465:94.26354200296704 466:19.589186459470664 498:7.182102000702765 509:5.823197487958816 520:5.941851255495273 524:5.831149253124665 543:4.68741545153067 547:14.07056869696295 568:6.175809947945629 575:5.766897788324881 645:79.0387869452495 804:6.169150309626027 815:7.517694161718034 846:8.8214285951466 876:9.10501184850101 887:23.54273859482303 898:6.364878704258203 970:9.461157278889948 # agraphia
5:16.211289406302228 6:11.030470341539191 8:44.88244730268014 12:2.5900498768367073 26:12.56611353430198 31:4.494027916852417 45:35.86058422009674 50:25.96213664262974 65:8.04631282564656 67:16.774565494857075 68:7.430884291284972 70:3.6673317602532243 77:4.096752484203103 78:3.991627567547014 79:14.97053691025931 83:3.5444844113193263 110:3.5824285895194956 112:4.23599458867529 118:20.400949327139394 133:13.064106969119134 142:4.086913116849184 148:4.149872183357358 155:3.341682605160045 213:53.975825656899225 214:5.374963340867227 221:4.557124917914909 230:14.079733438261085 233:18.74455340300978 252:13.090840418544522 269:5.754185297988047 327:51.48794737503572 341:58.77211103687428 345:7.539844763120013 356:51.37549525679563 406:5.161505247334518 409:6.401975637660642 450:43.40920691987039 497:5.032441747255634 506:4.761256156388302 558:8.374942339908905 575:24.754585964825722 594:6.34233738573953 618:6.214721378717783 640:4.614799175070712 659:5.735631287601471 670:27.21580866895533 692:35.38369591988539 744:4.81033079796898 797:6.401044089957532 831:7.1865813637724285 859:17.83771755447975 933:19.843117867277638 934:6.346860344450555 960:23.276542319460095 # agrobacterium
2:1.6431729826153971 5:33.57199164301881 7:2.3369393787491286 10:2.046653007018195 11:7.952577482696663 12:0.32238578206955604 13:0.5125603065119041 14:0.6244864281231284 15:0.08452762940673166 16:3.4580984881136425 19:2.1901273985373226 20:0.15037025056047174 22:15.994880234630335 23:7.890485652427189 24:33.266858343685705 25:30.715620929232777 26:0.8486405024165431 30:17.299280899939607 31:10.128597746425791 32:6.275420255240932E-4 35:0.07433961696169135 36:2.568663242894939 37:4.71165701099262 40:89.43211516771122 41:0.001183120132992275 42:5.4097977779840365 43:0.018566521717348967 44:0.2171859490649256 45:35.43308961348083 46:0.8998067849153936 48:13.997685988466099 49:0.37055545071608365 52:8.010298765656582 59:3.858568557208806 60:0.3753859488391526 62:57.36734614436453 63:11.838298363060824 65:0.43425263008297477 66:23.91035609001414 68:48.67637423679558 69:18.26269823740153 70:39.5299833398619 71:0.034915562023774764 72:13.533353215499895 73:0.6231696294773486 75:52.55735234429454 76:6.917284441230304 78:0.2108138322792249 79:4.516159647276268 81:10.11730795398613 82:1.3553994833906011 83:14.202479866124479 85:3.892442700237977 86:15.775693543986659 87:10.439528749322044 88:9.40656807835874 90:1.420244268078479 91:0.7845865893682864 97:27.573220855041786 100:5.420476410872094 101:0.2711775140599721 102:0.6031670249046789 107:136.39985848235514 111:0.6180262312009004 112:5.424301918648384 113:2.530176006130884 116:5.1463919944791305 118:6.4221051785610435 120:3.1463576306840664 121:3.2063354975669305 122:8.172769423482771 126:0.7210807042118879 129:0.08978367586355496 132:2.279655599798261 134:8.805687964236945 136:5.052483788622501 137:4.59859359377108 138:1.325815536353766 140:1.4450235391981716 141:1.667859465882786 142:2.1214927647934956 143:1.8136627687643447 144:3.62200414467378 145:10.422923426125633 146:36.96888736836869 147:2.3232772850401187 148:17.63429648127278 150:11.85238725219352 153:3.986712374058326 155:6.029956588560333 158:17.566130361779933 160:0.7030829070310018 162:56.49957876911633 170:7.36706449594011 174:6.421135411410056 175:12.41827144538575 176:4.026674964804313 179:30.220137086057477 184:1.1976552334684263 185:3.292326668020362 189:0.5001157892100367 191:1.0639643411840518 192:25.499168231812007 193:3.8555514655892837 195:0.06764602222568165 197:9.467161817596129 200:7.763107145514008 201:0.6484354952995882 204:19.116478339807315 210:1.3974874961814665 212:2.956340834555933 215:10.701350724625835 216:0.6204708222687952 218:29.810350239983194 220:22.219480137245434 221:6.265879729372932 222:1.5881450422254138 223:5.356743254527288 224:2.4132804124671114 225:1.5176245196784948 227:3.6128043812918174 228:7.079037995745574 233:2.11172233227214 237:3.436578245196502 240:6.030230346646911 244:10.922940015862107 245:12.26975934617598 246:15.833091756686192 247:5.469745475125817 248:0.6978997312684452 250:3.77278452072064 251:3.4538288091093023 253:5.08500482016186 258:1.264854279502211 260:28.270183095781203 266:2.425613226430124 267:1.0285239197401577 268:4.827497377236146 269:1.3082332094119364 270:3.125692367186035 272:3.0617510334135045 273:0.9658416611617631 274:4.570626856327328 289:14.888167415348521 290:1.6971715856264793 291:1.317525884028353 292:2.668122807775916 295:1.3010574650440287 296:2.3013543327019748 298:9.46318372061437 305:55.369656353439474 308:7.227726407988012 309:27.939272860665902 311:7.716004518857878 312:31.024353597764414 313:2.3827229792755884 316:4.137206014501301 317:1.0639643411840518 318:0.8980802299394793 321:1.0656053172584834 322:4.814705389658895 323:43.50323295506346 324:3.5853918145976467 331:0.37979027763473827 333:14.999093155336771 339:0.6236614222664381 352:2.7775240220664057 353:4.443810432536267 355:12.725028536096593 356:0.7224824209558728 360:6.965389749617462 365:3.20106352349278 374:4.490345268715137 376:25.18875386252449 377:0.6471637831760245 382:0.5473511619571364 391:0.4806494384858364 395:2.6902404120953727 396:1.0981439491985716 398:1.664413468965466 402:10.428195687118446 406:7.900037332365457 410:1.137007947932639 414:1.088441276698375 416:6.151244399440522 418:10.098591951879815 421:11.16063138984064 425:4.910174266262428 428:1.8013936447989225 429:1.781691492654586 432:5.449788501333626 434:0.9001524888727761 436:4.168785032108658 441:0.5900404678959631 443:4.066948173709173 444:13.754013803994292 448:1.5721349555506223 449:4.893460161510759 452:0.822692774771796 453:11.001813973785112 461:1.9718921378782497 462:1.0934921290080102 471:28.827937162865428 473:15.164821328715322 478:3.5793378411610384 479:26.852450482065922 480:1.7135061229233783 481:10.121612902162065 483:21.20180243632039 484:1.0155521905530986 494:5.74263875540078 497:3.641271409439641 500:123.29165160898663 501:3.103317598113057 503:2.801172820868846 504:7.474923669090023 506:6.811206953563279 509:1.5791989182900141 510:0.9844216324458605 513:1.1507349332629773 514:0.38274851581865904 516:11.830694927176866 517:6.052374079335737 520:1.676167329541208 523:48.9991889341633 524:1.5856551587497505 525:12.351313300220932 541:13.941467712072946 543:7.339629639253554 547:27.987243001452725 548:10.700212166150262 553:3.249211163866296 555:18.652287679704706 558:71.13375722149489 562:5.979686715723514 563:9.502046243713968 564:3.9168651185561947 567:1.1971897375463272 568:6.175983372937092 571:10.208335637283795 572:29.95006370968719 574:0.5765775850000854 581:1.1212882454377766 582:2.1838340101376463 586:15.148420694914734 587:2.176843971865967 588:4.9657379705876625 594:5.976344404625663 595:9.10222551342523 599:2.4843216447998726 615:4.883949801362782 622:14.051879897487536 624:1.8244902932056097 627:1.6936473542552246 633:3.0452150732492673 637:19.283207131514633 642:1.1525191879757517 643:1.8067476810865182 647:9.406356591404364 653:18.921005237567446 655:2.258771896239694 656:68.2695702853468 659:1.293926654617893 661:4.707524573010701 662:2.177840514163707 663:34.037764521839414 676:5.546439655966164 683:6.759617233976697 686:2.3288224702006843 687:13.590610708524688 693:48.56773691661506 694:1.6671695361154344 696:19.510214878969208 699:7.206093780989872 705:7.651980542453181 707:7.472337944932415 708:38.091636230060736 710:1.5280903249478237 711:9.82020254309375 713:0.6241535563681754 716:22.20554148459645 730:1.9632796800715853 734:1.2183365014932237 741:3.494551015170116 754:1.1096516258692075 755:8.732875234379481 756:2.00422389510262 757:25.233641460762485 763:4.935416455294799 770:2.094529645259304 772:4.627914126578824 777:11.698836086476867 778:6.527134834053448 780:1.9226615758228949 783:2.1649379214691473 788:2.4685270102568047 799:10.03963784304894 802:10.15528262957886 805:59.068290780935385 815:3.060861680050217 820:1.9710285119063617 825:28.25256227458649 828:253.77229686387253 834:2.5089397505691156 837:4.4872201672677745 843:10.04045368727503 848:21.288415352213782 850:7.719873810497046 865:1.747528153631057 868:1.3010574650440287 869:8.519120596167811 870:2.3410065132512257 872:3.7630629479584474 877:2.3004089488811488 894:34.246580928532374 895:8.65303847606616 901:3.8645742043898683 909:2.7154946300278624 910:11.631307738018702 911:20.40654948064833 912:1.533666967544444 918:12.086247513289218 920:21.4615453926555 927:40.5197362299767 933:3.7384356709060245 934:1.7847038629288647 937:4.571697693344348 938:2.2629894187465633 939:173.04088106203366 941:14.115769830626887 946:12.902470008963409 955:19.760559975928118 956:10.704903777703448 960:1.1565447518247016 962:23.071258914868036 963:5.2701951236950375 973:3.1709529060465056 976:3.137709118446009 985:3.973851318969066 986:2.664009735434583 995:3.568204335144585 # aircraft
1:2.359604877239871 2:50.73409957777998 3:28.151078687002283 4:9.84968477551647 5:20.7905860978787 7:14.153168740446322 10:13.709919819788055 11:12.382000351940263 13:2.503716881183525 16:15.730067147794912 17:57.72977891839777 18:12.97579068449662 19:6.074098964019952 20:6.582689896730475 22:2.8579039881496286 23:2.702992245332151 24:2.038544746646533 26:6.177847648833244 28:3.743600624103662 29:14.330101618269206 32:2.8001018512711973 37:9.9444748279274 40:7.10621729232961 42:2.8452647073536363 43:2.5177445388408772 46:12.470996260487764 47:3.5952102037734277 48:9.022844589068214 49:34.769930930070984 52:3.5878662057866206 54:4.044213227910449 55:11.421812122092089 59:3.2923607611157943 60:18.53147305807793 61:14.060833609877578 62:3.3915099136397617 63:2.807618991991891 68:12.511976815227198 80:14.400862769777607 84:12.110849127326887 88:3.9711466332894916 89:3.8160736251537433 91:20.637387787876467 93:14.041191079424134 94:4.302618913250658 101:3.8058134223911146 102:2.5949460960588753 104:10.521596078454653 105:13.755016144254736 106:4.030363257987833 107:3.605050479611907 111:4.440725974735969 121:4.443479069865043 130:6.505463757999807 138:3.204518919535695 156:11.997904526929835 158:12.274746550529784 163:2.9280667192885685 174:11.287780675037947 176:4.924480819577401 182:13.278316796156293 188:4.269395616348529 189:11.20000477744273 192:3.537543793453404 206:6.6620954115583295 215:4.320196152534978 219:4.079311805121301 222:3.3969712427285996 245:4.7368094443094 247:5.730619976155663 252:4.836784642235425 253:13.795849911563911 260:5.639900590276041 261:5.131946989227767 272:4.356241817103174 274:13.21561224090856 275:7.138028047376324 279:17.956563804307788 291:13.617399220857228 292:7.02365498939228 301:5.731400845562693 302:12.008604614194457 307:7.400029151817503 312:5.054921776264884 322:13.492322130790075 339:4.44978740221325 349:6.354041357727204 354:14.972605550740733 355:6.525397291497552 360:6.533665040010261 374:5.188036593524671 376:5.118322909271076 384:6.285147915026109 400:5.326196916300308 414:13.004360754117432 418:5.61254919166867 419:5.360602809972177 425:13.599860380966836 439:6.027217401671821 445:7.7154059013296 454:24.39274410947469 524:5.7684655385613395 540:5.714294869754912 549:6.037265365530484 580:6.301880255634535 611:23.379959813644675 621:6.2358018384032565 657:5.765283025762246 692:5.7065696778825075 696:6.608470843899075 708:12.998589444236835 711:5.514557021614725 766:6.1572322403179225 794:17.924147956209264 798:7.74815166854172 821:15.543487933906878 860:7.56138449105829 865:5.965357604905001 885:7.085495781855521 934:35.2160641400809 952:7.523710500372165 955:6.672237166230733 987:22.71602487651055 996:9.041258486454993 997:16.818570555228373 # akathisia
4:7.079420189672175 15:16.517708881310856 23:6.126336713276528 49:5.731446843437089 64:7.930965341874645 93:21.372479236987182 105:9.05910750027742 176:19.903159997736328 188:18.544384143219904 217:20.02817567200843 313:10.282551038221126 389:34.93391401183892 403:20.33847290096502 565:26.797682887420933 595:8.81500528657481 674:130.28371634154522 697:10.510685088580521 # akinesia
5:9.86094742940159 10:2.1800933926699186 11:1.5492095855957853 14:28.62880011307713 15:0.7558387981923554 19:1.1324405153296306 20:0.08352024405671778 21:0.5398679076000464 23:2.514758316745166 24:23.723360634543354 25:3.030797551352507 26:1.1986438158669799 29:0.3677187844589696 31:1.4011121701871803 32:2.6780653831241166 33:1.5605614584948548 35:4.580349808313236 40:1.8376287053559968 42:2.7546360652401516 44:1.0241193826906079 45:0.13635816919618884 46:1.9903166110485084 52:0.9528656983358483 56:1.2867863658787668 57:3.9494666446444184 59:3.5311672508358485 62:22.998049058575116 63:24.685156328033045 66:4.85520506731768 68:1.6081468070897682 70:0.780933737963864 75:0.36716961090987676 77:19.35348178095809 79:5.356951276369515 81:1.3986523499565022 83:0.6977941435761877 85:7.41276059771353 86:19.533190663680855 89:4.474827013856835 90:15.591466047017343 101:1.1166846716605272 102:2.3353422831565407 105:2.55278126858948 106:1.2920041185266065 107:4.0908820915171855 114:3.4825820389564988 123:59.910165996706695 126:5.939368018983001 129:3.5979457840889957 131:0.782268086429882 134:1.1177451254931046 138:0.682851823764425 145:27.966508917375517 146:2.0937661145097413 147:9.10647392524226 148:8.905125045828498 151:0.7804894306210728 156:1.7903735773240685 158:11.661584484448266 159:0.8197406417656817 162:22.629297460661935 163:411.0371123013617 164:7.948379043496307 171:7.474911599863739 172:9.981225865084237 175:31.043662269423223 176:18.3652930304028 179:1.3756698257897677 181:0.7531132898409302 182:2.3409554506437784 188:1.4849630965463632 189:1.46431320030086 192:3.969058194354929 195:0.7133044980072893 197:1.2581499704486654 208:9.854173282019145 212:10.261527409399651 215:1.5267291208974614 216:1.630090494373989 219:1.3310156438454357 221:15.60396116086738 222:7.672263561972378 223:1.1775535647060043 224:1.230700762975827 227:1.833080689980499 231:1.7711665583976666 232:1.7011640229991365 234:10.133075244639421 237:1.7446602568421672 239:7.2954067066977855 240:15.39643503165552 247:2.763786398084709 251:11.135337345829038 254:18.784680688252838 256:0.34212830183193277 259:3.9672753902114377 262:2.9247759153651325 264:6.03980871571348 270:1.58861867095159 272:5.475906587784869 273:10.438731968644667 274:2.3133391292509313 281:5.0555233395177 293:1.3642122538165513 296:9.065379413334451 309:8.966969269475532 316:2.0960798911684133 321:2.1932706894064293 323:1.4946810475738492 324:1.8193280000036824 332:2.8176709251548524 346:1.8277158528346027 352:27.80595976077504 353:2.24977956180344 355:16.855579728102754 360:3.51253665688816 372:18.129726301898764 374:2.273103364789651 377:5.722087581367837 378:1.1038334507758982 382:5.416673148124333 400:7.32084345626668 415:8.679185233366601 418:2.6557862718203937 424:5.031984804286972 442:2.526663528508837 443:12.182646470681684 448:2.783239425930913 453:8.48726949556177 458:4.629189389397744 460:2.6471077804991965 462:2.2268154704903806 463:2.039323117850725 464:3.2446358657437564 466:15.871132068159454 471:1.8783630115527135 472:1.3788873654638922 478:6.057408984677838 487:2.429846299927202 499:2.9631710496242865 506:1.6192689904803652 507:4.673425705122222 508:1.106558923160584 510:2.094691181161968 512:18.63381252410247 513:2.295205466345345 517:8.716656505865132 522:29.98753386533237 525:3.383204046265439 526:5.124638240089584 527:8.747274022014773 529:3.062391244055607 540:2.7488169705062195 543:1.7829536739896321 548:2.8490704514905105 553:4.590056742511009 556:3.0909877338350387 564:39.36908415984264 567:2.35027414713862 572:6.503499861496819 574:16.175652021575388 580:3.2941808887653523 581:2.26010071206208 588:2.5113223465496315 589:5.905810818433283 594:8.636826050941368 595:7.194293539864837 615:2.470344896764688 618:2.8996685994709823 625:3.7817946094053645 637:6.933448068140991 640:1.4988271854065434 645:28.324732439535254 659:7.464765858670951 663:2.544026760808316 683:1.603367767720799 687:12.583105194549841 689:4.6480186627808715 700:3.725299767963939 701:1.9774728464563271 703:2.773843866224836 705:1.8803488834639637 708:2.218231797010682 713:22.753214189788572 721:2.622664370038886 726:2.5241987636752703 730:3.218979637230854 744:22.902979144491546 752:279.495993384144 754:6.997123950043414 757:3.3290352717866174 761:7.5714716997989315 775:20.321561997456655 786:4.387605505586828 787:2.485885122791824 814:101.98522084354298 819:9.327948639499997 821:3.371819940623107 825:21.201456043528136 835:24.468295376344617 838:11.325552878064293 853:12.680507279431309 868:7.4825400821764845 869:4.289851046612686 870:3.6293949409833974 873:11.474244202622039 878:3.2941808887653523 880:3.703947350599002 887:2.6298919970867334 898:3.2941808887653523 905:4.235295947636683 925:13.440784689230053 927:1.7922349701099511 937:2.313875795148826 951:10.338166696145384 958:16.156454889974835 968:13.690990796024623 999:15.220041800713068 # alabama
2:3.4554631120663513 5:2.320096004044654 6:5.05887159954387 11:9.146727182395502 12:3.442035315370076 24:9.00954164673808 26:8.601879072579878 29:3.8689684909822395 30:4.990207123060832 32:18.51428980565729 42:4.031893081713007 44:4.904173073342561 54:5.274816764322631 62:4.6019763397135645 67:11.413013368302455 68:16.298937888181342 76:23.82230678304576 78:4.8885389870396345 102:10.248309902329577 124:16.357414977372308 148:5.049934236191176 149:101.33785415408857 155:4.222258793104951 166:6.244169280207321 236:20.08147440355698 237:5.823182402833983 264:14.592652178778742 321:6.34912381188841 340:7.549985182544177 356:5.847534729953196 459:9.455450810687463 485:7.6369206972657215 496:47.10630903306594 509:7.019634260675141 524:7.027661343150743 580:7.565797035346532 588:6.709222029991703 641:21.58871164807021 748:7.03410682499558 813:7.870855779390093 861:7.4576961160262805 878:7.565797035346532 912:6.96279228099285 974:7.251539173869286 981:8.373404731850112 # alanine
5:38.01283096637674 10:15.058806285408833 11:3.041631153745754 13:4.069254402730293 14:1.726417847049628 16:9.617403404456555 19:0.651953000596273 20:5.569933643514436 22:8.595335291380973 24:34.454790320681276 26:75.49983661747508 29:20.866616085240715 32:0.21836767575052435 34:5.2934274048877645 35:9.950977841087518 37:0.6861614401248752 39:0.36842990052877783 41:0.17334176198144696 42:8.547478790732121 43:1.5811042886382205 49:1.3364760914558458 52:0.6558568206635192 57:6.833552297770857 58:1.1464946938189113 59:10.251887612346675 62:25.844951341706032 63:43.477258468120546 66:4.066298522613014 68:1.0510618722246003 70:6.3382764002977 71:2.493219916715853 72:4.03185249442849 81:1.0594755375968827 85:0.4812065428775177 86:8.471717580328802 88:0.9186027517165525 90:41.47234438676657 98:1.0437197792071988 100:0.874368947484119 101:3.682645312910022 102:1.6954002021260919 106:13.10561657286881 108:2.2830136390705613 118:1.1530956007702076 122:0.6853350933461971 123:182.97780197768216 126:1.3997010153453104 129:0.49528481623686305 131:15.113037796855066 134:12.238403749420865 136:7.5067512810295725 138:0.4226755186769307 139:1.74651287213446 142:0.7726185220086411 145:89.8402947445423 147:7.86631000360593 148:12.308533082036785 150:0.6443542907619673 151:25.53222265431836 153:6.328895343210757 159:0.5394406170713049 160:5.066207284101575 161:5.770830525975205 162:2.867747729913969 163:70.24594255114401 170:5.178558416010643 175:105.29830640854938 179:4.266718032952571 181:2.828896682073065 184:1.9597971823123657 192:0.6233989251567582 193:2.800940100114245 194:6.122198157738312 195:2.73196182611895 202:2.161828889434302 212:1.1566883041354867 215:4.601078842488075 217:5.827508151562634 219:37.1674534760511 221:8.815570071259028 222:115.05708838127039 227:1.4657366479440568 245:1.508209962664693 250:5.441299755445849 251:71.60555282443927 254:1.7510464709822586 256:11.64878272238634 260:7.065517086258642 273:8.83127952348893 278:3.28913351507999 281:18.97007766989987 289:6.649602842359235 293:1.0277197663057498 297:3.242821233245716 303:3.2792782739059603 305:2.1245431961106154 309:3.7543538120804305 311:1.5294357475969753 312:1.7721020611101461 317:1.8066842869280508 318:1.6128110464180823 321:1.8085791401766815 324:10.076960908392152 325:3.0233104125688284 332:7.351153790932023 337:1.9624450241466755 338:2.340966423493037 339:1.2787384100190995 340:2.8616398289776557 352:114.49278453978523 353:1.862738505030103 359:1.1630744741510233 362:1.9134859600893197 372:29.260111482529243 376:6.077245721954038 377:1.3082058145510127 378:0.7905123226628075 382:1.1816145462230578 396:1.8460684042972675 397:3.406749700710891 410:1.8906447371087178 416:2.6911566829876272 418:2.2542068436751417 423:2.2221339329656993 425:2.087611133590122 434:5.607396914711533 435:2.0303102479923534 439:2.6254219548186897 440:11.812969560109801 441:4.737665021143503 442:2.129300998317751 443:1.6820352267331637 444:1.8324913648568248 446:2.4632156195843598 447:10.40951283336801 451:1.8886325598998632 452:1.5229536728410356 462:1.8407184165365047 463:5.711311216374621 464:8.236184083010993 466:1.1600154459698415 471:1.5085858192809487 472:1.041241464432386 473:2.1490929017308753 478:10.066706220360638 481:7.028764459411338 484:5.9103569760781465 497:1.4792417357910699 506:1.2645934898582218 508:0.7929652142075647 510:10.996943175656181 512:11.013811461213937 518:3.1356761999378286 522:2.5054602617262063 527:7.875429042832306 529:2.6495452248293776 530:6.022419222439294 548:2.441784395691964 553:4.152408762549184 555:1.721407247316226 556:2.6774493244224717 563:2.0697791061645656 567:6.371550612791574 572:10.745822940372241 573:3.3380100789974216 578:0.9919927585363854 580:8.338403037489918 588:2.1144842977731706 590:2.9520708916078515 594:13.979509366860194 611:6.978509832260891 615:12.226506945814068 618:2.4909978161835147 619:2.3568499910073473 622:1.8987229122166234 624:7.866502182147639 625:16.378836702147282 627:35.47677809655856 642:1.90837746008638 645:45.60811982968681 651:3.0693045968349124 653:3.0201484849844316 661:6.438365580737942 665:5.316875490011615 678:4.04284646124301 681:4.033380262592895 688:3.8624123296948762 692:2.3375354052873205 693:4.071547386681214 695:2.9744534027126366 701:145.30355301388408 703:2.368697824593442 706:4.295022578955442 708:1.8324913648568248 734:1.9832712216837083 744:4.893145633522287 747:3.3571870016951606 749:2.5410415836576288 750:1.99461414346203 752:6.255193429593223 763:6.678698215654753 777:2.7561273417409655 780:2.7588175654280946 782:4.348147300756975 793:10.030788237299614 796:6.232843051313881 799:4.608309059789225 814:11.405832075134734 815:3.9575832522113985 816:2.9052494491515395 825:41.67807961224539 827:3.847032830750855 828:3.0790940385862284 838:2.5608537741347432 853:1.8243137973795813 854:2.910167478643984 861:2.77777596502421 868:2.0766556492818373 872:1.5371052526896574 880:3.2780503674174333 884:4.16861701325822 887:2.2291307845977406 890:3.6086227569240314 894:3.1942304984073138 898:2.8760474719954803 906:3.7967082405030217 924:11.384318731940073 934:2.609814141298417 937:133.94999204424363 946:3.1390647669796468 981:3.625050270304017 991:7.007736524852217 # alaska
5:16.358859283274352 10:2.8395137728255393 21:3.3326991369373506 24:7.282997026756126 26:2.1812150313383785 35:7.845934731898696 43:2.8574996653405 68:13.623101664157542 75:3.033159392902943 85:3.6603402633649966 86:3.171443732902314 88:4.333150777024067 90:2.517798067726437 123:3.563718484758051 145:17.294976536709953 153:17.55784399253024 160:12.630270863378454 162:3.685565626600232 163:3.2761607448828207 175:10.808242957475846 242:4.910148034156616 251:4.958047148733855 323:12.02792088756508 399:7.3079396506195655 439:6.401302841727403 440:5.63758483540662 461:15.997314305480806 478:5.032495852463786 481:5.993254713154081 506:4.797676458969394 529:6.427992602489649 530:22.988066018036967 567:5.645593666524761 622:5.5746954122922405 686:16.827888136788957 701:13.196905572195808 705:12.967404632579862 713:12.375679627585136 744:4.846784175779263 838:9.66821122164336 868:5.781829209500299 889:7.839226919633341 937:33.60825281542121 941:5.591424378434126 985:5.263181453710732 988:7.680012787919413 # albania
1:20.462075480149206 2:7.386227449560218 3:36.82206678670644 5:5.086098908811436 7:2.7524069074238464 11:12.760076113415268 12:2.4027545809607456 18:60.30137901802512 26:1.9688970476099064 27:4.666020071590493 29:14.713592160436987 31:4.290517470852459 35:20.171659594101296 43:2.6330717271597006 45:2.3102799346571663 46:4.9926404404058236 48:3.3106355218000605 49:20.408198602497922 60:27.56786723336457 62:9.694564183850355 63:2.9251671216864117 83:3.34688347373736 91:40.288728190338986 100:4.032324470601357 101:10.554120486722852 106:11.017206117536512 107:3.7270272911810345 108:5.772431205535316 120:8.8632884683686 123:3.331028947241991 134:10.556978203712319 137:13.506412497254951 145:3.3822888299383873 147:4.017970313674855 150:10.066035688967874 151:3.468136779870928 153:3.4653616835468974 159:16.9952228819181 161:5.080935990200473 162:9.568544589080146 181:3.428432233505487 188:4.393787738192424 191:5.222226805421483 192:9.998385227059778 212:4.416540718266509 262:14.836520939948496 264:4.781014663035331 268:5.503641687935401 270:4.519684651579591 272:4.480888843784835 288:17.845294141899565 289:5.548329815702145 302:20.848862365748722 318:12.72416873779882 331:11.008180343876354 340:6.414286615060372 375:5.005573108664833 383:7.585152253349215 398:5.9924185527954466 414:13.263100809092435 428:6.157766724261047 440:22.772906595047946 442:5.597499191185274 443:5.073676265307763 449:5.540367135668865 464:25.766229848216433 468:21.961198216957712 474:7.2205670633622105 496:7.772245695612698 510:5.112370271988805 513:13.433258813562984 514:4.155246468159289 561:14.637617617421023 607:20.92994946667536 613:5.590008527543681 618:14.781577249739344 642:5.34184667315711 676:5.8999403372398564 692:5.833968510299575 699:6.789280426482491 700:50.789347453473844 731:6.473586150422747 748:5.902338901498851 776:6.588761843548222 800:7.61576771701405 854:15.7121803968456 863:8.603872972010048 881:6.331600324047617 896:7.751475482166061 921:7.810193151849572 924:7.9882936251247445 951:7.0029053912707635 967:6.4854502367449784 994:6.0546137040899355 # albendazole
1:1.499524122593811 5:3.1114489323278676 7:1.7507511882610678 10:5.644991420043943 11:1.2674409127451163 12:1.436580515743673 13:1.6298941427121303 15:2.3802098789883526 20:4.71053287812548 21:2.0721265674120786 24:4.697677107618396 26:8.665939462988176 32:1.9016997389826176 34:6.593473568549751 35:1.4411324234298801 41:11.34232663235125 45:1.3549080128371953 62:2.455578365997237 63:1.9086508230313057 65:5.480900088319764 70:7.370112147381311 82:7.1242439411123195 83:13.014264906969215 85:7.285381619826898 86:11.75727248339647 90:1.3448129634189683 102:1.7130619128731588 104:2.953978602788899 112:8.508126185819807 123:12.965126349436964 128:21.41274226822497 145:13.12394632561285 148:2.869000418387494 150:7.819903902263243 151:2.413808209373533 155:12.389948559385259 159:2.4667725598410044 162:7.335803423674368 163:2.020376211119127 170:9.970203021794717 175:2.7404973491085776 179:8.960903676435105 194:4.147221207230631 195:2.3215808210009814 216:3.4667197381635635 218:3.116977388313943 219:8.848685993669488 222:20.317097194614917 251:25.253033029457395 254:27.04648207005907 260:4.636055529661425 293:3.153168782124825 300:5.009846293715508 309:8.37896816618533 312:4.061717036238568 324:3.684298762500093 335:5.4769822191073585 352:3.2124143073971 360:5.518715634228857 367:11.951541052959502 372:18.05358971853377 374:4.192114069901375 386:4.837953014424971 405:18.144660447215337 414:10.962515239077987 423:29.267862426565927 435:4.357645945487259 442:4.469358778233603 460:11.914701619598484 472:8.968955928032104 520:4.871756763880013 522:12.499527180369661 540:12.1381081867382 595:11.226462560502357 618:4.870924961047571 619:4.723092517667764 640:9.266114201878509 648:5.548244619625071 699:5.644678933249191 701:10.405141767438362 752:257.3590794489694 775:4.415901236745334 779:8.626492690620841 787:4.425030250135563 794:6.544606858118686 814:10.957943767047729 819:5.346275763833555 820:5.21898808625154 851:4.875921339654949 885:6.0658497310354855 937:19.17502923943421 960:4.224037959970809 965:4.608409830640563 985:3.9044654394693747 # alberta
1:7.372421049935179 2:72.5874739187347 3:105.59514338578575 4:172.11801271062149 5:210.6355786553446 6:19.041719042882054 7:57.132647808445014 8:9.444309182672752 9:151.51048582901007 10:46.559208698896704 11:366.20839173495455 12:218.5357414666288 13:60.674030706253326 14:56.573546196976785 15:25.615792004683527 16:410.6473620844555 17:379.50462808748364 18:1231.039486911389 19:104.4111325873348 20:85.04864097735388 21:13.228259124933093 22:173.15580929856702 23:15.009143134052358 24:233.91410376154067 25:37.23659994006426 26:57.19505939145945 27:4.218564144307222 28:185.15093266102835 29:37.66237905129205 30:103.59901794188033 31:74.24193507618995 32:121.38325779261763 33:1.8478075436741157 34:78.57321201310202 35:6.818538095618213 36:11.855611499857902 37:135.54462533643542 38:99.72270920081012 39:165.27586314107282 40:35.18360459152686 41:41.0216037282674 42:74.85606479049778 43:2.5361494646021403 44:38.28743343143889 45:68.94499619530177 46:96.25280254277988 47:207.10773260344467 48:242.18694859113742 49:603.9316111200628 50:1.0516934706028704 51:0.9224003007574176 52:13.745340830936392 53:5.330653178426304 54:96.43912225023803 55:0.009035267893602516 56:0.8462314146729724 57:18.915841087372485 59:22.22989376440567 60:66.07298772923477 61:163.3097478367768 62:82.57811361039535 63:0.42730922653274733 64:21.256204371836965 65:18.592738763079563 66:43.89438472478695 67:2.604279878495583 68:43.65884391968368 69:0.0486823586825859 70:9.283127276409848 71:65.90743712679517 72:19.60408667052686 73:6.166991890465106 74:89.23169601883137 75:10.359675083874793 76:33.71686238208323 77:32.109896285267695 78:4.809785458386713 79:70.40990978892563 80:99.85947619733497 81:132.8961987152221 82:13.107208377071796 83:24.444719678443388 84:1.0307989772765487 85:58.66052777027585 86:30.66906418885778 87:5.624338397550236 88:17.199562416486433 89:5.5043993190728875 90:4.482824417027825 91:20.313668926960503 93:115.2891454050558 94:31.575168703839367 96:0.001918459482036721 97:223.66019427083717 98:45.890759306520806 99:1.3054725415072888 100:8.274011596489112 101:52.685658201060455 102:178.52033186233737 104:63.798124673341135 105:0.709242768305013 106:24.526271502812055 107:22.94657090908742 108:389.29930829173446 109:22.58443624049812 110:0.7252618975340821 111:50.92384131640533 112:30.31588310034797 116:2.3982861429499664E-5 118:5.465898932081711 120:71.09377553488973 121:0.025680604543502555 122:20.076055757534217 123:1.576135634608794 124:166.04651454770172 125:1.345522711561954 126:15.953839307731352 127:8.585535823289852 128:11.651040972097885 129:29.15178107898291 130:1.932039256141447 131:0.5056133343124852 132:26.12773052650632 133:17.666170996290113 134:10.13155593096556 136:3.3924960836843367 137:17.075990700269887 138:21.118643440012598 139:3.520091867458443 140:38.07351309836956 141:6.059825515389527 142:18.324118697965517 143:1.3213633385803258 144:132.7289531110966 145:38.455752777071545 146:15.2415538476446 147:54.44160342727831 148:44.662045948945696 149:327.81251935806483 150:199.92696245253288 151:9.278424691087453 152:33.09626137964347 153:9.258074267755674 155:30.94157892268351 156:31.55650448529948 157:4.867307670424041 158:123.10476506922956 159:3.636826533474285 160:83.72053491214145 161:26.67219930850049 162:3.336307765857775 163:10.387988765073679 164:0.8656908522559018 166:5.8618785113593 169:4.400434911066604 170:2.497214397382452 171:2.2798009232399052 172:8.827077209911396 173:0.36334904417015657 174:7.8921694332899 175:34.614887134160135 176:1.4012824728993836 177:35.77654660832107 178:0.5285768473753729 179:9.651266116189387 180:114.19140622604766 181:50.666869129007736 182:34.372393154042385 183:3.813361152764932 184:709.6626040881655 185:0.03866764897045585 186:1.2189220645092727 188:31.154626357705677 189:7.665424724703351 190:22.27148739355243 191:56.88225673038954 192:2.5839232762120226 193:0.1467593208078808 194:3.850411620804346 195:0.11616023470000854 197:6.346148151613796 198:7.666730789745759 199:0.14614700721985688 200:19.00308856972112 201:0.037117731129265245 202:4.92783389406146 204:62.05174612983296 205:11.908091085220134 206:2.1553611004501514 207:2.557679546108697 208:7.185284728106819 209:18.83226477046208 210:24.875562405635698 212:35.49002151740962 213:0.5173744840922095 214:3.568089832451363 215:8.068920195613831 216:25.40903743524383 217:15.2415538476446 218:6.829638421064184 219:1.257413970826385 220:0.006768060011541787 221:65.86182310009862 222:5.379715335447118 223:13.438013598240799 224:0.04237704655750658 226:18.67764007082158 227:10.071502247915271 228:4.929466529136856 231:6.89678726024905 232:0.048707181129650556 233:9.781984165680022 234:5.36449775918197 236:11.200441585513945 237:35.12629181038262 238:1.9650390532505189 239:252.12022159394732 240:78.53951971682778 241:17.32157330783261 242:52.667463831238095 244:0.02822889345083422 245:37.14153966614698 246:11.398822722447026 247:34.5542561424634 248:2.3277813538891703 249:20.563424846560334 250:13.82903528574762 251:100.60415802517132 252:62.79376589506446 253:0.7293391186674376 254:15.550312207200314 255:2.9255850461978374 256:4.291983291974937 257:63.12537163864116 258:4.493144088724006 259:14.437375428522598 260:8.423417155811897 261:52.28520763025208 262:26.43199992486199 263:2.9523871890668887 264:54.580664822828645 265:1.9418796977614572 266:2.287730236370637 267:1.611212634502659 268:0.5918381798447958 269:4.660979008627083 270:262.8902657543276 271:19.395820450273852 272:0.009557683637897616 273:275.86572941168515 274:38.75576458235346 275:10.404738825234464 278:5.308261396218023 279:68.27520253445542 280:9.671353735731202 281:7.074925148799732 282:0.09135843691270758 283:12.140159787224777 284:1.1136951418138143 286:5.186456294389021 287:6.96727547139284 288:27.127233226864387 289:190.912704594903 290:3.322315456697388 291:0.6431335644803702 292:74.70397422635033 293:0.7272794288671404 295:7.485569136608707 296:8.104208632546035 297:2.207300290078471 298:22.172646617308022 300:13.902404883368934 301:0.9530429426048164 302:85.2354358709353 303:0.2953634289611487 304:4.971468101634109 306:7.571924497868489 308:2.170067332439136 309:3.688650151100673 311:7.591344751729217 312:1.624613499855991 313:0.2806700099352983 314:2.1682232634986045 316:15.259694127513004 317:9.180704016128642 318:0.20029043528689083 319:1.562995187432976 320:0.31247833226915767 321:51.769359815891065 322:45.44601342473175 323:27.411641884619755 324:4.664754616219121 325:1.8708740353716353 327:0.2693018394973898 328:10.52768937566604 330:3.6442204826863818 331:281.96059990692476 333:7.647013146603412 334:3.856380144918137 335:143.8781205689333 337:4.242599989087495 338:72.84710634204548 339:42.009679027983026 340:4.192044701692267 341:0.004786346781071027 342:2.8604273516414316 343:8.748508288696788 345:0.5342534669896409 346:2.6032845912438054 348:244.9404920152903 349:1.7233323988266218 350:3.3105907855980945 351:15.409140462246162 352:19.165716592544875 354:33.140475376205565 355:0.2054962363787322 356:4.439911668440594 359:7.963525417805732 360:12.276205362833029 361:181.75414029723666 362:48.49636544983327 363:5.780363776458034 366:0.9282390130480426 367:0.8341457899344031 368:6.824547535328272 370:24.26043946924778 372:0.1456909320291678 373:59.704069818951744 374:29.01167054791352 375:1.3272342189591724 376:62.53718644495531 377:2.137737361740431 378:7.564616411901285 379:1.2555402437243297 380:4.02467789051102 382:3.494101201475227 384:1.6308750524897193 385:0.15894013008516306 386:1.0815183096975938 388:1.6624961536136276 392:0.07794140376768259 393:27.566096035477926 395:0.4500390323382447 396:0.050172609074400444 397:23.641017870290632 398:0.022633757388933858 399:18.88088825631055 400:0.01533659223670264 401:7.926453207488933 402:3.244701944486339 403:6.402683483535098 404:5.061048692891744 405:34.666537063365176 406:1.2462428087226256 408:1.6624961536136276 409:0.060427649883639196 410:0.4331574280108111 412:29.10359896482681 413:2.770470035464912 414:20.081399941028018 415:91.19570826378352 416:0.06865314580228526 417:3.316623509100892 418:0.8248612254809458 419:4.485498174534512 420:0.8785703065821249 421:6.431796777567429 422:9.1115009158408 423:8.16089004056072 425:2.3124106210319337 427:1.1523460964611678 428:22.704741560699713 430:5.117949294840166 431:0.3468720434360398 432:0.940147176904477 434:21.80318702537701 435:55.720754209840244 436:19.099739920444343 438:1.1057361877973417 439:10.057279511309067 441:64.41416392054586 442:18.645603971538627 443:8.464133371082657 445:12.511852666508567 447:0.1848111350223548 449:22.37563137300385 450:3.70814003224059 451:9.653378622598503 452:4.9745212929650195 453:26.625855615918464 454:129.26372960653325 455:0.16618318698810333 456:9.041432906472966 458:0.8432698109907268 459:100.12744282771631 460:4.2002749197778307E-4 461:29.171909590370035 462:3.832534308350383 463:1.3987334909413918 464:7.308400544232329 465:0.6835472911774462 466:13.645010731002177 468:105.48696866536079 471:2.753290790899071 472:54.69916612891235 474:0.4736440974908567 476:1.0636980644984528 477:0.003418005496440438 478:69.84521942934832 479:22.268428461981866 480:3.3659717118035104 481:2.713857608145692 484:0.08248357329384029 485:11.561068673753018 486:15.229152553588577 487:7.2972774145576285 491:0.6204043696492364 494:17.236194042261047 495:22.353562214874366 496:0.8068441151776873 497:4.781395522689412 498:0.48845828043374356 499:9.713577991707364 500:1.7825216735222484 501:22.0869888553545 502:6.2027977712170905 504:13.484196371810153 506:6.090873392025858 507:0.8738415228585588 508:0.7501554840665189 509:3.0090995059737513 510:0.09720002442340875 512:18.990399468115967 513:24.90674786280529 514:61.72055001346158 515:34.066048729107195 518:4.902704246666615 520:0.024763722277941793 521:4.826419569789976 524:30.018278165117444 525:15.9328517638875 526:1.2027216105203877 527:18.39272011622797 529:10.171683882455259 530:0.06429255121957306 533:257.7119674551763 534:49.288837825066615 535:4.441357297906112 540:2.910530152355025 541:3.944411487203927 542:1.9117858217789243 543:0.082661194259527 545:3.318547974775446 547:11.669628362226797 548:0.01697489027327437 549:22.75858428333276 552:0.9625908804499608 553:3.7169384718624476 555:0.09421467250204316 556:0.06501957257087496 559:11.9861226232084 560:0.26374356081068057 561:1.0381193212480873 562:9.971703461428579 563:4.609533340602907 564:1.297387161982237 565:1.2884782765470353 567:2.025609555034945 568:0.0719298470289851 569:13.478674929676993 571:43.88302625135981 572:1.3601151203607613 573:5.438457667697288 574:54.40565456585268 575:34.28214808679224 579:5.244706447040299 581:6.548201268321152 585:11.265822087689198 586:3.218845513287261 587:21.007356887218116 588:7.660658730211534 589:150.69821923711027 593:6.274553663198283 594:0.04744879178392939 596:18.084788397779448 597:0.411765608795624 601:0.4685036209500731 603:8.171016065208553 604:16.125713472783897 606:10.621747934832083 608:4.1652367774445604 610:6.800834937627055 611:11.680831774960627 612:2.082259507943542 613:2.392466023370261 614:35.873424524622166 615:2.28369132490792 616:6.277840671678191 617:4.029490575233954 618:1.1204856125502252 619:5.6120351507785164 620:2.5444659373958944 621:19.500576413758452 622:16.760808355639256 623:1724.4988288674058 624:27.70465649781239 628:93.34679099836397 629:2.9511265935260615 631:150.3384099319623 633:33.33803064040736 634:0.49349762300757544 635:1.0440123257284049 636:7.064900874942921 637:6.358651245670104 639:0.7588630250075799 640:0.5022511945886465 641:1.1289853774089664 642:9.767440239770695 643:0.05400878468205995 644:2189.26831144465 645:0.5682405438603015 648:8.378801076332834 649:22.889736883412773 650:1.4081239328904132 652:121.08938973706121 653:16.268562057535128 656:1.9944208819626947 657:5.728958492716271 658:3.606893031749886 660:6.660404808954559 661:0.017582343789023482 662:36.6431969002108 665:0.22423497714829854 666:13.364493008010138 667:88.73746051828779 669:7.257809208136334 672:9.53985504701562 674:628.9366313618784 675:24.688423109209776 676:8.97554975451913 677:1.4534318999024383 681:3.5108955072144963 683:3.78390116554585 684:334.4092905931962 686:17.28279998780637 687:9.1209507785712 688:3.218845513287261 691:8.617477533447147 692:0.0052740605471237045 696:75.16498826649152 697:29.451498885541625 698:2.8845852636698175 699:5.094030182060949 700:5.334627642155342 701:25.64964116784387 702:10.231587188283118 703:0.9643352093981735 704:6.7177358703540175 705:0.2080737686077029 706:63.77458556048021 707:5.441851784562198 708:3.805070325009699 711:14.972574611057471 712:43.34422844967262 713:6.173960411252236 714:10.729295920837506 716:0.07678621130552526 718:37.11955615265004 720:3.8610141160655784 721:4.65814145740257E-5 724:9.703150000843673 725:14.996310427181086 726:0.6782292874575686 728:0.9240861617796893 729:374.1790968798858 730:4.041189659887692 731:7.6332144533131014 733:7.728585609224393 734:0.5246791766396427 735:386.56680852784064 736:31.782424830542436 741:88.0269420963593 744:2.121644666738137 745:0.3943592629385539 746:28.712172463282034 747:18.26070023934634 748:30.077725769458475 749:9.657896343185126 750:13.761817760802435 751:23.83730422092123 752:1.9100149535376933 754:1.8086734403475218 756:29.491878463612526 757:58.47768297411151 758:7.75225882055589 760:0.1706410364880096 761:2.37894472208503 763:18.404915020238047 765:5.576476923963872 766:56.011695353425225 769:25.722734931912008 772:0.4924464222841648 773:6.124831846746744 775:0.005802599420983998 776:79.39452688687831 778:4.22646043838852 780:23.7676946631727 784:114.2948986449893 785:1.5576815426824204 787:0.6374185427114828 788:9.20621839902576 789:188.53683654946474 790:18.63293809835971 791:3.150012650420045 794:47.238292083363085 796:9.697048081145734 797:3.6790090440113867 798:3.8684183325115136 800:3.4339822770986976 801:12.751870307948057 802:8.392695743894857 804:3.775182286752519 808:0.3118548271788468 810:5.419946853617354 812:4.43683700266461 813:0.23768021400295264 814:1.7525948823697362 815:0.6859046150982997 816:0.136043991020301 818:22.21799186295177 819:0.14467493514566965 820:0.10393066338271512 821:0.1532726411236686 825:0.001418752973760067 827:3.1928140440456025 828:1.9550794279580663 829:2.912697855527373 832:0.6707115889001679 835:4.595381707718081 836:73.68426266869176 839:1.3385843397100186 840:36.52285073034711 843:0.8035120318148304 844:1.295182844862715 846:58.96754248320043 849:1.5917458063252894 850:7.597887170858964 851:6.105857962614175 853:0.3715847333436438 854:77.36795174795441 855:20.012740283642586 856:42.992663435855555 859:0.5238848988930705 860:47.179544304463874 862:14.836784105526633 864:0.31061057472638204 865:6.371209137283535 867:18.0423455346314 869:0.6204043696492364 870:5.084703748769767 872:0.1494581258669684 877:21.92545820922248 878:29.76520285537918 879:81.45863726778329 880:0.2947651846382366 881:1.5235529480191505 882:10.242655617319564 884:3.7451576439633225 886:3.4551455543633467 887:8.193500154111492 888:0.04543146239734907 889:411.48426794295 890:0.47106817471270707 895:0.6626561547378356 897:12.831750072603898 898:7.486081564232884 902:24.30110482521326 903:2.252327126726468 905:10.955602817447588 906:0.5835912843884787 907:15.123154973155224 908:2.7252158104343014 909:10.182580620753841 915:1.9450173934605497 918:11.26422517796965 919:0.22659045354371082 921:0.8318974715628005 923:21.561293243671226 925:21.175983199469893 926:3.329864127118698 931:11.475422096399871 933:9.085374143765026 934:0.048382583242910795 941:4.075128643800268 942:0.8290774832571987 944:2.6918714205901755 945:32.049523194351146 948:7.607815133123585 951:2.4689032329735774 952:11.80557710389208 954:157.56492841124097 955:12.896906458566665 956:62.93919000531398 960:1.9244147380190195 961:90.77071941279632 962:3.475366353704422 963:15.63000106717087 966:50.652562029263535 967:1.7277195799033738 969:9.610878874486227 970:40.77230456125364 971:12.77307596382179 973:0.7614569258677056 974:6.452153803298302 975:0.0450701134727788 976:3.5174066337870666 978:18.310541788043142 979:2.0362250221034888 980:4.498279953999156 981:19.848754496087942 986:2.689530488763986 988:32.303573225514235 989:4.889364457053456 991:5.682807615078542E-4 994:31.49896276949734 996:17.531743066588085 997:41.89489543100431 999:0.0413759071755616 1001:45.834968084364405# alcohol
1:0.5261042280821665 3:3.270508497437966 5:3.2865761064999313 7:3.4560916314284444 10:6.854500773485442 12:36.90519092932446 13:0.6213207032823272 18:2.8080528780438225 19:43.52004181245672 20:0.3359106544637195 22:7.910840748310732 24:0.3324234024018339 29:0.7512122218281212 34:4.0631661544013244 35:0.4846964762972635 37:10.21357082289229 44:5.417352350955698 48:99.62879881652695 49:0.5183319325422795 50:1.3198895376299766 52:10.07594046376542 60:6.056774886420239 64:2.1535071577901177 67:4.37824882238139 68:5.7892555712231655 71:4.322615966897478 72:6.822511591245997 75:0.7504994584146425 79:27.480424464589635 82:1.1559707513115587 85:32.86209472522094 86:3.803484651138693 90:5.932095405472071 101:5.650536118659603 102:290.6188353762328 111:2.188278454137354 120:80.424423990337 129:4.746194681543586 140:3.2511233867588065 142:5.56851121026518 147:1.7090237096475023 149:172.9797842557998 150:1.4347431861272357 155:13.33337023713672 158:20.374720244618242 159:1.297721263936386 160:2.3088102891767757 164:9.241092804310192 170:2.363985847976586 171:3.074867177306966 172:11.29907416277866 182:22.36030980902519 191:2.785616944873869 192:15.402879772884686 196:3.86050945979069 212:2.0558427138905664 220:9.388456472041351 223:29.941486470061008 231:2.342375562180163 233:1.5910155599656943 240:3.6697760231702006 246:18.9253501188331 264:19.91291472879942 280:7.209224000238168 290:3.5458759076769533 296:1.6968515596568572 301:3.3814319895143448 312:45.44280755987766 319:26.25452610501502 321:54.433293282887774 329:161.02017427841304 331:113.74856980435693 332:3.4363085081080014 341:1.91326300529933 342:2.494011628339541 343:3.3688999642416193 352:1.9587029440809516 354:10.129290226803073 356:2.335757913320954 362:2.9020483342940158 392:2.34393687048036 405:7.758572961159859 412:10.370644251209802 425:3.090374518143875 428:3.665414559646816 453:3.568808594398168 466:6.594727612164083 495:3.619837408052671 497:2.4232967693889256 504:37.90686446712279 506:12.589427472308184 514:6.083830553546688 521:11.01935452341493 524:24.38654429044189 541:2.8592324840469394 563:3.0711667429228044 574:18.77582076772213 575:3.355729744446434 619:9.393061287668086 621:3.8624561621369122 622:8.362743870972352 625:4.423601320882178 629:69.64339246132747 631:3.1237332473204784 634:2.944300398573621 636:2.9800668676268014 642:2.896496059320581 644:4.20363165451468 656:2.9363304200802083 680:9.68365534744641 685:16.892614015674567 688:12.612686443371421 696:11.132204475569504 703:3.3910773624219415 704:4.892822293076219 721:9.093701832573931 726:3.1326569487495255 731:3.9677614432237234 746:2.8435959659311156 749:3.573762233423237 750:2.9900106768225427 758:17.680677675378966 825:3.292059027028013 851:24.847715234532057 853:8.191684249505776 854:3.9615739642697045 859:4.778360967828341 898:10.525307770444014 902:27.3856792299453 931:12.769826052364818 933:14.254789246161117 960:2.901492259034582 963:3.2773756013813133 978:3.683805886314545 # aldehyde
5:8.254619156126063 13:4.186797031138366 19:3.426141192479738 26:3.4789527906363493 43:4.201947354378355 83:4.9566179246652515 90:3.8413140745391154 148:5.5812198832940245 151:5.083244168514283 195:12.750097000131511 222:5.135193881977908 231:15.604222967856677 256:4.337289850396545 378:5.543633243604886 508:5.547330258748962 518:8.391026286670858 539:7.196713992534409 578:5.8366105571564 838:4.871538259905224 898:8.107551374002586 937:7.025549188207618 944:8.832132270173517 963:7.419105756506405 968:7.254283081435653 # alder
2:13.564443735037917 12:5.325579245141929 19:12.426536927103504 31:7.340361167972228 34:6.069524052504776 39:6.2208481441393 50:16.04566418972355 79:5.645338344887263 96:8.68995045911385 126:7.7921219567377396 152:51.837998408507396 200:10.186058250050577 264:18.618452986094216 283:9.731050663641314 312:8.257406780839544 331:7.19397248192064 334:9.364941486232201 529:9.275785698715664 621:9.460345421196926 731:22.076954871965185 758:64.76154246740015 776:9.68790351793863 849:42.97663763646088 971:12.731357800843469 # aldolase
5:13.076568062302961 7:2.2205293814122795 10:12.329699183354109 13:2.092688873826928 14:6.91562393373799 23:2.285233559959074 26:66.05238880440714 29:2.273283414755442 35:1.8916036362025024 43:2.106214288185222 57:8.802371715820945 59:8.320300859835472 62:2.955927217804472 63:2.3866497505354953 72:18.643809735521593 73:3.996756476531171 85:2.8724567497876308 86:2.4037542133252194 90:17.30756806105717 102:6.872236470662227 104:3.468787712155062 123:14.597471333911527 126:4.148528464607947 150:3.13098620638271 153:30.140391024054072 162:8.400095239488737 179:25.616314842361227 182:4.804205705438382 193:2.8577092413761886 195:14.7193903141314 219:3.6318153400912325 231:4.157891570993616 245:4.281482444282911 273:13.67656136615747 281:3.682733933320444 293:3.672626436450821 340:5.82038692460526 343:5.25526592608108 374:12.183517578611777 382:10.43282435010368 386:5.381191153452109 397:6.404849697260145 418:5.150286110424013 440:94.68749688491859 460:13.021678291982319 466:3.8460350431572303 477:13.173430817624391 512:4.5343114235499895 529:13.930405015683679 530:20.408765268466723 556:5.619678687428792 578:3.6248412458194057 594:5.5409984705433315 637:4.665757901256612 645:10.316809253771028 656:4.798151019537581 659:12.613632294328632 665:4.255632413575783 672:6.427448579739506 686:35.85016304146435 692:5.243735004374598 721:12.967536471042644 734:4.842190091279183 744:10.749647422667556 754:4.698698329917061 794:7.0974763544016595 816:5.867640224566735 835:5.9894224862033125 838:2.7158883701095395 850:4.308631443805721 886:5.500209555825826 925:30.56272485029979 937:12.275990833062938 955:6.204898007762144 960:12.249343014801894 # algeria
3:29.004956530953375 5:2.7066307411885124 10:1.469743046499511 11:20.433128598507455 12:13.443644502295674 13:14.723904443091042 15:10.088464799209122 17:1.1386074918321027 19:170.27888452674685 22:55.42668969509211 23:1.7676960732123506 24:33.7713994172228 25:2.2367958636843834 26:0.004835771812664727 29:1.7491772946061306 31:1.0144120891942954 32:0.19241166124614145 34:2.1719733994405277 40:1.171606294042341 41:0.1498966293316025 42:4.809006812689793 44:3.360931830742793 45:1.0544623119911105 47:0.6202565391680146 48:2.5333305522699594 49:3.518139903436481 52:21.21217100942139 58:13.823713688453731 60:8.033419364073593 62:0.49493593530461544 65:10.273927022222193 67:0.35093982046533717 68:12.53811598016872 70:6.167126765396707 71:0.33544302197773346 72:10.60939758541418 75:4.398721236344577 76:4.758134517436725 77:3.514638851012395 78:0.6675826821803014 79:15.16052659685702 83:0.4007180815677403 85:0.44530588935533916 86:0.20305937389743947 87:2.302069149106782 88:0.8734002278246566 89:0.7658453735715085 90:12.828862771082157 91:1.4249355778759245 100:7.7276892398891635 102:96.53755577392049 104:3.7610855040989053 116:2.1445487905697966 120:2.2181450912943714 129:55.231446813020284 138:0.38853911916479916 144:5.159168563210087 148:3.60615026138043 149:157.74590007706348 150:38.61979197844356 155:28.082408000637784 163:12.742209212827126 164:6.961823448229486 169:17.954584935332534 170:1.3748402822782382 179:0.9912695987605079 182:46.218559228436696 184:1.9038524810396544 185:1.2638138434856339 188:4.393470121474181 189:1.0721080188091219 191:11.126205461553788 192:0.5838540950719204 193:0.4367186568452611 197:3.8909986351435606 218:50.20946904166525 223:12.29287002173452 224:3.829508759416668 227:9.936810293526523 231:5.01595248922241 233:7.299294847172882 234:3.2484196921032327 237:1.331142665418178 238:3.0244765351115803 240:2.5725322772972308 245:21.652531904634074 246:26.141094307609325 248:1.3201391562661144 252:1.537003514047871 260:6.94049445245601 264:5.096057767905124 268:1.9911475175339073 270:1.1863815538348108 273:103.56687945922314 282:2.7104601395390735 291:6.544562353793287 293:4.127141899359313 296:3.7028951070858858 297:3.1811663062080004 309:3.6434467778216137 317:30.252349313850452 323:1.099931233966446 329:18.890426164706966 331:56.650230005723905 337:6.255369893306717 339:9.262966360554955 340:8.180438077170475 342:5.3231462299375645 354:2.6331188769037817 356:27.306109516567762 359:4.449378252391019 362:1.8578524352318377 363:1.6492432585374461 367:12.658548459433701 373:2.5414731836571836 374:1.8296805691350064 378:0.7475185092735002 397:3.344640139775831 399:3.399621946604051 403:1.785595352805083 404:6.7717424041327785 405:10.54459980102602 409:2.600012435812431 412:2.744131395511368 423:6.819315969725821 436:1.6764681825761611 444:5.969909096690958 463:1.6077699971208077 468:22.966127084140904 471:5.246471389123282 472:13.27946790803501 479:2.0114316004145905 495:2.5253707288409295 497:1.4271148101851638 500:11.264292119320318 506:4.686972222587849 513:30.95438803373361 514:12.862520950661848 523:1.5310516471507867 524:2.3342571141922757 525:8.39389212699338 527:7.74862655407891 529:2.5899640285973557 530:1.7461827571230626 547:2.178555253516654 549:7.700778597412587 555:1.6671827123219785 563:2.0131351200827825 569:7.5122426238819395 574:75.88589914322178 576:65.87976714874026 587:2.9697142653638755 600:13.777617857126994 605:5.021529954811374 618:2.432112490275546 619:7.108956249703791 625:9.210994130853733 631:32.42674926212445 639:4.004129632679444 640:1.103734820585183 643:2.5741841376765597 648:3.0564411916021723 683:1.2000050785589895 686:3.1303909882651837 692:12.90805713551747 698:3.6002291865040474 699:3.146754892267831 702:2.6025345833860585 704:10.15309298440957 707:3.277354178516263 708:1.777427736082716 711:2.1107084080980556 713:1.2293035012607008 720:27.530269632757243 721:2.1646053209217078 731:2.855482844650816 733:2.8812998963579806 739:13.98970850788017 746:77.73950738449624 757:2.8495826584691635 772:6.231106571319325 784:3.6467331728792054 788:9.179119928210236 790:3.3578888287588633 794:10.679108138113609 797:2.5991726159784796 805:3.1811663062080004 813:3.0947146604734828 816:2.844682115672807 818:31.202676358980213 820:2.7505818515665617 848:9.685587421596388 853:1.7693096083700564 854:14.768061910728962 855:6.980415390259329 859:17.26417204981314 872:5.310961501861857 879:3.0754682751469717 880:15.940118373415114 887:12.54957101113128 898:2.8155850468493835 900:3.3712406619441238 902:34.733979498056115 905:10.13596424725082 927:1.3755362084119496 940:54.84862276925419 955:8.928629477219898 956:19.90263650203623 961:35.898182608447186 963:41.10523237418915 966:225.296367494831 967:8.31784788475745 980:2.919781148248243 986:3.4819553746487757 994:2.475710272703737 # alkali
1:1.35348790417199 3:1.6053416366839317 5:72.9508928091061 8:0.23572947624562277 10:15.058806285408833 11:3.041631153745754 12:1.2556088366485783 13:15.080128929980393 18:53.879412289157656 19:10.935117920644073 20:2.907833990626397 22:2.0984550938797493 23:16.276833132940858 24:0.9228076071644254 25:2.334363391647169 26:181.66205267152046 27:1.3505807400545369 29:1.8397389056305122 30:0.7755741704475345 31:8.637008992703928 32:16.859978260810664 33:1.2097450436959456 36:18.576733663215865 40:1.2508911625794314 42:17.131177253628888 43:15.164371477165627 44:89.7005110927112 46:1.6148549290692062 48:0.4149232505619257 49:99.08413930270875 52:0.6558568206635192 56:0.9566270292198256 60:8.21370336284426 62:2.96936275276438 67:9.646693195876782 68:9.192269981911373 71:0.3677384365474367 72:4.03185249442849 75:0.17172795720922365 77:0.7792836361224088 78:11.701561156504178 79:104.38161090227128 83:14.507016183204616 85:6.223019115354593 86:8.471717580328802 88:0.9186027517165525 89:3.700640894736067 90:3.25942139943611 92:1.8992293702540453 102:7.604316266621812 106:0.9614044042086657 108:7.075478748275604 110:2.7560768544789096 111:9.421552003847673 113:3.4041052162582863 118:8.98220183831033 120:2.315475098205195 124:2.1709943383046637 126:15.341737180379226 128:0.7030475523895068 129:0.49528481623686305 132:0.8443713774695049 134:0.8030401037180325 142:12.066768416606385 148:0.8155619069702807 149:45.41577909357772 150:65.97927668166993 155:2.367257543724733 156:1.4253997178234623 158:10.371338406039836 159:25.928668963636003 160:9.807035501756582 163:2.20923884217513 166:1.721407247316226 170:5.178558416010643 171:2.0732132669124677 174:19.743171220756818 178:3.7064312107943804 179:4.266718032952571 181:0.4821836943867399 182:11.805834546237447 184:1.9597971823123657 191:6.034991380210175 192:0.6233989251567582 193:0.4723642738191343 195:24.8397276279192 196:8.20666137910541 197:0.9304441344610079 201:14.898137432547289 209:4.28766537102404 210:0.4532111532376961 212:8.995653299776611 215:9.076082425940248 220:2.3547687592111375 221:19.45595555146435 222:2.9785794518811164 223:17.75157348481255 227:1.4657366479440568 229:9.260872672244012 232:1.3413918643363345 233:0.7682048041945957 239:6.444289978605118 240:14.065049995935334 242:1.352559280437028 245:5.365209755215813 246:1.2479122761708927 252:22.471351873712305 256:30.592665193290006 261:1.837324780931766 263:1.5714217729698412 264:1.4423694032571794 270:9.290157249704219 273:0.27381621289797115 289:2.0864539950411762 291:6.668550003141019 293:18.919329651543585 294:3.264601531476939 296:12.523446570969242 302:5.185816637886821 311:1.5294357475969753 312:1.7721020611101461 314:15.945149772742841 321:86.38212453611364 323:8.96466628550411 325:3.0233104125688284 329:2.215801707875682 331:0.9582168174748631 335:3.050968704366159 337:1.9624450241466755 341:13.494927880920375 342:42.830570337385524 343:2.347851876081075 345:3.7158859501019017 348:3.864129394950022 349:2.9240169142658856 356:1.4014200354921786 359:68.03891424540666 376:11.381080393484156 378:0.7905123226628075 382:1.1816145462230578 392:1.4086672216584193 397:3.406749700710891 405:16.4913927085657 413:3.5938213164428188 415:2.6254219548186897 418:12.824967006160904 421:13.916206407777096 423:26.149820516954872 425:6.652123075514878 443:5.757295532922656 444:1.8324913648568248 463:10.813396696400613 468:44.62978480833607 472:1.041241464432386 477:2.312385203460706 479:2.068065097065618 485:2.94099257388032 497:42.203137062888516 498:3.6386065055703045 506:4.804048207882771 508:12.181762509757792 510:1.714320955177266 513:1.906339319616547 514:18.478360279287852 517:7.84516820837932 518:3.1356761999378286 520:2.4917556472175852 521:8.822551685222813 538:3.4388041025158076 540:2.3444052373461424 541:24.153628533781674 549:7.827486667335088 554:4.234938332845549 574:76.75322496954426 575:13.093967448735578 578:18.679394556363498 587:3.030711735910676 588:6.710606586026846 593:5.558655298796689 600:7.761084329991785 615:2.0749334301694344 629:1.5710264956863746 631:6.719594420764121 636:6.428908049284068 639:75.61107359996768 640:1.1522682398832276 642:11.6633575036287 644:3.142460179946669 648:3.1177184271846174 652:38.02695747092619 659:2.068636206278139 660:31.283566735093945 661:6.438365580737942 662:22.72565859131601 687:6.0119787074989475 690:5.859910198942996 692:13.100751394486819 703:2.368697824593442 704:26.023759637235397 707:40.88877204027672 717:5.474768537148153 725:3.652268356885604 726:2.126920150628643 741:4.405177102838925 743:16.57575731458814 744:94.51485506419206 746:17.528133801809428 747:3.3571870016951606 748:27.139475396763867 750:55.16555528432072 756:2.8464107048152645 763:6.678698215654753 776:22.684783630213353 778:2.8750829948752052 781:4.807496522862657 785:8.198829239516197 793:3.687672612323995 796:1.8961934037713195 797:2.65879227950542 813:8.926144774957464 815:3.9575832522113985 825:2.2757597322697656 826:4.02021072574346 829:3.679915148234848 830:4.998364627490231 834:3.381789682598026 836:11.670252911755368 837:1.8836149249039398 838:14.109831901443776 851:2.495550365500259 852:15.69492842923762 854:8.41026001315994 855:2.296960263923859 859:103.12409224356736 864:9.247822566870628 871:4.534763065549994 872:1.5371052526896574 882:12.840625061406273 884:4.16861701325822 888:2.5967893698166167 890:3.6086227569240314 898:8.338403037489918 901:4.784597183962628 902:5.325302244942293 910:2.7347660124618773 939:2.7887101926365587 944:122.41895965000327 945:3.7818850637015102 946:8.890499722837959 948:8.408187088696938 956:68.55018687577542 958:14.819572649414981 967:15.017222116720115 978:2.645359759031643 980:2.9806107585735533 999:2.578252977200504 1001:12.199590896681652# alkaloid
1:3.2591575344614285 2:9.058391326369016 3:3.443368793815595 5:2.081117372733182 8:2.207075225041074 9:25.631871877221986 10:9.494636786877422 11:15.330200178802595 12:3.18487472901095 15:19.324421177875607 19:7.956908020769225 22:10.27055818386058 24:2.9172835423512016 25:3.9367260207273342 32:17.670947262296973 34:18.20913090471114 41:3.610658297981749 42:3.769051824106827 45:3.087573571691193 46:5.841232244720176 47:11.835139528457125 49:3.2463664005483768 51:4.925038334987489 59:4.232868379069861 60:4.977414699951159 61:16.065753860267264 64:5.369177130159003 70:4.290303260842398 76:13.654006456035955 97:5.525363116580114 99:16.839829854340675 121:43.49285210250498 149:3.904734758423132 152:54.99960860663854 156:33.69856683941088 158:5.743496366819666 227:14.093465609739045 249:230.1795265210305 279:19.972459851630802 295:6.391039202528711 354:16.981137057186462 361:16.31540295989804 404:6.533477240567765 408:22.4148391041223 465:8.444211877744486 468:14.743194950416084 481:6.6036019477889845 496:134.99024327548366 551:9.722047163269925 666:20.699218968052364 699:18.11236486803538 747:97.25297670123219 855:16.087112424664486 957:24.126193993046286 966:16.28794453179644 985:5.869006358472764 # alkalosis
5:4.538300900994797 7:13.623839078131827 19:5.74370679802689 22:2.695680706803178 23:2.542421156416359 24:46.81627325898237 26:1.7124969578921336 27:4.367762010242625 42:21.35281922943039 48:3.0254127337922485 64:11.166871092316947 65:7.053554732325391 71:15.12571331866024 72:2.3312998637297735 75:7.625037163056931 79:13.431345571780788 81:3.991924967497956 85:3.139992008601952 90:6.554075171002812 93:5.464305417296714 102:43.4314243297606 122:3.4643736644506316 126:4.4291316023909 129:3.1636293053256512 136:3.597889406338012 138:8.702967817578704 142:9.857879473998072 144:4.516227245879951 150:9.460475450342576 155:8.332619977676794 160:4.40155538433172 182:5.0886487705409404 194:4.96712479539142 212:4.120008991198191 218:10.515379308358227 224:10.247928449613383 227:4.51085677713073 264:4.482035904122734 273:8.109458990344155 283:6.325286298878185 296:3.7106262792396842 327:6.500524534731026 329:5.392830296149465 331:54.175348631671866 337:12.94811657099261 339:67.69571003190788 342:4.604822496273667 354:5.92428959673912 356:11.580260423116677 404:22.70279994298622 418:5.43627065866426 436:4.831096465301213 461:6.05430372081304 463:12.227622037437762 466:4.124342828316129 471:20.213427336173876 487:13.120218572352384 499:5.769965479326473 514:3.8607931415308725 524:5.591857764767529 541:21.555242499345926 546:6.897560763974401 551:8.54527548831918 574:46.67973829260652 640:4.114246666910379 683:19.214099355924116 721:22.779093264610633 731:15.10376645519682 744:11.327232028994088 746:4.983187866291216 780:5.996523339019422 784:7.015016713163352 790:6.708685666596623 801:4.971700217032709 840:6.911665719266131 853:12.620660289402442 855:5.484478950257794 887:13.56727426935877 902:11.805449763602972 961:7.4167111429158705 985:4.719761691787046 999:23.992664544601112 # alkane
1:38.52055203491177 3:20.36050924904678 4:5.668111403926462 7:4.656866758755939 9:4.760260319824152 10:11.804400077906054 13:4.513179079601653 14:4.634735436122505 15:5.37772435120833 20:56.83634681893548 22:4.895560372981162 32:4.833571945668982 37:5.716000475125287 38:7.387410638875439 48:5.249798094457223 49:11.463025205205863 58:6.384902259508154 81:6.265843825705463 88:6.066800645482856 89:5.905697992343098 140:7.729310743509303 143:8.186603387035959 149:31.578848279423905 153:5.412275573039999 157:8.715932169599043 168:8.010438199257171 228:8.741638500620617 241:9.788062222364095 259:9.16287076074407 266:8.901964431526698 283:20.15932196549319 291:17.980177070246725 300:8.160716152907037 323:15.61187807778258 340:8.4309774978015 342:6.8987219796166475 360:8.680972676787444 505:10.418863189027787 530:7.215906777913365 544:11.610467173025333 582:20.1077475680257 614:8.535862634397306 619:56.376196163221685 648:8.711073326225211 676:7.9108557613495725 724:10.56139067131836 782:10.017917190618919 837:7.314965880741457 844:10.488852504565825 849:10.870427037004776 # alkaptonuria
5:3.8297214840244926 10:11.982380075570065 13:1.9908202863164817 15:2.7693573151560664 19:41.31791367163978 24:1.5509950811095112 34:2.4338652514500527 48:21.183638175985003 52:3.03816073979637 62:2.846836672439919 65:11.723228181820454 70:14.674313157682706 79:48.27977316572112 90:1.6900794460809578 100:3.3523161723153434 102:56.69087291721854 120:7.476489945304136 138:2.6652024992144043 142:3.2091873778823796 149:43.37761047779364 150:3.0208500857121496 155:2.49318135361985 182:12.099019360436563 185:3.9280558256514007 220:13.0304774228363 233:23.560727797198883 245:110.2228078983957 246:3.844679239407627 258:4.786123652141324 273:2.39019837777011 301:5.151270986317672 327:6.092803278522904 329:21.50924417850224 331:80.5675114347916 356:10.765302491235348 385:4.264830799713943 396:4.5673311892539274 404:4.972462908484077 412:5.640239299836519 423:4.997294654178988 449:4.8359021217286084 454:5.345386054318647 514:9.601494281614238 525:5.812194037074299 569:5.3574488603983585 622:4.628424340353145 640:3.722611066775002 642:4.63959148927766 660:4.6266672492465535 665:4.140811372235829 687:4.509293363075332 721:4.997294654178988 731:14.277430254009305 733:5.789294310355058 750:4.73888445777389 778:5.71696612672372 784:6.6057673727967305 851:22.464063632745287 854:5.754917134728282 874:6.816952584969696 881:23.435293082013015 887:12.744678195893494 902:18.904305220347133 905:6.702406279764235 927:4.067780316221491 933:7.588854383828401 941:4.644904787011665 963:41.30524571335485 974:13.562732932359589 # alkene
5:1.5707234184746535 8:16.92020733249866 12:2.6235713647135634 13:2.8431470261282 19:6.780282885207379 23:3.0467775419999468 31:4.5302519304911595 46:13.22707474411956 68:52.428810759166254 71:3.455629755648792 79:30.318590758363797 85:10.005094063847842 102:8.49631259969646 104:11.270211994549673 120:32.60663039844141 142:4.122777405410102 149:24.167644174935774 170:5.003240383616721 184:5.646211125098396 215:4.685293944247634 245:5.1049036980196565 264:5.023137750565458 312:5.424891611960212 316:5.357376006937306 331:58.286058799888615 333:14.414523632121435 396:5.51266144588427 412:15.980975899366488 423:5.948633933622661 436:5.375503784817435 514:4.39420174781965 563:5.773890787243271 575:14.930011048372462 665:5.078624462058557 706:44.03684886003532 731:26.820220309566203 747:17.184411946407046 749:36.46334140516117 826:30.376655855894246 840:17.728632632136712 851:6.256917489694585 956:15.174675608694866 966:6.132879691181426 997:28.857777198632224 # alkylation
5:2.2691169963196023 19:8.379576951154581 42:3.976141545452589 52:4.748419903673686 65:3.5267090897211704 68:3.2245472040703524 70:4.500354231314709 79:10.092611431203515 89:12.734870699708875 102:10.132405348489856 120:10.997462007783794 158:5.9584876924545105 194:15.472078284555376 197:13.092662456501905 218:5.257519841807528 221:13.594053204584231 234:7.9786543473722915 245:24.4659111553296 258:6.559778905746424 329:16.34247116061033 331:32.07704670854446 378:4.9556453166589405 428:7.233372788616489 463:6.113547726873576 480:7.12682357693895 513:6.407556872197389 561:7.008473409411282 619:6.928906792867765 622:6.398540552853251 902:14.597072840879317 941:15.632187332969254 963:6.820904702599893 # alkyne
5:11.94359499470139 7:3.4106874508603426 10:3.2686557325202696 40:8.73174822994464 43:24.070783530003713 49:3.1085223474361423 62:4.191941477119011 65:9.026403232174815 72:9.178144873759148 90:22.58003371720963 106:4.845301771646955 122:4.4394416511637855 148:20.496209348059786 151:11.016462549642485 159:4.204079063187695 162:4.129844972717408 182:6.0959627288373435 222:11.120986382917009 232:5.352453405246557 248:5.3904794691441325 256:9.513415342335314 346:13.780060849465107 352:85.92338863220277 415:6.865182869688162 451:6.023315716795308 518:7.423911874965639 525:7.236734153692955 547:6.426901689043549 581:6.0043970391931545 661:6.142165337211739 663:6.323557304778092 694:26.80414813738294 744:5.302909983126197 746:5.989161323626807 761:36.45375182340854 763:15.329464236949335 774:12.036694661776142 796:6.032248229622637 838:26.81705425694353 862:9.182995476217112 872:5.598636810100794 904:8.888084677918663 906:8.129397394464226 960:6.05204676733814 965:6.446768667031084 981:7.947769153841247 995:8.845018089969525 # alligator
1:3.9576486935656843 10:10.968266568391368 16:4.776852444176838 26:3.4074414716682075 35:3.886904878267526 46:15.973070027057245 88:23.706760943162337 104:5.5977145399051835 160:6.2774262152565585 179:5.825868037944811 213:8.906438138577196 225:7.406677243088393 242:6.245247524902021 253:7.2395302839326625 256:37.844118980310995 293:5.811207986295448 323:5.976383735554998 354:7.828749781586217 361:7.496719677253517 413:8.80666551343287 443:6.658162081254919 497:6.406678965994753 514:5.719366937090587 530:6.802347837606062 574:6.070826419259045 578:34.482777417214514 581:6.888102967311696 597:20.2617189439977 713:25.206907544924018 802:7.35411873765382 838:12.373645411979977 888:7.721678941348074 944:8.75554052879193 960:6.936075450083405 986:20.349624290462778 # allium
1:67.76543941573715 2:183.47873883848365 3:5.239126754183052 5:13.288267349668065 6:32.06534878743248 7:23.438827572030732 9:67.02005569410608 11:0.10103701954381285 12:66.60378644411405 13:22.473066804494987 14:2.3695653478182352 16:0.6312540229942099 17:90.56743382666924 18:309.17421929623106 20:68.69553661817777 21:0.5398679076000464 22:30.65935712740687 25:31.897683304780386 26:1.1986438158669799 29:94.3739491232568 32:0.42946137904293225 33:35.82046282954482 35:20.94046838106653 39:3.203408681863032 40:60.21595422115132 42:10.145186818534501 46:39.40757106864305 47:0.9582743447631157 48:178.47757383049688 49:217.79467727166278 55:90.85798946529636 60:70.00635990982794 61:44.94856965544428 62:28.897533873330516 67:27.046982610245326 69:32.77876780599375 70:28.585090221227713 74:29.387670288293318 76:92.56583854264669 78:138.6322042742781 80:46.13525014211223 86:0.44409393301715994 87:45.526207604453695 88:85.33231413260518 91:11.450629399531419 93:2.6814292702435876 99:466.73204335354626 102:34.02750494679676 104:84.4983831553866 107:13.134847398208368 111:43.69196456694744 120:26.039051036480313 130:3.485884896811584 132:1.1635007493686091 134:1.1177451254931046 141:2.8911260297773365 142:31.557875614198934 145:27.966508917375517 146:40.24620306069896 147:1.1854408649930424 149:92.41748165042965 151:3.6287535647093745 154:36.75973443283359 156:1.7903735773240685 157:51.421550273489125 171:43.22379305843948 173:53.61665459078005 174:35.2935814961423 175:31.043662269423223 183:4.645917046853458 185:1.6722661477813574 191:41.029629983640746 204:12.602775169400193 218:9.653112985955133 220:110.53600475950282 226:70.93202697171021 245:46.10147854484265 250:1.91333180916962 253:2.571072805532539 262:187.13931850530759 264:45.44098806838067 267:100.84667037326963 270:1.58861867095159 286:65.07114952485851 289:106.193857277662 302:103.88245001537639 321:41.045457572291696 323:5.335548109294387 336:5.4689217041573315 340:118.50288413624162 350:57.35704219510998 353:7.004888674748073 361:45.81604848183862 363:40.160678202400774 414:41.26499814484013 421:47.30276028928581 423:2.622664370038886 426:59.65272911380579 428:47.627031964919105 436:2.1119125124185127 450:41.001976485933746 465:57.634007869085 468:40.362345792822005 479:43.181975712425164 494:2.9004474096695176 496:11.855199792375815 503:4.119801711114111 509:45.726206910794446 521:200.95830684335488 527:3.070141839256858 529:115.2011930130168 571:2.690981742601426 576:3.5396037599235095 582:50.782995616959376 601:4.035144143075608 610:7.151176432979387 629:39.03100709930651 684:4.428217410582585 685:6.396792629181857 692:2.7417373378456866 696:3.5833395118726354 700:52.75777633371772 703:2.773843866224836 707:53.06045304615152 724:64.33917332719848 739:160.44661175964285 741:60.944168926340325 748:152.27810724667813 749:2.951076124075938 766:48.52452895598284 786:11.4705073745616 789:4.475484878558656 829:55.6056315912287 831:3.8107329698188894 879:51.532350207149605 922:6.704697366433138 963:2.663839491437438 984:85.84729353192927 # allopurinol
2:5.662324169407845 3:13.838874465716163 5:18.879483402403718 7:0.0717749458258206 10:3.4555437690267716 11:7.910494593189375 12:12.399319352170195 13:13.659154170526032 15:2.4273746796244176 16:0.2554126037786784 19:53.34077302532587 20:0.0036462687707216317 22:7.682164043012867 23:3.965234169313511 24:41.508855101820146 25:4.749140127715797 26:21.00945090436171 29:0.08742590298293598 30:3.1785841155312706 32:0.12272992704658023 34:36.78146667132911 35:0.007200464410320231 40:25.008354866544234 41:3.9414962331984595 42:52.71303086581201 44:0.5572355179191619 45:5.293076819166105 47:2.8899652395030353 48:8.921154923878904 49:3.0809244231053903 52:10.421203311158717 56:3.6183569391667803 60:0.7728016125383911 64:1.0455674474032208 65:17.25032445047767 68:88.62486968411805 69:0.7167426736339316 70:2.48547390383079 71:0.2452802305442356 72:0.03656692700193649 73:1.0805885684715684 75:7.063409304241712 79:27.714989699119414 81:0.8735235816638788 82:22.915068367653614 83:2.292019284323088 84:9.392230937131357 88:16.918025955040214 89:0.6400121809379551 90:5.25295734802758 93:2.0485370523297397 97:19.788923668744207 100:3.4205020800901407 102:10.253485872004891 107:10.486549345102915 111:19.223944893989454 118:8.250300029379739 119:21.195890592514615 120:12.16966628974352 121:4.358200319988323 129:29.02530592824989 136:15.920605520938787 142:32.526849596249875 144:9.392230937131357 145:2.347840714482807 146:5.342522035560877 147:3.3959672713243574 148:0.6459045097324295 149:1.9032817035235996 150:14.958936397404338 155:21.511981208811243 163:7.9418009566505505 164:6.586158501284149 171:11.454467871663445 175:3.050003277270937 181:2.421049977252415 182:11.04288801756087 184:11.074804308965735 185:8.837431441405814 186:2.3291119255848063 189:0.930816713819575 191:16.25168813454159 192:2.79447491228989 193:5.504165759166798 195:0.31473219454744733 197:0.7525806117101259 201:8.821375591482365 208:3.8424130037257807 215:0.9856871583947242 217:10.238213066679133 218:12.316915719041122 219:0.8150052446108543 221:8.086093491105864 222:24.109478535674906 223:0.6843555963235802 224:53.642155656668486 227:4.792605944243312 232:14.042252924894552 233:6.769776497952146 237:1.1800149480521263 242:4.537463498938073 244:2.276237105086942 245:4.887678225743473 246:1.0518452418162723 248:1.1693841366367257 253:6.337919353593529 257:2.9796080597302064 260:2.0478926926392402 268:6.070091474385935 270:4.271473688420399 272:8.44461868526337 273:0.16700776271302545 289:1.8605538963904258 293:23.248632917561075 295:1.851007028162553 296:39.70847818360705 297:2.99615005776482 299:2.8914801813079163 304:175.69626168803487 308:15.161837524085996 309:11.408642754782392 316:28.424188423795147 318:1.4013477890161077 320:3.0664943835607996 323:50.244224878192156 324:1.2474582184880911 327:2.9784327937262756 331:28.521651307093954 339:38.06787953156263 340:7.796616429776454 342:9.646301352966695 343:6.713006522330968 351:6.462495382139469 353:1.643036420360764 354:2.454226166892077 359:0.9713404765819158 360:2.845335529537547 361:2.1638842993037053 363:5.320269150067433 369:3.428494480559536 374:1.6647505737375763 376:10.62180230169045 377:19.453198971234627 382:0.9889045185757112 384:2.6192945587733236 385:1.3791194146759451 386:19.195353724925045 392:1.2052351159628378 398:2.2442056734751485 403:5.621312321786214 404:1.9713927842830234 409:34.87099962112601 412:2.563826471578223 415:27.075972754133726 419:17.289756421170807 420:6.608874340675341 425:6.156176021571496 428:2.3903874216853596 430:12.057675410927514 432:2.11717864636708 436:5.380614296323235 443:1.4681314484568055 444:1.6137063790851232 445:3.95191682709779 449:1.8538080178246543 458:3.9354754207882383 463:72.44884088905408 468:10.285403590771478 471:20.685425969407863 473:11.706799510654175 477:2.081129974549785 478:1.244707037265822 483:1.9429936368678804 485:2.6983901165635737 487:1.8112988334533389 495:2.347946699492772 497:14.710660627089354 506:8.658089916390772 509:6.793235588056522 513:1.6853503252073185 514:0.7823539062850604 516:7.663076123215409 538:3.1898543783989766 540:6.705671884615292 541:43.90685901940083 549:7.319837867842364 555:35.3140104527663 556:2.439063381464419 557:2.192071149610347 561:2.1934947746921836 563:1.844307998248818 564:5.114967878352881 571:12.166588605506957 574:30.95663672574455 576:8.32842888097425 580:2.6344214825988166 581:5.690883762181894 591:4.872601562406994 610:29.920289963027706 611:2.0085002824508504 613:11.619386574359098 617:7.663076123215409 621:2.574764713391822 622:5.7476322235774795 624:7.358527905618356 631:1.8919040536989327 636:11.160869540889857 640:128.201920761669 643:2.3960822580094026 647:6.054346554873921 648:2.872645165593037 656:11.025239819303515 659:1.8431946855181263 661:1.7664007578572898 662:2.787867333867598 675:4.180581730549315 681:17.711783142211623 683:122.30126693609299 688:3.609334466761663 693:3.8167679167414055 704:3.5573700931569787 705:1.3028639055746731 710:99.85704061331661 716:9.166294107027433 721:1.9929201910168395 725:3.401114021293881 730:7.6727263922953055 731:21.173374573354845 733:2.699379368708748 744:1.1041202171862625 746:10.737272613112903 748:2.165280859461815 760:2.753727155967648 765:8.894565318127606 769:1.397417721990462 772:5.86189186063461 777:2.5164098814866525 778:2.6334718037150915 781:4.54807079356882 785:2.5692860610141675 793:9.509276217189825 800:10.127125108250256 801:5.641494856776772 804:68.69728430715055 818:2.957419809623324 820:7.690163170603787 821:2.70930569017811 827:3.5940881375990226 845:3.716319149115635 847:16.919052867240353 850:1.3221963632949523 854:2.668023668862264 870:15.117020076517028 871:4.276846651104106 872:1.3284670171285289 873:3.700119247979389 878:2.6344214825988166 880:3.030950116863496 887:1.999754315040552 888:7.240292795362318 890:3.357897508923241 900:23.3769090301329 911:8.859512293305052 939:2.5484601245827725 956:12.673964576698024 960:1.6917929711030804 963:6.530022563965438 980:2.737431294086431 983:17.084838518525586 985:9.976741403019071 986:3.294340440122364 1001:1.8415264151646358# alloy
5:16.803573192844908 13:4.802615871411751 19:4.028961731748233 26:4.08286842695173 40:4.562714367099243 44:14.972047335348613 72:4.786832904234944 75:5.005240253350878 91:7.1136025781512915 94:38.530069426560146 147:6.2829670920456095 242:16.76891469838544 253:7.9523919395033325 256:12.728588220032007 262:45.132144001894055 319:8.6770464306761 323:6.683851647388288 340:8.730080450971041 352:16.01808045638025 378:6.172628062157222 400:42.76346343829049 514:6.425236653935902 557:44.724331648132264 578:6.467404516708012 838:5.495189716433704 # aloe
2:32.847243872829814 3:19.665060333025504 5:38.7183875546337 8:4.646321488647866 9:7.553733656907901 10:2.2687082306862836 13:19.531300847728918 15:8.76278285944971 17:10.858978925788577 18:6.591102626150597 19:29.480767039006384 20:6.092304632873041 23:13.592778425994895 26:1.6442680492421222 28:24.827868547136216 36:53.748824298345234 37:50.67663950636125 40:2.0590012239173334 48:8.511615580539425 49:6.7410467889830965 52:24.174787075280424 55:4.099755606952883 60:17.738889119598404 61:5.391579021963372 62:3.1469845671309833 63:7.71257749852182 71:22.128816206531923 73:355.44330414728387 84:4.435162627866793 91:4.443682693714398 101:3.557199595623303 103:15.552240978610877 104:10.002998421945646 113:6.608363343739968 131:8.84167128339209 133:4.56826471677496 136:3.5189768666075008 151:3.1033411044506236 152:6.431304210164654 155:2.7868137063497165 179:3.8836916559193404 190:4.253455463217345 199:24.916599610204308 201:11.17887630664033 202:420.02721036075144 205:5.379677088121936 208:18.15653817434652 232:28.08873558704732 234:37.21346925525661 243:7.212623017425295 252:20.264916321790857 267:4.79080207223463 288:28.04579505709292 295:13.047355130044561 307:7.137534177372062 313:6.442876841249784 325:6.200718813666584 336:8.295234520378676 340:6.025665365545083 367:13.474453460476612 388:45.38861815486295 411:7.698717422282296 418:32.52180773342705 430:8.204489060183462 453:5.669043398092364 581:4.916399101228656 595:5.003049362383935 617:14.6754579000122 621:14.714129535512292 638:20.183674664022703 657:13.76510433871209 662:15.187439127040204 677:19.336053727069018 707:15.851932363870045 740:7.814821261130042 759:45.602506147378485 763:22.09894895599507 773:32.95075184229952 802:13.496864754509959 818:25.801152231674543 861:5.93432052201933 885:6.82344875334438 890:16.427264058299595 1001:21.983777526937896# alopecia
7:4.485865767519276 13:4.3427152809678224 100:5.827979412684191 131:5.244622719684133 151:5.241941027414643 154:15.69039533124639 217:6.933792973141672 256:4.493773767613342 267:16.831514380378668 512:6.940795469267243 578:14.81534185651721 978:18.87572010959298 # alouatta
5:4.127275589153257 11:5.109952980161912 22:5.953031315159278 40:5.321738911664382 43:5.580142783828211 132:28.14401481116208 138:6.3266566735088965 172:9.922725803451854 177:10.237089176435617 246:7.593498818648499 264:18.618452986094216 296:7.041998711093708 321:8.30162470234385 371:14.499132247452657 376:8.322371610579452 397:10.104758650847057 462:8.340413228928659 519:37.616279950844145 521:22.494850334659475 522:9.113834151851078 618:9.097485814719356 662:9.698312902532967 732:37.99982483819229 749:9.153981336533413 785:9.454182426990824 902:7.908397643209618 # alpha-glucosidase
5:3.3900195076724278 6:15.28881757812086 8:3.5271395119467357 19:4.028961731748233 44:14.972047335348613 50:5.796592275621872 53:53.55802436901072 65:4.710661917487433 102:21.50439776630697 107:14.80546733920661 126:16.891258966363235 127:8.114613524467654 150:5.94343104490339 178:35.85246354978219 195:5.605374066514477 225:19.111465038013915 242:6.954173957524194 296:6.2681866412772385 341:6.527610587404415 461:8.674995329962266 508:15.201701916491528 538:9.357047472449539 578:37.56533124114747 580:8.745952829877531 713:16.576614428510286 756:20.301646954846287 763:7.8681746085217865 779:12.119284659150308 836:23.80456701563156 859:22.147919887632536 974:8.430395665948442 975:19.741509307096113 # alphavirus
1:4.644122638498322 19:4.028961731748233 46:7.286168788857283 73:6.856990854197241 159:5.767878281402525 221:6.629881200083401 223:6.272398112138263 256:12.728588220032007 439:8.467888380127135 485:8.8173428154127 578:26.274495459674846 597:9.426186880286025 688:9.807902175834002 838:5.495189716433704 910:8.589731184311173 916:11.990506019932006 933:10.637489885254523 944:80.13236773949683 # alternaria
7:3.2004682031789136 8:1.8878285070024485 10:31.136897705686643 13:3.063495441836154 19:2.341834426113721 24:2.5787369897310115 30:4.358661163634868 39:25.714639355320106 42:9.503641657759367 48:3.7705687805659265 49:2.901384974951196 52:19.058762103891 58:4.877649209894022 65:39.115835722429175 71:3.6823338753291166 75:3.2557334532922897 79:3.139093199107598 82:10.313751340243233 85:10.481210014124496 90:2.7336722690538675 106:4.625906471972819 120:9.822118142548133 134:58.47625044322975 136:4.358661163634868 146:5.591521375589299 163:3.5012349172969968 166:44.36511092582408 174:4.886045996308228 193:3.873293853093191 202:15.01713005282552 211:35.24581684624039 212:4.8911756174427845 219:12.093029419218256 231:5.214736081276565 238:7.144491062870105 256:3.208048759118982 273:9.663517185147837 274:24.167862122483097 297:17.426002929158564 300:6.632330751190105 323:12.509845020743942 339:5.050788388067289 377:5.0887234457809445 392:5.216480253608467 403:23.869581213522387 423:6.1869846762906455 424:8.731950290281937 463:5.528784273858168 466:4.895583669515923 471:5.341353042757289 524:6.3804121358007135 539:107.94558933678806 552:6.351793464642203 581:5.781356666275679 591:5.332519637722118 627:6.512978640123517 643:6.64973224205099 645:4.866391190989942 689:8.3365753037129 787:14.849964215273088 840:7.707657195149344 861:16.40959330167109 888:16.006826654613146 910:6.761432856619387 944:67.94120929860784 960:5.828898811891841 988:7.9209201999374015 1001:6.00852715804972# alternation
1:0.5791255351096058 2:0.01942371520614794 3:0.7673209503905065 5:15.177275778539993 10:7.942101642440415 11:15.869891441130413 12:4.267561608392968 13:37.40995181517157 14:0.8610667053379938 16:7.155853186699737 19:51.411284178564244 20:1.5429861407286862 22:1.1596171055082858 23:5.66416476375013 24:31.57214769826104 25:1.3556091679675537 26:21.240009277359977 29:16.332692240229985 31:0.5905656526615587 32:0.0201710550548344 34:6.582113033140531 35:0.020696338113774974 36:0.521292677663217 37:9.001856184161774 40:0.5055900173010813 41:0.9540852714759439 42:21.782337199958423 43:1.6769032999031618E-4 44:2.347551542534573 45:0.04127173371253514 47:13.033508393455506 48:70.09013399221116 49:2.171319338169215 50:1.9603101700535241 51:2.798405244995337 52:5.173339425467176 54:0.5170031303622196 59:4.41291073153814 60:43.17002190074377 62:4.665618954151891 63:0.021316971176124567 64:0.7409828943994574 65:10.86745798586249 68:79.41914684081601 69:6.088583335488039 70:7.954356207503818 72:2.483827998665645 75:0.9492326218084509 78:2.3238937456625024 79:77.24867667380693 81:10.976188560692515 83:0.1275557108738498 86:3.2617402155199335 88:6.188423297628005 90:16.561472881094893 91:0.9449337697625594 94:0.6762485260356417 97:0.8447480831318606 100:19.447880137061507 102:19.79578522855292 107:0.28289557573097385 110:0.14067442094533156 111:0.7668539487186956 113:2.7443496997355368 118:0.6664719788498861 119:1.0477210497641634 120:32.82413644460243 122:0.2961756267550505 126:0.8773244379507428 128:2.309982331779008 129:1.8116211285425232 134:2.5422745532735953 136:2.478858582985104 140:1.635020750778974 142:46.676210627851766 144:4.023041759543631 145:1.712735225206336 146:4.5450550210125895 147:5.984028597289391 148:9.70983617836458 149:78.92037597516476 150:8.766082782351571 153:0.17062413225493273 155:67.35243767485643 156:8.00362583213213 158:13.284538331449234 159:0.19396115454367266 160:3.8226356211844355 162:1.813161739032816 163:1.251090026033226 164:10.882313811173622 173:2.7533106184190537 175:0.32461467465803207 178:8.6763253241598 179:6.630490369523314 181:11.674489377022518 182:48.27965248576705 184:21.163764183120847 185:12.23234570187073 186:1.9425250550666529 189:0.6390059124507466 191:26.440903323107868 193:0.15044018307504312 194:9.429759542864577 197:10.31574828913847 201:12.210804890148975 210:0.1385139412574374 212:3.3388010101290804 215:0.6875791062182517 216:3.5983668228749193 218:15.367623940776244 219:0.5377878548154938 220:1.7444887133953733 221:0.6294890715143544 222:4.679613064743828 223:0.42617684146814216 224:61.892211133258954 233:2.461795517489874 237:0.8622081894754033 240:24.901292107904784 244:6.221745808368349 245:0.9723524969629848 246:0.7466040726727742 247:1.7483861340167428 251:0.8692898307916328 252:4.281399781605969 260:1.673158772592623 270:16.87258202060926 272:3.4474860786479287 273:37.23099481736251 274:20.958165675356064 278:2.633397039807485 289:5.334157155965351 290:11.612681533331218 293:0.562653184281788 296:14.395272464898875 297:2.5887816712008274 300:1.9921464269184197 302:0.9034042508007585 304:106.42446728961227 305:1.5302919738803258 311:0.9910784497223196 317:1.239220465788355 318:1.0650345876226028 323:127.01543761105252 324:23.91262690040952 331:43.2550135679202 333:10.306251708463712 335:7.335439080838891 339:12.06043882659704 340:2.223497246548304 342:4.179078696144937 352:0.6002005538322194 356:0.8788202674061718 359:33.36941907073627 366:1.7302953249831634 372:13.648847985990146 376:20.395613978313428 377:7.5954997176017915 378:0.3747583369851406 385:1.0445076791423782 391:3.2012075686347052 392:0.8851300596545232 398:1.8609627724654343 402:0.6407903969065978 403:14.692087468180755 404:36.10643600107035 405:13.763751239495052 409:6.528603602268561 410:4.921374350462815 412:33.147487258508754 415:11.967483002442753 418:1.6506241720283794 420:29.808881567491206 422:2.6573941149334432 428:6.462908687006188 429:1.9813098420807556 430:11.169202990031414 432:5.883996835447918 436:1.1706684715482085 442:1.5346925979003998 444:1.2626167668744745 445:3.5261539793130448 453:1.9150455553403056 454:6.269909844535263 455:2.342035166090429 458:3.5099514734446324 461:12.560977182537243 462:1.2700848666568052 463:1.1085125446648143 466:0.6722759959220754 468:1.1674525023328093 471:4.10606566941663 481:16.573064788308606 483:5.5115225641398755 497:8.18932202717136 498:15.156456765356765 500:4.829043489690026 506:11.991713904620896 508:0.3766311197644458 509:1.7733382219020168 510:1.1558750733028937 513:4.954570244357712 514:6.351109534765582 516:2.162772731451959 520:1.8730367142705462 521:2.457821411642559 523:1.0395295143196077 524:1.7799827420982985 525:2.3204822831573177 529:12.044555832386228 530:4.7313945910099235 540:5.873932936395255 541:4.886424741144583 547:1.6338282807315347 552:1.7562154142067832 555:4.562042181385121 557:6.043287891584019 561:1.8123418290452653 563:1.4797247232133202 564:1.062854083969475 567:15.228224908285748 569:1.9238985248396172 571:1.682406945249736 573:2.680532025872364 574:40.23931041227416 576:20.263090457441336 581:1.299104655902614 588:1.520992084723116 594:6.416992010550537 611:1.6356173990733816 613:1.528645748025732 619:1.7464359946743944 621:2.1794892564165096 622:9.604828849768756 629:1.0278926931888868 631:10.329426722642424 634:1.3719096337876182 636:15.345826289817182 640:103.41472340661336 641:10.460473026463868 643:2.006987378956406 644:7.523305370629712 647:1.4526230554846806 648:7.472526887082315 659:1.4786711171010407 660:1.3214816137915772 683:16.958387738445747 684:32.1232069775588 687:4.721400513528521 690:5.154870129107643 692:1.7283715962269004 696:7.558349866323287 701:1.0559800247481834 703:1.7575247820396651 704:3.1379977011053786 706:3.611643050742313 711:1.5704669632532573 712:3.0160572580920215 726:5.419114694471862 729:16.904455916246974 731:19.40991847643632 733:2.300192439728336 744:3.6597957833317256 746:40.22040916663795 750:5.140913323217051 754:1.286959739887812 755:3.285330468441138 756:6.914401875185437 769:1.0614030237353007 772:5.0496778146543475 787:1.4983111676898342 789:16.397076915664613 791:3.149388099155609 794:3.3873927972460756 797:2.0307412044440274 801:1.2784907345325618 804:2.0671304619199846 808:2.6561856044578698 813:2.505375727740022 821:26.631498761232937 834:21.38297349462108 837:1.3090972999568442 843:10.712925659816955 849:11.646501526133548 850:0.9920919447205047 851:6.188438035693495 863:4.247271729361756 871:3.8467835811467794 873:3.278268338814119 878:2.237235086857035 880:7.801262916533793 884:3.4879170408454208 885:8.473873062162795 898:2.237235086857035 900:29.193276022256676 902:0.9569135748265759 910:2.1027855380132556 911:2.714000701597627 919:2.4814160540805794 938:2.4727944665443626 939:12.487856512502226 945:8.830032956929259 946:13.595069931634342 956:1.82743623415419 960:1.335867228437048 961:32.64658121403469 962:3.3356011025392793 963:16.575936828547 966:103.20579532710488 974:6.388397853649241 975:6.395104166476805 986:2.8801041708454664 1001:5.2931131355130745# aluminium
5:42.21305446912069 10:5.113536947922249 13:9.907256664959434 19:3.7330042343029577 20:1.0062293712733186 23:16.239580556849557 26:12.59247392941298 32:5.715751183930937 37:7.388563583945338 40:1.2091515389241259 44:2.4706123070354797 49:9.414975880851712 62:6.902123930834689 63:5.730838838698597 65:1.3242791095975046 79:1.461088827408693 86:5.766213290993748 88:21.531781982140732 89:20.89238781805926 90:4.483368691559075 98:2.9038486932505116 102:5.303884449850616 110:2.0806967715189315 118:8.697460311491593 126:3.3443957637867783 129:40.82538632244981 132:7.854353306448296 147:7.910989653681506 149:1.8171783255311695 150:7.26021210053959 163:5.972557576641744 171:10.93780827880913 182:3.9850624437509024 188:3.0250466181425137 191:10.316518717683037 193:6.700834523310751 195:2.06734373898292 201:9.10193697239723 209:8.415451282382847 217:10.094880482305504 219:8.280635426158215 233:7.633699138562633 240:4.738759730378262 245:3.473857536360133 247:4.440670160285821 248:3.310056335686395 256:117.65650556837775 270:23.271574298331753 293:8.363562669522183 298:10.9023754913512 309:14.068301389406923 321:10.320997597404883 343:11.562429364976913 354:12.329778659569836 363:25.630910587833853 391:2.9686103412305753 397:13.87367954285241 414:26.26550200486499 421:4.689118727680764 441:3.145476883992603 444:10.37743685559689 455:12.969253455548513 463:25.426951888725693 479:4.11774065302132 497:3.439477569539695 508:13.902554565221436 530:17.854736759724407 578:92.64095935745237 587:13.066589521948982 611:11.314440413770468 622:18.20293725100292 639:6.25492473302242 661:10.74501207255841 686:5.33824448704496 701:17.134627781262072 713:15.913571110968972 714:7.447053029182838 721:4.28957438265009 744:9.08419864366307 774:22.514194264956604 813:13.337097403296156 820:12.588418544326915 828:98.5354845970941 838:80.85953008859097 850:16.86809164846507 852:5.282221055812326 853:10.358152653769663 879:5.279822439439294 910:180.13631601238694 926:4.614539927586633 944:55.82089132581777 960:10.566316812159174 # amanita
1:41.59196755740563 2:6.8017622446130055 3:106.63660548418234 5:1.143183858209984 11:18.06443663862237 17:11.025064915388734 18:49.00686219032542 20:17.81869497331814 22:7.978983335965247 26:5.846516832373448 29:35.95322357243582 37:9.59260093264101 39:8.497488159682069 43:7.261412570484931 49:49.64420073114981 54:10.435531474189753 55:19.028419878350483 60:44.457240772287584 61:13.701134817013612 62:23.685960807010186 87:13.866495454249266 94:10.964274588587122 98:10.636353886600272 102:20.26541626858249 132:10.070990961543218 139:50.71249519055008 140:32.7878341144378 146:12.353888013949062 150:3.402007247638103 169:13.056866921246916 174:27.429649919094203 181:8.917674895928652 191:4.92085988340571 206:15.741534193047395 212:4.120008991198191 216:28.081331391295777 247:13.863339499187738 251:11.552367574913188 252:29.695254016376815 280:11.597797087585628 289:5.2455239398819264 302:28.885453581311037 327:37.18838532874977 335:15.398067420308076 355:15.46630451639612 374:31.13377929666211 375:12.13960729501837 409:14.538255918017972 410:31.160210639800223 457:19.626086890295273 472:10.629530702457995 502:90.11410973452438 509:13.923742991102236 521:15.518871138198236 567:31.487011979346214 578:10.492956573125126 658:17.61053218703728 688:17.13399339245932 708:12.640191390814746 748:5.598225773999579 754:12.704063659235036 765:16.129028795636717 851:14.171732018247157 885:16.593338161464548 951:37.97922607144232 952:17.474062267795574 996:20.519842549895106 # amantadine
13:5.275091855683743 19:4.494010111247512 26:4.548542578208221 82:6.058456803152452 90:12.691359775174876 179:7.013665750534131 195:114.88917485308627 216:7.334681751185074 402:7.130027895147005 440:8.178771442634083 463:7.827072177664799 578:16.788916210188095 # amaryllidaceae
1:19.771400640239154 2:4.2923188808158566 4:5.668111403926462 10:4.509312700536165 12:4.278526976928826 15:13.571035874232113 29:4.715770070456554 34:5.010466815958579 44:5.767810704716054 46:6.988695018200459 55:6.460941406168829 58:61.191677753192224 60:15.06199038631361 72:4.4974879641479575 73:62.25784710484161 84:6.807635378460672 97:6.669694241693295 100:6.0024357530188155 136:5.854864132030537 156:38.6093684377797 171:7.538840557812988 209:6.248479431517907 218:6.182879044486065 220:7.863679517425921 229:91.88920985403828 250:6.897755939920029 253:7.65401850478634 271:9.175098095337985 278:8.896627968322022 282:8.330374617770081 284:171.77463412831244 367:7.757556106071025 368:25.998891386598412 378:5.877544420736672 462:7.2636457741739076 498:21.403932616612213 657:7.903585987280824 664:11.098674455152683 679:11.219121505458505 681:9.68833140335932 739:11.402865031129302 # amaurosis
5:8.938655186964663 10:15.419174595468586 11:0.3034487782524001 12:2.624674628598756 13:0.5432945279063798 14:16.017582592448576 15:4.479090899578737 21:0.8759919598000677 24:17.599924396877892 25:0.8927933710996449 26:130.52302546101257 31:6.097751511010047 32:0.7436492615949895 40:0.40875450202167957 42:0.775678026903806 43:0.552358888927575 45:2.465459584586271 62:26.114274866384733 63:34.40381482308086 65:6.273155071194335 68:5.454584710325938 70:4.546666304640867 71:13.14934398684235 72:6.475177743306075 74:1.2428651377896633 79:0.5909674933670293 83:13.642362909189542 86:17.099670743058162 88:1.6659618803600431 89:16.016398657044334 90:40.61979964682579 98:1.8127754515629804 101:1.5264179583480795 104:1.617312395759785 105:3.0397247051443723 106:1.7165063577047144 120:7.954297834210401 121:2.076410014061711 122:48.5959650374955 123:8.590783866712824 130:3.9947520966037833 131:1.1555597128123167 132:1.5774148716259244 136:10.233774861939752 138:4.279346680225369 147:1.6012518847333421 148:1.5427180407173207 150:1.3319148893450843 151:8.992821552218459 153:25.823877739729422 156:2.246606112560768 158:2.368875190409984 159:1.1978119275033423 162:4.515045173219349 163:3.7693924101542993 164:3.1820114203006966 170:2.247780724390584 174:1.9386933364512742 181:8.87632062543399 188:1.9232871942300547 190:2.1328989592196055 193:1.1094501603947158 195:19.279205614015975 219:45.01900208957411 222:32.60764377571034 224:1.6503056575915485 225:3.213262978134719 229:4.256150544950284 230:2.8749669835086435 233:1.4852397926581613 237:2.198472601363685 242:2.165133761139598 247:3.256830194025999 251:41.200001492537936 254:2.6051693548869146 256:27.079045274345287 258:2.91283916482515 264:2.2655119599448312 267:2.6210723987946296 269:2.9651464264695884 270:2.033505709847083 273:12.404763394060039 274:2.792284707204547 278:4.227863509398571 280:2.2275510188178034 281:30.66561632919488 293:6.010093252626182 309:1.5606596794508418 311:2.3620979587826927 324:7.06552332220767 325:18.263356041258806 332:3.3121478551910695 338:9.099565540628078 339:2.081995544560049 343:3.245102439097473 352:1.8472491517084508 359:1.950440350436486 362:2.7812040867104573 367:3.1540945170438652 374:8.076359037031365 382:6.401601355960052 391:1.8717294566485254 399:11.509643316021624 410:2.756547436955244 419:2.910446321443582 425:2.968239256745039 435:8.406146305810106 441:2.033843886939595 460:3.136878650665287 461:3.7324230917594203 462:2.7025465376016666 463:2.5074054891252815 483:3.0572707589260624 494:3.3970353433051654 506:18.49171245091819 508:5.384345011746966 514:1.717580370863784 518:4.069160422675948 522:3.411466219554097 523:20.089335480824772 524:3.292506650739784 530:2.6594953776371093 555:7.699230869934289 556:3.592049534214818 566:11.980358609730008 572:2.4861820857235064 578:30.305808086290295 595:8.217772012724879 611:3.128677263511148 613:3.0058118369702025 615:22.411538677898523 624:9.782403877377517 636:2.858669913208615 639:5.026923801071041 647:22.251882710707477 649:5.096986462014211 657:3.289504898796656 663:22.738464211017703 689:5.1718780647912235 692:3.2341807663515945 695:10.475350992098384 701:77.67733750359638 730:10.10597686271084 744:6.701980116149072 754:2.7226509021806757 761:2.999490195380931 763:2.98129277525075 769:2.4495033633845336 783:10.5685700271887 794:5.0249598758729395 796:2.7625398727895845 825:23.32933763003581 834:4.323465416134132 835:18.246317010714495 837:8.072922496061745 838:24.590934605398814 868:8.51058873402104 872:2.370574231304112 878:3.7994842820205137 884:5.129904859768022 886:3.477942066335172 890:4.556876071037745 894:10.943815305340316 905:4.75489383832359 906:12.211514382104662 910:9.959772163636185 930:5.227876908546747 937:37.38885821447237 954:8.628778911340692 958:3.7884624032955054 965:15.722753256636258 973:5.030857819314572 981:11.85244430545657 985:7.503600354289126 991:8.901648808287872 1001:2.946099281984261# amazon
3:1.5700377687536708 5:0.5175968498021902 7:1.6619038125941106 9:5.917561876474269 13:1.5426583310089277 14:5.6817374940088605 22:1.8639524208817089 26:114.19880075381887 28:2.6925240240633586 29:1.7113226646422706 34:1.9628197698467964 35:9.765851110566832 40:9.738719338403207 45:1.2719691841091696 48:2.171731561743356 52:2.544824415437062 57:20.426969556291432 58:97.56171248307147 65:1.4678205884047386 72:1.5297534187380288 79:10.661811888487302 82:2.2053587738011977 83:6.918992494129881 85:2.279654541217121 89:2.7614931130666416 100:14.805218655098516 102:1.624701250671891 104:2.8547395001989355 119:115.46200219301642 120:1.9897864395164833 123:2.1906437064503446 126:9.690075128122611 136:2.7150137724344754 138:6.874073461943696 148:2.770259740299661 159:2.3707833516738255 171:28.13757291527419 195:2.22677200113076 197:2.9252782412640816 218:125.9800063375243 222:7.2627547550567675 223:2.8269150180275586 231:61.05893354078734 234:5.645620506531392 239:4.210073336805347 245:3.648065835532546 248:3.48312280882498 252:3.745260557252692 256:5.738131601876099 270:3.316910138912175 274:4.131981056817777 281:15.485923631019878 283:13.50338255037818 289:4.31623576097634 304:5.488211620435097 309:21.754872304265817 311:3.6733426621199436 312:3.9578233253035706 318:25.932298308525812 324:17.12850719467775 332:4.67751441529019 337:4.17602021159025 346:113.27968175485587 359:3.225749311197153 384:5.166223364797174 395:5.921244356194847 398:4.751827870970566 415:40.58073111565553 434:3.774869100656338 436:10.500244363176652 441:3.3172803144418537 447:3.693461308937218 448:4.640668238737161 463:3.8291471437378153 471:3.648514031941405 498:5.991255826127009 513:4.112100792923524 527:12.619471917056032 533:14.008760060033588 557:4.693418456705436 563:4.297462671688591 573:5.674955681625864 578:38.91652963948063 615:4.303268160458437 680:4.762572420622247 696:5.485776318892989 705:3.650756723363794 713:3.3706755131393504 777:5.053490025427984 802:38.578512910596274 838:12.446020523836276 842:5.748926862306065 850:3.674707099646461 872:3.682458979098601 878:13.100029650620868 887:11.66087534484881 944:14.540274251569128 945:6.14111995104548 949:15.352404941370118 965:80.1137913671058 966:12.01305908835125 975:4.878855445845237 # amber
5:15.078610110719078 10:4.259244279129528 40:4.02615456277083 79:4.342006687956916 81:6.009111504549396 102:4.361628897413269 120:4.7888431800529005 181:5.119451543198322 195:21.897440145677955 220:18.0486918432148 256:19.915058419227055 293:5.96506955450144 578:35.148203433717384 657:7.644292068826752 692:7.584791925807778 801:27.850216834574663 944:282.0017767900826 # ambrosia
2:39.362136290778984 3:3.705649157753074 5:14.67806576347057 7:3.8967583659840193 12:0.6340608706778904 13:0.7870091453102691 15:5.181553708376292 18:6.886765081735365 19:5.4933002483702085 24:0.4670047838864637 25:4.597450970848933 26:2.4675127472447222 32:8.45781974049919 34:14.07969087126306 35:0.6375876067913183 40:11.27341662187516 44:11.111531308833555 45:10.90620050598775 47:1.6666734388522277 48:9.630955623359208 59:1.4095090814154612 62:1.4928099364643281 63:13.431099408531521 65:3.492348965337407 66:6.55701218038884 68:0.5314052209377947 70:21.705295619107616 71:9.372226119152351 72:17.226246442767646 77:86.97373385267153 78:5.869377855041972 82:5.018385434299316 83:1.3549028739713551 84:7.861418303733549 86:1.0309958566890698 88:1.9958663677022819 90:3.0605024736719724 91:2.656264851670579 100:11.788177030826684 111:7.372916990615523 112:1.9421925310314183 120:1.1653394146445908 121:13.39237398552786 126:2.567668720911477 128:5.852098345786451 129:1.4410474855433164 134:6.137897040219361 140:3.4979949247780677 145:15.294567620141072 147:6.308025693402037 148:6.17297346877096 153:15.632281189512293 155:9.138810966636687 162:10.052524461851732 163:8.842184233332206 169:9.125452289474625 171:3.3197706489973426 175:23.4718590462276 176:8.322487175948586 188:2.2634225114102557 190:7.503013874084855 192:137.29617515426557 193:72.22160625308804 201:20.28256468387006 212:7.082164479370687 216:34.96087376472317 221:2.2269404563093884 222:1.497424640633748 225:3.58464053179383 233:1.8066534097583844 237:7.647219318823131 245:2.691770400925832 248:78.91867715330955 249:11.24258819007504 258:3.2790314650508083 260:9.734101067303593 261:8.731059444576514 268:9.21401466180645 270:2.377469442029005 282:45.572243232431724 296:1.9157266504639894 309:1.8857653632813378 312:30.423419760635777 322:3.2851418510223427 337:3.1986226912287776 343:3.616977070743095 352:12.607588846412538 374:8.841638378369115 376:3.0479368926522956 378:1.835154548181936 382:2.313494219991615 386:125.71897342721375 396:3.0704207647604775 402:26.317147531163066 404:3.45759420688133 405:8.264732635144007 408:26.46982870908351 416:10.644594200780586 432:3.6184612118342927 449:3.326656037060154 452:2.7085277841435405 470:6.207783453613893 471:21.284964001647595 478:14.056988504214635 483:3.4260725919525723 486:6.274619027147468 494:17.701942147902386 497:2.6587748513706106 500:75.71780690833957 503:5.02476747146998 507:5.587684447611206 517:10.539161584084175 518:4.451180608456177 524:3.6651043101619525 555:2.931920847612687 563:3.3160266403448806 564:14.646594726647141 581:8.812817967391158 588:3.364708212821228 590:19.219171053774097 594:3.892623514130528 595:3.181836832179244 603:19.57535944464499 615:9.275992582236706 618:3.7703486816872864 622:3.1285489478266597 637:8.716490113631673 643:3.922346058235639 653:19.44050478316001 658:5.438016854769414 659:3.3147804584273746 681:22.66942723025945 687:3.015291922780313 694:3.7606637452044236 700:4.621678292189679 701:2.7986961856464876 705:28.823901825828155 710:3.597063394443192 713:2.4282739796593344 716:2.575195264891566 725:12.698269933437814 731:4.220849932533567 733:4.24810077857403 734:9.067158880475647 764:14.53992954155954 777:10.78599714878078 778:4.177675033229518 787:3.3379831746489264 788:12.03730062096896 808:11.98101557673336 820:4.109882933340467 828:4.391964289011576 845:32.270583854491086 848:206.27470363218478 850:2.7171899323873614 865:26.234543512337954 868:9.279900869494861 872:2.7245897863188073 879:4.452361022045006 881:10.850794012027407 907:6.2469975189027895 937:3.1566833997100288 939:108.34866857398545 941:57.57675260083558 974:3.87794589095759 991:3.5133039180144787 # ambulance
2:11.757171714473056 3:2.1434481444311446 4:58.228903925804374 7:7.005263633466123 11:5.871172899675181 12:11.716218013148339 13:25.72838705825431 15:22.27441975597655 17:35.4362889548027 18:1.8956914551899289 19:10.135017569205255 20:23.161186803779298 22:20.340085303710758 23:2.306899879790007 25:2.60204399537237 26:5.359425243344466 27:4.111346490009611 28:9.295635780501689 29:42.242333521684664 32:13.366670088338825 34:20.80118572488216 35:6.286493010923024 37:3.2168233201397163 40:1.9042320207817585 41:7.125604352903011 42:2.4451103892040558 44:32.05613196239402 49:11.90583271271392 52:8.97627337219926 57:8.850563831442907 59:2.8815053515993534 60:9.85585699727092 62:2.9786420074207554 64:3.9738146333295594 66:9.866678325038022 74:171.30517185873865 75:2.293956258181499 79:2.1845758004492404 83:2.817291461727525 85:8.396766046823734 87:13.331836138699462 88:3.5485541752044556 91:4.26736825952595 100:3.48743268813379 101:3.3856771115084134 107:3.188221713490325 108:13.156204438183329 111:4.012269828803625 112:16.858285506261257 116:5.115668100493117 130:14.889308461012503 134:9.425856748647035 136:3.3477197207393314 142:3.343465126175726 144:4.258883960563776 151:8.481626207800792 152:15.265835699864507 156:19.09168552059047 158:101.06957091297804 160:4.144922046508661 161:38.64202769250704 177:6.560181136946092 185:4.065926170957922 188:10.369332837003258 195:2.839724572211349 201:27.180489710905672 202:5.070251547183516 233:24.142430915486305 238:6.086683570477459 240:141.0071769842168 242:4.113812289083099 275:16.160863106821004 279:17.055469022228632 290:32.960686893253076 291:12.724663062746142 292:6.579809626793042 305:12.792649655483281 306:39.902315283294605 317:4.661335508335886 322:12.599990505436331 328:6.727956805241178 349:5.912455779720369 351:5.147764443850476 360:6.091395088091211 376:12.091933853007633 383:7.011203832254464 413:16.027030961841884 415:5.5870521807054665 421:5.544016342975928 425:4.985880209042768 428:13.93206614993278 441:3.9673585018563458 448:5.3130495770416575 451:4.756929250997529 479:4.963572428104454 483:5.080635437196754 504:6.359134335216079 512:4.5583266831205655 527:13.996934292084457 534:7.33136404681506 603:6.0609739860124 610:4.802441555141445 611:13.053630576380888 617:5.775594166522316 646:20.23383872953884 675:29.166038265753393 684:7.045583104778162 730:23.928809602069574 744:18.61835113194329 756:5.828350396402654 795:40.07048982586224 827:6.893642417974615 856:7.385614165173064 890:6.643045278323745 898:24.17199890604832 911:6.393295277114055 # amenorrhea
1:11.01411320139658 2:2.69360042980602 3:0.21551605837983634 4:1.2745148892917282 5:229.8662374209264 6:2.611272739304981 7:52.03005430834027 8:13.314963297180542 9:7.184199691651271 10:160.43228265569505 11:0.7429037357635032 12:1.4614539325719464 13:329.48235145424206 14:199.77183092494525 15:7.935924978508442 16:0.007059872862961483 17:1.5127788062190008 18:21.624940671876914 19:18.470835349942856 20:11.836255277256138 21:14.949444818249011 22:15.53779848989026 23:0.029419862905087253 24:27.70897685824607 25:27.83605823793353 26:1253.4013346983854 27:0.08803442289216934 29:4.835030480674982 30:0.027548178325770438 31:5.776133565738411 32:3.0040342431224003 33:0.034512003146718956 34:3.9312256014500413 35:131.2801493130307 36:3.4509575084647417 37:6.499358677975535 39:3.396569528096747 40:96.6732258624495 41:1.5237576118259317 42:0.5665218105873678 43:13.070942408896038 44:63.110419959599696 45:10.630878410143076 46:0.3683016019022988 47:0.2897111901447945 48:0.9461780506286827 49:2.477322774715105 52:3.0048426652102425 53:22.2356874722278 54:0.009981480228343838 55:0.20083125951602993 57:2.749723187853965 58:0.25914281002181816 59:46.12384051093795 60:1.9096836440175442 61:0.24210154176922438 62:44.93329294255081 63:223.29417527632677 64:0.16638782597916488 65:24.416144244871834 66:0.01435891657854858 67:2.542729186890549 68:25.451427188288136 69:2.307679610800568 70:1.0772814475354577 71:55.26839254823547 72:63.49649225704583 73:0.06857714013707922 74:5.402608908682901 75:47.267397812870854 76:0.1241338323863951 77:5.507141032371306 78:3.045026790944647 79:6.799334077167715 81:1.1324474816994734 82:9.143146378774187 83:128.71313681854352 84:1.0785923515364895 85:21.76180108916043 86:646.537890648096 87:0.29616414650491674 88:70.58152973717867 89:39.55446374989113 90:199.12361607476188 94:19.760351410684386 96:0.1441651403452247 97:1.0859832024918414 98:10.023251368558354 99:0.017513594997889775 100:8.351393124485252 101:0.10717638950016965 102:60.469729155770516 104:21.366091345113258 105:2.871201420421798 106:47.381199310763655 107:8.241589779160432 108:0.23880495790331696 111:1.265995589952899 112:10.616977820694041 114:8.995940300642456 118:1.4073006884382087 119:0.3435625671445106 120:15.08754005585645 121:1.2614584757977236 122:3.197744229609831 123:114.60162216031888 126:8.21058160370295 128:3.3144474418029084 129:4.6304626568245695 130:16.621159549727572 131:0.03423766236807302 132:0.07162778898030328 133:1.3298717170284253 134:5.70423745659996 136:95.46605464182134 137:0.33783715346217724 138:40.82074685189845 139:0.5228820083156338 140:14.495995853567141 141:6.453474719725748 142:25.41841010671035 144:0.8975520883130927 145:783.7169652086124 146:0.5605589384708205 147:41.01787939401082 148:145.99758195693056 149:3.134242675660959 150:17.238271566845935 151:0.38656624688377106 153:415.53348755404056 154:3.4818806848183823 155:0.04774714935023779 156:0.9806903101936405 158:4.537035249074711 159:5.061705807616249 160:2.129155904144146 161:3.2394479295449825 162:234.36155921139525 163:71.5015858333293 164:8.395352376173495 166:0.5513184705064964 168:0.048109369301809625 169:2.451774562944951 170:0.17596333460174865 171:20.246544501129957 174:13.754747829745313 175:720.8397596636877 176:22.978891851970026 178:0.18106564372081285 179:41.69027148266336 180:0.39670048710249733 181:7.9046630231485295 182:2.288351263726381 183:2.6367983545349594 185:1.1785975123104262 186:0.028991636045266667 188:19.404744516009956 189:13.387238193813623 190:3.5322531082057593 191:0.458757740002446 192:0.005995389363772241 193:16.425737816830058 194:8.661471815381287 195:234.15868447608295 197:3.1957874309902703 198:0.3869772786009806 201:15.521555085623119 202:0.18091677864908043 204:0.46359349135085587 206:13.465506711365425 208:24.339263385128884 210:4.518738438441225 212:4.469946281387214 213:20.83349622988686 215:23.141857173709393 216:3.306150045465171 217:3.3346896449746057 218:0.232696513982707 219:316.3362903177302 220:3.4724224650948194 221:22.07188393156434 222:329.76077894314614 223:2.79953083995631 225:154.34650407374335 226:1.5060436824829313 227:0.034238459403418076 229:1.328264795263795 230:12.693513506650449 231:16.61640286529266 232:1.1254319613747974 233:0.023965215101543532 235:0.06312764070063753 237:2.1451879021887446 239:15.924999031992174 240:0.01712972334013622 241:13.941738971835361 242:19.10569907584443 245:0.2524284761360694 246:7.106906487331385 247:23.09499787498944 248:0.07635534409211431 249:5.450794746859189 250:4.5669584149399 251:4161.05037285182 254:77.7704199516997 256:973.0592962594231 259:0.11997492904329495 260:3.2399386572281945 261:0.6606197817608949 262:0.040141764577299933 264:0.9434347295205235 267:13.942010160564417 268:2.5619894838726984 269:0.228114661556581 270:1.343088571027458 271:0.12377620475375659 272:11.628600288576902 273:16.3708917658127 274:4.146618578312283 275:0.16208591032721517 278:0.050688696332556724 280:1.0021192784289352 281:164.97101355258488 282:2.394699996765429 287:0.26330754402579565 289:1.0547185078928403 290:0.040328579620987494 291:2.6983228558268473 293:5.536136073270889 295:0.23343703510228175 296:0.6001677904271036 297:6.392610881972958 298:64.86672925701353 299:0.02173250407688231 303:13.859330990196598 309:47.47398236867362 311:0.8048779860596641 312:1.8096980296359038 316:0.0016586258104433922 317:0.6167077743483699 318:144.09909183978453 319:7.18861173988061E-4 320:1.324952006811454 321:8.425264559015602 322:2.5443872584736633 323:0.2570130904651973 324:74.30497678231785 327:13.552286445357414 328:0.17438328271090267 329:25.649641167843715 332:1.651209484684851 333:0.2109484391932764 334:0.005540495844513824 336:0.9295955217464554 337:0.8507023907594826 338:5.8516242839780155 339:9.727863646047737 340:2.5946150292777896 341:1.852202465062496 342:14.96659155975609 343:1.528446622412167 345:0.18478185160600116 346:1.057680033640446 348:0.24694674477465714 349:2.733805646446775 351:0.14431005467088434 352:267.02524077270175 353:2.049331564778816 354:10.588546258188929 356:2.210276487853015 357:0.605776059590134 359:11.203876163150964 360:9.128349359706815 361:1.623239373890842 362:0.04239579525740542 363:19.932158661021212 367:0.2240966424945098 368:10.448204139969764 372:9.788534499582852 373:0.5042007822310053 374:14.98524983591876 375:0.6696116323705377 376:0.4395815143659362 377:12.6415899276206 378:129.41047013861757 382:23.194018604562665 384:3.3395395374935844E-7 385:0.7179493515264628 386:16.21040813403315 389:0.10591415070489728 390:13.000962283331205 391:13.098135359710037 392:1.0015093846880045 393:2.260303270745348 396:33.1945319134057 397:0.08031708144162075 398:0.39343947797125123 399:0.09622996942723228 400:0.07724952003461401 401:37.235354709268606 402:4.272326952473487 405:12.834107566232817 406:0.7257311137770125 409:13.93043771618946 410:33.85422197696458 412:0.0010242664252230974 413:4.327191146800835 414:21.402430936714705 415:4.3238409535275135 416:0.009305096126392286 418:96.9468925277712 419:7.051195691834818 420:0.11246214499914044 421:2.0038486239632003 422:0.05645119453001429 423:3.0711284602080338 425:4.802947157066003 427:59.09397071924213 428:4.331818801000279 429:0.02128275190676566 432:5.8864505241618605 434:0.36877889439169376 435:2.512655634120628 437:1.0379863110673373 438:0.04932765474561823 440:1537.2083323574548 441:7.022627399055506 442:0.14041555044882972 443:3.2168233210559816 444:8.575842542234785 446:0.3799417310475126 447:1.2523023402083675 448:8.87504957493089 449:0.2315310120765445 450:0.6120300286548374 451:0.3800745260475257 452:0.01728084940519004 453:0.03524263969259491 455:0.004577070148245696 456:0.05209536738801692 457:13.061941296149572 458:2.6104893604260253 459:0.6832323193615915 460:25.98369531693623 461:7.885597577687244 462:0.42490638690204485 463:0.6233645698153859 464:42.34615679478232 466:8.712561206067507 471:9.010776364354603 472:12.495410760340032 473:1.1631363450056005 477:3.342948798583361 478:23.72271494119889 479:13.20536271825287 480:0.4407915231055709 481:1.3656907383334096 483:2.9195742363064516 484:10.810166785597106 485:0.862888739933275 487:0.261509514081458 494:0.40460187298886147 497:17.423508467589183 498:0.15532337395490878 499:9.822336990754952 500:0.022989771690107207 501:0.3107344752232326 502:20.656607598374897 506:5.099885695209627 507:0.4312485823724553 508:154.7825937485585 511:0.8851475543919337 512:5.4427765258911425 513:15.1708815055646 514:9.219094245145811 516:4.885921636727076 518:9.334481769830138 520:1.8109609200415824 522:16.552836910592884 523:7.027873730806965 525:0.0030814338793270658 527:7.20705328871217 529:39.96847079983 530:3495.6559141092066 533:0.05237940305284884 539:0.1084001039014204 540:0.2839477291587518 541:0.030238581582040666 542:20.822621384891423 543:0.9656330264965501 545:3.9656878103375504 548:0.36182098112631567 549:2.104357991675589 552:5.962689053736061 553:18.862583996922293 555:1.6793801672478752 556:174.75491933089822 557:0.34846776383406514 558:0.5936446021953513 560:13.485458141285479 561:12.40167556994876 563:4.730617334766682 564:2.9514481075701213 566:0.17318628609366185 567:2.3132047929205384 570:1.7194276852170562 571:5.6306415709074376 572:74.79502143307948 573:6.723878519767879 574:1.3807310760524645 577:17.236683827118032 578:266.1296555018633 581:0.3946788159704819 588:0.20911269910965047 591:1.1490373836999748 594:10.111000018236712 595:9.30192654823168 596:2.059519534883977 601:4.353004823301037 603:1.0054234514973317 608:0.5292016764806926 610:0.7965451268647894 611:1.3228684994302937 613:0.2040045601169665 614:15.90708148598811 615:20.26368257709773 616:0.1592451362419961 618:12.819854455031212 619:0.08906786456368848 622:162.6514940666817 623:4.825677612196749 624:21.747908618135924 625:49.3583829337581 627:0.04126835266542017 629:0.7441711651963163 634:0.3252880243260676 636:4.391387959930047 637:6.0074237886825745 640:0.25277458951778586 642:4.0860061392010225 643:0.016875980672263598 644:30.922059804948667 645:48.0529662365021 647:0.09392106041342875 653:12.402816438843804 655:40.85837046502807 657:1.6094044663833247 659:10.077852323670044 661:78.858986295776 662:2.978434692816181 665:24.234160993980403 672:33.78002574150717 674:2.467944349035273 678:2.377760290447928 679:1.290386550270882 680:0.04690430302931187 681:5.448878517963545 683:3.192303258504325 686:6.216561552197579 687:8.348121680755087 689:181.34678411499203 690:10.476815578873778 692:27.004848957687805 693:0.3453304103995682 694:1.7912374548884407 695:5.47490369446413 696:0.025341009243988823 697:0.09582070805509389 699:31.580784939705456 700:3.605859181888113 702:0.563711081718202 703:1.5684906234128677 704:2.0236441632658453 705:6.576243227702327 706:0.46455192258140954 707:1.358414607484567 708:17.849662067011813 711:1.1964073026896909 713:51.56370528268684 714:4.358662648029549 716:0.05859293793590353 721:0.19724648126303357 726:0.20146824127945523 730:2.4643422864810423 731:8.939974816055213E-4 733:5.365694549349116 734:0.8839279711442481 735:18.30534240129619 736:0.6259491507567659 744:18.48111096476748 746:6.153897233730365 749:0.4485724672876088 750:2.411904973517261 752:2.167460356814052 754:2.0400646693925446 755:5.261421076784926 756:5.046518014987457 757:7.108653555632309E-4 760:0.9282778643809046 761:385.9985975824657 763:41.43308080823085 764:0.6073074806140596 766:2.33649310000431 767:21.21631220332642 770:0.8652002100692262 772:0.8331917293543329 774:3.1001664908378386 775:2.659911747211735 776:0.007601091926170797 778:2.6244568980783813 780:10.951535387198053 781:0.7809482883116404 783:5.622211059363362 785:4.9255281439534855 786:2.2381254780306157 787:16.78035736491106 788:1.358414607484567 789:5.463664961451352 791:0.22842043296996115 793:0.1737840974910326 794:2.4133886198615007 796:8.978417658647428 798:0.4335622532058903 800:2.294014894404798 801:2.0150861384070873 802:3.2200986682613912 805:1.2320054484642222 808:1.323298373538622 814:11.428318191311817 815:13.135103858217976 818:3.3786423094018403 819:0.0013645079321455075 820:8.049287654978321E-4 821:12.022920234160834 825:18.41525468622121 826:0.3198178194401825 828:5.829707800465016 829:0.17080873497148974 831:3.808635357300926 834:170.89418414147 835:67.30797953251376 837:226.38876198425544 838:437.58621835139667 840:1.7342445112522582 842:1.4508076712037006 843:0.2065296912005101 845:0.2957306702250472 848:0.13563855744589698 850:4.512856949115067 851:0.04512163511137054 853:24.98315759252198 854:11.789703994597723 855:26.553242533176967 857:7.935025746532024 859:20.907749020287053 860:0.33953380032093067 861:0.6823206130775304 863:17.840108467349612 865:34.156680278352674 867:3.656913293846012 868:132.87590241727216 870:9.64774463005171 872:14.912988177609169 873:0.28800557383951914 879:6.027081435090516 880:1.2777340735204736 881:0.6910306229052208 884:5.803217655785356 885:11.49631755125219 886:6.823287715706806 887:11.112342395603044 888:0.5003489909767513 889:2.2575181767663546 890:30.25689424357685 894:36.52385136996819 895:8.809063346258528 898:0.7892956693825368 901:0.765700858288925 905:8.373480655349706 909:1.715216931174054 910:4.678620986238591 912:0.27718972948194776 916:29.58533596826934 918:0.7925303531295133 919:0.02087808709077986 923:0.40063790800080373 927:2.2986948960682185 930:0.44765251390603505 933:16.458510382801794 934:4.273673490668264 935:0.1632315095039241 937:869.8087133002388 938:0.019550183515306095 939:22.95206028891353 940:0.3472790764695334 941:0.04222562692852852 944:7.456400516136095 945:1.9819217217719036 946:3.2269430593816915 948:2.700538411153083 949:44.69486224785609 951:0.080684453253741 954:20.80542085058381 956:1.7141820166898587 958:53.453648610566795 959:2.0224238900008484 960:637.5980281501157 963:0.2240966424945098 964:19.62694219307683 965:3.1651572971629647 968:41.74070046299495 969:7.106192309275417 974:10.035618143679239 975:0.023291840651374515 976:2.368943934274521 978:4.3881022680185815 980:5.495667716360736 981:4.405189348767027 985:5.036633603143801 986:1.6390888483072137 987:2.0110517397348255 988:16.90472861075162 991:63.80288451435949 994:0.44290424751206064 995:0.572917602080101 997:19.85102665030506 998:2.968671525420626 999:0.4828980422899919 1000:0.887319300143555 1001:20.1838809231777# america
2:3.6566519889071145 5:1.7561932401729887 12:3.6328599984925924 15:5.6025775255859 18:0.7712741947802523 19:76.04298876273636 23:1.1012858265373495 24:0.599383234387673 44:1.9371695257580241 51:2.191138497995248 52:1.8520536626575694 62:5.757847806105256 65:0.8789410970546867 67:28.21396643556212 68:7.080111868733291 79:13.351320510155746 84:2.859055329522385 85:1.6057282878546288 102:451.0260078463917 120:95.94340472788501 124:3.6451893711424765 129:36.4882947916808 132:2.100974732617515 136:2.0117356876709875 145:35.98693705726462 149:235.34176627290458 150:11.435411322321398 155:1.3676583044775292 173:12.65759062706565 174:13.601520000487277 181:5.594884352649111 182:79.343771332263 212:2.489112519287714 221:2.4310802234394124 245:22.207112853686485 246:2.5984347042178326 264:37.65844138418179 295:51.49585996276981 296:12.374381092145176 301:3.8503817747371825 305:9.843266874988593 317:3.2420953011020863 319:4.3367672727803575 322:3.5030103435190356 329:10.049667757415879 331:41.56654504345542 337:9.47275707929325 341:2.3405057028236533 396:16.17951485548171 404:3.6769764655934707 405:15.43513269087319 423:17.486053682136987 487:3.4968434747896513 504:50.72072169485753 506:2.6182659993690924 513:9.343241573953861 525:4.495229438960621 533:12.409304515958068 561:10.52244534286555 563:16.96231584354998 574:7.68339105187345 581:3.3158420036475693 582:11.856280810954722 594:10.916777490357568 595:9.43753382615013 603:4.599121420864654 614:4.488792678709182 631:3.5878285366119824 641:6.176368231976911 649:14.175585901053358 656:3.3963976950369767 683:2.6005860367978864 687:3.230460622744986 703:3.8601949919434424 731:4.445400871390853 746:9.23522730325588 784:32.111648755304486 863:6.540292937698273 874:13.705705879272754 880:4.826214080392986 887:3.708653883445389 902:2.8828356777506325 927:2.809237831454463 956:106.58861292738293 966:322.99341589083906 974:10.886450234671386 # amide
19:18.1670425084501 52:14.35132601378566 65:4.513133141072338 79:20.79992248067329 85:5.4646881659093545 88:6.160396675548628 102:4.704013624301435 132:24.978625406047307 149:5.113744596119411 155:13.15107839294707 233:14.70746598855421 240:8.271089378519546 331:48.10332454169026 412:8.462507858996409 485:8.612962174537456 514:6.223133924472099 521:8.793808032336184 750:7.541028676586485 966:18.844604892134274 # amination
1:3.7806644030767433 2:0.05478218883618212 5:10.876283286741943 7:4.502655623268293 8:0.10818105625318127 9:0.2031324216005555 10:15.256355880186023 11:30.550336578306407 12:27.564083828012272 13:7.3856075035691 14:0.15555145304897078 15:0.5048450582771221 18:10.023110986355 19:36.97841558899274 22:5.0943685264072185 23:4.679979687164109 24:5.661810456649641 26:2.81021149368423E-4 29:16.402924671783634 30:0.7995263780396152 31:8.737820553072213 32:8.503285983782984 35:0.05294261839746629 37:0.7091521250178969 40:3.5920964092624104 41:0.1869182807818916 43:0.11951953033494762 44:7.370125451273572 45:6.24756182105647 48:19.41127455033335 49:14.337224487226834 52:0.6784956553311102 60:4.119570075530914 65:1.4860631436653413 67:29.748488625450545 68:36.017864661585165 69:0.9170329491809206 71:0.3860804963604411 72:1.5873663243377054 76:1.3232592041557683 78:7.327546236998468 79:41.18470076740409 82:0.45479517023028887 85:6.317673966496038 86:0.24481970743161108 88:0.9438948052458365 90:9.582575976712317 91:1.5060508171851754 92:1.9300854074119076 93:19.57718995412402 97:1.3905598928707703 100:12.770717975775318 102:586.6435780706352 104:42.68959020278965 111:1.2995010086985548 119:10.678908147135266 120:114.65894007044469 129:70.10775112800911 132:7.885507867735745 134:23.11797098149578 136:7.605074990540748 142:3.66864268980025 146:11.098369692928143 148:0.83991116179918 149:270.3724434611997 150:59.44679827087345 155:0.34446255410543497 158:191.9046254852063 170:1.4551971920991484 174:19.919400809547433 179:1.0645387224839733 181:0.5024820907572987 182:24.77619937099369 191:6.102627968758098 192:3.277002956390075 194:1.876722998572498 195:6.161685507931546 197:0.9558378089594056 205:13.007257770323683 209:66.5855757954048 210:0.473052418302693 212:4.614353479094966 215:14.375310891736277 216:1.3025989939079674 220:2.3870745056837324 231:5.200339786167296 234:3.3445215815250777 240:159.71379270191204 245:10.377986341700854 252:16.40321152546876 256:4.522067961222603 260:7.134746441391016 262:7.643781278373402 267:1.7959931556243058 270:1.263570852440162 290:2.547382374883333 291:2.1266909183329146 296:35.841115947127 301:19.93662069374683 311:1.558708569154984 312:1.802462972199597 317:38.12641833917562 319:37.700286271546325 323:1.1754749779401763 327:3.259004838923435 329:102.34922931015194 331:137.51605105402987 333:18.82328582809225 335:8.776997674348404 338:2.373234513270088 343:7.284471675496412 346:1.489590042267331 356:9.995942595696821 359:1.190233490826706 375:10.791863478692918 399:16.826349020425273 402:1.149249108140672 403:1.8713523020638227 404:2.231952046899996 406:1.613672829994277 412:37.63950288596011 418:7.08249122473669 423:12.824732469285284 428:14.15895426547356 436:1.760955734692335 438:2.5123060731896696 443:29.971270902486555 449:2.111015458183778 463:1.6914023425346327 466:14.282313580743248 468:1.75736756070311 471:1.537755110923451 472:1.0675271898563383 481:2.293400658367599 489:8.579845548115546 491:3.890519497477033 504:68.99349433012348 506:20.637474634844107 508:0.8170924206136758 513:17.885718017026505 514:8.353639424065861 521:8.893616900157827 524:2.4250812990354254 527:14.253878783073064 529:14.229314910658346 533:3.330796430837994 538:3.4732451487992564 540:13.2300742874523 541:11.65174280272982 545:7.6388517158768785 547:7.043461596230557 561:13.502766722369289 567:1.9903426381827523 573:32.43568065799883 574:69.375083209189 575:2.3677335522942538 590:2.985724817478106 595:1.9781878397659787 613:6.7973664110443215 614:2.990794562900208 621:2.8488322493418536 622:1.9295770667264955 629:16.311834615292234 631:6.7883417837037205 639:4.102873325865921 642:1.9392673831888356 643:2.666697542602621 648:3.1516661036637714 656:1.9760846206699225 660:11.730526171111661 662:8.736707853816833 683:4.834122070055298 687:23.877678496894237 699:3.2424048408798027 720:4.270273893275349 721:7.01309994788235 724:21.209351646329722 726:2.158557505972122 729:4.238855659465627 731:2.9496747809613106 744:4.958327536625359 746:31.237680933544354 748:2.4307929862560242 749:2.573823695950984 750:32.18199578768169 753:6.009966728834306 769:1.6383842673123181 778:2.908590042788852 784:17.60513528323181 790:16.6942962451969 793:3.7224375596853734 797:44.938079155700706 825:2.307845188561324 827:3.881982329757817 839:4.8929180375177115 844:20.99340139322958 851:13.727068062909519 854:2.943742314664424 864:16.347118492304602 869:3.890519497477033 902:22.04590708314444 909:3.632902450729135 912:7.257839933642247 927:21.655483066497222 931:3.972828530298563 948:8.478896409132446 955:16.057397882646896 956:20.307635861456145 960:1.94388113224548 961:10.937904030488431 963:26.556033028675042 966:20.048840204897136 974:14.041869540048381 975:2.628078966436433 978:2.6783847693009784 # amine
3:10.61761769105184 5:36.669126555745464 9:11.050801118014125 11:9.64491012467584 14:4.029989886200725 18:25.797521800674243 25:4.443934917572421 28:5.212607715464297 29:4.109870530025767 32:11.19914200578561 49:10.203836359061842 51:5.442472336550861 60:5.495252793342016 75:4.1088061359484955 76:24.60579896718192 81:14.086860629622528 87:7.242642761225573 91:6.192833076060157 97:6.046819084652674 98:5.623498435913364 112:5.385060137365011 128:5.125738947834232 131:4.803814380750252 191:37.82346583512775 193:4.742449629635237 245:6.231952970197283 279:9.107939581300034 301:7.241852427598767 304:19.08919071385379 314:19.210562895024793 421:17.819090460531246 532:9.725586057793949 565:9.848664092846812 582:30.76299350353641 621:7.751448334887932 667:10.692808987156534 673:9.169910861583956 700:8.277756762426659 740:9.604454424513271 748:17.39420382464063 848:8.582226020966656 974:17.831769937890442 994:29.085769100621103 # amiodarone
3:66.8397862425098 4:49.561429372799196 5:24.917983678088238 14:2.2886869645838352 15:8.556046313867599 18:32.029257447907085 22:7.6138641627791115 24:5.882084879332781 26:16.230085224797786 27:36.90471542709241 29:13.239770382811399 46:4.507874114881959 48:2.8513207877408395 49:32.50309843989782 55:3.997839411129544 60:10.005811207162406 67:21.827552549729294 72:2.165694987660969 75:34.77695103374331 76:10.930135614018182 77:9.504444317909838 78:9.290887179566054 85:22.55734734581609 91:19.518321164009013 93:5.277317879263934 94:10.587610851470744 104:9.793635143192107 118:10.556547176179588 139:4.664631969680109 146:29.52644491876897 149:14.151154611525842 150:3.2246134918502234 156:4.2774081976179295 161:4.595374136750242 174:10.555810664397717 180:13.760690869523406 191:4.735467055444299 197:3.6367228747579587 216:10.87686557843469 269:12.852970775464769 300:14.06319124858149 363:11.949798587361618 372:11.731207833786767 391:3.8569764295380136 397:6.505274038308311 400:12.664618071650562 414:12.265849761348196 416:14.225601933682492 418:32.08609766244841 430:8.09775498477032 469:23.751246554955816 472:63.501208775839544 478:11.32456655454049 501:7.131349810835292 504:15.639947446373782 510:4.62653409647211 521:15.135448583465882 557:22.897628758513335 624:14.14075518532922 649:17.32503493495901 660:30.413703712656726 718:15.073448297292797 748:13.57076826060617 750:4.953830421814893 766:34.29738022360661 771:10.041246469798399 797:14.153833347305493 816:46.057101102274345 834:6.478755039938663 836:18.053551981836804 952:52.07091624230385 966:13.54026105170531 # amitriptyline
3:5.178969785723722 20:4.632017173068295 36:6.795016065099221 56:16.41258691891335 60:6.759679587740472 88:16.302141037445473 148:6.558987721897788 163:5.6075458187551614 195:5.951934612714553 337:8.058100311835883 354:8.895446581249141 375:7.650220092271294 462:7.912748654798734 556:8.878245329511307 873:10.257653602983984 1001:8.181282551643001# ammi
1:0.013091301810519365 2:0.006784110999533598 3:17.96757273614663 4:0.4923972882617316 5:26.258511401935934 7:1.3911206890312255 8:0.2622336130866511 9:1.5263271379927965 10:0.0363205194954411 11:32.297039175423826 12:2.912232257194667 13:0.03704353923158936 15:2.4071047437148247 19:98.3942192436063 20:2.3387111043669013 22:4.3305373225896115 24:0.005063208138152912 25:0.19690313592841457 26:1.9262313626966316 29:1.467660082896187 30:0.6009459292784919 31:3.8443313568434805 32:40.421176137263046 34:190.65532543714437 35:0.006113870263793874 39:2.083320686707386 40:2.9040482999585953 41:3.9103608715791864 42:4.297945920142971 44:10.737171363689523 46:1.3927727238638383 48:17.6444075841578 49:0.011606480345551869 51:11.817522802036176 52:2.8565102902243433 54:0.7820828345634296 55:4.172591605204441 56:0.7682308725876267 60:0.7640151248045839 62:0.3817577336983129 65:0.021746670520418405 67:8.66271874087096 68:23.510799740522568 69:3.440806660530826 70:2.4650652957756667 72:1.1908363801179465 75:7.018503342459949 76:8.731668630309446 78:6.492954752255198 79:147.388982376512 81:0.8643741418461863 85:5.510598150996502 86:7.515980383803779 88:11.836126522529524 89:6.898559417809734 90:0.8084305149335392 91:1.2605119581725697 94:0.9634543475760516 98:0.8496008012966794 102:14.124672324782418 104:7.169060295482944 110:5.398197008836529 111:4.329781033656647 118:8.213372680677974 120:73.64802662952899 124:11.740461856287482 126:4.620259278409726 129:52.71042527692603 133:1.3586438211367016 134:6.874057170897169 142:21.041137388735468 149:335.6635287401362 150:0.4817463024866969 152:2.9789487178011176 155:94.54280226563408 158:4.924619728740634 159:2.554245424809878 160:4.570344151060635 163:1.8131024880296 164:6.560836995845031 170:1.2121228911023836 172:8.554393632254973 179:0.8444996669700183 182:60.063642171978216 185:1.1051501352141266 191:1.577801302059058 194:1.615906329794445 195:0.30843738497618456 208:3.8195601452562506 209:0.8526290897821448 212:0.9558481647865354 215:0.9761787777042688 223:0.6759263916584243 224:0.7206278434513232 233:3.1385392614134187 234:3.050276254547697 235:2.1867298146241234 237:14.19074858235241 240:19.890817088609946 242:1.1416132686931129 245:26.845354513434852 246:51.42070024221951 251:1.1777527959229313 252:9.77434580992836 253:1.9327458390012273 254:5.400609405390378 259:3.274622450909125 264:14.481714404632552 267:5.432627107860964 270:24.805150117860716 273:85.59910994779295 275:3.3929389776087016 278:3.0294080561157877 281:0.8417296993390263 283:72.55937714908403 288:3.6378223562409437 289:1.84922547600703 291:1.857692714679295 293:0.8346143903978468 301:2.1156772284548415 304:2.9037754156938247 309:16.245269104021073 311:1.3107225850045319 312:1.5443733645340547 313:2.9896327887724716 317:1.577801302059058 318:27.606432029463825 319:2.5608034378427833 321:5.526499924835083 323:57.18267528112147 329:11.88861333097037 331:155.89224621202533 333:6.182554383871303 342:1.3232586782081945 351:1.989480784410193 356:4.624133457679869 359:13.10456447655089 362:5.754912394685442 373:7.22318682536157 374:1.653723916319374 378:0.6146367744872178 389:6.6164424780857924 392:1.1951322174212313 393:3.6998478257435976 396:1.615906329794445 400:1.7689282582016257 401:1.3670834054484995 402:0.9234953167563077 403:1.610727928041549 404:31.713643466181193 412:35.74109472454879 413:3.330569586744409 415:7.274962011625982 418:2.0127039290623143 421:2.3376061954827914 423:24.769912511699353 432:6.6905506486328665 442:11.602227331796435 443:1.45745737008367 448:2.1334628380643634 452:4.8965126992703505 457:4.786099967886368 462:1.610727928041549 463:1.437682911776271 464:2.5745560449610623 468:28.42677188501257 472:0.8472784253648594 485:2.6861506622648954 494:2.2449641204730693 496:3.8701309265343555 499:2.3047977835110154 500:29.27450853919119 513:1.6742897821899614 514:54.381500497385744 515:3.7641375420128003 521:8.281512815281243 524:6.782856348971702 533:8.675706770868102 539:1.8330029756189241 540:2.1007962645043023 545:2.265898136031452 549:2.3849292343807966 550:10.84917853891299 555:1.495425561495169 570:16.324462223184266 574:65.56914949333097 576:8.302325427707943 591:4.848560489332149 610:1.695185888603158 613:1.8845673207411553 614:36.73798937187068 621:2.5626301665232463 622:5.722853744242131 629:5.0034777265179455 631:11.566746438310926 639:10.262411546015649 640:4.055278664904276 641:4.313866319251782 644:14.879755613333845 652:46.1306593674066 653:2.764105206934405 660:1.6654358947176358 678:3.775397397385508 682:5.065041895319803 683:4.279654738465708 684:3.7252833853061897 698:16.5176946664134 699:2.9496283154180163 704:9.73419122059271 705:1.292533508067628 706:4.02563863168427 707:8.764140471975425 713:1.071982913860901 721:6.419564085675865 730:2.549887574383214 744:1.0942754578715543 746:10.698795541780589 748:12.488217548718536 749:7.097006866068742 750:1.7599439454473151 751:23.32871849745178 752:1.6742897821899614 756:7.738850619637469 772:5.837031083076281 776:63.01486452671475 784:9.527870601721663 786:3.685476418954878 791:3.556178054089304 803:16.263225488809248 818:8.483009528028976 825:2.033742007761738 838:0.2585545333265144 854:7.872154358127192 855:2.05444332433449 879:8.344312933347595 880:3.018465329518066 887:1.9882362754303429 890:9.32012079998234 902:69.75147144293585 909:9.298753544521487 920:3.361470873144405 927:1.2127946156246991 946:2.881320834392179 956:2.1974754119269035 958:2.6118288859645022 961:26.084288701591667 963:32.133880992669106 965:6.486697216130817 966:91.42644062409632 970:5.568007008479688 974:2.3431442293907265 980:2.7251603633920545 1001:1.8302254285613786# ammonia
3:0.3484468836763696 5:2.18838617122082 7:2.6073374646082526 9:0.46134283833591594 10:2.3784847743162842 11:7.692322904746617 12:0.2247641577784937 13:0.3319980015110197 18:8.391796036110941 19:66.60239221700205 20:0.1225741356228048 22:6.491460700759071 23:2.7212183080020216 24:1.6337637245949928 26:1.363177681848623 29:2.7001352866758244 30:9.110405790518621 34:3.1756235422726635 44:1.121370850823664 48:17.06733156098767 49:0.2523097629591827 52:19.071360335031066 59:7.7354211765344 60:41.30771334074214 65:8.953582737990164 68:11.728267337131637 69:4.930051076822357 70:0.8704711587689606 71:0.6997899551819625 72:0.32432860664509344 73:1.7439389079465242 75:0.4363243870108579 78:1.1097017370269344 79:23.89885238314692 81:1.5046625377775513 82:0.7841549940317815 85:17.65058188776108 86:0.5181378777968964 88:9.704586169675094 90:4.607651302372594 91:1.9584351413740184 94:1.6203944961181016 99:31.35085479974937 102:47.29533210823585 104:1.3019894000097643 107:4.323261813894444 120:11.222459545133434 124:2.6911053246915753 125:3.196828127138629 129:3.8238319050247167 142:9.09782926334813 149:87.21824479714209 150:37.62617736650899 155:6.973270367406251 158:6.50845038437622 159:0.910654118854755 160:1.8515139545805848 171:7.732130472074155 173:35.6039215009184 179:1.4812229427606292 181:3.78395275486288 182:27.499357042738815 185:1.783105475572007 191:41.97523321632548 192:1.0101002939427932 194:2.3504964827413914 208:1.495509218231625 212:1.6115719087415015 221:1.5590126508885858 224:1.3331513134385127 233:9.079023782418696 240:8.955007229473486 245:1.9918172949952273 246:37.107689905573324 256:0.4095209768835562 264:6.289497315909757 270:29.89467495909151 273:57.82459442498949 283:3.6109170800886754 289:7.761586613879709 293:10.141636032618207 296:1.2755480021422505 300:3.1547537082379558 301:2.8873582655313825 309:4.76812449441272 311:6.494119513663271 317:7.132873922493418 320:3.8689315107485913 323:36.18830505506572 329:2.7378105426229293 331:48.644962074297034 338:14.832154244880682 342:12.074886516651752 359:36.32505596040449 372:6.690026067855347 376:2.3290744209329497 377:5.9696303140759746 382:1.6388433227293557 391:1.5434045736054969 396:7.222241944477948 400:7.5773953061082056 403:7.2101200008907815 404:8.013304023329349 419:2.5475676590615186 420:2.824346093821396 421:3.1220015237439527 423:29.065575605965684 425:7.764159563783073 436:2.228684201651172 444:2.3361814551795743 449:2.5955823658058534 463:2.155239588257008 485:3.487121507370768 491:11.537609046104171 497:6.3764191765957605 513:2.413956594634765 514:9.881183485240008 524:8.435872654791346 547:8.092822667621476 555:6.938279181148527 561:8.511090867763503 571:2.8132724411280385 574:10.881612286472434 576:17.36695132848049 613:2.640765313801857 622:20.007591460815817 629:2.0589295736541833 631:2.636435539174705 639:11.97720023432556 640:1.6067302399393242 642:2.4161001622766753 675:5.0102675204474485 681:4.600679334431602 683:1.7130884887709934 687:2.297996876797744 699:3.76092258750189 705:1.9942322678094924 726:2.645106948404519 745:35.913616917619365 746:7.253288598782775 747:3.91299116787481 748:8.448301464448445 756:3.389982504447798 763:2.616791717668287 784:11.23401377587457 786:4.518299906736964 797:3.196828127138629 803:7.618961015703617 813:10.073188336272043 816:9.540702805099606 818:25.8060011776669 825:2.800219984994117 829:4.241756692980498 831:3.9394258159682733 834:18.214096089761608 854:9.55118743068576 855:8.226455401203358 865:3.1046269131396755 878:3.4204364930444364 880:3.832193628922256 887:2.7516931619191807 902:11.887593221643284 955:10.205871449841435 956:2.9740658673790996 961:81.234395701279 963:21.67340489108519 966:73.84629999064487 978:8.983719558801148 1001:2.5823954381825143# ammonium
1:7.900616890576604 2:164.59175378955692 3:4.988536626936694 4:93.78038836489334 5:142.28041962807706 6:1.0644357234721507 7:51.37136785952581 9:2.4098745952118357 10:21.780638565471406 11:10.496544308512208 12:77.96117704729232 13:4.905175962792984 14:8.889935752305103 15:16.56133467013011 16:15.635058254004633 17:21.665764638433192 18:25.00173371140993 19:9.069044609067415 20:32.917834487766754 21:2.831345522856307 23:52.23122812389507 24:38.11097940563987 25:2.87005815593753 26:3.1930083352884737 28:50.86464640225271 29:39.860968419494945 30:13.392594635581123 31:20.835762043357896 32:0.37724660804904725 34:0.4719163647734576 35:7.65034473884485 37:8.076276206213421 38:2.24595662519276 39:3.0402789195769673 40:4.3155138612128665 42:5.84674015596413 46:31.347508505147747 48:0.6116335766401637 49:214.05143968467019 54:53.96211024773051 57:0.8393685517378396 60:20.09103958758209 62:47.215868473046704 63:9.635028136242607 64:5.377015751564489 65:0.19004613158221303 66:1.2094172458235681 68:1.475991986311962 71:15.524734441726006 73:99.37955885326411 74:0.792398943509465 75:2.340380694386932 77:24.72785055877366 78:4.031722177645563 79:17.440471225810658 80:8.077561933457485 81:4.934269507592259 82:6.916890117843023 83:0.6350252362112373 84:5.917403408584234 85:33.592440656940326 86:2.5646473577564923 87:2.673250442466496 88:4.580746383950154 89:8.598406012584752 90:0.1009425483344932 91:17.072281007990984 93:2.5899768057879764 97:83.7967987391963 98:4.895233274914378 100:13.951582222974231 101:1.0432377114272111 103:24.84492756192239 105:2.4621766022546487 106:4.689278916351924 118:5.1639137382825675 120:0.4893722470251839 122:3.9675858992109543 126:5.752823863771835 128:0.935017602850529 130:3.3904083093525355 132:1.089124724069403 134:1.0442766609941858 136:24.694978909294186 138:11.183449206015304 139:2.0411453271833704 140:2.547299473900433 141:8.175466410160473 142:1.0111550553212587 144:5.917403408584234 146:2.006836414806356 147:1.1106433074102275 155:0.5088492701819385 156:52.11762032488547 161:1.9805140611289538 163:19.589619375261034 166:2.015105952107641 169:50.110579303103684 170:5.815529869653943 171:2.3785510074078013 174:5.163242561753794 176:6.361341688396758 179:14.84258195728263 180:8.175466410160473 182:26.326710560354382 185:5.551105343959828 188:27.73700883540352 189:9.835790753186894 191:6.687519137669178 192:0.8470863742404054 193:3.3617588334620194 197:1.1820146614893414 206:3.538155990117876 212:5.172652068856184 216:1.5482809477938166 220:36.53114697170367 222:0.7489680256126323 226:15.016840289311995 227:5.9072420260657905 232:22.650720236696543 233:1.0063413389709364 234:3.640320431862054 237:1.6614180092764441 238:16.564051990949313 242:10.706655973788592 245:1.7932051177000785 247:7.907481556778413 248:1.6497489648547228 249:16.183878096791098 251:1.6699710860004011 252:1.8786539518954377 255:10.721089431075967 258:13.111847259928716 259:3.870154578273809 260:2.5893009730040712 261:32.9486320539168 267:2.0609913729153204 268:85.48123704776057 274:2.22451175522984 275:10.657020263200364 278:3.618903445336916 279:19.70660927899575 281:1.2943900148660719 285:6.874472119002364 299:9.569119080883251 302:23.203281305313478 306:11.612435522822201 307:4.242618499153011 308:33.374075823567736 309:4.353668074407259 313:9.804739914696208 316:24.944322987961495 317:2.103484403612188 320:3.6441272113183203 324:1.735216637941336 330:11.596147844948723 337:7.036235523431775 339:1.552513222084151 340:3.1848384434251367 342:1.8289978667268896 343:2.6604770740817654 346:1.7435098331438368 348:87.57183121739234 351:2.5400799682592816 354:8.627131035288258 355:16.553531794281863 360:79.26902132048716 367:13.873819651252246 370:20.592784106566228 372:1.903108448259904 375:6.276203935799403 385:6.194091817461236 393:28.086709286477035 400:7.128283799895608 405:11.735665412923572 410:6.8760093415666566 417:11.202619904936798 423:2.531590618556568 425:27.120254429310418 446:8.133410940096894 453:8.29118951792429 454:111.93695203972588 461:3.134044774711021 462:18.808069625133417 479:7.270445146713173 481:13.871641574765949 495:2.9026041434724488 498:26.708310805887066 499:2.870083175096612 501:4.339222231776979 504:25.444796322042276 506:5.432783778293462 507:29.20611193556685 518:9.56674135629136 520:8.195043233735769 527:2.9765030692900436 529:2.968791210770071 540:7.875909244246015 543:120.04602544336576 547:2.545984352660532 552:2.6803913024777555 553:4.491369105687578 559:59.28760641520896 561:2.7416691636952426 562:2.925759226049229 567:19.358555923853356 568:8.649308971861966 573:3.6684304864089845 587:3.3567122870856227 588:95.72610414736567 596:8.456160099158064 601:10.547440502275512 608:4.748424252423407 611:2.547957448622687 623:8.812313181892971 631:2.4252562052778064 635:20.918261180120062 650:5.28919495713802 657:2.7034593134398417 663:7.442383316490435 678:4.380872721914385 681:11.43696748111556 691:12.377401229807395 692:2.649910456285735 697:3.7924807936835334 700:3.628949427750596 703:2.6818233197779664 706:4.635117178198805 707:3.669718969691217 711:2.475938685323409 725:3.9864582727888838 747:10.031898028391941 748:14.32752689672284 764:12.473143764849969 765:25.65367992278188 766:30.796081171885234 769:11.630675887321615 780:8.76800322070674 789:11.448679291243494 793:4.022246155546622 795:38.34189518545527 801:2.148273354520853 804:402.2205783522344 808:3.642857367706733 824:13.657122057326585 825:2.5866005491846846 843:7.639905832179711 861:3.0994735654388847 876:45.24893320845238 877:3.4898166951880842 879:3.464423332349139 880:3.6076701843603183 892:24.005779657548562 907:5.224855215513189 908:16.41210395789371 910:8.716661996890537 918:67.3493041555223 927:1.7084333947265422 931:11.23945955787045 941:2.213376117320802 969:3.778716383953495 970:25.137074621549132 973:4.409823844461129 974:2.910011267486472 981:10.590892817125384 985:11.732721052158773 988:4.149199669116653 993:6.153482941922752 997:18.01838181368158 # amnesia
3:2.5623095384913452 5:4.911251987396073 6:10.419276492802624 8:35.075113386382505 10:2.5281759346595862 18:2.304687237830053 19:1.8397832400539789 20:6.64183231377448 22:2.886592381423322 23:8.05775556546927 24:2.065409717095565 26:6.2364237653204215 39:3.134915390269102 42:2.8739316040130816 43:2.5457911860697036 44:3.7135568613074885 49:7.29843819396042 51:3.996364048891105 53:40.5761139064609 65:13.539810284277266 67:3.1633949255583556 71:8.904024711631939 72:2.5172981983159364 78:3.698382717005963 79:14.053185203168173 85:3.3355610061114187 89:3.845999345953197 90:6.9506653314408915 102:2.6231506771589066 104:3.9438428877038585 110:40.988727810195535 111:4.4711617404521995 117:13.825275022369086 118:11.351106471113622 126:4.633016533534152 127:5.710069308089661 134:3.8371135901561084 150:9.873860087966579 159:3.4328042110008266 167:9.434075942825242 181:50.40063802132999 212:37.68097614861516 213:52.36704994383935 216:4.475098686536317 256:2.6717619825136802 263:30.46370242269834 273:2.948930801935146 280:4.643781201213494 281:11.030328909562334 302:4.670312570725362 309:3.8766040862867124 316:5.018535793586459 323:11.338541213098074 339:4.480229351039189 354:6.132706241478896 359:4.330769622665618 374:13.187122859817045 375:4.910323292085363 392:20.471934950407388 394:8.647711030714708 398:14.557874713122008 402:4.277285503007792 441:4.42571556930869 444:5.1570861754300585 515:7.563058771002923 523:50.82682845090728 524:5.799551347548447 538:16.659642170625432 576:6.593587252609483 578:27.396952188177835 590:15.607011283872778 610:5.268872443460474 611:5.6253120513447925 618:5.9093733973616445 639:7.60089049762808 650:19.8158157339658 651:6.54259937706437 670:6.5449414818181255 687:5.114384312870423 699:6.692158504919729 750:5.346406532438461 796:13.21342493074663 851:14.595286626161945 867:6.81204862085666 879:6.615334476742745 895:7.448157259923005 899:8.84513943007479 944:77.20331436919359 # amoeba
2:11.752827336428574 3:12.273436785987059 5:9.306029513710579 32:12.860038053460077 39:13.524411265244478 62:14.137179843638473 68:11.379333102091328 141:44.52495451171919 163:13.139309452211746 209:15.72912373154004 221:37.76477340018351 321:41.367702337954285 342:17.040059280395067 503:49.80771453568935 521:20.657039390420813 636:18.12054866860988 676:19.075213596223236 813:20.76491735533474 869:22.265062682598113 960:17.948005909800642 # amoxapine
18:4.659768734807079 32:5.2327332656698715 42:5.2814924091257955 45:4.571328787541919 65:4.817917884348767 85:5.774029058892375 97:7.076548196341851 105:8.042286471161365 111:6.9583217698141455 122:6.118453392505477 132:6.362913112937347 142:6.254660814302806 149:5.421666610565383 209:217.12372596297516 246:6.926955843822361 273:5.362113614808327 301:8.27831717546511 372:7.394765436572386 483:8.061386665144012 489:8.945730072195783 514:6.534779599453988 523:7.3581276481804 586:9.91877454830315 621:8.78974658870995 642:7.752755335949412 660:18.35385263083112 748:8.322443334297141 763:7.978558997133889 797:8.615763851443402 975:8.544600962341649 # ampa
2:1.6376344306898285 3:107.91645805704866 4:113.98739549992493 5:174.81407883128853 7:2.3306762908619123 8:0.029752912817925213 9:5.0192209221459025 10:17.346906239975635 11:253.36155822221664 12:23.48460828729369 13:17.374514131623886 14:0.6215101137551161 16:31.89237288114427 17:15.444863200876672 18:411.21441018881245 19:2.182737606867366 20:13.82343473999824 22:29.195249785756882 23:0.7139906291883562 24:51.7601374735775 25:1.067549620979374 26:0.05819774469873607 27:0.6792341655958498 28:12.650973191540988 29:37.020107376537084 30:32.69012099007663 31:19.594316642360596 32:38.36382839957651 37:8.166329148247232 39:22.07956178349858 40:0.31737929279520455 42:5.399901488408149 43:55.076041315012645 44:1.9981481772768162 45:8.468790137814986 47:1.8674849678822096 48:18.218191434069762 49:267.1491668560327 52:25.872007847073085 54:66.65655412335903 56:2.5199950784085465 57:1.767989212609508 59:18.90668555827189 60:18.72956870026485 61:28.31328243938669 62:11.007444075132993 66:2.5185169105098186 67:13.66079097887088 68:11.198151977401693 71:0.03435009308915236 73:3.2103574106511186 74:1.6724088560306354 75:0.6995686397040422 76:32.85820555020533 77:38.373094647598414 78:8.290890547260878 79:50.7420460277845 80:16.412667866503632 83:1.35142054631551 84:3.6166784539250076 85:28.560995983301318 86:0.8507439492066021 88:28.89935756467592 89:2.197585779113248 90:8.407527998058187 91:22.701859303106545 93:15.723145559057228 94:99.36135865800826 97:11.572531946317051 99:6.019241816916543 101:2.1819474618095875 102:0.600231805768143 106:2.5303696923034074 107:79.74561785462849 108:15.740467205616252 111:6.8272159214913914 118:2.9435873148850265 121:3.201167378344646 123:3.6535604311161123 124:15.249068727757297 126:11.749854238546861 129:7.078850449175014 132:33.580403578688866 136:38.318752456287456 139:4.196149420227103 141:16.608908899405044 144:17.162709174646448 145:6.8387418290082 146:72.39829481584738 147:9.115002358380988 149:12.764556572000421 150:150.38941547274686 153:3.979332163661911 158:17.55100149119947 159:1.5928341000308703 160:3.4213125874117685 162:1.492668638140699 163:12.497146104425626 171:4.874709494168503 174:49.911817929651015 175:2.0089332328351435 181:1.4608874331067647 182:1.1869269476849205 184:14.313069433030716 188:31.260816476480894 189:10.406145698013015 191:25.037667278763976 193:10.543489391484307 195:38.40325483254894 199:32.548556207234284 201:21.477206398039353 204:13.60411509330734 209:0.4431514206726292 212:49.967915267183756 216:11.155866156377368 217:30.51962529104283 219:2.6079464814765814 222:15.15546655352941 227:3.60748191738597 228:7.072995007852116 233:2.1071247009264784 236:8.533758937419988 239:4.707489124273397 242:7.106025767153797 245:3.6969259310166214 246:44.76601899938426 247:28.78873109091855 249:6.709276496516014 252:70.44975544696476 253:15.25446640391598 264:34.32461555530906 269:4.898507672140919 270:10.969367101127139 271:61.97761961829179 279:8.969319669405042 283:74.41557414234069 289:1.3073305810617888 290:1.694552464282075 296:64.32366526556036 300:5.995598783589921 301:5.465372140425074 302:233.86075251383315 305:9.670802580199595 307:8.614685508408835 313:34.576463804508364 321:13.63403324270534 322:4.809038968559956 323:2.9335634890216404 328:37.36895947119024 329:48.873231104764045 333:40.645331689448135 337:4.645290538704082 340:32.08700821711224 342:7.751419318469637 343:16.023467363205317 361:5.542086567411559 366:5.424159191709919 367:1.464654097419572 372:3.918285589826973 375:12.800280948555203 376:4.361287838006254 380:3.416572068149205 382:3.004609740851226 385:3.868199898769878 388:11.341791006859596 403:4.392432352112064 405:12.859294683650326 411:42.094028579322014 412:11.841847756361188 414:44.91664641849622 418:5.248356149881856 428:6.015853899854971 436:4.163285621852359 442:4.9906519201860835 443:4.061478612508448 452:12.326442785864321 453:5.828267820437372 454:76.31255070729443 466:2.958403573131084 468:50.69216496535398 471:3.6977167520359417 472:19.434323815365016 478:3.574027208977662 479:1.2909814481458706 487:39.95270992402026 489:32.704473543029536 497:12.122914330981096 499:1.7295862997851277 513:14.073936430712253 514:2.5323512693648325 517:30.662203920952084 521:49.43519502063071 527:17.360674364871283 541:4.461922606026795 545:29.809941375375328 547:5.211164098420315 549:1.8048548114872935 559:56.97236135166101 561:1.6145228479595888 562:77.28287685308906 574:100.66140476841754 575:28.63254895370017 580:2.029160601504406 582:18.984711094320392 589:28.98568926014458 593:4.6213595769844025 614:18.641272388981463 616:2.761405810684301 618:16.644870023622513 621:6.399390943174866 622:8.934679986877144 623:153.17308703667325 629:12.54913629462379 631:103.37462793369669 642:91.2890045582839 644:2.279316290624121 649:77.17265591444801 652:51.21392083470666 660:14.03297692998563 661:1.2216456909880582 662:6.840681677745002 671:16.5373222094852 678:23.183130650811304 692:15.978505712583049 694:1.664561977392239 699:7.2000362670220195 700:7.384502053617719 703:5.484020194794046 704:8.42070057302387 711:5.0704277614014215 713:11.178078642457487 720:16.285545966894325 721:5.182246260358721 728:16.503552679188203 733:6.657681546137625 740:17.27362915343738 741:24.6772818604715 745:28.196378408914555 747:35.266871225640216 748:91.19410291243128 749:5.837878884259841 766:17.73150860223057 769:12.723013537851038 776:12.527355894059601 787:1.3104223262594477 790:7.630234545462347 791:22.266860862816372 797:30.766512207349685 800:8.782124459037735 804:24.07158005949446 815:8.719348594306075 818:7.190465614470333 819:6.631156445596617 820:6.38991155434169 825:5.292758508912022 830:4.07076095014125 834:2.5060860668015237 836:61.0674780138366 839:10.534847798968697 844:26.304553055907856 846:11.26160695748232 854:6.592755697696635 856:9.450003972434207 872:0.8323638626397278 874:22.63783499787098 879:7.054561823517101 881:6.339177618049686 897:9.39243200684257 898:6.523130045421108 948:2.0601282532405993 952:75.99342984813887 954:4.9906519201860835 956:16.43810293331051 960:4.542625390701286 963:5.264430531869918 969:7.6847922142847676 978:6.051600747317371 988:29.987138392586893 # amphetamine
1:28.31815224221083 5:73.91052446223823 6:29.29590147032613 8:5.786766421805117 9:4.78265409379711 10:29.646956156672108 11:0.016382133177736374 12:14.044003683230892 13:15.334962542039838 15:0.5107820263383113 18:3.593130788932819 19:7.821368771567867 20:16.538186750874182 22:5.120465851583451 23:37.058122951926926 24:0.9744902012224368 25:5.52244437637827 26:76.38056292264457 29:12.08898196107371 30:7.63355117373394 31:8.767007548150476 33:1.2451878621271328 34:0.31773489286397594 36:30.834099622091035 39:0.39215669316452567 41:26.202899643421414 42:5.086434462561239 43:64.34555498609492 45:3.3915161021360927 47:0.6899433508621077 48:10.031224603762901 51:0.947729939620975 53:5.665965250153549 56:4.1489018125966295 59:0.4991297663737877 60:30.594198034988548 62:0.5594133305169645 63:0.24113823252052619 65:7.107381212180533 68:0.022415277224898368 69:18.219635460300744 71:0.3914482972261972 72:110.33088335738333 75:42.61222022433528 78:7.355820813018013 79:1.7316916649373426 81:1.0935753315856482 82:0.4605069347039296 83:6.125767384597515 85:6.34510189837819 86:8.635440394650686 88:18.404079397397314 90:58.92022383356251 99:7.9073362030014005 100:36.155790937471714 102:4.41908678282928 104:0.9098769079633369 106:18.69752886354799 112:0.907561693290646 117:74.44764373069528 119:1.6315129493520673 120:0.33275568724549465 123:6.082347515798292 134:7.746306626410753 138:2.7300624884076554 140:2.2786796807685854 142:3.6863430777882185 145:0.48110790091811834 147:3.919148091867098 148:3.796099747415686 150:39.617925024919906 151:2.9696274248412715 154:27.30393436779107 155:5.578076352218577 159:50.82704324755044 160:1.4143182540480506 162:37.40757293228736 163:0.2989079279816599 164:2.3297372989545337 166:5.932065120553158 169:2.049087754204405 171:2.113794384598581 175:0.7541737855587132 179:8.677040356554466 180:2.5247776988263584 181:2.90299648293081 185:1.3505286969319739 186:13.986660123792968 188:4.591741567877228 189:1.15489501543213 192:0.6521276215719527 195:55.5704339058464 196:2.856636240894211 197:4.084230581857441 201:9.693216600228228 205:13.038058816709304 210:0.4788485638076303 213:10.12348790053089 215:1.2133963497785003 216:1.3106908194983202 217:1.752285858504168 219:13.473736373872622 220:7.319450659519767 221:8.946009032963172 222:26.200051793710713 224:0.937904425031505 231:1.444233906442881 232:1.3778680311994185 233:0.7990309422476449 235:20.30075169599935 237:9.95675652987361 238:3.129356373944845 247:2.400611780902563 249:8.621722221142024 250:1.5795708849585877 252:16.444087506621194 254:1.790097802712342 256:106.909959400919 263:5.594400360543329 266:16.32724626332889 267:1.804787388154575 270:1.2715938423263924 272:4.749838714380961 273:17.842590376016325 274:6.381323985601918 281:59.078307110264916 287:3.945712685264496 295:12.368764767483091 296:17.9557623633358 300:14.15782788682128 301:27.156932633132886 309:0.8620561826758528 312:1.8112647350392712 316:1.7545068538388289 318:5.688022673550892 321:1.8479306105356046 338:34.618483502265974 339:4.920941071565736 342:5.5287709340459745 346:1.497981422838095 347:3.467081932782049 352:1.1076674291403517 356:1.438329405871294 358:4.011884072410218 361:2.4387527789596732 362:11.816487511635453 363:1.7421167998524065 377:1.3444327151989264 382:4.692182274455583 384:2.9038552205032455 385:1.6278760245463664 391:8.892219149518816 392:10.05186224434029 395:17.204250137300143 400:12.12327476056056 402:14.129001210848644 410:6.308246308981603 414:11.547813607731497 417:26.673214343011985 419:2.0740625843224945 423:2.2633129582544824 424:11.977692961281376 425:2.128252765852579 438:7.587516266010937 439:7.898542035899881 440:1.9924582981282868 444:1.8719638579593536 447:50.74563516076549 452:1.560676234080968 453:2.578615365425769 455:3.0292359072765183 463:16.783447637156552 468:1.766116072220257 471:1.5462164108493706 473:2.189986283675264 483:6.922163378791182 484:11.257363565015451 492:19.433814193558288 494:2.5338763593337177 497:5.384565781835562 500:6.211773716254829 510:1.753173813625012 512:1.7580681692789821 513:11.792129042336363 518:31.405753848328892 519:3.5131812427536007 522:2.547624549242791 523:10.676547283170207 524:27.34173892317854 527:7.965925531502599 529:14.260386014672308 530:1.840328372741741 539:2.110345698332843 540:2.3860321007630594 549:2.6770854433058107 556:8.00914533187168 566:3.730940966834472 570:3.645893376727077 572:16.691650082785326 573:3.382232215035421 578:24.772543988962003 580:2.9192576005132067 597:9.741545517820384 600:21.054292535838265 603:8.820111253559242 614:8.600329149288505 615:2.1155218081355147 618:2.533116109098547 619:7.323929592632081 622:6.326088199013619 641:11.967241194663254 642:1.948220292874513 643:21.18752543615392 656:1.9850757213898589 658:4.134374225089196 661:2.0299597525838657 662:8.757230191600224 670:3.115147618580489 686:9.092730714728258 687:6.0991418958267225 688:10.484384311322007 689:46.687114276389096 692:2.3791380641641764 701:1.6408543344738171 707:3.3835064421122842 710:19.843343872599686 713:1.3153617173312824 731:55.84057501872676 738:18.061611211597718 740:4.6031734923782635 747:16.527097053434794 748:7.413195017762618 749:2.5833172309652257 750:2.034853950131689 754:1.8988953992552695 760:15.381343416965498 761:2.15760750066346 763:2.1405098802997946 764:4.583129232476236 770:22.53111361610938 772:1.991401279288916 773:5.525473710966022 783:3.0615953680084504 785:2.8529170697493833 796:97.25694762008895 826:4.065507876056948 828:8.85653340353038 838:125.98104345807195 840:3.656302080908239 842:41.61454649433882 843:2.277393072156465 845:4.015531374553146 853:1.8637451453882552 854:2.95346234396905 861:2.8207318904900185 865:2.611827223819515 867:3.364491601011916 868:2.1172512875401264 872:16.189913243408665 874:3.9562785984300786 877:3.205700051544457 878:2.9192576005132067 880:9.272674616091829 885:17.315186420381085 892:5.521363539972133 898:8.429487820772042 904:4.568237412022238 906:3.8416978926245333 911:9.469901753995657 912:2.3770759200386626 920:25.43566732105295 924:19.61840329095461 933:4.701464131026316 934:2.652297984899513 944:3.5904429840946452 946:8.982194609679851 949:10.6249977625641 955:3.2629315305102993 958:8.407168541696114 967:2.970335928991223 974:2.634363283826183 978:2.687947703326139 981:3.669776009418717 985:5.743828961342202 991:2.292905782096843 1000:5.0098538854822365 1001:6.695469967771333# amphibian
5:13.959146338701734 13:3.9102621198461445 29:4.109870530025767 63:19.314998179664578 72:35.833949820831045 90:3.567761981664931 106:13.809980105871277 110:20.797733722673694 122:5.097996805324108 179:5.6159721283862325 181:4.759931676530715 195:4.699136302319781 201:5.979204627553107 216:5.933531559531084 222:4.852854481654637 256:10.857547316688647 267:6.548093746577926 338:28.424456190351464 342:6.274764675178039 352:5.664380984191639 384:7.801233438062774 392:25.049355084926667 418:7.121564924263585 447:6.279580556896502 518:19.032321100466838 541:6.678056779909927 573:8.319656326498553 578:5.551518442339502 774:12.718828509546642 828:18.9090489930013 838:11.94448860535734 842:8.394833287938523 924:9.384652592316163 985:6.392253382281272 # amphipod
3:54.71132089968243 6:13.136448019846902 7:3.9275180441932 14:10.536788522287178 15:12.03622195774456 19:3.037001881357294 21:4.294470633319814 24:3.284475799846508 25:19.562690734907537 29:3.985379099102731 43:3.801489391399467 46:6.235242381132693 50:4.7610970501405045 55:5.71071039823908 57:4.860807131268478 60:5.367321432448636 80:17.217342651377503 81:5.517043291381769 101:31.90968318283309 110:4.587999370177511 120:37.93079676747103 121:5.803736074174474 125:108.99483280660151 139:15.59807054130636 140:16.759869089672677 141:17.319972736731813 146:15.517341219387584 149:4.286037661632494 191:6.4681120423659015 193:4.616069829320456 238:7.9167263484894725 245:25.0258647228744 264:6.020213024557819 289:6.798244128969483 298:6.764907014508624 323:5.63779150941879 363:36.76752852800723 401:6.202311307037092 409:53.9431245813201 421:17.55341130283658 471:6.103465485867896 572:6.26874411570114 585:10.356284620023839 688:8.74715656643304 699:18.92405103838096 738:8.72913479170676 787:6.802283163200163 834:8.236214433361031 838:4.464543894791675 846:10.155206663148146 871:21.733648678864004 891:26.43591709481936 963:16.81649313795673 993:24.3505499209444 # ampicillin
5:2.3501498662205407 7:5.029678459114419 10:1.2424373896819279 11:3.966807067370498 13:4.7672712009507245 19:0.6908973704529157 22:1.5506222563539738 23:9.970212160440399 24:12.630513301293457 30:2.3731363820107894 34:1.6452595431522203 35:4.353234600694874 37:2.2500698108275325 39:1.770094649221226 40:1.0639070918114386 42:5.444549533379203 44:7.111515152482321 45:0.9919377077296193 48:1.8461486799965958 49:1.11462837701317 59:6.33277114371734 64:8.542251911351794 65:1.174971269849656 68:0.9434694068993139 70:6.443429849104077 72:4.738735227406995 75:5.13581294512116 78:12.942410822045074 79:4.911982196276122 81:2.743520941319162 83:17.667590682451277 85:6.360303812227693 86:1.5220417548944543 90:8.358033525451354 100:7.56029928822938 104:2.5095070464973843 112:2.5064939250012483 121:15.303777315648942 122:2.2489141799501637 129:1.9719410559821504 131:1.989991664118718 136:19.9049372859723 142:7.269125636576888 148:2.4270209987144846 150:2.1911402612513173 155:16.83349185955487 166:9.724822551697331 170:3.1917264659402083 182:26.01486894856391 189:2.8196888388866057 193:17.93534614154173 212:2.864975452678672 218:2.6680697369952715 231:3.168932954446981 232:3.090128504379766 233:2.3631325831358403 239:3.8433758602259895 270:2.962404889273756 272:2.925720986442134 287:5.885092252490386 291:3.958143494850218 309:7.43585148676137 321:3.635589106177602 324:3.2228876189848186 328:5.665308330041765 347:5.386588979380563 352:2.7611029604800037 353:3.6971284189685103 355:5.027670182220084 359:8.340073095446566 373:4.512404633116968 374:10.110816612159638 396:3.678217965645415 403:3.6721431584731654 404:4.074543190649156 406:131.49193783829352 416:4.6098308538434685 429:69.30137161419806 432:4.238646298186763 452:3.305620396061282 472:14.377488577968384 480:28.6865909223095 483:4.042351558700705 493:5.434846926499978 498:5.612511530812593 510:9.707949572512435 516:71.00846331817247 524:4.286173280560426 525:4.901076867621435 541:10.085129113603069 543:3.182157142121326 547:45.925376944367365 563:18.20889502052922 567:17.822685742547083 570:5.573463612232036 571:36.72423155950746 581:3.7083478698283256 612:18.33873636557437 613:18.392607258517987 627:28.5895050234313 642:43.62401053445756 643:4.547891598515383 647:84.72582971069944 663:10.712938566808777 683:8.563796567191437 686:5.143588838334541 692:19.128662475860494 693:6.062194255543454 702:20.21893205259491 707:13.332938789862995 708:3.6627959360068476 721:10.885828285728905 744:3.0436506307596782 770:12.480906191363436 777:4.679678449959052 778:4.807070000037053 802:10.998203549916552 816:61.045388987257844 819:4.864603433114116 834:5.343633023303212 854:4.844527107184408 873:57.20220532831091 885:13.901754260383962 934:11.75227594149614 960:25.838521341500346 963:4.14285491170236 974:4.502764329434832 978:4.5604751155290355 980:4.919583851119569 983:5.813665573917834 # amplifier
2:20.3755214296927 13:1.4096440181779932 15:25.78012161376544 20:1.017625340455578 22:23.377548881298022 23:58.9778970909828 25:1.8585232381367869 26:0.8667429979776481 27:68.64390811475124 28:2.541138753229214 35:4.728919812531239 40:20.288225687700425 42:5.835967503858659 44:2.484918222415313 45:1.1461165035948826 52:2.395078892855165 62:12.716026504720501 64:31.438431567752936 81:74.53055084919518 82:64.64977484690839 90:1.1364939764403363 98:8.43787202773533 107:68.67315006517035 120:1.8478373029003416 134:2.601023164096228 142:118.22104139120616 150:27.132979674664153 154:77.9573044015975 156:110.3670083424112 160:32.32630330370737 162:6.811247346042813 170:3.3915656715811346 176:82.40560888165747 192:26.962832832575806 194:35.226286437309 197:29.302426349623154 212:30.8738347767901 233:70.26997213142042 241:6.333750778218818 260:37.756840169941114 281:14.985982660016589 284:114.5364717403128 298:36.479554001737554 317:34.98981602532132 321:3.838956192233574 332:4.5137433433282395 333:87.79442750782312 342:33.371028730524024 347:320.00087133173236 389:4.407202537370635 415:4.747267006726308 439:12.213131469951 462:35.19423061318444 466:3.0657210828189654 478:32.78792473514642 528:6.031159624929221 549:39.77092126999825 599:43.71980257415524 640:30.844035042146213 648:42.431532736015406 651:13.182198763407804 698:5.849749362773643 703:11.641278547890492 744:31.842256883225556 835:5.169290294947613 928:19.66884245248731 # amputee
5:3.7204252861022997 12:4.907819734997309 15:14.904060607883277 20:12.09233442474227 26:11.660309808583161 29:13.552897045566311 44:6.410676463295421 64:17.20164454571163 72:13.105019289271295 120:5.679186394191006 126:17.617835624143286 160:17.560509338451315 172:9.49355702580603 246:17.219277558644382 264:17.727724942722112 267:18.53533482252249 270:53.205801110239854 533:22.014608505614483 574:7.12871881837845 749:20.347969678396595 869:10.153733507174108 870:9.457559185047785 # amygdalin
1:23.16978456996764 2:8.674718774866642 3:16.201835814485744 4:4.3482635264925555 5:11.805033910259105 6:4.599166194136138 9:9.611542566154615 10:9.109170341150085 15:27.333515773878435 17:5.106329247726801 19:13.753665852985801 22:3.5967626122884253 24:2.7391114296141095 28:4.50694152052816 32:9.75829440615329 33:22.02583617568554 51:4.734066128515034 61:15.668147098629742 65:3.140894595069533 67:18.15686648870636 69:12.149083642022406 79:3.3046799743995954 87:26.24352343891484 89:4.58091620215049 94:12.912196890761846 96:6.264938315046958 101:20.290410338283063 111:22.2729764506856 112:20.61955013029456 113:29.70312386637124 117:6.289923584223306 126:13.529321705867018 133:5.604211413514328 143:6.835635063376372 144:23.0444041326931 147:4.66123537337848 157:17.526785473059746 173:42.04139128610567 191:14.53925579979933 203:21.062775255089104 227:5.463336238523121 235:26.48943458475295 236:8.154959472391084 242:13.407880992247666 258:6.149178083859658 274:14.819406745227944 286:21.42852432705662 288:31.302000703324325 320:29.411905099827713 323:5.05440237275987 355:7.319041920085908 357:46.78359031177383 453:16.23277918481169 465:8.247638026266447 467:31.23550298377752 475:51.34010264514631 505:9.059765083154765 511:21.40263856302209 553:8.45556545134502 639:19.544679082369026 693:31.831906784357006 699:7.4551031101992145 705:5.519097256113058 712:7.9635534719860654 725:30.500150964122238 747:7.6150166172119755 771:25.25531142847093 793:30.613281910358307 821:7.177434689133001 836:8.802626271878752 886:6.755001813171487 914:54.06723184759726 920:18.60833989920286 926:16.190895658615375 928:10.552502489266871 971:23.393894619826185 # amyloidosis
19:3.8347825786372463 24:4.090008838546588 40:4.365810737316134 68:4.201272748081075 72:11.971796504399448 79:12.166104855348687 150:14.313739235629795 155:13.15107839294707 159:13.959303251376033 172:33.69252579271463 185:6.701548776977154 264:6.866551370002242 273:5.0544584088088 296:14.968675898781903 339:6.655062111628124 376:7.340030046275095 415:19.388772036262417 463:7.140448558431169 497:16.67569779779156 506:6.636451873973312 513:7.436442036906406 574:6.5761937792114855 878:8.541607697202679 902:77.91199528456542 941:17.74352832785864 999:117.5143110311804 # amylopectin
12:2.9204983419102297 41:9.349561810619912 48:3.8534016823485104 50:4.09914975575457 52:11.2455443353143 56:4.703903274722314 67:17.879599945870833 71:3.7649216964402696 72:3.128977786407957 81:4.845712570887091 142:4.438446819038484 149:3.6322583552706624 155:10.062815212859535 163:3.5832794223522435 166:5.687074180431751 172:17.59263253659051 191:5.7892092093602265 251:32.32231710440004 252:44.010753323270386 331:20.70175675728542 341:4.812093281708476 472:4.820864064388871 524:15.723128014734392 541:5.869254888117249 575:15.592856300915695 678:8.249459566720901 694:37.556988800419404 705:5.429368622732565 747:7.523817750955568 759:9.560115290328234 776:17.123824679844784 889:8.167643838679531 # anabolism
1:2.5338202701125727 5:15.64956563732048 7:2.813867967118398 13:37.03981570367231 15:9.661523116373765 24:2.2077648157595395 26:6.545634443905292 39:3.288336985808559 41:2.8720581763934994 52:3.774037890807364 62:25.212326157333546 64:4.592324052520219 70:3.532481896576051 71:3.287036075943289 82:3.4102698853391424 83:3.4102698853391424 85:3.4903598912274636 88:4.159592601319436 90:34.89347804085299 94:4.49267488538184 104:4.101961474719223 107:3.7913350605620852 120:3.176119620609402 122:3.8193667660769424 131:3.534411283629586 134:10.691276090436332 136:10.608628617966167 138:9.436901643409852 151:17.02222231428993 159:3.5882145360120403 162:9.701779652864865 181:3.4920336454504843 189:4.433956994689219 192:3.7233784048732215 194:5.3352727147365 201:4.680150998626335 216:4.635321222242214 219:4.268315925878776 222:3.58181081650633 247:5.92508762616104 251:4.782163116861257 254:5.222648729880044 256:14.762008373745235 258:5.556806446507415 273:48.68410802649358 274:5.426470882670609 281:19.480310015394394 295:5.603854135665066 301:5.925870106196799 337:5.4716047148636955 338:5.904854061266139 339:4.64046936381942 374:5.38120670871093 375:5.071868916916194 376:5.311297761586297 382:4.514769814685419 391:38.11143622360439 399:7.127823330361347 405:21.84122346049366 410:13.53217707254047 418:5.806765069531125 452:12.63699010548292 473:5.687010330319217 479:5.593956409351449 483:14.188879487747847 499:6.141809148355575 508:3.9800382705584463 523:5.02158164874203 525:6.59221622323573 539:5.595931853392184 549:6.232318884920081 555:5.187258444470191 572:5.091962498261605 595:5.4537892711823535 634:5.459913695791049 648:6.7593486119753425 653:6.6539342697479436 683:11.937234796817412 696:6.804395959889805 701:5.04409377659012 707:6.997124137325586 730:15.612256158199425 756:6.465030913820124 763:5.630501715511693 796:5.394198918457539 838:16.381625923904654 861:6.389946552791645 889:7.658680140425167 946:6.7823510055726395 965:105.43105302074088 985:21.838138177764083 # anaconda
2:3.630557137179273 5:20.70663100159306 7:3.9885836862092465 11:3.41031379587651 18:34.27839204895694 22:4.223653046775567 42:4.210304485291347 45:17.07238795692711 49:10.07225620700987 54:13.704798234878565 56:23.00368665194834 60:22.98410511794256 72:3.8318978228750473 80:7.263896638665684 86:4.189149058514713 91:6.127301087385991 112:13.426092846448459 120:4.367707501105016 124:6.959927675762781 169:16.35684166700636 189:14.120359075742277 192:4.934499890687612 193:12.121046613238148 209:5.562810713187255 210:12.050823805843192 212:56.60783400787232 224:5.363512638455388 232:14.710173631161545 248:5.992943489713981 297:8.150909404942855 302:6.067419782959316 333:16.598074945726506 375:6.311853862869822 377:5.911743480288699 443:15.570549402825494 450:15.866299050568514 514:5.44467551534927 525:30.30984923267834 587:7.92104814280541 595:75.4748102577836 643:7.484001054215877 665:6.139781920525552 676:7.217359476865231 718:7.972494521442524 728:9.276564111774631 819:7.809980169049381 848:8.515890318446667 876:10.50377167879294 973:9.031382626145191 983:8.779061012070324 # anaesthetics
2:87.05012802788225 3:7.43905134960235 5:1.3469603978168065 10:7.337284982899389 11:55.597671644079355 12:6.708081675007458 14:0.8154792189310136 16:20.162452094262783 18:26.453141803141694 20:9.971463481550703 21:4.411130609011988 22:13.32905591968335 23:3.883453567072119 24:14.447502681184162 25:4.454170239182447 26:28.58436502878021 27:286.27205815756383 29:17.894574473674943 30:5.90955778297769 32:43.50826154325162 34:1.0822726436437893 37:16.495639236192265 39:1.194077036318689 40:26.520812769753174 42:0.9886274855022824 43:3.5385881672028683 46:8.051440349605079 47:1.6003663560653694 48:40.13422111016604 49:73.09579608515456 54:1.991155787807637 55:2.2671169569011966 56:11.896084331063264 59:1.3461026137471934 60:1.9675578089026253 61:24.639060912533267 69:6.231854163935586 70:48.750958506255415 73:2.3545778438292198 74:1.4856358910165466 75:0.8703778874566606 76:13.235448730998215 79:76.65480086011482 83:14.837154147720646 84:2.5748602077222547 86:0.9732149527096776 90:0.516928226820661 91:28.206382093448997 92:15.434687317611578 93:9.57539528565132 94:41.345765578277934 97:2.451591172282881 101:5.9840381875344395 102:3.681942737211611 104:6.192946931659341 107:1.6087658543814176 108:9.584232548689192 113:4.651297674452826 118:12.685723591486791 120:8.815396042145037 121:7.222956283675874 122:1.632582701638277 125:10.412704451538128 132:17.439027111679383 140:41.47591705094015 141:10.026755194742467 143:3.852195275279668 144:7.704806875406502 146:8.283953031343783 147:31.0865580673754 148:1.7987682275925956 149:4.395956051908223 156:35.63120977156286 158:7.862398011430623 160:7.47955361658168 161:8.224405312826649 166:8.302634486251813 169:3.173322270083427 180:17.427270263881958 182:3.109449195764517 185:2.3964038247069928 188:49.118172779161085 189:2.1695254038805447 192:35.81167671056685 193:1.3450841744642037 194:47.351870528049375 197:11.787696923673401 199:4.159830842292938 209:40.22297852323791 212:12.699818211987527 220:16.998202543559707 221:6.804936391395366 225:9.66171269748725 237:13.564734747295349 246:13.054113283842428 249:4.195830258984724 251:2.484038676989594 252:7.9927190575315095 260:3.4651517514295285 261:8.572565468646483 267:8.406069964560732 269:3.255938305674084 275:83.67149342555467 289:9.142618644332103 294:28.942679632560377 302:35.663305557697115 308:4.458810820322456 322:3.20893345572166 323:2.2028573709519628 326:12.900771416145785 329:9.433946455879173 342:2.6568119297301 353:3.0133697390094123 361:9.837418125710107 362:8.748206202371973 363:2.8369821374634907 365:32.49480813606579 374:8.682935695135289 375:2.7501382442873794 383:13.177799786510988 400:3.167955510175674 403:15.229004850886463 404:3.3808091415108494 419:9.022833765600494 421:34.70599265743498 428:17.910054424229173 439:3.83549151977792 443:14.664320945532328 445:5.479051576876864 452:7.832143377680827 453:17.606204533473367 454:17.601014210089303 458:5.462095774427137 463:21.709548595674388 466:6.936157696152481 472:6.629640560131558 483:41.017101148832865 491:12.96104563483833 500:22.597994700878797 504:11.877302711731454 511:15.245998532778867 517:17.959527952956385 524:42.53789702331847 531:25.276532233059058 541:8.657609134223582 549:10.359749734638216 552:9.771719711526693 562:3.816344472433826 587:56.76796894288329 595:23.06949467812958 596:3.822414351953309 599:4.601262819355669 615:3.2453103881027263 621:4.036253901132003 622:22.84202669270234 623:3.998472928959767 629:28.790314007337567 636:8.912966360944132 647:15.925795316881361 649:5.405960805177671 654:7.85607284091515 660:8.710766285055964 665:7.7455605672870735 666:14.1512561019395 676:9.835840396396815 677:15.330207206864424 691:5.768132249449895 693:5.339530301290882 694:3.6829942660329795 700:29.090625554366053 702:73.92421569324216 711:3.3460796866878066 716:7.549683546254606 718:4.311732275081158 744:2.3831865126290315 746:15.296159520696786 748:3.5937899270670997 766:3.960531988541712 790:20.48153560429314 795:22.81419794826326 800:5.254428561270786 818:11.586246768149188 820:4.031365576063767 822:5.974504269274097 829:4.936661171330167 844:14.920209455948095 848:4.837112357284111 854:4.135877699254415 856:5.5931030192394005 861:3.9965566973752216 878:27.25849751495148 882:15.449860554042964 910:18.26269941605358 920:61.252685138569746 933:5.93627876498039 934:10.305739650307318 952:5.290708975402337 956:25.341687185787627 994:17.601014210089303 996:6.788824565162555 # analgesia
7:18.960295233594703 8:75.09041909715167 23:4.188643721442605 43:3.990572722302957 64:5.957346869854295 85:4.824783259455621 111:14.80075276229622 150:5.099791010724599 166:6.562560059895788 176:15.797212762213695 179:14.166564319500344 211:77.47046899853412 227:15.303827441666458 353:16.28357160783798 356:6.164824230578224 377:14.897011133913503 406:15.602135537053478 423:28.227552911403038 448:7.330817375098582 466:14.50196993616037 517:125.81371061566767 525:30.73050413623419 545:7.483594507325604 579:23.114034249166114 657:17.51451696679211 674:9.197100595107052 687:16.12341118841609 765:19.721727204927426 827:8.930219979194947 905:8.882299970777485 948:18.676665304183345 965:17.202167767821482 # anaphase
5:13.759897376985329 62:4.782771553091916 65:3.757544485561563 68:3.452611598006381 72:3.8318978228750473 73:5.87259651354801 90:9.711749767204068 102:3.9447293153569936 138:11.936560117012316 233:5.161107831798117 256:3.9963920297855067 290:7.350898345850918 352:13.991479980437903 385:6.267750595932773 391:5.628115598109888 563:6.842568614728608 578:66.84585438235139 622:6.641491548556942 701:6.283672087911734 713:14.547652006607038 834:8.30035916227129 838:29.36401348516714 879:8.03630047002352 882:10.057193835071446 # anas
8:8.953418377827571 12:6.466718005610794 20:11.203869021659155 23:2.3968127185571326 43:6.950068899561325 45:6.271649381357133 54:34.46417448922788 65:2.120713473679743 68:6.143292753868428 69:3.608262467074776 71:21.80566332159101 72:2.1882506656512857 77:3.4488465774331574 83:22.325512082032585 84:4.35752560160157 86:7.5955604088797655 89:16.871256411333853 92:12.470640851658713 120:2.682475486424354 131:3.031784539026896 136:60.60006356233779 144:4.35752560160157 148:9.663454901507947 150:3.2488532929593017 151:3.029270557762469 155:2.714081457780544 163:2.617186771785469 168:23.1752262583789 186:13.998489207886722 193:8.56385805398867 196:5.8938446112538605 201:4.158463259850543 204:71.59881449042028 235:22.999242037793145 260:5.302186759498503 263:4.480818633152278 282:5.846917334695408 296:9.776922484348724 311:4.429945145073857 343:5.380122892646242 352:3.8538935671363155 363:12.00178752071651 378:9.589121171659253 383:7.113329327857342 384:5.945058300401654 389:5.342646775844565 399:6.589713462778164 402:3.918215086292974 411:7.618277824201748 414:4.793926818444154 419:5.024192975413559 425:12.911872465907193 455:14.925332225563583 460:13.27624710579329 466:45.18003124239392 479:5.063627652872879 500:4.80812175019428 508:3.4685331391059906 512:4.657635279055166 526:7.86322609863255 553:7.31465859646709 564:4.527741924338906 568:5.773382030377153 591:19.689467050658383 657:43.30660597250488 665:4.378184423995871 692:22.676329501196708 699:6.319682934423619 750:12.69512406638778 752:4.877211322663914 815:7.111435899162064 818:6.314647987422412 831:15.7837595922859 872:11.594360327325058 894:6.30461720295082 946:6.245500174541861 968:21.922352308383843 # anatomist
1:28.72646178207859 2:20.90551804693923 3:8.221959209729375 6:10.957497538018842 15:3.5960274955277414 24:7.141782591673345 25:41.019114208051356 26:18.889130340610823 30:10.819312447123748 35:7.703363992561673 37:26.67300302070874 51:11.231102796810275 72:8.1252204626159 76:12.268840432630112 82:9.69228623927774 84:12.717143300251688 97:12.442146503011749 104:11.122692156494105 112:27.83413673544467 118:11.892394700390618 122:26.66771680803964 129:9.90878390630899 132:27.649758250148803 150:10.409902630503224 159:10.062083127911816 179:28.770584079749533 182:33.42610067840902 184:13.909689189714415 187:6.84006667203638 237:30.61859259542566 252:13.017130868542244 274:13.824443087058409 288:42.08387598686616 290:15.185957098910052 295:79.73141407158538 298:14.139914625255097 312:13.461770004544217 333:14.265101520072976 336:20.53031222332009 388:9.102891836742963 413:40.764635283128186 448:35.41615136336985 468:13.353059157765939 496:18.690703614626628 509:14.894357740987449 538:40.10021987434082 591:51.91196615113963 617:15.816808896374344 754:32.99091960475019 765:17.103892543339732 797:15.508425275072664 798:70.34761221294961 877:16.61264899265147 902:12.768972090776629 # anca
5:4.286282667835713 26:4.996087550201799 85:6.599733117463859 86:6.081266672060281 88:7.3018817076455 153:27.02264592099901 163:6.193044681737043 195:6.53933169322153 342:8.139581574589252 442:8.848380825939348 478:8.022173223744954 645:29.95562898633027 744:7.831643392277115 # andorra
1:41.85859824163299 2:79.52832841277659 3:72.43819319703415 4:9.22354154810848 5:19.39819747925703 6:0.4571922550700298 7:12.666412495266401 8:44.98802395647239 9:3.281190948731436 10:71.77934875598345 11:69.44799297584805 12:45.975471599315675 14:5.710761372396154 15:42.810645274204184 17:460.9987141085536 18:18.058572165283188 19:1.2778959986549958 20:16.202594796803464 21:0.08333218253000084 22:43.084872193060086 24:79.37688440947187 25:10.745217137811759 26:34.933851214561145 28:19.10305076028089 29:5.972914956345149 31:21.590386733357807 32:360.75688557700374 34:38.905656269375065 35:4.61026989511361 36:6.695228031975821 37:100.52829111814127 38:15.58820465250799 39:35.008850835845344 40:2.2512775981354873 41:21.385908189676428 42:22.59756199665943 43:44.025023436966706 44:2.514545935028769 45:0.5145746418211873 47:13.53769954105943 48:84.97329634741418 49:407.8421955435387 50:148.31064963120875 51:70.42627479339811 52:2.362782501755703 54:10.93161786982638 55:106.65823847666309 57:17.83209872083907 59:0.19125532869801426 60:64.18472966911895 61:1.7734142588227246 62:2.059248263258777 63:0.03966438548124377 64:41.479685721093254 65:2.5510596334220104 67:46.510991017756105 68:0.45634632948633597 70:4.8229794893650775 71:0.12117501536440994 73:3.7922482220035545 74:38.60728173549302 76:29.347516405705548 77:0.42299293527264975 78:66.14546822470822 79:91.7639677004701 81:0.6559102433669485 82:20.719178721934597 83:7.892744023457064 85:1.9306629591129156 86:0.0433852518835493 89:6.05834353637558 90:0.5033612948552512 91:13.426905284902693 93:17.081927460524412 96:36.36668780756315 97:0.9203913683161172 100:2.879344828708937 101:0.441370141091938 102:12.430163432639592 104:15.068030421987979 105:16.530029560777717 106:10.879302695988526 107:2.389815385689769 111:7.766378543054885 112:31.115955712500043 118:7.341911504371127 120:3.9246003322889886 121:12.449264382944673 122:5.569561548116147 124:10.816813375148078 128:2.47621871859168 129:4.776479974158266 131:131.0085271749644 132:30.763756128101637 133:8.838392639647413 136:5.927447657105334 138:4.454136351213915 139:40.029824380882665 142:35.694260265027296 148:10.107556270099016 149:1.4538596343644323 150:0.3169800358162108 151:26.61152941240581 152:53.392544724006875 154:3.869320142138602 155:0.0961561822852236 156:4.116420148859453 158:8.68807859906965 160:4.011568054404755 161:1.214888383940362 166:26.491473621746 174:3.513237151544423 179:0.6378183005105512 182:15.614280011801613 183:3.6314584446145695 184:15.657155301629201 185:0.8778530590870643 189:0.7081073173961427 190:49.203124412766826 191:4.941036031091783 193:26.161814480984955 194:15.141140633594436 195:25.830409664142085 196:7.056666170908847 199:7.30373515872569 200:38.174835056712695 201:7.901465714656656 202:51.476470030915046 205:536.8058053647143 206:7.873800159810236 208:95.29677705261815 209:1725.18042883237 210:8.007228357619205 212:22.33163950243896 215:11.978803717804254 217:1.2381223195634188 218:0.6053510155849795 219:0.602945118484517 220:6.100879049998754 221:3.4143904892527606 223:2.839253842465941 233:5.8985817573457435 234:29.095499060447995 235:1.9104306627461867 237:18.302772774978912 239:28.383020726580902 240:2.100795945507038 245:8.593820839488854 246:3.725276290665577 250:13.732494034397515 252:59.84590496640114 253:5.717175571024148 254:1.2726586477057569 255:3.122038990805012 264:0.992069869174061 265:7.587371661564451 267:1.2861003692934894 270:0.8088213949216171 280:18.461361235892102 284:35.649686366701765 288:3.3336589942020574 289:22.42338797588745 290:1.98879772917296 291:5.554477234268877 295:1.574931860992701 300:6.65058340610469 302:13.201281109520782 307:3.3353800988383027 309:0.46438683788490454 313:2.6949538871422742 316:1.2401483373309625 319:2.2747691649746296 321:1.32565595789523 322:1.5420204149805288 323:97.54907406757283 324:1.0013789570968494 326:3.2579514410578345 328:23.113556829621196 342:13.736128367020266 343:1.8303623747673 351:5.8397254906654 352:0.667858162673374 353:1.3757188028061986 355:7.61206843908546 360:20.589057237327026 362:41.60413066183618 366:6.069065017606551 367:52.50450554089059 372:4.5258146234101275 376:1.341513410060467 377:12.616826693116321 384:13.039789709575366 391:0.6860329885822676 397:2.848287021258293 400:5.3611390557559035 402:3.444922507608194 406:52.45390038523494 409:6.737166083961535 412:2.2658771490399703 413:3.030456076852607 414:138.64767523697802 418:1.7418385558897849 419:5.424298136947095 420:1.7841075378813511 421:18.426383975500848 423:52.096318209261774 424:35.78100915211592 425:1.585192354890508 428:25.427031886035586 435:5.417218502696937 436:26.55769358389519 443:1.2093530719281935 445:3.6314584446145695 451:113.3715475373227 453:12.002754780226024 454:6.4772296244225425 461:2.272986525974251 462:1.355344644256375 463:1.1905854799116233 468:1.250743678846942 472:27.039876383157836 479:5.497176257096326 480:2.005750916265559 489:2.412900107423285 492:124.78403503772878 495:18.419396528012665 496:17.03455504420255 497:1.025211893917279 503:23.107054419584582 504:54.27158939096119 506:0.8340052279442015 508:5.995333053122287 509:1.8661180064278253 510:9.29781037540078 512:4.7533778692730895 513:1.416137456268617 517:2.1111341063795095 521:7.661983693381237 527:2.1247654198947914 535:3.980400925421919 538:2.8794633590922603 540:1.8270986364675152 547:16.89231776009319 552:53.57635232800632 558:3.9337597131837008 567:5.2664394259600416 572:1.1729001124587144 573:2.7814864507536035 585:4.822362304211669 593:12.648384564686527 595:5.240690072113103 600:2.07332459136895 602:21.876113627617293 605:11.69488179025251 608:26.09447685344947 611:1.7266300590165857 617:26.350869396778986 621:41.661325873511124 625:2.7976184009832785 629:4.433584921662012 631:1.6142603191256977 633:24.164563786113877 634:5.251859699665228 641:4.002924992908817 642:5.158154784675475 648:7.6849063961019635 651:7.58513500475841 658:3.5149045790862337 660:158.40180706131454 662:7.507728915775184 684:9.475457210428312 688:3.2928638812279267 705:1.053364911487132 706:72.25123066669506 707:2.782721669358027 708:1.3477393857419762 710:6.047546819442598 713:0.8470138918421507 718:20.537879456740004 719:3.7023266860717037 720:25.381793957916965 721:37.05249430505015 728:216.9139034344134 729:3.6273774935574434 731:19.847224394409118 743:15.363197446431558 745:2.9112460101736293 746:1.3729816766446605 748:17.606795225496622 752:15.415224467533905 762:9.850873047924575 765:2.8316456743910834 769:4.515228879584783 773:4.886459725887982 776:7.488095258797322 778:7.183997620326783 784:8.898731272617855 785:12.878156577572136 790:252.06770677724705 794:3.4921242354892956 797:6.735412828012644 813:2.605111551019161 817:4.122669782426634 818:2.651103497873142 820:2.2720960009470534 826:9.532278052636494 829:3.1144644628367804 845:9.430617364011855 853:129.50493861886616 855:1.7822142809626158 864:8.080925340800716 876:4.902833568509935 877:36.125628530581935 878:2.334816227747488 880:2.72328284444807 882:4.47171708399303 885:8.68932735149115 886:18.349882727444584 905:15.992265210816777 909:3.0347736087457324 911:2.815173022791604 912:1.8186494707697045 923:1.9626645891931938 948:34.493726974971295 951:21.934286318889978 954:5.62662037166575 955:2.665969400831698 956:1.9208615566237353 961:33.204378944026296 970:5.2495319285691115 971:22.520634259854447 975:6.603037225398343 978:2.1135303465254784 979:28.148215304794025 980:7.402131935644354 994:11.997736606389209 995:3.9001543211407745 # androgen
5:1.6326995549343242 8:38.14563422605738 11:2.495986556054806 12:2.6928202678030715 15:3.738941297839367 24:2.4332186995517127 32:9.086038787390954 48:25.40788128448928 59:25.842641726290378 64:4.842585307686877 79:57.072650532008865 86:3.242896121336264 102:22.820671266098376 150:18.505258678156107 205:6.08736603087105 252:22.44825416234234 264:21.889666141105383 362:5.667955348019043 374:33.73942351557255 421:6.4344151003979615 468:5.446943817140193 535:59.1810330549809 549:15.75992993851853 561:36.26655234504438 563:34.615541734691234 575:83.44550889308235 631:34.844384787270045 660:23.570603591642122 662:27.437509455135533 744:21.348403657973087 759:48.567480622355916 890:7.540808627870745 # androstenedione
1:443.1167666899143 2:179.2574229912773 3:262.5035043624213 4:114.19889269244966 5:134.85468774046916 6:57.36229022463412 7:22.651353493100114 8:145.73448730467655 9:280.6030438269053 10:34.78308932372228 11:29.82019147190087 12:83.88209778028471 13:30.182975791147694 14:41.14659933354244 15:23.768925473557346 16:53.6441902624105 17:37.84312394199392 18:23.446114193518486 19:22.42585716820489 20:1.1700938536039556 21:21.19099377201848 22:97.3152216639176 23:14.995971058027246 24:24.962795280587855 25:69.35154954146635 26:0.06137160282967671 27:16.490035903960703 28:38.1738863668148 29:2.468915838234739 30:50.281614669958984 32:24.115581651209176 33:10.877700134614322 34:252.64993222056026 35:23.621064830138955 36:5.810440801939334 37:60.93272734272609 38:32.47071908521662 39:31.773889273874243 40:0.07533360081974383 41:4.920802307106048 42:55.080774182896114 43:4.342674665761094 44:68.05622172565793 45:0.10946282949950202 46:223.28513880003533 47:8.058680452882438 48:48.83234947721776 49:42.327430963537054 50:11.230560258249454 51:2.4441049322960455 52:4.6095650948217175 53:29.667103481729423 54:14.11519221575544 55:10.845378082779975 56:9.623308301727572 57:7.812002763023211 59:0.08072978522920395 60:87.11754989768193 61:330.6605723826758 62:11.049367839310479 64:140.77872851563038 65:1.89203959308378 66:0.38137710116835205 67:6.422993212096911 68:0.2132969200728552 70:14.927498017473296 71:6.319538776142964 72:4.250586230403186 73:125.72576710588737 74:11.36651104849505 75:11.212718253817847 76:32.93257321790717 78:1.9891706783915886 79:18.01029366909483 80:22.704529845031335 81:10.140291567293636 82:3.713416250682072 83:14.2365705472524 84:0.7830352817441851 85:0.08463700146244564 86:0.0017694081250666908 87:58.11217713078954 88:40.45615422665013 89:8.860464284607863 90:8.45268589732179 91:28.603275996730382 92:1.1492355713233966 93:10.196642867674173 94:6.4797076934751985 97:33.60420696653791 98:14.581574089431344 99:17.279567862449188 100:0.32345289580299574 101:0.27400285362750154 102:7.437734522144502 103:34.32224693570837 104:2.3622384668435314 105:34.14892786471652 106:5.75466993430318 108:1.4912304448699811 111:21.247907449121683 113:7.61622864148349 114:74.50917957156356 117:1.378249718955317 118:0.528950933768033 120:1.063946521223908 121:38.84072729882651 122:0.19857902920636097 123:0.059428838431806255 124:48.500526037953485 126:11.785230462961552 127:1.5184440124814278 128:1.975898995858909 130:2.2136338772608775 131:0.09749606043293473 132:0.30270245564848314 133:63.0937350881254 134:2.198028264079763 136:8.682348271887495 137:19.919009580395805 138:1.3337442329632763 141:5.73575399569327 146:18.63672866035367 149:9.141229843011214 150:1.8441372960890317 152:564.778854771467 154:95.38934914829592 155:0.022418846675698684 156:0.7462002190748066 157:33.82343794521569 159:0.11425728797077546 160:22.032236205298457 161:0.9664707149928687 162:0.09185694632539393 163:8.926016239809055 165:8.191481389427057 166:0.9950127383525855 169:39.779276875362896 170:0.7470650505364469 171:40.37088382903392 173:69.62539318674355 174:0.5287379885118269 177:53.13117252530408 181:1.47317827065974 182:4.637006447113466 185:0.6559464536987744 186:1.7491559295687802 187:2.2424176368860897 188:2.929384385324829 192:0.1612351912220724 193:6.97320947862471 195:14.367007163573012 197:0.3630463499513893 198:23.6740204623316 200:2.610642177985846 202:5.075024362228695 204:1.0644884595975321 205:10.19028278813888 206:2.351109846325718 207:7.736299559540329 210:6.85686708931963 214:1.0291427140670322 215:0.5484125701916666 216:3.2186722166941215 217:43.70765159613807 219:0.4114190473331685 221:2.863645915804619 222:24.43928908578667 225:1.522731658031577 230:1.238452177896472 231:53.61291289876966 233:0.25150850988700957 234:13.4555931429998 235:5.6321969497515045 237:0.7109741187186371 238:33.58897084107476 239:1.2312505390061514 240:30.64823781463691 243:8.778474607059184 247:16.10870836339171 251:0.7176169205926626 252:0.8833170368781096 255:2.807011612312152 256:0.003561302678771067 258:47.10721066576878 259:2.66296262342359 262:16.787652695499048 264:7.438367260427647 265:19.158779165722414 269:1.313139702434301 270:15.789140206802045 271:36.53932116095243 274:9.04337375595997 281:10.019841884156165 282:6.3254823526191615 283:2.2115991320111172 284:9.964552350823174 288:3.015177938496325 289:1.3146848617951516 290:10.950997027027638 291:1.3224420593578778 293:0.4339625915508658 294:7.332737817205754 297:7.288444983518434 300:6.01331708433319 302:0.7496651192003594 303:2.417250280360547 304:368.9965620227201 306:3.2222935669778683 309:2.2584424164167736 312:31.068086191637875 313:7.300692600697573 314:2.358941525145412 316:4.148218106965341 319:39.25730600782771 320:2.450233162919215 322:4.82606979088741 323:20.316965846701734 324:28.39592583403186 325:2.1754455251949625 326:15.057186046397 327:2.365686698310482 329:5.1864562943917525 331:5.74310993842079 336:36.28852358193962 337:4.662204370646899 340:2.0239091671083576 341:0.4392448607777868 342:0.8432925422624101 343:5.458577209036406 346:3.6127797485373705 349:6.6390009001638655 350:30.572397810141126 351:5.216587777037191 353:4.4549919520642955 354:6.1666379394567805 360:33.61713687319079 363:4.122454848558371 365:9.031368718815271 366:1.542523011928061 370:16.71686412392662 374:1.136886621496774 376:44.905074186642075 377:0.6510919445641103 383:3.0685352456897355 384:12.047214524975038 388:169.57133283606274 390:5.792613953521853 391:2.833122891963573 392:0.7324880423234054 394:18.89818785012571 397:2.538426853896508 398:10.837018870039422 399:2.590971132299399 400:1.2413460084590404 403:1.0981506537538606 407:2.9552943880049187 409:1.8360673052328558 413:8.00122893611514 416:11.511685543228829 417:47.503091530120294 418:1.465192942604664 419:9.402396066758328 421:23.517283472543394 422:2.450233162919215 423:1.4362669341283143 425:14.917725593391536 426:9.285864907525104 427:124.72744612586048 430:140.74335158631217 434:8.021778357908154 436:4.179815413238975 437:11.195027433825603 439:1.804434317417851 443:0.961304370359479 448:1.5772888909918799 453:1.7223531808511463 454:5.842704752737602 455:6.7649527221464645 457:10.962413120215434 459:25.754498480221425 462:4.4091525454387215 463:0.9438017984386635 465:84.99813757056016 466:0.5342978691758097 468:24.538111286278795 471:12.295276387071317 476:3.590803927102785 478:0.7663283208407861 485:6.6736394088477615 488:41.66704266204832 490:33.15387173628095 493:28.229620545986258 496:23.615952265633354 498:8.092032104000024 502:4.593075944530808 511:26.992466463469157 515:3.138178743572489 520:1.6814051842554851 526:17.684395920709324 527:1.8337275252322236 529:1.8267322497251648 531:18.505666744770437 533:2.4336532575691554 534:185.4086292226944 537:7.278677581668773 538:7.686688562617972 541:8.880464740667312 544:4.9628952377351085 546:28.910008390282385 548:1.6356509708216576 549:6.047160823665308 551:37.118028744090964 553:3.255191459871162 558:25.166963388653468 560:2.3544613329478454 563:1.2998351131921142 567:4.6556106947901 568:6.187860425403378 572:0.9273287359039393 576:19.354117989730124 583:15.60789555488231 585:11.675458140315458 586:2.9750155672275307 587:12.58170603219949 596:1.7930437081428843 598:2.5988101176320493 603:12.678955736317723 605:11.015882675821691 606:27.179849716504418 608:3.502849841108025 611:1.4506434075206756 615:1.304423013972787 617:11.84913836754867 626:4.189548247278403 631:1.3433871374695647 633:15.410833772390221 634:1.1959337723706627 641:17.387598271383723 649:9.099423503311044 650:54.95047437299523 659:1.2988180863267202 666:9.68944937584304 667:20.527587429649834 668:9.555604378437275 669:21.931419472721064 671:59.7413427268528 674:9.02740434613007 678:15.723433641709459 681:3.140003068841939 686:2.334462731616726 687:4.31661775747998 688:2.9750155672275307 689:3.3108031251622245 692:10.384572634741515 694:5.734206993484453 699:34.37484710639283 712:8.185184825207612 714:4.306143597766471 715:4.63071601006717 716:0.730507859050157 720:3.3352029110066943 722:4.580697569230132 723:12.75794928583429 724:18.26407805048988 725:2.773055218034438 729:23.885060049811607 737:13.809151994690609 741:24.71560726392054 743:5.964245409421056 745:2.600120415546196 747:7.5209231526974385 748:1.596013498485709 751:2.5651198003927216 755:3.070285230859553 756:12.002231486526673 763:9.617510850623 766:17.768873650885972 767:2.253879895892902 772:9.133753294267875 773:4.552133178335868 776:12.555181342327579 782:3.4451383021053137 784:2.8280348485556845 785:1.975607701761796 788:2.474232372324682 789:3.1454879547327423 793:2.807011612312152 796:4.5245810211153445 798:3.3393035920351966 809:4.179610639996958 810:4.179610639996958 812:52.16597917545573 813:12.97440507681833 817:10.25041584849038 818:19.72112090293196 820:24.731591140025706 821:2.1085492731985327 848:14.304841604508896 856:3.416989157181928 857:2.7995689026903134 861:11.785658798110546 863:4.024579580220003 879:2.28239362820589 880:2.4160853202931145 881:1.9533375320387556 882:10.962413120215434 885:8.028229873494611 887:1.442571467437019 889:3.073790716495671 896:86.90086709667939 901:63.62306867823316 902:12.211819953115175 911:2.5059982934452103 914:32.46079029537665 926:1.705253960303339 931:3.0476774189803346 935:2.78037658814753 937:1.1711978849295002 939:1.955889201713017 943:6.078715919354671 945:2.897509962933229 952:3.130901186502911 953:30.65780709357014 958:2.027487007369743 963:1.4722391440270146 966:1.58371442185639 970:12.541766266211345 971:21.488170416876574 981:8.06454960296829 983:15.072789078045467 989:18.076052485859375 993:4.87414265605417 1001:1.2972942447092712# anemia
5:13.460927753669116 8:1.1109734491210033 13:2.1797021294330112 19:1.5137478159862352 26:10.510681159336162 37:16.225929188089328 40:6.410694192517957 43:2.1933457185786254 65:2.098309266809245 72:2.165694987660969 86:2.4932290895518943 88:17.27487084884484 90:6.198874915826898 100:3.5591643126909696 120:2.658995705330291 123:2.8712390842413495 129:2.988239304110364 134:3.4584815445456667 136:3.419044861668759 138:2.8648924435121215 142:3.4147773650594617 150:3.2246134918502234 159:8.74494246360949 179:3.7824390594169306 181:8.547883356068626 185:4.139034706968872 188:3.9155357966080073 192:15.923812854621543 195:22.31785983088586 220:5.362222391788575 222:3.0540920188131655 230:62.16253264232822 237:4.224064477692647 246:4.055140213496408 256:42.428958350359714 269:5.05714377490142 272:4.001553546850035 273:13.974524178017937 281:10.23747108393512 282:5.821135371879873 325:6.0951684982107315 362:4.860069278227318 375:4.520687912585646 391:10.39928756333089 392:4.256738816518279 401:4.475741782968374 419:4.998691570161886 425:12.859678049904481 451:4.831196353533591 471:4.379376858221674 472:3.786388996167066 477:5.314752404411643 487:5.001251170910698 497:4.343553137719229 508:3.4440610786228927 520:5.5147149539525175 539:5.040069951463878 540:5.3506282764827775 563:5.040069951463878 572:4.540577098525392 578:10.117561397000374 611:13.20632776719692 622:4.84292732587326 636:4.943246481165794 639:7.200352921922506 642:4.8541404652861075 670:6.147025337422419 687:12.173677889407593 694:5.503825391478156 695:6.042455233614808 726:5.105250436857389 744:4.124646048125203 796:4.839987660767782 834:6.478755039938663 838:37.74501278213667 842:6.506679856736253 845:7.098691526821578 851:5.518919878825827 853:12.240596842691577 888:5.630742354419684 912:13.428328127515593 920:6.736292770342907 924:41.16897258615424 965:13.241718780466185 973:7.20437034423313 980:6.049104874083652 986:6.651144235531028 # anemone
5:17.911700397493767 7:22.763275671409648 10:13.12931637962795 15:24.979823084032734 16:5.82066098224636 24:4.624915075216891 29:13.552897045566311 32:5.469212442350138 62:25.236616354408834 74:6.174770315337674 116:8.338572689871539 131:14.985721851863293 148:6.558987721897788 190:7.2670626819546245 194:18.730382124912616 200:82.25170441189294 247:8.51897149694251 250:29.604989553597125 281:27.586104704336076 284:24.698954702503126 334:20.770599520310814 335:21.480391757726018 353:7.93919838239924 389:8.468047188678652 484:18.498558651302666 516:47.959728829978005 605:11.436187121555232 625:35.851487851968194 648:9.363016735013186 688:10.160979120490063 839:56.73893844609306 # anencephaly
7:7.855190708199854 8:15.437317391472597 10:35.79488033025904 11:57.22195403044725 12:7.113581898414533 13:7.5731760580855925 15:16.318102470654168 16:31.376543998971783 17:79.0329165547995 20:2.044783589694586 22:14.870116447988739 24:2.038544746646533 25:3.0063897557508823 30:3.7672495497616776 34:56.6269086159469 38:5.257377123415438 42:14.829443761874495 43:28.059844191358888 46:30.550989163238956 49:2.347518644815239 50:9.522433870466543 52:3.5878662057866206 56:10.747791216129542 59:9.23493435092792 62:3.3915099136397617 65:13.446927451651757 75:63.23080550438627 82:9.098113781659945 91:4.698457605316074 102:7.767640636220092 108:5.645119524508926 112:10.514948269155093 130:6.505463757999807 136:25.994683154213096 147:54.52731341523682 154:11.709784618618102 163:22.431277783488195 171:13.566351963409389 182:13.278316796156293 190:4.507150945592518 197:10.673400180144482 200:6.953406119063634 210:23.845023024776992 211:233.50178639078592 233:3.7564607802243852 236:66.06906051871267 245:4.7368094443094 272:28.44703899784423 280:11.954518589843737 290:14.574848267125168 307:53.36179545294198 341:4.130289582993029 375:4.879620220955354 385:4.836297947033409 414:5.1291005042817694 447:4.7835226683319805 449:5.413410504396946 451:13.13235443416766 480:24.38485924761321 497:4.701170908827788 516:6.216611593163959 520:5.879094912963804 540:14.190189386948806 581:5.173420212685555 582:6.477666098063175 588:5.4534961033570655 624:6.0575198527754885 674:153.05430050771315 705:12.212113046804115 806:40.271696111005745 839:8.387316385575723 852:6.586454943827843 872:4.772204075077772 896:18.03463010739949 897:18.394906238751524 940:17.94437679496895 975:57.77559956507731 980:6.415425703744662 # aneuploidy
13:5.727738206508006 26:4.996087550201799 138:15.90649284182029 151:6.643635629826618 195:6.53933169322153 229:10.174056695011371 289:8.798268963476506 443:8.31314537084335 543:18.904511211255972 557:9.189687278161935 838:6.428144676844041 888:21.714397428327217 965:20.931893463826093 # angelica
3:7.228943779858794 5:27.352477161048867 10:0.6820951932443875 11:2.650430123729166 12:10.701648122406244 13:27.633801067786703 14:34.61445129986738 15:1.3018514410085167 16:8.991870905283617 19:2.147813691102337 20:0.3866924166101957 21:24.95202149592585 22:0.9434429512492073 23:3.7509014636510964 25:31.37414029801979 27:7.2639552703553605 28:5.719830884713898 29:48.46480778988377 31:2.032609058423508 32:12.797248157986454 34:4.240532165080989 37:1.5702958735261057 39:8.929974646851937 40:6.4922444135745705 41:3.7335870987264506 43:7.179969012237162 45:2.8274891210073276 46:2.667165576609545 47:1.5373434971796422 49:10.940713241228767 58:6.753848921931768 64:6.993165813657176 65:0.6266740378650831 66:17.765500031684795 68:0.4429710531660305 71:1.1349918382456146 75:0.817836889191141 76:7.127487776659001 79:7.355296425435267 80:3.561223248438194 81:6.530127737488258 82:14.537092352576147 85:1.2972699666810645 88:11.512388121586481 94:6.800260162642327 100:1.8065252513166432 102:0.7491857462383503 104:1.8106092432408643 107:28.826867231369047 119:21.066240782740962 120:4.295387525319006 121:26.52045748195384 122:1.569232982098941 124:9.180140623833315 128:1.5919602219008961 132:1.769572385930075 134:16.892791672484144 136:10.903277775152548 140:16.367538330421315 144:2.504662042777352 145:1.261271344987502 148:37.35195196906881 150:5.387172621926471 153:1.3286881951195153 156:20.235197755489136 159:9.816986128674145 163:18.754957704874645 164:3.4020164053234145 180:3.6094097732794985 185:13.07851287591228 186:3.6972751610134087 197:6.189970645797147 202:3.2661134353184016 204:2.8744332267845403 215:2.1697145584432422 216:7.076507166967175 217:8.132637690907133 220:9.59009501252774 221:2.0882678608067278 223:5.991366506537063 232:2.3583002769163097 239:30.924399519838886 242:7.268813212722911 259:4.712659900182476 260:9.420349838288374 265:4.227981280905898 278:4.455673772441731 280:7.40511136156224 281:2.001164976620092 289:3.1847265970599055 309:5.918080599067906 313:4.413821170117206 322:3.136009296618524 328:4.8694519985906615 331:24.39560886013108 334:10.411731671878398 343:9.574757167382423 346:7.532023531284152 351:59.23945422135641 354:3.8319585204079796 377:2.320239602589961 378:1.7026074627395829 382:6.843002461876381 401:7.837273953921245 416:26.130096431155422 425:15.85565977149645 432:3.467198386814386 436:2.795903873083107 441:12.780432469871714 442:23.60122855836259 449:8.974062687225757 451:2.9695326347346698 453:17.371643828712727 466:2.1484342722359946 472:6.482702981466235 477:32.768333808963334 481:9.38236638113351 487:8.87519261020577 494:9.892501345695004 495:25.658317978858022 497:2.514986725299519 501:5.190498999486728 503:12.452802484783533 509:3.506010224566922 520:3.6190474860922635 542:6.770061910005585 545:3.641743898207547 552:3.486495665679548 553:13.42221917146817 563:15.794304605961745 564:21.14923726937824 568:10.354770688432861 588:3.215029118471923 595:15.369662539444256 596:17.62623397389113 610:8.629001795395077 611:3.3481437538806986 614:4.109609720540515 621:3.9610100174344685 623:3.923312975903575 633:5.128738755355128 637:2.9064065575207314 663:9.12414168666085 667:6.831582435216753 684:13.089392165380806 687:2.868216346792216 699:4.371676425243934 706:5.4908718054041135 711:3.2726907478674416 712:4.864647256154167 716:35.01232669794829 722:6.723050286308955 733:10.870832067805688 744:13.035095321104572 746:2.9379365533012334 748:3.5196500021604415 757:4.060420766360765 760:18.88450473486182 763:3.1991787842371813 764:5.738024714492447 766:116.71069697617526 769:36.53109696940188 770:10.872992106141778 778:4.023631874886567 788:38.42219215333391 794:5.256316473826956 797:25.987021456003138 799:5.810408655329721 814:2.908525148205981 815:5.14538291945106 821:10.892487844713017 822:5.896621779613736 825:3.3885653226830814 834:11.80851069793244 835:11.034081820549025 869:5.040613973342321 876:16.18133989446369 887:9.310396289368933 888:10.122734535749743 890:4.78633706267039 892:6.68955862072327 918:4.027682575950606 923:33.755592865621786 927:2.456038539693634 940:32.06262455294788 945:4.964855085084263 954:3.231029272057904 961:5.284097901223926 968:9.06364164869833 969:4.619228238311671 975:52.84055057365614 980:10.953788206912558 994:3.6647378965281847 995:5.680546833715711 997:116.22174772148507 # anger
5:10.671335244725409 10:1.5535959108499968 11:1.199236584849686 13:16.17375917177943 19:4.076585568038677 20:1.1522912321566472 23:1.7370566103357186 24:8.993311117684291 26:0.9951796622680043 29:16.975271759356353 30:2.7310016721429466 32:1.8257330137192576 34:1.977794451113341 35:5.060646146987703 37:2.6045009724460457 44:2.6515935382747102 45:20.712320115037326 48:2.18704052091923 57:2.502709255826276 60:2.9701685515222533 65:5.316092056878729 67:2.1344349658719266 79:59.50734826185677 83:26.262402150194742 85:2.2951182958721676 86:1.8487733081234854 89:2.777528862700726 102:208.4979897662479 104:8.338925621857104 122:14.006792080917458 129:13.069667963478464 133:10.169317582546105 136:2.7310016721429466 142:8.034797913080244 147:14.813577085294023 149:1.9872137818351732 155:2.0346234940668633 159:13.296926941377912 171:4.318392012125762 188:15.96249400941091 193:7.082502278194894 195:75.68425344457778 216:3.3815043964170246 223:2.843015826132686 235:4.717830605811942 256:94.15215892749472 261:4.049970457659861 270:3.3334241967279 274:4.148968161331336 281:22.99895904860849 291:11.389435873276701 298:4.301041787262963 300:4.920997433372536 318:10.250796860016315 322:4.282588363064898 324:3.598364082192167 343:4.62476677547639 363:10.469377348883606 367:4.529627297805107 384:5.183572253497136 400:4.240037506483525 402:9.009766498214443 416:5.000463266335138 419:57.00928046418057 447:3.710221154990435 455:5.31779949070814 460:29.00813077851857 463:10.368730039106966 484:18.280463460293035 508:2.755142855019296 517:4.948020502144938 539:4.314522127798853 555:3.9158991599497908 563:11.330957334504989 578:22.757064529033354 580:5.20009799440225 591:3.6567459705219583 600:4.904968870997255 615:11.342846326229298 622:4.120373080739614 624:4.958939836981487 642:4.131407363789711 644:5.485031992701021 656:4.17324680863468 670:22.776225169633204 687:4.002710598395292 692:4.613360932377519 716:3.542287521779285 733:22.353053305163602 750:27.840901795650456 793:6.060170355345571 801:36.19706146804374 831:5.740047862161942 853:4.034998838895969 872:25.62795278039925 887:28.93150368652182 944:24.306370529443363 958:13.112309515895218 978:4.950744375463248 989:7.2218844564930915 999:40.4069362537855 # angiosperm
5:2.6998231392089926 10:15.499688517719793 13:15.514900096863204 14:1.5210065275500912 19:0.8399127343593564 22:1.73755995120386 24:4.241492945728072 26:209.5226488199723 29:10.585512117423043 32:1.6855388409473608 41:1.5902943561538572 44:2.4993574236576697 62:2.226325855637295 63:10.951290662566205 65:1.3491084440913543 72:5.149789396060122 75:5.552890428728329 86:1.7081412286560407 88:2.7707111719584683 89:2.6239647581580843 90:1.1484116756235443 102:5.362375642589497 107:2.425508341689688 123:6.600641034163672 129:2.1693182231840975 147:2.698400935835343 150:2.392811161097549 153:41.16319324073915 171:4.154574710815391 195:91.65859300551435 201:3.2657152781474155 216:9.075467560764553 222:12.780186686351362 223:2.688801137262266 251:99.52387016275924 256:5.4599839299238395 297:13.588070859412024 305:4.212058596240843 311:3.5294039395698498 321:10.384708420060301 338:4.452189236671787 359:3.084528435742433 376:3.8741084065752016 410:3.9482302015697313 440:165.4050989468333 463:3.684414525310732 468:3.760653974508754 478:3.434805172314558 481:4.36425724384215 484:3.787689451763924 552:4.481179503426309 578:22.076812690754082 590:5.114768384382995 591:3.496258240425263 594:4.741712712353285 636:4.055737233100708 645:22.879301550815462 662:13.133533610705804 686:32.522712481929396 687:3.840329543560915 689:6.434103049882045 750:4.066115415366703 835:74.85767690398333 838:18.23409581232042 851:11.957343865594282 877:5.338167736279829 885:14.364135993069109 900:5.6250744016083365 906:6.005429530220158 927:3.407617117507824 937:64.9079017402878 946:5.314002233455236 954:4.217375854427575 985:3.6564724728655147 991:4.353467015232819 # angola
4:26.29593532774007 14:13.659691635413287 22:14.1942025966665 27:7.434027184480599 31:40.113794026028735 38:8.169418698730924 42:14.166494049355146 44:15.970834286811545 48:6.0199836753755225 49:5.101852447496087 62:6.2336604794492425 65:5.182409546175877 68:4.866392642821041 76:17.62007851369361 131:6.1895320762664605 144:7.587595153691399 150:15.72971709251898 156:7.530558016369643 278:9.681837081438985 280:83.16963031138597 413:22.929699659420496 572:7.803164226720101 766:21.078019856833496 # anhedonia
3:0.3417195170062402 10:2.357790867185458 11:4.3339083536273195 12:4.858677903186637 13:2.363704060917189 19:66.38245399966243 22:0.5305618013154034 23:10.01981548953967 25:3.2250415669488808 29:5.981493888231874 31:5.339219148730555 34:6.761226211523286 35:16.92565357135887 36:5.12421279682451 42:25.767478593920046 43:2.3870927183990975 45:0.17860421351514433 49:0.2464057707105286 52:4.267771010669331 58:1.5891984196928386 60:34.21050146123423 61:2.7999283955676306 62:0.892540575942665 65:27.896847259058482 68:15.946065832993584 69:9.557039629498439 76:1.751049814712641 78:4.415543381387711 79:59.71484022409659 85:7.737767756861259 88:20.93455848833645 90:1.8472056916853787 91:11.798074954884855 100:1.2876489915655032 102:59.97147477760237 116:2.7108115489768823 120:45.25680250792666 122:4.350118460470359 128:1.0927402869857392 132:1.2538576444797112 136:1.1758472892489946 149:1073.3868898151209 153:0.8586472109618473 155:11.298933804307426 158:6.482491212483251 162:3.8022811932734397 164:2.8006174569965707 179:1.470241719967154 182:7.43089368113729 184:20.23667077972414 191:7.1065726700368534 192:4.175995299025739 193:0.8204378962585601 194:13.107661233087814 199:3.465817545419854 215:5.628231469290774 219:1.4247648230171948 221:10.419451791023349 223:1.2682153167797083 238:9.896818801279458 240:15.754129375719542 245:6.418512351375669 249:24.731989983257762 261:2.3290521795966406 268:7.648641988073601 273:44.469548895704406 291:2.599430985912163 311:2.0026777621404275 317:2.296759287260037 323:50.87829452959408 329:2.725215810434318 331:285.9168409052936 337:7.458132936529285 339:5.872996119049388 343:8.311133092157446 352:1.5090142297558284 359:16.35321941401895 361:8.418340872326667 367:2.773281545164355 374:2.379350138996153 377:1.7650551617732682 402:1.5627769804704434 405:2.118678709983905 410:2.3851605874172934 423:14.392895782725072 444:2.3239605739570757 453:3.0575689946334847 466:16.33730501348704 485:9.589662714363833 497:1.9490243957753874 500:2.3392871644089976 514:21.238810987720154 521:3.6436880847833533 524:2.908904897796368 527:3.1821693708407532 563:2.572918760976074 568:3.229704810926567 571:14.615109254637087 574:59.57518747150569 621:3.345128639729645 622:34.7145877081559 634:2.450023896849133 640:22.519580196899383 642:7.336607239970901 648:3.655073094390057 653:9.757924960779043 686:3.730928835805378 687:2.2858168786670428 688:4.413738804128691 702:8.992894382091897 706:12.418751129668157 731:16.67939583275555 733:3.475064391862524 746:2.352696990188215 747:10.469525814536686 750:43.4328675742206 760:3.5316056396248654 818:3.742894280722612 830:5.562398326892611 851:3.0153965162598597 853:2.3153440894594777 854:3.442408874705468 868:2.58010514847187 873:19.97710284277282 881:58.95495995489979 887:2.7390871312189553 902:24.675014751148307 939:3.3176461088454774 956:38.46809914611983 960:7.346959589215615 961:4.647469717080534 963:2.773281545164355 966:8.392011917827887 974:8.841457325216263 979:3.66998484698016 988:4.363902612422598 1001:2.569934114120549# anhydride
5:2.7339707741849697 7:4.255929953232056 19:3.3547863158869995 24:3.6057840213598524 27:6.2426962134418424 32:19.948881269638342 43:19.01229235108687 45:26.33036459450499 71:12.284833811013561 86:4.457882573408783 89:5.496561030540332 102:19.269975395573034 112:5.594376116939633 136:23.06338763712921 159:21.905164075762155 175:5.366856002218618 179:5.825868037944811 195:4.906245987415098 256:11.284195792229195 309:5.528220686077135 340:8.015273416291512 392:6.317202318885984 436:6.717490588200196 455:8.151330279735133 460:7.324282517863835 662:19.241288357246827 699:8.393170193443064 713:25.206907544924018 801:6.8610434066696415 944:8.75554052879193 945:9.006285452364402 # animalia
5:7.472976356319507 7:0.42732748445005947 8:2.558113569374827 9:14.942382513472028 10:5.586981342017848 11:1.7855864401232575 12:0.2422477489324005 13:5.596987101584025 19:106.43302840807209 22:0.5629329950603106 23:0.4669486366316944 24:11.40767759527466 25:27.31779061614915 26:3.813402890496686 29:2.765709160918251 34:0.6327189663561398 37:8.840467865040544 40:0.2406132170591978 41:0.4613474997297811 42:0.5548932124584319 44:25.811983272128273 45:4.741161465813596 47:1.084121851048477 48:12.155572233008847 52:4.365201645322893 59:0.8588640802821592 64:1.738691538714142 65:13.355757549853871 67:11.931588847048195 68:1.847280589999771 70:3.9279077696551266 72:0.34454642202050273 75:2.763990204235155 78:1.1406626932368993 79:14.15383264208633 85:3.8523227478451108 86:0.5422317218256567 88:9.823325593009837 89:4.786328366378887 90:12.164979037743965 99:23.480874723366927 100:15.011977864007317 102:29.812839799280244 110:0.8386309990348089 116:8.09873278828334 119:18.7246526189976 120:127.38385559921277 122:1.113069589417752 128:1.1337453136513087 129:7.958592744805965 136:4.6958502807929925 142:9.215394428971916 149:203.47955096392218 150:1.0649603500372784 154:1.8168497451826695 155:0.6736693188892511 158:2.0572245831615876 163:3.1783472058221336 174:1.641589264949758 179:1.514769554100178 181:0.8700579819636012 182:2.4978069875679174 191:2.3461295623310314 192:4.272976517277487 194:7.302488213625158 195:17.565828116810522 197:1.3940202072486463 202:2.7197912356203653 205:2.840129443754171 212:1.6458493134455832 215:1.669533925816931 216:1.7751813939809216 220:8.434734436255715 221:1.593004509526369 223:4.913800253262351 238:3.6755059649781914 242:11.50291631181366 245:6.523404313198921 251:17.728499180760117 256:24.669644195199066 261:2.3785601570057358 263:2.095651841082134 264:1.9569786624280248 270:1.7328146964816318 272:1.6999979901441384 273:11.08211118910896 274:2.469834033947674 289:2.640863846143368 293:5.355030233495204 296:9.558839339356004 298:2.6108350413589307 309:4.843088699372083 317:2.3461295623310314 329:2.7761976880711132 331:21.48365168511563 337:2.5105892050176486 356:133.98657655199062 359:16.57051972917182 363:2.23642059799548 367:14.692343304224615 375:2.1535139215485897 382:1.6732643121311597 392:11.710035176723588 402:1.6080081802384554 404:21.560726846801117 405:6.826802683747142 412:16.483789303113234 414:2.3760014487628562 425:2.642076929018568 436:19.38348766412468 442:2.6857528273618265 463:33.34981561477308 468:19.366498538823425 472:1.5180709809918902 479:2.6215798408600883 485:51.29607920341404 494:8.733480418064918 495:15.764935716799972 497:6.4552648422441985 499:8.865970651503263 504:3.9364513510280594 513:20.20986877093996 514:21.512060870871277 521:3.6969768392785802 523:18.680030272006242 524:55.89376730446463 529:3.2266417409193244 545:3.0854672765833633 550:12.654106373313995 558:12.983367345233923 573:3.9338508432646573 574:44.55687822042759 576:10.07269290358411 613:2.678907157071875 621:3.3977997543849625 622:7.42167164829327 625:3.9508221186201165 629:2.095228595695166 634:13.639667944580276 636:2.5347717108716026 642:2.4536126406337044 692:2.9031064523283336 699:3.8011835425382188 706:4.907091064553934 712:4.287316897854633 713:5.97793991874775 716:1.917975276195052 720:4.846223382197709 721:8.143261324019022 746:50.949784193162806 748:8.530063081597307 750:7.637410647230828 764:13.029116395098557 791:11.551160860800186 797:9.094961499578648 798:12.415571886699022 808:3.908051746604248 816:3.4902351286488376 838:0.7551714461185729 844:22.780093454979223 854:3.4952930395596304 869:11.621544781106804 886:3.1429948897773907 902:12.009578590887491 913:12.834649808336724 939:16.432939694516158 945:4.386343147401774 946:25.698277718159204 965:2.8156049540091868 966:103.48647424797174 967:16.8819089460965 974:3.1670709602671643 # anion
5:16.509510231139885 22:9.133161598525819 26:19.339224338134553 32:3.181125025605701 35:2.663049917681301 42:9.106248310036177 65:2.791935622963929 68:13.736181336833134 88:4.369936605714584 129:3.720599318938841 138:3.593093550729882 139:5.4318423162432135 149:3.3601286730669044 150:45.35427170198846 158:5.17599039711021 179:4.535390434988971 182:23.641118053960323 189:4.645648028247392 191:5.5035514927951255 197:4.3865688705270145 222:10.270623317063336 233:4.152824739102989 242:12.642324983657286 251:4.995298146858863 262:6.3169488164003385 273:24.083256884305662 323:4.6830627194216055 332:6.200353879495213 352:4.582971153057768 359:12.143645293143592 384:6.697972923193998 396:5.550213383970067 466:4.698389159105292 479:5.8095764807222405 508:4.1893837906765805 527:6.474245213743956 561:6.218216831547378 640:4.688157476294325 672:7.309995740618236 703:6.152459754308941 802:6.042886556947448 859:7.597135238167325 861:6.607164425259877 889:7.877410467927403 963:6.031745596428865 965:35.31010196073353 967:16.328065331785613 1001:5.808257425422885# anise
7:5.169069309356334 8:3.7414330240868003 24:4.504715994586695 31:27.297635351161112 49:4.851494794062687 62:5.979718456339153 68:4.61708910970753 82:5.80494103191625 107:6.204894100857737 116:8.21422967420716 122:6.234160173915484 192:6.133862630730016 227:7.325844148513926 245:7.37960541863761 287:10.076516937394956 293:6.743455014512508 295:8.068401352820644 305:8.12433913443412 400:7.982846964510223 403:7.788582081499551 425:8.081222127148482 454:8.593890448590846 567:7.930103356455196 683:7.045734830458679 710:59.19986032542528 726:8.127108787173457 750:7.97192855042209 770:9.047458355975472 773:11.714033583390366 904:39.15920183520064 994:8.593890448590846 # anisotropy
5:13.02779699222931 20:8.909127359120882 23:3.8265067734760443 26:22.573794063429105 45:3.289199419362012 49:3.449465817189612 65:3.5267090897211704 67:4.278274414090181 72:9.90084499053668 102:25.92916888256154 104:5.083874355224581 147:12.89931954578584 159:49.373075489121604 171:16.010764441887112 182:6.459456591305393 242:14.243369813165788 463:6.113547726873576 524:6.969490890121075 570:8.289570962027064 578:5.246309455186831 713:5.632946481392514 770:29.48157550009014 787:16.04988723644575 796:15.592149175719547 828:7.728998357504399 838:4.290420363612727 842:30.99849735228323 867:7.989437547283535 887:6.783267092776487 924:123.50752865353951 944:8.230665180074237 # annelid
5:8.10550877035057 17:6.028912926037444 20:3.612688291137646 63:4.439124246806173 65:4.023088008874956 68:3.715384122895702 70:5.009310736645488 72:10.944223554760546 89:5.496561030540332 100:5.592860579799231 136:5.44596643093399 138:4.858820805478351 150:5.2411722720230784 195:4.906245987415098 197:5.673941089851705 223:5.567577997736708 242:6.245247524902021 256:28.341452957910118 322:7.087492982682388 484:6.741517757611688 508:23.14354824599634 541:6.889880822268115 622:39.173277467062135 644:8.321878425225087 701:6.560627647083248 708:6.840125048881846 838:12.373645411979977 855:17.597208387617073 888:7.721678941348074 # annona
8:6.711664065322311 10:5.383848029268724 11:1.1602690824615751 19:36.632079427289156 23:10.959922255537462 24:8.84722470160878 31:15.491020614534952 34:1.9333417356809406 36:2.9544419745105013 45:78.16998673703495 47:13.735846941182698 49:1.376413746805179 59:12.79926096591978 62:2.329004506301686 63:11.288373648968836 65:10.066237452696534 72:5.361837591111231 77:7.9533559537028475 78:2.590006593737819 79:1.580208800551633 82:6.853190285252182 85:2.2491983571439866 90:26.610098553930715 100:8.227992585386787 111:24.0603340179407 120:11.873220827384179 129:2.271456925969249 146:3.8564885492328385 155:1.989883814510284 158:3.6475986261817996 174:3.1804175636502765 183:60.95177675783703 184:4.139470623230176 185:9.405745257150413 189:8.901765292511936 192:2.4662379136167956 224:22.05382793338301 233:2.673268942185397 260:4.496846643138322 261:3.999620062020701 263:3.690058718819707 273:1.891786462628375 296:63.708517302106614 299:5.427223597812413 301:20.251892316553292 305:19.44483098466584 309:8.102261340245862 321:18.331310485841595 331:30.174959796712837 339:3.3372791780423476 341:3.029903842925669 359:15.900976974542003 361:4.62782202352404 367:19.918686644042808 375:25.854232201493954 389:11.784816303936847 391:15.625111419167192 402:3.141927784917458 404:11.525402595049417 412:5.071331713739738 423:4.434339086474703 436:44.47279473492581 462:4.003516363582998 463:3.7959460258057525 471:42.82131875176993 506:32.268445155139496 509:39.050494650862134 510:10.392047001563638 516:184.0929674553604 523:10.077528586879733 547:19.830017796941437 554:6.577074651574784 555:18.017021237620163 567:46.120221119369326 572:3.773275200863771 574:3.26341560881908 581:4.040105678773409 595:18.82428101789374 600:4.853629183001549 613:4.32333409323581 615:4.269615734345645 640:67.5180527536664 683:3.3014402077759564 721:4.434339086474703 726:4.327993919589671 772:27.424213423748224 813:22.892005027441893 825:11.69737596109836 855:29.02942452125752 873:6.285758910487193 894:23.015595276900072 902:3.5941596009131858 909:5.914381798558235 954:19.461328699353068 974:12.405636606783242 988:15.035570566127141 # anode
1:12.639535543166575 5:1.1224644220482882 6:3.637443849686891 9:2.5457407072100735 15:3.1193743299647094 19:10.815465229695487 24:1.863571991745955 26:5.794388614898299 29:2.505001924055545 35:48.92805635145194 41:2.5079675936507306 43:7.207554360157985 44:3.4882955209626503 47:3.4004041317445304 48:2.999388768665755 53:4.65069030524125 63:7.818977502132856 65:2.2381938008795874 66:10.335821813623173 67:2.943521904290869 68:1.960970856826538 70:3.1552399684221215 76:4.270728479920606 85:3.1138132454428935 89:3.619675609176827 90:2.008752852550691 102:7.3709661392516335 104:17.583470004592485 106:17.945635450506067 107:3.4101691441084845 120:2.805333686905067 123:15.378957929970065 125:5.858842993815043 142:17.113265187239193 151:48.947516145565416 153:3.1518711365227845 162:15.758519723722172 166:4.792387120779551 188:4.070287492205606 191:4.893221506385483 198:28.99939381306383 206:25.989670114554 211:5.186881805782054 213:6.963689395805168 217:4.782912187351423 219:3.8812576759225568 230:5.1190817597816265 237:4.380106894207865 246:4.2105033708248705 249:6.19520815093896 254:4.827546648964442 256:107.90823799045613 261:4.92921515781978 268:5.173254728977104 273:8.054855596658845 281:3.9326010810134813 287:52.25744410078493 297:6.491562788872333 312:4.852449751879612 318:29.69216518286041 321:4.8954509304197815 342:11.878233949326532 354:5.896275458528429 363:4.770875067395681 392:4.4129054738814615 400:5.122855080380205 409:5.859769968490181 414:4.926378086315323 439:5.8221263605690865 440:5.063371084003084 447:20.26959169355757 448:13.849269807240809 455:6.215174819368616 472:3.9405308744412024 530:4.886549138199059 539:5.1986409698996665 547:5.388026386960229 548:5.618745943988598 552:5.535560658774295 558:18.442085493870277 566:39.05238007403104 571:5.446869110116247 578:64.30771211512227 601:16.529807243356554 617:14.787095826752912 618:5.673480608028359 622:5.000985157996561 657:5.56077194186089 670:6.30766707739125 672:16.154127456879856 689:7.5101478085769715 701:4.650201400221161 713:4.250562095508837 731:6.139731354122787 763:5.233029009839902 769:4.657548576823964 777:5.965547819141913 791:16.990776853285595 828:6.31587168412178 835:6.250052753491434 838:8.526098419536115 842:26.63184894341485 906:39.52238958607442 910:14.64778544827244 955:6.466012511104472 960:12.774741192988756 980:6.209607803347914 # anopheles
11:4.960665910697518 12:5.175797632164737 13:5.414340438234168 23:14.14689089053699 49:5.240753249962585 65:5.32147604183295 74:6.446774727443142 76:7.503418709387428 100:16.7417553355781 138:6.175187813398755 179:17.215595719698577 217:18.978950340871247 278:9.824413714629955 280:55.96488959086027 306:71.3147406658144 325:9.535524109801907 360:22.138293344022106 428:9.098140955689981 451:45.01381834927905 572:7.945109553907259 587:9.543618407410454 602:12.361331912149465 671:10.914523850605235 702:21.192517905994215 711:8.574030126398815 801:8.198464547924912 840:10.170440566685267 876:27.19318587131184 945:10.351518856426313 1001:8.456095137971145# anorgasmia
2:64.90342550949082 5:17.145538691099244 7:15.872532300861241 12:2.802661964935803 13:3.0246693070343498 14:3.1402827525851458 15:10.409370535020619 17:4.890808624337633 18:2.7898764285621005 19:2.3048651861560945 20:44.60479643849914 22:9.44768330382941 23:3.230279441073626 26:19.984941878286584 30:37.763206318571335 34:9.676801943746126 40:2.7991129713267013 45:2.707429313304298 47:4.143061809786643 48:3.730560821111625 49:2.862906620351337 50:3.9753784565378334 54:20.36330920820981 60:39.07823892120317 61:6.219746018768446 62:3.9355726844402175 65:8.503480420624452 68:2.6448397671244654 71:9.972035512720966 73:5.008739071117489 75:3.2165363775869698 76:5.0308178851888 78:4.217717437112752 82:10.230212246223916 83:10.230212246223916 85:3.848545657241614 97:12.9889169684465 104:4.466786659446818 105:6.067769577256192 112:19.945394091126165 113:7.444647613455114 118:4.845276571628677 130:16.952154332360127 133:5.387125710331805 136:4.317974261036833 150:10.950784322556073 156:5.196166223131918 169:5.899288738149931 171:5.974047920784273 179:4.690942743083371 181:10.40105948837043 188:4.8270805011618965 195:3.7908242451425798 217:13.86812982534147 232:12.935225153425957 239:14.536204369122073 243:18.906503826727832 249:6.973967157063984 250:5.340879112178705 260:6.209233606559754 275:7.7133825740914705 279:8.159948115107541 284:88.80948554359725 290:6.475331599515537 295:5.978029310465218 300:15.968836738777972 320:7.34827638209824 332:6.359445332366875 335:7.06482511629551 360:7.107129923090621 412:6.795902026475873 413:7.64658391565265 454:6.4977981538122265 507:19.44668226761533 514:20.323968098876225 518:7.15645109698795 556:6.656175303785138 560:17.275952829008567 584:23.196601660726365 610:56.78798509635076 634:5.833481005249263 681:19.02388745987167 704:7.875152003418247 713:5.010336075682457 740:45.95724106579353 756:6.842027810989038 793:7.74600625866203 815:18.864317430761087 861:6.766744383206457 875:10.312397708540011 876:9.619867424689634 934:37.595783788231785 994:61.01218191419436 # anosmia
2:12.682755992537924 8:3.8592196174049826 9:5.3951674096576205 11:20.9321325406569 12:21.5904260064996 20:4.632017173068295 22:13.920850446028336 24:4.624915075216891 34:57.376727814247545 47:6.317580903018627 59:14.862311964410997 63:23.333457504422416 69:6.672494766853722 80:8.608254106797327 98:16.660600420860636 121:7.201338509357933 157:21.635960294552124 170:7.399660370093191 221:6.979450606407885 261:7.908665968534553 278:21.998537728115252 289:8.204160017261 305:8.248647993048948 314:21.8438658363518 351:8.37144370200102 352:16.74376894208602 375:18.190267443131994 380:24.204929108650422 382:7.078449463650058 398:8.655302604276402 403:7.912748654798734 404:19.56772123618625 412:9.019203028279435 468:7.775205244734799 563:8.18463030755577 587:9.268133331376996 688:10.160979120490063 698:9.949423753013475 700:22.01997985652609 741:54.85696788108044 824:11.467399020313623 829:51.79468298378217 949:10.233041317525895 # anoxia
3:5.761573819101539 5:4.286282667835713 13:14.36551499456248 18:13.852533183101318 22:15.151790621665377 49:14.012763826238018 65:5.634509634571717 79:24.496550338737197 111:18.520365077855082 124:20.740232478432265 140:8.97393844261777 142:7.083483956879337 150:27.747465335922648 153:16.20813929513449 329:33.98751086808594 331:7.359202352997137 543:7.981847584884924 952:10.92757492918937 # antabuse
5:11.004273714492129 6:2.877329403586982 10:10.729003656151773 12:5.213568891896219 13:5.65225070142313 15:2.3802098789883526 21:2.0721265674120786 22:6.374753890787111 24:4.697677107618396 26:142.74875260455798 29:11.332830849025253 34:2.055140801712222 35:1.4411324234298801 39:2.186384491256395 40:1.4335226276202968 43:1.642651420882458 44:2.7335812405412097 57:7.731944273582006 63:1.9086508230313057 68:1.3016797599636882 72:1.6168055275736044 79:1.6964351335649375 83:19.603328104637228 85:2.3749100260606557 88:3.009080396094008 90:15.147471734175314 100:2.9494687639155317 104:8.51464682959761 122:2.6850306336937115 123:2.2851380998368156 134:2.8516733212234864 138:7.079142702041252 142:2.8092756504471117 150:2.625200377655717 153:7.3632235504236085 161:3.9637933129343925 162:68.64313200274852 171:11.519267321836569 182:4.26669517547102 188:16.233166920974305 195:7.170750872321901 212:3.318811586887551 219:39.624339479782165 221:3.2578285762391785 222:2.4607507675820295 224:2.991374204068469 225:12.077968918353038 231:3.6293033857357537 239:4.3146787063450525 242:3.5625994109708237 256:77.96677206341015 270:3.4184674447398344 272:3.380960726696801 273:2.0130030165653254 281:3.1630595698453754 283:5.48848338385946 296:2.9221125596982924 297:44.528090846531626 305:4.464009246540604 309:2.8894959653785754 312:4.061717036238568 316:3.996016827637171 318:3.875283492120639 321:4.10396299812929 322:4.3702913531172465 324:3.684298762500093 333:4.449377810821736 343:12.145886643197729 359:3.3268984404762105 363:3.981623712010855 372:3.876248565471926 405:3.905446441516553 423:4.573360760779539 425:4.422417321923106 428:5.020624910440344 434:3.87818028045891 438:12.441934536776143 440:46.954100697464106 481:4.6170955173709 497:10.10176726593055 508:8.269747859697826 513:4.216441503841861 529:5.044192956946352 530:18.735256264103906 552:12.189738316747391 555:4.0027388009191425 567:4.276914617268258 568:5.102556062735869 578:23.1213128361814 588:4.452692921648865 590:5.371056541976785 594:4.996459469938926 603:5.48848338385946 615:4.408112374943184 619:4.723092517667764 622:4.207715659861117 624:5.047845190586266 625:14.350885121733734 640:3.313208443817955 657:4.759552642853563 663:4.488205653244034 666:6.919983316367521 672:14.507709682833333 683:3.4356532578257397 689:6.6939464136642215 692:20.60982218188898 694:4.860972108932748 701:84.55843273251949 703:29.938597317373855 713:3.4724635345469554 726:4.466682066546967 734:4.304245989961932 783:5.4417640739002575 787:11.557828500922044 805:5.681337174103854 818:5.639677348204348 838:19.263290781791053 850:3.7776729722705236 855:4.65669347156261 879:5.568588793260336 890:6.067409505306135 927:3.653391427863107 960:4.224037959970809 985:3.9044654394693747 1001:37.94485429353273# antarctica
5:19.947622567345242 6:2.7005900787295625 8:0.5517583029477221 9:1.6782794377701946 13:28.407849050698022 14:5.524541114323471 20:4.369091061557155 26:24.095487245964677 29:5.675942672592576 41:1.643839511385894 47:2.4750477463401985 62:2.2841347125906077 63:11.141270533444747 65:21.423607518416013 68:1.1557474698746892 71:6.510645070467569 72:35.178372085548304 88:8.25389201888832 90:32.8227255280022 100:14.550673305352154 102:5.482674219817632 123:18.767638614380235 131:19.348728354124926 142:2.6332992633105445 150:13.508136230544862 151:2.2429706253791504 154:3.3314469415441774 155:1.9465175991679207 158:17.18132641453649 159:19.5715498240619 162:2.227798400655135 163:6.154948215563592 181:2.2061966391437826 189:8.8022214427598 192:7.382267816469515 195:18.92968229139991 213:5.9572907018894705 219:8.471171488063193 222:58.63821796167864 240:30.334224077575875 251:16.63502175910778 256:29.32173145460183 293:8.554303605700392 317:3.915458496632034 321:10.515446264648773 338:4.516415660476983 342:3.607398982178274 352:8.677529616983193 384:21.771660118852587 398:4.66800615274069 401:9.986577157810665 425:4.234514759022686 440:65.72445930030746 442:4.281246151241838 449:4.225440132266802 451:4.009335229606859 458:26.033231918503102 479:4.212554488516253 484:3.8507754607460924 508:2.661381587115274 512:3.814401700797524 525:5.191721239560668 530:3.908937817413348 578:8.456961772382277 657:4.5702535379404186 689:6.500069459941832 694:4.67130018497257 701:17.429606097328918 713:9.216577652653465 763:4.248212193012946 772:4.08072271199066 796:4.017961127353883 801:3.965136950964291 815:25.29833606064756 835:64.05325915494274 838:91.11431127509098 857:5.949178121830583 862:17.00173279759659 884:15.677070008429924 886:4.765988948375532 889:6.246175791336089 949:25.21325942622122 981:5.891756404045935 985:3.7192787818872257 986:5.8072145322631465 999:4.776426192326433 # antelope
3:4.146462025601911 5:2.7339707741849697 6:5.515086310844635 18:10.470891817108175 22:4.492610091184668 26:3.4074414716682075 38:6.97346305193847 43:46.995701717895784 55:6.0495634496392166 60:23.852702353800243 68:3.715384122895702 79:4.1922019522916365 91:60.9965118936295 101:5.485932795636316 103:8.384275336578547 107:5.277521127215103 111:15.094697405625181 126:6.305754054201169 132:13.899615855776224 151:5.008643089227432 209:5.837883930929738 228:8.325567210885493 233:5.434779798265029 243:9.21279951259723 331:5.713548661240952 443:6.658162081254919 497:6.406678965994753 506:6.130839276794252 607:10.67707153456797 728:9.556819683621118 733:31.11303108113875 744:6.18080694972571 750:7.032514799073977 813:8.33667505097896 859:8.91802489855463 865:29.869288847104247 888:18.27789364155353 909:8.811379318379409 924:9.5984780301896 951:8.608215616125491 963:7.342876908042534 # anthelmintic
1:1.2843872739040811 4:2.3955358151634454 5:5.986790792633336 6:2.6262663209509283 7:1.526203562748571 8:6.36133179431304 10:21.454814964596167 11:1.0628846610446205 12:1.224111699996916 15:2.138457870773739 16:1.9681503798707063 20:1.017625340455578 22:5.861354774294539 23:1.5855600354537103 24:58.81609049807565 26:42.61230799601633 29:22.482320796955033 31:2.9416162912557087 32:5.745246529425057 39:6.3591963075465445 41:1.577252503167504 42:5.835967503858659 43:5.177796321006567 44:27.72543707783343 47:2.401947109885298 48:18.357748256300226 49:9.460080955492488 50:12.836457904827682 51:8.085172547173643 52:2.395078892855165 60:2.800006705619276 62:2.212218077994393 65:4.98115488838262 70:6.845212055612939 72:1.397045281482343 75:1.5736906562468798 79:49.899168380921 82:12.206978886000293 94:3.0716362658111844 104:2.701719718597249 111:3.2039526729959733 113:13.900320143391344 118:3.0570602313236437 119:51.941811377291096 120:6.135923298694635 122:27.460460086546615 129:2.1552875792624104 132:21.164833091705468 133:3.572952786959981 147:2.6837544715027484 149:17.454898947196146 150:7.290789335699594 160:3.332800658867325 172:5.402921467401081 179:8.423190716926966 181:18.847381391037427 192:7.225441918578618 194:3.8818787445823126 195:6.647897610110433 208:2.9281366576352292 210:2.0889214900516744 215:3.088452012479204 217:3.7293263952455535 221:3.001336721700625 223:7.921556659980129 227:9.524359194218079 231:89.28168873377192 233:2.5532375974736703 237:3.3385056729379894 240:4.7544424474566105 242:9.241605605898842 245:3.4889934512536187 252:17.136711952179468 256:10.391496164003993 264:3.4106159434791676 267:3.7896272268047766 269:4.15187739406877 270:3.160026689388664 273:1.7803573293282475 293:2.898049263969771 295:4.14283774636468 296:7.913452981368897 301:4.45702104082241 319:12.626634473718617 323:39.18584870528902 331:2.8080041907336057 333:4.181900854052678 338:4.436477066207939 356:3.3615177235568963 402:3.0184658742972776 406:3.5785716363113957 421:60.107009776181584 423:11.31015418820736 428:4.749954553511496 436:3.7493712531015526 453:29.57146564625812 461:4.948414962877554 462:63.9726540026806 468:17.637142614506896 472:8.431191345429992 479:4.133202266664792 506:3.1953006525303227 512:10.140290270942902 533:5.464809554226241 547:4.320664326071215 574:3.1392115671479512 575:19.76648446344778 610:3.9750552991831607 619:4.453962953199157 625:5.526069769916549 636:4.040182414453066 642:10.587347951756387 657:4.490220800022863 695:5.1227735471238605 703:11.641278547890492 707:5.509897893053603 708:3.8663512884856144 744:3.242093113356731 750:10.788127716958424 758:8.586307631627612 760:5.146996298519009 776:5.17378088261905 822:6.915394845978709 854:5.054028563152111 884:6.375396167747102 885:5.791339985994064 887:11.326047438124215 902:3.468182908216645 926:4.630184178154931 963:4.349298428214772 965:19.486763988550667 974:12.139066163059033 975:20.641961793166217 997:5.724119712879892 # anthocyanin
24:11.586296633966358 26:11.169861003231308 45:4.571328787541919 75:5.1130492493588 129:14.446515885443427 150:6.052522616988686 155:5.476552603390393 251:7.11306166376832 296:6.3775946192872945 301:8.27831717546511 331:6.528917766385803 356:17.123378226227402 374:7.724992789240671 419:18.678362352236764 495:8.532834939056869 574:6.88863964096877 618:19.73471976322428 716:17.135841237090233 902:53.477573994398185 956:8.373396203109865 # anthracene
[truncated: 5,134,377 more chars]
