# Supplementary material for: A Cross-Lingual Similarity Measure for Detecting Biomedical Term Translations
Source: PLoS One. 2015 Jun 1;10(6):e0126196. doi: 10.1371/journal.pone.0126196 (PMC4452086; doi:10.1371/journal.pone.0126196)
Supplement: S1 dataset — (TGZ) [file pone.0126196.s001.tgz › dataset/en-fr/fr_1000_context_test.dat]

1:1279.4012639331986 3:449.53143640958933 4:333.1873493619105 5:225.79467067152845 6:237.30108045300332 7:249.70542558163513 8:493.4995181281548 9:100.92591889627121 10:352.56263913817713 11:291.40397295964857 12:558.5409912949716 13:526.5249724260209 14:160.66107062729776 15:407.0784249575586 16:225.6125519715657 17:101.10445530275592 18:463.2918963803365 19:173.92796835833445 20:389.3032465227213 21:72.18058270424008 22:18.30583943677826 23:70.0339791994473 24:2.5509173597064607 25:11.43851431780228 26:283.8046821350737 27:321.32571592763423 28:60.3534776369973 29:23.881148073425496 30:181.58252443674215 31:74.69951906594402 32:21.95211846333344 33:189.37145414984442 34:12.144717189053816 35:135.17672044985693 36:228.93618962643683 37:21.009031138360747 38:233.96478055208203 39:77.02972017360239 40:60.7947400001154 41:351.739073909576 42:124.47427921329717 43:62.49843739139345 44:83.35706667652511 45:466.58960064465276 46:167.18426226268454 47:135.88343321218224 48:20.091282480013575 49:85.75771059271422 50:436.0779893257474 51:51.705662243712645 52:866.3081875897863 53:2.076077802041374 54:220.93925306675075 55:52.82660306311718 56:63.1993419345226 57:85.1867319668581 58:60.41037732591327 59:139.07234834394765 60:406.09852003034695 61:4.811454618456957 62:216.71444307029893 63:150.8843147052658 64:5.055473630619663 65:45.61263146335373 66:129.21577736910714 67:157.32733786666122 68:53.03208000518263 69:26.325187656575043 70:977.8359322976803 71:393.23105033389317 72:237.1470711591733 73:16.95203528694822 74:125.09051106676694 75:130.09172733257108 76:171.6359220393236 77:36.69497133319201 78:28.2683773952528 79:114.54610862039996 80:146.2530782836795 81:71.11675136208645 82:53.41553301088211 83:40.46930870660642 84:116.02676234079479 85:221.36146035612646 86:16.43699511821851 87:3.7107111324370945 88:80.64641958493783 89:109.37046890041388 90:262.4370771219562 91:42.07957706786115 92:101.7727945430862 93:48.8658043747667 94:19.509607624097267 95:180.22167811722912 96:81.96955196185873 97:280.689025953564 98:24.815995373511726 99:0.49461267671347664 100:295.816749241314 101:11.197351985903412 102:122.10700345594576 103:0.4102434409608211 104:306.5560310612067 105:6.178557951061412 106:314.3274572952136 107:52.4052507336579 108:86.66519844613101 109:14.246504807677834 110:0.5349153552536815 111:75.39721488828201 112:145.88337523109794 113:88.27583235285698 114:2.371003222960436 115:97.53569589482464 116:65.43759572184507 117:34.472568548637 118:54.85571251992578 119:98.72152112838508 120:112.21828418123098 121:112.3823118020577 122:78.65849876123413 123:112.87678766078622 124:63.10555207248583 125:55.67283640978758 126:29.185095038979735 127:64.2401190592137 128:148.15866186067393 129:53.37217689850917 130:400.1518652430628 131:88.98535588334914 132:115.57641102452777 133:46.46106911938103 134:65.05188456942837 135:65.40434447703645 136:11.98655615502422 137:12.027514422587554 138:12.23435535461527 139:25.140667843922124 140:193.90761362553442 141:51.89382876388168 142:105.68147997641097 143:1.841112158109624 144:60.02474283468009 145:41.95443078032673 146:8.682469309599961 147:60.835848641056515 148:382.24909583569087 149:81.17431221301047 150:20.763789837490748 151:156.0647390784341 152:57.23554666369977 153:236.9681996659127 154:161.16449349879554 155:20.88231512903898 156:26.74965741864854 157:77.68458433654727 158:21.061520649592712 159:200.50456437093422 160:5.415042581907959 161:114.12660653982422 162:37.304537055508405 163:79.38148356885954 164:11.758138184420327 165:466.758352420011 166:140.74258422283475 167:193.11728486939055 168:59.79526520783394 169:80.39839355874646 170:72.54032823622533 171:49.061743134246875 172:20.043386119418745 173:57.210730661619905 174:65.27265195095013 175:12.42351102343799 176:12.469188163549083 177:442.4440326759675 178:23.35385990076923 179:62.01630080995116 180:36.1346788150846 181:120.24741919299896 182:345.1616121900456 183:62.78403742875572 184:40.53909007620899 185:21.17207156866326 186:59.408522263619446 187:76.11739749188212 188:15.857552980558626 189:8.741071843341022 190:8.933515075440969 191:64.76757074038065 192:69.21192633658104 193:252.5888573805652 194:3.6054255067463563 195:13.92251943384321 196:7.127854930117386 197:28.497582413032507 198:16.63965922122715 199:19.529464239608775 200:178.92152853199283 201:0.15477075177242708 202:19.65695180340183 203:20.37550272221023 204:29.90324146123363 205:30.07436550165907 206:64.2030104605447 207:4.227505627744882 208:24.030879469409307 209:20.98621885853184 210:21.12484355354981 211:164.13638759468026 212:2.460994155227113 213:112.1503028962092 215:1.573020842829748 216:45.74358671502317 217:31.308410861722756 218:46.09234907278176 219:0.6735573021981947 220:4.641775542967207 221:0.040505388372965904 222:67.28329908644054 223:8.71964495160511 224:8.845479237206037 225:141.01341569773845 226:2.256772489265895 227:11.196412720065 229:6.8100612403085705 230:39.962836503291086 231:147.9982003536187 232:235.6910293636277 233:51.90189533091723 234:839.051345203451 235:22.953749700031203 236:11.643178991235311 237:11.693956074997526 238:92.40011548286783 239:107.32892776753066 240:405.70640250432945 241:23.500094087539924 242:41.3051161334351 243:45.179510122044064 244:61.66283715004606 245:75.30240270460587 246:37.75412625873058 247:12.268204377786667 248:34.392013889055484 249:58.122546754918886 250:0.2521610500556056 251:224.49368402925202 252:2.2466932178113312 253:42.473762787142 254:2.2872882768345315 255:137.88811730641598 256:28.096580294553352 257:117.03799412182002 258:31.897721496473952 259:31.897721496473952 260:21.731197542293224 261:55.6174118566648 262:55.6174118566648 263:10.454704624336134 264:8.16026623666 265:4.118174724924322 266:69.4473231308288 267:47.97588475159721 268:8.291160848561702 269:25.678443694524585 270:10.759375927323623 271:147.69491618310553 272:29.419629452608056 273:26.0362866779761 274:278.7298927987074 275:53.258030648077664 276:49.19598537077897 277:246.3006293091658 278:241.16141093311282 279:95.99007424704342 280:167.14035907231093 281:0.24226080458742613 282:6.599667836650272 283:76.9886208934495 284:156.79791935999245 285:72.45481362002927 286:20.27741440002707 287:27.150010467803067 288:27.245661029802157 289:9.122052224983387 290:6.881765317272485 291:4.802963500156697 292:64.27976483320103 293:3.0446592276087947 294:42.73572250179553 295:35.11063713220334 296:4.937811915159398 297:64.79771370992844 298:93.83173569195822 299:0.044400852237544086 300:51.636394583833635 301:21.251099934618487 302:15.02726275895202 303:0.16185559108015668 304:35.807951742526775 305:61.26958690862203 306:21.503706496564295 307:5.146553213168114 308:21.503706496564295 310:71.09928382868107 311:3.3940475657899993 312:0.7001417044884818 313:9.932564649614879 314:0.13350950440133655 315:1.236663149977045 316:0.08011814255900843 317:15.717048289725586 318:49.13091575438215 319:3.5371659535180924 320:7.708325017723524 321:3.5664026693416284 322:1.9849005240274056 323:0.10340527678768412 324:0.1002717634829945 325:3.6255028203436934 326:108.70394407326077 327:1.1370835492217297 328:26.142921352902942 329:37.64249704402922 330:0.11360156653215023 331:3.685450358217972 332:3.685450358217972 333:10.533977462795287 334:0.08770494817994348 335:5.743902482021447 336:16.44491811063506 337:34.18188780641694 338:74.05458995406062 339:34.18188780641694 340:38.155321998277564 342:51.13013880772761 343:2.2047982163176174 344:0.9193726815555359 345:0.9193726815555359 346:6.025417906742348 347:11.055620192152178 348:85.36644882866963 349:0.9624222662455005 350:1.0038342407617697 351:4.030972809079328 352:35.039994740165035 354:27.482323356858217 355:2.321767526742781 356:43.38889859967968 357:2.321767526742781 358:56.79409831553428 359:8.583910511718962 360:24.06095410206619 361:4.163587159954499 362:20.678158843030953 363:17.37342678736378 364:4.197349509167136 365:6.320312504337564 366:81.85967553337741 367:31.959931270593433 368:4.265620294009142 369:97.81451630787754 370:62.55402472658223 371:36.060551873698586 372:14.619242189292505 373:77.45954994289413 374:11.732754340324062 375:9.005894134926606 376:4.369926215136919 377:11.796610848512405 378:121.1148544488363 379:32.567847294610296 380:139.25008838694728 381:1.1824192448859754 382:21.504315222017137 383:11.990588085987623 384:73.74886395402615 385:4.585614747176761 386:0.8071896126071361 387:0.8071896126071361 388:6.85951721689121 389:4.62250938911537 390:64.5067766330953 391:4.734868408298605 392:37.67813176726092 393:1.3051121777414303 394:15.604281528069647 395:4.8497977575128335 396:0.33809033809200256 397:75.53547435314715 398:2.9565177745000835 399:15.843110437856641 400:47.09458651831936 401:38.52937820919978 402:15.923734152609214 403:0.0028679404613711824 404:114.65007070824244 405:16.004873506649165 406:12.875252730292011 407:38.674183302537756 408:0.0021546113146409178 409:1.437046611260129 410:0.0015412421159975223 411:0.38403623566013295 412:3.04529095473593 413:0.6760503358123822 414:7.445629957776949 415:34.76929748592695 416:66.99841047204349 417:77.1664880753402 418:52.52831334614455 419:183.89749043835977 420:3.1104701310694376E-4 421:1.5168388911147426 422:13.162855503816127 423:13.162855503816127 424:1.5373075694357432 425:48.273905065979 426:1.5579887915784547 427:31.22402553328534 428:43.939233280358614 429:1.5579887915784547 430:171.81349056858406 431:5.29447811078219 433:3.22983177325952 434:16.58774080822665 435:5.336811402734802 436:3.2615267610943537 437:89.03973804613818 438:16.673202384988397 439:16.759230193596473 440:7.865323306397395 441:31.743825633750255 442:3.325746344173163 443:106.31703120011733 444:23.936772003019126 445:5.422478876305746 446:187.65945583412304 447:5.5095046778485415 448:13.761726507600507 449:5.5095046778485415 450:17.02077227307121 451:27.99964873032834 452:36.61079249799231 453:17.287635230486185 454:17.287635230486185 455:50.04739381042188 456:50.04739381042188 457:0.004043418382794272 458:20.894091249520702 459:75.09260407889037 461:3.5595420846164862 462:1.800167617701725 463:11.072011911693249 464:37.05758900586135 465:24.832789528994045 466:5.779030727001923 467:46.12904595551613 468:81.15994236649634 469:46.12904595551613 470:0.4932145473346626 471:76.08449028869248 472:0.5951127677092456 473:33.10262917858217 474:5.918741002506091 475:33.24343545562277 476:1.895301616407432 477:29.129137198712264 478:0.011937991499116056 479:1.895301616407432 480:21.41247728235149 481:17.93202483812057 482:5.966071600704784 484:0.01555346271774297 485:11.490540214380031 486:3.771742038595269 487:61.33214700762151 488:33.67152058651315 489:11.706862934811571 490:21.94894987229396 492:3.9196561214819 493:8.844803116921968 494:18.411996345190495 495:6.258350320030895 496:22.27996207021578 497:6.308489271693972 498:6.308489271693972 499:18.708325496409937 500:0.7472456398996226 501:6.461447793028984 502:4.112231746972205 504:12.154469036232456 505:63.351302899426955 506:15.503306603101949 507:15.503306603101949 509:9.22243103620241 510:15.593099007102696 511:26.776993859602182 513:0.044889895996534535 514:4.23207300509586 515:9.352382376262618 517:166.0081056782991 518:2.289625518244346 519:35.47447848998441 520:19.32084326847564 521:2.318193557819781 522:12.54358779653498 523:23.1983479916761 526:4.3552819430846155 527:27.29842341658773 528:9.618703335818237 529:6.833851715816711 530:2.376247956762976 531:0.3051750930168997 532:6.888905198789986 533:2.4057419872071013 534:6.888905198789986 535:19.74470580347868 536:0.06815580508814938 537:60.30732228603429 538:4.481985699954345 539:6.944439513192436 540:0.0725691270606039 541:16.241232321085267 542:45.66518987266595 543:13.031265452945426 544:7.056975345163024 545:4.568462526940423 546:27.97225177638512 547:7.056975345163024 548:0.960349729419451 549:197.76090423563537 550:7.1139895172545 551:32.35340899042923 552:0.960349729419451 553:143.87561787559716 554:32.66012742817648 555:28.388928464516955 556:157.54924893451224 557:4.701293703683279 558:0.102442685047294 559:0.102442685047294 560:250.98153727684598 561:7.288095608483929 562:7.288095608483929 563:2.6212915711850004 564:178.472345078167 565:0.2497033198192795 566:7.347174743191887 568:13.456159309607143 569:37.61165397677159 570:0.11374420709754944 571:72.95463376060853 572:28.815351834824984 573:37.61165397677159 574:2.718776988150586 575:260.8445678399184 576:13.719675733131876 577:42.820054295242976 578:25.076559867269562 579:121.25830568133374 580:7.650719135995173 581:68.59199084144913 582:7.650719135995173 583:5.074867508222641 584:1.152522074734752 585:7.71311018063186 586:240.929912859318 587:43.20618097504074 588:29.699086277756464 589:10.778094165020018 590:21.45740423940505 591:10.778094165020018 592:7.839637174612278 593:21.579147266641126 594:14.17403651690681 595:38.853563005957675 596:17.757694343672874 597:38.853563005957675 598:7.839637174612278 599:10.856039758714333 600:14.17403651690681 601:5.1729242380605145 602:7.839637174612278 603:7.839637174612278 604:7.839637174612278 605:2.9590924280976973 606:21.70191198765238 607:21.70191198765238 608:0.16616033908617994 609:5.222688049643841 610:0.17109566666684636 611:39.221352282137865 612:3.0312444916555137 613:18.084334938702863 614:59.43889894799617 615:3.0312444916555137 616:0.18116777705226922 617:124.22637814640795 618:26.173877698965555 619:1.2812029675449002 620:0.18897183670753787 621:39.595213491295084 622:49.58044730919732 623:18.30683829596469 624:1.3037039172624802 625:18.30683829596469 626:11.256465394871762 627:8.166525002995932 628:3.1425492433923052 629:3.1425492433923052 630:5.4791457743105605 631:3.1425492433923052 632:18.419554968944862 633:22.46080634756198 634:30.94684320572837 635:0.13920067437966532 636:8.301694251303221 637:145.87887275656763 638:3.2188738381939 639:60.71723731070823 640:31.108813499632696 641:126.45384903540021 642:0.13313292018852854 644:31.272185250344528 645:22.72265383772272 646:5.63940275811375 647:66.70471886112274 648:1.4209933970414232 649:45.6594794002011 650:0.2401867665475118 651:0.11557986205128314 652:1.4454416613086867 653:18.998385105928715 654:0.10995099843142081 655:0.2590061671005942 656:15.349614378309099 657:11.848980946396535 658:5.860978385531296 659:56.666842106067065 660:5.860978385531296 661:8.723336263333875 662:84.82379612497829 663:1.4953687138604488 664:90.80185471297342 665:73.50974044004437 666:27.654859972049742 667:5.9178409984157545 668:1.5208580611406766 669:5.9178409984157545 673:19.48070401860687 674:12.11520195379983 675:0.2889658473511252 676:0.0937546881598501 677:1.5729157215599339 678:1.5729157215599339 679:15.77109180430458 680:3.584859141037756 681:52.38649015038919 682:3.584859141037756 683:0.3101347094467437 684:47.21087966722016 685:12.389304711978298 686:3.627942901424896 687:23.960919250807706 688:15.987917199678483 689:12.389304711978298 690:23.960919250807706 691:6.211435637015741 692:3.6715387653861384 693:32.988019666474635 694:33.168359254729076 695:16.208977745676954 696:20.109503045840366 697:33.168359254729076 698:1.6815081954314106 699:9.326409898082716 700:6.333392949301834 701:33.350397974594614 702:6.333392949301834 703:20.23890694304669 704:12.671677236702212 705:1.70962428857611 706:20.23890694304669 707:1.70962428857611 708:38.11223299506544 709:174.91975979228263 710:0.3554804769376041 711:12.767710377863999 712:6.395382597502819 713:28.93959754561017 714:6.395382597502819 715:1.7381402443819556 717:0.3797229771009209 718:0.3797229771009209 719:33.719689548704785 720:6.458061215448156 721:0.3797229771009209 722:3.851212270112012 723:1.7670626743136244 724:3.851212270112012 725:43.71269557042248 728:59.61681143966263 729:9.565742379421728 730:0.3922517807792023 731:6.521440388669061 732:3.897497261943349 733:141.16728791663627 734:9.647225467501915 735:6.585531997114853 736:1045.890533227514 737:207.67169389930692 738:1.8261542325381848 739:16.781103285732424 740:65.5057066719641 741:9.647225467501915 742:13.061764056907387 744:9.729585736790757 745:20.9052974193634 746:0.4181473656895203 747:54.699261492971736 748:1.8563374323948723 749:9.729585736790757 750:0.04023665633781418 751:1.8869552606891065 752:71.89679282070786 753:39.35245268765258 754:0.03666358025958548 755:9.896999019576157 756:116.08527383426436 757:9.896999019576157 758:0.44519211792665747 759:4.088385371592288 760:0.44519211792665747 761:9.896999019576157 762:0.0332378279329889 763:13.468379114452576 764:0.4591578453113524 765:50.11438764967468 766:0.0332378279329889 767:1.9495249814504896 769:30.32677790110667 770:84.95294632039275 771:1.981492458892859 772:0.4734260204565929 773:1.981492458892859 774:17.383017392536484 775:56.07352084726124 776:124.30914471677886 777:10.15509107047046 778:4.2378707636764545 779:61.660824025438096 780:0.023870483358534877 781:0.023870483358534877 782:4.288960211884193 783:152.90079882953012 784:2.0468331724316764 785:0.021060342828502165 786:4.340699151336566 787:7.1254438051649345 788:2.080223274585995 789:119.06854199250886 790:14.001728754943903 791:7.196535920767814 792:0.533631979388599 793:46.0801827935655 794:0.01841104004123236 795:40.89559594057258 796:0.015925500345181573 797:36.095075137601604 798:2.1484868707422327 799:7.268477935280072 800:2.1484868707422327 801:31.252570458526503 802:7.268477935280072 803:31.252570458526503 804:0.5494952769140848 805:7.3412857440862656 806:0.013606729274482266 807:69.04451292307404 808:2.1833786559948547 809:2.1833786559948547 810:46.58339233190116 811:10.60498657539005 813:0.5656952451491869 814:2.218789720577613 815:4.554392177169313 816:0.01145781619088904 817:4.554392177169313 819:26.956333001962747 820:22.497047467651143 821:0.01145781619088904 822:2.218789720577613 823:7.4149756934615665 824:0.5822381491096287 825:4.554392177169313 827:7.4895645965356925 829:4.609563343422957 830:4.609563343422957 831:18.550562969046837 832:164.84295690266885 833:18.550562969046837 834:0.007682357707629123 835:2.2912091703824564 837:4.722097336934177 838:4.722097336934177 839:18.687613262994574 840:95.41564974703756 841:4.722097336934177 843:2.3282380082036807 844:18.687613262994574 845:10.984038194182311 846:10.984038194182311 847:0.6339898150435427 848:47.622704577313115 849:42.311089988853766 851:2.36582705245207 852:0.004625630598643399 853:14.800073210203465 854:4.779488640929002 855:0.004625630598643399 857:0.003375495929204132 858:7.797263404579838 859:2.4039872908403095 860:32.63476964932929 861:0.6703287245276831 864:14.919463409735155 865:7.797263404579838 866:0.6890711821992911 867:2.442730038072946 868:53.97717028153743 870:2.442730038072946 871:77.64702613036995 872:7.876616945315117 873:48.43276790473675 875:2.48206694786533 876:4.956339619303884 878:4.956339619303884 880:15.162520398773149 881:4.956339619303884 882:7.956981206772194 883:0.7082057720461674 884:11.381573775324444 886:0.0014499941906154048 887:0.7277403781079589 888:8.038376830634373 889:0.7277403781079589 890:11.484022375838496 891:2.562571651877104 892:11.587747596117982 893:2.562571651877104 894:33.47471821316349 896:0.7476831244519145 897:11.587747596117982 898:2.562571651877104 900:3.165531013333474E-4 901:0.7476831244519145 902:162.31843917402117 903:8.120825097787927 904:2.562571651877104 907:5.693560813562211E-5 908:2.6037645786430432 909:19.692793633462347 910:15.538245037627078 911:202.23330618365404 912:11.79913580015516 913:0.7888267944558411 915:44.35160930690326 916:2.645601964635104 917:49.84621022390664 918:19.843354290251757 919:44.35160930690326 920:15.666583058766854 922:2.645601964635104 924:7.678826617035732E-6 925:15.796524793565295 926:0.8100452584696061 927:5.267658274075279 929:1.731662140112091E-4 930:29.187913920305004 931:8.374708718975052 932:34.131024180422585 933:5.579200851465788E-4 934:2.7312648356597404 936:2.7312648356597404 937:15.928105157328721 938:8.461594108041904 939:44.8923265359827 940:39.528034651866285 941:5.579200851465788E-4 942:20.30632047536583 943:5.398397611310545 944:39.778971853367906 945:8.549649112360026 946:8.549649112360026 947:8.549649112360026 948:12.126490267390947 949:68.79406145779633 950:2.819674155383094 951:5.465175618588504 953:8.63889945869934 956:0.0030752035679559348 957:5.532920174134182 958:2.8649463718479184 959:8.72937173218948 960:0.8994479309081949 961:0.0030752035679559348 962:8.821093415158865 964:0.9229805888004584 965:12.466907550597845 966:16.471552674894976 967:20.787109178807327 968:25.37782505033244 969:5.601652889085908 970:25.37782505033244 971:30.429539988227845 972:813.6800299816045 973:5.671396107817706 975:25.566652245475915 976:0.005939419427637602 977:0.947007121517802 979:0.947007121517802 980:8.914092928182193 981:8.914092928182193 982:0.005939419427637602 983:3.0052261587884095 984:16.754105852137293 985:5.742172941267671 986:21.118150085106322 987:21.118150085106322 988:12.701553760745353 989:0.007743272621992902 990:12.701553760745353 991:0.007743272621992902 992:9.008399672318237 993:110.31612741593179 994:21.286974159478767 995:3.0535306092923427 996:21.286974159478767 997:5.814007302474256 998:30.86497882202265 1000:5.814007302474256 1001:0.9965868489035257# maladie
1:1106.6973294984894 2:449.53143640958643 4:534.9051024737297 5:113.44553854507787 6:161.97320296490756 7:265.9234300001904 8:182.88463962587346 9:88.54033479254205 10:148.22060438990775 11:214.6315490411128 12:289.9908548881491 13:102.92617374177469 14:101.15109469028346 15:158.63266887071845 16:151.02239064177402 17:173.51649681905027 18:111.09293233325232 19:249.8282525443375 20:455.75664411794963 21:80.73613204351562 22:33.39910946542102 23:125.53321908597236 24:16.84749644012231 25:50.62678251135477 26:120.44945024931059 27:108.3389521560567 28:42.79122600937475 29:0.07439144715074174 30:53.16478680932641 31:95.19896319675489 32:287.71695799305644 33:128.7363846082391 34:56.460233316040195 35:146.66075696408046 36:175.63489612518347 37:211.0569912319006 38:218.46018582234075 39:23.77883495819423 40:74.59362126323008 41:47.73374949450246 42:151.52124613758372 43:195.82372299169165 44:99.8030650287899 45:154.2345904847222 46:59.09176169701645 47:139.7562055051155 48:47.40373388799987 49:38.28050663877883 50:38.515100345553115 51:78.06783676448433 52:695.6007414377874 53:143.9068313164431 54:99.78166592680432 55:21.965193795048258 56:39.837760059866646 57:19.656776148375837 58:84.49721877464748 59:64.9643375469368 60:40.58322762130221 61:65.47588173838356 62:44.485872866850585 63:48.2527326182475 64:9.064320198047985 65:13.272027606223968 66:190.0148278869867 67:42.19418357429691 68:118.30121099322305 69:5.784380126231338 70:75.9317039136356 71:29.90129987330196 72:68.12272916820595 73:115.31927388942243 74:0.327678542272714 75:150.34955466167466 76:99.2092454595131 77:341.89872695260857 78:231.35152512604114 79:79.15052731548371 80:17.580024458793254 81:45.16477280373827 82:17.660298738851967 83:48.850594081169056 84:72.00176648513289 85:76.2731835031247 86:10.881529557844496 87:15.682738979914742 88:21.003947126448676 89:46.49091427055782 90:156.79049849613358 91:69.74350028266691 92:137.19289169636622 93:78.26385862401136 94:21.417933972113104 95:21.464496197266048 96:27.326046281005212 97:11.410894844912914 98:13.75998126856871 99:5.706399998214539 100:294.9673674863669 101:28.153946155258186 102:41.360917048353 103:19.939210236742518 104:168.25820272001195 105:26.04072071220917 106:82.3821206085116 107:143.90306520891411 108:289.60790428105105 109:50.29903626327082 110:12.830120204450367 111:23.632676974974665 112:29.96403900358625 113:145.98321253225106 114:0.948206476408593 115:33.80877468098168 116:0.29766626269647095 117:94.35592817641252 118:41.230160961387384 119:128.18931483021714 120:72.92861743381305 121:21.877318390845335 122:34.75324042920597 123:34.75324042920597 124:9.181169142313232 125:34.82201396497194 126:57.10387601761331 127:386.8954146802996 128:39.17500217625839 129:126.50252470736446 130:88.40058045590415 131:58.36166044734151 132:84.02145138437459 133:0.1291192531480856 134:237.26196490015593 135:63.04973151796659 136:51.10953418700045 137:12.22970612326259 138:44.012024516389644 139:68.1037444452801 140:30.29958509818532 141:52.31264194311779 142:27.269250752397813 143:48.86037954410582 144:27.456073604287166 145:87.40601496732396 146:34.55397438109638 147:21.58925699433672 148:4.510161671214379 149:283.01055745837897 150:38.34854973841243 151:66.19640978658164 152:42.112013765106816 153:79.35610491484351 154:34.8475535377382 155:42.19560693441485 156:58.127035273747836 157:54.14824647773428 158:18.938730295258367 159:0.7351357720921994 160:6.6794470558611545 161:85.2331017380643 162:16.6665531331428 163:13.936581622230479 164:3.3009322932043226 165:6.984855169149668 166:0.843330652152497 167:491.15944454745716 168:121.28167023285604 169:26.211861275455256 170:9.375843327929664 171:48.47161724609602 172:0.2190644691087862 173:61.375851203279616 174:45.093330644936465 175:17.597091031687896 176:33.99970690734726 177:12.320516774522039 178:41.76277991854373 179:34.30899350936502 180:5.511869821506584 181:75.74930822916615 182:58.572435448202036 183:95.23678827438683 184:31.56624865055917 185:3.912978256209161 186:7.8863150399947965 187:5.797938082714249 188:28.286298939485636 189:10.342027810692692 190:25.237984059959928 191:28.78424394432596 192:0.0031304042577713674 193:65.17238309630228 194:6.181732663891467 195:108.59110371113066 196:0.004885208084194612 197:70.06062872595147 198:4.2873864966841335 199:25.97686701128527 200:74.93265313934617 201:29.516135634558655 202:19.590021081885908 203:34.10066011366154 204:23.617865094114425 205:9.11949034864929 206:14.418701903915062 207:24.019199240482326 208:24.08694807900111 209:14.664616561181564 210:27.690735597424812 211:12.05760997318644 212:31.541764361062725 213:1.3356083169297785 214:5.051651169822003 215:0.052256190194724286 216:5.07822795485346 217:1.744821061328144 218:12.372497794501667 219:7.348538973458989 220:85.13700493558866 221:61.535427595761654 222:85.46362885158125 223:0.7058379115359501 224:117.22172344229466 225:5.37920561834216 226:12.743687745296164 227:40.53310432486148 228:1.9260172663293966 229:0.09256553574489626 230:0.7800812257752814 231:19.099036625287685 232:72.39068342806516 233:87.13194063100306 234:10.382107661328702 235:102.77578400467846 236:0.09214727804021522 237:16.19160078259916 238:7.938218853655869 239:26.242652477273833 240:8.047161364885872 241:398.0948765077304 242:38.18348463245978 243:8.194815610992675 244:19.79045818707708 245:13.677239749696831 246:64.65741111644353 247:2.2424009279332466 248:16.8787721357521 249:225.3418232039817 250:2.2779605234566933 251:70.44864416056512 252:4.074326412907757 253:43.34636698345278 254:17.235789726902198 255:31.43545771219003 256:4.175829601266564 257:112.84721048834342 258:0.2144822838839065 259:91.76857880494842 260:48.33276839698055 261:20.923431000547215 262:35.83478089143668 263:71.84831853841534 264:4.358992063573346 265:9.017878844757512 266:1.1436342927288257 267:245.03009341087372 268:14.803665429870042 269:88.04439397270328 270:53.80011601491835 271:18.23516812578598 272:63.54925230644232 273:18.300042301635465 274:1.260685671577441 275:21.847810484669324 276:50.18620515513783 277:37.2505173858701 278:2.826216013012369 279:7.012182403320052 280:1.31544570358785 281:37.77701858891594 282:25.931080779141283 283:118.06112624817008 284:29.91391467984156 285:96.0787398768153 286:55.6946941449577 287:42.4655334532788 288:38.31518629460591 289:60.85141789658907 290:0.3795400695239937 291:1.445155943317546 292:26.60706639209114 293:1.4601435560709741 294:47.35281270621762 295:19.520674318999745 296:23.141568110703556 297:92.52313329251054 298:34.795036103369796 299:13.13699806302135 300:47.8638811091332 301:7.620817542278191 302:77.26456385464508 303:0.44017866508739195 304:62.535280880322965 305:53.12873764321428 306:1.7898528304910178E-4 307:23.623364310208107 308:10.449315278609154 309:0.4727153034898949 310:83.62261060629083 311:7.90437824892642 312:1.6660937805547393 313:20.31991751134283 314:5.458694369777277 315:0.001724742263677871 316:1.6996888513436146 317:32.03423154617401 318:24.203422653669573 319:5.626503057700576 320:0.5333949676473875 321:0.5424649063215929 323:8.199326331590806 324:5.695061006799317 325:32.547771916072605 326:207.99963242804583 327:0.0076346060423426575 328:149.79542019916468 329:0.008682314745600737 330:50.42392137735231 331:1.839488685884462 332:8.329384664431343 333:55.31024989056991 334:8.373239524969954 335:32.96779181367317 336:17.769212440544578 337:17.840269782114234 338:14.487579704690535 339:29.087062650153303 340:1.9127692626138053 341:41.942571890029846 342:60.97925605143782 343:0.018026636991811822 344:11.528960124250204 345:8.64179314960384 346:110.35325679903148 347:29.684744113370602 348:21.891304629360814 349:3.8883937727564666 350:18.274673946162757 351:11.749285255975572 352:14.932691710614739 353:3.9169190669684033 354:3.94564100997491 355:0.7021810770068494 356:0.7021810770068494 357:8.872943049980227 358:135.45825091991492 359:0.7131238121034529 360:43.10202048941467 361:62.486715233240105 362:15.19490336756828 363:6.351688076227367 364:4.062530750378089 365:4.062530750378089 366:6.429337324283299 367:0.7696443637311179 368:68.13728976864695 369:2.1883750623900964 370:6.507987481229989 371:2.2092648169327256 372:0.793116343266579 373:0.793116343266579 374:101.75781530867323 375:26.741104862783754 376:35.084029365561626 377:9.356595511574943 378:9.356595511574943 379:12.4416444455841 380:132.6037810564995 381:2.3162698013462166 382:39.87459813906701 383:27.135485930189137 384:64.42616203676715 385:2.3825757494288595 386:0.30878647555991795 387:49.62215595253539 388:2.405038234462873 389:19.667327839407168 390:23.547519658419795 391:12.93138069658369 392:4.531207708214594 393:9.818091183489365 394:7.0881896198336936 395:2.543721610261709 396:41.1998063609738 397:0.2660263156712286 398:10.086052197747183 399:51.01951444543029 400:10.086052197747183 401:20.419432781090194 402:13.314739663936228 403:7.264120320085629 404:204.25125431060297 405:28.480440283151047 406:2.640035343761505 407:16.825956431243934 408:2.640035343761505 409:51.339713761455464 410:16.902084067229808 411:20.592109561383758 412:20.592109561383758 413:56.50379348843841 414:24.59124100106856 415:10.30673446379324 417:20.766891582096367 418:4.872837909753502 419:10.41925923077737 420:17.133313554211476 421:37.690349239127286 422:4.9083974770285765 423:17.133313554211476 424:1.102053259413452 425:20.943822735719188 426:4.980312409401942 427:2.79060879745492 428:1.1172563728953921 429:4.980312409401942 430:73.27080816367915 431:0.1394001782685057 432:114.22840413819456 433:2.816443354761312 434:21.122948302346447 435:17.44844804146882 436:5.0533068884886205 437:25.190050454141698 439:57.91952015263126 440:29.587053703670886 441:0.18770459771367037 442:0.18770459771367037 443:0.15488879547086956 444:63.328234022112234 445:1.179687904971212 446:69.08618668765898 447:7.870452313531296 448:43.48401070535321 449:21.58067314779633 450:0.17736197557881728 451:25.60169819069177 452:0.1622714811254677 454:64.31212336322535 455:3.031128136632142 456:5.317624762923475 457:5.317624762923475 458:21.957458246302267 459:8.068452115633564 460:11.188593271439453 461:54.218160982612865 462:3.0871126010911314 463:39.47135898552309 464:26.238938116105306 465:143.34953971653087 466:8.169610512962482 467:0.14296715061691628 468:65.12117870291675 469:5.475129871195418 470:1.330112425967411 471:44.71134942128396 472:5.515273630274068 473:18.443966173454164 474:40.04882370204946 475:3.2020014500948126 476:14.853591476958004 477:486.0327251565911 478:0.13367645072964246 479:0.13367645072964246 480:94.0047558421976 481:31.00848688661482 482:3.231347925029679 483:11.56758301287706 484:18.705434783298106 485:35.654212972582904 486:5.637602463672943 487:11.56758301287706 488:26.901353285470254 489:61.16524364356786 490:18.972289178863544 491:0.2551547894267026 492:5.805271689392142 493:0.2624837889216797 494:11.82937504674511 495:1.4954708608658696 496:3.444089841418987 497:5.89113104524601 498:3.444089841418987 499:51.41514319014239 500:8.864817010756019 501:67.89742399772437 502:0.08716926136993028 503:0.08716926136993028 504:19.52293119530544 505:41.71637365572611 506:1.5943720585989398 507:3.571678864748167 508:0.08334785183852625 509:19.61698868186153 510:1.6147913879641689 511:0.07959769604850167 512:6.111945279509517 513:1.6147913879641689 514:52.33430204772615 515:9.092866719512594 516:6.202827580978174 518:6.202827580978174 519:32.814498694627275 520:429.65868700860216 521:0.06878341941337737 522:16.127221968471336 523:223.11133329578027 526:3.7377262493665384 527:58.22489571270302 528:42.84388603756328 529:1.720227887998916 530:1.720227887998916 532:0.058642305487659405 533:3.8062796420467255 534:87.25629054280387 535:0.3705166602572265 536:6.389175592864504 537:16.469486723277605 538:6.436745583374892 539:0.3798688982688829 540:33.503079245186534 541:12.808898002725085 542:29.058630940914092 543:1.8087536346810122 544:0.3990499764362007 545:53.87269779238102 546:1.8087536346810122 547:16.64453346667314 548:16.73306512329529 549:13.032739951201256 550:24.899679431804266 551:6.581895541840251 552:59.47866072410456 553:6.631109763678534 554:20.904249088195467 555:9.758411066457517 556:29.57687040416062 557:34.21701020956478 558:21.008558575761572 559:6.730817282322381 560:83.19606334140745 561:17.002800095596474 563:4.05640200496199 564:29.708862038126917 565:9.821902753676493 566:9.885920919456307 567:13.339556620271061 568:0.44987937445830667 569:0.46055568404334807 570:6.8322680425664615 571:6.8322680425664615 572:0.46055568404334807 573:0.46055568404334807 574:4.1687044838231895 575:49.939143408590496 576:21.433967432351434 577:4.2453668984366955 578:17.466722795231508 579:6.987816041721681 580:21.651732628917273 581:4.284251001359838 582:2.0476818268433914 583:165.56531332365157 584:35.41642431072459 585:7.093834660005528 586:21.76192163201602 587:56.13936197856899 588:2.098706220047658 589:2.098706220047658 590:0.5283809696426031 591:26.22967896072447 592:17.851512477707328 593:7.201769587807393 594:85.7800918377367 595:10.417895975639302 596:21.9849741374106 597:35.72804272730996 598:0.017043773846113983 599:7.201769587807393 600:51.1273326534919 601:21.9849741374106 602:17.851512477707328 603:13.983842076208406 604:40.69508581423484 605:31.086064878375566 606:7.256472514090587 607:4.443593434062794 608:22.09786310834427 609:10.486987481621162 611:10.556682834219254 612:2.204236046221944 613:4.525623737213044 614:2.204236046221944 615:22.32643223310553 616:4.525623737213044 617:0.5773698260355069 618:4.567248338312248 619:0.5901130003349552 620:7.423607481550784 621:0.010279665491046268 622:4.60928705974276 623:27.005397997649048 625:7.480352184494191 626:2.2588078852287894 627:27.005397997649048 628:0.007499725835447136 629:0.007499725835447136 630:10.841678796004334 631:4.6517459268739065 633:0.006265361747445073 634:47.180621713688 635:0.006265361747445073 636:2.3146310247024036 637:10.914527147045824 639:0.6431561331281425 640:0.005136753554105922 641:2.3430233147274118 642:32.11760134074213 643:0.005136753554105922 644:0.004115457104354443 645:2.3717424134671368 646:2.3717424134671368 647:0.670962837317188 648:11.137064399243553 649:18.871579601395055 650:32.42351723274723 651:14.944062320248703 652:0.0024011961024321404 653:0.0024011961024321404 654:83.23685251580338 655:27.960709239028496 656:23.403860739705408 657:11.288850981495699 658:37.88181166861054 659:19.19518758966825 660:4.961257043931152 661:4.961257043931152 662:7.954033040002617 663:32.892300375089675 664:0.0011357352041110817 665:15.222555401192716 667:2.5204147189371917 669:11.443479517163333 670:2.5512010973708077 671:8.07824259168358 673:23.7820722549118 674:0.7444379611358826 675:8.07824259168358 676:0.7444379611358826 677:221.9503824041209 678:49.03404912957627 680:5.148387234196988 681:19.64042653634596 682:5.148387234196988 683:11.680948084224186 684:0.7754853136266223 685:0.7913790447781065 686:2.7483873681726738E-5 687:19.754299385757463 688:0.7913790447781065 689:2.7483873681726738E-5 690:15.606013066680923 691:38.959339067295254 692:5.244945432330533 693:1.7302072476968144E-4 694:24.435567951994848 696:39.144618041708725 697:4.4551228096932995E-4 698:4.4551228096932995E-4 700:29.278092971796145 701:5.343585474860857 702:15.903203593133373 703:2.74375584515463 704:8.465961899242169 705:5.343585474860857 706:5.343585474860857 707:8.465961899242169 708:5.343585474860857 709:8.47006939549561E-4 711:5.393707569803122 713:2.77721111415401 714:8.532890881557629 715:34.37554013359269 718:29.58583113600201 719:268.94719338421567 720:86.82038186823739 721:20.339899572495383 722:8.600508843935797 723:0.002045449642059463 724:2.8110728674055876 725:2.845347881685385 726:2.845347881685385 727:0.002846750749316858 728:2.845347881685385 729:50.809493429058456 730:16.20908138034822 731:2.845347881685385 732:20.46039520116319 733:20.46039520116319 734:0.9099233305249772 735:0.0037857638862191603 736:5.547389960793053 737:40.097091394239506 738:16.313047895286502 739:51.04077629201981 741:20.582061028762617 742:16.313047895286502 744:25.260998673708006 745:25.260998673708006 746:8.807613949912561 747:5.599754074996946 750:2.950722852554594 751:2.950722852554594 752:8.878106684746813 753:2.950722852554594 754:8.949349376916514 756:51.7479923975363 758:20.95428526854533 759:0.9648751657506683 760:16.63121452477116 761:0.007452526095498403 762:0.9837802687734608 763:12.70358131214785 764:21.080840193532893 765:3.023171334939193 766:0.9837802687734608 767:3.023171334939193 768:0.010629649233934316 771:12.794545796387178 772:0.010629649233934316 773:12.794545796387178 774:5.815158825733925 775:5.870549751326535 776:192.3748479765198 777:9.167710600320158 779:46.801695380520734 780:12.979364078722453 782:58.581842665811514 783:9.242088324331856 784:1.0423317932539051 785:5.983257005268005 786:3.173627277178257 788:5.983257005268005 789:97.51832385989918 790:21.73324478426992 791:13.168152779538552 792:31.38884750314911 793:9.393317026819505 794:65.17953824015129 795:13.168152779538552 796:6.098610065976805 797:3.251769760614122 798:13.264082137305476 799:9.470198510880419 800:31.562836034487216 801:31.562836034487216 802:17.412627928707227 803:6.098610065976805 805:17.529023997404337 806:1.1248935910153621 808:65.77684353065798 809:0.023910889624138343 810:0.023910889624138343 811:3.2916010051663873 812:22.00382711404188 813:9.547945800002724 814:22.14128469552255 815:31.91630300879884 818:1.1463759543713659 819:17.646679308557008 820:13.459107645831033 821:37.146803941576565 822:6.216707889234616 823:3.3319515393950003 824:26.90708300396939 825:9.62657523991771 826:1.1463759543713659 827:13.558244173890923 828:9.706103644177908 829:6.2768185460226835 830:0.029665005663469114 831:22.420673361446728 832:37.54928335950618 833:1.190395469236871 835:1.190395469236871 837:0.03612445518970175 838:6.399231552050782 839:32.460772273950774 840:1.2129460607454918 841:6.399231552050782 842:9.86792704439906 843:3.4562182989130035 844:100.01946296837485 846:6.399231552050782 847:3.4562182989130035 848:27.389691219962817 849:18.007446707448512 850:13.862403600513842 851:1.2358664926654521 852:9.950258170234454 853:1.2358664926654521 855:67.32650437856688 856:9.950258170234454 857:3.5418466151539043 858:3.5418466151539043 859:1.2591639828130978 860:32.83371315680352 862:80.54329234770466 863:22.851387477270897 865:10.033560560936591 866:1.2828459624469617 867:108.38658764595783 870:6.588547048373305 871:3.585528894583549 872:22.99818612330882 873:14.071026457560391 874:6.653231984974083 875:28.058350971648192 877:0.0512700378237982 879:10.203157479892415 881:10.203157479892415 882:10.203157479892415 883:0.0512700378237982 884:6.653231984974083 885:3.629805347328051 886:1.3069200846990696 887:3.6746879801944297 889:3.6746879801944297 890:3.6746879801944297 891:10.376880529738516 892:6.785068371138996 893:1.3562765332356546 894:95.68433047609453 895:3.7201891681711374 896:10.376880529738516 897:18.766490280084184 898:6.785068371138996 899:0.06001567185438279 900:6.785068371138996 902:6.785068371138996 903:10.376880529738516 905:3.766321669232217 906:0.06469560774968616 907:10.465342981334715 908:18.89819801422634 909:10.465342981334715 910:3.766321669232217 911:6.85225385902972 912:14.614484385331616 914:6.920307793165534 915:14.614484385331616 916:3.8130986397487003 917:3.8130986397487003 918:14.614484385331616 919:69.64526216532339 920:14.614484385331616 923:1.4072993410539316 924:3.8130986397487003 925:39.70033442495646 926:3.8605336519192117 927:0.07469097616347763 928:34.20715925575768 929:3.8605336519192117 930:1.4334573895888683 931:3.8605336519192117 932:34.20715925575768 933:29.120349553238103 935:7.0590951473161265 936:14.841190772410668 937:14.841190772410668 938:14.841190772410668 939:0.08001531454765741 940:1.4600586916268419 941:10.737407983018285 942:0.08556359628399557 944:0.08556359628399557 946:24.235706196333947 947:7.129867142459113 948:14.956657763074036 949:15.073575485120793 950:4.00692927357742 951:7.201584786396446 952:1.5146292978450364 953:58.27428535365322 954:1.5146292978450364 955:1.5146292978450364 956:4.0571411267924935 957:0.09735141454973013 958:15.191976394919225 960:11.02000454889276 961:0.09735141454973013 962:4.108085771080524 963:1.5710907997251957 964:65.26686489401887 965:0.10360106330917923 966:4.108085771080524 967:24.731313966885992 968:1.5710907997251957 969:19.866083255569556 970:7.347941361944764 971:15.433363163599152 972:24.90069006765011 973:30.065601150805964 974:0.11009489365114826 975:11.214605091733526 976:46.96373894472869 977:30.065601150805964 978:7.422624248880265 979:15.433363163599152 981:7.422624248880265 982:20.01136242089992 983:72.54239939730603 984:1.6295282085770562 985:1.6295282085770562 986:0.11683839414012363 987:7.498340760972162 988:11.313851524963734 989:25.07223430373697 991:1.6295282085770562 992:20.158515842139426 993:41.363672918863735 994:4.265484016005049 995:1.6595160330566114 996:0.1238372400945358 998:7.5751148112677535 999:35.923741878773676 1000:0.1238372400945358 # cas
1:750.9239979071006 2:333.1873493619112 3:534.9051024737262 5:378.65007274567836 6:368.52515978287437 7:458.77468447877953 8:131.24475578276824 9:331.54415456296306 10:29.134456811730338 11:181.34733762233813 12:162.1303933316955 13:45.040959403632534 14:316.2310019352805 15:46.436424864298495 16:35.38282231153147 17:83.50281217887986 18:133.05376467743642 19:82.76003374043586 20:72.73304681214299 21:106.12066866252984 22:24.111515001067893 23:259.0608396148951 24:2.248978854379528 25:1.7931750767073071 26:24.62668467626852 27:150.46871301086063 28:34.715499538850835 29:1.5157238131168982 30:5.239439683912287 31:260.7148271555973 32:88.40642926937961 33:37.861238963778554 34:61.68017121179086 35:88.88536609082932 36:59.05579671651534 37:90.92429106519943 38:14.809204279949624 39:25.354417090131964 40:17.59305021787574 41:0.7366387962741874 42:18.204375823796997 43:337.76118111224935 44:4.631704159594837 45:59.143481108273946 46:20.177888032442983 47:21.031610556210257 48:81.92144059248184 49:70.3607591282123 50:7.4217296541205044 51:4.044636503415898 52:24.886939990528578 53:14.225182195583447 54:38.058337055401715 55:1.4026635331450943 56:17.12967191167446 57:122.0033612447657 58:221.9686355991908 59:20.10696079824275 60:1.7576715868142545 61:1.7759940609864207 62:1.2502330897162862E-5 63:6.468745250887351 64:1.4830315302320933E-4 65:105.7708589088321 66:12.998308474510612 67:6.682863550596109 68:136.22623860533852 69:0.21909106840086318 70:1.1059352114696057 71:55.84364979748678 72:8.847619151998977 73:271.4588699172802 74:1.1268881539347226 75:100.57789522955794 76:3.686685985072815 77:42.64890464212414 78:17.052101413725104 79:79.20015153949653 80:43.09715187843193 81:20.042430901738907 82:190.58176651380816 83:107.49654818134285 84:39.84075447866277 85:51.20550502251172 86:0.05038796878252241 87:17.785167864177357 88:37.00094434415824 89:23.78564795903146 90:10.311402927024458 91:33.85342879729454 92:8.132351517851781 93:195.17078646393824 94:24.14978757411965 95:0.07796032441308648 96:41.29592749411581 97:1.5354247270664407 98:0.08187116644446123 99:0.6677873234476948 100:57.82931672574131 101:3.0049505073541285 102:1.688673904899726 103:4.817076887839638 104:19.444580146771532 105:9.028903662166941 106:6.9311389373014896 107:14.126606218648009 108:26.026909231263197 109:3.3317541756733444 110:1.9609751158722524 111:52.11885232849286 112:14.440851949994542 113:182.10662366717554 114:0.21613584331523902 115:0.2301330411710192 116:1.956358883279509 117:53.50160893474583 118:94.09538840218472 119:9.878582991714204 120:315.70901859826665 121:45.91566632904025 122:85.38124168422053 123:34.73831886933932 124:34.80163138889675 125:67.20639729656278 126:3.8507957426807007 127:81.93673607345386 128:15.778229963099031 129:0.001076671508707196 130:183.25692920055775 131:21.903077530022934 132:96.98411249280403 133:1.720860070666716 134:8.199612513574385 135:8.279309343243373 136:92.84146687742142 137:16.174356720539254 138:6.259370337956425 139:140.63415268792957 140:22.840271697740672 141:640.2246764533971 142:37.26292310051607 143:2.816329216731413 144:45.33898550296622 145:33.77806861595716 146:1.4765162476906066 147:4.687808044209833 148:0.025863079245683582 149:101.42350642497682 150:127.67174204470149 151:0.210615778202338 152:0.210615778202338 153:0.5311161940701351 154:20.40659652094558 155:67.82265409272938 156:20.552008560065985 157:30.882048857566396 158:17.47842650263654 159:20.84674715419907 160:0.1784084119376005 161:51.08110340612752 162:64.85572455288415 163:3.2187947468931934 164:1.287746042636545 165:0.14556414136618362 166:60.958491565582456 167:32.05090135410928 168:5.185478527931497 169:0.13989408354117278 170:196.89780840049798 171:167.02733771242868 172:3.5070728283233406 173:217.0732926311696 174:36.71553613072974 175:3.5423917977009913 176:18.959716888588236 177:10.348021501779574 178:19.15561982887504 179:140.48341598126882 180:16.069840382515643 181:41.3333728921131 182:68.16451004047916 183:10.552061479089625 184:120.11669899180208 185:0.8951877717854361 186:0.1402985777124369 187:16.56518426928144 188:2.2028226004844087 189:0.06477466343850706 190:0.1669096378763468 191:0.9822843873399415 192:14.013671505093743 193:1.0187326481287868 194:70.5376772570906 195:300.33495599768696 196:1.027992338994526 197:85.67554306859113 198:2.404781363682106 199:601.4129971194642 200:106.98145405724595 201:14.355155814519946 202:1.08481567346868 203:703.8410561611814 204:82.98095767330042 205:109.87056797056903 206:4.5781338061044465 208:4.6909902372718975 209:9.476970934091502 210:22.073978072831956 211:22.19299896207339 212:7.082808704654994 213:15.58418705245551 214:1.3691471576090044 215:0.7188837657912945 216:12.605222018898031 217:7.201467668667598 218:1.415547881255657 219:0.3715943855299612 220:3.031337916398589 221:81.01917588160192 222:91.68044019354687 223:38.63088795951977 224:586.7423590722938 225:1.5119253727476079 226:0.6411158879870902 227:384.8800282700675 228:13.166416616854372 229:433.0130698993814 230:3.217683187838664 231:27.25098648140405 232:2.062124858975301E-4 233:127.14574814293204 234:3.548610869311958E-4 235:57.75083094061815 237:16.735567235630196 238:10.547792707350073 239:1.6526096512508521 240:5.478618280002019 241:0.5478223780238706 242:5.585721407842492 243:89.56532990236163 244:95.00295460343894 245:289.0136745805232 246:13.94655161447829 247:475.4706738611124 248:5.722547702839684 249:8.229553977885576 250:200.0850842816819 251:0.591994467516249 252:168.3870769523571 253:102.34977424758692 255:5.919806046846332 256:0.6234858436578326 257:1.9347401623538198 258:1.9649631607037201 259:0.017962438273597475 260:0.6478438938953572 261:46.65884130807628 262:0.6561067090237952 263:87.15273097571699 264:0.02342973152843665 265:56.594886424921995 266:2.0422200740197574 267:0.4086564526849399 268:2.073817049172805 269:25.923257975813492 270:8.914701029314116 271:0.3813901779912222 272:6.366335279044023 273:6.397323115568059 275:0.365338078490446 276:0.36003977343413274 277:0.042594343676226734 278:4.215375713133154 279:19.07747606641917 280:6.586623297267928 281:156.5245603040344 282:0.33394991345732356 283:12.452620521598966 284:6.716124191419813 285:19.329118682666387 287:0.06304720026648718 288:15.967707786986828 289:164.39488861412218 290:108.91085549116806 291:6.881855238550702 292:9.706647336232887 293:0.2936477801959682 294:0.07359963823822101 295:0.07922624716244125 296:12.942414180066125 297:2.486348957623531 298:31.898928353923342 299:0.08509127729651221 300:0.9509730470518277 301:13.094066070532476 302:16.487505738359417 303:16.546654868728915 304:7.191474252427043 305:4.707634441430699 306:0.2505501726792461 307:46.06089329396527 310:7.3339715710846765 311:20.590166676555867 313:0.23220020830449328 314:7.370083706248288 315:7.406394140372966 316:51.647776367778015 317:1.0875958606011233 318:1.0875958606011233 319:101.15954069418447 320:0.13314682005319323 321:7.590978293050319 323:0.14106115987446258 324:144.97142696819134 325:57.487675502880656 326:33.59593658157369 327:10.675414432882116 328:17.46966611705579 329:10.72216873420657 330:73.67700810762585 331:1.173880336830525 332:21.30150978720042 333:33.89307505062576 334:1.1866250771505205 335:0.18032661828321647 337:0.17216767522771725 338:0.17096068021667526 339:14.222363048543562 340:17.793133693128674 342:43.676609576975665 343:1.2653781648207219 344:17.991258132760073 345:141.32071436019518 346:11.154583327631125 347:22.049426030557697 348:203.61177128804786 350:11.203962845946256 351:8.176899836527543 352:18.260309456722158 353:0.2044400748756124 354:8.217782757543644 355:8.217782757543644 356:117.21408399326083 357:30.56657757583803 359:14.745122518430687 360:14.804792685967737 361:514.5351162854621 362:30.856964610044777 363:170.48853665411036 364:5.606130211863554 366:185.04261236313556 367:8.46817929462188 368:0.24172372632130767 369:11.609122810795238 370:1.4353029302790148 372:5.7389192277575205 373:3.3369271509202587 374:89.00828989434 375:3.361307116576581 376:8.596756318070252 377:0.10559532911933411 378:61.11931027484802 379:101.40791709282473 380:3.43548217767469 381:0.2768949612113805 382:8.727670181514213 383:41.181779097954475 384:15.547278144367807 385:27.64356538596398 386:0.08946311656982373 388:102.5905032550772 389:1.574526364895497 390:8.95123521084244 391:0.07735930887617563 392:0.07735930887617563 393:1.6233492281963782 394:3.6677143577928963 395:0.06876741537008231 396:880.397507064507 397:32.807250359124865 398:0.3568557777796442 399:98.3734701412797 400:0.06327771306548033 401:28.61014110043317 402:1.724831507834474 403:28.61014110043317 404:0.37151134942799624 405:9.371537942874117 406:1.7422590526822164 407:0.0579830067531524 408:37.9571436577543 409:1.7422590526822164 410:0.055409994965433314 411:144.40363542182726 412:20.317960115869543 413:0.055409994965433314 414:28.91097915790012 415:0.05288720839663803 416:16.55045595175583 417:0.39424709129072094 418:0.39424709129072094 419:64.50982415472079 420:38.44733469318957 421:695.1912384111536 422:6.533951076686884 423:0.0479943485891594 424:20.639840169719704 425:1.8316886341870253 426:1.85004391345034 427:1.85004391345034 428:1.85004391345034 430:3.9728633525894437 431:16.83355614678678 432:20.803706617952656 433:9.715482578488315 434:0.041044692269754796 435:25.10157654086404 436:4.031053839062781 438:9.76590668300775 439:34.26571813638233 440:25.29038627980576 441:1.9250841749995355 443:0.034575596574037665 444:9.867755833069115 446:1.9635998181714687 447:17.197445461200836 448:54.94932168549186 449:34.61838746825474 450:0.03053735249289465 451:9.970963379462452 452:0.024903475427397216 454:39.85606432557079 455:6.977852625925489 456:0.024903475427397216 457:0.024903475427397216 458:17.496947481195015 459:10.181572151314024 460:0.5130934447880416 461:13.754742047779002 462:0.02143702181250683 463:2.062908000992277 464:7.104981128250992 465:0.01979252991419983 466:17.649608998488347 467:0.5319032770512376 469:13.88560493022634 470:0.5319032770512376 471:7.191262789142381 472:0.5414906370269955 473:0.5414906370269955 474:79.45002655487599 475:4.4315393922171005 476:0.5512014328348587 477:35.71602060965191 480:123.88625121185777 481:62.211252681229844 482:4.464038146180004 483:0.01248385980926472 484:22.190660313768113 485:145.02054051566392 486:7.323048480309426 487:10.564249192671278 488:466.2065401158 489:46.539312660229704 490:196.98540129022894 492:7.5033269431643195 493:2.2752968614632962 494:52.03914623309745 495:0.006762150307357191 496:63.549825729114986 497:2.320122599874347 498:18.52622595530065 499:0.6443894310029886 501:120.66256875549115 502:4.803568084115299 503:7.7363584286202824 504:2.3889153425541982 505:2.3889153425541982 506:0.677887038347342 507:76.14676276427619 508:0.677887038347342 509:23.133737772634994 510:0.002122995573527007 511:4.874811451134906 512:0.002122995573527007 513:76.37498594169512 514:11.265880821926679 515:11.265880821926679 516:0.7126754910275128 517:0.7126754910275128 518:19.119295470268238 519:2.483645469075473 520:7.929254008941216 521:4.983889675005848 523:0.7245666611924901 524:2.5078823700229886 525:0.7366083646867184 526:43.13375441507364 527:59.588489878384166 528:38.11163100739127 529:23.731444576565035 530:5.058126674735727 531:8.178124326528753E-5 534:11.576915518435664 535:15.374090394026622 536:2.581967713586291 537:5.13361386069235 538:8.178934008390636 541:7.739520731047735E-6 544:2.658176000551302 545:49.314634574412196 546:24.14432457923258 547:0.7991413788180086 548:11.834365449422663 549:28.90139201455479 550:111.0442503995659 551:2.611610083056914E-4 552:15.684002430366668 553:5.075314710247348E-4 554:8.365898697993982E-4 556:0.8385924841096938 557:8.365898697993982E-4 558:0.8520772664024028 559:12.032745929672165 560:207.44169970088922 561:8.491920324378635 562:5.367901377354452 563:0.8520772664024028 564:29.26249962297649 565:5.367901377354452 566:8.545577366795563 567:8.545577366795563 569:92.73484508172491 570:5.448720580909724 571:5.448720580909724 572:5.448720580909724 573:61.80800476169361 575:0.0030015075349902314 576:8.709221939432666 577:16.33288639450012 578:8.76468144823656 579:5.5726286018150475 580:194.9683832845854 581:5.614665191013948 582:2.9286286879723757 583:107.52819444493355 584:5.657077137672922 585:8.87700505900687 586:5.657077137672922 587:5.657077137672922 588:0.007703539651957463 589:0.007703539651957463 590:30.266069112686587 592:40.668569921971724 593:5.743047998603863 594:165.73367407967206 595:0.9814094285404346 596:35.4334019764939 597:0.008922228103758941 598:0.008922228103758941 599:3.0150518238541304 600:75.52484600295385 601:3.0150518238541304 603:20.990618204526967 604:46.08631078798757 605:9.049100451812285 606:0.9967099791922495 607:0.010236677628654066 608:16.759671316478396 609:3.0444369712837758 610:12.802203505959262 611:5.83058408070091 612:30.791597714843704 613:46.618379797561566 614:16.93528423383906 615:3.1040979248411147 616:1.0279006344305055 617:1.0279006344305055 618:96.00222856419215 619:1.0437963282845721 620:76.55087349609431 621:70.3158642929039 623:0.016479309284186856 624:36.173968526387725 625:13.02445784469456 626:13.02445784469456 627:64.44460517299436 629:3.1958802486692814 630:3.1958802486692814 631:31.19689672968012 632:6.010532793222772 633:41.8214860869688 634:6.056570517000992 636:13.175810584026758 637:3.2271030487613808 639:3.258647892099309 640:0.02223533842839866 641:31.47264616694506 642:21.824857823237753 645:9.5305488509464 646:31.612236509397544 648:17.57351169543417 649:1.1435614235813354 650:53.65633514864583 651:1.1609498255653352 652:37.10308145179686 653:1.1609498255653352 654:54.072586187031476 655:3.3881447590733482 656:6.2933790919215005 658:32.18245193957199 660:17.85895605598671 661:3.4213735847103193 662:48.487596902957485 663:32.18245193957199 664:1.196408434503365 665:1.214485600068097 666:0.03668954370220444 668:0.03668954370220444 669:85.79943791012175 671:1.232799446250353 673:6.441005370059083 674:0.039499385323710424 675:32.47493543098719 676:1.232799446250353 677:9.981182184510327 678:13.89069641021849 679:54.92655109226618 681:0.045478644245603675 682:0.045478644245603675 683:13.9737575528198 684:55.14468523789626 685:14.057587135807617 686:1.289198349133385 687:1.289198349133385 688:1.289198349133385 694:3.664156184291231 696:6.696924215782063 697:0.0553750944276648 698:6.696924215782063 699:6.749661338309811 700:10.32164163295687 702:0.058929215441766894 703:44.3383286500855 704:14.313812586769556 705:10.32164163295687 706:3.7003642199128417 708:50.101187019770286 710:0.058929215441766894 712:14.400843557528306 713:130.84658333437304 714:23.429017511514065 715:23.429017511514065 716:0.06261444453095356 717:6.856757386967459 718:131.29052806983537 720:0.06643293132308135 721:0.06643293132308135 722:0.06643293132308135 724:3.7739865419722425 725:6.911134389726818 726:1.40891255379415 727:0.07038687883010593 728:14.577421152441081 729:1.40891255379415 730:6.911134389726818 731:33.8570892392081 732:1.40891255379415 733:3.8114142161259164 734:6.966076477415861 737:82.5361638193716 738:6.966076477415861 739:45.116434752792074 740:10.606148758898017 741:10.606148758898017 742:6.966076477415861 744:63.38915175478438 745:0.07871024626468312 747:1.4509921434947304 750:1.4724604510821575 754:1.4942209691168242 755:24.181664631488914 756:19.408580328088977 757:0.08760330731033494 758:45.71935412996688 759:51.6118882797413 760:3.9653992215974747 761:24.181664631488914 762:0.09226960008072062 763:57.92181013389191 765:40.199189492127836 766:0.09226960008072062 768:4.045060643280147 770:4.045060643280147 772:206.66820519432252 774:10.978191552975998 776:0.10205452815063158 777:4.085586047105041 778:4.085586047105041 779:71.14807389061095 780:1.5842883833585724 781:15.319463846628954 782:40.76752031400901 783:0.10717849402678167 784:15.319463846628954 785:7.427165148526894 786:1.6075885914677193 787:0.11246046728236316 788:1.6075885914677193 789:46.97895300846992 790:4.210041575891578 792:20.093749762604176 793:4.210041575891578 794:72.0308715932583 795:4.210041575891578 797:0.12350990343348885 798:35.712722063551034 799:15.613640145602014 801:4.2525157948972 802:25.117271511779354 803:85.81738793150902 804:0.12350990343348885 805:4.295499779579024 807:4.295499779579024 808:4.295499779579024 809:0.12928329752880907 813:7.610675844763722 816:36.07249461833255 817:1.7040961779505925 818:7.673227006163711 819:7.673227006163711 821:15.814971181061855 822:1.7040961779505925 823:1.7040961779505925 824:53.71036479460603 825:4.339003060505895 829:1.729080675767992 830:4.383035438705018 831:25.68273308555338 832:25.68273308555338 835:0.1476355238737915 836:11.698976945344844 837:87.58742936434125 838:124.12765306436235 839:54.45379742800265 840:4.4727281004292765 841:7.8652089692758524 842:73.88011158829589 843:87.58742936434125 844:54.45379742800265 846:20.822645591964786 847:0.15410783674788792 848:1.78012454463285 849:0.15410783674788792 850:11.868992371191483 851:1.8061977433544363 852:4.518409429637462 853:1.8061977433544363 854:7.930692575400734 855:67.54256576178985 856:61.04180433964623 857:0.16760541444181762 858:0.16760541444181762 859:0.16760541444181762 861:26.122905622022337 862:48.7825791974086 863:7.9969454225803815 865:7.9969454225803815 867:4.6114970365083305 869:8.063982826015465 870:12.042893449560182 871:12.042893449560182 872:26.272857088196364 873:0.17463789727197246 874:0.1818644997038472 875:8.13182056290942 877:1.8867096758433255 878:8.13182056290942 879:1.8867096758433255 880:43.22319983155451 881:1.8867096758433255 882:16.555097049079695 884:103.51185252278695 885:1.8867096758433255 886:0.1818644997038472 887:0.18928910517575087 888:4.706961715844117 890:1.9143366182672756 891:1.9423717180958169 893:1.9423717180958169 894:8.269962569506765 895:8.269962569506765 896:8.269962569506765 897:0.19691571429753665 899:8.269962569506765 900:32.13842979137289 901:1.9423717180958169 902:0.19691571429753665 903:97.0454943493658 905:4.804901025313508 907:56.28542841254762 908:1.9708233493317968 909:21.735466640359522 911:1.9708233493317968 914:0.21279156410434588 916:0.21279156410434588 917:0.21279156410434588 918:12.495706568777008 919:8.411507638682975 921:83.51332774019396 922:1.9997001463421087 923:0.21279156410434588 924:0.21279156410434588 926:0.22104943916561212 927:8.483601241855341 928:160.9322231490637 930:105.71916738083576 934:2.0587651440667 936:4.956678548153928 937:44.576960001707405 938:0.22952659773174525 939:8.556600666706904 942:91.84480060406219 943:2.0889720168408337 945:0.23822770644357333 946:8.630525508603208 948:44.811892871526936 950:2.1196414241556525 952:8.705396006383127 955:5.06127279748138 956:22.57882148656305 957:2.1507834782507835 958:2.1507834782507835 961:0.256321198683285 962:13.076386937951757 963:17.72135564343802 967:5.1687350090453785 968:0.265723694231855 969:0.265723694231855 971:2.214527666856047 972:5.223581784439208 973:22.87385400974166 974:13.177479009823807 975:28.213195396433367 976:8.935894069863197 977:8.935894069863197 979:8.935894069863197 980:2.214527666856047 981:2.214527666856047 982:28.213195396433367 984:39.91575631325458 988:0.28526673902099087 989:101.44125936926753 993:2.24715176290038 998:5.335591874948093 999:5.335591874948093 1000:2.280292461047525 # traitement
1:663.620228016459 2:225.79467067152376 3:113.4455385450768 4:378.6500727456808 6:94.64425440096286 7:305.2736116462464 8:12.619780145422833 9:69.719054395186 10:74.5920461991257 11:149.39726261100574 12:68.91552068250937 13:1387.0382346409906 14:64.60096126829545 15:21.481880335937685 16:2.5767449710030363 17:105.64404164065795 18:167.94259379684922 19:40.67893402139522 20:250.71911618303525 21:3.602610459157305 22:60.178028857247625 23:85.19801255100136 24:2.1528418402055314 25:1.163757789695339 26:15.78795611783762 27:24.97420893251304 28:25.211422220639324 29:17.102898795707745 30:28.911835796929942 31:30.30232795844714 32:76.02615280085121 33:89.15505890278328 34:121.92237061528382 35:157.4323228233127 36:24.96546346327141 37:134.3901583001759 38:11.934982919787215 39:112.05108484269441 40:648.1117253124356 41:1.4155157947505355 42:40.70180242480818 43:133.22782880169217 44:222.04338067006333 45:104.38431543603686 46:9.096886667846489 47:0.005944734462375498 48:0.23580584810925273 49:0.2623555790926644 50:15.153974669277675 51:71.33438592364288 52:38.439222167267026 53:27.888101883365994 54:5.827913859176194 55:72.35748991426054 56:68.16712296035838 57:25.105308786724045 58:39.56614310853762 59:35.855528556254946 60:13.293344284687443 61:32.47449989515408 62:19.33729759063337 63:2.6933455568392772 64:25.979654811087855 65:33.0123291940641 66:2.723621791035153 67:4.515595502145079 68:66.44078819708334 69:19.99258464627197 70:11.395698084587366 71:71.43070851602846 72:17.02576230398659 73:160.19160563664286 74:1.401070693557928 75:54.98370113267213 76:6.987379849541128 77:98.05013129725303 78:51.48734569618346 79:78.63256985975923 80:56.05674640333785 81:0.659590809294584 82:56.193267860461305 83:88.99578123628756 84:7.3765029534361 85:12.49200194578795 86:36.15565079444844 87:0.7354517002539617 88:18.729648984641408 89:10.09246717006845 90:7.707232661720632 91:25.639793379210108 92:29.264481944417717 93:36.94222430848085 94:33.084235663004456 96:162.7021857194429 97:53.67269597465602 98:29.494012630734186 99:29.96071050415631 100:30.05529780880499 101:5.835355132803161 102:103.47972299374587 103:20.045462191939592 104:51.29060529409576 105:65.12154256577966 106:6.19041669829442 107:8.61302612133103 108:31.22429708791599 109:27.530488091153106 110:1.0644742755760737 111:20.689639570924378 112:0.8953830562721014 113:28.045113168779494 114:44.12495212774977 115:21.160690491375043 116:28.427968282370898 117:62.7175243938088 118:4.508622249774964 119:108.91703818587337 120:53.87354207188262 121:12.04581198420085 122:68.25930837420319 123:93.53926944855478 124:15.163718668479243 125:1.2667138552458124 126:1.2744198316571052 127:9.632045262478748 128:46.18597089163729 129:50.696248493096945 130:25.98852192305159 131:64.75058052850984 132:170.38092838016388 134:46.53303509542537 135:242.4117948108604 136:26.32246267305342 137:5.0016788038757785 138:22.926718277010906 139:42.919807210159945 140:0.6243823836381428 141:76.53038989016584 142:27.109129481435282 143:16.517199665300485 144:16.5538673904708 145:10.44895138567564 146:44.08771894673989 147:13.600577552762472 148:3.3561506543143786 149:44.29923530330684 150:62.92061289844944 151:20.316939929625626 152:0.5024408641450527 153:110.52798886338361 154:0.5024408641450527 155:7.958287690265304 156:31.84053688246814 157:111.06800166448353 158:58.52988102996852 159:17.23218865052397 160:45.0893759152563 161:36.38935490203419 162:28.57036071468942 163:0.009559897103667038 164:1.8883309426206007 165:3.6955905559605773 166:14.416023736171423 167:25.002787859174774 168:5.921275160106634 169:1.9199626073450986 170:37.487612868944964 171:70.69979570105383 172:18.19438038761799 173:0.023985321277322103 174:42.36101438044673 175:29.629596950125908 176:56.51407317412291 177:15.068234513360911 178:22.115221797808672 179:22.115221797808672 180:29.97648393930904 181:0.7396901132894277 182:47.849174417335355 183:22.40399245737122 184:22.648763393320582 185:4.186145911848835 186:0.04714907414534569 187:22.698177520287796 188:6.612689553898736 189:6.612689553898736 191:0.31143496510617513 192:19.50172664113128 193:0.8981763789638032 194:35.78142477056833 195:40.22079592863832 197:4.491147699410179 198:0.2867577065033164 199:31.745177639158005 200:27.59334281921785 201:19.872195605109162 203:41.518078855142626 204:32.725571924068184 205:10.317166869180909 206:20.64356701950199 208:4.959510805152257 209:7.547720110557672 210:78.15631257591797 211:7.654373982070418 212:163.8754544155788 213:0.1896696217171853 214:2.8846996238872302 215:1.1765015948552369 216:14.013045907174327 217:0.1610040783676901 218:17.680627287793556 219:0.17047420621012468 220:10.943839070623765 221:1.2506145141149914 222:17.91369606619599 223:17.91369606619599 224:0.15240536841669505 225:91.73585160141467 226:0.19387463542046438 227:58.76690194002459 228:43.99179616867561 229:30.347403712817556 230:8.214161154041637 231:5.500764944649304 232:30.61935124707888 233:86.9737483159424 234:5.5466690918799655 235:87.11618949379654 236:0.12849434475390425 237:8.36143781993512 238:0.2306030632594944 239:35.36732081645765 240:1.4203692500656995 241:11.65554544056441 242:5.758383419957415 243:112.40586120320604 244:5.758383419957415 245:5.806607175064332 246:77.2528192499014 247:27.238114510461337 248:27.303500433227992 249:3.442118788070201 250:0.28453423451533405 251:0.2980301224224544 253:51.298143784008474 254:51.400529747691856 255:41.54348463007214 256:12.2285947197145 257:12.268092920226435 259:0.33113249969301933 260:12.347595126294607 261:32.56509072959235 262:9.113709807971595 263:16.00352545458554 264:16.098713167802327 265:0.3562069685255063 266:1.7037581359218767 267:16.194705775484646 268:6.34069950674232 269:9.348450677535693 270:257.6937308193087 271:9.451344728249394 272:6.448543189943747 273:16.487629656759708 274:1.8167996978552496 275:111.631639780425 276:12.96629452605183 277:0.04525894816238908 278:24.924250924190932 279:59.21766595219725 280:308.5971381254959 281:4.040422959173008 283:16.94151387244054 284:20.97604811689428 285:4.08245442737365 286:0.45100572313442727 288:13.402239222025216 289:60.07079791894405 290:44.467358357244905 291:1.991587303913648 292:4.211289831795507 293:30.06885102326381 295:0.5011081332743691 296:7.020436183963903 298:7.020436183963903 299:0.514220864444841 300:60.949288390869064 302:40.13200866585441 304:2.121198652466424 305:40.41975680138965 307:13.952562427428285 308:13.952562427428285 309:2.166070081891652 310:0.5691321905061786 311:10.56380843993763 312:278.24624596052575 313:0.5762810318740605 314:0.5762810318740605 315:18.074705004125125 316:10.64387716142612 317:0.598119787516309 318:14.28835459687584 319:41.306510535510654 320:7.488830395109867 322:0.6281734622691173 323:10.84760593575805 324:2.305974486909902 326:41.61026251011138 327:0.004886352465682487 328:4.721739917383617 329:0.6514347388456052 330:57.84777230482612 331:7.65331039887118 332:18.595551659674207 333:22.883533274186 335:27.421679427593354 336:2.403875119656343 337:2.4205684033930623 338:4.846861196785663 339:14.83987836278089 340:14.83987836278089 341:107.13252994854372 342:76.055000259716 343:0.7082105232361624 344:27.812754064258794 345:11.271051033295945 346:27.971878553819543 348:5.001884639971812 349:11.402459404858872 350:0.7336545552448444 351:23.582024229107915 352:76.87055304886007 353:0.7422888678827048 354:8.06667723417432 355:19.326877644025565 356:37.946293930650015 357:23.653804413284565 358:15.314526463088093 359:8.102373677318548 360:5.108321101837634 361:15.423051863166284 362:15.423051863166284 363:23.871340526585843 365:11.671678104985732 366:19.64500261413058 367:0.8049413298605129 368:19.70962576327643 369:11.76337787059776 370:0.814216323138941 371:54.75716875727845 373:5.2728320078553015 374:44.089207669508646 375:0.8330172308144336 376:0.8330172308144336 377:5.329011759084898 378:5.329011759084898 379:20.03790352173818 380:2.778881319462767 381:8.508657067716069 382:0.8618575593951308 383:8.54688058292397 384:5.4434611654815495 385:2.8369441600154794 386:0.8914839057132886 387:44.78401109910822 388:34.490448298178215 389:2.8565675390846135 390:5.531179251216209 391:2.9162631188777066 392:8.780992204344404 393:29.83327450638113 394:0.0068583432416260935 395:40.26670039129415 396:25.33125035087805 397:30.10426144638541 398:25.493835911683757 399:20.934201439408902 400:75.036399493416 401:0.010376950970013581 402:5.773365310819774 403:12.687712231285683 404:12.739221526169944 406:9.064937922181848 407:0.011378499032938987 408:35.49871992201994 409:30.472605988768002 410:21.150430704619538 412:0.012429779794962818 413:1.0183149003659977 414:0.013531293685000981 415:9.148312326699308 416:1.0408220109295627 417:9.19038673778818 418:5.899197157433858 420:21.37041023821032 421:181.06907554048692 422:46.62112729931586 424:21.444590303922933 425:0.017142346584893147 427:1.0753582570447224 428:17.137869435899887 429:26.16284093355405 430:36.13098250749698 431:3.212213573918517 433:1.087081427521511 434:9.361328260457693 435:0.021224241170013862 436:3.2345153482591935 437:9.404738421044476 438:1.0989119686659579 439:17.33210464662107 440:64.87584044064818 441:1.1228996673613532 442:1.1228996673613532 443:0.024214361627098856 444:6.127506260174115 445:1.1228996673613532 447:42.13582796708527 448:1.1473305400515414 449:9.581164349962922 452:0.03266416512010087 453:0.03266416512010087 454:1.1848286253270914 455:13.550435584364244 456:1.1848286253270914 458:6.331908773250016 459:22.29026881936753 460:0.0364465351258889 461:9.808191414792795 462:1.2104095921888394 464:17.93656443520128 466:6.401927020455073 467:1.2364682943318586 468:0.0404664294200064 469:27.31902490925514 470:1.2364682943318586 471:6.4729221416821145 472:22.612088235179353 473:9.948025119544356 474:9.995259519094272 475:32.55180021401362 477:99.22019206055262 478:9.995259519094272 480:3.5399820025272626 481:99.46008447863686 482:3.56474155535559 483:6.581294697418612 484:14.015294337299087 485:6.581294697418612 486:3.589691544206517 487:18.287376261230982 488:67.29910822284003 489:18.503342050754696 490:43.92137839944179 491:18.503342050754696 492:33.196045857417324 493:18.57627569461023 494:10.2854607757245 495:3.717375100220262 496:108.12385987564343 497:14.380287877158846 498:0.06431942246571062 499:14.442562821432416 501:28.572080476923205 504:6.920691227280365 505:33.75212489636427 506:1.4331950061646093 507:3.8501606549796454 508:1.4331950061646093 509:14.63195995400965 510:6.999183725678965 511:3.877356898833487 513:19.100627875462127 515:45.154813742073266 517:14.82532582604293 518:10.74400889802801 519:0.08501946874861932 520:45.2964058548962 521:39.7848372752784 522:0.0882652196411791 523:29.083075360192282 524:7.119135704385661 525:0.09158576956070287 526:0.09158576956070287 527:10.849960319276253 528:1.5258578740087454 529:1.5258578740087454 530:0.0949820424221939 531:15.089578345324213 532:90.19952375847338 535:29.39810134241953 536:29.39810134241953 537:15.156828675852214 538:0.10200553738088831 541:11.011811976067598 542:11.066562225195513 543:1.5906952342782095 545:52.23076481279788 546:1.5906952342782095 548:24.729150287985146 549:19.894849611901613 550:1.6073051755964305 551:4.161825260492787 552:52.39410753733158 553:7.4527105153178805 555:0.12095750484859284 556:4.221599395407511 557:52.72425857829499 558:0.12499497197867497 560:71.77868018239724 561:0.12499497197867497 562:1.6581296923944897 563:0.12499497197867497 564:15.570781389524173 565:4.251866802682818 566:7.583252582794909 567:0.12911730418315695 569:59.39785046993658 570:7.627462321600234 571:1.6928634206537683 572:0.13332561867484324 573:1.6928634206537683 574:25.315688851733167 575:0.1376210542760807 576:1.7282988887180315 577:11.637430865426431 579:4.407143333019431 580:1.7644550660877143 581:11.696981151718782 582:4.439011444268498 583:30.960167933697555 584:1.7828095609351349 585:25.721408711697368 586:4.471159132747969 587:4.471159132747969 588:16.152496145589563 589:1.8013517023593681 590:0.1604465494362095 592:11.878493363012582 593:1.8200840879751599 594:4.536308750355702 595:0.16528995367329383 597:0.16528995367329383 600:31.196775058442753 601:7.947162749209057 603:25.928924324461338 604:11.878493363012582 605:0.17022912657747621 606:1.8390093698960195 607:7.994357132433592 608:4.569318636437003 609:11.939973562827799 610:8.041948331878086 611:8.041948331878086 614:8.089941997661443 615:12.06443988375949 616:8.089941997661443 617:12.06443988375949 618:1.8969699582366863 619:0.1856347968089373 620:4.670138132954436 621:0.1856347968089373 622:16.613239701057385 623:12.19096247224327 624:31.804501697459163 626:0.19097072866525291 627:1.916694484397081 628:0.19640941912801874 629:8.23639613795739 630:0.19640941912801874 631:12.255013601803483 634:21.575078026441233 636:21.575078026441233 637:4.77373330806984 638:4.808902943902103 639:8.336153782776892 641:8.336153782776892 642:8.336153782776892 645:1.997693296024243 646:12.450420272219556 648:12.516667378350263 650:38.0963032696931 652:8.48909991534693 653:69.55986781183252 654:4.952899058397335 655:8.54099130770064 656:27.245101378413512 658:38.53663584843438 659:0.2374868481636904 660:56.89699252912656 662:22.160422476143683 664:12.718862495692992 666:2.103907194626592 667:2.103907194626592 668:12.787441819480996 669:12.787441819480996 670:0.2502387692542055 671:2.125845879569575 672:8.699492125164598 673:12.856626982989445 674:2.125845879569575 675:5.064522548598611 676:0.2502387692542055 677:57.499781773663685 678:22.46437967677643 679:121.44028704151447 680:0.26346771361263266 682:2.1704481388370858 684:5.140746146582413 685:2.1931193449932787 686:51.51517752992262 687:2.1931193449932787 688:5.179417504318018 696:2.239221677391772 697:0.28423874911856445 698:22.882181033765153 700:22.98896613504778 701:9.029897379979275 702:5.297742275737157 703:2.2626609985689723 704:0.29141774735849657 705:2.2626609985689723 706:0.29141774735849657 707:0.29141774735849657 708:0.29141774735849657 709:2.2626609985689723 710:9.029897379979275 711:5.337975091544615 712:46.0064658770494 713:2.2863647196543355 714:0.29872786148268266 715:23.096716235283637 718:34.21008919181737 719:23.205447567783022 720:13.433113552689242 721:0.30617124078962127 722:58.96850824509589 723:2.3103371938023685 725:2.3345828821253205 726:0.31375008870773485 727:23.315176778430168 728:9.202245178619814 729:72.70096331729825 730:5.419666996020122 731:46.3665376746564 732:2.3345828821253205 733:23.315176778430168 735:2.3591063582932357 736:23.425920940865353 737:18.328275627105672 739:23.425920940865353 741:23.425920940865353 742:28.828910110042543 744:28.95854410101909 745:5.503039967505174 747:0.3293232798376443 748:5.503039967505174 749:0.3293232798376443 750:2.409005549564137 751:2.409005549564137 752:2.409005549564137 756:13.815842251156859 758:9.4400012738127 759:5.58815174124969 760:47.1067544276305 761:2.4343910065759706 762:2.46007374279795 763:9.50092740265891 764:9.50092740265891 765:13.894625740957714 767:29.3548000658936 769:5.675063078915062 770:0.36219857032322 771:238.7478139062753 772:0.36219857032322 773:2.4860589516037597 776:9.62463791569123 777:5.719213452380862 778:0.3707922555940019 779:2.512351963966851 780:5.7638379838489096 782:19.00611801162417 783:5.7638379838489096 784:0.3795411834290856 785:2.565883438156653 786:82.27325624547697 788:24.350614662270328 790:24.471340058636958 792:30.041093469039332 793:9.815018075192947 794:14.30047617406568 798:2.6207137484907337 799:5.900643155340041 800:0.40674752466645525 801:14.384135420501508 802:48.4717628085325 803:5.900643155340041 805:0.4161459112801934 806:0.4161459112801934 808:0.4161459112801934 809:9.945286314334771 811:2.6486308992804575 812:42.329239998693936 813:55.22328971088283 815:2.6768910107218207 817:36.36965475479361 819:24.840885244952037 820:0.4257141808098354 823:2.6768910107218207 824:5.9943804446389315 825:0.4257141808098354 826:30.469466840110847 828:2.705500524127323 830:6.0420378462257975 831:0.44537316157021173 832:6.090234433377933 833:0.44537316157021173 835:6.090234433377933 837:30.911178942493336 838:25.221986190091148 840:2.7637944474743215 841:6.138980577798281 842:14.815752981955047 843:6.138980577798281 844:6.138980577798281 845:6.138980577798281 846:2.7637944474743215 848:0.45547049794780187 849:0.45547049794780187 850:0.4657509736166785 851:2.793492684976227 852:0.4657509736166785 854:0.4657509736166785 855:14.904861956630173 856:6.188286953463925 858:20.06064653579849 861:0.47621814552701136 863:2.8235679950686188 865:25.48281366285608 866:15.086013181638952 867:15.086013181638952 870:0.4868756748316888 872:10.42396862109415 873:63.73961122439301 875:10.495431435116654 876:2.8848797801832418 879:50.37455236162315 880:15.178094898806034 881:0.4977273316501446 882:20.285251818152254 884:71.0927086122839 885:15.178094898806034 886:0.4977273316501446 887:6.3913395026905775 888:2.9161317921562095 891:2.947791969131188 894:0.5200286774751226 895:31.837917880158134 896:15.365373775262976 897:2.947791969131188 899:0.5200286774751226 900:15.365373775262976 902:10.640823619468666 903:20.51486067402897 904:2.947791969131188 907:2.9798686853116463 908:6.4965289898247525 909:0.5314864907690088 910:2.9798686853116463 911:2.9798686853116463 912:38.29516042103132 913:0.5431546896017234 914:0.5431546896017234 915:10.789618896966703 917:3.012370575064685 918:3.012370575064685 924:3.012370575064685 925:65.37577391447104 928:0.5550376573060755 929:0.5550376573060755 930:3.0453065441624156 931:0.5550376573060755 932:10.865337615933385 934:3.0786857811419557 935:3.0786857811419557 936:3.0786857811419557 938:20.98994637024738 939:0.5671399163159712 940:32.49081779776248 942:26.730168688702985 944:6.714753364656931 946:15.852785688085733 949:6.7710263407491125 950:52.22999954208053 952:0.592021124309477 953:0.592021124309477 957:0.6048098643410773 958:3.1815794857716235 959:52.47426258816584 960:3.1815794857716235 962:0.6178374911141781 963:0.6178374911141781 964:11.257920377338426 969:6.885738837576307 970:16.159383027775963 971:21.61600893913722 972:6.94421076714789 976:0.6311093139629265 977:11.33938129992282 978:11.33938129992282 980:3.2525739596648457 981:0.6311093139629265 982:0.6311093139629265 987:33.52919803196443 988:0.6446308212102894 989:46.42581755207763 990:11.421875861824828 993:7.003449010197919 994:7.063471189101426 997:11.505427976403618 998:7.063471189101426 999:27.63735304962088 1001:3.325589069823956# patient
1:612.2843084470613 2:237.30108045299792 3:161.9732029649081 4:368.5251597828777 5:94.6442544009624 7:385.9870115982716 8:76.53367206603522 9:227.1759471744109 10:42.507656079860695 11:786.3593038596496 12:94.36503376940327 13:14.660555372275756 14:8.913565995498391 15:98.6253642154047 16:107.23930213563851 17:61.075949617151416 18:59.46217903377521 19:32.86211764513549 20:49.25702511164528 21:31.860288557359816 22:25.096159972340153 23:38.207377242684295 24:26.852493062981228 25:21.218625741542507 26:37.47001771637905 27:12.49868424590867 28:15.101032294712391 29:29.688510256565916 30:8.559262241150284 31:28.22114020200893 32:95.9458368433691 33:49.633089814781215 34:31.882460952291265 35:46.10658183191286 36:42.99789622257561 37:84.57378905132116 38:30.10729999466822 39:276.34291322222117 40:2.796094694988595 41:0.6481792243967425 42:2.9768509148488316 43:26.17515756250648 44:23.00892986173308 45:7.268393415051735 46:14.705400718597335 47:5.677043864150339 48:90.44751161906463 49:0.33758631039478904 50:13.072428955628212 51:68.65698401921911 52:10.619123736521784 53:183.6321634346712 54:25.691127558980444 55:0.40934536999763743 56:56.734546992540196 57:36.77107272477683 58:57.17279049584608 59:22.88126759026841 60:0.24837987817406462 61:23.090898628628402 62:6.6459358522806395 63:9.0253201460257 64:54.087073043186706 65:4.687858796742589 66:30.563402714882677 67:34.60055284014596 68:23.954504537302906 69:117.8737533828146 70:14.731808989724046 71:14.75914772899969 72:34.92920095182588 73:17.916726615795096 74:15.176397102347174 75:15.289984355620533 76:74.78418088729515 77:7.544235106062729 78:57.26390883214121 79:5.39674375992466 80:18.84596616190735 81:1.9535039999572248 82:62.16513168193421 83:22.2188569725334 84:7.791869575874794 85:0.8069471676887975 86:49.60410092379264 87:49.856427124909175 88:16.29738060291969 89:45.794114764373084 90:41.87763138072814 91:37.889021996311335 92:16.51459389293152 93:50.56109232193612 94:10.778893423444678 95:42.16337443600953 96:30.403242912394425 97:0.9253548866391491 98:34.26527481536195 99:16.992102740290413 100:4.074134931637885 101:38.977470438427815 102:20.410841864357135 103:6.3838054065388325 104:4.299332682763885 105:91.58486941598656 106:2.564026178504149 107:11.765708676673396 108:0.8453312893931739 109:0.8406031528595287 110:4.490607292455788 111:4.505641078468718 112:12.007745401699978 113:32.805047383441845 114:2.7415368533629154 115:2.7874920079758576 116:37.259579493236295 117:41.609952561718735 118:37.5461078372031 119:2.881367234765088 120:25.93620849351367 121:1.3776813010066304 122:22.478160192731202 123:7.213449265036724 124:0.6934505001818937 125:85.09754136354758 126:4.94623605544037 127:61.09855486909885 128:86.33944250791566 129:1.5167174996650143 130:108.15564063943162 131:1.1691639691591724E-4 132:5.181624604064285 133:38.90945401147383 134:56.92729902725874 135:143.60961147244188 136:31.051161949040733 137:39.33991400342072 138:7.812865399162385 139:23.730584840339457 140:13.684071842600277 141:99.54454657332649 142:3.4483478313410387 143:58.71607542957849 144:10.880814797940122 145:73.76947713277535 146:17.35175982375518 147:759.5303245643292 148:8.273494373571868 150:32.53163027890079 151:8.321159393425077 152:41.074065326184275 153:8.321159393425077 154:8.321159393425077 155:3.6338855572859003 156:5.857931543349636 157:37.00995754598974 158:17.655841558009936 159:5.975668961737106 160:17.88853932282748 161:0.6399101235497406 162:2.0111122956103635 163:21.706691094138915 164:18.28554242437202 165:8.84043947928378 167:18.366359390159083 168:33.88027587023821 169:2.0865794145417706 170:225.12418239816978 171:15.176968557286022 172:38.89365178239446 173:30.36871513837965 174:26.39318603621249 175:0.7905394229587358 176:15.470349532305406 177:39.371895809724606 178:53.2985130183909 179:0.3346893799661236 180:22.8668799534008 181:35.126169975738925 182:6.758125325085711 183:12.548844815345285 184:74.6802355711275 185:9.64720286779466 186:16.040740086667846 187:19.63938349116927 188:0.9207484408248962 189:16.15814101101324 190:2.5135781362959477 191:32.04184003195267 192:20.136898539166722 193:116.1972513228535 194:7.226005856275673 195:13.232410803406003 196:4.710819812992338 197:2.6314473542819274 198:0.10721747908132814 199:13.374757370022628 200:20.46284035728969 201:32.67504333254758 202:13.44666866550319 203:42.54031551842423 204:2.8676361571857987 205:5.121644833687721 206:57.58171009507764 207:10.86199993665993 208:63.259552942990055 209:0.17021079996173652 210:0.16472860813101922 211:7.996791885544603 212:69.12041919586247 213:58.6783208457887 214:0.19518892719490172 215:5.372814721041941 216:1.3019398902818173 217:0.14609240982664387 218:18.253072517338634 219:3.154447431222346 220:26.34673467429595 222:44.59226525334916 223:22.373260727822434 224:44.85038586456058 225:14.956242799433614 226:35.4251158850621 227:1.4090291271353323 229:11.645999491131413 230:0.10918982097723591 231:3.3659816594722334 232:11.78960820141679 233:45.46331236515735 234:0.2698788637047945 235:8.652195171236395 236:1.5018513136839868 237:15.379713771319608 238:19.118810973402205 239:15.42296509769192 240:8.802989294443895 241:15.597668202248407 242:0.3086654182989853 243:3.5555754104422785 244:32.125708471746535 245:12.234439932325946 246:19.574243409267684 247:27.97215733719556 248:6.158615555525757 249:3.6451725071147107 250:85.07794351703957 251:19.939661682986014 252:24.01732518484718 253:6.284464084575476 254:20.0459395141138 255:6.335610586714824 256:0.057829194869512254 257:3.812136142745272 260:6.439322261217369 261:9.47236023313392 262:3.8694796937970297 263:6.491900626517444 264:0.045964083063355254 265:29.124833814824918 266:1.8363570811598622 267:0.04279219132245576 268:0.04124345742597534 269:29.33642896543096 270:43.60120819916291 271:4.0670428066299635 272:6.734677524453191 273:0.45260305121404554 274:6.8179243114845836 275:0.4643567639551225 276:4.148946303588376 277:9.954036325513519 278:0.025900404390487002 279:10.061281538486305 280:2.0059917927323827 281:60.660416928310184 282:66.22809765565755 283:25.7923878221426 284:0.5135181313545208 285:7.045871276165086 286:21.569364485252354 287:2.088881151052529 288:0.5328679163241863 289:10.317383746450183 290:13.93496672872448 291:0.01577697877407085 292:21.932313169118082 293:2.145847363892529 294:7.22276177513912 295:4.471809024697489 296:7.313196649865339 297:2.1894979525023643 298:0.5731286445074982 299:0.011158208461949657 300:4.516834623568984 301:7.404999525397737 302:31.28526292007148 304:2.2640680463290206 305:41.32217247422501 306:0.6155526617696001 307:31.52451968512247 308:4.631551665755462 309:2.3099334262354234 310:10.89564374529105 311:10.93571115569514 313:2.3409909367382005 314:27.195879453916028 315:2.356666201473473 316:0.0036927711013850697 317:22.949277875268525 318:0.0032063097641485084 319:2.4203626880740576 320:11.139055572275794 321:14.885555471362213 322:0.001594860531287607 323:27.717807824008112 324:0.6993000422756417 325:47.76968298442012 326:19.004163083708036 327:7.919118323742062 329:7.952697277303239 331:4.970071537398956 332:4.970071537398956 333:76.62319915151285 334:0.731780791987305 335:89.0607406395985 336:28.17903332339293 337:8.088816319381547 338:0.7568869009062915 339:2.5697329228690484 340:8.088816319381547 341:19.423585338547333 342:19.48469235329671 343:2.621470771572574 344:11.6485863135296 345:19.546104550684294 346:28.653762048154316 347:2.674224954417224 348:33.562106884684816 349:5.228792583264872 350:2.674224954417224 351:731.2266380401061 352:15.661859077131625 353:3.986472050061821E-4 355:8.370040095218807 356:0.8270973006741001 357:5.923348351277968E-4 358:2.728022460570811 359:28.978107928237158 360:8.442295854701307 362:5.36389344846471 363:5.36389344846471 364:5.3913948308935735 365:12.052195413415134 366:0.8735021544291138 367:0.8830258573741594 368:0.002585057924027978 369:5.446890469251222 370:8.626502758245499 371:20.30786900482833 372:0.0035743477271978066 373:5.503053326509339 374:24.926481223684068 375:56.08938039169228 376:8.70165198880817 377:0.9219545757109049 378:0.004731138659562753 379:20.57250911015436 380:16.385018132471508 381:8.815996012921767 382:20.63955112891355 383:0.006787217483357663 384:12.524300072254672 385:8.932333426285242 386:35.15643688342604 387:45.700011624744945 389:8.971565409257414 390:0.9934118507154639 391:21.119106927146234 392:30.522447596472883 393:5.824445744496521 394:9.17122101590878 395:1.047183146715931 396:9.211867299551383 397:9.211867299551383 398:5.977935300396362 399:0.017791430962343806 400:0.017791430962343806 401:13.075187827017436 402:102.46995263055271 403:46.91131869029403 404:9.376915760125542 406:3.220972999240497 407:17.223278409695375 408:9.376915760125542 409:21.617519093981986 410:3.2425069419004684 411:3.2425069419004684 412:9.418806119910956 413:9.418806119910956 414:36.475274580824966 415:6.1042803316214105 416:3.2860331770738367 417:117.07305533783982 418:6.136376793108339 419:47.54209818855686 420:3.3080285853486537 421:1.1382664754208793 422:3.3080285853486537 423:0.02624195913110333 424:13.390886992919905 425:36.793272715812314 426:1.1620578162640898 427:1.1620578162640898 428:1.1620578162640898 429:6.233924293727801 430:3.352491954276009 431:22.13615297505743 432:3.374963177019976 433:0.031159362612422584 434:0.031159362612422584 435:22.211980766361958 436:0.03290456604044693 437:9.719367116738637 438:1.186274242454767 439:1.1985446342725719 440:37.33549205821166 441:3.4433551130852837 442:6.36700540372002 443:1.2109246583332103 444:1.2109246583332103 445:9.807679841121375 447:3.489782255351447 448:0.04043062359683201 449:6.434880487329204 450:1.2360182511246596 451:22.519821184199635 452:0.04666400769422317 453:43.35435605160837 454:13.943212940909877 455:37.89371444120651 457:13.943212940909877 458:6.57339609402299 459:1.2875732015691868 460:10.125802379479671 461:1.3007541158252574 463:6.608615817598796 464:0.05342039900227678 466:14.115729250592226 467:18.475806513582626 468:1.3274755479188187 469:38.35241683726577 470:10.21937831737037 471:0.05822374873008879 472:0.05822374873008879 473:10.266630186526736 474:107.67160487143809 475:0.06071714123850894 476:18.616339358804883 477:0.06071714123850894 478:6.751937017157546 479:0.06071714123850894 480:6.751937017157546 481:1.3684767813265024 482:44.24636381625839 483:108.17893473612746 484:28.316728959334537 485:3.757742964257 486:14.41072264181145 487:10.410283441104218 489:50.5445365628879 490:75.1994896678007 491:39.18268609101261 492:14.653747674553715 493:1.439356500827827 494:6.974554184463635 495:3.8870833749233706 496:10.706461271883205 497:0.08295840423040735 498:1.4686333134079794 499:7.089472804719758 500:1.4984572858353316 501:29.19819999149439 503:7.167480477674721 504:14.966804377687208 505:10.85919653308016 506:1.5288414481472272 507:7.206912930423847 508:4.0215258022501335 509:15.030702006756794 510:4.049053422756728 513:0.0990446035018442 514:4.076800102904818 515:1.55979930165947 516:4.104768514630087 518:29.60693995436592 519:1.5754977161364605 520:15.225062016833956 521:4.132961379250719 522:4.132961379250719 523:1.591344841633156 526:7.408501996556012 527:1.6073425087501383 528:64.89096810787586 529:19.967362530309178 530:0.11693477949443787 531:20.047366684564395 532:11.282697519295372 533:11.282697519295372 534:7.491272167377736 535:1.6397969606808178 536:4.218914663997669 537:4.248033577579144 538:11.337375936513762 539:15.558221777814621 540:11.337375936513762 541:15.558221777814621 542:0.12858157212824703 543:1.6896554668037556 544:0.13262170500721754 545:15.69485248606667 546:11.447947588693582 547:11.447947588693582 548:4.336835588850653 549:11.503851265859604 551:15.763914134463406 552:15.763914134463406 554:15.903562588573273 556:1.7409746392670646 557:4.397272493144409 558:1.758415460846043 559:30.790454451972852 560:7.791153729076246 561:4.427871286011033 562:0.14959876387946708 563:20.623621480814403 564:11.674098512784333 565:1.758415460846043 566:20.708353722789827 567:16.04528952110553 568:1.7760271494383375 569:20.793712695148635 570:0.15859218135212158 571:1.7938119612918126 572:7.879885069668242 574:67.01381520967783 575:11.848268616521825 576:1.8299102042531197 577:16.335204401909106 578:16.335204401909106 579:87.62667068158825 580:12.02652176219111 581:4.617004256842572 583:12.086875933221613 584:4.649483336156016 585:48.88177306816708 586:16.483510965440654 587:31.593577973056078 588:4.682245850362256 589:0.18770144132302116 590:1.904288576348948 591:8.154770740145041 592:8.20190523188982 593:88.63723102385167 595:1.9233523533345407 596:12.209028151799647 597:1.9233523533345407 598:1.9233523533345407 599:1.9233523533345407 600:16.634133499014126 602:1.9233523533345407 603:1.9233523533345407 604:0.19287623627994774 605:55.566713403368475 606:12.270839745870884 607:31.950845588870525 608:1.9426090272319525 609:31.950845588870525 610:26.69845765177825 611:4.782273792299205 612:1.981711953946331 613:12.395968857205233 614:1.981711953946331 616:103.75851696359781 618:111.42137786856883 619:82.68106089458574 620:8.394411962186199 622:12.523154238907676 623:8.443559396719287 624:12.523154238907676 625:0.2202139752108409 627:17.021260623278568 628:8.493126992048296 629:2.041882664541391 630:0.2259840604010027 631:8.493126992048296 632:12.587536766239072 633:0.231858394562715 634:2.062355650072123 635:17.180525768616146 636:0.231858394562715 638:2.083041751628155 640:0.2378384996770906 641:0.2378384996770906 642:0.2378384996770906 643:2.083041751628155 644:32.9453274036446 645:2.1039441153147016 646:2.1039441153147016 648:2.125065957523227 649:22.349647515165312 650:5.062528509209971 652:8.747487765046461 653:0.25642917210615823 654:0.2628482697448494 655:0.2628482697448494 656:5.135862804918029 657:0.2628482697448494 658:33.46710511907731 659:2.189781615159321 660:5.173047862798043 661:77.9853764525501 663:17.67445608396086 664:0.2693812733210606 666:0.2760299224008769 667:8.905562180671039 668:2.211815013024323 672:39.551389898384684 673:0.2827959963751478 674:0.2827959963751478 675:22.849390600446302 676:39.551389898384684 677:2.256595560219921 678:2.256595560219921 679:2.256595560219921 681:0.2966877451905467 682:5.325366906146099 683:2.2793501650401504 684:355.56136978741534 685:2.3023527752365522 686:18.105821152610282 687:5.364369668787517 688:0.303817191073989 689:23.159638084513997 690:9.123097256944247 692:0.31107160697322056 694:9.234905842991756 695:2.3491179180446036 696:0.31845299287217504 698:2.3491179180446036 699:2.3728886451686835 700:66.18204581330407 702:18.373915552527226 704:5.483688658629129 706:13.622505656844123 708:9.291599273492404 709:9.291599273492404 710:2.3728886451686835 711:5.524252882058049 713:0.3336049166311934 716:2.3969237731138464 717:0.34137970295222275 718:2.4212276548316685 720:5.5652236049158175 723:9.406607963156201 724:13.771270585667963 725:5.60660760377978 726:2.4458047515263033 727:126.0999550666906 728:0.34928995838140364 729:0.34928995838140364 730:0.34928995838140364 731:5.60660760377978 732:13.846698128496941 733:5.60660760377978 734:0.35733794133418423 735:9.52383972810602 736:0.35733794133418423 738:0.35733794133418423 739:5.648411825774308 740:0.35733794133418423 741:0.35733794133418423 742:5.648411825774308 744:5.690643395223187 745:0.3655259667457223 746:0.3655259667457223 748:0.3655259667457223 749:0.3655259667457223 750:14.077304575964709 751:14.077304575964709 753:5.7333096186367305 754:5.776417991847359 756:67.85133063490932 757:2.5469385159846407 758:2.5469385159846407 759:14.15565634317022 760:2.5469385159846407 761:5.776417991847359 762:2.572952663894404 763:2.572952663894404 764:2.572952663894404 765:2.572952663894404 767:14.234771246937555 768:2.5992692852965353 769:2.5992692852965353 770:30.05748500265683 771:48.283389498979055 772:35.89763722492137 773:2.5992692852965353 774:2.5992692852965353 776:0.4086519979672453 777:5.908473942527826 778:5.908473942527826 779:0.4086519979672453 780:0.4177323389368193 781:5.95342988866219 782:2.6528314136028306 784:0.4177323389368193 785:0.4269706955912592 786:0.4269706955912592 787:10.016579433188626 788:24.84378106312644 789:0.4363699154085035 791:19.62609398487157 793:0.4363699154085035 794:30.61049426421974 796:0.44593292382652 797:10.146150809706954 798:0.44593292382652 800:0.44593292382652 801:10.146150809706954 803:6.091229308141901 804:10.146150809706954 805:10.211959405896076 806:19.833220070266346 807:6.138169718091857 808:0.45566272661131035 809:36.85142259149909 810:2.763829722609226 811:0.45566272661131035 813:0.45566272661131035 814:2.792421251366161 815:0.46556241280161587 816:0.46556241280161587 818:2.792421251366161 819:43.23598998349353 820:14.896864560137855 821:2.792421251366161 822:2.792421251366161 824:10.278467009297433 826:0.46556241280161587 827:2.8213621831110838 828:6.233618253363642 829:31.185910267192508 831:37.35020781143434 832:2.8506591425781913 833:50.09442025997976 835:0.4858842292071467 836:2.8506591425781913 837:6.331223824714366 839:2.880318944922502 840:31.482568269444208 841:2.880318944922502 842:25.71747253737268 843:15.15954408704199 844:25.71747253737268 845:6.331223824714366 846:6.331223824714366 847:10.482318349735413 848:78.22779031913477 849:2.880318944922502 850:6.380861621378101 851:0.5069248796120355 852:20.37010949217034 854:2.910348602457708 855:0.5069248796120355 856:0.5069248796120355 857:20.480929667966876 858:10.6219677629443 859:0.5177234716012127 860:0.5177234716012127 861:0.5177234716012127 864:0.5177234716012127 867:44.38563753210128 869:10.692961659075614 870:2.971546569189415 874:0.5398955003046118 875:0.5398955003046118 876:0.5398955003046118 877:3.002729962386573 878:0.5398955003046118 879:0.5398955003046118 881:26.246117683935104 883:0.5398955003046118 884:0.5398955003046118 885:0.5398955003046118 886:0.5398955003046118 889:0.5512765898462585 890:6.585239861207574 891:6.637850365669783 892:32.41129576443548 893:144.23385002389588 894:3.0663049982523103 895:10.91081093074658 896:38.57704078959493 897:0.5628596916376715 899:6.637850365669783 900:10.91081093074658 903:15.711153425055777 904:3.0663049982523103 906:0.5746489286283055 908:6.6910921979794455 909:10.985105765059176 911:10.985105765059176 912:0.5866485517584852 913:3.1315464539184505 914:3.1315464539184505 915:0.5866485517584852 917:265.53032481468034 918:0.5866485517584852 919:15.903394306238628 921:3.1315464539184505 922:6.744978514921879 923:15.903394306238628 924:0.5866485517584852 925:0.5988629447899201 927:26.94036711709365 928:0.5988629447899201 929:11.136319206952427 933:0.6112966296114174 936:6.854739324753379 938:3.1985245124379325 939:3.1985245124379325 941:3.1985245124379325 942:3.2326879282094083 943:0.6239542728757768 944:0.6239542728757768 945:3.2326879282094083 948:16.20022247788499 949:6.967246685356991 950:33.4040870531135 953:0.6368406914585129 954:0.6368406914585129 956:7.024567960496325 957:27.525083600245093 958:3.3024125009121037 959:7.024567960496325 960:3.3024125009121037 963:0.6633199149232604 964:3.337994217586494 965:3.337994217586494 967:33.7507508280444 969:3.337994217586494 971:11.612351469326054 972:7.1414254020037085 974:0.6769231672126677 975:3.3740698342987123 976:7.1414254020037085 977:16.61286278353392 979:0.6769231672126677 981:68.08610460674393 982:0.6769231672126677 985:22.170766642419174 986:7.200995076502776 987:0.6907761045075613 988:3.4106505152196926 989:3.4106505152196926 992:3.4106505152196926 993:0.6907761045075613 994:3.4477478067551877 995:11.779061010937685 996:3.4477478067551877 997:3.4477478067551877 998:47.38561774265711 999:16.826912329307795 1000:3.4477478067551877 1001:3.4477478067551877# faire
1:255.85872069739446 2:249.70542558163785 3:265.92343000019144 4:458.774684478779 5:305.2736116462466 6:385.9870115982703 8:0.5943853427949157 9:11.447509538526921 10:147.343780542478 11:80.1879744951125 12:122.82986238967581 13:50.25679937223488 14:31.94302345629258 15:51.529600997587295 16:73.59622054790677 17:70.78436082375143 18:28.348213045825055 19:201.63211906162 20:34.59938581658226 21:21.633970756759233 22:101.75380873507264 23:73.41981416381813 24:5.791169754195135 25:34.527904774450995 26:26.0052729947778 27:33.608626824238144 28:18.603293695305283 29:24.644525815529413 30:64.65312655474813 31:32.713934660098815 32:169.22600723866796 33:29.731884695007196 34:26.568771896871404 35:17.707163376345452 36:10.306655280380639 37:45.049574704295665 38:10.800173573689701 39:16.156763112595034 40:4.730112353081987 41:8.944721146410341 42:36.09714065718645 43:27.23076816197597 44:34.211788785624236 45:27.692067814733594 46:76.31405390660741 47:60.127476171221765 48:22.32285665112587 49:6.3282437774873 50:8.619703568715146 51:11.162206804103727 52:6.4815899423306025 53:80.27880278189829 54:4.614634352821172 55:30.28181077245441 56:1.5285355531701925 57:1.5494022093908846 58:122.27408185825098 59:138.61774987070552 60:4.850913461750061 61:92.08230779375359 62:64.19604979525285 63:1.3178069028511181 64:83.29121310560062 65:93.13353084879932 66:39.27881215483434 67:0.06741989842000717 68:47.87061099820591 69:18.40967873892084 70:44.01429390136736 71:15.447886915284437 72:1.8564082685387338 73:57.20320521384274 74:12.95206054180725 75:2.013428376296025 76:3.63979621244138 77:16.247609429810346 78:8.053832649332263 79:29.953520029556092 80:5.831317760491852 81:30.172619250042576 82:59.281380052433875 83:19.729432967997727 84:30.393998820454893 85:16.696575022099978 86:16.81885278640411 87:6.091717880310026 88:42.87783447769847 89:23.689773581569884 90:6.209166600169505 91:31.210480470910415 92:14.147478147162792 93:65.71759990373734 94:8.673344604287935 95:31.396204589018204 96:35.337083496869106 97:6.311603708841493 98:4.213171246636263 99:2.5380788175274405 100:24.597088639260136 101:48.70969859152664 102:6.593028571132775 103:21.58288441477946 104:0.012462700783307416 105:18.41148932231356 106:9.47965411073512 107:0.317898083920943 108:37.281093460865044 109:4.744569182811212 110:37.55630072583154 111:33.55075947523898 112:84.67724968538553 113:33.86154262134259 114:60.34544034789461 115:0.6717371204686214 116:12.877584102285603 117:12.962986966335563 118:26.696979839312732 119:16.181604298189797 120:3.1462615827250118 121:4.2021571084697716E-5 122:66.61944004918571 123:0.4386104886949125 124:1.570343140415799 125:39.157763827928044 126:35.039403105543826 127:7.852976617435259 128:27.62773059886338 129:7.917916419299557 130:13.671373412013208 131:20.32091962861816 132:68.00155022698888 133:16.928168277811142 134:8.005404583431167 135:28.013304724080502 136:5.617660476618858 137:10.889042350478956 138:8.228745926261222 139:49.848845440718314 140:1.8660743490566785 141:85.31661019986824 142:75.11464044636384 143:3.7324628604279395 144:29.012815120225778 145:11.411381927827703 146:18.019941503340256 147:2.0042991436046758 148:6.102427668055758 149:37.780271741644 150:29.427635772917956 151:76.30401578858711 152:6.141445787724689 153:11.640175935663699 154:21.758936245145186 155:21.802071638855683 156:3.923839989506751 157:121.38949709121218 158:0.7042403661375705 159:4.015238606520527 160:2.129383334510326 161:15.133493740285923 162:2.1943280832501375 163:15.343194958280144 164:2.238545918774373 165:30.61619399545629 166:34.88613036693572 167:15.556686257816743 168:53.14357441328142 169:2.2722032033550152 170:39.58116143329558 171:201.6975597095431 172:44.54454740782551 173:44.54454740782551 174:2.399343517696862 175:6.868356331919729 176:108.25788163934443 177:16.221051126972387 178:23.58422669077488 179:9.77912761254622 180:23.632661518998486 181:16.297179556724736 182:0.9758724022885966 183:20.060636333231823 184:45.89617682292252 185:10.088195300839779 186:16.645764068430104 187:36.79317083255984 188:7.30126619756748 189:28.323703167347098 190:1.0736453130577828 191:10.379357831139195 192:17.126464770298824 193:1.1211923393474958 194:62.05468634737996 195:4.993107082919605 196:2.805256591943888 197:5.031436979050129 198:2.8325520055678295 199:38.02179778560808 200:7.689359257036749 201:21.204000220118267 202:0.15570090973909229 203:30.02111093046997 204:34.54146748345674 205:48.82860688506394 206:5.411156996967935 207:5.494865597926522 208:1.3557391120645716 209:5.516007089564227 210:11.416206949700438 211:26.54571900348631 212:76.16432170413245 213:0.12003496640749932 214:0.2433416476738038 215:1.4224774788309136 216:8.482378594521203 217:0.11318648779513854 218:5.754404102935726 219:35.86839303487069 220:3.40032617477267 221:40.7798263833906 222:5.866428995048411 223:8.709810962681276 224:12.001398875771676 225:3.4826222853746764 226:8.796976665211512 227:15.499873124129552 228:5.980842739276112 229:19.40192698276264 230:8.944606426753545 231:0.07948280841804588 232:0.3204654586963061 233:32.29924175180252 234:36.97890661350933 235:15.840095696081427 236:15.883357011873594 237:28.058733064395042 238:23.799342974852507 239:1.6609985239086045 240:28.249629871008313 241:9.24903525011498 242:6.339191760277525 243:0.3667960932397126 244:68.75942419051769 245:3.813586818131078 246:20.206447791091986 247:0.0525193186529754 248:6.463954801892202 249:3.868641015970929 250:9.501829309682302 251:33.660260539246806 252:6.565780935440271 253:171.91881213683482 254:43.46575559705149 255:59.1742158762859 256:0.03868615819678005 257:1.8950537527681441 258:6.748446473929052 259:16.97420428008745 260:38.969721939520184 261:9.863740686641247 262:39.05333908897116 263:39.13728218430909 264:13.418532596237378 265:4.176274504877021 266:13.459908724377373 267:25.537416211853873 268:6.937041522563004 269:10.103209297054393 270:17.36199091513919 271:13.711920525086715 272:4.298081320485445 274:17.661488329684904 275:17.661488329684904 276:7.160224979347408 277:13.883600501992357 278:0.013983350736302311 279:7.246114239691587 280:7.246114239691587 281:17.96877415780693 282:10.531523877538302 283:40.797374623061785 284:2.213909416012076 285:4.531264528929987 286:0.5847242971552614 287:4.575099048067981 289:7.451390182887913 290:7.5113303083048875 291:2.286189674799469 292:14.463032611394988 293:2.3009062640331592 294:0.6260049194316296 296:46.9076819766451 297:41.72470151903865 298:10.94540624167987 299:0.00405865577285101 300:14.648284926871955 301:0.6693993832471589 302:36.96640410457618 303:0.6768442730936101 304:4.847999521809759 305:27.636922676645213 306:7.820059093458617 307:0.0019142197106764352 308:4.871537005556286 309:2.4687775902452875 310:42.59411713470081 311:19.11097243714483 313:23.404007639153438 314:11.340855927029514 315:11.381465767831598 316:2.5326608432309996 317:11.46328688417053 318:2.548878499733289 319:11.545920965630085 320:8.111513855991776 321:28.377474643253475 322:5.139059794992735 323:38.233968063645584 324:5.139059794992735 325:11.67142613792524 326:2.6314887781974017 327:24.004712347358893 328:60.083296442147756 329:11.756152677327298 330:1.8391052282844297E-4 331:43.70531141580005 332:8.279371125880331 333:8.31347300004288 334:24.14170481620124 335:24.21069501726052 336:49.397969269248634 337:5.317960734131558 338:2.734083083020308 339:8.416866690317176 340:11.928206320295232 341:19.997840782841035 342:5.370382952540667 343:5.396818292544896 344:0.0018544077010812766 345:49.85843903919773 346:5.450143968603312 347:16.102229743858967 348:12.193016057078411 349:0.8937152457129677 350:12.193016057078411 351:85.9711653941609 352:29.555565369777163 353:0.0036227935328806767 355:8.700843546274301 356:0.004160615794259903 357:61.82182461874843 358:20.49814793857619 359:5.558652990678535 360:2.9139831356521686 361:2.932616549119799 362:16.374805514832023 363:16.374805514832023 364:56.581089871872926 365:5.641704044954984 366:0.9605379582936734 367:12.559338349548995 368:5.6978879650112875 369:2.9892483077953376 370:12.606241369568428 371:51.294316850807675 373:8.997527272097965 374:1.0005081435462702 375:186.65488904259155 376:30.390588409724597 377:30.47645049170024 379:25.741171718196515 380:0.013756494776695705 381:0.013756494776695705 382:21.220345270151416 383:5.899868016101933 384:12.941833729809527 385:0.01710694967326822 389:5.9890683411215315 390:3.2067292325901136 391:17.297147798873258 392:58.62233199583175 393:13.189658672322073 394:9.509251524384247 395:9.550241961670523 396:17.47924885970569 397:1.1400694257483455 398:22.058038565220215 399:22.058038565220215 400:3.353718562172988 401:17.66445431921311 402:13.496507166614343 403:9.674686345434738 404:1.1861876699821696 405:13.548691973477066 406:22.203131391174896 408:6.2985842347141165 409:13.548691973477066 410:1.1979647330712466 411:1.1979647330712466 412:1.1979647330712466 413:9.758901561211767 414:17.852858767376187 415:6.362849118943753 416:0.03825559842406228 417:78.6428731820114 418:13.707095796584435 419:9.887153996023615 420:66.29045693984517 421:32.29320912691173 422:1.2339059923451405 424:18.044561184133943 425:3.5079527815908973 427:9.973973032738785 428:3.5306079236747965 429:13.868340706556902 430:1.2583856499744472 431:60.67908411700159 433:0.04608449652276215 434:1.270784336921504 435:1.283290395980237 436:3.5764006000607873 437:22.80034635998514 438:18.239665216455702 439:18.305474431592067 440:18.37167777889299 441:3.622847727856654 442:18.37167777889299 444:1.3086291344895928 445:0.052515016726657864 446:6.6968908877355755 447:0.05707656225098939 450:14.199716147744553 451:6.6968908877355755 453:3.7419210309356887 454:33.38244989127069 455:14.370038884818252 458:14.427524790905393 459:1.3873426631721328 460:6.872347052008817 461:10.47140443699079 462:18.84649989965282 463:1.40086774412549 464:0.0721313274987799 465:23.587526951921433 466:33.691984930927525 467:0.07484682206928636 469:0.07484682206928636 470:14.6021728103694 471:3.865402352149496 472:10.613264755200419 473:10.613264755200419 474:0.08046057451536698 475:10.661174695483508 476:14.720471086975477 477:23.83318058466067 478:0.08046057451536698 479:1.4561756398140684 480:23.83318058466067 481:50.972497843145845 483:1.4845731041764476 484:1.4845731041764476 485:75.95102458091367 486:7.090897849570085 487:0.0863225648215776 488:82.71293255007942 489:51.549696822602016 490:51.549696822602016 491:24.253020440579135 492:4.046160099740963 494:24.33860573856376 495:15.146818574615612 496:97.39518786854939 497:11.056193414165524 498:1.572877000550744 499:7.35767829299692 500:1.6033893261081407 501:11.209961212956136 502:1.6188547287298256 503:11.209961212956136 504:11.209961212956136 505:7.4363743236837365 506:1.6344618445869041 507:15.463723104483245 508:1.6344618445869041 510:20.090886287065995 511:1.6502123762368606 512:0.12326230011822853 513:11.314270003916922 514:11.366976602644682 515:4.264897015556724 516:0.13088412769682434 517:7.597237128744414 518:11.420057358142824 519:7.597237128744414 520:15.659115663122527 521:0.13480543672921036 522:25.226050739857996 523:11.473516891093187 524:4.321746655484807 526:7.679460933317964 527:0.13880154601757733 528:7.721033934868308 529:7.721033934868308 530:4.3795052468878195 531:0.14702187829946667 532:4.40873249098501 533:4.40873249098501 534:20.564750758972284 535:7.762919473674195 536:0.14702187829946667 537:4.438195589747524 539:0.15124800054479856 541:4.438195589747524 542:1.7815944483822281 543:25.78807815507583 544:0.1599370411204105 545:60.41868701087865 546:16.13131543806627 547:0.1599370411204105 548:0.16440196882670538 549:7.93366703250672 550:16.20072127614592 551:0.16440196882670538 552:20.891863725244463 553:170.047882294246 554:8.021022256614817 555:0.17357780810274115 556:36.88435313049847 558:1.8688544330512826 559:4.620098424019113 560:8.065210351311102 561:26.176155711330697 563:1.8688544330512826 564:1.8688544330512826 566:26.27493086604827 567:8.109744756163273 568:0.183088753543203 569:0.18797264329933278 570:61.505180225577604 571:8.154630074603382 572:8.154630074603382 573:21.314194487944548 574:0.19294365558845217 575:16.628023051095756 576:4.746484957106443 577:1.9603883041250503 578:16.774765085569967 580:21.663446576692245 581:16.848977068843595 582:1.9792332794294754 583:32.27981264002285 584:8.384488090407508 585:4.844119820813033 586:26.883076803256493 587:4.844119820813033 589:4.877226530339293 590:8.431580910307147 591:8.431580910307147 592:2.03688905718349 593:8.479059598941713 594:21.9323993912432 595:21.9323993912432 596:2.03688905718349 597:104.47585169431085 599:8.479059598941713 600:69.42467484726912 601:44.06244090703512 602:4.910620613035732 603:0.22466604486706407 604:17.075070971267483 605:27.197579508280565 606:0.2302808045099019 607:63.02937303336071 608:4.944306088835131 610:8.575196364952784 611:12.69286455000407 613:32.88158788829044 614:5.012567726412481 616:112.78434605991744 618:12.819702823722118 619:63.62505355094169 620:17.384906532600322 621:8.672943123568707 622:0.25372476769803887 623:2.1368774084814826 624:5.08204534551771 625:0.25372476769803887 626:5.08204534551771 627:22.394785456779985 629:70.71493070041194 630:5.117251144773785 631:17.543571321029557 633:2.1783017416200092 634:13.013890795121394 636:27.84897432515995 637:22.58492836848555 638:0.2723818913835033 639:5.188619563287793 640:27.960586470980747 641:5.188619563287793 642:0.2723818913835033 643:0.2723818913835033 644:13.146060662768013 645:13.146060662768013 646:22.77816924068927 647:0.28535407497575177 648:0.28535407497575177 649:0.28535407497575177 650:33.76453310002831 651:5.298135840912429 652:5.298135840912429 654:13.348546897897796 655:28.416227914379814 656:45.943132461527036 657:5.335318090583043 658:13.417205316297318 659:5.372847354017569 660:9.134028620929675 661:72.2999264972424 662:0.30564567807546433 663:5.372847354017569 664:9.134028620929675 665:40.17438120620085 666:0.3126385319799076 667:13.48646025113064 668:23.275454724517683 669:5.410728970942612 671:0.3197488115078825 674:0.3197488115078825 675:40.32555435354591 677:13.626797188971883 678:2.375639488504774 681:40.631767669539926 682:5.5265432269017545 683:0.33432897363067454 684:5.5265432269017545 685:18.55295431821539 686:2.4220851198564444 687:5.565890198550333 689:0.3418026273663468 691:0.34940125174757714 692:0.34940125174757714 694:9.518944299134745 696:0.35712684665197014 697:13.915054707333228 698:0.35712684665197014 701:0.36498146043649504 702:2.4936536196198906 703:2.4936536196198906 704:9.575981941771138 705:13.988759191919344 706:2.4936536196198906 707:2.4936536196198906 708:18.822081356640467 710:13.988759191919344 711:14.063141372203317 712:2.5180329589765478 713:14.063141372203317 714:5.727150256090372 717:5.768465191925845 718:24.226107767498846 719:5.768465191925845 720:29.751751712890897 721:2.5426810527221226 722:2.5426810527221226 723:19.0055782588807 724:0.38108618885711754 726:5.810193404284369 727:2.567602362289765 728:2.567602362289765 730:0.3893406564248401 731:54.49474397114526 732:2.567602362289765 733:2.567602362289765 734:5.852341840611757 735:2.592801460924984 736:0.39773285225091237 738:9.809599252150825 739:9.809599252150825 741:0.39773285225091237 742:48.20311416599749 744:0.4062650912602387 745:0.4062650912602387 747:0.4062650912602387 748:2.6182830377522737 750:14.44562340351371 751:14.44562340351371 752:0.4149397475575965 754:2.670112985536741 755:9.990815213663879 756:5.981380654173933 758:2.670112985536741 759:5.981380654173933 761:9.990815213663879 763:30.537412234634253 765:2.69647135007792 767:0.4327261147933549 768:6.069643252678371 769:19.675314129446587 771:14.6840142849726 773:0.4418428863848847 774:2.723132188634175 776:25.13877899104449 777:6.114469258719102 779:36.75034060570406 780:6.159769424299038 782:36.90729837080716 783:25.257820680010344 784:2.7773827536550364 785:2.8049835731575756 786:0.47011933568637954 788:37.06578783794413 789:2.832909063504895 790:0.47986277505865527 791:2.832909063504895 792:2.832909063504895 793:15.013007128827814 794:10.369885823623978 795:20.078734632571656 796:10.43535252472244 798:15.097342016773856 799:6.298601506524859 800:10.43535252472244 802:43.64935330352873 803:2.8611651558086075 804:6.298601506524859 805:6.345886138957825 806:0.4998440274620638 807:0.4998440274620638 809:37.55073736138538 811:2.889757944851092 812:20.28654916638066 813:15.182542725279824 815:2.918693695987002 816:20.392049804637455 817:6.393690077079924 819:20.392049804637455 820:0.5100879351930689 821:64.18544757370455 822:0.5100879351930689 824:2.918693695987002 825:15.268625600602238 826:20.392049804637455 827:2.947978850948442 828:10.6359212634558 829:10.6359212634558 831:0.5310981971906386 832:6.490895352494299 833:15.443505589876793 835:71.82221350176846 836:10.704211257749943 837:3.007624061061982 838:3.007624061061982 839:3.007624061061982 841:3.007624061061982 842:26.25413226627066 843:6.540317142297092 844:6.540317142297092 847:10.77324118750832 848:57.961650036336714 851:10.843025496198889 852:15.622122430080353 853:3.03799794389532 855:3.03799794389532 858:32.40485458830371 859:3.0687489010701556 860:0.5639701132948562 861:44.97240524777835 862:0.5639701132948562 865:3.0687489010701556 866:6.69198818636512 867:65.72235224057371 869:0.5753032896283331 870:65.72235224057371 871:6.69198818636512 872:10.98491717944203 874:0.5868305946984135 875:3.1314119843355996 881:0.5868305946984135 882:21.16228071877668 884:119.93252332528321 885:103.8027256248585 886:3.1314119843355996 889:3.1633396475921085 891:3.195675477290644 893:11.203799140083643 894:6.849009050333145 895:6.849009050333145 896:73.82126008272962 897:0.6104832417492091 900:45.77351391828031 901:6.849009050333145 902:3.195675477290644 903:0.6104832417492091 904:6.849009050333145 905:27.197058616306037 907:11.278438205655585 908:3.2284278475140393 909:11.278438205655585 910:6.902595113168454 911:0.6226167077079261 914:3.261605392860718 915:0.6349605605284977 916:0.6349605605284977 917:0.6349605605284977 918:3.261605392860718 921:27.337789904577583 923:16.27894186536909 925:0.6475191838767006 926:11.430340112052052 928:3.295217019082719 929:16.37707578494517 931:0.6475191838767006 932:0.6475191838767006 933:3.329271914631647 935:27.62409861625842 936:3.329271914631647 937:7.067274935697478 940:90.30895518803673 941:3.329271914631647 942:60.70132782300245 943:16.57680273915385 945:3.3637795629068914 946:0.6732989752140008 947:21.993949897598323 948:16.57680273915385 950:0.6865296264091423 951:11.665037258269388 952:0.6865296264091423 953:3.3987497550734216 954:7.180470763627712 959:11.745175133443382 960:0.6999940277189514 964:7.296534590203028 967:11.82630119439012 968:3.4701185545310262 969:0.7136973171992244 970:0.7136973171992244 971:3.506538406776335 973:7.355682186904895 974:54.646060743712304 976:0.7276448043009003 977:0.7276448043009003 980:3.506538406776335 981:7.355682186904895 984:0.7418419771331495 987:7.415596098515949 988:7.415596098515949 990:3.543463323978172 992:3.543463323978172 993:28.524459780927504 1000:3.580904852626129 1001:3.580904852626129# devoir
1:533.911182504097 2:493.49951812815635 3:182.8846396258709 4:131.24475578276733 5:12.619780145423631 6:76.53367206603461 7:0.5943853427968105 9:14.70305925767747 10:13.070212571701916 11:73.86336985612411 12:35.53316250975714 13:57.448568874663465 14:673.0347145120979 15:108.33140056214873 16:47.985749784469576 17:1.1801336417631876 18:65.54311941332226 19:65.54311941332226 20:58.16512520902367 21:52.89784678764619 22:63.746285712148094 23:19.235741239931624 24:7.6143340478785335 25:0.4809042461754968 26:27.00779199157318 27:74.8112413831546 28:3.077486127144603 29:6.723434163212645 30:6.860814952260578 31:9.64930830046363 32:37.73823311058907 33:103.20471726564426 34:27.261619982688014 35:24.06378701639073 36:54.231922278701745 37:24.777664745504605 38:194.05335213359788 39:8.328835238976561 40:301.71655894245004 41:22.6941855670917 42:4.4697553702341315 43:3.124019230930256 44:59.54322551701887 45:321.4478718056365 46:28.23338612059444 47:32.78280723101456 48:1.1452271673988121 49:0.8365028547149197 50:129.35973125320817 51:16.347991746450372 52:353.466884534489 53:5.8592280189777055 54:19.853851529092946 55:0.05949131510261036 56:16.815765916137597 57:0.17209440353590982 58:69.70663375077196 59:0.04696623595999789 60:47.333032858102435 61:35.07228914383779 62:52.17926726000537 63:43.79637666134895 64:11.50683956017991 65:2.482864467689581 66:35.725608600056916 67:71.7902957552417 68:28.364401880214874 69:14.786650081972294 70:108.36036401343081 71:58.05504564815183 72:53.50319319537226 73:0.014127493011239148 74:63.70281227841893 75:41.4401292881948 76:0.3226929267046483 77:41.89913575290965 78:18.954751608171975 79:50.82558159938005 80:22.551955599607584 81:15.819138435196127 82:0.37536166404069016 83:12.7821701759601 84:38.3357722191053 85:42.682438872412156 86:0.6431825574533864 87:23.11409145111609 88:0.4296578719281678 89:3.1784597044647467 90:13.277494374695413 91:10.362953694219422 92:31.067562187812506 93:10.428459448432982 94:3.548483673430899E-4 95:7.751394512410194 96:27.33487910762254 97:52.83062002503533 98:98.42052120506551 99:0.5122967063941691 100:487.89725967483514 101:10.808771254924583 102:53.85221209119458 103:0.5742909404859129 104:90.26431728953776 105:0.011455739055636955 106:14.368108697475442 107:102.04342440015978 108:96.49602848049504 109:41.53695716050831 110:1.958472793090778 111:46.31041662534755 112:8.665944261604853 113:21.720930093506876 114:8.770041378151165 115:56.49342118001849 116:8.896819250050545 117:4.013760291143693 118:15.147985334943227 119:30.070718972740085 120:2.1645056049882943 121:26.201038745851523 122:18.81626712423906 123:12.129796826959334 124:15.389441056754539 125:30.400035368113954 126:0.3518914524078163 127:26.810227410898943 128:0.8513620725343188 129:39.660570497859005 130:31.075672673154628 131:68.75138491334532 132:27.032956746849386 133:4.3587541721201575 134:229.5520423269143 135:0.8974728329030462 136:23.358061580444968 137:0.0743354743620047 138:4.534413150221271 139:4.549362350501077 140:36.363301615313304 141:7.1327890464506964 142:20.19865811200978 143:50.63833481940903 144:28.190042007109195 145:36.81659861647062 146:4.811150253913015 147:1.0667848315175381 148:56.1523018409327 149:544.1351613881359 150:1.0734834165563225 151:82.70671070306653 152:4.874918600106235 153:4.874918600106235 154:56.30708819671324 155:111.57595184063526 156:13.624195642853467 157:1.107458014695361 158:2.767886428103387 159:0.1437638183306533 160:5.038133718751005 161:52.094429955138175 162:17.55430298541346 163:0.18106386480579792 164:0.17181142832042579 165:34.032473066174354 166:25.55398256949967 167:29.73515723796571 168:7.908371868549079 169:25.60104625767296 170:5.328665351502613 171:200.20362671633953 172:3.122511339492191 173:26.079153406236088 174:0.20868508550539777 175:1.3371077611918238 176:0.2145318738109099 177:26.42215736422182 178:18.459588221541104 179:0.12842820431612692 180:5.5811306538080405 181:196.14444233312102 182:22.605644086247008 183:81.96272302463272 184:0.10673558582523683 185:1.4695809054840427 186:3.3635242664030898 187:27.02693122350873 188:15.295909866855814 189:3.4053847021354158 190:0.28933129451135553 191:23.29782284520053 193:15.692595985657213 194:0.3150160589230705 195:15.729366069731405 196:51.44769574418932 197:6.105192400505732 198:6.105192400505732 199:19.68853296266923 200:27.976484551501997 201:0.07159843397437282 202:0.06999586483932742 203:16.37349477446484 204:16.451729233834623 205:0.4010308593024183 206:28.924183376290127 207:0.41903226719555153 208:13.04902854957963 209:6.6171943754809295 210:6.662024166876452 211:145.13113109922395 212:6.729928533213386 213:1.9234362280877166 214:0.03279973319189215 215:4.098668942815224 216:1.945162816123251 218:17.18081578388668 220:25.58586951993888 221:6.962168178409911 222:21.428692712359183 223:10.12823307705986 224:4.306747637947946 225:13.722362860523646 226:35.040199899203174 227:4.306747637947946 228:0.018517544180775575 229:7.130353132862722 230:17.737258898791243 231:128.91039268626875 232:2.150795242347395 233:10.434352433709085 234:73.02971108988687 235:2.1627755025503834 236:35.66737821565233 237:4.488655119402484 238:17.958459074842114 239:35.80949375995421 240:22.233563911290652 241:10.68803292416348 242:4.620881359369981 243:0.007459897178155519 244:26.84000990486057 245:7.533390172032691 246:41.372928991594215 247:27.07908352058384 248:14.564385992255797 249:31.779541108802132 250:14.60439779618274 251:63.59453504348646 252:14.725393084825878 253:0.0027381289737037646 254:0.6818087198315261 255:11.152115843551352 256:0.0017610790332427866 257:4.8982630323303615 259:42.52659245338107 260:0.7147787281631789 261:0.721515054589257 262:7.936789780983769 263:15.09727848940447 264:2.538453177893265 265:82.81455085466469 266:8.048878677900966 267:11.500468123443337 268:0.7629573520184262 269:1.1256272716154313E-5 270:11.571928612877008 271:19.58132846530273 272:0.7915866637088202 273:54.38585858227021 274:49.09312476209995 275:5.238234389863974 276:28.7930107098405 277:28.7930107098405 278:11.938662838057096 279:24.353817337948257 280:11.938662838057096 281:8.487551739025916 283:0.8668358891456862 284:196.8953273442474 285:15.975245720914485 286:12.089933377287187 287:5.46438317757759 288:20.317596819731826 289:16.11356574107584 290:16.206800294193044 291:0.9146327195824295 293:0.00483152160988007 294:50.490214032875706 296:2.9442619888512036 297:12.440419148221121 298:29.900848748693402 299:12.480259006311888 301:2.993188912304459 302:120.12929503612237 303:0.981642095945535 304:5.751002294064662 305:0.9990047789467957 306:0.9990047789467957 308:0.010716395256280802 310:3.0935637711292787 311:21.21581013225178 313:0.014136722925784048 314:1.0344899037161595 315:16.933496195217693 316:5.926469893756105 317:9.25651005569578 318:0.017041002428424473 319:0.01914259208112147 320:3.1974370794959257 321:17.18713633493024 322:13.143829690730437 323:36.25949867775261 325:21.689993427226714 326:6.082055987552623 327:6.108470464759283 328:0.02375262312178622 329:36.519016532102704 330:9.498302715776502 331:1.1278306066483779 332:1.1278306066483779 333:9.533547864892105 335:31.556198434385532 336:0.028920369163535596 338:26.769967591449685 339:17.605765753593857 340:0.030301667569094422 342:17.71299194858895 344:13.585462209269132 345:26.98442063383054 346:13.676473098074984 347:1.2282378052108252 348:22.4358786978447 349:1.2282378052108252 350:13.722326882441019 351:0.04100647714577737 352:0.04100647714577737 354:1.2492215628044374 356:9.933494595267739 357:1.2492215628044374 358:79.0309653656344 359:3.531870216547659 360:13.908112824690559 361:1.281286229832853 362:3.571303545606176 363:10.046642674803241 364:1.292134346343052 365:3.5912014514912305 366:27.722359895971746 367:3.6313652309564644 368:1.3140747640551969 369:0.05360494003385845 370:6.668103528765078 371:10.200369420994225 372:1.336345719898345 373:23.092060457591 374:49.63276620733777 375:14.24270166370034 376:3.692547728152704 377:6.757573952193184 378:18.610729246607473 379:23.29552559113911 380:541.8568478236542 381:1.3819037937722987 382:1.3819037937722987 383:10.437342369944155 384:0.07047931303213133 386:1.416986592560197 387:0.07278359551114776 389:0.07513257390590701 390:28.658507596316177 392:10.682367023584177 393:7.035511286384622 394:19.27292844927062 395:0.09018934254330456 396:7.131486992499677 397:34.29698267337193 398:29.232526192149614 399:0.0955858724274343 400:24.215468637984145 401:4.0391369699289905 402:0.09835703639707269 403:0.09835703639707269 404:15.110016162746174 406:7.262181864248237 407:7.262181864248237 410:7.295355637823267 411:90.1667852273038 412:7.295355637823267 413:15.163650487149766 414:19.715582664567318 415:34.863517667154035 417:77.18561567404342 418:15.271850102083805 419:29.742316711611842 421:11.154105223460183 422:0.1129614814363463 423:1.6050150979517557 424:0.11603564965901612 426:11.243211016689003 427:1.6317814974169846 428:1.6317814974169846 429:0.11916213198824563 430:0.11916213198824563 431:40.90911251104615 432:4.226410554525141 433:0.1223414680100308 434:35.350208826772224 435:4.250531227372421 436:0.1255742052876759 437:1.6589729946707072 438:1.6589729946707072 439:30.1804663438326 442:0.13220211910272464 443:41.24077258340472 444:7.603358862520714 445:15.660666715636085 446:99.31752518269863 447:1.7146671837062284 448:47.273727296185896 449:128.2717067498613 450:0.13905043056018193 452:0.14974647362437143 455:4.424055381832218 456:1.757622022684605 457:11.65788314649995 458:30.8155568323481 459:4.449534724948785 461:7.855382213646865 462:1.786840844750553 463:53.94867722637508 464:1.8016287568491887 465:25.76782487943139 467:4.52704974668453 468:11.849770851756407 469:4.52704974668453 470:0.16482444821775907 471:31.190499426712098 472:0.1687440426740394 475:11.947563661692978 476:4.579643915364651 477:21.011632474892014 478:21.011632474892014 479:0.17272501033305837 482:11.996934468029924 484:1.8774066488126873 485:12.046626332760336 487:0.18087382003686905 488:0.18504306895966727 489:12.197665297999585 491:1.9243942925750956 492:1.9403190597400026 493:0.19793888635810986 494:31.8691744078342 495:8.275715598523089 496:8.315508338759273 497:1.9725710764687023 498:1.9725710764687023 499:4.825892897713702 500:0.2160670448532418 501:8.436560832155218 503:4.88285145143207 504:21.834219858749048 505:26.971280573027304 506:0.22554551516155644 507:2.03872965679997 509:27.061433998227148 510:0.23039123637940287 511:4.940665498586723 514:8.560195638847256 517:12.723597853348794 519:2.0898487925413023 520:2.0898487925413023 521:2.1071835467709716 526:2.1246688457805396 527:2.1246688457805396 528:27.615115876801852 529:5.089081840125118 530:33.105637334418994 532:0.26101149176275956 533:12.944329993778716 534:113.37415178341782 536:2.160098571304623 538:13.000496061906961 540:51.20952251112891 541:0.26638106877155965 542:33.4305060487949 545:5.2119917883675235 546:13.114043025605296 547:8.903255647504517 548:0.28296541569917477 549:8.947575011954116 551:17.81235602908124 553:39.56991902773984 554:2.270202146215532 555:5.306736285829037 557:78.60383845657627 559:5.338822742359606 560:33.9871844515092 561:18.02706771242606 565:13.346144610649432 566:34.10089629244945 568:0.30622607292244597 569:2.3275024590802555 570:2.3275024590802555 571:9.174255436899958 575:40.20798438245051 577:2.386381894349568 579:18.39554771917816 581:53.07203699599794 583:5.570848526149905 584:23.674596768857583 586:13.769335809076074 587:2.426543923447562 589:9.458067212335102 590:13.831656733282994 592:2.4674566071836286 593:9.506689399307431 594:2.4674566071836286 595:5.6396363081877805 596:2.4674566071836286 597:5.6396363081877805 598:5.6396363081877805 600:9.506689399307431 601:2.4674566071836286 602:35.04096717479472 603:5.6396363081877805 605:2.4882009731499917 608:0.36370947856534774 610:14.02156161012605 611:24.041940293537618 612:5.7450139242464004 614:9.654925934887101 617:35.40821465249743 618:9.70514694201237 619:0.384572412824386 620:19.01483720273316 622:0.39172744053147524 623:9.755782087792966 624:0.39172744053147524 625:0.39172744053147524 626:2.5731624628819287 627:5.816778557053256 628:0.39898523049258655 629:2.594913118227207 630:9.806837397313036 631:5.8531278670639 632:2.594913118227207 633:14.348305420301132 634:14.348305420301132 636:9.858319028645878 637:24.517402706693286 638:0.4138150885886103 639:2.63904763065907 640:24.614773628119842 641:2.63904763065907 644:5.964098891619949 645:36.16883623019624 646:9.962586574162712 647:6.001746174942986 648:10.015385502242776 649:0.42907430089052734 652:2.706879607427529 654:2.729938073497082 655:2.729938073497082 657:2.729938073497082 658:0.45279646502586146 659:0.45279646502586146 662:2.753226112514004 668:0.4609328439609796 669:0.4609328439609796 670:147.3594816244784 674:0.4691866510536474 677:10.341925105471597 678:10.341925105471597 679:2.824503266577144 681:2.8487456141541463 682:2.8487456141541463 683:6.274998726348871 686:0.4946710644062165 687:2.8732359701727708 688:2.8732359701727708 689:0.4946710644062165 692:0.5034132261822778 693:2.8979782874087134 694:2.9229766139954445 696:10.569444579181633 698:6.397619400157468 699:2.9482350965324295 700:0.5212805168464375 701:15.339183323079018 704:0.5212805168464375 705:20.471452120160983 706:2.9482350965324295 707:10.627625771197692 708:0.5212805168464375 709:2.9482350965324295 711:2.973757982946414 712:0.5304097923308467 714:6.48132347860789 715:6.48132347860789 716:0.5304097923308467 717:6.523781966410568 718:0.5396723369604773 719:0.5396723369604773 721:0.5396723369604773 723:10.745609993588793 725:20.75139303303951 728:0.5490703540782708 729:20.75139303303951 731:3.0256144877781512 732:0.5490703540782708 734:0.5586061017726354 735:3.0519571407628847 736:20.84641232247597 737:6.609945726435156 738:10.865817304024114 740:0.5586061017726354 741:6.609945726435156 743:32.3926109586101 744:0.5682818951944033 745:32.3926109586101 746:32.3926109586101 747:0.5682818951944033 751:0.5781001083281853 753:38.691351717991274 754:6.74241522476366 755:3.1326993430184 756:6.74241522476366 757:0.588063176162542 758:3.1326993430184 759:26.744947832453917 760:32.659172698865795 763:11.113209286694683 764:26.861750826253566 765:6.787461222803478 766:0.598173596324219 767:6.787461222803478 770:0.6084339320455561 773:0.6084339320455561 774:11.176570387648475 776:11.240558211674237 777:0.6188468136767022 778:0.6188468136767022 779:0.6188468136767022 780:0.6294149415241062 781:27.218883877223355 782:39.467088211542034 783:74.02374572045682 784:0.6294149415241062 786:6.972304722322885 788:0.6401410882203626 789:33.48971409786652 790:11.43639601782773 792:21.742971823854976 793:16.37829765615826 794:21.742971823854976 795:11.43639601782773 798:3.3317565128512414 799:3.3317565128512414 801:7.067641093826522 802:0.662078906331936 804:3.3317565128512414 805:3.3614928830930637 806:7.116069309720831 807:7.116069309720831 808:7.116069309720831 810:0.6732965085367497 811:3.3614928830930637 813:7.116069309720831 814:0.6846839975193197 816:0.6846839975193197 817:3.391572217746029 819:0.6846839975193197 820:33.92354519675913 822:7.165016833630536 824:3.391572217746029 825:0.6846839975193197 827:0.6962445490494329 828:0.6962445490494329 836:7.264509288334448 837:0.7198979962149734 838:47.453109689912836 839:7.315074671641743 840:11.846612919241347 844:0.7198979962149734 845:7.315074671641743 849:11.846612919241347 850:0.7319977069062582 851:7.366200289957808 852:7.366200289957808 854:11.917540826135731 855:0.7319977069062582 856:0.7319977069062582 858:3.5473453768922343 859:0.7442841176057281 860:61.90609558464675 862:7.41789713119395 863:61.90609558464675 865:0.7442841176057281 867:12.061719712862473 868:12.061719712862473 869:0.7567608895606568 871:0.7567608895606568 872:3.579624437467974 873:7.470176509849803 874:17.27410882679493 875:0.7694317927917124 876:3.6122956587977946 880:0.7694317927917124 881:0.7694317927917124 882:0.7694317927917124 883:7.52305007986562 884:0.7694317927917124 886:12.135001784997923 889:0.7823007104213997 890:0.7823007104213997 891:0.7953716433563603 892:0.7953716433563603 893:29.03497087901358 894:3.6788463602191537 897:0.7953716433563603 898:3.6788463602191537 899:0.7953716433563603 900:12.28403249717225 904:7.630628190257697 905:23.189766738444078 906:3.712742338276424 907:3.712742338276424 908:3.712742338276424 912:0.8221361753688818 913:12.436466318062633 914:3.747063493984441 917:17.66024281734049 918:3.747063493984441 921:3.747063493984441 923:0.8221361753688818 925:3.7818187329001316 927:0.8358384091384179 928:12.514004314367979 929:3.7818187329001316 930:111.06166993161004 932:3.7818187329001316 933:0.8497599378631197 935:0.8497599378631197 937:42.606187058024624 938:12.592448143934039 940:12.592448143934039 941:0.8497599378631197 942:0.8639054280870332 945:3.8526685092891473 946:0.8639054280870332 949:0.8782796967858629 950:0.8782796967858629 951:0.8782796967858629 953:18.064321851664022 955:3.888782321442577 957:0.8928877181365023 958:23.93014170831092 960:8.027760736186632 961:0.8928877181365023 962:0.9077346300887315 964:8.087302680231364 965:0.9077346300887315 967:3.962438368049083 969:3.962438368049083 971:4.000001847783937 972:4.000001847783937 973:24.188723204126568 974:0.9228257419845891 975:57.831548844467676 977:8.147593906584378 979:0.9228257419845891 982:8.147593906584378 986:0.9381665421509383 987:0.9381665421509383 990:4.038070394586324 993:18.48797014035401 994:4.076655555371388 997:8.270492933901027 998:0.9537627060287593 999:0.9537627060287593 1000:4.076655555371388 # forme
1:76.42994287987234 2:100.92591889627403 3:88.54033479254095 4:331.5441545629645 5:69.71905439518675 6:227.17594717440974 7:11.447509538524939 8:14.703059257677047 10:64.11712752326316 11:744.2836508606656 12:43.67500001790759 13:31.780285842400133 14:2.288463005142167 15:1.2847516473769864 16:29.652864865146658 17:156.22365200389265 18:111.03343412084716 19:2.780147990954957 20:0.16751832709226863 21:92.19384011863153 22:82.82586895864347 23:39.66806212273178 24:30.468867918606122 25:41.099830985471634 26:70.40954688143238 27:14.103967880944259 28:5.100203255124687 29:17.223034420729533 30:14.657864284508712 31:18.377837465558756 32:21.6603925731311 33:91.0597171573889 34:5.915132483647147 35:21.815417114795995 36:19.037498408915674 37:40.23995646582857 38:0.4548567378052983 39:75.64476139260239 40:4.6025657218659 41:1.435190930280548 42:23.847449480561963 43:0.7104597950438243 44:7.484537882854088 45:5.4493003988021735 46:7.7549324440442815 47:30.111087897125252 48:38.06438441152134 49:0.9889925055386031 50:0.049683443488347544 51:17.056270903233894 52:0.9499600032872412 53:296.95533469912203 54:2.4363862966814613 55:24.162232100681468 56:17.52916788105094 57:2.5112075647759213 58:17.717502514292573 59:107.4787946345154 60:9.048130239457961 61:28.42947664426167 62:14.926211197460923 63:0.013365420063575845 64:49.454891540350836 65:179.00522837534052 66:25.273344748653066 67:29.297001256559565 68:50.10898128451217 69:1.3332922807431795 70:25.766166022603837 71:41.71716403384957 72:0.336541680815226 73:12.597680811168432 74:3.0212616116525837 75:42.665843870719264 76:3.070818359817621 77:56.669103649867765 78:30.817051988128892 79:5.218633675706352 80:30.983811255595263 81:13.305646220619584 82:10.386541548887287 83:13.354522645153894 84:48.25456154434347 85:10.51304725188612 86:35.569021716222245 87:67.86018827801517 88:31.75127503750762 89:0.5181557050089712 90:5.602994492629652 91:8.092676182077618 92:5.632558436757385 93:28.162311577562907 94:5.662278722835093 95:28.202919035111478 96:17.278250087509747 97:3.538817511832198 98:8.203951955606197 99:59.73435117134399 100:0.6117835001905486 101:24.97637106421778 102:28.906781059477378 103:51.17351984499218 104:18.16734349940242 105:115.13073045433266 107:11.83334055382193 109:0.7260019809887234 110:2.1400901936769463 111:4.057995081883399 112:30.215167448294437 113:38.86204215561498 114:0.04546138625705232 115:0.3403846589308591 116:6.615179132742666 117:6.667903013814543 118:15.745389721223859 119:4.32324840647041 120:68.76876330703158 121:4.36445489958499 122:0.3017021561528366 123:27.175883313279375 125:40.01498319034863 126:12.700200579275053 127:7.0311623780723975 128:0.08888852058402152 129:45.370478566757335 130:81.05292902138798 131:13.05244991852559 132:13.080055208000502 133:27.883569284742933 134:20.140773232571046 135:24.086811051383346 136:140.64610209653483 137:0.10650182694190692 138:7.3569542776771275 139:20.548546868672684 140:2.74403450846834 141:51.553919835083555 142:4.96817053289851 143:4.999685802465728 144:0.19843527652516482 146:10.686034098305608 147:5.12781733485925 148:1.1878876371794074 149:0.16135293897876066 150:57.5842905954632 151:52.629392066209455 152:7.803858252158338 153:1.201886196129446 154:38.3043548834973 155:7.824891584187446 156:7.86715321712545 157:7.888382126160802 158:1.2302692541111777 159:3.032365946933011 160:68.95972717776337 161:0.15621837056255936 162:26.056952904713622 163:18.17249263037857 164:0.21606392150348797 165:0.218918985750332 166:26.338270149564227 167:0.22179760039669566 168:30.601715224784087 169:11.39949526352716 170:35.326672084334945 171:11.538130893378636 172:8.533964338221484 173:5.730203973158337 174:11.707350124374118 175:0.26141610346512595 176:76.92638801048955 178:8.699006242550361 179:191.91410749197252 180:8.722894418616328 182:8.843526757627892 183:3.511494177016927 184:84.2150246213966 185:32.182019212119336 186:46.41480295347703 187:0.07773696246689876 188:1.6326173122840517 189:19.64774575111707 190:12.448096374625973 191:6.267168745316826 192:1.7154276049711983 193:32.9945186615558 194:28.557685292839363 196:3.8002809737761005 197:6.410014876350352 198:12.729864588393431 199:24.44465437074253 200:12.793636837468277 201:149.81291646416958 202:1.801797483649492 203:76.22140382056956 204:4.096741448223446 205:4.129299041297343 206:34.34460937646867 207:0.02655183842336 208:4.211875946384411 209:17.287539310896953 210:0.023618381613972315 211:120.97907112029542 214:89.96721667274421 215:7.089295017976173 216:7.1125729682817775 217:7.135941907539366 218:2.1291639949674326 219:0.5508526992694291 220:30.856456549595038 221:40.57351053800278 223:2.1866936347130235 224:45.975031180478034 225:10.617865055678543 226:31.166030690550457 227:18.08324107425812 228:14.277647820546257 229:14.314970332730187 230:2.281722281191802 232:10.835383170583157 233:46.554458052002985 234:4.68905735509161 236:4.7078143257063045 237:10.930427171298643 238:4.726653468451548 239:2.3554989259921295 240:0.0033541186494736148 242:0.0019969619171889314 243:4.860873408342516 244:32.260480599110835 245:27.6919240120269 246:23.198511611428383 247:7.908740570761474 248:23.35920402661137 249:4.959330573875287 250:11.355559729002225 251:19.2656830576947 252:95.19863062239507 253:53.72773126452228 254:15.2958980202503 255:65.24093226718826 256:2.604337782303311 257:11.628486996600914 258:0.7956412879357575 259:15.503911614772214 260:15.503911614772214 261:8.263542165214705 262:0.8026624394339948 263:24.07733163373147 264:28.810637457740214 265:78.2250595853749 266:0.8312325462336405 267:11.910613140785609 268:72.43516300280686 269:2.759856009593549 270:0.8531795290347908 271:0.8755823338140114 272:2.803841737241582 273:12.128562549113148 275:2.8485286369198577 276:0.0038393022600852976 277:2.8635827356492665 279:0.9296843773566 281:56.38380970958958 282:20.627824299518437 283:0.006976188427310215 285:2.9712405170464904 287:5.715768367569502 288:16.61114133429854 290:51.461412789578546 291:1.0031857720107515 292:9.068600726932424 293:46.02284110858113 294:0.011901014776989767 295:1.028719334758811 296:0.014445790630744073 297:9.164352140001848 299:5.907193168333873 300:1.0460390365887244 301:12.97861436866317 302:5.956251397393242 303:63.940907157935875 304:13.060168869605045 305:0.02034948406219517 306:13.101231096476589 307:3.2161693372297435 308:46.893821285277205 309:9.42646643063069 310:123.32194547370474 311:9.493588989154457 312:6.131913463071667 313:1.1270307928660905 314:9.493588989154457 315:31.45677908727445 316:13.35169152762355 317:3.3376271532526514 318:42.08449490652199 319:17.639485547452782 320:17.639485547452782 321:3.3911698902920646 322:3.409222077742613 323:6.314003099585911 324:22.21594399284128 325:17.794699156274923 326:1.2034357436634497 328:17.846930745820615 329:6.394102278777979 330:139.97234036496826 331:9.839297222694254 332:22.39839229070314 334:17.9521470924179 335:54.28303780164366 336:0.04339593925876385 337:6.502900946917408 340:18.111886910870705 341:6.5304658843647 342:27.58347147685662 343:14.010419254288117 344:1.2947209398130288 345:18.273978419577524 346:10.165690715275545 347:3.653666770728897 348:0.05583357475520024 349:6.6705460796180285 350:1.3264758098045286 351:0.057760922502024484 352:33.037945029487595 353:1.3372137439387661 354:10.277907436755537 355:14.241122827435124 356:1.3480292921130952 357:6.7276555273111045 358:0.06173184569486643 359:10.315707523887504 360:10.353707814900966 361:1.3809485509240205 362:14.382398657382591 363:55.82368428005497 364:18.77499751787623 365:205.73711169324943 366:129.40907916055343 367:0.07235343278733904 369:33.62800911390868 370:81.41412370992582 371:6.9325920286881635 374:33.88725001948463 375:33.88725001948463 376:6.992637772334096 377:3.896671084420888 378:7.022917060291326 379:1.4723265500307479 380:1.4841299232152763 381:34.15046084229139 382:28.937382788172084 383:3.9602515021792404 384:69.62006444606715 385:24.166556465791256 386:1.5200673355835683 388:7.208284797067545 389:4.0250278154270775 390:1.5444733895892173 391:11.032192406656938 392:11.032192406656938 393:0.10490377748343643 394:11.116307605673107 395:35.05800777154574 396:7.4002485877918405 397:1.607106524270029 398:4.203878491620928 399:7.465769721823043 400:7.465769721823043 402:29.996031268410224 403:11.28745537682833 404:1.6589376942538936 405:15.543804234257795 406:4.2500404272674475 407:15.543804234257795 408:35.43476739940596 409:15.543804234257795 410:4.27334676788701 411:1.6721429963404022 414:30.251059876509576 415:15.651951913721287 416:15.706492819859418 417:4.3204178100770685 418:0.13523966873333 419:15.761349372135275 421:25.261606074691347 422:11.50706428315685 424:11.55176850757196 425:0.14190598341569421 426:7.73593797357837 429:11.596739843545773 430:79.04763667377836 431:136.40070026327388 432:15.927845795775628 433:30.685696291057063 434:7.770652854361881 435:20.627335274664183 436:7.805584760882945 439:0.15587076394572383 440:25.725914639332938 442:47.956527169970435 443:4.490146689603734 444:1.7956616855646468 445:42.088006131314216 446:7.947528769170615 447:25.88429529154266 448:4.5401187066876 449:4.5401187066876 450:16.211967622833505 451:1.8243001456619734 452:8.056380902124852 453:4.6163613851440655 454:1.8681096456690884 455:8.056380902124852 456:8.056380902124852 457:4.6163613851440655 458:1.8829448760194607 459:108.99607739759465 460:1.8978982445376367 461:0.18645564302616432 464:1.9129710460990188 465:8.167360092132364 466:37.23863575649645 467:16.624422362365074 469:16.624422362365074 470:4.720495308718764 471:0.19888766266287106 473:1.9434802350289375 474:12.305365820209193 475:8.280537456327943 476:4.773659260445085 478:43.357989435569564 479:8.280537456327943 480:4.773659260445085 481:4.800522658430536 482:37.66594141723725 483:197.3789760113501 484:0.21187211364334996 485:0.21187211364334996 486:16.868264763666023 487:55.81590875259172 488:8.395987739606184 489:0.22542783471977015 490:2.038015718632938 491:12.556891930686186 492:8.513789564834378 494:4.937740105497145 495:2.070568684517883 496:22.128139197906922 498:2.0870471887822437 499:0.24442517685069085 500:8.674660320786098 501:57.15654460348965 504:17.440299097592895 507:0.25939275992917327 508:0.25939275992917327 509:50.98658921950366 510:22.51569257255438 511:0.2645233798648625 512:51.12841927490295 513:0.2645233798648625 514:0.26972613137075785 515:5.167903698403104 516:8.882154604519835 517:0.27500188896380445 518:27.94362704229505 519:5.197644639924742 520:17.705646878292047 521:22.754462749247427 522:8.924542428052522 526:2.2417090498846965 527:99.63243840282507 528:2.259631660358022 529:9.010236482950038 530:0.291276185724898 531:5.3188809458535715 532:2.277708580281358 533:0.2968530387191634 534:0.2968530387191634 536:0.2968530387191634 537:9.097180772505952 538:2.2959417445360844 539:2.2959417445360844 541:18.047669400892325 543:0.31405328296366514 544:2.3328847319320674 545:2.3328847319320674 546:0.31405328296366514 547:86.31949199805813 548:86.54108292039244 549:34.34337339795701 551:13.535789228345605 552:28.704501270976582 554:5.507874122907357 555:0.3319791585953966 556:0.3319791585953966 557:2.389521584037001 558:2.4087349729942686 559:5.540245487009007 560:40.59798186331729 561:29.00087964405243 563:2.4087349729942686 565:29.00087964405243 566:23.673294887413185 567:2.4281192329424304 568:0.34434685841599827 569:29.202007963011436 570:0.3506591297635071 571:94.96598991752391 572:0.3506591297635071 573:18.620578012441943 574:0.35705852688533235 576:0.3635462114746169 577:9.599210453745092 579:47.45049167981563 580:9.646975746884653 581:2.527684155197616 582:5.740013963869384 585:5.774265640682047 587:5.774265640682047 588:0.390403895910906 589:2.568788763369812 590:9.743637638639376 591:19.072792549049435 592:2.5896251418538037 594:2.5896251418538037 595:2.5896251418538037 597:5.843623248169097 598:9.792544739181745 599:2.5896251418538037 600:2.5896251418538037 601:9.792544739181745 602:5.843623248169097 604:9.792544739181745 605:5.878737135887892 606:104.53090427767403 607:5.878737135887892 609:2.610654420804174 610:14.389905236189147 611:0.4115347324020675 612:0.41877349166257377 613:9.94163601931572 614:2.6533025688228324 615:2.6533025688228324 616:5.949855606735394 617:19.385908658151983 618:36.2296075432768 620:14.519600361230783 622:14.58522642385174 625:0.43355207150587255 626:0.43355207150587255 627:42.476388900215845 628:36.481700740732315 629:30.584404298824087 630:10.09440223164024 631:2.7187911398927826 632:6.058824297610886 633:10.146168780782077 634:36.60923421542911 635:25.05115825182998 636:0.4487417348986888 637:6.095775911080837 638:83.93452999082513 639:2.7634954861672276 641:19.791359194536753 642:2.7634954861672276 643:6.133049579857849 645:0.4643545309642452 649:0.472323515065588 651:10.357626218255717 652:6.246851175644241 653:6.246851175644241 655:10.41162166595302 656:115.55560456080252 657:0.4885947863271642 658:0.4969004364174755 659:2.879098563448186 660:0.4969004364174755 661:63.62562065220266 662:0.4969004364174755 663:15.129958835887477 664:10.466083394575524 668:10.521018607507 669:31.507343168793 671:6.403397540265992 673:0.5138604636848514 674:2.9269473601224445 675:6.403397540265992 676:2.9269473601224445 677:0.5225184412440161 678:6.443428841737994 679:2.951230482016558 680:0.5312975320033801 682:2.975757752270503 683:0.5312975320033801 685:3.0005330315728935 686:0.5401996432367642 687:3.0005330315728935 688:6.524604715335476 689:26.17066791185775 690:50.96326446176973 691:20.744104836694156 692:0.5492267283542059 693:10.803061128543185 694:0.5583807869284907 695:51.31497949279081 698:10.8609983183922 700:26.4945034786727 701:20.92717784014354 702:26.4945034786727 703:3.0763869314176193 704:6.649241746561402 705:38.50836616823773 706:3.0763869314176193 707:3.0763869314176193 708:3.0763869314176193 711:15.788751119605493 712:0.5770780679670723 713:32.49395898997017 715:0.5770780679670723 716:6.691578658023808 717:6.734322072574684 718:0.5866255383722075 722:3.12827131329778 723:6.734322072574684 724:26.715193142762637 729:0.5963084818616132 730:6.777478766900109 731:6.777478766900109 732:6.777478766900109 733:0.5963084818616132 734:3.1812486822146075 735:6.821055688230464 736:3.1812486822146075 738:32.88211097311247 739:119.94584169987012 740:21.303277758650385 742:3.1812486822146075 743:11.2200415318263 745:0.6160898774402435 746:11.2200415318263 748:3.208158743955459 749:0.6160898774402435 751:45.88546756817201 752:11.28187197095654 755:11.344297124659768 758:11.344297124659768 760:6.954379974712026 761:0.6364410152990004 765:0.6468363648687805 767:138.1189241411796 768:53.17062170155508 770:7.045499570543067 771:0.657381630493968 772:7.045499570543067 774:46.40343876911343 776:3.34711900880981 777:0.6680794426389025 779:27.63929240374884 781:21.995849124829103 782:0.6789325018105523 783:0.6789325018105523 784:16.586766399865187 786:33.971171100712674 787:7.185694131197721 788:16.670845414729545 791:3.43421275853914 792:3.43421275853914 794:22.202401657058576 795:11.7319387809785 796:3.4638973631834986 798:22.30721295873568 799:0.7124512636088693 801:0.7124512636088693 802:7.2816003705560535 803:16.841522305145226 806:3.4939186676155125 808:0.7239537996671899 809:28.253551628332982 810:0.7239537996671899 811:0.7239537996671899 813:28.253551628332982 814:0.7356262227984964 815:22.520002411636124 816:0.7356262227984964 817:3.524282937062461 818:124.49859837712226 819:0.7356262227984964 820:3.524282937062461 821:3.524282937062461 822:0.7356262227984964 823:40.98764830662672 824:0.7356262227984964 825:61.68715433028678 827:0.7474717090815509 831:3.5860663209626655 832:12.073406837203041 833:0.7594935244869558 836:12.073406837203041 837:0.7716950277830894 838:7.530458628503269 839:0.7716950277830894 841:3.6174988753021124 843:28.767502453380086 845:552.6398407741457 846:22.847410967910495 848:34.9959423116943 850:22.95882648118198 851:7.581869184684746 852:35.148385235171766 853:0.7840796750423508 854:7.581869184684746 856:7.581869184684746 858:0.7966510229143667 860:3.6814807793734534 862:0.7966510229143667 863:0.7966510229143667 865:0.7966510229143667 866:17.56023352798212 867:3.7140447782737507 868:7.686415282126606 871:0.8094127327596349 875:0.8223685744859651 876:7.739573791823382 877:0.8223685744859651 878:0.8223685744859651 880:0.8223685744859651 884:7.739573791823382 885:3.747000938743539 886:0.8223685744859651 888:3.7803571447168913 893:42.56465442578322 896:7.847721783295094 898:7.847721783295094 899:7.847721783295094 900:7.847721783295094 901:0.8488783037475105 907:0.8624403153685658 912:0.8762127169876054 913:3.882908536130735 915:0.8762127169876054 917:3.882908536130735 918:7.958395500673199 921:0.8762127169876054 928:30.006352140337203 933:24.01755301419013 934:12.892549936884565 935:0.9044063629263739 940:8.071701893698451 941:3.9534321704475506 942:0.9188367958804567 943:18.34383978254812 944:3.9893683796624946 945:72.75511500993407 946:3.9893683796624946 947:3.9893683796624946 948:8.129377646882201 954:24.267702236726976 955:13.05280401029258 957:13.134370458618333 960:8.246848932348396 961:18.55120621721337 963:4.099993071989724 964:0.9635208296154095 969:4.099993071989724 970:8.306675822138493 972:8.367251994938432 973:4.137841497321273 976:44.3060463631347 977:13.300490265662539 978:13.300490265662539 979:18.763571345105206 981:73.94667822334088 982:13.300490265662539 985:8.428594485377149 986:0.9945226324995811 988:4.176194990636826 989:0.9945226324995811 990:0.9945226324995811 991:8.428594485377149 992:8.428594485377149 993:0.9945226324995811 997:51.85659435593217 999:18.98116654194771 1000:13.470745450834942 1001:4.215065098127816# permettre
1:269.2346878370443 2:352.56263913817384 3:148.22060438991045 4:29.134456811729404 5:74.59204619912582 6:42.5076560798616 7:147.3437805424791 8:13.070212571701132 9:64.11712752326186 11:11.950301603362496 12:2.8971579596273034 13:87.07397045202606 14:165.75496786533327 15:37.114375853268314 16:166.84123541812588 17:89.93843370009698 18:25.78710343105416 19:110.93287420439019 20:178.13192178937732 21:8.214206637074952 22:4.973300112305009 23:3.4615000116090893 24:3.747453291750629 25:7.669883812363304 26:7.749016719220773E-4 27:118.67747125634952 28:36.90464477217468 29:0.24322458477040768 30:1811.1766429333697 31:9.51175004306768 32:55.92208793084983 33:0.060921751535942585 34:3.2894549372521684 35:187.78258913331373 36:9.93159624228449 37:12.81032204713267 38:10.355218591701414 39:45.55830519448663 40:263.61498846447176 41:3.877913199698063 42:8.328482575788644 43:8.943025278245873 44:0.025050651827135246 45:2.636763754099971 46:160.22870618961107 47:0.005461294370607533 48:18.902988936605375 49:42.389837681134985 50:1.463060161970899 51:16.05635473024874 52:34.45232985195034 53:5.153279917733195 54:211.3959765067528 56:0.45494289552321676 57:82.14321881404867 58:57.575844930367005 59:7.816671031587577 60:10.602546649021894 61:3.3732317553800866 62:13.78025720015555 63:158.40385078764658 64:0.5402371986241407 65:49.2986584537635 66:5.664983701959802 67:45.32521599785808 68:1.8408277396444714 69:1.8615634356603996 70:41.179201363233126 71:17.614254275615085 72:5.864594914798896 73:14.446951548124616 74:1.9899996840536514 75:46.63670621125873 76:42.174271685353496 77:6.25664319689287 78:42.7115577467899 79:2.110195282446872 80:0.7463553303822648 81:0.3744632100275534 82:67.04245320074709 83:4.080101416879359 84:6.447824119150322 85:6.477777726489123 86:0.7996579838732638 87:12.308385215595093 88:0.8273042385698531 89:84.06745347804944 90:0.8508633252761629 91:552.8051650854192 92:31.02977392839445 93:23.10765885327381 94:31.112404403754983 95:12.581696542634635 96:79.47116036187631 97:208.4900144879532 98:31.23699906628317 99:6.977783398172953 100:75.13812856644563 101:40.59974180643933 102:126.8839445789417 104:4.752619511532301 107:46.422615649804776 108:13.499103936458049 109:0.219672769361582 110:20.781991521977364 111:7.520148446221269 112:1.1261993547635516 113:223.72786329443377 114:0.19281486243279755 115:131.47050278395167 116:17.54109250563101 117:7.827363445534387 118:7.864436901060247 119:2.970610344672286 120:10.929507985696324 121:102.3643049823866 122:11.021558537949282 123:7.9957919019549575 124:21.752452100029398 126:79.90049239651034 127:48.99492670602346 128:0.2177491963396328 129:14.729200307833676 130:49.24739827549339 131:3.1964254468477056 132:1.373804075690812 134:75.74066770429762 135:18.594037910257075 136:377.1785436029141 137:8.44569090409721 138:45.14518848766868 139:1.4653312206414233 140:1.5018312033843426 141:15.34091833668655 142:94.82449241778036 143:3.486485300475228 144:56.07986868995254 145:8.84005956838328 146:0.3108183132933261 147:8.96917738111826 149:3.597026445550707 150:12.233232231247163 151:12.259711319173585 152:36.866426011481714 153:0.32358362127533075 154:36.866426011481714 155:3.6220553983731985 156:187.76305840169024 158:6.1758430319605 159:0.3535627100989086 160:0.0626189063292891 161:6.281163917362718 162:47.57327818948841 163:33.09172109964527 164:0.3926583197397068 166:9.509355181909863 167:1.8048690309327515 168:177.1742430385595 169:6.516388734606605 170:9.626938467795286 171:64.32065817721464 172:53.946536422272864 173:9.770468590848674 174:322.9137435068807 175:1.9198966200222969 176:4.089456189778507 177:17.121581073295957 178:13.384835439333795 179:231.37660800339287 180:17.15665606914404 181:0.027610934845785823 182:25.613765180771328 183:0.024131352882224216 184:10.217762782332255 186:0.5186232090840234 187:13.749756056245221 188:61.02837387395218 189:0.5321463365248575 190:0.5552435708730968 191:96.98245584684094 192:26.419767624998773 193:123.07870261813454 194:45.925251250941905 195:7.370454703337252 197:7.413315232146097 199:0.6086006445812829 200:2.262751955009443 201:10.746483414348665 202:18.29929432327903 203:7.744655048756456 204:2.4262345370829443 205:47.477468705831555 206:0.6983692358455678 207:4.955445853715177 208:6.354916711283602E-4 209:6.354916711283602E-4 210:37.660949208270026 216:65.24736311649714 217:0.7795095669142337 218:11.671425860862986 219:33.345313777413516 220:33.46932840373039 221:24.111113128823085 222:0.8227103500857933 223:24.161011788560394 224:0.8417882692050225 225:78.30396845096462 227:19.91063913084991 228:0.0014513196513684283 229:12.014717864019689 230:8.5412881591231 231:0.0025468514930798054 232:16.03605973468098 233:98.02926129254541 234:16.074927689364635 235:98.16781755515765 238:20.360206505831183 239:34.49282897608482 241:2.933294022988931 242:2.9605627105975385 243:86.58608897051624 244:183.98690362142924 245:0.9709553292591557 246:0.9709553292591557 248:0.992739208405781 249:20.921918967233506 251:1.0224078585342402 252:5.8384576427903605 253:21.163559104047952 255:40.94145982726422 256:9.216711417948524 257:0.016967845686220208 258:0.018725281364970547 261:17.139031839731462 262:1.0839563043166367 263:3.218054123523512 264:0.022527700902925954 265:3.263194942050888 266:21.711918149884994 267:41.72967016253142 268:64.66541983865318 269:278.10840072638734 271:9.62656620798249 272:0.030132947201691726 273:3.3711611767868566 274:6.303117429773398 276:1.1992008826034675 277:3.418598394237504 278:3.4667574651605584 279:1.225219519209417 280:54.00634486232916 282:17.989114415794223 283:0.04320516750082962 285:9.966468534898022 286:0.044661585937040095 287:1.2787381628323307 288:3.5820273245528016 289:27.582055009410634 290:6.613904230757103 291:49.12274754752806 292:10.159018539591345 293:0.05399422374718194 294:6.638608643933638 295:1.3343074527565633 296:1.3437750235301726 297:18.513204946461297 298:61.31915931505005 300:439.7145272695785 302:0.06437958679038012 303:38.67777007177155 304:33.42141543033838 305:6.866385756613363 306:1.4018587461371765 307:1.4018587461371765 309:14.546084632720516 310:3.8435977115241022 313:88.09500085805134 315:10.629543107839933 316:1.4622102607500076 317:1.4724970727265916 318:7.05062242535487 319:19.270195059237825 320:0.08851238331247145 321:1.5037594710999576 323:19.375100914956683 324:1.514316105419524 325:10.876783265435842 326:57.3045043349045 327:4.029975924677773 328:7.21376751115334 329:1.5464014663006642 330:15.069198646452534 332:10.948983997279539 333:0.10237126914228808 335:0.10480343045435284 336:140.08975675676186 337:0.10977529345938312 338:1.5901733000042941 339:4.127067497324216 340:1.5901733000042941 342:11.169926759676763 344:0.11750656170346589 345:1.6237669992348518 346:4.226910665271394 347:1.6580353029755355 348:11.320965655237861 349:11.320965655237861 350:1.6580353029755355 351:15.575933085745456 352:0.12833877472909594 353:1.6696110518871325 355:1.6812644166241029 356:35.555090141804385 357:1.6812644166241029 358:52.9517028562043 360:7.644470054461603 361:11.514164110321822 362:20.36566623563031 363:1.7166971360094814 364:4.371547217837533 365:11.553408073976188 366:11.592857729237506 367:4.4139563870447525 368:0.14879602617665988 369:1.7528537439697585 371:4.435347198117962 372:0.15500560619022807 373:7.82662989777164 374:1.789754122950257 375:20.71588916075685 376:1.789754122950257 377:4.500278296851588 378:7.888692677963055 379:7.919982874544211 380:4.544209704467814 382:7.951447763172236 383:36.68407850819466 384:1.8529642318824626 385:1.86586992280374 390:1.891951668721265 391:4.7021823464629104 392:12.167851882091545 393:146.90759715729857 394:0.19959476894017925 395:4.771969045641559 396:4.771969045641559 397:31.934457189898318 399:37.69956202323537 400:125.20851360046284 401:89.07025528242573 402:4.843059804164276 403:0.21487970991111402 408:0.21882285697162257 410:2.027999842246701 411:0.22281574308209973 413:17.002604124238438 414:0.22685886825984292 416:0.23095274011876238 417:12.606662561276734 419:50.21750927551525 420:8.549683100974512 421:4.964549937909695 422:2.070739441524053 423:0.23509787387616723 426:2.099751349937791 429:17.281092589702578 431:22.233089309323343 432:22.233089309323343 434:0.24784612041209933 436:5.064558841591288 438:0.2522016159235955 439:27.584559835360665 440:38.878164614836365 441:0.2610750530565918 442:5.115538268290891 444:0.2610750530565918 446:13.023915239513476 448:45.042193814135906 449:8.83676457341327 450:0.27016889748600464 452:2.23569678427105 453:28.067560822628693 454:2.23569678427105 455:0.2842332578088812 457:0.2842332578088812 458:0.28903677369257674 460:0.29389903213433066 461:9.023551641655414 462:2.2671611679086077 463:39.60352207713872 464:13.314895742079932 467:2.299103311836257 469:2.299103311836257 470:0.3038023554374137 471:18.105610978638037 472:0.3088447366754064 473:5.380754676481092 474:34.18188821346319 475:34.18188821346319 480:13.464485981024874 481:40.14024633414237 482:13.51497958847312 483:2.364463713887525 484:34.376224883845936 485:23.365306055500437 486:23.365306055500437 490:46.70461377144935 492:2.431867333916082 494:66.35121052002405 495:0.35145241154209966 496:0.35707287016102396 498:5.635334316064648 499:5.664621899237317 501:0.374345387189268 502:9.621572347856015 504:0.374345387189268 506:5.7537477175152745 507:0.3802426541603045 509:0.3802426541603045 510:9.705948500751736 511:2.555031610646443 513:0.3862111956886556 514:5.814242918819944 516:2.5915024268181437 518:41.734272142031344 520:2.5915024268181437 521:0.4045531348633006 522:2.609960010837237 523:19.208158709660907 524:5.8756251178062096 527:9.878256634711494 530:0.4171536368694351 535:30.281988193630927 537:42.339420852922686 538:0.4300608360747306 540:10.01071609950309 541:0.4300608360747306 543:0.4432824744630666 544:0.4432824744630666 545:24.94964095145396 546:0.4432824744630666 547:2.7239335038601085 549:2.743485325469459 553:0.4568265901016872 554:91.3308359147785 555:6.163430658514457 556:6.163430658514457 562:2.8031355209649225 564:0.47070153399631287 568:63.03039047497958 571:6.263836052736721 572:37.143088541519276 573:155.76674289582525 574:37.25956838004766 575:10.42586257850446 576:37.37688769924695 577:43.74612128329012 580:25.82653831958738 581:6.401436176112285 583:6.4365258137999515 584:0.5219975888791485 585:2.9484088581516232 587:2.9484088581516232 588:20.52292095752696 591:50.66034688922124 592:6.507559348271403 594:0.5374738327296107 595:2.9915672897009005 596:10.718649373076877 597:57.53580688206891 599:0.5374738327296107 602:2.9915672897009005 603:26.102290298174808 604:0.5374738327296107 605:93.92180659532555 606:0.5453549609373478 608:50.963912090955596 609:0.5453549609373478 610:10.819318910295587 614:6.616305611050806 615:64.99514419485924 617:6.616305611050806 620:3.0802210440258815 622:10.973356496673484 623:10.973356496673484 625:10.973356496673484 626:26.576008399756695 627:10.973356496673484 629:6.727788222186236 630:0.5862451243180409 631:3.1257611016056237 632:11.025534700500828 634:11.078139228429944 635:0.5947300557614694 636:0.5947300557614694 638:0.6033207636057508 639:6.803689460142827 640:6.803689460142827 641:21.24902939556027 644:3.1956543776494493 646:11.184652574197138 649:0.6208257666514235 651:6.920005002918889 652:0.6297432780360933 653:11.292948598652883 654:0.6387730006047455 656:89.01232521346479 658:11.403081752041306 660:0.6479166348690321 661:16.329300564595034 662:0.6479166348690321 663:3.2919343888174906 665:0.657175920080106 666:16.400821949998527 667:21.762791616724304 668:0.657175920080106 669:0.657175920080106 673:3.3414591624071504 674:0.6665526356303763 675:3.3414591624071504 677:0.6760486027091425 678:11.571851482062103 679:3.3665802755907652 680:0.6856656845645132 681:0.6856656845645132 683:3.391945538813489 684:0.6856656845645132 685:0.6954057888829474 686:0.6954057888829474 687:3.417558812969672 688:0.6954057888829474 690:3.417558812969672 691:7.245618913135399 694:22.302964119936714 696:34.234168871203316 699:3.4959267077569414 700:3.4959267077569414 701:22.39574199644831 703:0.7253840028244555 705:0.7253840028244555 708:28.22576135086004 710:3.4959267077569414 712:0.735636203368521 713:11.923008535900877 714:0.735636203368521 715:16.995634849506235 718:3.549487095278604 719:3.549487095278604 720:0.7460216758756903 722:0.7460216758756903 724:0.7460216758756903 725:22.679051728221015 726:7.461526549312961 728:12.044340907759443 729:3.5766748891353433 733:84.37674650628232 734:0.7672013030760444 736:22.77519396185578 737:7.505941479739856 738:0.7672013030760444 739:12.105850050747998 741:41.354630377162664 742:22.77519396185578 744:0.7780000312210841 747:3.631888547720154 748:0.7780000312210841 751:7.5960607059090455 752:17.38944939899639 753:12.230602367721472 754:0.8000271890109564 755:3.688251497915069 756:7.641779804103992 760:41.81056334720091 763:35.417248754569734 767:0.81126055116961 768:0.8226438312692183 769:0.8226438312692183 770:3.7458037227947547 774:7.734575434066474 775:12.487328646025038 776:7.781667962912283 777:3.77503888445934 778:12.487328646025038 780:3.804587328766494 782:3.804587328766494 786:0.8577198348154621 788:0.8577198348154621 789:17.972698851914824 790:3.8646466988524635 791:3.8646466988524635 792:111.51512506561235 793:17.972698851914824 794:210.5045883933826 796:3.895169328442837 797:3.895169328442837 799:3.895169328442837 800:0.8819035629745966 802:18.05930029162426 803:29.87126376419624 805:0.8942441239943787 806:12.822687947494256 812:57.16677368155157 813:0.8942441239943787 814:0.9067545740761095 815:0.9067545740761095 816:3.9572309578681315 819:36.555453148140735 822:30.12475519938842 824:12.891806331349086 827:3.988782664577725 830:0.9194380889913635 832:13.032193545512694 833:30.383381372833394 838:0.945337470298468 840:0.945337470298468 841:4.052960992755133 842:13.103490046444838 844:24.331897600865712 847:0.945337470298468 848:4.052960992755133 850:4.085601441896175 851:58.22714245969915 852:0.9585601516412489 853:4.085601441896175 855:0.9585601516412489 856:4.085601441896175 857:0.9719695351709647 858:37.31415653259816 859:30.78139480129659 861:4.118618970201706 865:51.17132287904282 867:8.386385541132613 870:4.1520210085135405 871:0.9855692827646498 872:4.1520210085135405 873:58.666902967739894 875:0.9993631637120279 877:0.9993631637120279 878:0.9993631637120279 881:13.39637083758581 882:0.9993631637120279 885:8.440382093690157 889:1.0133550615490587 891:4.254611878919204 895:4.254611878919204 897:25.0235653252218 898:1.027548976865915 902:160.71857281598145 903:8.550206176436866 904:19.07290318237061 907:19.17108583704522 908:19.17108583704522 910:8.606058839181262 911:13.624553197003367 917:4.32507498976044 918:4.32507498976044 920:13.702327334253688 921:1.0565594814436379 925:1.0713847047627545 936:8.777538490455663 938:1.0864292255316264 939:8.777538490455663 940:19.47231157161576 941:1.0864292255316264 942:1.1016977103960928 943:4.434048988649736 945:19.575026498288473 948:1.1016977103960928 951:4.471285800035471 958:8.95519970066996 959:4.508995272142195 960:1.132925996685363 961:4.508995272142195 963:4.5471878524812395 967:101.89092324928819 969:32.509402948851836 972:9.077278886411282 973:9.077278886411282 975:9.077278886411282 977:4.5858743386206084 978:14.272685788941894 980:4.5858743386206084 982:1.1651100262232847 983:54.17335508881893 986:1.1815738329720218 989:4.625065894311339 992:14.358122669073202 996:1.1982930057176755 # risque
1:486.80785807451593 2:291.4039729596503 3:214.63154904111187 4:181.3473376223359 5:149.39726261100665 6:786.3593038596484 7:80.18797449511365 8:73.86336985612478 9:744.2836508606648 10:11.950301603361497 12:56.98588355777465 13:23.74578753937751 14:63.26438821619207 15:71.90367169194795 16:52.03498100690268 17:60.62478692127707 18:116.30786952228786 19:7.573813452686554 20:54.71359174000173 21:10.57490383148846 22:43.75366823012408 23:37.08164155732896 24:2.993537808029979E-4 25:0.39206465061932555 26:153.70868727054773 27:11.096815405723143 28:26.33454386182428 29:4.590369661532625 30:4.69248179925998 31:12.226251674987484 32:9.745494746316782 33:586.5165198278066 34:9.790357058517298 35:60.92636189913503 36:18.66678767747335 37:44.80161393503821 38:26.05856329620467 39:22.856140625765732 40:10.686223203571686 41:1.0094979237176673 42:2.2892380419891465 43:97.04353018992221 44:189.31475365142515 45:9.239213182502814 46:9.335724272653996 47:1.3813720578889037 48:22.511310485022413 49:26.470233807498637 50:7.442512045435502 51:10.149085130791134 52:1.5289255299253184 53:379.6345776728373 54:0.4524493649962298 55:0.5928802662498716 56:23.58109514368895 57:0.5723789041079651 58:115.49405291975533 59:10.622754196839226 60:0.5463528963171366 61:44.45347589031205 62:3.4889456146885385 63:1.7927711942280287 64:17.270016700737948 65:17.270016700737948 66:1.8129114242570703 67:14.255462620014372 68:24.789240643930224 69:8.429562974603341 70:17.715889968429227 71:32.92226643929226 72:21.27191436537658 73:0.018002130530969405 74:3.8772390498225415 75:33.69515701417004 76:2.0617502121496347 77:6.323271836640135 78:2.1455243411507814 79:11.9671811557327 80:4.097435301467707 81:22.39242306688002 82:57.36436686126688 83:4.13147208350129 84:15.421299321212297 85:18.943575491347396 86:22.751497794257848 87:26.776231717555405 88:15.731815288891024 89:0.8526792743703432 90:12.566426337350794 91:0.8765679290104837 92:113.25787450806875 93:15.970116805622592 94:4.4137556424082565 95:9.621755990699274 96:35.64477697925639 97:0.07222521227283495 98:4.4503348120895545 100:0.9666391015537378 101:9.939398025503948 102:27.879752177740485 103:2.646152754868777 104:2.6741295494680593 105:173.85784502623446 106:0.21748719148891 107:2.7500339817491493 108:0.12937309043275375 110:10.504278422887957 111:28.97144358318121 112:0.14628625815188032 113:2.867542461055451 114:5.106540368266385 115:1.2036980521406355 116:1.216002872312823 117:57.969369193460224 118:1.247195853272696 119:0.18172109050605087 120:79.70394685572533 121:96.87993437327957 122:8.067330514730026 123:30.087804595822604 124:0.14906504382196223 125:48.603484408857675 126:3.09500944638777 127:26.32178775139408 128:44.46241260057474 129:11.439413408903153 130:44.58023966845583 131:1.3920569638922298 132:0.23480381312682477 134:44.758038424402535 135:5.68717866212654 136:0.11296771228331932 137:0.11134906157533056 138:1.4838243705239131 139:27.078397506256216 140:0.09417470900877581 141:40.94233693524374 142:56.11094879953071 143:3.528454788797029 144:12.113270198328415 145:78.18112290752569 146:0.321673413995294 147:1.6346917914452912 148:1.6346917914452912 149:0.3313559702296825 150:15.873648631183434 151:15.90485832325405 152:19.717174972525797 153:9.086602569054238 154:6.164878265726206 155:12.375926598103971 156:9.152550225851671 157:79.29443936226248 158:0.34791936659624745 159:3.7667677607302705 161:6.339783163455327 162:0.3899119192159311 163:0.051240665533356225 164:3.9120261940091003 165:0.045549192076521944 166:3.9390406141078107 167:29.034488316713762 168:16.614104655634648 169:6.575616034879185 170:75.74266701749984 171:13.124064347659251 172:4.091072698836626 173:43.87552229790175 174:17.020273735491575 176:119.42478650392037 177:6.899402145120474 178:4.190965230988123 179:10.017121175655056 180:4.20544169771841 181:65.79469697161689 182:21.48227850463562 183:17.441141618244526 184:30.490107706246302 185:2.0994459992087764 186:2.0994459992087764 187:2.109236044721134 188:2.1289406449304935 189:0.5457143249504288 191:2.1992374268002948 194:7.4316933784618975 195:31.292813536352096 197:14.351170839243675 199:2.292760298955858 200:18.330800489028462 201:7.539647193625106 203:27.564402841169077 204:37.24922775655654 206:14.991707961716859 209:0.741913539420216 210:15.238253267728465 211:53.817263043479656 213:1.9263221190391335E-7 214:1.1703302649071177E-5 216:5.162494445063104 218:0.8075280976311421 219:3.393498734033352E-4 220:2.705824012058819 221:7.559657950163903E-4 222:435.0964707293262 223:8.402127398240953 224:0.8580226975756391 225:24.438070762979674 227:20.021193396145723 228:2.794149309784659 229:0.877588076770409 230:20.244182093615716 231:20.289262624650892 232:20.334506487534522 233:0.9042265713022714 234:8.682533202856535 235:0.9109863119344792 237:5.560102060959868 238:24.952731881101258 239:2.9119606154176503 240:39.91403225334858 242:5.700513207890544 243:30.083048500905306 244:5.700513207890544 246:25.432072665411813 247:5.782640230125406 248:16.73050108914949 249:5.80339272035177 250:46.031388946075786 251:1.0398586650455925 252:81.72456765682394 253:3.134047449092386 255:5.951199609754773 258:3.2217967692891984 259:6.037710986216055 260:1.0938757510531625 261:9.396275566155307 263:36.30226014659415 265:41.824924419153405 267:13.326012778127005 268:1.1502396471287057 269:3.342852091126174 270:190.2715091196422 271:47.836796855544165 272:3.389491351052708 273:0.033980052836397316 276:3.452770418827251 277:13.66302455656442 279:1.243839983490497 280:1.243839983490497 281:6.4943211415987205 282:0.04480978028613005 283:3.550107244312383 284:6.5423285773765825 286:0.047788462772836396 287:43.40469695296267 288:27.711082228677697 289:22.886494350777323 290:55.12807386131198 291:18.417350623760097 292:0.057401829454943626 294:14.173263354192404 296:44.018109918435194 297:55.54530052206885 298:10.323621343466568 299:1.3725781751494097 300:0.06439257180101231 301:18.758493024747963 302:136.13807362324866 304:6.891440121146648 305:1.4213681919973336 306:0.07381125095448508 307:39.00399046542675 309:1.4413215994950344 310:653.8074812628254 311:10.661703836260207 312:282.2494582978145 313:0.08190922031935405 314:0.08190922031935405 316:7.075093654516971 317:14.84314335258318 318:0.08832175710002195 319:14.930402832743091 320:10.836837073842013 322:0.0973375166262241 325:0.0996764550832489 326:0.0996764550832489 327:0.1020499593783459 328:7.265280281032163 329:7.293005433560044 330:15.152198126746681 331:34.72014313844506 332:0.10445831876811282 333:11.052672502038531 335:202.67935823270773 336:0.11189547620308483 337:0.11444622346893785 339:11.16300440064347 340:227.9671829899959 342:11.237481412420667 343:1.6442590454027812 344:1.6442590454027812 345:64.79049517141041 346:7.549089468466714 347:7.57829523533103 348:7.57829523533103 350:4.2835444147639805 351:4.304016529328357 352:7.607656255475215 354:4.324605591563028 355:11.465483362027179 356:25.17782906591177 357:41.29121683630278 358:4.345312640945345 359:0.13907738365549296 360:106.2569021036135 361:283.56021199803604 362:15.850872269667427 363:4.387084929944237 365:72.42577539413973 366:199.18138457018003 368:0.1541220419072506 369:320.68947460658063 370:7.848302746169486 371:167.59424794900903 372:1.798470438870186 373:4.493655951104122 374:7.910117746639764 375:20.815608105874784 376:1.8109012602345123 378:16.19541582104636 379:7.972618655518972 380:4.581189149569845 381:42.44533531453421 382:145.51409309382694 383:11.98453458706542 384:4.625740662638459 388:42.845702896137446 389:12.10952013107413 390:0.1909082616940725 392:12.236576359283696 393:8.229744622059496 395:0.20941852262393587 397:4.809416428974242 403:21.805636179715727 406:2.0358993069894504 408:496.81991450526465 409:4.9046878223658545 411:0.2291244240201536 414:0.23321434388202114 415:8.533492639839649 417:250.4304813465287 418:12.675854985751439 419:38.42706628481665 420:22.133034138677214 421:5.002371679140701 423:8.60320797314903 425:17.30976861872974 426:8.673764940122249 427:0.2500866840898141 429:0.2500866840898141 430:17.36615098076035 431:217.24858744666497 432:57.05328965471241 433:76.89193019414316 434:12.858750323721777 435:2.1515053576978445 436:0.2588378617148241 437:2.1515053576978445 440:0.26780488960302173 446:2.211877794917872 447:57.726521475767655 448:0.2769923252843301 449:17.711404181076915 451:8.890663810416747 452:9.002170006176803 453:5.2842788964639995 454:28.18452530344287 455:5.2842788964639995 457:0.2911970731297025 458:2.2740612643891365 459:33.83893727974067 460:2.289899322365402 461:9.077684860067722 463:28.349430180758567 464:2.305856815162544 465:9.115803275810212 466:13.384790105923381 467:9.154165905017386 469:34.1228018700739 470:2.3219350592649244 471:5.419325152195896 472:13.48429778381761 473:13.48429778381761 475:13.534520735491427 478:5.4468849366984 481:2.370907791816245 482:9.27074652006961 483:155.83226094736534 484:34.50932311829897 485:13.63592260538691 486:2.3874826481332376 487:5.502571576532116 488:9.349739133345038 489:18.567069472745818 490:2.437979086228203 492:23.767750624775463 493:0.3534245293559115 494:0.3534245293559115 497:0.3646918394823354 499:23.998431028443093 501:2.5425815529130076 504:18.957429802702606 505:35.41470936022642 507:0.3880488139474093 509:0.3880488139474093 511:2.578565316943113 513:2.578565316943113 514:0.4001516262953038 517:35.83407845219958 519:2.6151297292593716 520:14.328099160367474 521:2.6336341115523516 522:0.41254648660790716 523:0.41254648660790716 524:0.41254648660790716 526:24.636000924366474 527:14.440027895691241 528:9.97725869847403 531:55.19688398385771 532:30.40012262329996 534:14.55350985772969 536:6.008916258207474 537:2.7091759339448913 538:36.37409569502977 540:68.93314520926825 542:19.643488743798752 545:36.5952526079601 546:6.104964434027434 547:76.35363296781051 548:0.4583346499946683 549:6.137466357134757 552:0.4583346499946683 553:2.787250000305399 556:0.47213671370006366 558:0.4791628727630848 559:91.81867374444452 562:0.4791628727630848 563:0.4791628727630848 564:0.4791628727630848 566:10.386787596821074 567:0.4862739034523296 568:0.4862739034523296 569:25.571028274691184 570:2.8679887537460087 571:0.49347092258390524 572:20.15274933398572 573:2.8679887537460087 574:2.8886063197807648 575:2.8886063197807648 576:50.23244852643014 577:50.37934014100857 578:0.51558941640517 579:25.838923280615337 580:2.951535306810901 581:0.5231420114545446 582:0.5231420114545446 583:6.476687435303742 584:2.9728785444431485 585:2.9728785444431485 586:6.476687435303742 587:37.86854866976125 589:0.5385242150809731 591:20.610272453237002 592:15.522357909751513 593:3.0161305763333677 595:10.774607731136935 596:3.0161305763333677 597:0.5463563684215755 599:10.774607731136935 600:0.5463563684215755 601:6.547814570230865 603:0.5463563684215755 605:3.0380446198945235 606:0.5542842968920592 607:15.586826890801376 608:0.5542842968920592 610:6.620107381969479 612:3.0824623030960336 614:3.0824623030960336 616:51.4384082243205 617:0.5704328659572916 618:10.977744019662069 619:10.977744019662069 620:6.693599063900218 621:3.104971532104528 622:3.1276848455253914 624:0.586980984656342 625:0.586980984656342 626:11.029548858040048 627:21.088948789708546 628:6.768324247773875 629:3.1506051910056647 630:11.08177386274633 632:0.5954084623360663 634:38.9896445091154 638:6.844319087672097 639:3.197079091180079 641:6.844319087672097 646:21.420744059095032 648:16.190420020639134 649:66.53157752835303 650:0.6301763082785926 652:3.268420168324446 653:0.6391406208169956 654:27.374831453977134 655:16.330610024336085 656:21.676683926480326 657:3.2926483395613895 660:3.3171060862399773 661:7.0401130176124385 662:0.6574075802489228 663:11.459648523625862 664:3.3171060862399773 665:0.6667136669097347 667:3.3417969272083883 668:7.080307877093637 669:21.850845131196696 670:7.120860559234723 673:33.73570640072848 675:0.676137184009633 678:0.6856799526334858 679:11.628558659283383 680:7.203061890649337 683:3.4173044429669184 684:22.11761285737044 685:40.47253811315439 687:7.244722124418252 688:7.244722124418252 689:7.244722124418252 690:0.7051307424052652 691:7.28676335870729 692:0.7150426243473942 694:0.7250814815168994 696:0.7250814815168994 697:0.7250814815168994 699:7.3720135627874175 700:83.84142519681228 702:61.52644345965035 703:0.7352493624889258 704:0.7352493624889258 705:0.7352493624889258 706:0.7352493624889258 713:11.97999652676242 715:132.79821104281658 717:0.7559806400294474 719:7.458863502909219 720:84.34972775499884 722:22.672246627918884 723:0.7559806400294474 724:3.5751268125737306 727:17.223806728055294 729:17.223806728055294 730:0.766548389645878 731:0.766548389645878 732:3.6023614089815026 733:3.6023614089815026 734:0.7772538722269718 736:69.67256349233254 737:41.49044304044606 739:12.162978449824147 742:142.53335196120062 746:3.657668672976885 747:7.592255826490685 748:3.657668672976885 750:23.058787215069987 754:0.8102201663894065 756:3.714125228875069 757:3.714125228875069 758:0.8102201663894065 759:0.8102201663894065 760:3.714125228875069 764:0.8215003313903779 765:0.8215003313903779 767:3.742796904946588 768:29.363309188131073 772:63.37865284710922 775:17.791056256789826 778:0.8445130460764603 779:3.80105302487692 780:0.8562509263274555 788:3.860562423140778 789:7.967671440228805 790:18.04596283718957 792:7.967671440228805 793:12.744084957436865 795:0.8802035984041824 798:0.8924241629501347 799:0.8924241629501347 800:0.8924241629501347 801:12.811865009273566 802:8.016759643908456 803:87.60488168179985 805:0.9048115276108444 807:0.9048115276108444 810:0.9048115276108444 812:0.9048115276108444 813:3.9522768178754224 815:3.983525919784697 817:50.357456913918554 819:3.983525919784697 820:3.983525919784697 821:0.9173687815374599 823:3.983525919784697 824:0.9173687815374599 825:184.231839397544 831:0.9430057499458225 833:18.488028126112813 839:8.270042082966377 840:0.9560920894734659 842:4.079396366709858 843:97.22100556232127 845:8.270042082966377 847:8.270042082966377 848:185.89342944478625 851:0.9693615748490895 852:58.3952566657825 853:4.1120836202036966 855:8.322337481012347 856:24.533468361381356 860:37.435005483446545 861:13.30628513313378 862:44.25665702946553 867:18.85840104629573 869:0.996464314441282 875:18.95347181757417 881:1.010305000033499 882:4.21243780152066 884:18.95347181757417 885:1.010305000033499 888:4.246678854902349 893:4.281328079748812 894:1.0385844223620353 896:8.592614317407376 897:4.281328079748812 904:4.281328079748812 907:4.316393850153261 909:4.316393850153261 912:1.0676885364105082 913:13.760532225947006 914:4.3518848003794375 915:4.3518848003794375 916:4.3518848003794375 917:4.3518848003794375 919:4.3518848003794375 921:1.0676885364105082 925:1.0825605646628458 926:4.387809836407421 928:8.76225976325363 929:13.839240024623553 930:4.387809836407421 933:52.98077782894791 935:1.0976518906729613 936:8.820133851736186 937:45.73484107631764 938:4.42417814657459 940:60.45201482604734 944:4.460999214701943 948:45.92904825269991 949:8.93795653387775 950:4.498282831323645 951:1.1285112514284144 956:1.1442890773226047 960:4.536039108876787 962:19.96465083770479 964:1.1603057964108707 967:4.574278494761523 971:26.2411667643029 972:4.613011786435828 973:9.120108275243053 975:46.728928751342494 976:1.176566717826052 977:1.176566717826052 980:1.176566717826052 981:54.095385283313455 984:9.182335635987071 990:20.18137083116394 992:1.1930773301049755 995:14.503243250360894 997:78.10637322113756 998:1.20984330868141 999:47.143463938096474 1000:20.291722149665755 # diagnostic
1:659.6230145512149 2:558.5409912949718 3:289.99085488814774 4:162.1303933316967 5:68.9155206825087 6:94.36503376940254 7:122.82986238967786 8:35.53316250975695 9:43.67500001790617 10:2.897157959627956 11:56.98588355777447 13:2.0294259136517376 14:122.4560684838826 15:196.0325782154077 16:68.83128954532845 17:119.73553347099389 18:75.95105011236824 19:117.60441170599213 20:94.30415696362007 21:8.556441254087364 22:17.25814667893939 23:1.0029831606287367 24:0.3195063600533321 25:46.7195591112042 26:47.81646019746964 27:0.4907811811872148 28:23.402228052641604 29:14.377041107425526 30:117.24429477471479 31:12.495066505196663 32:28.744896396052116 33:7.54689526995156 34:28.832256584111448 35:28.91998474267124 36:76.31056615689444 37:168.8422011163343 38:251.4536875542833 39:59.58621327519451 40:0.9525126704290993 41:11.127090008202492 42:17.2020026506345 43:53.71413833560383 44:53.76267901430698 45:29.167774287692545 46:22.027267146044345 47:60.553734953981056 48:10.050412324412042 49:5.194980947271063 50:47.75947556706103 51:31.016228703242234 52:71.8252644697348 53:10.474000471482102 54:48.53086180516425 55:10.61970026895758 56:10.69342528055582 57:3.4283665996663633 58:176.79863462717537 59:40.336286329181604 60:8.142786095546091 61:20.726344366561726 62:129.49125150510815 63:36.826865682948686 64:3.651033748773638 65:85.02719204253641 66:0.012647928973927533 67:65.17952064729134 68:0.6429197473119037 69:3.8033155207627742 70:181.3873142128367 71:137.83594190831548 72:3.8344706412412877 73:46.7642611281023 74:18.447497399950848 75:158.48259382680828 76:77.2493585814203 77:15.356846007614674 78:26.425449948016485 79:30.454863832239017 80:4.216188800868635 81:15.558122405213549 82:4.239062591527871 83:48.43274682644989 84:4.285170680869324 85:73.66023017328075 86:6.761879797344146 87:0.8866942375726363 88:9.622385189924195 89:0.07227848761669721 90:49.52917888814462 91:9.737963741086233 92:27.48689919182483 93:0.9404213197693284 94:4.535378515096375 95:19.843141649890796 96:40.54868185624825 97:31.786311520120965 98:9.855181188083614 99:0.24820845067948824 100:13.242530501658132 101:41.29747327238329 102:55.694996096886086 103:7.456762349677286 104:1.1048988398370125 105:7.559860963315533 106:20.989036020783058 107:13.835097051489905 108:17.33123642847464 109:1.156498362064812 110:29.31012327559149 111:10.724780591077657 112:62.769001440529614 113:14.144366555623371 114:10.900872291603033 115:7.9703221072286965 116:5.319542594962033 117:34.45919645671444 118:3.092253128082713 119:5.406766878277213 120:18.18078723302572 121:514.1648582257832 122:54.07051593363851 123:26.222442835076468 124:5.510445347933384 125:222.75679438005767 126:22.233658844258272 127:0.2438653051098869 128:1.4365734740270852 129:99.46315449937282 130:55.07271126235848 131:5.7242314724496195 132:11.690960005953643 134:130.693940276297 135:0.2710149731769358 138:0.09097871240478386 139:15.507977635850036 140:6.028884729519584 141:3.5649599432951837 142:15.777846793072396 143:19.640851600338493 144:46.66190800398266 145:15.899902116403478 146:6.230492804733314 147:9.213438790771093 148:6.264821098097347 149:6.282064926887017 150:0.35727103544730093 151:57.55588320018014 152:3.7502602932501414 153:9.25729304861649 154:57.55588320018014 155:6.3167131805754675 156:6.3515772248157525 157:9.345779065479155 158:0.3743659474784335 159:0.050564754686405505 160:9.480488586002064 161:6.475330148777274 162:6.58359564404257 163:38.37380581905847 166:53.898428104046495 167:48.69604397906577 168:38.72062097913669 169:53.971893048098146 170:4.108587279442475 171:9.899528026184461 172:0.48464717316898465 173:49.4588937698064 175:54.86913240556596 176:0.49720568968296946 177:60.6789228793613 178:21.522297780542797 179:17.476248650425823 180:0.5186456252252829 181:44.934737352629774 182:13.869170064741184 183:84.19778842219657 184:4.45685419718303 185:4.45685419718303 186:72.93899027548028 187:45.613186949104595 188:2.1968307591432787 189:7.320368777454054 191:10.731644860289766 192:0.006698660310939721 193:14.467490457913083 195:0.005403225848790602 196:0.6359518472749708 197:7.616360562418585 198:22.701342751007786 200:4.754913620267726 201:7.681679249431334 202:2.38384277206501 203:6.441123695485871E-4 204:3.8478918003339365E-4 205:2.551058528638721 206:32.84204854340934 208:0.7777157214139435 210:23.892781826134634 211:77.55532398813958 212:2.3825184398114347E-4 213:0.8136099618955189 214:0.8197158179104201 215:0.8197158179104201 216:38.63227944858639 217:2.717317075715275 218:0.8444998529327321 219:0.850787107588343 221:0.002051036276826758 222:39.17814969974287 223:0.00233358055626412 224:0.8958450686421136 226:0.0032948669681741485 227:2.842575555156716 228:20.365106276727253 229:0.004429115682984433 230:0.005282980502528875 231:12.373289255640636 232:2.93368951160211 233:229.5162178319354 234:191.20877726161257 235:39.95338576590909 236:2.960262239436323 237:12.503731697098322 238:34.95048201114893 239:45.4987036706437 240:16.586971596126222 241:9.015252005557882 242:5.8124254748652495 244:0.012107740262312053 245:12.804612965984589 246:46.14191249550105 247:30.656612901178693 248:1.0501645149205845 249:101.26012038363173 250:1.05766739834056 251:13.046018760495457 252:6.000172756691158 253:6.021485040273907 254:6.042889870166683 255:158.52057207827778 256:21.680916495179407 257:17.328977229733837 258:13.294229303481407 261:3.314236791801485 262:0.027119697998047632 264:3.3596161713182218 265:3.374890179527457 267:9.692976404095308 268:3.405662653324271 269:59.568266563060405 270:6.329871523973073 271:0.039144179075710585 272:22.393516910486923 273:13.736545887351822 274:0.04324592748748877 275:1.2518884085173316 276:1.2606073552058865 277:0.044665600302009854 278:1.2870853711416252 279:3.5804433299672844 280:6.562286918101616 281:6.610061514014567 282:18.310760379827368 283:3.629799742003585 284:0.05535720568947493 285:61.057185211007834 286:1.3231536890903195 287:10.248429495375012 288:3.6967850884816666 292:10.377987755209775 293:0.06560861706065266 294:0.06560861706065266 295:0.06925729519023632 296:6.880969476375589 297:10.476711852781017 298:38.883417462255025 299:1.4173123369839882 300:6.906305911976849 302:137.05738247817217 303:1.4467198889496617 304:33.90164589511156 305:0.0829751209687744 306:0.0829751209687744 307:1.4666340696863032 308:0.0829751209687744 310:51.034588548103414 311:1.507222222780634 313:3.978992912680055 315:19.38828743597562 316:14.990392540642677 317:7.220147056725691 318:15.033822923472098 319:0.10288316786514408 320:15.121295096506177 322:0.10767117859959892 323:0.10767117859959892 324:0.10767117859959892 325:7.356520696937591 326:163.0988267739542 328:58.109529712646086 329:0.11511101992257353 330:7.412042464832589 331:19.860704322892545 333:1.6243093713425916 334:1.6243093713425916 336:46.578483942935065 337:0.12552431315791512 338:20.077142347289847 339:4.246419295442886 340:15.525352116999066 341:15.571337308623228 342:35.541125092095356 343:0.13371499901430464 344:11.430963302708328 345:0.13371499901430464 346:0.13936146362290483 347:0.1422414718199333 348:0.1422414718199333 349:0.1422414718199333 350:1.726485916107207 353:4.388069170634995 354:1.7500213123846582 355:4.408764582687875 356:59.64144907024619 358:25.509085395536506 359:4.429577981805231 360:1.773869936026289 362:1.7859134582038614 363:0.15722272944252436 364:1.798037406264228 365:30.927749491727404 366:4.51403274003636 367:0.1666890196312416 368:11.857762823759597 369:16.190352010023567 370:7.969360417926008 371:4.556996123252567 373:20.986229992930756 375:235.2626476503166 376:16.339085577641185 377:16.38917952713893 378:31.393891679383188 379:12.059995827147894 380:1.898013604700404 381:4.666624354823989 382:12.101092557831517 383:42.92017272231083 384:12.183952540512673 385:8.221638590130636 387:1.9369239798413442 388:0.200975146449118 389:31.8743957610425 390:1.9633120195649618 392:16.85212196599759 393:0.21212214787798936 394:2.0171940139532776 395:8.451881885298235 396:62.4638650435496 397:12.524597553235047 399:17.11918497532355 400:0.23163543437625642 401:50.219629342962136 402:0.23568248435553682 404:0.239778780802568 405:2.086695363861148 408:8.587680327858621 410:5.015909343075393 412:0.2439248169308136 413:22.16730809349039 414:5.04035897442411 415:17.33821977342093 416:0.25236811488659117 417:50.691233542075224 419:27.57939554339337 421:17.44959928931509 423:12.880863722390236 424:5.114637091359923 426:0.2654188572862368 428:5.13971151834364 430:22.498921390218758 431:91.45482824842776 432:5.16494619145347 433:8.833187386053845 434:2.188226916715421 435:0.2743827485325563 439:13.112039179723086 440:5.241628513340638 441:0.2835624911479105 443:77.95475571796568 444:17.79149976907318 446:0.29296264214709333 449:22.90950849069337 450:0.29296264214709333 451:39.572605755690475 452:9.126843764259984 453:5.372798420611569 454:13.398676838042368 455:52.1704455952084 456:5.372798420611569 457:2.3107327609566415 458:0.3124431358290948 459:46.04609836652775 460:5.4264871722860555 461:0.3174585494033669 463:5.4264871722860555 464:86.40357607951394 467:9.279265102304453 468:5.480896551507851 469:0.32766818404772013 470:0.32766818404772013 471:5.508376474693364 472:0.3328637213958575 473:34.52492819768196 474:0.3381206346551253 475:5.536042619544655 476:13.696013051327753 477:28.955404552895963 479:0.3381206346551253 480:9.356946654709734 481:0.34343960952776637 482:29.040734327627735 483:0.34882134370244067 484:2.4407249409585416 485:34.81601213014671 486:40.741414503960435 487:9.435638322044248 488:5.620179489593126 490:0.36535025517201963 492:2.5087411941017588 493:0.37099024147689286 494:5.706069864409636 495:0.3766966570598154 496:9.678008988698712 497:9.678008988698712 498:5.7643345401515145 499:19.02427784338639 500:2.5788962852490696 502:0.4002022708231186 505:0.4002022708231186 506:19.22295995197948 507:9.845085486003295 510:14.380560667308403 511:5.913651813010743 512:24.54833767121116 516:0.4248350806969325 517:2.6697547301783864 518:30.293130709526682 519:0.4248350806969325 520:24.708965171364746 522:0.4311758235743698 525:0.43759137206022575 528:19.63237899834365 530:6.068448126895908 531:10.148790149411624 533:2.7451084922541478 535:6.100094830658368 536:0.45065059806785485 537:0.45729617494348007 539:0.45729617494348007 540:2.764332755906766 542:6.164098803544062 543:0.47082414020913 545:99.04251276969934 549:0.4777085378710621 551:31.061933825061057 553:2.842832283050819 554:2.862868123283444 556:0.49172333249252664 557:0.49172333249252664 558:2.8830726242860214 560:0.49885585740806343 561:0.49885585740806343 563:25.632319581599827 564:2.8830726242860214 565:0.49885585740806343 566:20.27900248008212 567:2.9034479981804413 568:20.27900248008212 569:20.353426447999617 570:78.06714964113509 571:10.562276165584551 572:10.562276165584551 573:20.353426447999617 574:64.02848559053704 575:6.430046379445063 576:0.5282459555053545 577:0.5358142333701028 578:0.5358142333701028 579:31.874569964638642 580:38.05847357289357 581:0.5434731955162883 582:6.5341123310954545 584:38.178535020693516 585:15.559893283867442 586:3.029418127341463 587:94.05657156433489 588:15.623490256906178 590:10.853744176258205 591:3.0510553859695757 592:26.443079964415002 593:10.903642412055746 594:10.903642412055746 595:10.903642412055746 596:6.640695007909489 597:3.072882895050375 598:15.687572996106326 599:15.687572996106326 600:10.903642412055746 601:15.687572996106326 603:6.640695007909489 604:38.42133247834643 605:3.094903307022689 606:15.752148346029633 607:0.5750409516268463 608:38.54409395671939 609:0.5750409516268463 611:11.004618287832436 613:3.1395337274037396 614:3.1395337274037396 617:0.5914022575931623 618:6.786904976803555 619:26.82120627268248 621:6.786904976803555 622:58.98752123823417 623:0.6081631138894781 625:21.290902329810827 626:3.184969007912064 628:3.2079957229350664 629:0.6166969607051632 631:3.2079957229350664 632:0.6166969607051632 635:11.264204458326029 636:3.231232481793353 637:302.3735868949239 638:3.254682362551375 639:0.6340789407674852 640:11.317394776147383 641:11.317394776147383 644:0.6429301517554045 645:16.287356491216435 646:11.371024147418765 647:33.41764231570526 648:11.425099151354969 649:0.6518902855756106 651:27.511898482522987 654:7.094427390871496 655:11.534613124446283 656:7.094427390871496 657:0.6701438629053315 658:3.3752412101262426 659:11.590066015516094 661:7.134376263360425 662:33.770868454964955 663:11.590066015516094 665:0.6888531267483456 666:0.6888531267483456 667:0.6888531267483456 670:22.14203657568739 671:3.425072329649289 674:0.698383015231155 675:27.92441947262522 677:7.256359016264265 679:47.117371863503514 680:0.7178024105942094 682:0.7178024105942094 685:22.411392599941202 687:22.411392599941202 688:0.7276956886149516 690:7.33951722970718 691:40.92640564429126 692:0.737713942631125 694:7.424199589806034 695:41.06938042352972 696:0.7478591722126134 698:3.5539243375982705 699:7.46712778635445 700:34.757003836501106 701:0.7581334257218882 702:12.051376433984526 703:17.159090604982634 704:17.159090604982634 706:7.46712778635445 707:12.051376433984526 708:0.7581334257218882 710:0.7581334257218882 711:17.235892450798477 712:3.6072579098209 713:12.111371371751506 714:0.7685388012746273 715:3.6072579098209 717:3.634325658873185 719:0.7790774491102197 720:28.792439700523317 721:17.3133832979489 722:7.554190473191191 723:0.7790774491102197 725:3.6616666286834367 726:12.23301009681794 728:0.7897515719350712 730:12.23301009681794 731:0.7897515719350712 732:3.6616666286834367 733:0.7897515719350712 734:3.6892853928076574 736:7.642906458205111 738:0.8005634279535513 739:0.8005634279535513 743:35.40894570918423 745:0.8115153324045529 746:7.687901918337769 747:3.7171866404790403 750:7.7333320386248054 753:29.249898071184663 758:3.773855944970322 760:0.8338488438941127 761:0.8338488438941127 763:12.547168892671982 765:12.547168892671982 767:0.8452353834452968 768:63.8010577230571 769:0.8567718410541538 770:3.8317145252476688 773:0.8567718410541538 774:3.8317145252476688 775:7.919552008142841 778:0.8684608473956458 779:3.8611028652572186 784:0.8803051026629509 788:3.9208250143829564 789:8.064168533637176 790:0.9044705256718633 791:18.21479459467919 792:23.975888014864278 793:3.951170216422294 794:8.064168533637176 795:23.975888014864278 797:3.9818460256604977 798:0.9167974659213792 799:8.113363113400782 801:50.334690115501445 802:3.9818460256604977 803:12.944622729953718 805:8.163067473004538 807:18.389169660996576 808:4.0128585368941545 811:18.389169660996576 812:0.9292912066085074 813:0.9292912066085074 814:0.9419548364841425 815:13.082466846366506 816:18.47767227891521 817:13.082466846366506 818:4.044214015258579 819:18.47767227891521 821:13.082466846366506 822:0.9419548364841425 825:24.29646241508117 827:4.075918902377099 828:8.264043925106753 830:81.03387929266185 833:24.515592341245572 835:13.223160423409302 836:4.10797982330673 838:13.294610106110254 841:0.9809972744484294 843:0.9809972744484294 844:37.40491591935569 846:0.9809972744484294 848:97.7901977487716 849:4.140403592781513 851:0.9943731369881419 852:4.173197223528911 853:30.99441480628975 855:0.9943731369881419 858:8.472552213723343 860:1.007935702246782 861:1.007935702246782 865:13.43978749511406 866:59.222533966469875 867:13.513545387749236 868:1.021688631483011 870:37.87005887078486 871:1.021688631483011 872:4.239923154117139 875:38.028399710841335 883:4.273870538262911 885:13.588103628126614 886:1.035635694710408 889:1.0497807751506425 894:25.319431462549986 896:1.0641278734001829 905:31.821464435214825 908:19.415172952657016 909:4.378145722249185 910:8.746393786503372 912:4.413743051310344 913:13.89467286077049 914:1.09344474450511 915:25.56044572602459 916:4.413743051310344 918:1.09344474450511 920:117.68433291415691 921:8.803044123513688 922:1.09344474450511 923:4.413743051310344 925:4.449774466400075 931:8.860352523345174 935:14.053207052873507 936:1.123620856737782 939:8.918332991205624 940:32.25576387933455 942:4.523176603599457 943:4.523176603599457 944:4.523176603599457 946:14.133852498160874 947:8.976999984991805 948:1.1390425259543877 949:19.923789840951365 950:1.1546929764679927 951:9.036368433186338 952:1.1546929764679927 953:1.1546929764679927 955:19.923789840951365 958:53.993795304250575 959:4.598429257688664 961:1.170577182237164 964:4.636775023762561 965:1.1867002812213838 966:20.13561017094754 967:1.1867002812213838 969:20.13561017094754 970:1.1867002812213838 971:4.675614696166916 972:26.448439096973328 974:4.675614696166916 976:14.466103615869516 977:1.2030675829703603 980:4.675614696166916 982:1.2030675829703603 984:9.281173057703963 986:1.219684575805891 987:1.219684575805891 988:9.281173057703963 989:1.219684575805891 990:1.219684575805891 991:1.219684575805891 992:9.281173057703963 994:14.63834130946689 995:20.46300062719015 998:4.754820796923998 # cause
1:584.7762139605059 2:526.5249724260244 3:102.92617374177841 4:45.04095940363325 5:1387.0382346409917 6:14.660555372275875 7:50.25679937223309 8:57.448568874663735 9:31.7802858423998 10:87.07397045202629 11:23.74578753937765 12:2.0294259136522785 14:31.94772658807459 15:101.40427661735 16:604.5473915484101 17:71.30281505198221 18:21.127431620169105 19:15.474210557271597 20:211.901150906862 21:54.927974885291945 22:30.721906772546625 23:5.760826212174808 24:0.004524071844794095 25:2.597650061086849 26:6.485019848498678 27:6.9237538265153455 28:68.36669857447653 29:42.95204854667078 30:5.12006892228417 31:53.356349590781804 32:3.6625432074207698 33:0.8256438872568874 34:29.614480592746535 35:16.176236497360577 36:45.96164367064076 37:34.263659219651835 38:47.05241335402057 39:35.10306144050797 40:51.99255546752667 41:6.435597424520884 42:6.532475744500602 43:18.700379482583262 44:225.71289716212277 45:46.469691787547916 46:170.73473887101719 47:5.258860865806064 48:13.372677212530347 49:5.445621154088079 50:7.9367156270167065 51:68.00507639223909 52:63.202228888185694 53:3.480632350367105 54:0.5571580048231976 55:8.210526497403157 56:54.490916807577996 57:8.3197767370123 58:41.1750724539037 59:79.88367233890962 60:8.462598612696787 61:45.94815978051233 62:50.892186784278366 63:2.0049967792426644 64:29.328576765880804 65:2.0049967792426644 66:14.778329507149262 67:103.91066821170824 68:51.77905360600717 69:42.71252932293883 70:11.912756289300459 71:8.992989955313258 72:22.180126880733088 74:39.08360890941332 75:6.613758355290739 76:58.057567096615166 77:68.65107534503052 78:15.887901489375565 79:23.14892443197911 80:19.53124529169756 81:0.899758185027427 82:0.07316537938458931 83:9.672692537051033 84:4.493284999121127 85:12.85300412003371 86:19.88353608688785 87:2.537063720705489 88:13.079492600641807 89:232.60725976849648 90:41.09225572478635 91:24.077772173015948 92:4.722450597338351 93:20.336633812358308 94:36.77735533374238 95:13.311082988891906 96:76.48859487848492 97:41.38642004353097 98:13.358029597454545 99:2.748840188221157 100:33.05083280325901 101:1.1185007843535044 102:72.31251524342198 103:62.48199927158729 104:21.3211444145292 105:33.885974596300564 106:10.895383415616362 107:90.65023651790867 108:14.24109151267666 109:1.250958467736902 110:1.2751934054977343 111:63.65500120831192 112:30.13539460139738 113:11.20221801865685 114:5.455124151311353 115:134.87408101447124 116:54.266820366201856 117:30.736229916825078 118:70.40212368329286 119:49.61705083212166 120:11.566338938416568 121:0.24611029335749243 122:11.659716060870597 123:49.98389621380811 124:11.683211286235746 126:3.3508140275672305 127:3.4511909546792623 128:19.20213741895429 130:3.4967337251651127 131:15.515143598174143 132:50.98737183748612 133:0.29786035647468595 134:8.875182712034702 135:6.046872635125632 136:15.718135832269018 138:15.895099676513064 139:0.33705050950463106 140:0.3529864092646531 141:0.3562327262781719 142:0.05928721619372752 143:9.33458682307816 144:1.7490113466097437 145:3.820021755777342 146:110.58814782452352 147:42.95779362407253 148:12.860905570801142 149:20.443573591036536 150:3.9086113128077797 151:48.09477287525173 152:191.47138741885905 153:6.532834259173339 154:16.56867932400073 155:1.8297502450592096 156:38.375179420535396 157:13.022453860596185 158:9.642308082208329 159:6.6925639339998995 160:64.75372524304332 161:25.034757010394156 162:34.32482213725367 163:13.353942335186945 164:25.461167944705082 165:25.50445717214939 166:4.214788024499902 167:54.82415593758841 168:44.43375459337778 169:17.317786009939105 170:0.02128313181562559 171:4.29869023370883 172:0.5372627958160833 173:0.016986332967337807 174:0.016313439203922014 176:4.413313565660564 177:4.47184127739791 178:14.052843772052324 179:14.052843772052324 180:0.011957284182391581 181:2.1962062651436156 182:62.170114458885934 183:10.646558970631165 184:0.6193247074470305 185:22.465841946541264 186:4.637139147658969 187:18.336012968395107 188:18.409550551597047 189:22.59206590514045 190:31.890863792764975 192:4.825084797464967 193:18.822231382103965 194:7.818454490004551 195:2.4406288537844154 196:4.873371998741958 197:7.8619784689799745 198:64.0761149269439 199:7.90580514537543 200:0.7156047914514325 201:0.7209659512650213 202:11.338123598532158 203:0.787729298361255 204:8.244502245234152 205:8.291043374578884 206:24.060691979905812 207:2.7226997842181184 208:0.8408702285984281 209:28.925571974867538 210:33.88177379008553 211:5.387351545823752 212:66.7885186903615 213:2.807249777048053 214:20.193862854177894 215:66.9848518223024 216:0.0030174332301519118 217:12.184371646843665 218:16.15865551301332 219:0.9160852786663647 220:16.27047424122679 221:0.9357055275755067 222:8.800856777368748 223:0.006188273255755638 224:2.971328301170084 225:80.37441299220276 226:20.716642901521485 228:0.008779522913752827 229:0.9828140317011724 230:62.767269694055095 231:3.05031893362931 232:81.19306413597488 233:107.07161699284119 234:0.012532580963703419 235:1.0176371409037148 236:0.01322808053265805 237:1.0318485082052802 238:12.821160035434769 239:30.62020919846019 240:5.924583479936836 241:94.99452398495262 242:1.0828963981691286 243:30.980949783297696 244:26.123242498540993 245:3.229023210016044 246:9.380335247396543 247:3.2574764772776446 248:47.145182797596824 249:41.67897781405134 250:0.025161647410090793 251:47.47810536384813 252:0.028273670785273822 253:1.1595014421887468 254:9.63232839533201 255:1.1753641651042992 256:9.689592513481475 257:31.854163426935877 258:0.036338218225649345 259:13.615766667056718 260:59.637777197024214 262:0.03758440725049419 263:0.03885461353201168 264:6.437417576916523 266:6.459962444758758 267:54.345456488571 268:1.2660100289158474 269:13.909629844963499 270:326.24227521273207 271:18.28431707656581 272:1.300456681388053 273:6.620613509993969 274:43.66272042269534 275:6.6674477559159415 276:0.05763153252802174 277:0.05763153252802174 278:18.6049296032114 279:14.290907669644547 280:10.320802527374338 281:0.06602508766293833 282:0.06602508766293833 283:1.39024947540111 284:23.432623950965894 285:38.80633847686187 286:61.94582875607277 287:1.418254750783995 289:14.56760177044063 290:6.982547867240831 292:0.08089718029563141 293:7.007584078574815 294:19.079588110487816 296:7.083406419760396 297:14.811571121558735 298:28.907259613061168 299:7.108921524202388 300:7.108921524202388 302:266.7453002664004 304:0.097641213228661 305:29.30270083939366 306:51.49954979078627 307:1.5456887181889516 309:7.290999653228126 310:15.189988286063352 311:1.5869915551351397 312:97.01408153778044 314:0.10910972414532072 315:40.436606361928234 316:15.31961253436231 317:40.607483781589785 318:7.424906724889098 319:1.640087357700315 320:0.12138778735328894 322:1.6617959568886074 323:11.330750008854448 325:1.6727532610630822 326:1.6727532610630822 327:1.6837799993676033 329:1.694876754172853 330:4.31167912027131 331:4.31167912027131 332:46.990635839008526 333:15.71955485457602 334:7.646205460098916 335:35.79749117696684 336:1.7285930528034217 337:20.470895386719 338:41.575222910937455 339:15.856716225759174 340:1.7399758465378545 342:0.15141793724462654 343:0.15436372460980996 344:15.995884531480327 345:0.15436372460980996 346:4.492396442322981 347:7.906192925828026 348:0.16342623260303302 351:1.8217363281702215 352:1.8217363281702215 353:20.86106240331212 354:0.16965882480867192 355:25.90063897524187 356:48.19184921268972 357:0.16965882480867192 358:11.93139762272485 359:11.93139762272485 360:0.17604731431405546 361:1.8701497019078321 362:0.17930088955748558 363:0.17930088955748558 364:1.8824523313051398 366:1.8948361134998455 368:4.682428575282897 369:0.18930322384409337 370:37.22325617979641 371:8.178765728217956 373:21.382841943951114 374:0.19967570176190433 376:1.9451976444391716 378:31.915778073565967 379:49.35506327841418 380:8.336018502668072 381:4.8146728652244315 382:0.21042860822046397 384:2.0100669024409807 385:2.023304425293275 386:2.023304425293275 387:0.2215726636961903 388:4.90545257222541 390:12.583429325783925 393:12.668936592727038 394:0.24507942459701115 395:32.894139898084966 397:12.798979554742004 399:17.456266992194184 400:38.77451914092936 401:0.26169171448219425 402:0.26169171448219425 403:12.931217771030001 404:27.73681295997106 405:0.26596670048167964 406:8.800480693035958 407:17.565529444122156 408:0.26596670048167964 409:8.800480693035958 410:45.017775307111805 412:27.81257392146541 413:0.27029142633880593 414:2.2038923895818274 416:8.904980078833411 418:8.904980078833411 419:8.940226923353336 420:5.2409861687786865 421:2.233151507898724 422:22.765700890344 423:0.28356908051937957 424:5.266080685470019 425:0.2880978421788945 426:5.291333804886652 427:2.2628271033643244 428:13.248690260510394 429:5.291333804886652 430:17.900766057260068 432:71.55496317422543 433:5.316747170707999 435:0.30200019688766816 437:9.083340229445335 439:0.306741497971028 440:0.3115373252122887 441:23.172679076360208 442:0.3115373252122887 444:0.3115373252122887 445:46.009287565119344 447:40.16202380557251 448:5.446277057820856 450:2.3544404526131864 453:5.52602895606104 454:9.34232453271268 455:2.401759164840262 457:2.401759164840262 458:9.380247563834029 459:2.4177641377746344 460:5.580075100481939 461:0.3466842465693541 462:2.433887251165061 463:18.54637670586747 465:9.456812972460268 468:5.634841874176782 469:5.634841874176782 470:80.48375604574687 471:18.729930374938164 472:2.4829784912900514 473:0.3626255082739719 474:0.36806111896465993 475:41.114198720275304 476:2.4995873322542805 477:80.84261494700682 483:0.3791192239186285 485:0.3791192239186285 486:2.533180922247868 487:14.076834401822092 488:0.38474312505254965 489:9.773066975026534 491:0.39618423204954695 492:2.6019119731658673 493:0.4020029178613218 494:0.4020029178613218 495:9.854744127035659 497:2.6370733282937904 498:9.89599154425348 499:48.40644185792375 501:14.55222807544815 502:14.55222807544815 503:2.690845385981986 505:2.690845385981986 507:2.7090506228645475 508:6.0398077091645685 509:24.87453846170749 511:14.661733146837593 512:10.10644796945322 513:0.4446379850603256 514:6.100966640077717 515:6.100966640077717 517:30.76182753837918 518:6.131877376159966 519:0.4574560708974659 520:137.75548522266575 521:10.236221075987936 522:2.7833232764640785 525:0.4705697696750208 527:0.4705697696750208 530:19.976787653747934 532:2.8406024061488724 533:6.257792885508569 535:31.141746051488706 536:6.257792885508569 537:10.413538643801685 538:0.4908106863284416 541:25.527206449198296 542:6.322154270355128 543:2.899287979310632 544:0.5046960625971616 546:6.354696275085316 549:0.5117591663364285 550:2.9191716715703055 551:2.9191716715703055 554:15.351145760258625 555:15.351145760258625 556:2.959434275005384 557:6.453804942585704 560:10.689216673387168 562:0.5334426065857824 563:0.5334426065857824 564:6.487346128616887 565:15.411265484134145 566:20.625019507384692 567:6.521145328484287 568:0.540838710840515 570:15.532818154309632 571:3.021098776660331 572:20.699622185340814 574:3.0420014182229735 575:10.831671985076275 576:15.65616112603851 577:44.83899902189573 578:15.718519178130826 580:0.5791321960721743 582:0.5791321960721743 583:0.587061786386978 584:3.1274139507509036 585:3.1274139507509036 588:0.5950845548217145 589:0.5950845548217145 590:6.765260063886476 591:87.70373419681557 595:6.801252399995844 597:0.6032017866894327 600:0.6032017866894327 601:0.6032017866894327 602:0.6032017866894327 603:11.126450052975084 608:3.1934352634963723 609:6.8375361347303665 610:11.227783353577932 611:6.874115372975618 612:6.910994306961889 613:3.2384231079616477 616:3.2384231079616477 618:0.6366420100252776 619:6.9481772185666335 620:0.6366420100252776 622:16.301515547221126 623:11.382816590330009 624:0.6452518044158203 626:0.6452518044158203 627:21.63924261572506 628:3.3074212421573406 629:7.02347256832429 631:0.6539643642555444 634:7.061594043739148 636:11.488263092640405 637:7.061594043739148 638:16.505109243310322 639:53.2750402130613 640:3.3544653096600947 641:11.541632125299781 644:11.595440211677593 645:0.6807336963369564 647:0.6898725447012154 648:7.17791001119228 650:0.6898725447012154 657:53.93233523072041 658:3.4759177334986275 659:11.815196944435023 660:7.297256938474398 662:0.7179590738603442 664:0.7179590738603442 665:3.500893662020479 666:7.337736886263185 667:0.7275502475346476 669:3.500893662020479 671:0.7372588521462058 672:0.7372588521462058 673:0.7372588521462058 676:11.927887991973229 677:11.984962348237618 679:213.26111345364748 681:0.7570356816437869 684:7.461346167843201 685:3.6032016101773876 686:0.7671076770402129 687:7.50329149255304 688:3.6032016101773876 689:0.7671076770402129 690:0.7671076770402129 691:0.777304648921464 692:0.777304648921464 697:0.7876285967426155 698:62.4770917523022 700:3.682565185328138 701:12.277937110572779 702:7.63143820623191 703:12.277937110572779 705:0.7980815688721883 706:7.63143820623191 708:0.7980815688721883 712:0.8086656636350931 714:35.36129363115253 715:3.709542894090008 716:3.709542894090008 717:7.718858332958457 719:7.718858332958457 722:0.8193830307489124 723:85.79537412514064 725:35.621237824059214 729:12.460106935118318 730:12.460106935118318 731:56.04032095519196 732:3.7643090529017447 734:3.792106537726499 736:49.17429652811558 737:63.47982387937866 738:0.8412264495995878 739:0.8412264495995878 740:23.419757948371874 743:127.72543844396273 744:0.8523570747836299 745:7.853105941156485 747:49.34340488273583 749:12.584363738588317 751:42.64574995227214 752:49.51405518583748 753:3.8485537672010652 754:0.8750480283534275 755:3.8772132536512918 756:29.781729168579087 759:3.8772132536512918 760:23.714504827016718 763:3.9061700261680787 764:7.991266626001614 765:7.991266626001614 769:3.9354292785423537 771:18.166588474928684 774:3.9354292785423537 775:0.9101961980892826 776:18.250213211958997 779:0.9101961980892826 782:0.922219176161906 783:36.70951805138443 784:12.971498628488865 787:0.9344001762812116 788:0.9344001762812116 789:24.32941118578018 792:0.9467420458198191 795:24.32941118578018 796:24.435392426430035 800:8.280175645066057 802:4.086454396834296 803:0.9592477103215437 804:18.592908440796904 807:0.9719201751283341 808:37.285291691806705 810:30.759953448468462 811:13.242436800787035 815:0.9847625299147149 817:30.887660706416685 818:4.149179836371688 819:0.9847625299147149 821:0.9847625299147149 823:4.149179836371688 825:0.9847625299147149 826:0.9847625299147149 827:8.431392633303025 828:8.431392633303025 830:4.1810634490355705 831:4.21330309578042 835:18.949465900703203 837:1.0243411443799995 839:4.245905591450367 840:1.0243411443799995 841:8.534883597913648 842:4.245905591450367 843:13.5245665310098 846:1.0243411443799995 849:8.534883597913648 850:1.0378957331476812 851:1.0378957331476812 852:8.587464100433422 854:1.0378957331476812 855:1.0378957331476812 860:1.0516370250143374 861:1.0516370250143374 862:45.11358297666803 863:4.312227385961075 865:19.2266341191007 870:13.744037996039188 872:13.744037996039188 873:4.345961333865933 877:4.3800874457274395 880:1.0796944719329322 881:4.3800874457274395 882:13.818774964936898 883:4.3800874457274395 884:31.81900018257123 885:1.0796944719329322 886:31.81900018257123 890:1.0940182800193265 891:25.675099368999838 893:13.970715479706156 894:25.675099368999838 896:8.859166468595825 897:13.970715479706156 898:1.1085441064990342 901:1.1085441064990342 902:4.449547937383843 904:1.1085441064990342 906:4.484898815250731 908:8.915351044617063 909:1.1232760745571395 910:92.72881562894311 911:8.915351044617063 913:19.80828874460324 915:4.520674873864505 917:1.1382184348942292 918:14.126059115575373 922:1.1382184348942292 923:1.1382184348942292 924:4.520674873864505 925:19.909021199602208 926:26.03918200081388 927:1.153375571599596 929:19.909021199602208 930:14.20505202401558 931:4.556885018677746 934:1.1687520062546872 936:1.1687520062546872 938:4.593538438336993 940:14.28495076890801 943:1.1843524056058674 946:1.1843524056058674 947:14.365774945483393 948:1.1843524056058674 949:39.84116783155649 950:1.2001815865281518 951:14.44754479250981 953:4.6682133436897635 955:9.206219343464856 957:1.2162445230882692 958:14.530281219662063 961:4.7062547324511215 964:26.67419416875527 965:20.43036525355013 967:4.744779230150407 968:4.744779230150407 969:1.2325463533458156 971:14.698740991728226 972:20.538356733340496 974:1.2490923866433754 975:14.698740991728226 977:9.38922642222119 980:4.783797634351858 983:55.28614704313433 986:1.265888111514469 988:4.823321108817941 989:20.64765547623405 992:1.265888111514469 993:9.451738896641443 994:4.863361200257644 998:1.2829392028783968 1001:1.2829392028783968# atteindre
1:299.32720390744873 2:160.66107062729532 3:101.151094690283 4:316.2310019352788 5:64.60096126829436 6:8.913565995498791 7:31.94302345629029 8:673.0347145120995 9:2.2884630051426074 10:165.75496786533333 11:63.26438821619168 12:122.4560684838822 13:31.947726588076385 15:54.79551420011712 16:58.91835772933997 17:133.4233785285367 18:74.18933491699165 19:38.129680844283726 20:57.63796588805303 21:453.00635728852643 22:76.01038290718978 23:8.086746565700093 24:10.978642959457535 25:19.538433035537263 26:120.93042993107211 27:9.486795285762694 28:35.35574914380274 29:24.77131618827866 30:188.8186870739942 31:16.191122365449367 32:13.395078303556957 33:68.11101875400428 34:33.855292564168096 35:54.687573514903086 36:34.370052285343824 37:47.05202801793864 38:20.59197234718906 39:56.954106814264385 40:11.58861200876821 41:4.436141825658676 42:11.931575247457898 43:19.02591469736179 44:26.157720844659636 45:22.84445579290584 46:42.93602175776745 47:16.702974955183173 48:5.4756782425726955 49:1.7437834384816393 50:17.17307218300407 51:24.396212724490095 52:73.91929752616872 53:3.594096276467268 54:118.28194867179857 55:41.21460974748648 56:21.23514683516033 57:0.6298700534862529 58:17.885915254473 59:143.33330898161998 60:14.655698360619926 61:114.30754784701288 62:76.34487806198396 63:56.522317781866704 64:0.3954164019288952 65:33.86240866973351 66:61.58602448636421 67:22.307384293296312 68:15.252136909822509 69:4.122445034242068 70:172.348263037599 71:22.51882182206767 72:47.973615703390685 73:39.17007296239856 74:4.318046836430694 75:0.8708427036545415 76:12.581343831483307 77:44.725502329844225 78:9.738527597365163 79:19.720956997710694 80:23.620629984436285 81:0.9496581980401372 82:4.569414877011551 83:4.581177261046635 84:0.2620772157970394 85:16.4649966714775 86:4.688404870948735 87:7.256578406351778 88:7.28814561319704 89:2.6509156554866946 90:110.82508722893752 91:13.452653298188698 92:56.10121276730209 93:10.331524854508878 94:2.721267521175657 95:77.16334796287835 96:17.02434958917708 97:0.12739234255094925 98:4.910485308038597 99:24.97991351749328 100:47.27224584252111 101:17.43993083792525 102:21.210267743838692 103:2.981009856823234 104:1.2534680928845554 105:108.63196314573834 106:25.85313335569251 107:21.898812207076414 109:3.099156915395285 110:0.1397809683676632 111:8.201936847327717 112:1.3572490598987257 113:26.384519200303448 114:11.450904266369648 115:5.644159973536836 116:3.2952584080169274 117:18.775494671269332 118:22.762822419857578 119:22.798448669779393 120:143.67078204323892 121:71.39664655686244 122:8.688856148890588 123:5.852796492968608 124:0.09664934240775716 125:8.708260566430434 126:60.98252186332935 127:0.08283663151202222 128:46.30909394859133 129:0.31690397101715234 130:19.548644897349934 132:15.787932829782976 133:9.005700123106829 134:62.132386077800625 135:23.793694948581017 136:9.128127934791616 137:268.50098224703885 138:1.7112875262916256 139:6.312455504189394 140:9.37918923783939 141:0.3831694942766918 142:12.807297516800912 143:16.504026212873846 144:6.51438790619936 145:33.49525926563782 146:3.971346541575209 147:13.07161410478587 148:13.07161410478587 149:53.72356811818005 150:1.8781486638367901 151:43.54480765695706 152:0.037890882940412055 153:59.1184336185294 154:4.0227985399149 155:4.035768187009288 156:0.4469352142434072 157:0.45067790764503307 158:1.919902940215789 159:17.104477226353833 161:4.154456862714592 162:13.566488088190852 163:6.9594099163378695 164:30.263871791234635 165:0.5177124716634235 166:2.077121964304975 167:10.233648101531978 168:4.318396020604943 169:0.5260358644490625 170:2.1227989097336537 171:2.1320430206087564 172:2.1788171208744047 173:22.019094236080946 174:7.302018388398844 175:7.321636765584226 176:2.207331093170289 177:40.97143439963027 178:0.6007225552592105 179:2.245884794512526 180:4.592150045543386 181:4.6070658344631825 182:0.005990594009573154 183:2.304887488194778 184:31.8275550176631 185:2.355158847959119 186:22.755132891066488 187:2.365335905981654 188:4.790236033228279 189:63.43265512198169 190:14.860315730942123 191:2.4588204377986056 192:2.480066980475297 193:82.10930852472147 194:42.63256390606206 195:0.7296664280398616 197:8.006770891598892 198:0.7403819885376572 199:37.791715188883934 201:95.17659598021909 202:28.213969706887905 203:11.83200345392591 204:2.725816306635489 205:11.948450811647644 206:2.74930570722606 207:5.408199297214719 208:5.426122894377583 209:8.556121712864645 210:24.686373138933828 211:44.71817306109515 212:8.676637119998086 213:5.535132012471281 214:12.307683165336172 215:8.725465159383045 216:5.572037504025662 217:0.005721203907252672 218:34.79868596692894 219:29.914026250260584 220:0.00816655129474818 221:8.92443951232695 222:20.842399205520106 223:25.37565648712017 224:1.002192020930876 225:25.527703378682375 226:148.43563165703114 228:21.064949520517825 229:75.17775889427416 230:12.84372924177328 231:0.015206959943624367 232:1.0511053396810606 233:21.291481203319012 234:69.6111480644709 235:5.937634268169594 236:5.957662756911335 237:0.018357161781469122 238:13.007879764582443 239:1.0799369607332316 240:21.568756248384798 241:3.2506631922777576 242:9.476483645939744 243:26.420394070155492 244:1.124430231848675 245:9.531457080154743 246:6.162556329795963 247:13.380146605577389 248:6.225708985773986 249:9.614744117714872 250:3.3647754652974364 251:31.871767414278256 252:6.3111680844079 253:1.2020562155418697 254:0.03671271147992363 255:0.03794336115253443 256:3.4681516639889876 258:22.53887282700064 259:22.53887282700064 260:0.04309961641434264 261:37.60430183759344 262:3.528766680564094 263:1.267452203349273 264:92.16728139572372 265:6.576535123056536 266:3.5905430878260707 267:27.661734641797718 268:38.04153452967452 269:14.099514538320504 270:3.6376573629894096 271:6.714539560594183 272:1.3447471025763977 273:1.3535893087790116 275:3.7339596581146712 277:18.693531186753876 278:0.07118566432821348 279:0.07118566432821348 280:1.4077504726804457 281:0.07482845249427786 282:6.928637296386561 283:3.8499448241874528 284:1.444941848248338 285:10.602441639261713 286:10.602441639261713 287:1.4638724741807951 288:1.4734229971309634 289:3.918053237969687 290:56.91928405513924 291:0.08845621386402024 292:19.308059374565094 293:1.5024206089678263 294:14.880708057874891 295:1.5220451553143624 296:4.02282168962922 297:24.20191507913872 298:19.454777782391464 299:0.09905654525349816 300:51.454432415939905 301:10.99809592648427 302:4.0764181570401705 303:19.65341330109402 304:1.5823646758363208 305:7.358187327878229 306:1.59263378070759 308:1.59263378070759 311:11.239115146401042 312:7.46441636659292 313:1.634345037021216 314:4.204753427049128 315:0.12254915519461389 316:4.24229051637664 317:0.12763115035919564 318:20.11347127733464 319:15.644815725287582 320:0.13284583881379267 321:7.627715824580268 322:20.324050300573994 323:7.65540793537378 325:1.7209235922068438 326:0.14092147505879754 327:1.7320524375045703 328:1.7320524375045703 329:25.397425881386265 330:35.97776048620397 331:1.7432512998279426 332:4.396487260772857 334:7.767576979714549 336:59.89044325288606 337:0.1580140226724018 338:20.702123525536326 339:7.8532078476911655 340:47.79799355084687 341:36.38194552658591 342:1.811948380328965 343:7.940165052113147 345:0.16704706533386762 348:67.11670776423414 350:8.02848342711673 353:31.37474142086328 355:1.883321364923843 359:1.8954869658816265 360:4.683009770750925 361:16.57302790758268 362:12.169229562294145 364:1.9324606240316513 365:16.621880141267013 366:4.747374466785262 369:4.769074689107714 371:1.9701647169341787 373:16.819791643557178 374:0.2137885863638965 375:0.2137885863638965 376:8.364564525145031 377:37.83018408304261 378:26.84768227672381 379:2.021608028133022 380:164.80667252763416 381:0.22484782945968512 382:8.459738566102997 383:0.22862062380568055 385:4.970120937645913 386:0.23629822311502485 387:8.556499784188514 388:50.3220095109015 389:2.0878654237336587 390:32.78602534185881 391:2.1287014990748316 393:2.1287014990748316 394:5.110191288420519 396:0.2646006618220972 397:17.5459517810962 398:8.856773463710319 399:5.182144937305595 400:8.856773463710319 402:45.185055844179054 404:0.28181551719914366 406:28.008085350130333 408:0.28181551719914366 409:8.92563036119323 410:5.255428676180115 411:5.255428676180115 412:8.960360841325093 413:13.182369684761705 415:33.715136658537254 416:2.2710315520332642 417:5.305043373735739 419:0.29982636087399367 421:2.285814758098706 423:9.065785057860388 424:0.30445723909209804 425:0.30445723909209804 426:2.315694587295658 428:5.380634893101895 429:13.410941628278026 430:0.30914043472419067 431:0.31387648726023604 432:5.406150376315738 433:2.330793368536413 434:5.406150376315738 435:0.31866594435882456 436:5.4318277756232725 437:18.214053444393578 438:0.31866594435882456 439:23.339496752050188 440:2.3767384838375727 441:0.3284073077539128 442:2.3767384838375727 443:5.483675132297716 444:2.3767384838375727 445:0.3284073077539128 447:2.407920642542048 448:9.35633825015152 449:2.407920642542048 450:23.547406564268712 451:0.3383690822362734 452:2.4555457105941656 454:5.616249108213447 455:2.4555457105941656 456:5.616249108213447 458:2.4716528026773434 459:5.643285204380335 460:2.4878780353230296 461:0.3642690580783438 463:2.4878780353230296 464:35.171447135501566 465:9.583800766330992 467:9.622550573654514 468:5.725470504711036 469:0.375040324356404 470:0.375040324356404 471:9.661547317014936 472:18.930128173693124 473:24.12007532487854 474:2.553986595733587 475:9.700793763808315 478:2.553986595733587 479:29.694837731021906 482:9.740292727787683 484:9.78004707107376 485:2.587784426846695 486:14.240821801299388 487:0.397316754452428 488:5.866157538426675 490:5.923780863482254 491:19.308196228637023 492:14.449101371726153 493:30.21646426073652 494:2.656923962194708 495:5.982201536421522 497:19.502646427532337 498:14.55526602909696 500:6.071368680587331 501:0.45122507476116314 502:0.45122507476116314 503:0.45122507476116314 504:2.7463679857438854 505:0.45122507476116314 507:19.76782176564565 508:0.4575563268170666 509:2.764675345259838 510:19.83520475610977 512:36.77305446906309 514:25.27274320614892 515:0.4704335158547801 517:10.321489442858303 520:10.321489442858303 521:2.8393564921902703 522:6.255479398234018 524:6.255479398234018 526:6.286943947944665 527:31.22567313793352 528:49.971112635601564 530:0.49707123796000746 531:115.61600037201835 532:25.6824800985695 533:0.5039200145769689 534:10.497972934788994 535:0.5039200145769689 537:6.382729479373108 538:2.9164470876167137 539:10.542875256495366 540:6.382729479373108 541:10.542875256495366 543:2.955933941334298 544:10.633645519013472 546:2.955933941334298 550:2.975919758824122 551:26.020394372228207 552:20.534523248935248 555:6.5471908938705425 556:10.77227761019935 557:20.680260760772455 558:20.75390551900787 559:0.554091091340334 560:3.036871947511308 563:0.554091091340334 564:10.819166040211194 565:0.554091091340334 566:3.0575281555564686 567:0.5615893213897626 568:3.0575281555564686 569:26.45622689873204 570:3.078357492910856 571:26.45622689873204 572:6.648898289687695 574:20.97802712308969 575:32.41462029279788 576:38.667903739471065 578:11.058896396185048 579:72.7935985610149 581:11.107933656285768 582:11.107933656285768 583:6.823758071982261 584:73.17994719233943 585:21.284565628078916 586:3.1851833015370894 587:21.284565628078916 588:3.2071013981837506 589:11.207139490186382 590:0.6165500522345001 591:3.2071013981837506 592:11.257318565913177 593:45.7301651975792 594:3.229209746196162 595:3.229209746196162 597:3.229209746196162 599:6.895659621472259 600:0.6247694116374073 603:6.895659621472259 604:0.6247694116374073 605:16.204890769707976 606:0.6330845468761472 607:0.6330845468761472 608:6.932045484459754 609:11.307888932978221 611:21.600370802126825 614:0.6500075322737047 616:0.6500075322737047 617:11.410225787509452 619:7.0429929540566905 620:7.0429929540566905 621:16.402485661229992 622:21.84362755484792 623:3.342700062146969 624:0.6673300703961601 626:0.6673300703961601 627:11.514195747618333 630:3.3660076194729895 631:0.6761447589685068 632:0.6761447589685068 633:3.3895252213425744 634:7.156716167148642 635:22.008981978193972 638:0.6940884243329556 641:27.863694327743357 642:0.6940884243329556 644:3.437202938565028 645:11.727227888229374 647:22.261979606757617 648:61.02038487440653 649:11.781583738172483 651:3.4857586681596247 652:0.7218129848000996 654:7.352762124072198 656:3.5103740560822887 657:3.5103740560822887 659:7.392991843596667 661:0.74085437683311 663:17.024292155237198 664:3.535219020372208 665:0.7505476810837065 666:7.433573922359657 667:3.560297079773512 669:7.433573922359657 670:7.474513824294145 671:3.585611834663993 673:0.7603584165946194 674:3.585611834663993 677:3.6111669695848687 678:7.515817141622683 679:34.886650425151025 680:3.636966255571801 682:7.557489598384832 683:7.557489598384832 684:3.636966255571801 685:17.390224257404213 686:3.6630135534176556 687:0.7905136350701158 690:0.7905136350701158 691:7.641965512318794 694:3.715868090619433 695:3.715868090619433 696:0.8112388184160509 697:0.8112388184160509 698:7.684781117090536 699:0.8217939226437976 700:3.7426835247015937 701:7.727990165669299 702:3.7426835247015937 703:0.8217939226437976 704:12.410950365882018 705:0.8217939226437976 706:0.8217939226437976 707:3.7426835247015937 708:0.8217939226437976 710:17.61744997822457 712:0.8324801497219992 714:3.769763366082006 715:23.33902947595526 716:0.8324801497219992 717:3.7971119676004816 720:0.8432996493673913 721:3.7971119676004816 722:17.772304379242875 723:29.449153774677562 724:42.360641281337124 726:0.854254624702212 728:12.593426590034891 729:3.8247337906801615 730:3.8247337906801615 732:12.593426590034891 734:3.852633408568874 735:3.852633408568874 738:17.92996142363711 739:7.9048922511899145 740:3.852633408568874 741:0.86534733403439 742:12.655369764771086 744:7.950168566338636 747:36.165510127968595 749:7.950168566338636 751:0.8879552736939078 752:23.821984902699327 753:12.780990148323697 754:0.8994753128909333 756:0.8994753128909333 759:0.8994753128909333 760:18.171913930411918 762:0.9111427080445405 763:3.967105432160128 764:0.9111427080445405 765:3.967105432160128 767:24.02141674153366 770:12.973907755751567 773:3.99646681878731 774:0.9229600218516547 776:13.039452571077916 777:8.183222939765779 779:4.026136016039357 780:13.105635358644914 781:18.505268480273543 782:4.05611849685763 783:36.98977757994977 784:4.05611849685763 786:4.086419881448862 788:4.086419881448862 789:4.117045942839299 793:8.328682042647745 794:4.117045942839299 796:51.29202095230318 797:0.9843899364757517 799:0.9843899364757517 800:18.763840595034416 801:4.1480026118165965 802:13.308128660580715 803:4.1480026118165965 805:4.179295983283605 806:8.428142703397397 807:31.004049097501042 810:0.9971645367490378 813:4.179295983283605 814:8.478647235316517 815:1.0101090270039352 816:1.0101090270039352 818:4.210932322577594 819:4.210932322577594 821:1.0101090270039352 830:59.19672106554982 831:1.036520471063989 832:19.12080660128623 833:25.07786662455919 835:4.275259854289581 836:1.036520471063989 838:1.049994049493045 840:1.049994049493045 841:4.307964486597831 842:13.659520350214523 843:4.307964486597831 844:1.049994049493045 846:1.049994049493045 850:1.0636507748096984 852:13.732005281635486 855:8.686058756386615 856:1.0636507748096984 857:13.805259468875299 859:25.415952433639056 861:1.0774942033379749 863:4.374490554609652 865:8.739312622196133 866:1.091527996435356 867:4.408326639594465 868:1.091527996435356 870:1.091527996435356 876:1.1057559242299935 881:1.1057559242299935 882:4.442554888749582 884:1.1057559242299935 885:1.1057559242299935 886:53.03558009477871 887:1.1201818697334314 888:4.47718318621317 889:1.1201818697334314 890:1.1201818697334314 891:1.1348098337452552 893:32.34305718830896 896:1.1348098337452552 897:4.51221965564882 898:19.782218009813775 900:1.1348098337452552 903:4.51221965564882 905:1.1496439394449385 906:4.5476726716758 908:1.1496439394449385 909:14.183621847396791 913:26.125247816660558 914:4.583550868349176 915:9.071489731578795 918:4.583550868349176 920:39.441904377485685 921:4.583550868349176 922:1.1646884380632687 924:1.1646884380632687 925:4.619863151441642 926:14.340925085167255 927:46.72035512115116 928:1.1799477127389486 932:1.1799477127389486 933:4.65661870990528 936:26.372262866993367 937:20.183362617306376 938:20.183362617306376 942:1.211128823865658 944:1.211128823865658 945:1.211128823865658 946:20.28651160079383 947:4.693827026745774 949:1.2270601436218591 951:26.624956329152816 952:9.305937519670085 954:4.731497893213466 955:9.305937519670085 957:1.2432252192293427 958:4.769641421228632 959:4.769641421228632 960:14.666562838224245 961:9.366303715307563 962:1.2596291887604152 963:1.2596291887604152 965:1.2596291887604152 966:4.808268058397998 968:4.808268058397998 970:1.2596291887604152 974:1.276277361544796 975:4.84738860228283 976:14.835226890452784 977:9.489251017537155 979:1.276277361544796 980:1.276277361544796 981:1.276277361544796 984:1.2931752260150275 985:1.2931752260150275 986:4.8870142167578186 987:4.8870142167578186 988:9.551865632060789 990:9.551865632060789 993:20.820732537284197 994:20.931471112080143 995:1.3103284575044085 996:9.615264189830247 997:4.9271564483179615 998:1.3103284575044085 # exister
1:186.52006825402657 2:407.0784249575557 3:158.63266887071768 4:46.436424864299994 5:21.481880335937184 6:98.62536421540364 7:51.52960099758905 8:108.3314005621483 9:1.284751647375834 10:37.11437585326913 11:71.90367169194629 12:196.03257821540717 13:101.40427661735026 14:54.79551420011796 16:148.13458888570497 17:109.28448007572615 18:97.41961328970156 19:2.9945817019584573 20:10.971098158406175 21:96.18027796856613 22:3.935611167379409 23:4.125743801199781 24:0.2608177288771705 25:2.7667078201458444 26:54.14029204692694 27:186.74122966317927 28:51.78956370494839 29:1.8315500232004038 30:0.08407760652065152 31:8.059492105543233 32:5.869505644357367 33:82.9604894937391 34:8.214982959526457 35:16.63634984881081 36:27.068545328094935 37:8.590058527111712 38:106.4732718088289 39:6.499161253700679 40:66.78864381253496 41:24.916202202413565 42:21.592259581547605 43:3.016759873086327 44:5.007087487319249 45:86.13276266685666 46:5.2024205230047995 47:48.68375449474464 48:0.003197144417566888 49:44.917870429354416 50:28.281243902826603 51:36.568574237872554 52:147.48486224032732 53:3.647221527520004 54:8.454081985784727 55:1.918998013246036 56:11.40246465584973 57:29.12228131201156 58:18.024871303386057 59:65.63673156802479 60:97.62752202031488 61:8.772159727301995 62:47.09925655112134 63:38.358842746860276 64:0.03410246210625738 65:8.969444153950603 66:0.37551476102193276 67:9.154723820604476 68:0.04428157122125842 69:0.7977571079360817 70:185.9881638772711 71:123.45636895556858 72:39.13263923629921 73:2.300504671636691 74:2.3699191129748147 75:12.667511736485165 76:23.29769373646066 77:19.776651787628182 78:0.0852935499175627 79:27.623898121232564 80:27.767906662605366 81:23.81265454109111 82:36.33318844321437 83:2.5556170410590835 84:55.25909105246954 85:24.0432424229606 86:0.10786785277488212 89:10.266657552135023 90:13.538749411742073 91:1.0891839952572808 92:61.446800517944524 93:1.1050498932254844 94:0.2104006214878264 95:0.20848850095602062 96:13.679533439149903 97:46.818080864909696 98:0.2046838330335282 99:1.1758627183142791 100:29.353125432876983 101:2.918873448472341 102:21.354695452483533 104:152.54889603256524 105:3.082833388045365 106:21.977140124585816 107:8.171604202454409 108:14.591601418343338 109:8.189496363382288 110:3.183253919568397 111:8.279647264904767 113:3.2553779419472737 114:0.24143849820374896 115:18.749274688451493 116:22.732299793895343 117:15.199984536624067 118:8.633064431578259 119:18.9992829681874 120:45.55505994262199 121:40.77866901457143 122:0.09232408786483037 123:19.189987829119 125:11.985071695389255 126:1.5505039744118283 128:0.07503404961968352 129:51.64719808829684 130:15.872648517984716 131:67.62007687483946 132:15.90157169904102 133:1.6505951697499073 134:51.90339507434743 135:23.94158406777862 136:0.06395248493948033 137:0.06276755880629932 138:3.794295209156792 139:0.3758872894063155 140:162.87347744019988 141:0.3959625522491618 142:20.466332674414645 143:3.942313222653531 144:33.62873718476459 145:3.9675475583712343 146:0.4346438452695179 147:25.007720860051894 148:138.00708298593258 149:6.7173642610170265 150:13.196645900425365 151:16.931393751143098 152:29.489924083867542 153:0.03447552598549281 154:0.03447552598549281 155:6.752667415102939 156:4.109331263111135 157:6.806027389102774 158:0.03092095877053231 159:6.8960583055940194 160:0.02591504583078887 161:21.264905055470987 162:34.904572323655906 163:30.238789817681848 165:154.86071415844262 166:4.366779313831972 167:13.83647365965088 168:10.315942890256096 169:0.5406066378499536 170:17.81985905678599 171:2.1637708528848125 172:0.010544880932440734 173:4.523582958120438 175:0.5931394906984533 176:10.656566679199633 177:41.17367491576157 178:14.367951552021637 179:0.0071417572270355105 180:2.2879561054499513 182:0.004727290740642821 183:145.0086644158996 184:0.6688787919917989 186:4.793447344563669 187:41.92535396205423 188:0.002255930913204705 189:0.6838436474253136 190:0.0011599722418717687 191:4.950984434118033 192:0.7302575446256223 193:15.156133335611672 194:0.7462490000358852 195:0.7462490000358852 196:2.262829524764015E-4 197:37.85563666326355 198:23.623047805082788 199:1.6549247895875485E-5 200:5.097729108887689 203:0.8420471559999442 204:5.353419237331085 205:0.8659261623302842 206:5.388613266208184 207:5.459810921280274 208:0.0033386548563878096 209:16.08139411836037 210:0.9090079961248164 211:50.363376281159226 212:105.30712703042154 215:0.006086885059794517 216:0.006550099725471635 218:25.262764324674304 219:0.00858374996434973 220:5.736823378749896 221:3.0310812246069334 222:16.6709145550405 223:0.010911974288056596 225:35.473094169866144 227:3.083171449622923 228:0.014247630755832923 229:0.014972657805942091 230:3.149592922327472 231:75.80140789277195 232:30.871505132579834 233:0.01806981236802278 234:3.190161482379908 235:0.01889398743008635 236:0.01973837131671429 238:70.09702858629457 239:46.90330645867271 240:144.10016533961243 241:0.025236381286979345 242:9.546775823562498 243:3.315206374651781 245:0.02932274321455475 246:0.02932274321455475 248:6.279285912851806 249:0.03261488973260686 250:1.1902357591210488 251:59.70221466857475 252:0.03731504173213346 254:0.039800942498117754 255:27.223431711462293 256:0.042379038528367 257:18.042839431523824 259:6.5183768645872 261:32.538867129981284 262:6.540678045405776 263:0.049236005094148556 264:0.052146926848055955 267:10.177728555119616 268:14.150482094537567 269:6.699544212208826 271:0.06311690640687574 272:0.06311690640687574 273:0.06478568919076436 274:0.06820132410587426 275:3.7717703126723143 276:10.45294610285818 277:10.45294610285818 278:56.22675412945776 279:18.938200775185557 280:28.524637605863752 282:10.610513898710886 283:33.88902078928805 286:56.63061554475593 287:0.08689132795180744 288:0.08891288529614969 291:1.5141925014375524 292:0.09514988661493316 293:4.008505429126994 294:1.523963284242518 295:4.043697533861791 296:45.73072743286749 297:51.56536506322327 298:7.258176122630181 299:45.82026911586758 300:29.414977139315102 301:11.070727959422639 302:24.498122510579442 303:4.133261360443064 304:4.151451300829807 305:1.6145976483058644 308:0.1154645238900843 311:4.243827647774061 313:4.243827647774061 314:4.243827647774061 315:0.12783687595184512 317:0.13301247153696255 320:0.1383207603922985 321:0.14102534687445212 322:1.73234285036367 323:0.14376393219759503 324:4.377291546683711 326:7.739623741529503 329:4.436029487522773 331:0.15218652003974997 332:7.795800678741457 333:7.824102190612605 336:107.32260046336835 337:4.515840186486757 338:7.909873462926804 339:16.141976957617484 340:1.8115651002622029 342:31.145943389955413 344:0.1730835989420147 345:0.1730835989420147 346:1.870331932003728 348:4.638877134746261 349:4.638877134746261 350:0.1825928393869182 351:4.65978319087031 353:8.115224816149958 354:21.25786450587906 355:31.59181410546725 358:31.66738024780801 359:1.9187144591461722 360:4.723207222425731 361:0.19921205685777635 362:37.37844205460578 365:4.766088702105282 366:0.20613747505344415 367:8.328254715780343 369:0.20966113119493318 370:55.713128332019366 371:1.9936730256197637 372:2.006453637857666 373:32.206810108918404 375:4.875452178889562 376:0.2204803520157604 377:0.22417077904980012 378:32.36440201898893 382:56.301834286998535 383:17.164548094783072 384:2.084932246548182 385:8.614241862376636 386:0.24327080841665139 388:2.1117949623683634 389:5.033972509074994 390:8.679747192970797 391:2.152771449452009 392:70.23427947959267 393:12.90473897755017 394:2.18055434946393 395:5.175163998831277 396:2.194588098053752 400:2.2229448704058483 401:5.247697034330861 402:13.16791367706908 404:17.855853332440407 407:13.212641252287478 408:17.855853332440407 410:0.29377659399469247 412:17.911091175326085 413:0.29377659399469247 414:2.2808425982134746 415:28.286454134237076 416:5.34650452898006 418:2.2955695483739658 419:5.371590983570173 420:0.30750101124266765 421:9.124229205401818 422:5.371590983570173 424:2.3253336862285545 425:2.3253336862285545 430:34.21036573138766 432:5.447798752959837 433:2.3555185858428773 434:18.249125411622817 435:0.3265278157590946 437:9.267938203663311 438:0.3265278157590946 439:2.386133014758901 440:9.341099556202545 441:0.33636279021298726 443:18.422539223427144 444:5.525463926198533 446:0.34641817626060095 448:0.34641817626060095 449:13.769936892246626 451:2.4328798883480496 452:40.980737443949465 454:2.4806453749198205 455:0.3619248565786851 456:29.318660705395185 457:5.658271932651138 458:13.96465441976274 459:0.3672091477686287 460:0.37255218254175093 463:35.22037021116885 464:18.90019394234205 466:0.37795460293297656 467:47.61385594540878 468:0.38341706188428887 471:2.562609331452065 472:5.795488103439634 473:5.795488103439634 474:35.604001311301154 475:24.30373517183441 477:0.39452475976914864 479:2.579367099382561 481:0.4001713594330635 484:2.6132585444668366 485:19.21064322142779 486:5.880036487714424 487:5.880036487714424 488:0.41165354783158314 490:0.4233925108883152 492:0.42936012536076756 493:0.42936012536076756 494:10.001197909018922 499:0.4476646531829753 501:2.7722633708541182 502:0.4602103062165864 503:0.4602103062165864 505:10.209580320036885 506:2.7906175384010314 507:0.4665883659866894 509:42.97678516072701 510:2.8091151277819426 511:2.8091151277819426 512:10.29491806552508 515:0.47955917116861085 516:10.381431413313045 517:10.381431413313045 519:2.84654753637759 520:6.267247859428845 522:0.4928220278007234 523:15.071129633468258 524:10.425137969275228 525:2.884574848405036 527:0.4995652123309183 530:2.9038161911488447 532:10.558102140223543 534:20.343111891184467 535:6.393759100165388 536:0.5132797121050878 537:15.2998394399984 540:0.5202529269089357 541:0.5202529269089357 542:20.48494494873265 543:132.8562634485933 544:0.5344361701187639 546:0.5344361701187639 547:6.491109291530549 551:10.739838174489917 552:0.5416482079058359 553:44.44038762229442 554:0.5563182847618348 557:10.832687671097645 558:15.65510996899588 559:3.063469463449651 564:0.5637784519929954 568:10.926904466822773 569:0.5789545202906518 570:0.5789545202906518 571:0.5789545202906518 572:20.997243620033956 573:3.1050486280011986 575:15.838554137821825 576:21.14837639279296 577:3.1687390893239407 580:0.6103616574029856 582:3.1903312331329845 586:3.212108486040475 587:21.379261717297286 588:3.234073392909771 589:0.6266118906944717 591:0.6266118906944717 592:16.217861980617602 594:0.6348780604119737 597:0.6348780604119737 598:0.6348780604119737 600:6.939601590789233 602:11.318196727422103 604:0.6348780604119737 608:11.368813905232455 612:0.6602566120817157 613:0.6602566120817157 615:0.6602566120817157 617:3.323862335219102 618:16.4805003065245 619:0.6689140380109787 620:0.6689140380109787 622:33.7270703560092 625:16.54744517151899 626:11.575307963115883 630:0.6865342711168754 631:0.6865342711168754 636:3.4168717012232666 637:7.200985811962056 638:7.2395782859697 640:3.440649236705549 644:16.820594367860352 645:0.7137504239403845 646:3.4646430408943236 647:47.32050235975708 648:3.4888563301754103 649:0.7230382133245279 652:11.897785033435015 653:0.7324365522884976 654:3.5379545924528304 656:0.7419471034531524 657:3.5379545924528304 659:12.008879851014237 660:0.7515715672376565 661:0.7515715672376565 662:0.7515715672376565 664:7.43754235717004 665:0.7613116830958069 668:0.7613116830958069 672:0.771169230314203 675:0.771169230314203 677:0.78114602998309 678:3.6389347530246563 679:12.17909208510378 683:0.7912439455551018 684:0.7912439455551018 685:0.8014648846112387 688:3.6908749607753246 690:35.26325805357231 692:3.7172210353665553 693:48.70639606505137 694:29.228460116547947 695:29.228460116547947 696:12.4130266081855 698:3.7438231226113357 701:35.64190063670501 703:42.21457715331569 704:0.8328856086958942 705:0.8328856086958942 709:17.696260425742427 710:0.8328856086958942 712:0.843618648074906 714:0.843618648074906 719:0.8544849603288481 720:3.8252074371319873 723:3.8252074371319873 724:0.8544849603288481 725:12.65542823366752 726:3.852876072821988 728:3.852876072821988 731:7.905108738583963 732:3.852876072821988 733:49.5232678956083 736:0.8766262700973291 737:23.722145538246345 740:3.880822503524696 742:0.8766262700973291 745:0.887905841268355 747:7.995327641206878 748:3.9090514183613783 750:12.843132231245335 752:0.8993278355656211 753:0.8993278355656211 754:0.9108946878684632 756:3.9663760592836215 757:12.90687624921253 759:0.9108946878684632 760:0.9108946878684632 762:3.995481779360464 763:12.971225376278138 764:8.133935167874897 766:0.9226088959133522 768:4.024889979196003 769:13.036190278753313 771:4.024889979196003 772:0.9344730230291687 773:0.9344730230291687 776:4.0546059898567295 777:0.9464896993686941 778:0.9464896993686941 779:8.228616081025985 781:18.584593873996337 782:18.584593873996337 783:18.584593873996337 785:0.9709915736544941 786:0.9709915736544941 788:0.9709915736544941 789:24.633139315167824 790:8.37421562485574 791:0.9834823918155084 792:8.37421562485574 794:4.145656357487293 795:13.30243114932342 798:4.176659840063516 799:4.176659840063516 800:8.423737879030927 801:0.9961370051563105 802:0.9961370051563105 805:4.208000025645322 808:4.208000025645322 810:1.008958419016462 812:1.008958419016462 813:44.54730258733186 816:1.021949723272773 817:1.021949723272773 819:1.021949723272773 820:4.239683178842888 827:8.575401717648951 828:59.378297948887194 831:25.174482030177447 834:1.048454795428596 835:8.627021368459568 836:1.048454795428596 840:1.0619751881651003 841:31.636725893398964 843:8.679190584021821 847:1.0619751881651003 848:4.336855785381461 851:8.731920038009884 853:67.64897018467877 855:4.369977093854326 858:4.403475482307733 859:1.0895689705952818 860:1.0895689705952818 863:1.0895689705952818 865:8.785220718431466 866:1.1036495781917566 867:1.1036495781917566 868:13.942189334752596 870:4.437358381893344 871:8.839103939578516 872:8.839103939578516 875:25.744159802694274 878:8.893581355391785 879:92.55369834793804 881:14.017075256165537 885:1.1179243205843388 889:8.948664973174866 893:1.1470718594817555 894:9.00436716782709 904:14.16931367712775 906:1.1619527801803347 908:1.1619527801803347 909:32.5988845491823 912:1.1770440935854003 913:4.612816685066288 915:224.44447816260433 916:9.117678717492446 917:61.607344154888416 920:1.1770440935854003 921:1.1770440935854003 922:9.117678717492446 925:4.649175783467897 927:4.649175783467897 928:1.1923501834625003 929:1.1923501834625003 931:1.1923501834625003 934:1.2078755718130485 935:9.233622953815262 936:20.26353067639666 938:1.2078755718130485 939:4.685978157129062 944:1.2236249249685058 946:1.2236249249685058 947:1.2236249249685058 948:4.723233289270132 949:1.2396030601180017 956:1.2558149512216086 964:14.813795673075248 966:1.272265736445342 967:55.34737967737676 968:26.980901366998836 970:1.272265736445342 972:40.787082773582206 973:9.535767712410845 976:4.8769821275154595 979:1.288960725025549 983:123.14308723467761 984:27.245829520223797 985:1.3059054051836136 988:1.3059054051836136 989:1.3059054051836136 990:27.245829520223797 992:1.3059054051836136 993:27.245829520223797 994:1.323105452462471 995:1.323105452462471 996:15.071572856519758 997:1.323105452462471 998:4.956843605349337 # syndrome
1:290.36255057196416 2:225.61255197156325 3:151.02239064177348 4:35.38282231153113 5:2.57674497100374 6:107.23930213563723 7:73.5962205479078 8:47.98574978446964 9:29.652864865146135 10:166.84123541812625 11:52.034981006903315 12:68.83128954532627 13:604.5473915484101 14:58.918357729339746 15:148.13458888570472 17:23.96236484412451 18:21.821120287061724 19:16.0477524092799 20:843.983327760462 21:20.09741063066774 22:3.960552015432698 23:10.619046483049368 24:1.5477941591834359 25:1.422435070251825 26:50.04913786461071 27:1.753103303721891 28:47.689871561111254 29:0.12829758923486245 30:1.1942665254801499 31:50.114777657575736 32:124.96737501272204 33:5.908837779735161 34:8.249858719027948 35:98.64382017545972 36:79.20924780321491 37:17.204887756630097 38:251.49870649374364 39:86.41335057990138 40:214.2897978288619 41:2.666409811863291 42:18.273175519760372 43:117.89197698192274 44:0.0010945494336849597 45:13.07967276903118 46:204.80742995771402 47:35.728764369699846 48:1.7314562989896012 49:0.5574262279893396 50:358.57796487353966 51:24.63099216493474 52:90.18522065560148 53:0.47079936696164465 54:1.9193428160678867 55:1.93243138840175 56:14.556605403702699 57:6.049331414977488 58:2.0057309164952724 59:70.81489020119582 60:6.165824276583051 61:25.624075056203207 62:0.7249013242593494 63:0.03566209055726799 64:6.351687930221838 65:4.040999725706677 66:0.37094065085160743 67:6.501840852642515 68:18.884029605350122 69:0.04887120297964164 70:9.290474018288052 71:15.563163518234385 72:67.98028686441532 73:4.29572767938843 74:2.384423778876597 75:9.643620841463774 76:85.29527857326505 77:4.542868056744023 78:16.327416954444324 79:16.327416954444324 80:36.32372001553925 81:13.077926681433691 82:16.48108220954831 83:2.5705128490104454 84:10.050430823350636 85:24.101718406640284 86:32.48039578282399 87:0.22840566577770294 88:10.280942153269145 89:1.0721007499757025 90:77.26400761876218 91:17.061578409690142 92:28.75983883724251 93:56.604425116572806 94:10.458021684291019 95:0.13654034474695845 96:72.31218377312662 97:56.72553651054906 98:136.59875421027854 100:78.71224032642228 102:232.71492720668118 103:0.15661626334830472 104:18.01552800074672 105:39.12817357353121 106:26.074906102218456 107:557.2347205328275 108:69.6290585363237 109:22.131129269683058 110:18.400129706428462 111:1.3751924016516834 112:0.12395704411776637 113:39.976364748103826 114:8.454934042808366 115:18.79659197163603 117:11.78629989569695 118:27.116965672007176 119:36.02116677338999 120:19.11002980788133 121:0.09441396737767244 122:19.237543251663247 123:15.488842670447355 124:41.06964114809427 125:0.29529492941316055 126:0.2980962380539004 127:23.618784356194762 128:9.053909082473185 129:3.6454014290839445 130:3.6570075844158394 131:23.768440587723028 132:57.05866770967646 133:0.33916212457409994 134:121.41091846104642 135:9.2167631813939 136:0.3578493578150316 137:12.556624778377719 138:3.811283100507035 139:3.8234173762771486 140:0.04888555695282863 141:0.40068564122435496 142:20.514534510547737 143:20.58524960450625 144:6.6016783292916585 145:53.58533735363025 146:33.94434102279361 147:34.0447038676852 148:9.793963410287429 149:6.740908529402634 150:25.103269056290216 151:1.9280208032057087 152:4.087514752604627 153:20.944485271716974 154:1.9280208032057087 155:0.032381327462585395 156:4.126744441790992 157:4.139907651901818 158:54.416615483164534 159:4.206382739336274 160:0.49270479767191205 161:113.74148863779938 162:10.204360431088036 163:55.27378713579998 164:4.356599736126134 165:0.5375251935213483 166:4.384515725794529 167:50.387222675625296 168:84.17914427298534 169:21.808546330911216 170:21.964524561117685 171:10.490386815669122 172:4.541506511103862 173:0.009899788921427562 174:67.77330473026683 175:0.008898261229244529 176:0.6032690409627997 177:10.787056626264988 178:46.37586783557084 179:7.511105537623908 180:22.524686963373757 181:10.837582085480987 182:7.632507770651076 183:18.530600974322162 184:0.002741751472825168 187:27.4423319691215 188:4.85839729878728 189:2.4308452914235925 190:9.572284541636245E-4 191:19.085549332294693 192:15.127827211026542 193:11.442281221007844 194:19.276305108885026 195:8.05511799648767 197:19.353448162493795 199:15.358522173270318 200:33.08950462297456 203:19.947973778436058 204:15.87091784597972 205:2.796441965281043 206:5.4074555752404505 207:0.8968661000702457 208:2.8563690828826904 209:0.9030714517534386 210:50.28689596053943 211:20.487341511539615 212:5.58769186998602 213:0.006102357590860936 215:0.9474832572184831 217:0.007543154587361184 218:16.520868566731625 219:0.009146666196663591 220:35.21958933103962 221:12.67367259086498 222:9.04448767246762 223:1.0071760805138859 224:0.013537857182742767 225:134.85356011594052 227:5.852100901489513 229:5.910695833486349 230:0.017248682306835596 231:21.410732086730043 232:35.98779973303445 233:13.027580602500691 234:0.01971214005831387 235:9.329853095216231 236:6.030035180204063 237:6.050209653710004 239:817.7097881664414 241:89.66621112847326 242:1.1510699227924022 243:1.1510699227924022 245:6.2355668588471485 246:42.119156035445485 247:6.277707567266426 248:3.4003518701812534 249:22.162186158804147 251:132.27168344044904 252:3.458993066359656 253:22.406314714692694 254:1.2374081565816901 255:1.2455285586124316 256:13.816789201315308 257:22.604988426032772 260:3.564278685029613 261:3.5796038732810533 262:1.28683575002557 263:18.25467127254035 264:3.6260169568202727 265:0.054967739817694025 267:49.32424181488996 269:0.0596441697292814 271:14.33345412458543 273:6.812570546676095 274:23.43144971139173 275:1.399984535364116 276:1.4090480579543239 278:39.107654145836214 279:0.0769000890717467 280:33.736965645966876 282:0.08067050797762366 283:1.4645616755630104 284:7.05272676795952 285:69.02584213373649 286:1.474006444491852 288:45.27121926068343 289:10.798012873216035 290:14.961977213606854 292:82.68906140582223 293:0.09686993942883974 294:146.380810984861 295:0.10120778936356538 296:0.10342113333441351 297:24.370498106452185 298:24.370498106452185 301:1.5918438141245688 302:0.1102416121799371 303:0.11257603969477764 304:1.612322707684977 305:77.33083068776064 306:4.183982874915526 310:11.30380545304451 311:1.6646221591026473 313:15.54908656918111 314:1.6646221591026473 315:11.373926876660601 316:41.13737925866046 318:4.314789258275246 320:0.14034714203873191 321:0.14306874727210683 322:20.4705161672726 323:11.588317549076168 324:1.740588035874598 326:20.52383505967177 327:1.762903931563423 328:20.577402195872832 329:0.15429799517884057 330:15.992019848306978 331:0.15429799517884057 332:0.15429799517884057 333:30.835639896009905 335:16.083135685079565 336:136.91739511076256 337:4.530394055743287 338:0.16608970239163207 339:0.16608970239163207 340:0.16608970239163207 341:7.959522168804718 342:7.988571294652574 344:0.1753142064307316 345:42.4657436733118 346:1.878781344518446 347:31.493663965261682 348:12.074806563855391 350:48.665397031544586 351:16.504229543696916 352:4.67445619402508 354:1.9150025260098087 355:4.695496217681533 356:8.166060776830715 357:0.19143895795591478 358:4.716654229551302 359:4.716654229551302 360:12.23095591857211 361:0.2015788177000801 363:43.21292805678092 364:0.20503835228756725 365:1.9643970718635364 366:49.39246409540801 367:0.2120789502585638 368:8.349241199336369 370:0.2156607499528939 371:12.430702394753245 373:8.411619905386639 375:0.22294922952458165 376:0.22294922952458165 377:0.22665667614350626 378:0.22665667614350626 380:12.635735387328873 382:0.23419994061454452 384:5.002944852524574 385:44.389777826362405 388:2.1205677451491254 389:0.24981126586595795 390:0.2538258534449443 392:70.32394346394001 393:17.511202816689096 394:2.1894122317410822 395:17.671594925018237 396:2.203463000420505 397:5.190228454088525 398:5.238470563467908 399:2.231853812959906 400:263.28272691434273 401:0.2876202365603335 402:13.19542268405317 404:28.180370044353207 407:9.005214169598377 408:0.2920611628348326 409:28.180370044353207 411:0.29655182901135807 412:0.29655182901135807 414:2.2898196215740114 416:5.361688125641512 417:13.375934360728962 420:34.085831777229934 421:0.31032730698130107 422:0.31032730698130107 423:9.145624168243597 424:0.3150220104756135 425:0.3150220104756135 426:5.437471122310552 427:0.3197690316250031 428:0.3197690316250031 429:0.3197690316250031 430:13.514056771779067 431:23.352397426814324 434:2.3645807109763286 435:0.329422193007295 436:0.329422193007295 437:0.329422193007295 440:0.33929120848482397 443:2.41071730447066 444:18.4564394087188 445:13.702012256667887 446:34.80594104539933 447:2.4420271160519342 449:2.4420271160519342 451:2.4420271160519342 452:2.4898436646466684 454:18.752389468143726 455:5.673659775938185 456:2.4898436646466684 458:9.587636147704384 459:13.9924527764476 463:18.87325164079065 466:2.53871213933255 468:0.3864986661376182 469:0.3864986661376182 472:29.78330516374352 473:2.5718927251942674 474:29.86846279678106 475:9.781717931989764 476:9.781717931989764 477:14.242718119506607 478:0.397640405736756 480:0.397640405736756 481:24.418077820472952 482:0.4033040264700295 484:0.40903040702578064 485:2.6225930009964347 487:14.345022009606772 488:0.4148202566995646 489:19.435754182620023 490:5.981893638175064 491:2.674442468212386 492:2.691987850017022 494:0.43257789755697307 497:0.44474723163034474 498:10.105537469275486 499:25.02727032889499 501:0.46351318447438977 506:2.8001222074041427 507:2.8001222074041427 509:0.46990826560924376 511:0.47637462246071544 514:6.251916457177332 515:130.69891521203684 518:0.489524613709819 519:6.282993146791033 520:37.18268040887455 521:0.49621001333925424 522:2.8750586730220338 523:15.099285436387284 524:20.16831374427113 527:0.5029702191013777 529:0.5098061551099687 530:2.913422988975283 531:10.580109861315153 532:2.932835665557168 533:0.5167187620678076 534:0.5167187620678076 535:25.83411583711981 536:0.5167187620678076 538:6.441799698721268 540:0.5237089985269706 541:20.44821275875811 542:31.7860972551428 546:26.08687031894317 547:20.591060148303796 548:3.012068752979869 549:3.012068752979869 550:0.5451553446999662 551:0.5451553446999662 552:50.90270347505025 553:15.5632947309998 554:397.14480596146933 557:15.623150307993267 560:10.901749784869962 561:32.2833049681553 563:0.5673366539734896 564:0.5673366539734896 565:3.0732124351430894 566:3.0939324745810364 568:65.21736360413992 570:3.1148256435751795 571:15.805320577718806 572:0.5825467662241125 573:3.1148256435751795 575:3.1358942432370367 576:103.13554160343536 577:6.812762733923271 578:26.877685246365523 580:0.6140219913652089 585:3.2219706119981875 586:6.883658101565497 587:0.6221175409122848 588:21.49203699851145 591:21.49203699851145 592:21.570750235295232 595:3.2661247214836666 596:21.570750235295232 597:0.6385894606445819 599:0.6385894606445819 600:6.955687316134593 605:11.391111000620347 607:0.6469684284298737 608:0.6469684284298737 609:11.391111000620347 610:3.311050500667598 612:3.3338095722624357 615:7.065927107001113 616:0.6640190791165292 618:0.6726935271801937 620:27.625496580975017 622:7.140933207018313 623:0.6814692831727884 625:3.379934201988174 626:7.140933207018313 627:40.09368206309164 631:0.6903478050747509 634:7.217190694022431 635:3.4268870279126875 636:16.71152837168263 637:3.4268870279126875 638:0.7084191371896457 639:7.255800190648957 640:278.04428620617523 641:0.7084191371896457 644:3.474692412722427 645:0.7176150253572686 646:7.294736517372836 647:0.7269198372964963 650:0.7269198372964963 654:0.745862772547937 656:0.745862772547937 657:7.413555821134788 660:3.5729638306002283 662:17.13142861823908 664:3.5729638306002283 666:7.49449528830548 667:0.765261397454443 668:0.765261397454443 669:22.73937542499312 674:0.7751359674117532 675:22.82800067383219 677:48.292704983216936 678:0.7851297897525273 684:3.6749664042526446 686:3.701077536920239 687:12.31762145693041 688:0.8054826899339839 690:35.31067000124818 693:12.376374079552015 694:7.746085493045075 695:0.8263355432921579 696:17.648628289441305 698:48.92682777035128 699:3.780939013907277 700:3.780939013907277 701:7.789358377027432 702:3.780939013907277 703:17.725097123306806 704:17.725097123306806 707:0.836954482677779 708:7.789358377027432 709:0.836954482677779 710:23.375810844527926 713:7.833031155908685 715:42.414081778999304 719:7.877110440934713 721:7.877110440934713 723:0.8585878803288199 724:23.564836474593154 726:3.863180786806712 727:7.921603008572343 729:36.07807146197912 731:3.863180786806712 733:3.863180786806712 734:0.8807632362654556 736:0.8807632362654556 740:0.8807632362654556 741:12.740123862931203 743:12.802705595484365 744:12.802705595484365 745:0.8920598305740788 747:8.01185595739632 748:0.8920598305740788 749:0.8920598305740788 751:3.9479234092957407 752:0.9034988479416224 753:0.9034988479416224 754:8.103847737837809 755:24.052499076565653 756:3.9767488659529944 757:8.103847737837809 758:3.9767488659529944 759:0.9150827233475057 760:3.9767488659529944 761:72.35772523128746 762:8.150514553892704 763:18.362231448524042 764:0.9268139547460926 769:0.9386951050380147 771:4.0352968323195695 772:13.058981036899787 776:13.1245896891704 777:18.529022333696954 778:13.1245896891704 779:4.0650298661617175 781:0.9629177539060341 783:0.9629177539060341 784:4.0950761840147765 788:24.563283691081484 789:8.39088012791485 790:0.9877725672106811 792:8.39088012791485 793:0.9877725672106811 794:0.9877725672106811 795:8.39088012791485 796:13.393521128010711 798:1.0004442039130903 799:4.187151810277151 800:4.187151810277151 801:8.440419405585411 803:18.87238145514027 804:4.187151810277151 805:4.218509019214036 807:1.0132826413765452 808:13.462438378730479 809:18.960346601096003 815:8.541036833124641 818:98.749804982279 821:1.0262909691684903 823:1.0262909691684903 829:4.2822587824205876 831:1.0528300882967412 832:1.0528300882967412 833:8.64377098935831 835:25.209829105559656 836:1.0528300882967412 837:1.0663675045733454 840:1.0663675045733454 841:31.678298764098162 844:13.745232007217032 846:13.745232007217032 847:13.745232007217032 848:13.745232007217032 849:13.745232007217032 852:4.380571205498368 858:25.548106430607113 859:4.414086617627996 860:8.802021410466615 861:13.89109880272103 863:1.093995334402835 865:1.093995334402835 867:4.447986541039033 868:8.855921655296406 871:19.601780061870734 872:4.447986541039033 873:13.965201399756353 875:8.910416095135902 879:1.1223847319322844 880:25.779591997532034 882:1.1223847319322844 883:14.040104345161746 884:8.910416095135902 885:8.910416095135902 886:4.48227862865467 889:1.136874515746882 892:1.151566318518116 894:9.02123595521995 895:4.552071072982201 896:14.192376813907334 897:26.01608116723277 898:19.891461093289248 900:1.151566318518116 903:1.151566318518116 907:14.269780375774465 908:14.269780375774465 909:1.1664642630114936 910:46.544071812085356 912:39.620827687547646 917:9.134581552781555 918:1.1815726003510407 925:20.19081788262046 931:9.1922346604783 933:1.2124381264517725 934:4.6967254835172065 937:26.504927578865008 938:20.29286105866255 940:1.2124381264517725 941:9.25055983725122 943:14.588266171264562 944:20.39607388209041 946:1.2282045036524978 947:4.733997639872 948:1.2282045036524978 949:14.670201997621879 950:9.369284698735681 956:9.429714734335844 958:1.2604285779948685 961:1.2604285779948685 963:4.848630190564878 964:4.848630190564878 967:27.016503803144445 971:27.148191206651564 972:40.83512460023998 973:1.2936084000341324 975:1.2936084000341324 977:9.552789716586064 980:27.148191206651564 983:33.9928586415656 984:4.927504029071304 985:1.31057010441742 986:1.31057010441742 989:9.615468171480178 992:9.615468171480178 993:4.927504029071304 995:1.3277871759580284 998:1.3277871759580284 1000:9.678930569442135 # enfant
1:447.7194421863883 2:101.10445530275726 3:173.5164968190502 4:83.50281217888099 5:105.6440416406572 6:61.07594961715175 7:70.78436082375102 8:1.1801336417626174 9:156.22365200389137 10:89.93843370009606 11:60.62478692127621 12:119.73553347099494 13:71.30281505198214 14:133.42337852853603 15:109.28448007572555 16:23.96236484412298 18:75.68011525547661 19:1.7811796160874964 20:3.1985394202704853 21:65.36881157201432 22:5.998830433954192 24:6.6208359330415085 26:150.23694486992574 27:21.6184117807886 28:238.84935236067756 29:36.50398435060814 30:10.262609724101045 31:1.0126219658764575 32:2.2837886345140337 33:0.9765780482043501 34:0.9843017866066914 35:23.62440627511154 36:1.047657452787306 37:3099.307969900932 38:66.91249489736191 39:6.693749700782812 40:36.54020124118784 41:63.49081214915935 42:15.350129582540122 43:10.16755599842763 44:160.1966085978472 45:61.92574139924197 46:1.6279489317823095 47:20.62602166352712 49:204.91439281865675 50:0.012710581606717267 51:0.4568482267321487 52:8.509257715861255 53:6.0036119185817105 54:0.6656739309077369 55:6.104475418322927 56:18.18242717287595 57:8.807092664722065 59:525.3394521211087 60:56.75544756736678 61:66.78366394590775 62:0.36423560016821355 63:72.66941640517432 64:9.18348276003422 65:6.498674214674982 67:2.296541980002782 68:6.66378441221288 69:4.312365548346833 70:31.009731194332858 72:15.815405618705302 73:31.271210120194354 76:0.9537419432341515 77:40.934863924839604 78:50.46880203569138 79:32.23410768111561 80:24.163020633526347 81:36.79572894900394 82:46.0076851472742 83:306.96667732370355 84:10.237432628165918 85:28.484201895661478 86:2.730887951182575 87:33.0390914499649 88:4.960011724392741 89:72.2740370526682 90:2.8278104442055287 91:78.04829143247662 92:259.5600005644916 95:1.1707378589747615 96:10.687027955744538 97:7.722616845989367 99:84.84448282407992 100:7.939308174951663 101:7.9732609807083605 102:14.33002518226739 103:265.20650267751506 104:0.13681670817136285 107:5.593864750045543 108:5.593864750045543 109:0.12279091634071797 111:3.2992989372129466 113:35.75734688666053 116:0.09521469039223412 117:77.58581443459077 118:0.29623602493709345 120:12.097744674805385 121:0.08316395086785462 122:84.04433162396724 123:0.07929770254289863 124:36.76507425013563 125:3.5900803953130445 126:208.06054000200348 127:6.235679039342828 128:19.926622986768997 129:16.11681675645583 130:9.256803869651698 131:0.3609085658661586 132:16.174810271892532 134:0.05774943141045307 135:47.57991202327343 136:116.47213311231245 138:12.881171456533322 140:3.980056162328487 141:16.740947399852043 142:38.666520242344255 144:6.732155649865228 145:0.45245614925814187 146:9.915091384218195 147:9.959565717997464 148:4.158265493431409 149:49.331772680326445 150:13.432795794677416 152:6.889869692333243 153:25.44827043060935 156:71.4183796495039 158:0.023865535172584475 159:7.051934235756076 160:0.019523104748335674 161:0.5217115761074023 162:50.45722720693252 164:2.166294866816227 165:0.012612022323965043 166:2.1846299891278433 167:2.1846299891278433 168:10.513930374418454 170:73.51660126689431 171:0.008949243942919488 172:0.6208359925856567 173:4.641470738372388 174:2.2976804116198375 175:80.15938573996708 176:0.6347086869074487 178:18.554121990988918 179:68.8823660328639 180:4.760194737817886 182:81.24750060633622 183:36.998808206411454 184:23.213157656795058 185:469.08312836933464 186:47.5700717746597 187:58.53362999433402 188:15.04399701061844 190:76.5333108474056 191:0.7595379896831073 192:5.104384882443726 195:28.43223725506641 196:19.517291665032793 197:0.7976274103835248 198:1.1365651791077398E-4 199:0.8087777908690572 200:2.5989885387613494E-4 201:3.556659908259303E-4 202:2.6932560897797218 203:8.576864056087555 204:5.477057872115003 205:8.670651076674707 206:61.488850625111404 207:12.357662262423375 208:0.0060151566777820195 209:12.387595123694544 210:0.9524528190438184 211:0.9652932446259845 214:192.14772261817254 215:184.60225566116281 216:3.026777369154487 218:356.54615719226365 220:21.16337607340321 221:5.881948224408899 223:1.0453535999988741 225:121.78174274808764 227:75.83822604298072 228:1.080298772343622 229:6.01824022511923 230:3.236049794167717 231:41.54997140106474 233:47.08135775836419 234:0.024556786139270523 235:26.409781236136038 238:0.02648710572528043 239:0.02748290331063974 241:6.261000843537325 242:59.41052019170844 244:13.53992396167387 245:6.344608721362188 246:191.41649014750243 247:0.03859627243848479 248:0.039826206275426615 250:1.2381048148632623 251:18.081311048068724 252:78.80994485814765 253:0.046310915368553904 254:1.2784870229929386 255:3.5792554515124237 256:48.9648473853033 257:32.719536708782094 258:3.6402147527035367 259:3.6402147527035367 260:86.13438756803095 261:43.662973231406134 262:10.200207506771473 263:0.05788527209054712 266:55.495909907368535 267:0.0642476728761201 268:87.05719953373548 271:28.43321423189136 272:6.900527176294143 274:0.0781779654231025 276:115.59931838661885 277:14.667281852722674 278:0.08576932086352933 279:10.719872434521996 280:0.08576932086352933 282:7.11604164409517 284:0.09379466077513308 287:34.478195564796835 289:24.28203741529928 291:4.083582918222991 292:0.10667517413160517 295:0.11120022718252863 296:0.11350717296089533 297:52.06588721795549 298:24.621686237131772 300:19.86631302553155 301:4.208479708477807 304:24.911478804100167 306:7.548267798606082 307:0.12798539408730164 308:58.747554381493366 309:119.86542628647636 310:59.07496492493744 311:4.3379169302264895 315:35.81008898405649 316:0.1435928243345032 318:135.6252636220487 320:1.7644000510911804 323:7.84722006694512 324:1.7866277124849077 326:36.35685922643837 327:1.8091308194891627 330:168.0673093461175 331:20.849755762534482 334:0.1692441747184995 335:0.17226768342050716 336:926.9432578091821 342:12.071907240917213 343:0.18792756944410383 344:4.672820367419822 345:4.672820367419822 349:147.02262403791764 350:21.40311861052065 351:16.689298228245576 352:0.20112520903096215 355:0.20452035986603115 356:8.28230993098378 358:8.312530180116054 359:12.342405885266361 360:0.21142792916102254 363:1.999653117081508 364:2.0122152883528606 365:2.0122152883528606 368:75.68177436075477 369:2.0375838269332585 374:22.043752415144432 375:56.45191763368908 377:8.591863468054934 378:4.995333565339278 381:2.1156973066304197 386:8.75303483253337 387:5.10910931585816 388:0.2643904253899385 390:235.2499845289969 393:0.2768521331694769 395:13.215438324578741 396:22.84871601854496 399:58.283956719125115 400:2.281544254389433 401:28.361379420399466 404:9.123897221213433 406:2.3105143941376736 409:13.393293414132716 415:9.193877133362651 418:0.3214805147353169 419:28.74358675284049 421:52.60307003332491 422:2.369662747810412 426:621.2041797326328 427:0.33584599974370893 429:0.33584599974370893 430:34.55456903546376 431:5.547972643471546 433:9.372472024987479 434:0.3407394925755057 435:0.3456863906186349 436:9.408833218656968 437:9.408833218656968 438:0.3456863906186349 440:18.64497176468123 441:0.3557426365913458 442:2.461531119015785 443:5.625969724832696 444:0.3557426365913458 445:53.33685707164321 446:0.36601929499452174 447:2.4930281623297454 449:0.36601929499452174 450:18.76249436534496 454:29.62309005463495 455:2.5411255599043945 456:18.941389908457907 458:5.786524456496115 459:5.786524456496115 461:0.3927064862335439 464:60.96765370920802 467:14.296588945469253 469:0.40379264133147796 470:14.296588945469253 471:0.4094264399956398 474:9.90236692237245 475:24.568090601382043 477:9.90236692237245 479:0.41512161580945073 480:0.41512161580945073 481:185.8132347943011 482:5.953497411620917 483:239.15407973146358 485:0.42669885256022566 487:5.981980579636461 488:14.552032151437157 489:0.44454256237863293 490:0.44454256237863293 493:0.45062081683058575 494:10.144195054026303 496:6.157002755573192 504:0.48202420030257265 506:20.086512112304916 507:43.364777437919024 511:2.8716974650847678 512:804.073646500025 513:15.08805535805701 516:0.5084101102367814 517:0.5084101102367814 518:43.72017516451864 520:0.5084101102367814 521:10.569241532631873 524:2.928400182192448 526:15.312576193017193 531:15.427147451757252 533:15.427147451757252 536:20.568863651886208 538:31.94914607569037 539:0.5430626006734355 540:10.747597408222862 541:10.747597408222862 547:32.14481376260397 548:0.5647898123991331 549:64.97234189162063 552:6.628312794306161 553:0.572194143492647 554:32.44340118717976 557:15.78058290816906 558:38.695955691152534 563:38.695955691152534 564:21.074800212408704 566:0.594907673620827 567:6.763013173234537 568:0.594907673620827 570:6.797333386129711 571:6.797333386129711 574:32.85139489240819 575:16.024738320506078 577:6.901897832900404 579:3.2333130176437046 580:128.4803446416457 583:0.6426882406628878 584:0.6426882406628878 587:73.9646581784478 590:0.6509705929983948 591:52.86670063443203 592:21.763589157430903 594:3.321245065803546 595:3.321245065803546 596:0.6593474092136387 598:0.6593474092136387 609:89.63207128637549 610:11.56625502482665 611:33.70363560014792 615:0.6850579023093368 616:3.389210791757278 617:11.617782147694605 618:33.92475566102703 619:3.4122646894057915 620:11.669717516054677 628:229.7998654848669 630:53.95372232185447 631:0.7116675048917804 632:22.24923677789633 635:166.14315237124407 637:11.828032707957941 638:3.506550934850513 641:0.7299260889100291 642:491.0062230952561 643:11.881661331167548 644:7.385088747591965 646:0.7392156033798963 647:11.990242319742261 648:0.7486140417191335 651:0.7581230299804986 653:12.0452079929746 656:17.219498260566883 658:3.6293013138956125 659:34.96354811713882 661:12.156524111046352 662:0.777479344019271 663:0.777479344019271 669:35.08366351384463 675:0.7972983073354228 676:3.6800090523215956 677:7.667873799757453 679:3.705721649816763 680:3.7316783987073245 683:12.384898376845635 685:0.827925913548065 690:85.92127105100919 692:0.8383824801673943 695:17.808869681266657 696:17.808869681266657 698:0.8489660234898113 702:0.8596785915679308 712:12.681774299279958 713:3.8652628285675754 714:17.962672309590292 720:137.1640317399612 721:3.89276889510593 723:42.859753633081496 725:0.892611687501841 726:12.804289663826738 730:29.94603134856822 738:3.9486052668056413 741:3.9486052668056413 742:0.9038618619249716 749:0.9152520858186808 751:0.9267847330755667 756:72.79523544642383 758:0.9384622386758271 759:0.9384622386758271 760:4.034490782406227 763:0.9502871002554775 765:0.9502871002554775 772:0.9622618810380547 773:4.093226009774912 778:0.9743892112735922 779:13.251417915714843 780:0.986671791579165 781:8.385799780453295 782:24.65501196529651 783:0.986671791579165 784:13.317758171794322 785:4.183651476444754 788:4.183651476444754 789:44.57040567826816 791:66.50589692821201 792:1.0117138670451187 793:4.214435006331021 794:4.214435006331021 800:13.520723881493653 801:8.533205999503442 803:13.520723881493653 810:8.583348689661225 812:19.122086088219874 813:1.0374112044806327 815:1.0505131639481875 819:1.0505131639481875 820:13.659444661736822 822:1.0505131639481875 823:45.068791014312154 824:19.21102703951781 825:4.3087937938907945 833:143.6057760492324 836:13.801014906341203 841:4.406298368530347 842:8.789211984789874 843:1.090870596192197 844:38.60943040461928 845:4.406298368530347 848:19.483313509026118 850:19.57595623389264 852:4.439530333654907 853:1.1046847920596345 855:1.1046847920596345 856:4.439530333654907 859:1.1186856915808325 861:32.17727499147647 865:4.4731393787763185 866:14.093153216990894 867:14.093153216990894 873:1.1328769560056993 876:4.5415186565922 878:4.5415186565922 881:14.168149796115172 882:1.1472623552531145 884:1.1472623552531145 889:4.576304426241395 893:1.1766312090961044 896:20.05413691598489 897:14.320609533323628 900:4.611498368402076 902:1.1766312090961044 909:14.398106729511506 912:4.683144527145826 915:4.683144527145826 920:1.2068247587714074 923:1.2068247587714074 925:4.719614284076891 926:14.555724915470684 936:1.237877553616182 937:40.224407324801824 940:1.237877553616182 942:4.793893107433334 943:1.2537375654872156 944:104.0548681211317 945:1.2537375654872156 946:1.2537375654872156 949:9.46366306493544 951:14.79899652657211 954:20.663719713212007 956:1.286148909770669 960:140.86642907522634 961:9.52418673583519 967:27.21439879743126 969:1.3027103543123435 970:9.585443219787463 974:1.3195160023404706 976:34.067972632191385 978:105.56193461033868 979:9.647448989589483 982:1.3195160023404706 983:15.136999990953912 985:1.3365713424951275 987:15.136999990953912 988:34.22543802421827 990:1.3365713424951275 992:72.03745737507194 993:1.3365713424951275 999:9.773777114956552 1001:15.22408596841974# cardiaque
1:574.4465570279468 2:173.92796835833462 3:249.8282525443373 4:82.76003374043371 5:40.67893402139606 6:32.86211764513519 7:201.63211906162002 8:65.54311941332158 9:2.780147990954328 10:110.93287420438838 11:7.573813452686917 12:117.60441170599003 13:15.474210557271649 14:38.129680844284884 15:2.994581701959054 16:16.047752409279596 17:1.781179616088537 18:14.354786391622442 20:11.874038219180246 21:46.22026272699692 22:4.412704171254699 23:14.115654282432448 24:1.6552481051684198 25:259.6391576358616 26:21.538350493429565 27:101.56095897155059 28:2.068490382643868 29:5.775647825674295 30:23.078315999308273 31:35.30115614475161 32:0.030092582595269084 33:1.1053791558102384 34:0.028348300352551606 35:6.479955406852865 36:21.257658076849772 37:2.691733430521602 38:198.68966927320733 39:9.618231178995629 40:25.85313224764385 41:134.43160039138343 42:75.26631556229938 43:5.461607528297922 44:53.253555689052966 45:116.57024434859649 46:20.698863486481958 47:80.33588704822053 48:113.79814224936719 49:42.17511197492855 50:8.809986601316247 51:8.871802455700434 52:47.14029401555187 53:25.937847230830098 54:18.656055366531017 55:18.70614956604376 56:4.136733914418757 57:43.420830236983306 58:57.798604685566744 59:0.8132756572004369 60:22.80953061328476 63:23.220504984662636 64:23.220504984662636 66:74.41158302487274 67:54.50515962848118 69:7.035029291651318 70:7.063568345898533 71:13.006853294970371 72:50.0251675751632 73:10.002890752541896 74:36.8438428388687 75:32.631360053436644 76:28.44527252173144 77:20.756934588285507 78:13.675624749363276 79:0.2066908188480342 80:20.961633822592972 81:17.275457529346202 82:10.574620508318262 83:0.14686767336719417 84:29.204171815805633 85:78.42407752253554 86:0.17872062646556702 87:10.845840132218965 88:38.493783857886484 89:52.90359024945904 90:5.288169299235408 91:29.8805082174743 92:11.024748128011591 93:108.74354310651472 94:5.3394598000450575 95:11.085200654193969 96:8.065278348029647 97:25.8636470296805 98:18.05336761227384 99:0.133621490623842 100:59.35478386303711 101:8.31892042252255 102:39.74440707612134 104:1.4649136206848212 105:1.483826153227095 106:198.10286640335394 107:27.210232951370962 108:40.76702950913389 109:36.13006243019899 110:0.2931088813405393 111:50.91796257731132 112:235.74049637255544 113:95.60487172548517 114:19.516603809932874 116:19.70373977560492 117:6.206593713161208 118:3.705145931498509 119:23.956089455051604 120:32.77028916744324 121:52.29899044270007 122:63.07541503850427 123:12.624366433339924 124:12.648320949199048 125:6.360449979671616 126:0.0557575195098375 127:12.891257248784095 128:1.8303943422580033 129:20.546535471022782 130:9.616255065780289 131:16.65679727528521 132:99.06531444745754 133:0.041793423190087435 135:33.91829563725961 136:0.44174330596730493 137:25.03808637193664 138:13.3189755579762 140:4.191979900625197 141:10.038404071174341 142:60.35219219393778 143:34.838456025390386 144:25.749762872796232 145:10.191749825129616 146:2.095647946309337 147:10.3256136859989 148:17.662587550469638 149:78.24556727642384 150:10.348146608086862 152:10.370743822855673 153:17.72640929977797 154:329.0468406098646 155:61.3101524335712 156:21.91827462545593 157:7.252904608744215 158:40.44298576573981 159:10.577061914272313 161:0.5877506049196316 162:22.407709681204903 163:14.348907981558932 164:10.836665438493782 165:4.6886958251097255 166:2.3285788050368943 167:31.680080533895246 168:10.884776285247275 169:4.717293725032764 170:0.003423930488201475 171:41.83482226302701 172:32.22629816310762 173:23.074777452539646 174:14.876637404829111 177:19.08013614425229 178:2.503772913629794 179:11.331033479954467 180:7.965281267510172 181:64.55036875432937 182:2.564919421829812 183:176.91855074039375 184:2.6169773141888943 185:2.6169773141888943 186:2.6169773141888943 187:192.72604205626382 188:15.496994824490853 189:8.236081531944585 191:5.299286232041018 193:49.54405651453539 194:0.00181184717868839 195:12.02121439719404 196:2.779445089787076 197:0.0022981229720243366 199:0.8868123404738486 200:29.316031171000805 201:2.835794715410699 202:2.8472013431524315 203:5.673624530185148 204:8.931339404855562 205:8.978799376291692 206:5.744989039936341 207:0.012364445010283668 208:46.04099530975369 209:16.788424556249307 210:21.183247762518103 211:16.933994451413778 213:0.017164404866842925 216:3.1863210920506537 217:9.320681791818942 218:9.370952494026046 219:6.0605979425007455 220:21.702586394295075 222:1.1309861048148961 223:3.290733346584931 224:36.65279715462586 225:41.967874679307975 226:0.028415927023964633 227:1.1524376058043801 228:9.62795823244977 229:22.060912388961295 230:59.366474428223725 231:37.04127929168424 232:22.243889720833057 233:13.594452593527219 234:22.290042399788003 235:1.2113565827352646 236:3.454248030776387 238:9.840633290829835 239:13.727942148479844 240:6.459625987251554 241:3.539281929476493 242:27.51002415233039 243:13.931963717469726 244:6.54334575477838 245:0.05078359783241065 246:14.001007522573367 247:3.6266152091413146 248:27.784983748591603 249:18.382242645345688 251:6.736836098221612 252:14.246880171649076 253:43.963858445072766 255:3.746797566131026 257:10.431427597247033 258:33.547205517217556 260:0.0722307601449143 261:3.8241754986413117 262:10.519953425042095 263:0.07566610511793317 265:19.072788591253726 266:7.0064916864767 267:7.029595918634688 268:1.4744323812530107 269:7.0761068797373445 270:0.0865580792422538 271:1.5107169680529002 272:14.911187957795152 273:1.519916561361675 274:103.04883291156658 275:19.48079209083235 276:1.547829587993005 277:10.947957511771083 278:24.446853876719477 279:4.101230504189832 280:7.314903786006575 281:1.5954219996857064 283:4.152501392334619 284:19.856258594876394 285:19.856258594876394 287:11.236884528487748 288:29.927449037315796 290:1.6643847753128334 291:4.257324254633743 292:58.798522928763546 293:4.2750979534823 294:1.6744661589265561 295:41.19076723243575 296:20.29401558029775 298:25.17469453233811 299:0.1396241620072758 300:15.751360182711592 303:0.1474165630396207 304:4.42052865941467 305:7.7995805588953 307:0.15276543771029122 308:4.4391233076925625 310:16.092159182919307 311:36.440179849733816 313:30.98510255002872 314:4.514458049268274 317:42.36273493708731 318:11.92197079436632 320:11.994017801491708 324:12.066750705967422 325:1.9004747025427955 326:21.222976597365637 328:418.8286250034659 329:21.33094841773574 330:0.1938359860398736 332:12.177161368170372 333:55.14753085397554 334:4.72986750086754 336:21.494805213091606 337:16.765779999050462 338:1.9704544416495746 339:21.5499392804463 343:21.71691830000669 344:8.38906401946818 345:4.8527613345703005 346:2.0307743755972187 347:0.22734849344495286 348:32.41709623863973 350:17.048933701422406 352:4.936936552534773 353:0.2309050079037615 354:8.53882247554041 356:12.635321563829134 357:0.23450015457222917 358:12.674750838609704 359:0.23813427532568848 360:12.714380320743285 363:0.24552082978384415 364:0.24927397067141557 366:17.390007099894262 367:12.874936770327942 368:5.0887870978114815 369:0.25690178332817926 370:2.157221723290032 371:0.26077719140311695 372:2.1703129647517634 373:50.9698771332841 374:8.818467502947426 375:22.52914502559276 376:38.99645812008407 377:0.2726539460793461 379:13.080360933754621 380:5.223788664626538 382:0.2807844328291181 383:2.237047279741441 384:2.250655361490501 385:5.2930502617063695 387:0.2933071338555939 390:23.019599294213798 394:2.348451913956777 395:0.3241116494478271 396:5.459461889255485 397:9.247258388327403 398:59.228162159604686 399:18.380036303612474 400:9.31603804663943 401:2.4064099286543947 402:0.3380217337490277 404:0.3427562800701792 406:5.557711704837156 408:0.3427562800701792 411:9.420697765935088 413:722.62126470321 417:9.491487919030254 418:23.795250674589536 419:29.30899495575455 421:102.34939732910719 422:5.658374009357442 423:9.527194330689637 426:0.37222588297082637 427:14.006289693989194 428:29.46525548485542 430:0.37222588297082637 431:9.63558471002984 433:14.053160223114592 434:24.06533881765869 435:2.5427074644713694 436:2.5427074644713694 438:0.3824662939195434 439:95.90300552177581 440:2.57416132633257 441:0.39292256156191907 443:2.57416132633257 444:0.39292256156191907 446:111.56801364153384 447:9.82060715217358 448:9.82060715217358 452:24.624310196424688 453:19.35742846449308 454:68.31433372077923 455:2.6547558309960246 456:5.948472088780233 457:9.934347243243641 458:0.4256328143440605 459:2.671220380799071 461:36.20967558670132 463:0.4312865006683233 464:0.43699957327391076 467:68.92659497188717 468:0.4427726848899404 470:6.059123324343836 471:0.44860649906424077 472:0.44860649906424077 473:19.663810324846345 474:10.16827980692654 475:10.16827980692654 476:0.4545016904010828 477:6.115545953021163 479:0.4545016904010828 480:10.16827980692654 481:6.144038694469392 482:19.788985899027935 483:2.7898542311189107 484:2.7898542311189107 486:19.852152759025337 492:2.8604236268635295 493:6.289402911456983 494:0.4912009948453036 495:2.8783962914986696 496:6.348944169463004 497:2.8965041600614683 498:2.8965041600614683 501:6.43981030889784 502:0.5236044762184253 503:0.5236044762184253 504:0.5236044762184253 505:0.5236044762184253 507:2.970319823027869 510:6.501452921694666 511:20.57389148208934 514:6.532601516496341 515:3.0080814841473202 517:6.563971850111055 519:0.5507904722639817 521:3.046430860567676 522:3.046430860567676 523:6.59556664385472 525:3.0658304567512107 526:3.0658304567512107 528:10.927307610675774 529:0.5719529454381113 530:6.659440748588232 533:0.5791591974303308 535:51.51569591656258 537:32.52195500287815 538:0.5864430797581697 539:6.724246630782192 540:110.51839139062308 541:21.06088642305278 542:3.1449721491665787 543:0.6012476596812658 544:32.71802274548948 545:6.790007958609003 547:3.165153168658835 548:0.6087703668682721 549:21.276784762274207 554:11.248700479473857 557:3.226678280231823 558:11.295946392600353 559:0.6318326228070966 560:33.11833164072187 562:21.49723948340058 565:11.295946392600353 566:11.343538622483763 570:21.646830518011864 572:0.6476300359593442 573:145.61597419328285 575:0.6556588666388532 577:7.098439824430502 578:0.6719825866073369 579:0.6719825866073369 580:0.6802798702944287 583:3.398334841205505 585:0.6886690738346668 586:33.84665782583554 587:0.6886690738346668 588:11.686779733405238 590:0.6971514562679688 591:3.420610425234192 592:3.4430762615961386 593:0.7057283031080377 596:7.242539028353746 597:34.061640427072916 600:0.7057283031080377 601:11.737316298882751 603:287.1438875104681 605:16.81846992202478 606:3.46573500199697 607:7.279282381054355 608:16.81846992202478 610:11.839568838402137 612:3.511642083414273 613:40.78984432937953 614:0.7320388908476146 615:3.511642083414273 616:3.511642083414273 618:3.534896013804929 622:28.450997152063298 623:61.68551090356002 624:17.084392840368874 625:0.7500764109044689 626:34.613398899037975 627:0.7500764109044689 628:12.048950653416592 629:28.548745028914016 631:0.7592485916934012 632:0.7592485916934012 634:0.7685250283751968 636:3.6058941757658376 639:22.842053829509783 640:3.629982394564638 641:3.629982394564638 644:22.926740504448215 645:22.926740504448215 648:0.7969952655005078 649:0.7969952655005078 650:7.623792863395091 651:0.8067042889644976 657:23.18491452853352 658:17.642161262678464 659:0.8264606751089291 662:7.744518677049624 664:0.8264606751089291 665:35.66227341621386 666:23.360565178796545 668:7.78545825551632 671:3.8048407653561465 674:3.8048407653561465 675:7.82675565790718 676:0.8466797120221462 677:12.603182614983021 678:17.860927078453834 680:0.8673758036387765 689:3.883314987535502 692:0.8885640372615525 694:3.936884531005575 696:49.9913150822301 700:3.964057469307853 701:12.898455560171456 703:0.9102602274717794 704:137.997216725089 707:0.9102602274717794 708:30.113414526017824 709:12.898455560171456 713:3.9914948157780032 714:0.9213039588300908 717:24.1886692597079 718:8.170716422627075 719:4.019200923034886 721:18.39374853286355 723:0.9324809634181139 724:0.9324809634181139 725:18.47257833020788 729:57.85302056974721 731:24.2847406387547 734:8.260709130941922 735:8.260709130941922 740:4.07543737766473 741:0.9552436604575186 742:8.260709130941922 744:4.103976987723394 745:0.9668339258323161 754:18.79514563570042 759:4.161923020957787 761:8.398922082514398 763:13.399354934398719 764:1.002469068010753 765:31.033722314421897 768:4.221058335724356 771:13.464630536017241 776:13.530532864781255 779:1.0269712663546815 782:1.0394538908039945 785:1.0520945381772988 788:1.0520945381772988 789:19.302181905468636 790:4.343067511865542 791:8.687716529044502 793:13.732114209688183 794:1.0648960561518739 797:1.077861369858764 801:19.389574904503135 805:8.787892221803236 806:4.406032582813515 808:1.0909934850619578 809:1.0909934850619578 810:13.86984994566482 812:1.0909934850619578 813:1.0909934850619578 814:4.438026438500067 815:4.438026438500067 816:13.939759890563526 821:92.13692241834211 822:4.438026438500067 823:19.56697472991046 825:13.939759890563526 826:1.104295491009393 829:14.010382106701053 831:8.94207578794923 837:1.1452530650438868 838:1.1452530650438868 839:39.19324148551873 841:14.153818298567485 844:1.1452530650438868 847:1.1452530650438868 849:25.950251419216844 850:1.1592673088878234 852:1.1592673088878234 853:1.1592673088878234 857:14.30027245976477 858:4.603372264017223 859:1.1734682570176964 860:1.1734682570176964 861:1.1734682570176964 863:20.026518182665434 865:26.177519114405317 871:69.49869152062182 872:4.63756586996045 873:14.37466874069429 874:14.449865370614752 875:1.202445018978724 879:1.202445018978724 881:14.449865370614752 882:4.672151640837544 887:4.707137460784019 889:4.707137460784019 890:4.707137460784019 893:4.742531453563876 894:9.321596536651311 899:4.742531453563876 900:14.602725210159948 902:20.41188505848241 903:1.2322139728178843 904:4.742531453563876 909:1.2474056018157693 910:1.2474056018157693 912:1.2628076242878277 913:1.2628076242878277 915:4.814577714919986 916:14.758988175129069 919:26.88895965274499 920:1.2628076242878277 922:9.435529506364766 925:14.838440749482645 930:55.376953282729644 933:4.888360608390581 936:4.888360608390581 937:1.2942605225326294 942:9.611400556556525 949:41.15558953826948 951:34.11704912189878 953:1.3266094336024843 955:4.96395484644708 958:9.732131129234737 959:5.0024559032344085 961:1.3431320368747421 962:72.3663479130042 965:1.3598935351321721 967:1.3598935351321721 969:15.249692907622238 971:34.578969028898904 972:5.080918143812789 976:1.37689923740859 980:5.080918143812789 981:9.855793492384304 984:1.3941546319243558 985:5.120901289134712 986:1.3941546319243558 990:5.120901289134712 992:15.421116206396404 994:9.98252172864273 995:1.4116653943280413 996:1.4116653943280413 998:1.4116653943280413 # infection
1:812.8516585403449 2:463.2918963803343 3:111.0929323332524 4:133.0537646774368 5:167.9425937968485 6:59.46217903377383 7:28.348213045826455 8:65.54311941332158 9:111.0334341208466 10:25.787103431054128 11:116.30786952228773 12:75.9510501123701 13:21.12743162016959 14:74.18933491699256 15:97.41961328970181 16:21.821120287060744 17:75.68011525547676 19:14.354786391622442 20:14.485944993623859 21:34.83687305287801 22:29.534609845581116 23:11.409808004354403 24:0.5951603814916312 25:9.42148131137782 26:194.2213733673096 27:67.13644483040758 28:33.41622691077013 29:26.308645287711546 30:8.19571919528443 31:162.5290318276687 32:24.28641906233017 33:128.68345045086835 34:181.75054412290905 35:48.29250191426047 36:21.257658076849772 37:28.776258176465326 38:73.38235169661436 39:0.7286213279501457 40:213.05876692169863 41:33.929729753082206 42:26.40680833747066 43:27.596220670535608 44:13.623636477261234 45:20.54792425533159 46:0.5533379403997066 47:0.4519988593109801 48:0.43789282007803876 49:42.17511197492855 50:3.922731797452606 51:11.788342884311781 52:0.7212756024281333 53:15.08973359787858 54:52.296094382992685 55:6.4247553255972685 56:0.7817337457393294 57:30.4319280398325 58:43.59752830902631 59:26.564302745774636 60:2.2887121580090897 61:22.867593037161107 62:2.3538788830262565 63:44.45386461696608 64:0.06879712073136324 65:27.147686474297196 66:4.436008281640645 67:0.08148589295570313 68:69.73968880672406 69:40.5576594783064 70:4.5879633677819225 71:13.006853294970371 72:204.21976462116186 73:2.5749192781066244 74:2.6471270927571973 75:7.356076235157936 77:7.4920741829566575 78:24.74799303510973 79:1.115255281181022 80:51.85702928513234 81:24.91225332085988 82:2.831322591140448 83:47.15603905811788 84:33.50222156460956 85:38.04764237040931 86:0.17872062646556702 87:10.845840132218965 88:29.652307363180824 89:10.905072254336853 90:3.0179473471073957 91:5.300943213225142 92:3.036300844511468 93:74.32844374667545 94:21.779421027379314 95:5.352364002987377 96:0.15073166002354924 97:48.511942196483645 98:11.125732999765324 99:0.2186508926968298 100:49.21679579780265 101:35.0996970836067 102:14.827453992879313 103:0.11162429309976991 104:130.45529573661935 105:3.3851841327869745 106:77.09157587750768 107:71.68882568167828 108:15.361158899217342 109:23.08113139103383 110:77.6385155863511 111:119.40567821193588 113:12.157682784363015 114:27.74904053033122 115:12.295256934360518 117:32.54865956752402 118:37.26207603056848 119:73.66361032977194 120:85.27049699626825 121:128.33120237964326 122:16.226997466427225 123:32.949449919138786 124:1.7415187155595018 125:16.255153655116352 126:12.672336348302464 127:3.9113549249331787 128:33.54347909641096 129:16.627637617421314 130:48.26321145661828 131:24.7319411510332 132:64.22568710760866 133:0.041793423190087435 134:29.2174096335255 135:13.140545447944762 136:75.92217562695379 137:0.4452166667001006 138:4.116825378576817 139:17.072949782996854 140:6.899939911647623 141:21.268007037706145 142:30.090050681606392 143:0.5072233555041269 144:13.659314860172124 145:30.26989410485577 146:2.095647946309337 147:2.1127763387694425 148:115.06417290137836 149:61.16074556736399 150:17.694455360775564 151:10.370743822855673 152:134.9578559512833 153:10.370743822855673 154:10.370743822855673 155:61.3101524335712 156:21.91827462545593 157:21.955316448997056 158:7.252904608744215 159:51.040050229132646 160:0.010111950426804019 161:4.534744435336935 162:10.741293391001939 163:4.618025703426056 165:14.492749901831052 166:18.452029466195103 167:14.521767116929105 169:0.6448373027519114 170:7.6860291099105345 171:11.03084167753071 172:11.15459138375486 173:52.691232197518985 174:47.404790334967906 175:0.7010962335217642 176:7.86411953643624 177:7.944919112528992 178:47.80433203795066 179:32.5826957906458 180:42.62725226321758 181:2.523997194416177 182:32.89385589593203 183:23.60708171168129 184:28.383596375873875 185:5.138643885891159 187:15.433247972390715 188:1.1517949660825863E-4 189:2.6487049286745403 190:24.160082552339105 191:136.80040646681593 192:5.332102236154623 193:2.768310125409529 194:44.23569595178005 195:5.3817676344183685 196:0.00181184717868839 197:0.8752620845891642 198:2.8018492389887606 199:29.316031171000805 200:85.18871055424263 201:0.0031399447982197863 203:2.975778338631235 204:12.563665543000102 205:8.978799376291692 206:51.185139047932516 207:3.073001313358966 208:12.772436433974319 209:0.012998229550858796 210:25.76385302841712 211:12.894018062089351 212:9.221234541130723 213:41.070970610928086 214:5.965637019566195 216:13.017310620388168 217:0.019485813112818627 218:1.0959877447197557 219:0.021969941383306584 220:6.099099648114247 221:21.746833574710873 222:47.22821360808652 223:1.1309861048148961 224:9.575787839770946 225:13.365532396121937 226:6.1966792936249 227:3.330818504534906 228:1.1669310536492643 229:13.462923004553316 230:6.2961999472497485 231:183.3265414150762 232:6.336565464044189 233:9.760120243407622 234:13.627639273450141 235:13.627639273450141 236:1.2189013082244133 237:0.03926882154493211 238:48.240607140968 239:0.04046457869755823 240:13.795437799590573 242:1.2807509323588933 243:48.80488337619455 244:22.71299191156419 245:48.968686472254184 246:3.597243015863923 247:22.905482320195002 248:22.954052414244497 249:38.11804292124421 250:23.00280391877994 251:23.150159237382663 252:3.7012161779008355 253:14.282552751906218 254:0.06405697682765672 255:14.354318225685985 256:14.390413047822967 257:10.431427597247033 258:28.4081687719354 259:10.4903241131343 261:1.4215072933439035 262:68.3365561933256 263:0.07566610511793317 264:0.07919819440041795 265:0.08100094243577541 266:10.63969754830283 267:0.08282838915670744 268:23.86057587621869 270:7.0761068797373445 271:19.343142446675987 272:0.09234228128084203 273:89.11877831885056 274:1.5384724908491427 275:0.09835846915383052 276:4.050697588943334 277:15.065520711724991 278:7.314903786006575 279:103.66589349527628 280:4.101230504189832 281:19.76122071290529 282:1.5954219996857064 283:0.11332727406130128 284:19.856258594876394 287:0.12015441646204222 288:0.12248657172852989 289:7.488545920384154 292:7.5646816556406575 295:0.1345803868695842 296:15.709606398081158 297:52.99889269423619 298:4.328952246691046 299:1.7153833371592069 300:25.232352972244442 301:0.1447885490029516 302:7.720173511498262 303:1.746705418176188 304:15.920235575066291 305:4.4391233076925625 306:1.7678959582962346 308:0.15276543771029122 309:0.15823975029449697 310:16.092159182919307 313:30.98510255002872 314:11.815161864621881 315:7.934479098970933 316:7.961851157354078 317:0.17248764530902824 318:4.571984830998528 319:4.610836480910337 324:0.1844815547849362 326:12.10337795386687 327:4.689770912496763 328:16.535969797289532 329:16.581497175610576 330:146.6529643786912 331:4.709766023971617 333:131.57702906696719 334:1.9351441292024167 336:0.20350678695260063 337:1.9704544416495746 338:4.790819195712354 339:16.765779999050462 340:0.20680208524617616 342:16.859251717955555 344:55.79917470852968 346:0.2238302736980813 348:2.043064542246449 349:4.915719872651212 350:156.82820917908103 353:0.2309050079037615 354:2.0678763688189354 355:22.000612724460588 356:82.82255760935183 357:4.9582701813517 358:2.08039939641737 359:8.569242722057343 360:0.24180771649711327 361:12.754211813915045 362:22.17417384120815 363:27.354557748927604 364:2.1184453390537463 365:5.044795192378127 366:27.49026257369536 367:17.43971497870188 368:5.0887870978114815 369:0.25690178332817926 370:83.89370000276828 371:44.74465277499228 373:0.2646940996776587 374:2.183488365618195 377:5.178274500478388 378:8.850376006208217 379:8.882457581869632 380:39.2645566619059 381:5.223788664626538 382:8.914713851157355 383:121.4490879354857 384:2.250655361490501 385:5.2930502617063695 386:2.264352434913727 387:22.895077099668264 388:2.2781393453520224 389:2.2781393453520224 390:2.2920169507794035 391:0.31063192777901166 392:39.906210182511515 393:9.145540291749743 395:2.362796300912344 396:2.362796300912344 397:40.18839621251959 398:9.31603804663943 399:0.3333364356669572 400:28.850387762545434 401:18.434975552310142 403:13.685600234542811 406:34.669264183723165 407:0.3427562800701792 408:9.385609837676986 409:18.490217884940765 410:23.662443289771836 411:0.34754056712197123 412:13.775930495446888 413:0.34754056712197123 414:2.4509146447474675 415:0.3523750948253678 416:13.867286405595245 417:66.55920288589661 419:35.01865982539219 421:18.714280168498135 422:0.362196911160362 424:0.3671852378208866 425:2.496337663411211 426:0.37222588297082637 427:0.37222588297082637 430:2.5116876213218884 432:35.28579278916909 433:9.63558471002984 434:110.49097842906373 435:0.3824662939195434 437:29.623271173514766 439:5.787747031921399 440:19.060010248134464 443:0.39292256156191907 444:14.195419690654836 446:0.403599243339587 447:0.403599243339587 448:9.82060715217358 449:5.867341462794623 452:0.4200378721566078 454:30.190698411949146 455:0.4200378721566078 456:5.948472088780233 457:0.4200378721566078 458:24.69602696378099 459:14.487621996881895 460:0.4312865006683233 461:0.4312865006683233 463:24.7681688708096 464:6.03118928675513 466:6.03118928675513 469:0.4427726848899404 470:2.7213280803961135 471:19.663810324846345 472:30.610403400615468 473:2.738273051653321 474:90.81765453009724 475:0.4545016904010828 476:2.755341474476349 477:2.755341474476349 480:19.7262065435573 484:6.172721879985347 485:14.842246676008608 491:2.842584607309408 492:2.8604236268635295 493:15.051956115757177 494:15.051956115757177 496:37.39281582990681 497:6.348944169463004 499:25.746965342440056 501:10.621243771234642 502:0.5236044762184253 504:43.97065431356293 505:6.43981030889784 506:2.970319823027869 507:25.984373288106003 509:0.5302931983257111 510:2.9891280756854433 511:0.5370531963616098 513:10.70720284549879 514:6.532601516496341 517:0.5507904722639817 518:0.5507904722639817 519:26.226440294390777 520:10.794337524814761 521:26.308194576779368 522:6.59556664385472 523:20.77981281681956 524:20.77981281681956 527:0.5648233649158013 528:20.919399899410575 530:10.927307610675774 531:0.5791591974303308 535:32.424912238549176 539:3.124951358882197 540:11.017510722653798 542:21.132357128672155 543:87.75118346104723 545:65.75867213389326 547:6.790007958609003 548:0.6087703668682721 549:16.007254859467416 550:52.068398564225745 551:0.6087703668682721 553:26.982394762373385 556:33.01721025680587 557:39.231021354137226 558:3.247521095976706 560:21.49723948340058 561:6.924496239214315 562:6.924496239214315 563:21.49723948340058 564:27.15681616799907 566:21.571768226902726 567:11.343538622483763 568:0.6396883343185593 569:3.2897216064605765 570:6.993275289501745 571:0.6476300359593442 572:6.993275289501745 573:6.993275289501745 574:0.6556588666388532 575:3.3110838582393396 576:27.513147782603557 577:7.098439824430502 580:16.56054362888122 581:3.3762469115972227 583:7.169922501523983 584:0.6886690738346668 585:3.398334841205505 586:3.398334841205505 587:3.398334841205505 588:7.206087075155951 589:11.686779733405238 591:16.688535169272168 592:22.187828707980543 593:16.753256239709017 595:7.242539028353746 596:11.737316298882751 597:16.753256239709017 599:11.737316298882751 600:3.4430762615961386 601:11.737316298882751 604:0.7057283031080377 605:3.46573500199697 607:3.46573500199697 608:3.46573500199697 611:3.488589354286922 612:3.511642083414273 613:22.428455829938887 614:11.891295994504624 615:11.891295994504624 616:0.7320388908476146 617:11.891295994504624 618:0.7410069965451619 619:3.534896013804929 620:0.7410069965451619 622:0.7500764109044689 623:0.7500764109044689 624:7.42925321056807 625:0.7500764109044689 626:3.558354030398445 627:0.7500764109044689 631:0.7592485916934012 634:12.102346691755207 636:3.6058941757658376 640:12.156175350223746 641:204.92866751060205 645:22.926740504448215 647:35.18681678598658 648:7.623792863395091 650:3.6788108564386084 651:0.8067042889644976 653:3.703557604476645 654:7.703931458582373 655:3.7285304899796445 656:0.8165255253976594 657:3.7285304899796445 661:0.8264606751089291 662:63.1222196254596 663:3.7537329523017267 665:3.7791685108084963 667:0.8365114774500693 668:7.78545825551632 669:3.7791685108084963 670:7.82675565790718 671:23.449484095387476 674:0.8466797120221462 676:3.8048407653561465 677:7.868416476353369 678:12.603182614983021 679:35.90589915032192 680:3.8569101878578245 682:3.8569101878578245 685:12.719746888314456 686:3.883314987535502 687:12.719746888314456 688:0.8779074318265635 690:0.8779074318265635 692:0.8885640372615525 694:49.9913150822301 695:30.00289576772354 698:12.838359904036729 699:8.082377017712947 700:0.9102602274717794 703:18.238179116610986 704:18.238179116610986 705:12.898455560171456 707:0.9102602274717794 709:0.9102602274717794 710:3.964057469307853 712:3.9914948157780032 714:24.093445836104625 715:3.9914948157780032 716:0.9213039588300908 717:0.9324809634181139 718:13.02026872281436 719:13.02026872281436 720:0.9324809634181139 721:0.9324809634181139 723:0.9324809634181139 725:24.2847406387547 726:4.047180252727263 728:72.85193735185183 729:30.450826188276956 730:4.047180252727263 731:4.047180252727263 732:4.047180252727263 735:0.9552436604575186 736:18.552120595536035 737:24.381674416633906 738:18.552120595536035 739:213.55282132269784 741:0.9552436604575186 742:8.260709130941922 743:37.18833394501346 744:4.103976987723394 746:0.9668339258323161 747:24.47948540814955 748:0.9668339258323161 750:13.270640393154926 751:0.9785666153151101 752:0.9785666153151101 753:0.9785666153151101 756:24.677800234073935 758:13.334695108843858 759:0.990444163459452 763:1.002469068010753 764:8.44588257297909 765:8.44588257297909 768:1.0146438922951553 770:18.96095668239967 771:90.1499277209338 773:58.99626893128187 776:19.045041068741778 778:1.0269712663546815 779:24.98224484555046 781:1.0394538908039945 782:13.597073166441662 783:1.0394538908039945 784:19.129930240589875 785:4.312083936365439 786:19.21563883819602 788:1.0520945381772988 789:1.0648960561518739 790:25.295464497458408 793:4.343067511865542 794:19.302181905468636 795:1.0648960561518739 798:4.374381695712737 799:25.401905392236106 800:1.077861369858764 803:13.800639015330031 805:91.84455942426577 809:4.406032582813515 810:45.55990910723868 812:1.0909934850619578 813:1.0909934850619578 815:52.95995524366794 819:13.939759890563526 820:1.104295491009393 824:13.939759890563526 825:8.838754270816732 826:4.438026438500067 829:19.65701471597493 831:4.503069005284918 833:1.1314219685315983 838:14.153818298567485 840:4.5361311561617255 841:8.99455570857815 842:1.1452530650438868 844:25.950251419216844 847:68.7748878298306 848:1.1452530650438868 850:9.047595868288434 851:9.047595868288434 852:9.047595868288434 853:14.22666075082318 854:4.569563169878294 855:9.047595868288434 859:20.026518182665434 860:61.48967544151774 862:26.177519114405317 863:9.10120725499323 864:4.603372264017223 865:4.603372264017223 866:9.15540118318937 868:9.15540118318937 870:4.63756586996045 871:1.1878595703750028 873:4.63756586996045 874:1.202445018978724 875:20.2171385105525 877:1.202445018978724 878:14.449865370614752 883:14.449865370614752 884:1.202445018978724 885:9.21018930692176 886:1.202445018978724 887:1.217228486155655 888:1.217228486155655 889:4.707137460784019 890:4.707137460784019 896:4.742531453563876 902:4.742531453563876 905:1.2474056018157693 906:4.778341993485693 908:9.378240775521483 909:1.2474056018157693 911:4.778341993485693 912:26.88895965274499 913:4.814577714919986 916:1.2628076242878277 917:20.61093078892834 918:20.61093078892834 921:4.814577714919986 924:1.2628076242878277 926:1.278424423789883 927:1.278424423789883 928:9.493476301074674 930:4.851247523744872 931:9.493476301074674 933:14.918799161058773 935:4.888360608390581 936:4.888360608390581 937:1.2942605225326294 944:20.917966288619276 946:1.3103205868442636 947:1.3103205868442636 949:9.671407404120915 951:4.96395484644708 952:96.91857766092475 953:4.96395484644708 958:48.669464716672415 959:1.3431320368747421 960:5.0024559032344085 961:41.33128865706969 963:1.3598935351321721 967:5.041440069836701 969:1.3598935351321721 970:27.64944074981419 972:49.07561027547558 973:5.080918143812789 974:27.78142184585775 975:5.080918143812789 976:34.578969028898904 981:1.37689923740859 982:1.37689923740859 984:1.3941546319243558 987:5.120901289134712 992:1.3941546319243558 994:15.508402239873813 998:42.0552785853151 999:5.161401052307982 1000:1.4116653943280413 # symptôme
1:50.79901927417979 2:389.3032465227229 3:455.7566441179463 4:72.73304681214147 5:250.7191161830373 6:49.257025111645575 7:34.59938581658191 8:58.16512520902224 9:0.16751832709344483 10:178.13192178937769 11:54.71359174000161 12:94.3041569636201 13:211.90115090686308 14:57.6379658880515 15:10.97109815840597 16:843.9833277604635 17:3.198539420271401 18:14.485944993624075 19:11.874038219180218 21:21.46599876616372 22:1.4149969205301873 23:1.4571495036316122 24:0.16657740647953798 25:7.14364941489243 26:65.65179942166561 27:10.444984800803736 28:8.02379493453183 29:3.8336710568212244 30:13.663905840975534 31:27.839432238590906 32:48.30637814734626 33:0.23685111440470605 34:11.66129986415934 35:52.95445188414944 36:97.6863364078362 37:25.23982925846261 38:199.3503416457044 39:7.133185452660825 40:46.3173684073737 41:0.0013748349310118413 42:3.0861863688778635 43:27.760570342663755 44:20.38508418013127 45:0.5514503363211932 46:562.6204999031163 47:14.562273792678466 48:1.998742040309228 49:33.72927727929128 50:344.32146538367687 51:2.115569165772825 52:110.12126599034059 53:0.03774229405792283 54:47.82780711332221 56:12.220175721242606 57:0.8125969850038397 58:0.054192355257261036 59:0.055150157573155716 60:15.73127768765385 61:30.98549619788863 62:0.06846751793567538 63:0.9076046591975148 65:2.4255896164180863 66:19.684086623439136 67:426.72970401844583 68:0.9602763806494123 70:0.9828777751008727 71:36.40906141829935 72:191.34961377090553 73:0.24471921834390759 74:2.6832122450246696 75:66.38267472207187 76:71.71598378545268 77:37.5799517614184 79:1.1371500969968058 80:62.18568064612834 81:5.066814000503439 82:1.1680200856485883 83:1.1732274366897617 84:7.760257125246224 85:0.16312593866797473 86:0.17045362075849663 87:7.919797910382131 88:38.680023250227066 89:96.58137052619809 90:263.6612661871538 91:108.84240848712913 92:5.366371704889387 93:21.90637740107841 94:1.303745729086325 95:11.167603961652173 96:48.72849057267926 97:64.01119227169733 98:8.14954529294691 99:0.22743918845969716 100:22.381817784795714 101:0.23642907315364842 102:1371.2381223904617 103:0.2623048508187005 104:60.62051684443539 105:3.424369348222646 106:5.893894550111777 107:341.3790758425504 108:279.39275402148485 109:3.4863502017664896 110:12.083768102856954 111:0.30576050442168773 113:6.0967966912062845 114:0.32773547947051795 115:46.78963676842287 116:1.6747755397483612 117:3.723174711026377 118:103.21876207307245 119:16.15921298042924 120:1.7312432495600982 121:12.637833456152563 122:6.4002887354599975 123:0.38095716071636204 124:47.64384745367534 125:0.38407298694447534 126:20.265812307864977 127:136.9564452626734 128:250.68049722507152 129:33.749936542557556 130:58.964581820735866 131:20.69540563909887 132:33.84326498582037 134:6.68815028031619 135:1.9184123115555411 136:0.4535937669430668 137:29.576976317956685 138:59.87105882748133 139:6.871417948556639 140:0.024020014452573728 141:13.587178496815397 142:13.666251023317317 144:0.019187620799341592 145:10.263600971385374 146:13.880280872704251 147:72.61885272630715 148:2.140412616654449 149:10.4202657324138 150:55.92669344215376 151:0.013711514625776262 152:72.78714600691215 153:2.157744658038483 154:2.157744658038483 155:7.255981800505971 156:67.30999426214672 157:2.1927947230935945 158:22.07218156639249 159:7.4021628980265 161:123.40779282019417 162:51.71763592622309 163:41.304744866524395 164:14.551578527921537 165:0.6495256330101091 166:52.12836013617559 167:31.82739920966362 168:10.957775936503038 169:4.760689757803419 170:2.4047886970689536 172:0.7056588355624965 173:0.0012906572948908294 174:27.725239051633906 175:9.526925480431973E-4 176:0.7202461550101541 177:19.18351573401946 178:5.0123397140055 179:5.0123397140055 180:64.70466227048998 181:0.7501092523131135 182:23.72555480774923 183:5.104684250639942 184:1.0478777982190231E-4 185:0.7966786470373628 186:0.7966786470373628 187:0.801988147852953 188:65.80700445978947 190:5.31147701467876 191:49.45073020808629 192:0.0017491610895096967 194:8.55642004644872 195:8.55642004644872 196:2.8096847671681164 197:0.8907878314566107 199:5.494021194638293 200:73.18831647606359 201:2.8662258341538 203:3.006668924670059 204:8.991924096608113 205:5.790835456122816 206:5.790835456122816 207:75.27528651584396 208:30.601306447226563 210:21.288694933784466 213:5.993130605581416 216:3.2178626102867636 218:151.19103311088224 219:6.107095297852216 220:21.80849306026322 221:17.435876367211243 223:0.02781936339091908 224:6.243444689634634 225:9.637368092889831 227:13.441939709707238 231:59.66868609284811 232:125.08523819446236 233:42.6332408199799 234:0.039638764328527816 235:84.67475211238941 237:13.771173490286674 238:27.254708546154905 239:298.7473429536915 240:1.2671610426689848 241:433.8558857305079 245:86.01176696713667 246:3.629933295462564 247:1.3306750629291746 248:0.058243744243247554 249:6.697555342619485 252:10.34883599441888 253:1.3801567324492212 254:1.388562724257861 255:0.06914933536096243 256:1.4055138247804477 259:0.07588827107515198 262:0.07763222872509898 263:1.44871808830582 264:3.9048488570629742 265:0.08484992564005926 266:0.08484992564005926 267:95.30862999761639 268:3.9529246426270737 269:56.985156052253885 270:34.21238793620054 271:1.5295740910712414 272:0.09642103394240349 273:1.5388119797368744 274:4.067777002326788 276:40.16148698673085 277:7.290751924480066 278:7.363622169953199 279:24.554905006885296 280:19.760171028209257 282:0.11553071288459316 283:0.11778898215919613 284:4.203827434110561 285:40.704312862767914 286:1.634121389378731 287:0.12473101273018838 288:1.6637896157387608 289:35.391247436690236 291:0.1319283157640215 292:20.239807522975568 293:7.613783003190392 294:46.94788000444787 295:0.1393867619854924 296:20.387713035957464 297:20.387713035957464 298:25.283243521027917 300:65.70978565333223 302:30.636983044399862 304:1.7770839765994357 305:1.787748784664202 306:0.15783989166478068 307:0.15783989166478068 309:0.16339079892133745 311:1.8310428632060327 313:66.76121635137189 315:1.8420276545550436 321:1.8979457140947595 322:0.1899772835216401 325:1.9207871030526127 326:219.3915526568826 327:0.19625540716388182 328:4.724912128398053 329:0.19944660954760876 330:1.9439062403077139 332:12.241958426898439 333:0.20267296170143667 334:0.20267296170143667 335:1.967307814396199 337:0.21256590298710826 338:16.845557321019676 339:8.351169936500543 340:0.21256590298710826 341:62.109066728064306 342:32.24443590563374 344:0.2227861040851752 345:2.027079270692723 346:49.98763999474365 347:17.128940819856535 348:4.951282376850201 351:0.23693691874242478 353:2.0762419324294794 355:2.0887249537199546 356:0.24057036479840485 357:8.58926426007112 358:2.101286280915518 359:0.24424278491359758 360:0.24795452573632373 362:2.126646653457254 365:2.1394471225077396 366:38.78485573257127 370:0.2671154992927549 371:12.981119593856262 373:5.1692226343456715 375:0.2750677971371949 376:2.2046816489623486 380:2.244835539840465 384:13.272025212739413 385:2.285775520920372 386:2.285775520920372 387:9.063563671537715 388:0.3042532206749266 389:5.352658481759071 390:13.40004306697446 394:2.3701048055606235 395:2.3844874937189826 396:9.298542784262292 397:0.3310244659229729 399:5.544849553641595 400:777.8092385441971 401:23.626967244838642 404:189.67028500640072 407:2.4429889040317025 408:18.571297424759724 409:9.437047439937711 410:2.457861775091075 412:2.457861775091075 415:5.644446725006035 416:13.933653780855643 418:9.54304042691123 419:0.3694161392592308 420:5.695162135442765 421:13.979761224211538 422:2.503090497899831 423:2.503090497899831 424:2.5183735707922645 425:0.3744427680424777 426:0.3795217150800855 427:2.533761830822113 428:0.3795217150800855 429:2.533761830822113 430:88.28813095852324 434:2.549256365139543 435:0.3898387301546341 438:0.3898387301546341 439:0.39507790259351944 440:2.596388744710275 441:9.797749188535276 443:0.40037160224972557 444:2.596388744710275 446:5.904436007443432 447:0.411124888803227 448:9.872504381328422 449:9.872504381328422 451:41.913922213744016 454:14.505016623812232 456:5.985681541605061 458:6.013113399352588 460:2.7102986091841843 463:0.4390036595548906 464:6.068513648488018 466:2.7270390399148763 467:0.450566449692783 468:42.653597318372675 470:0.450566449692783 471:10.180879550434618 472:6.124642495286921 473:0.4564385670019164 474:19.80809044129096 477:42.870578132156474 480:6.152985224394782 481:0.46836761926691994 482:19.870908100383048 484:0.4744259376144867 486:14.909380108825305 487:49.477257855676996 489:2.865424874340767 490:0.4929846104526083 492:0.4993011866886829 493:0.4993011866886829 496:2.9194593388320773 497:0.5121344043212996 498:6.386689870591085 499:6.4168072109506875 501:20.52115670834242 503:6.477670922464312 504:15.389254843431681 507:10.716779735496106 509:2.9934282180706147 510:0.5454215161060345 511:0.5454215161060345 514:6.570577043130338 515:32.061390731774885 518:10.84715404264807 519:26.323738052664936 520:20.79317529706448 521:0.5662527479027248 522:6.633618779742689 523:15.668290779330698 524:20.86230958298233 525:6.665479109458057 527:0.5733449024691846 528:0.5805127874654448 535:45.071501265318744 536:3.128465315470276 537:0.5950795312907959 538:3.1483661906915326 542:0.6024803252046929 543:3.188644610450675 546:16.015848711283724 550:16.075192687945496 551:3.209026212172542 552:21.359549664821664 553:39.244354507920264 554:11.301900048214764 555:11.301900048214764 556:6.928892326059349 557:3.250284637606045 558:0.6406989049156192 560:16.255760877557556 561:16.255760877557556 563:0.6406989049156192 565:6.962931425968422 566:3.292217754249182 568:27.34270787075912 569:21.72978694905423 570:0.6565729288784218 572:0.6565729288784218 574:3.3348434376371365 575:21.80542828242955 576:21.88161768772993 577:21.95836265041613 578:11.590893577724342 579:3.3781802826939007 580:40.17974402153169 583:0.6978034952535495 584:3.422247643723189 587:3.422247643723189 589:16.75689436210307 591:3.444561533864454 592:0.7149393364796169 594:11.790898926573973 596:11.790898926573973 598:0.7149393364796169 599:7.281318967821397 600:7.281318967821397 601:11.790898926573973 603:3.467065676420752 606:7.318100626820393 608:7.318100626820393 612:0.7413648427023486 613:0.7413648427023486 614:3.535746417003393 615:3.535746417003393 617:3.535746417003393 622:0.7594789755262843 623:0.7594789755262843 624:12.049755101181239 625:12.049755101181239 627:22.67538248954804 631:7.506526697617603 633:0.7780042061947346 634:385.2780193420249 636:3.6301517356137922 637:0.7780042061947346 638:0.7874247278870774 639:0.7874247278870774 640:100.66593489245466 644:3.67862105604031 645:0.7969525835127643 647:0.8065893636188319 651:3.7279683918900712 655:0.8261962374219127 656:7.743171078820345 657:7.743171078820345 658:0.8361696942611083 659:0.8361696942611083 660:3.77822035393393 661:3.77822035393393 662:0.8361696942611083 665:3.8036942193627885 667:0.8462588038117582 668:0.8462588038117582 673:49.343734287134076 677:29.668836650171794 678:78.96234787617122 680:3.8815508189092713 684:18.004135112292296 687:18.07896790592894 688:3.907993926149957 690:0.8878079875273569 692:0.8985029005821726 693:12.833103642206746 694:23.989477590903967 697:0.909324790742368 701:3.9888513310859572 704:12.952842638274335 708:3.9888513310859572 714:8.16596616299651 718:0.9425730578106212 719:0.9425730578106212 722:0.9425730578106212 723:0.9425730578106212 726:0.9539238469735685 727:0.9539238469735685 729:8.255201973875696 731:4.072089038188439 733:4.072089038188439 735:4.100384471679789 736:24.46585667811544 737:8.300446751628694 739:4.100384471679789 743:13.261759014691254 744:4.128962389738452 747:24.56370597835052 753:0.9888119421927434 754:1.000727798585543 756:1.000727798585543 757:4.186985039743834 760:4.186985039743834 761:4.186985039743834 763:1.012791011464719 764:31.13289711163443 765:37.70981741359574 768:8.533229968657784 770:8.533229968657784 771:19.03050341012939 773:4.246196971499657 774:1.0250041441546816 776:37.98788146196671 777:8.581152355529618 779:133.2308381672681 780:1.049890759936798 784:1.049890759936798 786:1.0625697160699852 790:4.368359382603751 792:4.368359382603751 793:1.0754095427781116 794:13.78699929911943 801:1.0884131654097073 802:1.0884131654097073 805:4.431401071727911 807:13.924811653265275 808:13.924811653265275 809:1.10158358940598 810:31.99634927485028 811:1.10158358940598 814:4.463433236525479 821:1.1149239045414725 822:4.463433236525479 823:1.1149239045414725 826:13.994759907415903 829:1.1284372861747143 832:1.1421270003749482 833:4.528552421663806 834:1.1421270003749482 840:4.561652882101817 841:14.208933243683108 842:4.561652882101817 844:68.9488646013085 846:1.1559964061127814 848:14.208933243683108 849:1.1559964061127814 850:26.148091754654036 856:1.1700489594701964 858:14.355464024338367 859:4.628970608699168 861:1.184288216880443 862:9.141596127882414 863:1.184288216880443 865:14.355464024338367 871:69.67278322299657 872:9.195828365907431 873:20.19136771918234 874:1.2133415979703326 876:4.697826604894751 878:20.28722156992215 880:14.505133554763875 882:9.25065479933817 884:9.25065479933817 889:1.2281633749881582 890:1.2281633749881582 891:9.362138648926296 895:4.768283037327438 897:40.25706109148302 899:9.362138648926296 900:1.2431871713613276 908:47.63555181708183 909:4.804131887171352 910:26.852173677658055 912:26.97402303174335 917:4.840405918613048 919:14.814409599508746 928:4.877114037417453 933:4.91426543223118 938:219.4089661021068 939:14.974297206198859 941:4.91426543223118 942:1.3214853353904499 943:4.951869586470595 946:1.3214853353904499 947:4.951869586470595 949:34.217105045696705 950:34.217105045696705 956:15.221121594945847 958:1.3543734063269564 963:9.834436262156336 964:1.3711732147445381 965:9.834436262156336 969:15.305344194851005 973:9.8966803976244 974:5.10701451971259 975:56.856051989388575 978:9.8966803976244 980:5.10701451971259 983:5.147035975797062 985:1.4055109326190183 986:1.4055109326190183 989:5.147035975797062 994:10.023485255530572 998:1.4230600057379617 1001:5.187574049704897# an
1:226.69728705713302 2:72.18058270423842 3:80.73613204351311 4:106.12066866253139 5:3.6026104591596626 6:31.860288557360192 7:21.633970756760107 8:52.89784678764545 9:92.19384011863185 10:8.214206637076138 11:10.574903831489204 12:8.556441254086986 13:54.92797488529132 14:453.00635728852615 15:96.18027796856697 16:20.09741063066691 17:65.36881157201341 18:34.83687305287684 19:46.22026272699689 20:21.465998766164553 22:97.0353747669159 23:18.079907424083203 24:80.51498502811134 25:66.50958367940268 26:10.554794308623947 27:34.75164412135785 28:20.396544370513993 29:1.0634826329055287 30:31.70452922258912 31:4.638140066027524 32:0.7502580470247937 33:50.035095849914406 34:50.11409733957092 35:7.03347607456795 36:26.01697770877621 37:30.144348260439582 38:75.91650628170606 39:30.87875527663134 40:35.03073163194558 41:1.649606180680888 42:35.692365011875204 43:21.27350229703463 44:11.34168138992153 45:41.94649236674561 46:46.69536789912645 47:22.378035474070742 48:2.2226751635917315 49:4.2589897207750935 50:19.212172580507318 51:12.509514515890492 52:23.08584613039338 53:4.396741027790411 54:19.611072640901764 55:6.919988165254671 56:0.9338711360911096 57:0.27391774580888834 58:0.9634452165478071 59:151.68387694791124 60:7.134837055339857 61:45.56399142523585 62:28.177302276678866 63:13.371485424500042 64:10.204362870997855 65:41.45187354707133 66:20.525214124481774 67:7.485415985081124 68:37.41170802068221 69:2.7831038725834656 70:24.818743337436494 71:2.807267542441887 72:4.99327644164614 73:17.374626832004534 74:17.599440292229325 75:1.2262109279610995 76:7.885944790692065 77:8.009282287940893 78:30.04807716522468 79:8.056107046146767 80:21.941229035701575 81:43.885786558638934 82:34.66755409298832 83:91.78846443647234 84:11.287163717672017 85:44.21977572984633 86:3.211930703575736 87:3.248778181189801 88:1.4109795373528393 89:0.24168679052048322 90:15.050828860767174 91:31.097811228219555 92:45.05019468769263 93:0.2596547264566787 94:8.559184764728695 95:35.74590222283743 96:3.3713405519652184 97:8.592897028534017 98:0.1037805792643035 99:3.478516505541436 100:3.498355663281659 101:0.0862884820551941 102:19.352602887517108 103:0.32927085465252526 104:67.72040725559174 105:73.47653033921512 106:9.209620930358193 107:0.3596553135836756 108:12.541786520528044 109:12.564207599572773 110:1.7438386291273258 111:16.288537169747435 112:9.414557123910827 113:3.8751977074182657 114:3.897287636796928 115:12.953726921678637 116:9.625209788809977 117:29.22526371244425 118:1.885647382109282 119:1.8929940377856254 120:48.73623279528116 121:76.06363701542286 122:43.88829716250363 123:20.97882644010057 124:9.88188691626016 125:1.9451301814309916 126:21.04421694286229 127:0.4967066984275644 128:0.022702583437949165 129:4.2688608040280425 130:0.5110554295634688 131:34.879551274788184 132:4.293275184453561 133:49.91330045036888 134:218.55254196018453 135:0.5331276955795079 136:0.017018400514268263 137:115.07951253618099 138:10.443687658019757 139:7.256006479686906 140:26.486905846451478 141:0.587283050294781 142:2.242695782168669 143:36.08873118744095 144:0.6116738512047434 145:2.2772383940433802 146:0.6325614799716539 147:2.3299825260132776 148:98.71763623169231 149:0.645344527871619 150:36.54273521634019 151:63.067161087166305 152:4.731952055431675 153:14.579049868054822 154:63.067161087166305 155:14.606684776010377 156:4.772929977899892 158:0.6670754544049543 159:2.4296742330688414 160:7.813053768982829 161:4.87007580847834 162:19.046374236636538 163:0.721470303551718 164:8.003923261963395 165:28.04093913542878 166:11.453177395097866 167:8.042796713720056 169:2.5624375664539003 170:33.071855985782925 171:8.16085752267028 172:43.51448852975148 173:1.9577368639328097E-4 174:28.62458518208044 175:0.8144482169567637 176:8.321722944155463 177:8.403679678920156 178:8.403679678920156 179:2.7331287251249288 181:2.7539315864396827 182:0.8723900516483781 183:8.528578694413987 184:34.30977362269016 185:2.849515349262061 186:2.849515349262061 187:2.8603390130837054 189:0.004502750158085607 190:12.408853633629068 191:0.9566467408460902 192:0.9683610717972827 193:45.55658156323586 194:0.009671026969397489 195:5.733299195651901 196:25.393193207268478 197:3.039305402823407 199:3.0624687694043176 200:9.053190685529426 201:40.59783465182303 202:0.013045876285421065 203:3.217574175523482 204:6.066202412428531 206:0.02393341319869697 207:1.1452389475401383 208:6.194763555283358 209:1.1520271526467059 211:287.0238277998333 216:1.2075880637424663 217:17.824979024618518 218:17.900368374290494 219:6.423123587774735 220:18.014433421162508 221:1.2580938061109004 222:3.5397622796342505 223:3.5397622796342505 224:18.207212165752882 225:22.749502051709257 226:27.550534191474135 227:10.055089612520009 228:54.79439848544528 229:85.91008169662906 230:1.325750902212602 231:6.682629380080182 232:18.482887988359224 233:1.3412172570380783 236:3.706748986537771 238:10.322828440542004 240:55.73887699674895 241:1.404715677592897 242:33.59754584402909 243:18.888979841744643 244:1.4210091748547213 248:1.462500240599541 249:255.71922845934554 250:1.4709305872024099 251:10.773084805756508 252:14.848552603584718 253:0.09118269780859671 254:1.5137593696619815 255:1.5224626846313394 256:0.09681497631754855 257:1.5400093855342898 258:4.068002011266039 259:1.557744995716968 261:45.80897539139306 262:4.0839101198185945 263:0.10667161089212845 264:15.25198365527967 265:29.65042186384646 266:0.11287451224441238 267:0.11499131483971792 268:29.769383866391617 269:29.829212223418704 271:15.518068811806401 272:7.523922699968712 273:20.110954461867614 274:0.13283626368832585 275:35.54982492460644 276:11.441148055317287 277:11.441148055317287 278:7.694211588814801 279:11.537076564967562 280:11.537076564967562 282:7.743841235573454 283:0.14983061133114628 285:7.7939164111299135 286:1.7660967436911872 287:7.844443841450414 288:16.07381199748142 290:0.16547637114063102 291:1.8170853459446625 292:25.84497531511527 293:31.077247775321823 294:0.16818428124725596 295:4.579037418234734 296:8.02495211851467 297:54.418223213598715 298:387.1420768784408 299:1.8695307640197367 300:12.0015925521348 301:0.1850536886241554 302:0.1850536886241554 303:26.250637221768045 304:4.690391058814396 305:1.9234902567785501 306:21.32478394473106 307:12.174604818559887 308:21.32478394473106 311:1.967788653581431 313:0.20613228091506486 314:0.20613228091506486 315:26.668750868151943 316:21.636039129399464 319:2.024628941920911 322:2.047835346634101 323:12.569490602214323 324:43.904206554069646 325:4.943505613752027 326:0.23217084445410432 328:2.0713172008016505 329:22.064349137939256 330:8.574576483116092 331:56.465766064410865 332:0.23902056227560273 333:2.0950791350103217 334:0.2424980001380308 335:5.024858122371392 336:50.52565392862842 337:2.1312576053380106 338:8.691049290351147 339:32.93831443911113 340:2.1312576053380106 342:2.1557407791335956 343:12.946750588422397 344:5.128990151992143 345:0.26411766819910315 346:0.27161932976760567 347:0.27542693914790756 348:0.27542693914790756 349:0.27542693914790756 350:2.2056040389504328 351:2.218260534313688 352:0.2792728440663703 353:13.102882055485654 355:5.2359459535170805 356:113.72421083028547 357:2.230994647700204 358:5.257686964135446 359:2.2438070677303235 361:17.91413650944773 362:33.764419887009 364:2.2827211905216473 365:45.65345793636595 366:9.086309401553335 367:0.3072953690057616 369:33.99738681290245 371:5.390670814266573 373:5.413268064121438 374:13.507232475137592 375:0.3199146625663585 376:13.507232475137592 377:2.3627609320745133 380:93.76906280288956 381:9.310516481644873 382:0.33291439932346206 383:18.420565037685368 384:2.417825187105037 385:2.431811661268689 386:5.575066990471673 388:34.79947516297242 389:13.802982778934863 390:2.4600549807726053 393:0.3647876998249816 394:0.3743057916017183 395:102.9323339980832 396:0.37913563330623656 397:2.5322813501044665 398:5.7929126074865165 401:19.064139130027808 403:2.5767631970010845 405:24.340983382207682 406:9.785464135544457 408:0.3989378879491902 409:2.591787181472035 410:2.6069111590544054 411:2.6069111590544054 413:9.820841473206768 414:2.6221361376889893 415:19.231655940053123 416:14.382759815261489 417:0.41431020361555143 418:0.41431020361555143 419:2.652893204834464 420:48.32689588578348 421:0.4195361529168504 422:0.4195361529168504 423:5.944731833282302 424:0.42481388974055195 425:0.42481388974055195 426:0.4301439454645218 429:5.996577427877602 430:10.000831297962701 432:0.4355268594627438 433:2.6998123998642893 434:10.037464886852744 435:0.4409631797164174 438:10.074315505659632 439:0.4464534624429088 440:0.45199827292047084 442:10.148676984730992 443:10.148676984730992 444:6.102205132196378 446:14.809739998066146 447:30.807631724417018 449:19.810858832982877 450:10.22393440392472 452:2.829739694503295 454:62.93355689851056 456:6.2380134706102774 457:6.2380134706102774 458:43.2862246001391 459:70.02243674471704 460:2.863365771093844 461:2.863365771093844 462:10.4161257103246 463:2.863365771093844 464:2.8803573174320274 466:10.455278183978338 471:2.914704008468146 472:0.5105763754845358 473:0.5105763754845358 474:2.932061851734301 475:15.260038430512948 476:0.5167609867388836 477:2.932061851734301 478:0.5167609867388836 479:37.57520675468974 483:2.967153451326811 484:15.363508440496442 485:0.5293170979022366 486:0.5293170979022366 487:20.488262347696498 488:2.9848900449997555 489:3.0207520963527354 492:3.038880540050062 493:0.5551968235003161 494:0.5551968235003161 495:10.860699433534736 496:6.642537460017126 497:0.5685322825489312 498:6.642537460017126 499:0.5753016041954354 500:15.790685100708773 501:0.5890474320584923 502:26.658387349345563 504:0.5890474320584923 505:11.03035947615235 506:11.07348326527637 508:3.1505132945211014 509:6.765274394727937 513:0.6030750074305563 515:0.6101965691441706 517:0.6173911409193987 519:0.6173911409193987 520:6.859591140291662 521:3.2277820497808496 522:0.6246596134782644 523:0.6246596134782644 524:0.6246596134782644 525:3.247471076985943 527:3.247471076985943 528:0.6394219052501586 530:16.2407035649798 533:0.6469175887564009 535:0.6469175887564009 537:11.42923131194211 538:0.6544909032118682 539:0.6544909032118682 540:0.6544909032118682 541:3.307460275666582 542:33.49125154967312 543:3.3482409529280113 545:0.6698743495538642 546:3.3482409529280113 547:0.6698743495538642 548:0.677686490716362 549:7.1211893146398975 551:0.677686490716362 552:0.677686490716362 553:0.6855802824532984 554:11.661868248393684 555:0.6935567782631563 556:0.6935567782631563 557:0.6935567782631563 559:3.4317666227056187 560:16.715916247768334 563:7.223299303998524 565:11.709403599253754 566:7.257847550638848 568:7.257847550638848 570:11.805517856218264 571:28.092291233583023 572:3.4745460081686477 573:11.805517856218264 574:11.854106061268507 575:11.854106061268507 577:0.7432142050697186 579:34.50929796549272 580:0.7518009284897718 581:7.434581070847621 582:7.434581070847621 583:3.584606440824755 584:22.675484049707645 586:12.052112331089017 587:3.584606440824755 588:28.640242436321152 589:17.219058813738126 591:7.507205659308104 592:12.15337847305828 594:0.7781176838756585 595:17.284069328092606 596:12.15337847305828 597:0.7781176838756585 598:7.543947055042436 599:3.629926744816514 600:3.629926744816514 601:0.7781176838756585 602:0.7781176838756585 603:0.7781176838756585 604:48.117121314464306 605:22.913381370754763 607:0.7870797495104722 608:0.7870797495104722 610:3.6760187233646953 611:3.6760187233646953 612:12.308226502208118 614:3.6993608964538662 617:48.53575852219901 618:3.7229042714128275 621:17.549108162456992 622:3.7466517330922726 624:17.616653157655904 626:3.7466517330922726 629:0.8333746339211805 637:0.8429405163882046 638:3.819148436519714 639:0.8526121778668381 640:0.8526121778668381 641:0.8526121778668381 643:0.8526121778668381 644:12.629110254988749 645:12.629110254988749 646:17.892202887687347 647:3.868555794316152 649:7.928095350890998 652:0.8822775663799799 658:0.9026128507676278 659:0.9026128507676278 661:8.049689514644733 666:3.9700712475034354 668:0.912953103207331 669:3.9700712475034354 670:50.31087104327349 671:3.9960329534004373 672:129.54971707082345 673:18.322547750158535 675:12.966052522739854 676:0.923410788282754 677:30.33539694022268 680:8.216775081758772 683:13.082195537660958 685:0.9555068640243296 686:0.9555068640243296 690:13.141019147220364 692:8.302544910012863 694:4.129523984826649 696:37.287024375456106 697:8.346007474115334 698:0.9775259588933537 699:4.156986378386675 700:4.156986378386675 702:0.9887280209475141 703:18.775070669442126 705:13.320596185973788 706:37.414926806543896 708:0.9887280209475141 710:4.156986378386675 712:4.18471318030705 716:8.434119388507165 719:4.21270874384093 720:1.0115276675581777 723:1.0115276675581777 724:1.0115276675581777 726:4.240977530216849 727:4.240977530216849 728:4.240977530216849 729:8.523857497453804 730:8.523857497453804 731:59.081327362272646 732:4.240977530216849 733:8.523857497453804 735:4.269524112876912 736:1.0348692775191146 740:4.269524112876912 741:31.33314624050029 742:4.269524112876912 743:133.35113189206257 744:1.0467490005961664 745:1.0467490005961664 747:1.0467490005961664 748:25.132672115335076 749:1.0467490005961664 751:19.252019891905352 753:1.0587711481843285 755:13.758861945590178 757:8.70843475449089 758:4.356878132186077 760:1.0709381548437922 763:4.38658400922772 765:25.432390771811903 767:19.416870060165927 768:38.61846635278228 769:1.0957168028652706 770:4.416592367408168 772:19.500453374798692 775:1.108333637598453 780:8.900213645870911 781:1.121105723235963 782:38.89965714815943 783:53.15257083438673 784:1.121105723235963 785:8.949344064400131 787:4.508486353411134 788:4.508486353411134 791:4.539759391862309 793:4.539759391862309 795:14.158017822626023 796:14.226832093105013 797:1.1603815894402878 799:4.571363039378372 800:118.94723641000748 801:1.1603815894402878 802:1.1603815894402878 803:4.571363039378372 804:1.1603815894402878 805:4.6033033907656655 806:1.1738031682931018 807:4.6033033907656655 809:1.1738031682931018 810:1.1738031682931018 813:4.6033033907656655 814:1.1873946385076795 820:1.1873946385076795 821:54.07669011644668 822:9.150872110039932 824:4.6355867113566465 825:9.150872110039932 827:4.668219442683202 830:1.2011591758567775 831:9.254772559992288 834:1.215100046307764 838:9.307541947902308 839:14.581458709877092 840:9.307541947902308 841:1.2292206089331936 842:9.307541947902308 843:14.581458709877092 845:1.2292206089331936 847:9.307541947902308 850:1.2435243196126973 851:4.768281308191148 852:1.2435243196126973 854:1.2435243196126973 855:9.360871575615526 856:14.654590630769505 859:1.2580147348802044 860:1.2580147348802044 862:1.2580147348802044 863:4.802379870418062 864:9.41477243083348 867:1.272695516307637 869:4.8368629448548335 871:4.8368629448548335 872:1.272695516307637 873:1.272695516307637 874:1.2875704334899594 878:20.76068774113881 881:9.524333421742423 882:1.2875704334899594 884:4.871738184947397 885:1.2875704334899594 886:1.2875704334899594 889:1.302643369863216 890:4.90701347472179 893:63.6261050953391 894:1.317918326228929 895:9.6363195929201 896:34.01341065515445 897:15.032102442121994 898:9.6363195929201 899:4.942696937846387 903:9.6363195929201 904:1.317918326228929 905:1.3333994256566088 907:1.3333994256566088 908:34.15591969053466 909:15.11008916260904 912:5.0153221418445115 915:5.0153221418445115 916:1.3490909190693123 918:5.0153221418445115 920:5.0153221418445115 921:5.0153221418445115 922:5.0153221418445115 925:15.268686400087084 927:1.364997190229033 932:1.364997190229033 933:1.381122761248444 934:15.349334285951313 935:1.381122761248444 936:1.381122761248444 938:9.867976111828282 940:1.381122761248444 942:9.927570977271055 943:1.3974722983485943 945:1.3974722983485943 947:27.923092066985408 948:1.3974722983485943 949:9.987867299406817 952:5.165857166245878 953:5.165857166245878 957:1.4308626963219668 961:1.4308626963219668 962:5.2439213394609485 964:5.2439213394609485 965:1.4479136691124967 968:5.2439213394609485 970:1.4479136691124967 971:5.2836888894301195 974:1.4652088466424584 975:15.766870237752185 983:1.4827537171321237 984:10.23638343891933 986:15.85338818848743 989:15.85338818848743 990:1.4827537171321237 993:35.51345026160534 994:5.36475075175591 995:1.5005539560184726 996:42.94742608213201 997:28.712343693475223 998:1.5005539560184726 # type
1:581.3689298474865 2:18.305839436782037 3:33.399109465420196 4:24.111515001065644 5:60.17802885724925 6:25.096159972341155 7:101.75380873507083 8:63.74628571214868 9:82.82586895864222 10:4.973300112305392 11:43.75366823012443 12:17.258146678938 13:30.72190677254797 14:76.0103829071897 15:3.935611167379285 16:3.960552015433978 17:5.998830433953566 18:29.534609845581393 19:4.412704171255809 20:1.414996920530267 21:97.03537476691642 23:0.8461292393310359 24:42.50158104030047 25:0.051616534584564534 26:4.233793721454339 27:235.37189778246773 28:12.108850001214277 29:63.6828340621198 30:0.33263146799849325 33:23.27703487211282 34:13.254432938124786 35:23.393933198712656 36:5.413079900632944 37:3.4168017507459565 38:73.69222203169639 39:11.096787851922047 40:95.62335040560535 41:101.92405665949084 42:14.58893863598576 43:4.144568327253849 44:15.388353693165296 45:4.261029712306033 46:6.709834474455182 47:19.82125337804118 48:7.079351594489635 49:65.4598879986298 50:41.23471996023852 51:0.2339823446022805 52:2.670318480853749 53:61.07930268068595 54:7.471304851241595 55:7.49828204476173 56:66.90658192900905 57:4.99853456581019 58:10.595797365378811 59:2.8492778722176517 60:10.680767442395766 61:0.18305073654751952 63:17.775823323410727 64:14.221657898164242 65:1.2418824465306517 66:25.636281696135466 67:8.076438072930321 68:8.09116596509555 69:11.190579670575822 70:39.261300276716305 71:0.13973932622925794 72:44.01493893391671 73:0.2214687626178005 74:98.83610692794471 75:8.469776030367605 76:0.11346514003871547 77:11.769915048697921 78:0.09996179205024817 79:211.9109550197213 80:19.111918349997918 81:23.10097607560037 82:23.13111738121838 83:45.77102686952454 84:0.29641303380591794 85:12.06408277116261 86:1.5916765916953564 87:12.22489745704291 88:6.112916543651259 89:3.624544724056071 91:3.6731053992777634 92:0.3431916725020917 93:32.61540180010977 94:3.702551498123177 95:12.471454265898153 97:73.66520800537577 98:16.09540101183436 99:3.8329043566572665 100:9.4330489956064 101:457.9161511637409 102:12.832201991486349 103:0.04027682291460599 104:33.867433421641465 106:13.252262064212516 107:0.4604924715620884 108:9.871023331161346 109:21.022667619245638 110:25.36960881896831 111:0.4796927609738081 112:0.025480822803282607 113:6.966264130683481 114:21.427026786524127 116:7.090171303390699 117:0.5371548527050098 118:7.168942196682181 119:17.73052923305028 120:45.36051154633791 121:0.5585586291782019 122:90.7670585848656 123:35.61176573064483 124:10.51669009483987 125:4.48638210933863 126:2.194829756939631 127:4.608327361398401 128:2.283041682917097 129:0.6225631289757532 130:51.67757644209811 131:86.00773342802343 132:0.6304312315697213 133:14.452922685905634 134:7.578954910177049 135:4.733878695823793 136:0.65447803432163 139:2.417271756639903 140:27.657562027828746 141:7.874205380867075 142:15.030742191765173 143:7.963754204377027 144:0.7351811898708589 146:23.6105375940458 147:2.586417426292009 148:59.31825890307823 149:48.385107333759734 150:65.09196459009544 152:0.7759504024053002 155:411.3012615986603 156:11.652781823401211 158:23.908925964608308 160:15.643207593481641 161:5.26110849231195 162:2.7572340721440187 163:38.87360598743333 164:29.178738580466486 165:0.8779262501457852 166:8.568544749136118 167:5.436533456604558 168:0.8830332703278232 169:0.0029228906344091928 170:0.004052647949738158 171:0.9141765402605814 173:0.0061113149409881455 174:20.592136249907764 175:12.437672454672885 177:0.009080998257238054 178:0.009080998257238054 179:8.935018567350136 180:16.572340512518497 181:35.15607772039715 182:45.90713045898596 183:0.012129013607582204 184:0.015034449247141438 185:1.0419274245547214 186:16.890342047763827 188:12.940050329226304 189:1.05962358197825 190:6.022461423537338 191:76.29700597551896 193:13.244646841391944 195:1.132954316231362 196:13.272865326183357 197:89.692673395901 198:31.45415959684234 200:0.029268896027657084 201:3.3532277903582695 202:6.2462774703442605 203:0.0421232250361843 204:104.93419006890167 205:22.646626081921855 207:43.350549380322185 208:66.82117886879759 209:60.74818068565758 210:0.05514073001938906 211:32.93978310511879 212:14.194928706581777 213:10.270856744654516 214:0.061743557646935274 215:18.562101263218093 216:260.40441188492844 217:6.784358533489001 218:3.7616912766321358 220:1.4099954135315154 221:0.07324281894587446 222:6.923058918928208 223:0.07476342390587191 224:0.07943890869783565 226:1.4485581421832432 227:14.644181659545845 229:1.4721567360137875 230:3.9432243161746823 231:14.84363763855926 234:3.9865245614772506 235:1.5122770527245275 238:14.979032497166454 239:1.5368339440343248 240:69.89704428510397 241:0.10547785589329595 242:15.220813024329468 243:11.075054704824202 244:29.538025992325647 245:1.6041582146067048 247:7.428007071172617 248:4.1960323506800705 249:1.6301158248123828 250:1.6388568401912182 251:46.66094482683771 252:0.12757295178556993 253:1.6742712563563464 256:15.687062636827335 257:11.48272347202717 258:15.798007320121693 259:35.83162370411956 262:92.1659282387938 263:7.745732342349843 264:4.435101279286219 265:0.15482428805294535 266:1.7755142194891385 267:0.15725176920088646 268:1.7945534030144041 269:11.788114553537394 270:25.708618406441495 271:93.50482029309654 272:1.833238150513471 273:25.92206316253665 274:1.862793807392529 276:12.009454081357456 277:1.8727509517830332 278:12.106314656611639 279:4.673263114958868 280:0.18837362163190255 281:8.182712370532707 282:48.87368805278723 283:8.208004540968876 284:31.787768390298627 287:43.255187621428625 290:12.404445090146346 291:0.2142612293441016 292:2.0071882531322 294:12.438292818924435 295:16.9844870085199 296:2.0395866736580395 297:8.467240885501958 298:4.908785654256663 299:27.042557268997477 300:4.927517190243983 301:22.00875707529155 302:0.23601341279657187 303:4.9842618085036445 304:8.60134464252596 306:5.022557155710286 307:12.749746130497533 309:5.061231922315128 310:12.856388112723273 311:2.151559887065749 312:539.0225016548288 313:5.100292216417753 315:5.119968885770902 317:27.761587043602137 318:13.000869400423225 321:2.2218334598363847 322:70.94473647096626 324:8.936292461869172 326:5.2605161431498 329:114.20737447393812 331:5.301601078714451 332:2.270041158018076 334:9.052291558279178 335:64.8637587316289 337:23.127561549196802 339:0.31062871864313646 341:2.331894205693825 347:0.3347757359207762 348:2.3955894596303144 349:9.321815742131724 350:5.51355594236632 354:18.481430733512923 356:23.583035876838974 357:0.343127610292502 359:13.765651474922835 360:2.447926781861257 361:2.4612086360986014 362:9.476924608703774 365:23.817423743070677 366:35.02925734521379 367:9.571926532570243 368:5.691424071615833 369:35.10760320933241 371:9.603925445575037 372:0.3781224594499125 374:2.54261453291435 375:53.89953900906782 377:9.700938480792617 378:9.700938480792617 379:9.733620181495303 381:14.219597871047508 383:0.401343628497728 384:19.19132583523562 388:9.89968235232653 389:0.4157995555022851 390:2.655944124418863 391:0.4306616640321616 394:10.0703246576753 397:10.105022448730846 398:6.121730544947259 399:0.4563668485422509 400:0.4563668485422509 401:0.4616522858641583 403:14.79090398134558 408:0.46698697270397416 409:36.7602748725948 410:6.197887052002125 411:10.28146254135943 412:14.88243453479862 413:10.28146254135943 415:2.8214433353163253 416:56.186110364213555 417:6.2494169388138365 418:25.395077715233427 419:2.8528218754499566 420:20.068538522095867 422:0.48882817832093406 425:2.868666794537804 430:10.463006056712436 431:15.163265170325609 432:25.667566478955045 433:10.499950385851795 435:25.73664345515313 436:15.21100857994475 438:2.9168370476512235 439:2.933109312133988 442:15.307325109143818 443:43.910941569959284 444:15.307325109143818 446:20.53699249189864 448:0.5350317210685592 449:0.5350317210685592 450:15.40476759818186 453:6.572113978833431 454:10.803514190771875 456:0.5532708250762369 457:0.5532708250762369 458:51.07655201658282 459:3.0501512255427152 461:0.565719776563859 462:10.881718646942574 465:32.29624171403093 466:10.921181867910681 468:0.5784062890736809 469:32.381276952803454 470:3.1020594193444375 471:0.5848402693096998 472:6.71388424723608 473:0.5848402693096998 474:6.742788842771837 475:26.671713602155634 479:26.671713602155634 480:15.857862756983746 481:11.081504362408046 482:32.639437119676195 485:3.1729862468805976 486:38.89528339914032 487:3.1729862468805976 488:3.1910335906572906 491:66.17589524502134 492:11.287677058449924 494:0.63163596287154 495:21.542620233711396 497:21.608808355871588 499:7.011667681603721 501:33.534899743772634 503:39.81277327571885 504:7.07365515139481 505:0.6670403381067403 506:21.87781433283394 507:0.6743292427722622 508:11.544048239457744 509:21.87781433283394 514:27.764255604726024 517:11.676108199934218 518:3.418116169794633 520:60.561764494039124 521:16.72873126320484 522:11.72072561421111 526:3.457965192488755 529:0.7195901123975493 530:22.294664376119094 531:98.81010043727528 532:0.7273965561050435 533:61.155096222175985 537:16.96108452985115 538:7.363493185655343 539:0.735280631110146 540:61.30589862028538 542:40.89580946182496 544:54.53948133990185 546:7.430454907989012 549:41.12117547462381 550:0.7594085043308605 551:3.5812323696140402 552:7.464301708163396 557:12.136473127672337 559:0.7842713579847141 560:62.23247238234049 562:7.567343993151442 564:7.567343993151442 565:12.184319245235745 566:55.25013090678051 567:0.7927272713220355 570:41.69833051644768 571:7.637323453381836 573:0.8012691758611126 574:0.8098982110287811 575:12.3299540109194 578:12.428838067972846 579:29.233076607273137 581:55.98611012144055 582:12.47883302764646 584:7.816971712874833 586:78.35591896000261 587:3.8000727951547444 590:3.8229485913845918 591:12.579954266594275 592:0.8635689004102529 593:0.8635689004102529 595:12.631091047901505 597:17.892770322721457 599:35.93966160685374 600:3.84601464091558 601:3.84601464091558 602:3.84601464091558 605:12.682619122688774 607:12.682619122688774 608:3.869273595866138 610:23.73430560202386 611:12.734544022912992 612:8.003710082383204 613:0.8916801316433316 614:3.916381110224434 615:3.916381110224434 616:36.270006532663054 621:0.9012484545008961 623:36.49442120269397 626:0.9109180871905812 627:8.08050394151051 629:12.946326724243997 630:0.9206904874815012 631:3.9885587662191724 634:0.9305671453608422 636:4.013034083877052 637:8.158549195133864 640:4.037722525958121 641:36.83756974400423 645:13.109619812478172 646:0.9506393548669186 648:65.44444164322265 650:0.9608380530159464 657:0.9815687662873104 659:24.66565006874761 662:30.894441727204743 667:4.190510009991074 668:1.0027551767185416 669:1.0027551767185416 671:1.013523642397314 672:37.670606506319444 675:4.216782496975127 676:13.448426764853602 677:4.243295366026552 680:25.02523900892869 681:19.084804361830855 683:1.0354202000585149 685:8.611905113543317 686:8.611905113543317 691:13.683972272341762 692:25.209596603175928 693:1.0578089051513564 696:31.64653735147684 698:1.0691927250004607 699:4.37960062248205 700:13.804835136728617 702:1.0807055716259286 703:4.37960062248205 704:8.743231457322961 705:1.0807055716259286 712:1.0923495430346764 713:4.407638210222619 716:8.787798149051365 723:25.587942650543145 724:1.1041267891504378 727:4.464524133658111 729:13.99018461826563 730:19.626498006966667 733:4.464524133658111 734:4.493381504020778 735:1.128089972571224 736:4.493381504020778 737:25.782148306839844 738:38.947993367732295 739:1.128089972571224 740:1.128089972571224 741:1.128089972571224 745:4.522521360463362 746:32.32805744789581 748:4.522521360463362 749:1.1402804834243512 751:4.551948511650517 757:4.581667890615569 759:14.245276419780364 763:26.181210583619578 764:9.111538989725366 765:20.034583764975384 768:1.190491443299535 772:39.630163025478005 774:20.118477872700662 775:175.0741870022484 780:14.510055496453427 781:9.257000307028152 784:1.2165019463920383 785:14.577845580102483 786:4.734830070303738 791:94.89774180905731 794:9.356374222805627 798:14.715422123245078 799:1.256710191585327 800:1.256710191585327 801:4.798328344248846 803:1.256710191585327 806:4.830579490719521 808:4.830579490719521 814:1.2843448300951499 817:40.640558211975836 819:20.728697743978316 820:1.2843448300951499 822:1.2843448300951499 823:14.855743523295851 824:1.2843448300951499 825:9.50921274636541 830:87.60370796532223 831:9.613734790975867 833:1.3126718300874434 836:4.929416698654043 837:4.9630791140141355 839:15.071602728267585 840:41.09527255025631 841:21.00338516124089 842:4.9630791140141355 843:9.666814977101547 845:34.073022329481965 846:1.3271031895395253 848:4.9630791140141355 850:1.3417176979181051 856:9.720455403795063 857:1.356518911545476 858:1.356518911545476 859:1.356518911545476 860:9.774667058762347 862:48.743488015805774 863:41.40622082031415 864:1.356518911545476 865:1.356518911545476 866:27.704221427074472 867:15.294253978961375 868:1.3715104918885428 871:5.066314628504012 872:5.066314628504012 874:1.3866962087516619 876:1.3866962087516619 877:1.3866962087516619 878:15.370050880821656 879:9.884849650840815 882:21.383063410982384 886:5.101500668869535 887:1.4020799453657669 888:9.940844249087569 899:5.173081024402973 904:15.524111268390667 906:57.35180783151372 913:21.779256795314783 915:42.37942695159049 916:1.4494598996774126 917:1.4494598996774126 921:1.4494598996774126 924:1.4494598996774126 927:5.283597918380041 928:1.4656769737270958 929:15.761627639071369 930:42.54789285044282 932:10.17113801804014 933:1.4821133482908517 934:35.47957338122088 935:10.230357160724273 937:15.842586330565613 940:1.4821133482908517 942:15.924470456001556 946:5.3594774024976335 950:5.398106076480437 953:5.398106076480437 955:50.62579000383091 959:22.299919441638483 962:1.5501474771737325 964:16.17588120853756 965:10.474250789469925 969:1.5501474771737325 972:5.516870220537711 974:5.516870220537711 976:5.516870220537711 984:1.5856091398774819 985:43.78263829901127 987:16.348505080786442 995:130.05351777202864 996:16.436391403022167 997:67.74393372512614 999:1.603720186946123 1001:5.5985536999514345# lésion
1:564.5971785176365 2:70.03397919944538 3:125.53321908596985 4:259.06083961489486 5:85.19801255100248 6:38.207377242685915 7:73.41981416381911 8:19.23574123993259 9:39.66806212273055 10:3.4615000116097323 11:37.081641557329064 12:1.002983160628427 13:5.760826212175456 14:8.086746565699647 15:4.1257438012005885 16:10.619046483050683 18:11.40980800435322 19:14.115654282432224 20:1.4571495036309057 21:18.07990742408186 22:0.846129239331273 24:43.24100941879497 25:17.297449190324894 26:0.25007210548768927 27:29.298537351090346 28:1.3456319960207692 29:0.003666703745450696 30:0.0018905729440220947 31:7.743371014389406 32:7.848009147305486 33:16.752277232727373 34:39.77088612241822 35:5.479243877273744 36:49.18026922125075 37:0.4992820342883066 38:0.6078042161133091 39:70.10172865856212 40:0.43934137168699966 41:2.028068570305067 42:66.2516237332808 43:30.880470765355824 44:2.3238997156302634 46:6.913532139480417 47:4.701361826541737 48:50.742539571963064 49:0.2210638755524329 51:4.941874157256174 52:2.785475195270108 53:37.6880698807976 54:21.11266975959367 55:7.708571296316921 56:38.14313591908084 57:422.85589583812936 58:38.41292268042606 59:0.16949497995730603 61:0.1609416404963171 62:5.359970828007346 63:18.130418597037085 64:8.129941666337299 65:34.609183751725006 66:39.28250049156635 67:0.22417940300666078 68:54.27541266753893 69:5.588622580308099 70:5.61205357382112 71:1.40650092428944 72:0.23784151973837603 73:117.38288124664352 74:1.4869558722591019 75:55.5750346183734 76:40.73850040852514 77:15.533048006106862 78:36.49893207326397 79:0.08433899394885648 80:0.08002740384071147 81:1.6059237312837 82:15.74056882092635 83:0.32132972848255664 84:0.3286283333437021 85:9.073127355229305 87:0.06373917346132739 88:6.2869951747186175 89:0.36152770740638357 90:9.324995562739467 91:12.657205331488644 92:0.055273953708135114 93:20.212379818097798 94:3.8306809052132453 95:1.7705443811794082 96:3.8506549300798696 97:1.7769081604363708 98:1.78329165718534 99:1.848227068219699 100:1.8614580970777264 102:1.881459945736121 103:4.120194259872196 104:17.124730425600006 105:187.52933276707316 106:2.012598903158664 107:4.2400276182311325 109:13.593531978680806 111:4.306925357467266 112:10.26899836996725 113:2.114390142170618 114:2.1293058598918675 115:4.444094932855838 116:0.5674002279762762 117:0.011230969361763599 118:0.010356562004918501 119:2.220838660728661 120:35.94194985354614 121:0.6002392747922789 122:36.12393522967907 124:2.2758931677625505 125:31.38918835522 127:2.356750956657048 128:68.96274182583619 129:2.3815292811867685 130:4.795382647435717 131:0.6700832568815078 132:132.07615560880927 133:11.059724469274686 134:0.0023200591901891927 136:27.60083756452522 137:146.59360472621253 138:4.962653463369545 139:70.15965271901513 140:0.7502376969666843 141:15.230239831687832 142:5.095767637108245 143:5.122871592144873 145:48.57432580607199 146:19.62978348783256 147:19.69467476046681 149:83.8198475109793 150:5.2468876973231 152:0.8232685661784723 153:15.64214503130672 154:11.817657749554986 155:6.554397217441084E-4 156:5.3031067757850305 157:72.12397621953052 158:8.409739460717486 159:2.7846196170913773 160:0.002150117909689679 161:0.002150117909689679 162:5.490690060877505 163:5.490690060877505 164:5.549957369603637 165:34.56139750639898 166:5.579872846582263 167:2.913093487746612 168:2.913093487746612 169:5.594901843001071 170:0.007468271432126129 171:0.9644732722922629 172:16.609968901023894 173:0.9916272255975435 174:3.0370181115774066 175:3.047586273896449 176:16.702510779693938 178:3.1010004075005706 179:25.714347775172875 180:12.832420691537878 181:25.798001389442394 182:17.016901430529664 183:0.01756590074266907 184:3.2219739875521825 185:0.021003261595671445 186:17.17761791555511 187:3.233214652581405 192:0.030663828865980958 193:0.03247418617207241 194:13.514742460199615 195:0.03340140317970586 197:1.2001365142767357 199:77.96614004812345 200:27.02188534190942 201:161.04613891554752 202:1.2261837067451997 203:18.26667058286817 205:18.410730606559895 206:22.984770807900563 208:14.28432943853164 209:0.06295253182739922 210:3.745669393241849 211:0.0684855026120452 212:0.06991235940517185 213:50.05269553848024 215:0.07281913878232592 216:1.4229086735988474 217:3.839492636704606 218:14.630590906057673 219:166.87926506908656 221:108.79865885506935 222:7.075547799971436 223:7.075547799971436 224:109.3413727017683 225:10.808197872791599 226:10.808197872791599 227:1.507685243776264 228:10.861781049683167 229:14.990356368792327 230:7.239496442039 231:4.064181385329746 233:15.124711555804483 234:4.093321414924272 235:1.5722553567545245 236:4.107982797130291 237:19.716721046433047 238:0.10970807784930352 243:1.6480073495473189 245:7.538908933347556 247:52.73142393016073 248:7.605252959986479 249:7.605252959986479 250:25.130951653235677 251:1.727243053661149 252:7.694967251330723 253:7.717624088379509 254:0.1472116679100272 255:4.414660653489939 256:4.430700487903481 257:11.685736458001134 258:1.7914163769220681 259:1.7914163769220681 260:1.7914163769220681 261:25.687322507424362 262:0.16132970116365142 263:20.78321646457162 264:1.8291332141230912 265:0.17121997451037996 266:16.23655113674464 267:4.578295695484904 268:8.02082203722782 269:8.044834622946576 270:8.044834622946576 272:4.662900290036736 273:8.141912704841701 274:1.9269219306845224 275:4.714593569575959 277:0.19769981445025744 279:4.784635439106589 280:1.9674973422129947 281:37.63522154450163 282:8.341159959834624 284:0.2178037354796453 287:0.223796110337375 288:21.859771095367385 289:17.02916745668698 290:149.0055527975663 291:21.95824642949818 292:22.007795193537085 293:69.25861695517438 294:0.2361229576185331 296:0.24567433677303113 297:0.24567433677303113 298:5.021541342776723 299:2.1165492399801296 301:0.25549501980747796 302:2.138782252444106 303:8.73431967386624 304:0.2621948887227577 305:8.788796002425018 307:5.135951333055478 308:57.22539909178039 310:17.669043985815552 311:13.099848910400352 313:0.27949341664682736 314:0.27949341664682736 315:8.927227032471297 316:5.2537769693461716 319:51.78015597121983 320:0.29760155867816074 321:13.319223887566894 323:9.09771967170831 324:0.30507896558365677 325:13.393717061690783 327:18.119919692733852 328:23.15395060616507 329:58.6829149344413 330:23.208768209734533 333:9.214144442630715 334:2.350440006691452 336:2.375321027935374 337:2.3878698671060987 338:13.621464304492335 339:9.3029671294461 340:46.391428599849974 341:9.332867745306398 343:0.34456993831031335 344:5.564426038258371 346:2.451722411317063 347:5.629504156042378 348:34.889087246134714 351:5.651427365430155 352:13.895614629832378 353:9.515438525494476 355:2.4909439884855535 356:5.673467525568931 358:0.3700359785476403 359:5.695625675737923 361:14.05656187295001 363:5.740300175874262 364:24.121724419335038 365:0.3832952716304662 366:0.3877953366315509 371:5.831112383264502 373:2.599032875064762 374:29.951818772295898 375:0.4062068831247516 376:0.4062068831247516 378:0.4109144830027764 379:30.093054093795224 380:0.42045806047360507 382:24.60547890505699 383:9.963916320292036 384:5.994918290675538 385:6.018845752105728 387:0.43510040885696816 388:2.7125116425410227 393:6.115922727192034 394:2.786357001732517 396:2.8014079513611145 397:36.81628094762052 398:10.340580080620168 401:2.847141276025727 405:49.76645352514922 407:25.50125411923332 409:0.49232171095038196 410:15.095237931387569 411:63.282493541685504 412:6.316921567201342 414:10.483358090730373 416:0.5089455123838084 418:0.5089455123838084 419:20.328611675133985 420:2.925357097971755 421:20.328611675133985 424:6.4210286457845225 425:0.5202835269674028 426:15.329130025733537 427:6.447447912415324 428:2.957364980648214 429:10.629435171492789 430:0.5260307481988372 431:2.9735277920787073 432:20.502115745537655 434:6.474027428039807 435:6.500768862123457 438:0.5376843159252669 439:6.527673910268634 441:0.549553746567782 443:86.11704733087055 444:0.549553746567782 445:3.022665011526444 446:20.797917082906075 447:57.84074051400454 448:3.05597525087667 449:6.609388101278242 450:0.5616435971513596 452:10.970901174190718 453:0.5802019906142746 455:6.692638500831119 457:38.52299177906047 458:6.720738649891065 459:15.817528233218539 460:11.04931849248312 461:15.867967504382298 462:3.1412528850648616 464:0.5992834698074431 466:21.16437398668918 467:38.9061689838974 468:3.1761910863377785 469:3.1761910863377785 470:0.6057631772619653 471:3.1938426564579503 476:0.6189053787535935 478:21.352550151858896 480:11.209073334740449 481:0.6255692334149422 482:0.6255692334149422 483:11.290454781672056 484:45.750752159080356 485:0.6322958503417476 486:0.6322958503417476 488:6.952123487865148 489:0.652859426724338 491:7.011874961726163 492:59.82643325031278 493:3.320939464677727 495:0.6668956196677446 496:7.103003037361933 500:3.3964741721308305 501:27.832007851626614 502:0.6957808497806299 504:0.6957808497806299 505:3.4157038994655173 507:0.7031761885713638 509:7.227408731865219 511:22.209421108326705 513:106.23637037848297 514:0.7181815578725242 515:16.83129715416861 518:7.322977056514099 519:0.7257933217955624 522:0.7334789874941964 526:0.7412394616624279 527:0.7412394616624279 528:7.420565836836618 529:40.968311980013965 530:11.980820254024563 531:7.453557477656149 533:3.574790683505979 534:0.7569885472015814 535:17.11935820049099 536:7.453557477656149 540:12.072436631058283 541:7.486784981150789 544:0.7811969004242445 551:7.587912814173319 552:0.7894262408390277 553:0.7977372326081233 555:3.7006199796093298 557:3.7006199796093298 560:12.35511213257681 563:0.8146084057979147 564:23.14195538193297 565:3.7221694347206795 566:3.7438897655885626 569:17.663404814095994 571:35.55543464342112 572:7.761466748395341 573:0.831819098943761 577:7.868751223926384 579:49.29077400956035 581:0.867295511830814 583:0.8763913636378705 585:23.680064463224806 588:0.8855803959472615 589:0.8855803959472615 590:23.759190928261575 593:0.8948638942733016 594:8.015677036411713 603:3.924084421996474 604:0.8948638942733016 607:18.177347939316874 610:8.09087255944272 613:12.958941559751908 614:18.310694571080198 615:8.128917772284915 616:8.128917772284915 617:12.958941559751908 618:50.3983509163101 620:4.018730800748089 621:8.16726696522522 624:0.9427452813225169 627:8.205924512986739 628:4.06726718961671 629:0.952624122412714 631:8.244894885100376 632:0.952624122412714 633:37.08268570533983 634:0.9626072211086427 635:0.9626072211086427 636:0.9626072211086427 637:0.9626072211086427 638:4.116643832010992 639:8.323792473455882 641:18.653190085540253 647:37.431545867477965 648:18.794003451301645 649:4.166885628265237 651:4.192339045750241 652:51.42413406199014 653:4.192339045750241 655:13.449952651203951 656:24.844470326755456 659:1.0247828707787963 661:1.0247828707787963 663:4.243927736980809 664:1.0247828707787963 666:1.0355403456619965 669:19.082538891758972 670:8.610493661961092 671:1.0464152539685971 673:4.296448899247551 674:1.0464152539685971 675:1.0464152539685971 679:4.323068211449293 682:25.292656290979206 683:1.0685246979822751 684:1.0685246979822751 685:13.797992539952174 686:4.377043156741988 687:1.0797630046242725 689:19.380772326798652 690:13.797992539952174 693:1.0911262900190342 696:13.918018926220016 698:13.918018926220016 699:13.978821269676114 701:1.114235844656728 703:13.978821269676114 705:1.114235844656728 706:8.870355115048019 708:1.114235844656728 710:8.870355115048019 711:4.488049719819831 712:1.1259862603839323 714:1.1259862603839323 715:1.1259862603839323 716:1.1259862603839323 721:1.1378699510479129 723:25.855998603533532 724:46.063639760804875 726:1.1498891195613525 727:4.545148533160062 728:9.005600825624107 731:1.1498891195613525 735:19.9279588772211 736:4.574112348713457 739:1.1620460244453732 741:9.05151398714703 742:4.574112348713457 743:39.44437006216357 745:1.174342980417142 749:4.603358650569008 754:9.191847023506854 755:4.6627180723363 757:9.191847023506854 758:9.191847023506854 760:1.1993666034283512 761:1.1993666034283512 762:14.485374197664354 767:20.256327906840493 768:1.2249797235625242 769:1.2249797235625242 770:62.13696325805911 773:1.2249797235625242 776:9.336229923332748 777:1.2380137957343769 778:4.754000190155887 782:4.785046884700932 784:1.2512031195932258 785:4.816412485182786 787:14.753109068561589 788:1.2645504680887516 790:1.2780586885836092 794:40.562443015529745 795:9.484881680650766 796:20.772480218756723 797:27.07771517509506 798:1.2917307062168024 799:1.2917307062168024 802:9.535421343446425 803:1.2917307062168024 804:1.2917307062168024 807:9.586470789048239 811:1.3055695269495196 812:1.3055695269495196 814:1.3195782398291973 816:4.945181812518606 818:15.031432803969384 821:1.3195782398291973 823:41.004137886760894 825:1.3195782398291973 826:15.031432803969384 828:4.978231788388297 829:4.978231788388297 834:1.3481181360381589 835:1.3481181360381589 836:5.011637800820689 837:1.3626559439938422 838:1.3626559439938422 839:1.3626559439938422 841:1.3626559439938422 842:1.3626559439938422 844:1.3626559439938422 845:1.3626559439938422 846:1.3626559439938422 849:1.3626559439938422 850:21.319849726986483 851:5.079545392849832 852:5.079545392849832 854:1.3773769010984405 855:1.3773769010984405 856:1.3773769010984405 857:9.904026104949791 859:9.904026104949791 863:1.3922845635749275 864:1.3922845635749275 868:9.958926752248601 872:41.928349878060764 878:15.546485306902623 879:5.184254016657608 880:1.4226747591651754 881:15.546485306902623 883:1.4226747591651754 887:1.4381649455170524 888:1.4381649455170524 889:15.623205267469567 891:5.256047271860103 892:1.4538571525398805 893:1.4538571525398805 895:10.127242271835481 896:5.256047271860103 898:5.256047271860103 899:10.127242271835481 900:1.4538571525398805 902:1.4538571525398805 903:15.70075859532263 904:5.256047271860103 905:5.292564535380133 907:1.4697555036204641 908:5.292564535380133 909:10.184593235823929 911:1.4697555036204641 912:1.4858642497788603 914:1.4858642497788603 916:1.4858642497788603 919:15.858435014762376 921:22.003023470448145 922:5.329506981920782 923:5.329506981920782 924:1.4858642497788603 925:10.301242215921123 926:5.366883517248573 927:5.366883517248573 928:28.6978341301722 930:15.93859431876437 933:1.518730599598227 936:1.518730599598227 937:1.518730599598227 938:1.518730599598227 943:16.10165003859944 944:16.10165003859944 949:16.184586288529704 950:1.5524929682609694 951:1.5524929682609694 954:10.481293512171112 956:22.524218375867633 957:1.5697223028440614 960:1.5697223028440614 963:22.63209840463652 968:5.560609718631825 970:1.587190533503921 973:29.471366175337618 980:22.74125629730535 981:1.6049029698951363 986:5.641484410705359 988:1.6228650999243002 990:5.641484410705359 992:1.6228650999243002 994:1.6410825994502436 995:1.6410825994502436 998:29.74154122096131 999:22.9635243071634 # utiliser
1:55.40105852623176 2:2.5509173597099117 3:16.847496440122537 4:2.2489788543787794 5:2.1528418402058067 6:26.8524930629805 7:5.791169754192716 8:7.614334047878744 9:30.468867918606396 10:3.747453291752298 11:2.993537822849804E-4 12:0.3195063600536859 13:0.004524071844656839 14:10.978642959458618 15:0.26081772887738586 16:1.5477941591849698 17:6.620835933041332 18:0.595160381492837 19:1.6552481051685644 20:0.16657740648003963 21:80.51498502811167 22:42.501581040301446 23:43.2410094187961 25:221.2237262099181 27:30.17671824016161 28:0.6497021646831641 29:30.640548035691026 30:5.264603268877372 31:0.0052614092355099335 32:3.5628434476619204 33:0.4969749414563923 34:0.4929193790065672 35:49.87436930104991 36:5.906995388703893 37:1.9674224619228342 39:0.03182479177095475 40:15.093922790791613 41:9.127941226373647 42:22.601844844881388 43:0.9450632814902562 44:7.019631901079089 47:24.738802587894366 48:5.014291912933896 49:84.00272506906927 50:5.157135431686168 51:14.126552637692665 54:3.045143109460147 55:96.9036483907565 56:11.142847602388715 57:0.20482774824173097 58:1.3369370066641084 59:8.208623194469483 60:30.528295853451365 61:54.23010652489945 62:11.506087653759595 63:11.59478235838531 64:26.700205979259138 65:0.11484005582910563 66:65.44305003267226 67:0.26970442147715484 68:55.428575112499196 69:77.12250527766378 70:11.902992743096572 71:5.890672794268086 72:0.2844979872610518 74:8.967641433429364 77:52.01770440647454 78:52.170343465846884 79:1.7019036247910742 81:42.37341763653451 83:42.46246581054855 84:1.762004934195976 85:20.25562481197169 86:98.25760455772485 87:86.62304107629653 88:0.4141459972969065 90:0.03988152646147195 91:4.003843662356484 93:1.8942105717071835 94:33.91321973631502 95:4.044229325680047 96:6.712490742270745 97:20.840699972245037 98:59.29494850064076 99:0.47801622242447145 100:0.026565883487297545 101:17.26321735731386 106:7.217340133327252 109:258.2918052318641 110:10.549704558365734 112:10.627189439247571 113:0.008284603090923433 114:62.359249878773106 115:18.335226461128844 116:57.19603060023828 117:2.3376567775017567 118:2.3534322679582287 119:68.84637875599813 120:36.745981745793756 121:0.6679114299967018 122:0.6796450161497876 123:0.6796450161497876 124:18.763424511207916 125:4.837222307360863 126:4.849526910332118 127:19.0575487739496 128:4.8344407801277905E-4 129:15.117807428006785 130:3.1334032235527545E-4 131:15.143505952003313 132:0.7448769664168313 133:76.3515896915763 134:8.054731905430078 135:0.7662096906875077 136:6.780159057197454E-6 137:8.141468861969472 138:0.7968645554358035 139:2.6553525161591165 140:28.741259383666886 142:19.888942414082447 143:28.98669710637065 144:11.97875575454701 147:66.95436603640462 148:0.8897675662495846 151:16.085755278884182 152:2.848582791680354 153:16.085755278884182 154:61.27511621064865 155:2.858126475561468 156:2.877310640869967 157:0.919252539012121 158:243.3725535115448 159:0.006376173302554596 160:0.9495196938688872 163:30.094810438442323 164:5.7761675497422935 165:16.69466406061151 166:3.066224485669011 167:12.720779370275697 168:3.066224485669011 169:25.616753926058653 171:0.015395592788175877 172:21.411429086974408 173:5.976173368680089 174:5.991903248240071 176:6.023514749980055 177:9.43009717710252 178:6.087351925395639 182:0.02798513405062359 184:0.03223107511809454 185:13.477300045390967 186:13.477300045390967 188:1.1976603296816501 189:1.1976603296816501 190:27.129532452327968 193:6.505912805794527 194:13.89540981459106 195:0.04705500937656684 196:85.26796481173629 197:48.81988434368869 198:1.2873746477982246 200:3.6037439449959052 201:3.6159727208700483 204:10.455579263772899 205:14.515229202168225 206:1.41863608398184 207:87.90686365104972 208:1.455131030605777 209:88.01666256692121 211:14.794255755931744 212:1.4924858314682707 216:57.05634938446401 217:45.38476103105466 218:7.21520538381248 219:1.546276437022967 220:0.10368409220071284 221:1.5698793386959942 222:7.315989553832558 223:7.315989553832558 224:4.145720062406615 225:1.6018777894822385 226:1.6018777894822385 227:0.11272271188915493 229:4.188931974399571 230:29.888952254912557 231:4.232676161091819 233:11.313007794909055 234:0.12819040433002948 235:77.74366886702379 236:77.85046216996071 237:1.6846083676592203 239:0.1343208177366032 240:30.319506089843976 241:0.14278377443517756 243:0.1471415636860816 244:1.7449494894331603 247:7.827373152209643 248:11.738116343860673 249:0.15841338211897493 250:36.31189370053002 251:7.940099539592879 252:0.16782850297910157 253:7.962918124433881 254:0.17267190327585744 256:312.61020721147196 257:1.8720531900018855 258:12.065783991042286 260:4.652107457791309 261:0.1877604260328264 262:8.125275511032326 263:4.685153925295085 264:0.19562675987081493 265:0.19829769919390244 266:87.95655494731021 267:4.752128089408303 268:26.542451569660813 269:0.2064594210686244 270:0.2064594210686244 271:4.837541446904526 272:1.9983563918955976 273:0.21769580134467573 274:4.889719988060827 275:75.42177842491816 276:17.020452597562198 278:21.99128728441109 281:0.2414271491112266 282:0.2414271491112266 286:5.032409812460456 287:90.44263543095022 288:5.087295351720513 290:0.26363426403181495 293:208.38543075263763 294:2.1768653378745415 295:13.037443874649655 296:0.2769576948393742 297:5.199417636531706 299:0.2803627831562393 301:5.256691055774222 303:22.833156714512 304:0.2942870490058667 306:78.19405387189008 307:13.282632302092312 308:33.78920018484505 310:0.308709190044962 311:23.14514175966667 313:5.393605971234549 314:0.31239438786325524 315:0.31611196427517296 317:2.3603647269861097 320:5.494325738281808 321:9.322830793046803 322:9.351748596075971 323:13.68388585206453 324:9.351748596075971 326:2.4211072577587216 327:2.433461795394005 328:0.34705036115585647 329:29.097432289835655 331:0.3510715414149725 332:13.796901359838905 335:5.6396434490119285 337:2.49629668221798 339:0.3675107644344933 340:0.3675107644344933 341:0.3717107077001878 343:53.81341664799779 345:0.3802209310548433 346:5.790264358380165 347:19.043805660958682 350:0.39326691379028805 352:2.5873519382037267 353:0.3976917249592976 354:35.66570200302284 357:9.802862737538302 358:5.878840246572007 360:0.41119933456950863 363:2.6410766736548967 364:2.6547071505183695 366:14.468989270008745 367:9.993014670740124 368:0.42976662858711057 369:0.42976662858711057 370:2.6960884692103857 371:24.77909967855275 375:2.7240917434712184 377:6.085207767440698 378:30.574654978320435 380:2.766735695509963 381:2.766735695509963 384:2.7956003522470128 385:19.90837075475907 386:137.83511966219945 389:19.96158144354858 390:0.48429478466061676 391:43.388422717639536 393:15.067219394836519 394:20.23185050957464 395:25.71919993031459 397:0.510869699555479 398:20.397484816978775 405:100.66280073561869 406:50.54292875932535 409:0.5329877052052011 410:0.5386403407123095 411:0.5386403407123095 412:2.9922124746229253 415:10.744343292669036 419:0.5559017406889512 420:0.5559017406889512 422:0.5559017406889512 424:0.5617584235062758 427:6.635677570122645 431:15.711974894593206 433:10.928280042264435 434:6.662418868269528 435:58.191400625889365 436:10.96570961416039 437:3.10501936769135 442:21.087879130659893 443:3.13820996128064 444:6.743621084700065 445:11.041229003211816 447:26.808049717729403 448:0.6042509711867903 450:26.808049717729403 452:0.6232947172389305 453:111.41784702019305 456:0.6232947172389305 457:178.4471099873996 458:6.910586148112139 459:0.6297580356062772 460:27.168895887879806 461:0.6362800997446275 462:3.257930326967258 463:0.6362800997446275 465:11.352461891773553 466:0.642861552227418 469:0.6495030455647576 470:0.6495030455647576 471:0.6562052432045313 473:0.6562052432045313 475:3.3289422671077813 477:0.6629688200648527 479:112.70732908797555 481:0.6697944617503315 486:7.113521094868237 487:0.6766828659352754 488:3.3835073677795755 490:3.4205273637735627 495:11.763672863642869 496:11.80624827816797 497:0.7193718837534523 498:0.7193718837534523 499:0.7267201820985628 500:106.8728727918245 502:17.002301118124294 503:140.2107883540054 506:3.55434140648767 507:22.55399301776469 508:40.95629881013076 509:0.7491810962436118 511:0.7568095038293837 512:0.7568095038293837 513:17.114462215067878 514:7.483821588513775 515:22.691657096563638 516:12.112216246747174 517:54.865233737935 520:0.7722836039611408 521:17.285487624000133 522:158.96231696421574 524:0.780131061744916 526:3.65419411462872 529:12.247791599667458 532:7.647287933603273 534:3.6951892893416143 536:3.6951892893416143 537:12.33973156548853 538:0.8122783045832649 539:125.71564441714456 541:3.715920283881838 542:7.714305377887365 544:3.7578589474784145 546:3.7578589474784145 547:0.8288197348244355 548:3.7790706739216433 549:0.8372108697307309 552:7.782290449010816 559:35.91222165557383 561:12.623377841529917 565:35.91222165557383 570:0.8804127058922744 571:3.88763799129826 572:0.8804127058922744 573:0.8804127058922744 574:0.8893099755898978 575:0.8893099755898978 576:3.9322771567332877 577:3.954865804598479 578:3.954865804598479 581:8.10089322726078 582:79.81075855684976 587:4.000593448544156 590:8.174675834178586 593:0.9445900847980776 596:4.047071771122861 598:18.454623152381636 599:0.9445900847980776 601:4.047071771122861 603:30.407917138698192 604:36.863346542347145 605:0.9541311603060687 607:0.9541311603060687 609:8.249608049356306 611:0.9637693538803075 614:24.498877315979826 615:24.498877315979826 616:4.118242959570656 619:24.58118584686629 620:8.364233370839147 622:0.9932804703603321 623:4.1666918269140885 624:65.96332282963522 625:4.1666918269140885 626:4.1666918269140885 628:1.0033211123519403 635:31.087930853132104 638:1.0237166918592722 639:1.0237166918592722 643:1.0237166918592722 644:8.56150454460977 645:1.0340747074310725 646:13.553506729882434 647:4.291490986468623 648:8.60193471528579 652:13.665122737019793 653:4.317106206965256 659:1.0766124756372983 660:31.700887628198526 666:4.395322540820428 667:1.0875317539709064 672:1.0985684660739399 674:75.58486954790621 675:1.0985684660739399 676:25.530327303626848 678:8.851769200487333 685:1.1324016304906572 688:4.502942947317787 689:25.804203866789983 692:25.89704137061595 694:1.1555787906046164 695:25.99067254202574 696:9.025637140218713 700:1.16735988728525 701:1.16735988728525 702:1.16735988728525 704:4.586290895750347 705:14.251941037556007 706:14.251941037556007 709:1.16735988728525 711:20.036092767581078 715:1.1792721093224994 716:26.180368505325525 717:1.1913176064318205 720:4.643171336385536 723:9.160148581580033 727:1.2034985820479058 728:20.19478877618724 731:1.2034985820479058 735:1.2158172940694048 740:20.275199545261078 741:14.501264463217742 746:20.356334968823766 748:9.298380613981882 749:1.2282760577260479 750:1.2408772471291225 751:138.70081901643482 753:4.760248300712039 754:1.2536232970453773 759:1.2536232970453773 760:1.2536232970453773 762:26.871337900113573 764:1.2665167053190054 765:4.820520856692885 769:4.851108261759894 774:4.851108261759894 775:20.773331079231244 778:4.88200348027368 779:9.537565079600965 780:20.859088767555768 782:1.306107050268667 783:1.306107050268667 786:1.319616208653318 787:1.319616208653318 789:1.3332862395897622 790:1.3332862395897622 793:15.096890282860137 794:1.3332862395897622 796:80.09641001170307 797:1.3471200680098516 799:5.008774186243435 800:1.3471200680098516 803:9.737403743468777 806:80.34482673158203 808:5.041293591914583 810:1.3611206996683436 812:5.041293591914583 817:1.3752912241328488 820:1.3752912241328488 821:1.3752912241328488 822:48.929161282621074 823:1.3752912241328488 824:5.07415596791678 827:5.107367755994286 828:9.892605257779659 829:5.107367755994286 830:27.8284210940674 831:5.14093558087639 833:9.945404138808408 835:15.450848924831762 836:1.4041547441193056 839:1.4188543646935021 845:1.4188543646935021 848:1.4188543646935021 850:1.4337371343388587 854:35.021033337262686 858:1.448806610015522 861:10.107141194596018 868:21.860035301553307 869:21.860035301553307 873:1.4640664530845298 876:10.217860314686401 878:74.05680127802411 879:42.659199166088605 880:15.823326729919536 881:1.479520433142476 882:10.217860314686401 883:5.314360864223757 884:5.314360864223757 885:1.479520433142476 886:10.217860314686401 887:35.57248555957457 888:50.34338200658822 890:10.274123177851418 894:1.511026455122806 895:5.386477748902683 896:5.386477748902683 899:1.511026455122806 901:28.754435818462213 902:1.511026455122806 904:22.153203012117565 909:1.5270866212293863 912:36.00178263948633 914:5.460261089716693 916:5.460261089716693 921:1.5433571825493713 924:1.5433571825493713 925:10.505490012179443 929:1.5598425226475983 932:5.497799440937535 933:1.5765471637308726 934:5.5357810699332655 937:5.5357810699332655 938:1.5765471637308726 942:10.625151362018263 945:10.625151362018263 950:10.686026759434906 953:1.6106331654402821 954:1.6106331654402821 965:1.645654365010908 968:1.645654365010908 970:22.984031674166555 973:1.6635286188728615 979:1.6635286188728615 980:1.6635286188728615 985:1.6816525670294646 987:1.6816525670294646 989:1.6816525670294646 991:5.773533055497911 993:1.6816525670294646 995:11.001483861035265 998:1.7000318847147002 1001:30.167504736522087# cellule
1:202.1167329011115 2:11.438514317800434 3:50.626782511353596 4:1.7931750767069135 5:1.163757789693857 6:21.218625741543963 7:34.527904774451294 8:0.4809042461755771 9:41.09983098547126 10:7.669883812364569 11:0.3920646506202582 12:46.71955911120302 13:2.597650061085781 14:19.538433035535938 15:2.766707820147463 16:1.4224350702515942 18:9.42148131137865 19:259.639157635862 20:7.143649414892971 21:66.50958367940214 22:0.05161653458429296 23:17.297449190323977 24:221.2237262099171 26:0.749255899041511 27:5.046842878463163 28:0.6415993678867001 29:3.169408394119058 30:13.31467199774362 31:28.158558435272635 35:14.212539779709084 36:55.197577234388476 38:8.829556059614212 39:8.958619407277924 40:6.35939187181131 41:34.527423155047245 42:43.606184765675 43:0.08722340520678515 45:24.01704832543756 46:0.10837683899766064 47:20.90415288633008 48:29.091833522937783 49:0.1793118621385509 50:0.16812611835198818 51:7.886623790198552 52:1.241060683740388 54:58.46550724065083 55:30.091420943653024 56:43.86782237404061 57:0.20935748213589783 58:34.86332810217983 60:116.2814089770852 61:0.22930719600225938 62:5.651610372789808 63:26.77630880602459 64:44.97335808697217 65:35.555505342905825 66:239.5203606939011 67:82.66516941081193 68:45.500729323484286 69:8.727269643741792 70:5.907623386070278 71:61.09445814895429 72:0.28972531204246116 73:15.582882427697108 74:12.2478015338857 75:32.37483010297663 76:9.08363664768708 77:1.6977999393863625 78:0.06063004012876828 79:0.06063004012876828 81:16.264075363598344 82:0.05526999179477233 83:0.05439734375727148 84:9.424699567805076 85:9.45800409974315 86:9.525055766772796 87:9.592704539157435 88:33.64730890491099 89:13.022425560681274 90:24.902327161046504 91:4.0258384764553 92:4.035912871019501 93:0.035292931064007584 94:70.26783717608592 95:87.69817562210251 96:1.921436054079016 97:76.08662651785225 98:25.126361544302686 100:17.26601345324295 102:6.968182642543831 104:0.016207772374361603 105:4.416647046100726 106:142.00545312280192 107:0.012387799393524225 108:4.472455019818765 109:30.910126421493953 111:61.9732478424338 112:79.4287707077987 114:22.438320534052323 115:10.843122778431514 116:4.703406949478209 117:0.6522368838286777 118:10.983739207443213 119:11.004027163814799 120:36.83253447334891 121:7.733956541462748 122:0.002076175941647118 123:2.4248089647568882 125:11.147471133135062 127:47.84372401882768 128:11.399354423636773 129:15.165003611247764 130:2.5493812938734366 131:2.5493812938734366 132:1.347718843602487E-4 133:23.565416876280175 135:7.045871545789506E-7 136:1.7527186291252087E-6 137:184.83896620613424 138:0.8048317900242439 139:28.610735493619966 140:8.36823929940007 141:2.7251588966304006 142:0.8504437359601866 143:29.05810998497233 144:0.0018519838158154302 145:0.0020487307632079833 147:44.59345377114606 148:0.003446133209475396 149:0.0037156300634638927 150:16.105409175006816 152:12.227551991658695 153:67.23246637301787 154:111.26192615578975 155:8.68195639774676 156:8.719866226790003 157:8.738902697787402 158:402.74776616222846 159:12.441834693251547 160:0.9580316184320657 163:8.971682562777488 164:25.561422549312194 165:5.81572603292128 166:5.830886177338443 167:21.07802189423105 168:1.021207149743306 169:3.0931243378732507 171:0.016343783221060493 172:1.0821087042555089 173:0.01951549286649522 174:3.208887981331138 176:9.378437113678224 177:13.223241084103188 178:1.12242861906467 180:6.128243867162756 181:0.026014907259246944 182:6.209563046111728 183:31.545139780078568 184:1.1883697235214352 185:0.03357079865073496 186:1.1883697235214352 187:221.77147591114448 188:0.036332801618469815 191:6.461717306143383 192:1.2640953522307279 193:177.54891186531412 194:0.048650090859643405 195:10.037431694035424 196:1.2836735839583486 197:43.30912444408368 199:14.051353422588457 200:18.315003063326536 201:3.633400954062385 202:73.22478485905421 204:0.07257088708450708 205:1.4284588211645945 206:0.07542368778286634 208:19.101344145884056 209:3.901575803497542 210:3.928264036468738 211:0.08909674818018168 212:1.502478819825321 213:1.5100722372198274 217:7.20123686334295 220:1.5721205988062388 223:19.709995704286516 224:4.163829300319629 225:147.64783564702665 227:0.11508391624342404 228:1.628372886611171 229:0.12078787729355463 230:1.6530620362141433 232:1.6697200400169556 233:11.347015309827388 234:41.011537947814 235:15.589769613866496 236:7.591908364623379 237:4.310126849260027 238:0.13478838323556178 239:1.7035217683213204 240:0.14109309810996712 241:11.570881674867518 242:1.755470279417495 243:11.62790597132745 244:4.416191712585091 245:11.685364522511872 248:7.876107733886652 250:0.16348638779698005 251:1.836314930712792 252:4.557241551846283 253:11.91965866488609 255:54.41633384778576 258:1.9017396785757625 265:49.07660215013368 266:21.43616327143551 267:4.770901362753166 269:0.20951871254616508 271:2.0093369082888186 273:0.22082320183868653 274:196.735109291946 275:43.80613377212444 276:12.571146071998504 277:8.491324359002334 278:8.566735457278096 279:17.183163903477322 281:0.24469077011360146 282:0.24469077011360146 284:5.051455526372716 285:27.420068818628412 287:22.332291453538943 288:63.50001652920903 289:0.2604963030900466 291:0.2670170797587287 292:51.042188202318684 293:70.435846974178 294:2.188135325434289 295:0.2770164272249096 296:0.2804086225461563 299:0.2838307391081238 304:13.282200453758968 305:309.0037647945336 307:5.334099330051651 308:33.85593229605945 310:45.91714558654397 311:2.336214612468579 313:13.46136745175289 314:5.412975220472433 315:5.432937098770883 316:9.235814655831316 317:0.3273176011099924 319:0.3350177025972688 320:2.396034470544338 321:2.4081994444654846 322:0.34285269731517065 323:13.719153402562569 324:2.4204327120105424 325:5.575480835774905 326:5.575480835774905 328:9.437410206182676 330:0.35486303824575316 337:0.3713703766201787 338:5.7017306254350775 339:2.5080264395586167 343:0.3841316304761481 345:9.676307179432074 346:0.3928251566577907 347:2.5859484670287833 351:0.40167054074839653 352:5.854045249936696 353:5.854045249936696 354:19.18520918094823 356:0.4061510151349401 357:0.4061510151349401 358:0.41067046538527036 359:2.6259393099653567 360:14.381833524686 361:2.6529937520918834 363:0.4198276848036043 364:2.6666412583272403 365:14.463471034270645 366:0.4291450273945563 367:6.012093155423779 370:2.7080736653470416 372:0.4434276499104938 373:0.4434276499104938 376:6.081673911707967 379:0.4580872514820149 381:0.46305937306504424 382:2.7788060398981314 383:2.793211318139496 384:10.28382174572088 388:2.8369594575121933 389:6.248566164870019 391:31.285942033917774 393:0.49910437327329826 394:2.911698853266514 395:6.3969336878854675 396:0.5152401970063484 397:0.5152401970063484 398:2.9576774098646985 399:6.447533788425882 400:0.5262357269048318 402:2.973198363436418 404:2.9888183189706 405:6.498725014276376 407:0.5374263229422793 408:0.5374263229422793 411:6.524546008127636 414:0.5488158969745315 415:3.020359221126042 416:3.0362821981974024 417:10.808833214845112 419:0.5604084797062474 420:0.5604084797062474 421:3.052308239074571 423:64.69998561867286 425:3.0684383980342496 427:10.919242005387888 428:44.73148232098664 431:10.956471576899677 433:0.5781871183700246 434:10.956471576899677 435:0.5842194184937949 436:0.5842194184937949 438:118.05079117695489 439:491.20412269293297 441:11.069471629633583 442:21.131916438365163 443:0.5964464753546568 446:21.251609882483628 447:21.251609882483628 451:11.145921025177385 452:0.6279887920733709 453:0.6279887920733709 454:21.43376170773323 455:39.22203396719044 457:45.66328355184261 459:3.253060508104999 460:0.641008236185789 463:0.641008236185789 466:0.6476067194169338 467:3.305824445196611 468:3.305824445196611 469:3.305824445196611 471:0.6609844721108187 476:11.501562409545071 477:3.3416086737962947 479:7.075152687819517 481:0.6746077525179174 482:39.89982705177651 484:0.6815131876415192 485:0.6815131876415192 486:0.6815131876415192 487:67.35067689659653 488:3.396224867680961 490:3.433278925860203 492:16.76456410899262 493:0.7097769216373986 494:7.254322206379061 495:3.470861470849334 496:0.7243043924416849 497:22.32827503114475 499:0.73166972197519 502:0.7466075693182724 503:3.5476619165373178 505:68.71394640775688 507:3.567212187568721 510:3.5869058828769727 511:7.47257028889325 513:0.7618271690277859 514:76.63047606157681 515:7.504604330206821 517:3.6267305114835673 519:28.696056224521747 520:0.7773353321425797 521:0.785199821469859 522:7.569340355922125 523:0.785199821469859 525:12.231011906777999 528:7.634985366867307 530:0.8011541502683004 532:3.7081792912999636 537:0.8174151906465422 538:3.728927317598784 539:117.51529889168859 540:0.8174151906465422 541:12.36850216002833 543:0.8339906842729794 549:12.508877465654715 554:0.8594611935253367 555:12.60411924324118 556:0.8594611935253367 559:42.57559161318239 567:0.8768586759856098 569:3.9007812799711066 571:12.749556954556615 572:7.977674551189875 573:3.9007812799711066 577:0.9126948156739546 579:8.085495516003313 582:3.990848487736476 585:0.9311522580662104 586:12.99913162704394 587:0.9311522580662104 589:18.42593611160195 590:18.42593611160195 591:30.366365959204728 592:0.9499824500479896 593:4.060334284526158 594:0.9499824500479896 597:0.9499824500479896 599:24.300465564668976 600:0.9499824500479896 603:121.44592115212795 605:18.557641845898733 606:4.083878510924345 607:8.27076549332598 608:8.27076549332598 609:8.27076549332598 610:8.30868984036919 614:18.691346144292595 615:4.1315565700985015 618:0.9888030912991069 624:37.48017920986833 627:0.9987579972183881 628:8.463427499434832 631:1.0088156716629597 634:1.0189776037817644 636:1.0189776037817644 638:4.2543243584562225 640:4.2543243584562225 646:1.0396203643167437 647:1.0501043386296591 649:19.175906870129275 650:4.304923824470989 660:4.382502440629257 662:1.082226262815538 663:4.382502440629257 665:31.85891062459961 666:1.0931625738910171 668:1.0931625738910171 671:31.96484425897642 673:1.1042163189793355 674:8.830635798966123 676:1.1042163189793355 677:8.873182133552332 678:19.613381603776766 681:8.91609761021868 685:1.1381005816346812 686:1.1381005816346812 687:8.959388089429003 688:19.76410644922028 689:68.45049686027835 691:1.149642705125956 693:14.159891366420146 694:272.47453465045226 695:1.161311807634856 697:1.161311807634856 703:1.1731099372038625 707:1.1731099372038625 708:14.2813247998566 710:4.599911094627485 712:1.1850391921699397 713:4.628233966570459 717:4.656825601394364 718:1.1971017224516811 719:9.181680745688436 724:32.845055612307384 726:1.2092997310695204 728:1.2092997310695204 729:20.232117082957664 733:61.86374686263335 735:9.273444518642455 739:1.2216354762296306 740:9.273444518642455 741:4.714833116818611 742:9.273444518642455 746:40.07371029366047 749:1.2341112730649124 753:26.71473465901388 754:26.815231623237963 756:1.2594925788462896 758:4.803975365229278 760:1.2594925788462896 762:14.789308461836471 763:1.272403020406496 764:1.272403020406496 765:9.462160112155642 768:33.667438220984465 773:1.2854633832726376 774:4.864881759426675 776:4.895794011051944 777:1.2986762981108624 778:20.810778619610666 782:1.3120444651172447 784:9.60847730028671 788:1.325570657038321 789:15.126495478288692 790:15.126495478288692 797:72.01394165698399 798:1.3531085832644767 799:1.3531085832644767 801:9.759140307608435 803:21.158854666943125 804:5.022632850989606 805:1.3671262484616813 806:1.3671262484616813 807:1.3671262484616813 808:15.266002323799782 809:1.3671262484616813 810:1.3671262484616813 811:1.3671262484616813 814:106.3918560544332 819:1.381313806395858 821:5.088048699810248 823:1.381313806395858 824:1.381313806395858 827:5.12127752135844 828:1.3956744329412134 830:1.3956744329412134 831:1.4102113936475948 834:5.154862379852256 837:15.553512918597333 838:5.188810090343464 839:1.4249280476963737 843:42.09101565439561 845:5.188810090343464 846:1.4249280476963737 848:5.188810090343464 849:434.8238109750473 851:1.4398278512701796 854:1.4398278512701796 856:1.4398278512701796 857:99.17905967459045 858:5.257822322874989 859:1.4549143607046542 861:10.128996994605114 863:5.257822322874989 864:5.257822322874989 868:5.292901494086687 870:1.4701912373590538 871:1.4701912373590538 876:10.239750182484737 877:10.239750182484737 878:1.4856622512502984 880:1.4856622512502984 888:15.930001072623257 890:35.625981867492946 894:175.77487207842702 898:1.517202340994948 899:5.400523784704657 900:16.007733249899097 901:83.07546537911837 902:28.800040107063914 912:5.474341193358632 925:1.5660695103433695 927:1.5660695103433695 931:10.527465049829999 936:1.5827911854707213 939:1.5827911854707213 940:1.5827911854707213 941:29.293603605280914 942:1.599736828159175 945:16.409518946736497 949:5.627260642200785 950:1.616911255286144 959:1.6343194408043082 965:68.3572695666837 966:10.83200433659113 967:1.651966523095129 968:10.83200433659113 980:10.895095751012251 982:10.895095751012251 986:1.6879987936117993 995:11.023595172445734 998:1.7063951455958541 1001:1.7063951455958541# virus
[truncated: 11,234,551 more chars]
