# Supplementary material for: A Cross-Lingual Similarity Measure for Detecting Biomedical Term Translations
Source: PLoS One. 2015 Jun 1;10(6):e0126196. doi: 10.1371/journal.pone.0126196 (PMC4452086; doi:10.1371/journal.pone.0126196)
Supplement: S1 dataset — (TGZ) [file pone.0126196.s001.tgz › dataset/en-fr/fr_1000_context_train.dat]

15:21.850285043776623 24:7.108473468422481 121:20.176468194601036 122:22.714310484084415 261:22.995896528918596 394:9.627246539586585 494:23.918450533293257 805:29.988666822735993 # fluorouracile
81:7.380940220875785 101:20.35492920419932 295:8.999896884367406 307:19.093674060260252 321:15.401017526339885 356:20.393395583310298 391:10.095284455965864 598:9.804135411494187 619:10.81838839248447 652:84.48291416037429 # 5-hydroxytryptophane
140:16.03050593788704 165:13.999129674554508 291:6.302300975312992 305:5.942291701687042 372:6.556630234093227 438:26.65004400940116 579:31.649085906158632 966:7.8492961643923085 # abelmoschus
1:253.0175982645726 2:7.678251052204983 3:30.167473704694963 4:14.475357067954082 5:55.134064374011736 6:101.64278330611448 7:28.477344167181492 8:32.56923811616429 9:74.02147302240414 10:2.417864594928302 11:12.073391150007593 12:22.99936327366975 13:5.2989673889695785 14:16.108643440979318 16:29.952818166412744 17:13.735642312727991 18:9.843809206950548 19:2.4315873776484187 20:10.62911094490974 21:13.024914637981306 22:10.794305627619806 23:83.96970477819875 24:131.78477014985538 25:80.67919805697979 26:6.460527967343545 27:5.7867126962448 28:1.9000627125686025 29:14.11260502456066 30:15.057230339903898 31:7.145021877056996 32:5.856893905054973 33:1.2205437364563307 34:3.438067151811843 35:67.98391830216177 36:9.69526438919004 37:0.5362811699344985 38:9.430921523092241 39:28.610064425976425 40:27.885740844871417 41:21.900160509217944 42:31.87175862495513 43:10.30186477725452 44:72.10368503870433 46:3.719751611406161 47:1.1818424330654975 48:11.32631800629282 49:36.12764822207133 51:102.32246234874155 52:0.8568088327124638 54:40.11562150036781 55:16.50608327441028 56:70.26353363678659 57:37.82646981967009 58:11.072068046414259 60:9.993851199123727 61:29.997969620624275 62:0.46658367678224344 63:90.27914355138434 64:2.3482565362577787 65:6.546279238609405 66:118.48841471608459 67:16.340487320061897 68:23.52534144251947 69:29.58578693046227 70:2.8197076841511546 71:29.490697784901492 72:3.34776851522082 73:15.29323765916647 74:28.27009981160864 75:9.672624293470118 76:1.7403418000525874 77:15.203526290533539 78:6.52802539670417 79:3.3354923543145576 80:18.156150274125114 81:32.17211310824831 82:5.605164772642895 83:85.06665550695425 84:60.00368315911269 85:50.477159500116024 86:3.8090594286422177 87:29.011665347548103 88:41.67460692259655 89:35.90974762908305 90:1.0252311948085984 91:112.86432679095351 92:16.85613525546596 93:10.333823058054383 94:4.852128517691912 95:46.23242789667845 96:56.823435820877435 97:72.63454092382167 98:1.2823613413048474 99:2.4041116524284054 100:0.18646203564652442 101:30.33376687084306 102:10.357744409727328 103:2.063985194292909 104:20.859449326160906 105:14.09715727731004 106:11.563437224549102 107:30.096600217235483 108:5.651091653723282 109:75.64127714963199 110:127.40861939584514 112:70.4363945057458 113:3.291102536894242 114:0.7425341151021204 115:5.459110166025744 116:8.598767359599472 117:0.5249015861874968 118:18.41695576162833 119:0.8981352808655511 120:0.8653373675141629 121:16.952592322980827 122:0.03975117150839269 123:37.03844061372925 124:3.9198095043356624 125:15.634319322019671 126:18.029089008138733 127:16.277416500108703 128:6.590105370418981 129:10.516529635891185 130:35.85799133878134 131:39.93059679238087 132:6.109886365992634 133:0.08778133299501856 134:7.005954804204433 135:14.477580561252973 136:160.77410531510594 137:0.8477092832526473 138:29.042672705584835 139:0.8674799862650737 140:2.137561537867924 141:0.7595177801719861 142:59.040992474195896 143:1.4714774832058644 144:4.239216215803823 145:4.44913354692718 146:13.195409534744222 147:6.198693317472132 148:34.36000830816818 149:11.399204913475131 150:18.433806708123107 152:102.92349086504217 153:8.957316776009423 154:3.4690938902604693 156:51.57347080629266 157:3.632170014043295 158:22.370158859514724 159:7.472389026264799 160:34.514453404161515 161:2.316387303430367 162:31.266928777293458 163:21.894251953169643 164:0.08426269709841776 165:3.0827941378972112 166:60.06594057180768 167:1.5380308667497353 169:5.835164862745503 170:164.62445299017466 171:1.9737902558369578 172:14.844856051464177 173:7.671088926195133 174:135.17622245378848 176:27.301629937353283 177:26.51179152837073 178:17.377524433411185 179:128.57118898642503 180:7.415946175121435 183:0.8100467451618468 184:32.15585629706453 185:6.077219991605828 186:28.796893013378465 187:35.67711623838981 188:0.004675352137272937 189:3.961876725337185 190:8.914414189293904 191:5.085226610162226 192:1.9622645879546161 194:2.614685870336207 195:4.649536494452007 196:31.08957261052616 197:9.181533634260974 198:0.4675268039757122 199:4.472077909339933 200:7.2054321389195755 201:10.86192251071476 202:76.94721941281809 203:3.4690938902604693 204:31.827565577056177 205:3.008452331167618 206:29.15403189382241 208:2.2350662663713 209:0.1583992550260462 210:34.193728418966394 211:15.792487238416973 213:1.1979135848644915 214:1.5901280961999944 215:7.740929729570228 218:4.37437800215045 219:7.765226327878765 220:8.475825849904574 222:1.8428548174760166 223:2.5246880436562438 224:7.688971603321583 225:41.89980791952121 226:57.373588723533196 227:17.221262787111247 228:12.46989594442645 229:2.318094223679915 230:10.030254076519816 231:18.075564435819974 234:26.93115935183112 235:5.874601469265956 236:6.865635782927682 237:6.567684610280715 238:4.538002032954405 239:4.767202522993248 241:8.879564216767847 242:3.87115580977039 243:18.98052387243034 244:212.36868640576697 245:0.09505451049466475 247:0.054822333915725455 252:20.473303010778146 254:7.0020306370988985 255:5.110233477481607 256:0.29796828648418366 257:21.979877401716905 259:6.761973770545689 261:0.06995858361165089 262:0.4484761866869954 263:51.76028737781041 264:17.864695273282297 265:11.815624343352999 266:6.437123183944958 267:1.5919590113618294 268:127.5920689638691 269:1.6401632264407973 270:10.59877313253485 271:9.274793179743344 273:39.049264461287336 274:9.94659882984102 275:32.71327715304513 276:46.79244960090059 278:14.802321481989747 279:4.170245134864335 280:0.6365895156619658 281:0.13892887567397183 282:18.66644491399227 283:15.648708273697904 284:6.374326773051578 285:3.485178215018195 288:0.6147523560331681 289:0.593570819380707 290:12.698407127104797 291:11.623543472959273 293:16.636458722841525 294:0.06748669819354623 295:12.8413294787826 301:2.1971033693454625 303:0.2728373734505587 304:64.17722710221507 305:9.04033342528918 306:12.565396807586245 307:61.78688230996826 308:69.36206793753641 309:35.402615816434945 310:6.96147116159677 311:10.669695672216038 313:0.3466102423924209 314:36.922500277408005 315:29.13010928819951 316:157.2666889292949 320:325.00021832828327 321:14.023817306231766 322:0.0018880852976405256 323:13.077763944812272 324:21.52357811423558 328:4.882029351229507 330:89.92902322560067 331:62.62050260172237 332:26.67976544911828 334:15.18572403480918 338:2.047034773916447 339:5.731529023871747 340:0.4979271442506203 343:41.53430715894232 345:1.7354435275720708 346:70.56107834136756 347:15.83691662920195 348:8.124939079222125 350:1.6471844406926577 351:15.47565425714644 352:1.9994724861953768 354:13.230409596935997 355:0.6440184421746913 356:71.75498690725446 357:10.377479097917229 358:10.40889568797709 359:15.56606056781361 360:5.533275933509169 361:0.7046654022768163 363:12.194640821626429 364:44.871103002221524 365:3.1283478158369338 366:19.45937916537597 367:21.194291075546605 369:20.947009581774847 371:17.19201888319708 372:2.201805817373467 373:2.3181471284065336 375:12.920225163490825 376:6.406787971123467 378:41.50480962302637 380:4.758485319981366 381:19.542973954744667 382:1.8786820914401214 383:8.92049799729193 384:40.4714701789711 385:4.1767564581251255 386:17.844296033220452 388:2.9614101880793364 389:9.24678455805898 390:0.8971733636216344 391:0.8750716364230238 393:7.259945283077612 394:5.920557851349103 395:166.31540092331124 397:6.041174923093838 398:19.65889188145082 399:17.65093959655271 400:7.42399233800923 401:9.0559410017733 402:41.486039195780265 403:26.60846825056369 405:2.6028620777563782 407:0.9509529526604794 408:2.407358916951725 409:0.8082062148357652 410:18.483305518242044 411:3.9201746601490037 414:0.6575838934989293 415:21.89197648017888 416:0.15684197433475383 417:0.9668527979173009 418:0.7575866129171549 420:0.14181673193630714 421:13.708183314912393 422:13.87816686065046 423:4.833390734419029 424:2.5294320416353457 426:1.0515308833828456 427:1.836603429146128 428:2.480362508567911 429:14.816219038940496 431:7.020064824341026 433:5.41854336423214 434:25.079267219544224 436:9.532151989902733 437:22.926018320902323 438:5.520751404969537 439:5.018049725976298 440:3.464814518458768 441:0.009690720455745979 442:27.192901323718754 443:4.039919921958132 444:12.751575921026774 445:15.352987020711744 447:0.5839039208354913 448:3.9988465971149165 449:13.222437252548122 450:0.7343589731902268 452:4.900202198255253 455:14.738200558181838 456:0.6277744442666667 457:8.012628039632702 459:42.342544679506844 460:1.3392222898357062 461:2.033769845408825 462:5.2906300042955845 463:5.409734336761355 466:13.134563673629899 468:1.2319804043833367 469:19.487780179119394 470:8.975534517747002 471:8.497765525056849 472:0.5743724929415209 473:4.151717690160227 474:0.4618573218630301 475:6.334830884400824 476:5.565942029030332 477:0.3127427888623641 479:23.727666972390065 481:10.124814122954062 482:0.5161906611341381 483:2.255935742062931 484:11.745660039116151 485:19.885399072922414 486:6.11046309811536 488:63.47014781237339 490:4.738371676072671 491:0.4823252184124108 492:5.10753294732175 493:8.398153481698841 494:4.847505931733011 495:2.7321767540538042 496:2.888813928490598 497:1.6230334132510293 498:5.907546028158167 500:3.2396080302466936 502:10.771153287846628 503:5.364916272748792 506:31.25370841608959 508:0.9324185527456311 509:15.909321693384754 510:1.7178233466582642 511:0.911228313338819 512:1.4626920513267194 514:1.6897265462882956 515:0.37600761008012074 517:16.757051278507447 518:34.424861954556214 523:3.3354923543145576 524:5.011148712953455 527:22.74643921747025 528:13.4405235854366 529:21.596392014323087 530:4.631036384858016 531:2.854755864946819 533:1.1055079499042952 534:15.319675416878994 538:4.223874054747901 539:28.16642320613657 541:10.131574490425322 544:1.431954091860323 546:7.183938347635596 547:24.676258211469474 548:4.771968569841345 550:0.7652001818114529 551:3.701613888536991 552:6.852824668677576 555:1.679285678663486 556:9.031084858731553 557:7.276118846352541 558:39.24801912776795 559:5.741668499222049 561:12.863540643323663 562:0.22752146356024347 563:27.070735002768128 567:10.9192661544436 569:0.33679341567514565 570:7.283054094175068 571:4.894688059608286 572:0.17398239722523495 573:25.873979629265158 575:2.4404008985729 576:6.075945905801331 577:1.7552279446619121 578:0.9451879157599823 581:4.391594103594336 585:5.533275933509169 588:6.124474031689159 589:1.2063777888325684 592:0.6485124495472082 593:13.664792568792217 594:172.94181925326393 595:1.9147300334014552 599:3.9404926596180663 600:2.805147723066058 604:2.189246376891044 606:3.006581179758243 607:2.2298753006249297 609:0.8343403402006413 610:6.471759356177057 611:1.9594805992672086 612:2.711653361317763 617:0.32805134664449637 618:0.13845129523695093 619:1.3986995394890214 620:30.84809661470191 621:20.369585679477595 622:22.75494911716616 623:2.9860976214238777 624:0.2923631820042522 625:5.43686543719585 626:0.3475132432950364 628:16.84378220323499 630:7.401538817575257 634:8.149905064059965 635:0.9074002372516888 636:0.11546887986724823 637:5.683574443393972 638:46.37446162390743 640:2.0004943580533388 644:1.2951983823192004 645:2.102921719901259 646:0.3457090128115826 647:3.925299413746255 648:0.8671674433914914 650:3.347731685369631 651:4.8127793468989735 653:44.245945363380976 656:49.50411957175485 658:1.4766077216582931 660:9.074651242538918 661:1.775266797045251 662:2.2191881439501637 663:6.583275969184434 664:26.020173880216372 665:45.26026942312965 667:9.17712004025167 668:9.782995572115876 669:12.6020659603876 673:2.8821041074685634 674:0.7739784383310274 676:0.23560220061405188 677:1.1181808268993363 682:0.5784409443862698 685:11.686195656289819 687:2.7837625057731237 688:21.945888478700827 689:20.751306379381194 692:5.1045865130984325 693:0.03457247420638532 695:23.421760017579928 696:7.61738452174378 697:1.1840084123073695 698:20.008409187389834 699:6.615085638869114 700:4.521920402076447 702:11.012441939826719 705:10.817531455304033 706:3.464814518458768 708:4.340110240185836 709:0.7144390983186255 710:65.13917664552615 711:16.029052690565084 712:0.15071329623777882 714:0.7095369333171376 715:4.315217903787389 719:1.3568196605091025 721:2.627853125570693 722:9.312671769011748 723:0.19114514374363986 724:1.530245149901489 727:2.5766176912295595 728:6.728279593196064 730:1.9394141161660488 732:9.419489815676005 736:2.1715690270265675 739:48.87857101919314 741:0.9712463169072293 742:13.02346633075385 747:2.957903656723558 748:1.292202643393244 753:6.385677363232765 754:6.30126035612908 755:2.412638951820481 757:0.7959354356812193 758:0.8137397705158982 760:10.497454267913524 761:0.7428084970738215 762:0.15632512463688586 763:2.6420231326753774 770:19.017051015711008 771:17.50075613364236 772:7.796201323415192 778:9.713195383496352 782:2.274655205525641 784:7.246270761326038 786:168.28795897090603 787:4.751038681637112 788:11.878242087440183 792:24.14850142393365 794:2.0973447973066746 796:10.301365326495787 798:4.990818381351926 799:1.0491442579792258 801:93.78690325547866 802:1.1948461418405518 803:1.5193295566672091 804:11.6021163935813 806:0.3228880684333107 807:0.850456223558163 810:7.726988568121641 811:0.5200186197901293 814:10.794365726831922 816:9.154244727697204 817:4.568149775749367 818:2.6905654074331657 819:20.372986148936107 820:54.153498680898736 823:0.18762546936808558 824:1.2568602970478562 825:11.255884966890802 826:1.0349426699041966 827:2.868466014242305 830:18.75576938273804 832:1.811081187286743 835:2.610467383105811 837:10.418127959896916 842:0.3028348511764402 844:25.363796301268906 845:7.967923601791284 848:2.723767539804816 852:2.026745357719654 853:7.100730791171762 854:1.090270117365646 856:0.2899846873251458 858:17.275239751790483 859:18.910850755473895 860:1.8856773469591643 861:19.757375767722394 865:14.206427788190341 867:12.87914126156404 868:9.284413157939305 869:9.468299733747942 871:2.1715690270265675 875:7.62130631285995 876:15.457145730064882 878:7.013516901370492 879:4.168209827059151 880:0.4163723569418235 881:30.627144811524794 882:0.7547888275476751 884:10.537575542083855 885:9.782995572115876 886:21.527092439860038 887:18.04217226776743 888:13.826438846911547 890:0.500331011278457 891:0.012168488193043394 892:0.2383397617596907 893:30.657571544733543 895:4.931448906788751 897:46.227571579726856 898:16.282020027324307 899:7.507016176368316 900:33.051204556049974 901:64.57847873967941 903:21.086329975678453 905:1.1785266123121465 906:5.269381286420519 907:29.48606641289005 909:3.464814518458768 913:1.5193295566672091 914:7.327542791960714 916:8.829485717082495 918:136.01699044062426 922:1.6120008591877437 926:98.64794165386442 931:0.09400697444858103 932:2.809904436084213 934:5.738050396600215 937:1.1677826714116988 938:3.4605420533884015 940:1.9001274126261096 942:25.04529726717726 943:2.2657543001405624 945:2.9896447795818726 949:2.010838342531068 950:283.62538563445884 951:22.130174030546552 954:28.86486324063974 955:67.04284500391111 956:0.5362811699344985 958:0.6854809014626277 959:15.352987020711744 961:1.1624508307520605 963:0.9734506622675053 966:1.7949741336947431 967:1.779691762318504 968:8.887377389480713 970:2.9483332919530927 974:13.66003895509981 977:0.1558093950453123 978:11.570063126651823 979:14.629785914603822 980:0.4618573218630301 981:1.6529788764937552 983:9.711674930483287 986:10.449257690105537 987:26.907551208221918 990:0.4000077226724071 991:1.5449498900267322 992:8.995302288360662 995:11.38111537261653 996:1.4626920513267194 998:6.32361186502419 999:2.338796106683435 # capacité
1:3.4772363169228497 9:2.704912362067 21:3.6545273787546337 29:27.63095661419729 38:35.49960262243272 39:3.932113993812182 42:3.433293528027754 47:12.65767209563585 51:8.71701763107774 58:12.800006778232635 65:4.180160089399896 74:45.21612347925211 78:20.677980089642485 87:4.570796389364155 97:4.699483815128149 106:6.531463196134376 109:4.165516173251648 123:4.556289985755416 148:36.91259112771403 149:7.572110403154751 155:18.741815598061773 158:7.708336793867624 167:5.1622378389042245 174:5.324693951536867 176:5.630507422151026 178:33.09563908876053 195:6.637874184780036 196:4.415751817711897 203:7.668815578514499 208:23.30061624682055 219:4.4167082200574095 222:6.6012488941159795 230:6.1790319675238 250:12.285396168033836 263:5.6032865688712485 304:6.4612823060641915 313:16.823502234503184 329:7.829064418391201 368:34.43432578627566 393:13.805602953780983 457:5.697465064346444 471:6.756983116882567 522:8.339730116731882 529:6.718069908085717 565:17.82853839158531 581:44.2960772376286 594:66.9631273016261 601:8.48810491090985 613:9.332399029528794 631:19.178097234219734 648:7.895245450646556 778:7.103755357777797 804:6.5402337125104415 816:5.972817984621921 838:8.661410125947992 998:28.660408796051463 # abrasion
1:1.7199793877663916 3:0.7046676283917014 6:2.558986548992223 7:1.0093514103500292 9:17.269621866424053 14:1.549207079876706 16:2.101620057573548 23:2.775589483332497 28:2.2934587100552473 36:15.581626798804104 41:2.7442861197845585 42:1.336697168545391 47:7.900584261480427 49:3.2518334409436647 51:31.14827941292038 52:3.465766724513122 57:1.8577585804609462 58:2.7283380732870697 65:18.11833901797212 71:2.0687901395525965 75:2.501256047937423 76:5.828891538363835 78:2.425448726962016 80:7.233437255017439 81:2.918549592379805 82:3.544410441291057 85:2.316701621134378 88:2.3289312912308504 90:46.19783490389443 91:2.901481712219498 98:22.327393157685016 109:55.23164708329352 119:20.432586179857097 122:3.7755423692300822 124:2.355613300047498 127:33.22490251500269 129:3.2014798009295267 135:2.3134259063744573 138:3.035864247179641 140:11.460533371937615 141:3.3769665626343417 142:8.13975622405652 145:3.1860970988304538 147:6.2783315190563 153:1.9683126684430068 164:2.51772800515897 165:1.048270891010443 169:6.135584729793888 176:16.251770744582235 179:3.4553567507231864 191:11.590980891327012 192:3.0852174390157203 196:2.182384354796297 197:2.4204248659780703 200:8.983148457807543 206:3.046211603606825 210:3.0890164994231224 213:6.455245811122653 217:3.003757415633192 219:6.870786832213947 220:2.8122768201988637 221:3.536482732930014 223:7.621922506270085 227:3.687151751350848 228:2.951125648498041 236:20.45574544145298 243:4.724344646002618 244:17.789747062892022 250:20.46502912924311 253:3.9781382253506945 257:3.19985395619331 265:16.692365381205235 267:4.053319943983778 268:4.852808300474932 289:5.071780760179159 290:2.987218611425547 291:5.693479087609292 301:4.474606967673946 303:14.774256614095039 309:82.28605262187449 319:4.904672698062008 323:3.0469531704013764 338:3.127489143999768 343:22.33382621783739 345:4.156837029364422 358:3.1812683793516774 364:30.79374757690556 365:5.067187182796939 370:3.3545745918322085 372:1.8594622100379083 387:6.328912450710831 393:9.01006330369194 407:35.730190697284755 418:16.47777178577092 427:4.228319394533151 428:4.660524169203203 433:3.487737529600054 455:3.9743338610125174 460:3.8638110849385936 466:3.0558778238524704 476:33.40091079102998 477:11.825840203058945 502:3.9908780636188763 510:10.982107727271242 557:5.275575745780123 562:4.367667099636623 572:4.2341614498775915 592:5.161258003304253 601:6.079429679481503 625:4.579300130438224 646:11.96361932264468 673:9.69633353326195 687:9.60403144815863 702:12.880105086999153 705:4.001135483348798 709:5.265356056698288 712:18.96801788062957 714:13.2530642918773 726:12.319139481905104 728:21.745339312713366 753:4.942926132682688 757:3.410651785356326 761:5.3091759249812585 776:5.66676025894253 798:4.404230439181008 816:3.628859698794178 854:9.996555413701412 897:5.225020591082864 905:24.365012950487348 912:5.285850909201891 963:23.507251505915743 966:3.000147940211922 # absinthe
1:0.00284730498872847 8:1.3285692611808664 13:2.4974523519508716 71:2.3932039562355785 78:2.7596280649806313 81:3.262997504097862 94:22.41477768893353 97:2.773085019060446 98:1.852190824123373 109:2.2811580285166864 119:8.243682159489254 121:2.9479735572319656 140:33.30507587551967 147:6.977923033904866 153:2.2895165913489643 165:150.73138129475967 166:2.9023225060526774 167:3.2080185336704923 169:6.832894187394015 177:2.454392397226388 202:127.7325178346701 207:3.6595561295431276 260:5.046888143177197 291:6.383064692536647 305:5.715164434663374 322:17.898780524227856 372:6.860344538430918 397:4.030630734642447 407:2.8590054161981957 417:14.774472685236733 420:4.505665403090924 438:101.49397522145408 466:3.402670417231502 505:5.532961640496188 514:6.951584493730438 539:23.62013304139408 546:4.368933660204192 557:14.036989149059586 579:92.37187654672746 649:4.629169164595251 660:4.907463401677813 699:4.201997804778044 705:4.35982456951776 717:5.806823276807568 741:6.013873228890613 811:24.751540067816272 899:11.637275887588524 924:25.780899306153216 953:6.407398139613936 966:16.39570458376228 979:13.121515583984708 998:5.284999061834586 # acacia
1:12.92536634626379 3:2.8282958737882877 4:17.80199628141742 6:2.328921875808156 14:3.9210984107723394 21:18.227652193272352 23:44.42056312403467 31:4.5338115458985175 54:5.358165772788962 56:41.920355754433096 67:4.625737871305843 68:4.327720727777862 73:5.387800666938621 75:5.006548004031148 81:5.460279690639289 90:4.2819870806197535 91:5.441899063339909 93:6.492282173528509 95:11.857201870662173 120:6.0512379937119505 128:21.475780479208204 132:6.2851573823612785 143:6.5656726318442935 148:6.629700125921615 153:4.410092603351391 156:5.478093850243856 166:21.903274081214445 194:5.972400304049424 211:6.046214944117393 219:20.6041814539845 244:6.386552462912069 245:6.602765327507227 311:5.7936586368141345 352:6.956731519188572 416:6.798159689399331 442:5.859890416772695 462:5.236818069159888 488:28.065537897390104 536:48.85709523285425 546:6.613494526437663 593:28.493573292576887 594:55.130977756757964 625:17.22546448486523 647:6.573561700027853 665:7.765121324946961 717:8.082348159103814 721:7.383337240688598 755:10.093208200486147 837:20.963558115461936 899:6.709988061128657 977:6.795204668215138 # acaricide
1:34.539825494893435 3:0.20427614496411411 5:4.476205214714169 7:9.870477651589733 8:0.44320663350365047 9:12.784612270656796 13:5.069312650066926 14:7.7755284949379115 17:314.6584092538852 18:12.69253340384052 20:3.7566848485293622 23:14.495426267143879 29:4.551398478887651 30:6.401658402321268 32:3.8132577934258434 35:19.4244243485751 36:11.930987342021549 38:2.795930744979437 41:46.43504439948166 42:21.741327312228453 47:1.8263768069665711 49:86.12343203357524 51:0.4180601188508519 55:3.8501872998568825 56:5.877794895651233 57:8.801585770850085 58:11.603004978054344 60:2.917392347729092 61:21.277740930153378 63:10.890626172458337 66:1.5118501523221477 68:4.502998424956789 69:1.0688738080964455 71:1.2866302614724052 74:7.590296980178006 75:5.750682442056724 77:1.2585298243971854 81:12.202767999395784 83:15.037748961288106 84:8.339144199070091 85:10.291891930732005 86:8.64345337964872 87:57.836850247531856 88:28.654308397703343 89:2.3595847918382473 91:12.149085390439067 93:2.9904034508847928 96:5.5448479079015645 98:3.7741180204955374 99:2.422837273165193 101:23.67919325371566 102:2.301124703730507 103:3.465805564006616 109:1.1907586722462993 113:11.15022050244643 114:22.40278867318489 115:1.4072593947659982 121:1.776404571257038 123:15.868394972859702 124:1.544137159703029 126:14.977320539027538 127:1.3606374493998588 128:10.680617296298006 130:9.158532707475523 131:12.976099831477093 132:2.800078859723115 133:5.800937097004523 136:7.991140249939411 138:2.1732264854261936 140:4.383942775913322 141:2.495651233666487 142:1.9310087102805973 144:23.439684743209572 145:7.148958446629342 147:1.148438382161654 156:12.254809950059071 159:7.260543520525968 161:2.383296839858293 162:24.889191834196986 167:6.493895308605844 169:1.0920776223696194 171:1.5144023895748975 172:11.799578387351726 174:2.154654505361688 175:4.236080774858268 176:7.3880626616718965 177:4.982936452588843 179:7.695918613823404 184:2.0619834583153667 185:8.163641553731381 191:3.520719891612176 196:1.387928401891064 197:5.584775956685071 198:3.9239594484621754 199:3.282836096034366 201:6.146517055076892 202:0.14111914001112508 204:2.8690159598924834 206:6.864259559845901 208:42.3506975013154 209:3.2786763734525053 210:6.951420151693487 211:7.722822025561115 214:5.502897427646926 215:6.09316752937917 218:49.26293165015229 219:5.096582973690757 223:10.982532039328959 228:12.30515779440162 231:4.6072230169507815 237:1.615004796889308 243:3.7963918346223546 245:8.79857669490674 254:66.73394907352322 259:8.57195373348068 262:3.8902173963479103 263:13.32794038717719 264:4.56398479863051 267:8.90665716103658 268:3.9219568742205184 270:8.134495211750826 273:14.010193554089167 276:8.178944393016515 278:3.931992260658818 281:15.985849351869343 282:6.387183581037443 287:4.693794331588886 290:2.1275672568301904 300:5.315184497819324 308:20.251073157309943 315:2.180860815004913 316:21.84394494177198 318:5.807846946631324 324:3.41707895771379 327:19.479957980136028 330:3.9239594484621754 333:4.880062451969339 339:11.898597713298894 344:13.743686595490265 346:23.450922178515576 347:2.0690533389547774 348:11.996146604722796 350:3.1830917922127075 351:20.60634520255719 358:7.13913748626092 359:2.5497117486270624 361:4.311473599882011 371:6.987221598989482 373:2.3840936387911738 375:11.990085073598852 377:13.903227904071143 384:4.364375497995585 386:25.183978919760172 387:22.661088126092046 388:35.96555888953846 389:2.7560353913453715 391:11.835745376143022 395:6.340240803604775 399:3.5692114935175776 405:7.569914400019754 416:3.2745267889729472 419:32.6563279181343 426:191.65675021146686 429:15.52752181414176 433:7.761611670395983 443:12.629135404569443 449:3.602305052532854 452:13.483951668606808 456:36.80129007796957 458:79.19324577416448 459:3.346480316535615 464:5.614119589362935 468:2.880976582129309 471:3.464261874377877 472:10.89615555631453 478:3.5692114935175776 484:3.29118613538527 486:3.9080013616222655 492:7.568067239801938 493:12.195328286720523 498:14.135719201738842 503:3.6275429205874374 512:22.567728047901298 517:33.56560451200962 522:4.9842292704567095 526:3.0509839047179543 529:3.427620991328854 531:6.95509399747994 536:2.9387317322557207 538:20.798320024622445 558:4.9985661150560246 564:7.110501771854914 567:18.774276286864005 580:12.233847830763468 589:2.861450040010833 598:4.284362857983789 606:7.941579818916021 617:3.663497968156189 625:3.6548701730448174 628:4.354180218777622 630:15.737758339542792 633:6.2041446396909965 638:8.113813312816612 651:12.924267100021458 659:5.584474188248696 664:7.119578154674846 676:3.467350633586363 687:2.590154321699691 697:2.844287281376932 702:4.138681624595044 713:22.488865104542473 719:5.21167855616878 732:5.1021094885626 740:5.236008441604566 750:5.753525758078033 765:20.769014113828817 771:5.818898299966903 785:5.167871611993701 797:109.04873232928784 804:9.149948975812615 805:6.351777206620462 807:7.705503635123787 812:32.935319200119906 813:5.869432304795456 822:91.06466940990028 825:5.742843853481694 826:4.787812931286612 842:3.6123565684159327 855:4.474996257711218 882:37.82185571076814 886:5.3109337697567485 891:7.157163753529801 893:14.274955607277008 900:27.79495656057844 908:16.389993924963594 926:13.400017563571684 927:4.008055906658505 940:14.49932394388958 949:3.430644875424758 951:19.44878077509972 954:3.703740559971811 960:69.0119738496155 961:4.959400474893334 963:4.702985058603558 991:43.285687623947425 995:11.164844229928413 # accélération
14:3.8601585914037995 51:9.071283186144532 127:4.556137787917306 165:60.00506162682387 202:2.612980370646366 271:6.180148785896011 291:3.978216973472174 305:3.6331161602146267 322:35.32139555341754 382:6.806717158495243 438:4.144027230612046 462:5.174099345049427 515:5.45735699571258 579:45.398195934266084 617:7.147741079754799 649:6.81748378297763 717:8.018247937317938 811:5.632807563479993 859:8.308768941325612 864:16.73179071295704 905:19.86421894966921 925:8.542818018855503 # acer
96:8.671274591662433 291:7.783084404438799 372:8.039454516382586 438:46.79413500018102 589:10.156894483521215 687:9.854640738229653 # acetabularia
1:51.28578912948785 18:12.721220656253859 30:12.167906839952716 39:9.765464846305989 41:12.003842521118619 46:11.020983874103448 60:14.301508149441947 64:13.148622164572561 68:10.093837172370081 78:11.299241649096924 81:12.383692615459434 84:9.673055003109992 95:10.541926455485639 109:10.24217190589264 121:11.707797850034051 140:9.959802528412444 150:12.092590409405553 171:11.06931942528463 174:12.59490691712409 196:55.79250792190581 228:12.454339718071957 237:11.317254879928846 240:8.431553172064474 242:14.576729938845213 303:30.10022863544357 308:13.27963546533155 321:63.53599378417706 322:13.569813175470449 323:12.661547691408822 347:4.822627551625616 369:15.202085618310427 389:13.947403548064903 460:14.3977758550889 466:12.680800525050635 476:33.093570727796866 493:7.6746951222466295 518:7.321616413814913 624:15.750873448011774 652:66.37791361799937 726:38.401491568881156 804:15.045735771252362 915:8.947349109241708 995:17.10957062084923 # acétaldéhyde
1:21.60628457573664 2:1.3265040364816898 3:7.671652300113436 4:10.399519812346314 6:10.303986772617133 7:1.123845739625406 8:46.44137844439027 9:0.8793261315798352 10:25.366975293269373 23:94.5473524326432 24:1.555272069645197 40:27.13380891119621 42:5.268234435910939 43:2.299652278455343 49:3.400540286539297 57:6.4551989189898045 71:2.206063616542968 84:46.17020467825513 97:2.5803990536702703 109:6.68244979220656 112:3.8778080067971525 119:7.832305602830668 129:3.3498513982763316 135:2.4538248444759723 138:8.994928387578268 140:6.413763958033208 147:18.463505091320116 150:8.464508341451353 155:5.7168775868943795 165:32.55150062021586 182:4.441431366461583 196:13.084635264934093 197:7.68565788805615 219:34.40469322046186 220:2.9576864175881004 226:3.119687720420542 228:8.816335923862134 236:7.843579497780205 250:14.123760228302974 262:12.681695769218038 276:3.8448921121982003 303:15.245889041008184 305:5.325754704882323 308:3.484348730862661 311:32.598391572584106 320:3.930630505247375 321:25.271704898335905 323:3.194231133366855 334:9.70577758688338 348:14.239392764779987 360:12.266063203037701 374:65.8332150810075 376:7.080006286578825 386:4.6799960615094145 388:5.120417518233553 399:4.645900706857197 405:3.542868765300411 427:4.381929263684903 433:3.637889858865619 448:4.155124612174288 537:6.272939268488811 567:5.205030120080831 571:11.753029873358937 578:3.6938831244021704 593:4.775309415137953 613:77.15714866741956 618:4.289183320596815 625:4.734113973973742 636:4.219578234450419 757:3.560353419270232 784:3.335987915774141 802:14.977527982019371 804:4.327138562809034 816:3.7797870305979004 831:13.028945241391673 861:4.223599742501497 864:4.558472521520917 890:5.0688711383512794 928:20.473927646603123 955:7.4573945872496 956:159.67801920026224 977:19.491455495302127 987:7.51668427057249 # acétate
3:5.242246366769672 23:42.91350055587598 41:7.789252725843003 42:37.15812075885234 99:8.395689106137551 138:8.10938377636882 141:19.96915131626206 195:21.858554477108513 314:39.93150922605685 333:11.026490081404228 444:10.731958165842078 513:10.609433252074425 # acétazolamide
1:18.04529867146145 6:25.886564006611678 8:20.333138309316258 9:13.018605600750465 14:5.897671642630254 18:9.222953358883421 20:1.7287288425141571 23:80.64865926497552 28:2.5002874778430804 35:2.049941266177747 40:13.479536762608353 41:2.957836517848897 42:10.354908154155332 43:2.3655859125628345 51:1.1878311206876448 56:8.136831714487093 65:2.1737872743542903 69:2.01768977826636 71:2.2714455472281987 81:15.719650574477054 84:6.281493834073468 95:2.2934093776012565 98:1.7372743299505577 104:3.286699573883323 106:19.656260141280406 109:25.938032458712115 114:7.751363176757235 117:22.099083459216644 121:2.8213229647581883 128:2.647282186527345 143:4.188932238458679 145:3.404632304755566 147:6.716480135719838 150:15.287811793442179 165:4.711401140626285 170:4.176300420218769 187:4.993672923860705 189:4.2118935655774745 194:3.6192451024477323 196:13.304560825437989 206:23.796713002119226 219:2.388101679430665 220:3.0266844091935567 221:10.189453689884331 228:23.386782235751962 236:7.9878042373719 241:10.251686418438537 245:4.224776463215282 247:10.831542983725065 250:2.706069729546478 263:3.497423674806459 265:3.6640194184814554 271:3.8787589245745346 287:24.19028320174982 289:5.3017179448075 290:3.2036740526322913 308:3.5550491073228856 311:3.449151869043764 320:4.002417960663774 321:65.3736529061243 343:3.1404867645862833 364:32.207214610459935 384:5.534659381024164 386:4.753097977971874 393:3.4095225101205493 447:5.28563367342181 448:4.227364041441443 466:9.183464424045985 468:4.003561440576607 476:3.754155793974606 480:6.073362173587242 487:4.395424515500208 518:5.5688747218317 615:5.138234169047008 625:4.807291638107838 636:4.291937380179042 673:3.7422630459963977 676:4.613730817825981 687:3.697402657620579 700:19.816084433990707 704:13.55581167666748 726:85.09135102914838 731:19.825210832386308 762:4.4125394166723515 770:4.183868945437314 787:11.784914687304425 816:17.978954021924448 895:6.347568481073685 903:5.32026876748444 977:4.411107056589101 994:6.557585600443024 # acétone
1:6.906990828876665 8:2.9244381207312884 9:2.5565306246747457 21:3.498715361581748 23:6.7153850689389465 24:3.3905203676306135 35:10.482121137506606 42:3.2788610971196768 48:4.897896973730551 51:2.880762036733496 57:3.8906633550662373 78:11.7957273386809 81:5.058309114232408 98:3.530732985868835 109:4.007106966700135 112:5.91124706081437 129:5.359521808563071 133:4.634267072360705 147:26.90561097788186 153:18.594561313331045 165:2.920017677276711 169:3.8786537069391867 176:5.4676534811865585 195:6.473448139782216 196:11.246835087006053 223:4.641889923517944 228:12.953536095466601 308:5.500773130229125 311:5.389918459705054 321:26.897217181944374 364:3.8280294119960123 393:5.348354543250441 415:14.613059588630348 427:6.432342283015265 436:5.898636819844886 476:5.708424771364845 518:7.569707297817804 589:24.519365145128553 646:6.839781500668728 652:41.840657690519926 675:8.37426987541639 762:15.575386798945422 769:19.872266751521014 778:6.938836343370586 787:6.515443387456391 888:6.871615055140141 915:9.196695560821498 # acétyl-coa
1:7.516459034742178 9:2.7576136272820655 23:7.141185209979959 29:4.175412177471937 30:5.170729245373176 35:4.097771023915494 42:3.4880116918448087 43:4.448358218033245 49:5.63304848227375 69:4.0615046945225926 121:4.943362642305256 133:4.851840142408258 153:19.280336821532778 165:23.455084872203564 179:5.84817909212937 199:6.621836603338265 217:5.368804688491323 228:43.07451802175032 287:31.056948188977458 290:5.351100244700287 295:6.876656924810714 301:6.909049925471205 303:5.193853993094801 308:5.721240345258229 321:113.05434658727697 327:29.95692447295517 347:5.284108960308987 377:34.77014178376062 384:30.02854698665075 415:6.133839496572317 428:17.014116487162163 463:7.00596644806279 466:54.75533399804645 502:6.408489015408087 598:7.6756807887179805 614:6.395242216542398 689:6.645719511950031 816:35.47872856673886 829:8.929003199913364 837:8.876972186784556 883:18.145448959519737 901:57.133140975087855 # acétylation
1:11.5500658501543 8:57.424469599179986 23:49.99482816728437 33:35.367902882331926 43:28.295219244831497 44:40.889495078799975 53:6.202845952204791 56:72.24844392562835 73:31.403355046913468 89:33.069416466140154 105:6.102607896485675 153:27.394980281198617 157:6.091511823012327 250:4.653802837922916 321:27.11995009156185 343:31.725886067490347 348:42.90955911050385 383:38.433002007457674 404:45.94087889634501 428:39.09372080988472 507:6.314079311846649 527:89.05885879830592 585:6.8857742417247465 636:36.61492805961886 686:43.81166043796459 708:36.93508321318185 758:42.21170439332809 903:40.87033255880282 982:50.72243047771966 # acétylcystéine
1:1.787389342577489 6:9.627364972792561 9:4.069992639295454 23:3.570516902156152 39:5.350791331961678 43:5.822861247748171 81:16.204317577153326 109:5.590761455152292 121:6.327402161499986 125:6.643621662574915 140:5.4486448344632885 142:6.511579432474406 147:13.917895170969144 153:5.600194019367709 219:5.848138129835951 228:6.702098132713708 236:6.198752043902222 250:6.201101804819136 265:17.340664447581666 320:7.5870156591770295 331:9.331161409963663 339:6.561199755528544 343:6.673390017360527 395:6.525429184514674 442:7.070434911416335 449:8.366285635439931 507:7.884790164316868 607:8.336319762350723 618:7.961409424215608 728:8.92957439279293 811:16.683909707238726 977:8.012709369139891 # acétylène
1:7.493453932689855 2:13.634163033878428 3:12.190320786137251 4:14.161563696501878 9:12.404666423234865 14:14.5204192656696 18:18.03958004453006 53:19.925475028285007 61:19.130296555527195 65:15.550508460180577 77:15.701353060110819 186:19.986743387447415 219:16.042352471354697 269:17.69945310653965 365:22.24007159833792 399:21.047949098220457 486:21.76813875147875 630:27.091260896236406 709:22.647785031574358 # achalasie
2:27.061770633813413 6:5.216689814920908 8:6.276647875268999 30:8.406120473628183 47:8.233507750110656 62:8.691721217702863 70:9.136871037297134 71:7.555363769317744 92:11.01978758951618 148:9.702101095286752 163:8.322366005077084 166:8.12298723963252 174:8.622120321387603 232:12.277001667374128 242:9.621511326554007 294:36.35951040345071 338:8.743461646418275 351:9.059017669974105 378:9.361550425338493 400:11.054632213193704 405:9.030470861381849 434:9.207192569759266 639:23.19463067946716 749:11.9636476971493 # achondroplasie
1:3.5748320070706985 3:7.933396098916968 4:3.574324729854429 6:6.875588059931579 7:3.07504747154877 8:15.826834788280948 9:2.7576136272820655 10:4.183158520252578 12:4.792277971179998 19:14.186181849269122 23:13.10175588532009 24:3.600634545470663 29:4.175412177471937 31:4.353963265788656 42:9.669652056949138 46:4.6046006427427 48:31.753228041598884 55:3.7849513661233205 73:13.18736639751586 79:7.645414516429482 82:5.941896205293296 84:10.608872963819142 85:4.621653067432043 121:12.655441521660041 136:14.798959715562868 138:5.403141464233467 165:3.125602801982161 173:15.953329507305234 174:13.546034420669729 196:4.472137942637104 199:6.621836603338265 227:6.091632895986637 236:4.8169126928479065 252:6.602645361622006 266:7.409823627636827 284:7.385552915997237 303:5.193853993094801 307:5.961833573655237 311:5.610085221252005 321:4.16446091409849 323:5.414990601073418 364:4.0413742710686655 393:5.56840405773016 411:56.68544352502511 428:17.014116487162163 450:7.750805471817352 471:6.815078301153042 479:15.570151802840687 494:6.777757000589197 506:9.296529143637127 509:7.54776394114369 517:9.057700631868492 540:20.05713998527036 583:8.37635658567237 591:8.821726562798453 594:17.80057694407308 609:7.904522642612162 614:6.395242216542398 625:7.0168359016308965 689:16.098870330796906 718:8.79019709743615 725:10.342450476053488 740:8.656300086079808 752:8.570480638888066 754:7.357251023509131 758:7.873366753246899 838:20.267863275430418 945:17.676918418939916 982:22.80828250289615 # aciclovir
1:285.176150976757 2:6.7482156104861195 3:45.188705834775064 4:31.806006950178926 5:0.5550978248390972 6:125.28331940227389 7:20.7354102638383 8:299.40456008073386 9:75.12973245104824 10:26.88450549077329 11:1.5105689499094856 12:7.430402469347016 13:3.3265239490565497 14:49.74098415004136 15:0.33087305080516977 16:0.7715345656066444 18:0.5892703163714911 20:7.1892067422510495 21:60.721170021317945 22:0.00702213339242543 23:431.62998454811026 24:37.491335957056144 25:7.858493978210694 27:23.52549694885788 28:2.8126329515318362 29:37.6422145608723 30:8.28228766524577 31:7.470277104228462 32:0.19712007069477572 33:0.9035597096005146 34:0.14111393749824658 35:27.861754302788324 36:5.5472766342879 37:0.3538335413941126 38:0.7712424255342075 39:12.682806384719377 40:59.3590952435898 41:25.089708734974653 42:203.73923333967724 43:29.025085951945027 45:0.11988474141172031 46:0.02478517229373144 47:0.5507857548881288 48:120.20167614998486 49:0.9155565094403167 50:0.436332742179175 51:19.083801955546736 52:16.509760663520687 54:1.8544884814886429 55:0.007070787150051819 56:77.46448081378311 57:5.508132849876428 58:9.599482029766609 59:1.1942233189199964 60:8.423190556133077 61:7.023333297525226 62:23.979817382611234 63:131.4409371998771 64:33.49255488075196 65:5.049416485374848 66:29.345395926813502 67:28.974096094774136 68:21.357962459480742 69:46.68157698749235 70:8.771079393448877 71:127.1526824650168 72:3.1191280322850594 73:26.75657553369922 74:0.36746721638170426 75:1.8037489546844439 76:9.196579751527313 77:0.4491876642536531 78:28.45469653066801 79:4.343797750301036 80:52.28419913425366 81:215.42008824495682 82:9.120767427886747 83:208.81886711607012 84:273.28893784860816 85:126.8152712742981 86:14.707320582869247 87:7.966153818980525 88:4.733246350065598 89:2.0597977443182462 90:1.990892733729655 91:97.72324602248774 94:2.180639483698137 95:3.2468104468567076 96:0.24079977980068815 97:1.579967711385683 98:4.164030142342891 99:2.178574891808379 101:1.6606589900117577 103:0.04043934828482013 104:8.076102374318994 105:11.31332692459073 106:3.3563439794776624 107:2.307182940260534 109:356.6433255632888 110:1.7632784418241325 112:29.42314857534665 113:0.021533411909737368 114:24.907048865779743 115:1.5244789275860955 116:16.87198135010536 117:0.3392573958664907 118:0.20665084355729 119:139.9888958225861 120:44.453807170366815 121:122.52661822118385 122:54.445185817610515 123:0.4728062488564965 124:6.505266088339516 125:1.0481831474448524 126:50.75912040708678 127:16.24850055922171 128:17.894077583191557 129:16.64527021328214 130:0.0027273390334303484 131:3.1187698950288056 132:15.745137068425613 133:695.3748794350245 135:0.020014966549906702 136:21.004080707798007 137:5.172774020684028 138:17.585113828109897 139:0.45650400795770474 140:397.72368399794016 142:7.951343714233598 143:21.591437018447618 144:19.525763696177613 145:62.67952301597969 146:5.479778646283942 147:572.1401627588525 148:12.519003387722593 150:41.93656952328054 151:3.666468784753209 152:0.09227638641117326 153:277.19506485258523 154:0.605507261556143 155:0.8953995882048461 156:89.92180904936383 157:0.039177855730347884 159:0.009811890303643525 160:18.955288751666743 161:5.24517409009893 162:8.46019801664977 163:0.36619810600309793 164:4.370015758227421 165:90.26737081794009 166:34.1264755937792 167:40.100560899419214 168:56.247531077664654 169:127.51033793287672 170:6.752764113477985 171:9.854242785257844 172:32.00852172542455 173:5.378605473082766 174:444.794128843437 176:30.477410583635177 177:11.67848948382681 178:0.6538349372341299 179:92.68961708731572 184:18.92731485746944 185:1.1684116750212283 186:49.610994303784146 188:0.5142630788224665 189:0.3149698988826916 191:0.3220652441944972 192:15.41706178471236 193:0.12927597051366513 194:2.499016223462056 195:21.120530996863287 196:319.0236069520901 197:174.66134174042904 199:20.431923704976523 200:1.8034152480847352 201:5.528347772715153 202:11.315305202543803 204:26.355689128843615 205:5.60539210703327 206:10.09899605216504 207:12.311702499162886 208:3.3398331273023536 209:0.003925854340121303 210:360.07019526647895 211:19.538320567464883 213:1.0582755675754167 217:78.9460451008777 219:358.4302662322471 220:15.054288961343472 221:14.308677620522824 222:0.008491643773788277 223:12.020015300310426 224:5.051599817657965 226:0.13260743699107633 227:18.733820711136158 228:411.9521613825824 229:1.004263928019563 230:2.3244602667365513 231:0.002888806978455935 235:1.9674439183483203 236:484.2706674131686 237:40.92372095550819 238:1.2827358630069143 239:0.4458478535697179 240:0.2164045812323381 241:0.18173361951493242 242:2.6841575162751927 243:0.15676323285607674 244:46.18363707517809 245:0.006539531099383632 247:23.76917320946522 248:17.51244554930752 250:831.6768909730256 251:3.033824494357225 252:0.0027273390334303484 253:18.358589802462213 255:9.43145124130308 256:0.2658483573737977 257:4.938076347860652 261:24.482446812483424 262:0.11553621310992977 263:17.464369824955227 265:87.53295161209087 266:120.23418950291179 267:1.4365947407236215 268:0.2667902948905264 269:3.5541820729173397 271:21.62178094753907 272:2190.6884060424213 273:8.803475634973363 274:5.52020666719286 275:0.029366306066432663 276:32.66165992455151 277:0.01777573836554173 278:45.19760584666509 279:1.4777577629775391 280:0.025519910368655883 281:0.5835504436118131 282:3.2566655440510175 283:11.784236481293833 285:4.8978582741182795 286:1.2419741780781168 287:3.0055327487175876 289:6.620335693325817 290:25.744093711633216 291:2.3721266271840418 293:2.2077194710363703 294:0.025170670176922576 295:26.691294808961437 296:10.833897940288262 298:1.7637889986738264 299:0.16810222831211852 303:326.3806123233689 304:3.1404061010220974 305:4.806186847656465 307:3.0681045424832463 308:53.746719211525594 309:17.911970938671395 311:39.96108453416189 313:0.13458093704350851 314:35.091901705361984 315:0.7927349759934448 317:3.912037537654775 319:0.30234323608660146 320:92.3772029987265 322:11.079723779064762 323:223.33419142166724 325:15.246281725423657 326:0.6988632966702358 327:26.66515378797735 328:1.5283663644731131 329:0.7592740815563971 331:53.84298358944799 332:1.4780389456547078 334:104.75475050250823 336:6.446317021160066 337:1.9119290941710105 338:0.6596813434752011 339:8.302442621541806 340:0.3053132342242376 342:2.089504682911557 343:89.57353561045822 344:1.666709916541486 346:118.19327882394747 347:515.7116019953121 350:3.127593143088797 351:1.6498097243824927 352:0.3980680194189738 354:7.05064234974341 356:10.664267887291988 357:8.94382612795581 358:75.41057296494564 359:19.155972835321094 360:0.2116220223896153 361:17.954492146358387 363:0.2220738584508818 364:199.148953085237 365:9.632999010264369 366:1.214607865763037 367:87.4113699018105 369:1.8575726108537933 370:1.1306185153550068 371:37.70176715432341 372:2.869682982553182 375:5.537778490387943 376:0.4459244975648416 377:1.5640648618032091 378:12.913245447976047 381:3.4804946546752213 382:0.6040799840422176 383:23.392234125155234 384:4.675273932707443 385:15.983859662696732 386:0.9611964777724842 387:4.583267545867615 389:32.02856825357997 390:2.7937578498555387 391:135.57155556814106 392:6.5716315463681525 393:19.386662742589913 394:5.209387989037584 395:121.059330877586 397:3.4769971220564613 398:0.2600211464038995 399:31.30435098525007 400:0.003537569185590424 402:3.415807949106364 403:0.08340374200523396 404:0.1759706458613304 405:42.96746215830352 406:8.294117220627257 407:0.7251774849329671 408:0.12840730718725557 409:4.992217385985981 411:0.002285151079992175 413:21.579269976905852 414:354.1529539138741 415:22.424001458622527 416:27.720419243503475 422:0.18530927883020998 423:0.08916056565031372 424:29.408768541558544 425:1.7067009970248432 427:44.90007626403004 428:47.0299757263044 429:41.08688632563375 431:71.49578494221942 433:29.70197259424043 434:50.13638166300162 436:95.54215302754832 437:2.16750049310941 438:8.553507356883102 439:4.188506582009714 441:1.3528325152735965 442:106.83291031544418 443:5.973887855361605 444:5.397511850574762 445:0.0621044831954662 447:20.478269805761887 448:1.333633226622941 449:0.2658483573737977 450:7.5138746223573465 451:11.778416676573286 452:5.616169322231426 453:0.25734463637845284 455:9.380403987066298 456:0.028057313410577583 457:1.1580045769087262 459:69.1749618892647 460:221.80992532406393 462:1.4942613600015113 463:4.730888138536631 466:300.9293518431481 467:0.4194946566395042 468:0.06349431729001451 469:0.31128012740123 470:49.53512277170592 471:9.054352026099224 472:0.046553882399926395 473:3.0797067512328553 476:90.16900409837548 477:0.10233537766100212 479:18.251638255939834 480:0.038446415932717276 481:1.8173199212226718 482:1.6320275684040393 486:3.3351859139021998 487:35.461898803208705 488:0.9003679188020326 489:22.729177375607243 493:9.125482722105653 494:70.9920410367869 496:0.3128216420346993 497:0.6482172545811723 500:6.868898197640772 502:25.43065109315482 503:7.161922638339999 504:0.33102866341549514 505:60.1388702950737 506:0.3938506142765658 507:0.6628661619534546 509:6.720320794243791 510:39.27329545053366 511:84.82668801228827 513:94.1774372651811 514:2.211333933982364 515:0.915396276674907 517:13.070945096591847 518:31.817318826574976 520:6.5132083879230676 521:5.731729116879201 522:0.05738476930885943 524:9.213803186059994 526:0.7865716796178429 527:2.493699043979665 528:1.0763733520269048 529:6.2315853746224095 530:3.6682298859629374 532:0.0062860076790315555 534:15.61783927185656 536:14.023817306231992 538:3.169819349312263 539:0.00458880835136873 541:135.51803863665262 542:6.659752271714684 544:7.758682083516205 545:3.2514386314864305 546:33.27159143945578 547:20.015982882026137 548:10.584407668061774 551:0.7396366582392915 552:0.4679180887029722 553:28.441951149201017 554:7.011359503045759 555:4.7988334639881224E-5 557:10.677222452614634 558:10.245437678690742 559:1.6761661292446814 561:49.84304869259002 563:0.10477936634704986 565:6.78485815891459 567:16.530893368978344 568:1.321466516037849 570:22.28501874011826 571:0.3782489691670285 572:0.4899630454691389 573:1.3047036358796829 577:0.00221154550916645 578:20.364436676561972 579:2.0028141316692083 580:0.016947337282283273 582:43.361185896626 583:6.593704993251466 585:2.7467098162218258 588:10.191327044391764 589:63.049918204498375 590:20.946074309459917 593:0.20962826473414986 594:16.48313887754513 596:0.29903446584813925 598:0.5590539098990501 599:15.164173016525693 604:26.505382248174673 606:1.3528325152735965 607:19.60014719722584 608:0.3159631507989399 609:11.55338924897678 610:23.873116262138844 612:0.12031515412388492 613:0.44271827923127227 614:72.71494572916812 615:5.990042976526005 617:1.0540913676177461 618:0.46431690370045653 619:11.423907127330272 620:13.943936273544963 621:0.5582784179460942 622:0.1928728739323437 623:0.3571284334889423 624:54.27783909007995 625:115.39249916992993 626:0.1354770139644146 628:7.503413689466839 629:0.02469820050067301 633:0.5826234679248627 636:65.01770303377234 638:1.8723812391812422 639:0.3881158384266535 643:1.2687260764581942 644:1.523262947846385 645:0.5287082092653019 646:738.0361398222188 647:28.906667011935195 649:0.45951228839038033 650:0.5390160589678733 651:10.68424714675401 652:118.79160089800885 653:9.124909449654213 658:0.1711055950829639 660:0.25400373635201307 661:9.231601745276901 662:21.162380923521365 663:42.45656571268579 666:18.795273662133777 667:18.58094710513106 668:8.043616975685522 669:2.188103814496875 672:8.8150247244401 673:0.21589147588355875 675:0.10953241407727606 676:9.071912187411003 677:1.2271354807237262 681:3.548791817620948 682:135.40594922676328 684:0.26717328698497766 685:10.574050373326576 687:36.79690031231076 688:57.08131930556626 689:116.18877940022115 692:4.073709784812923 693:3.753327641569189 694:0.6723639010501243 695:5.25241776461446 697:1.0814048617482266 698:1.3542135441713834 699:0.9323715656809901 700:10.91265229333777 702:0.4311979688202244 703:2.3709894233934556 704:54.92331062103787 705:0.006382340443442182 707:0.0714588722975349 708:13.382515091590145 709:14.19939392359042 710:10.55597876384361 711:123.06675230385001 712:0.54993249150028 713:20.555333912477703 714:4.536492321983812 715:13.223422916036776 717:1.0339679953262335E-5 718:0.17271718658063537 724:1.9292703986600177 725:13.535522904428552 726:220.7938827887793 727:0.1576552562290809 728:9.655757964355978 733:0.632520294310279 740:118.19743769584906 741:5.73152634490723 742:2.9462106293498325 745:12.110737975705248 749:126.18707730959451 750:2.40451267770705 752:0.10130056897470424 753:1.6358145237695954 754:23.290320391765807 757:0.3121688152407583 758:5.017570336012292 759:0.357324914233943 761:56.987583083641105 762:87.93780287854521 765:0.016947337282283273 766:5.116606197175274 768:0.014970226920826375 769:237.5983344306488 770:0.012527821546066718 772:0.7968078450931545 774:7.390171014988467E-4 776:3.066081366504421 777:0.16319720852617262 778:0.18495478294575637 781:8.692461052739782 782:3.2784670617442506 784:62.719677109606714 785:4.084576269278218 787:803.4539854544867 788:2.3187956075591045 789:0.2521939517912579 790:4.077570627103056 792:2.5378501550785484 793:1.65103649634219 795:8.298251278434298 796:1.9038094815710274 798:0.046041782934862996 802:1.3542135441713834 803:42.637423493828045 804:20.21370502174802 806:4.762399092216921 807:4.379418569187247 809:16.641867811060738 811:2.2950793512961156 815:25.222862052614325 816:233.9737206295187 820:11.186991893937362 823:11.254422670427145 824:1.4583402967028196 825:0.33359066853580066 829:8.440313497372422 830:12.829048362812452 831:84.84560183657547 835:49.482029738782664 836:47.131460656665816 838:47.131460656665816 843:2.9918031740614515 846:0.7223721980877233 851:1.65103649634219 852:25.238751663478364 854:217.51435837004897 855:2.1421905100370162E-4 856:0.27678377092617773 857:0.2896648532248347 859:9.28855020782634 860:5.789303842762414 861:1.4722179873138426 863:3.6142707707959727 864:2.218684063021901 868:0.1232521903694346 869:0.19200460917162926 870:76.91846429082882 875:0.7313407600702323 876:0.056121562114636085 878:4.300578407952269 880:0.14019199921550918 881:0.2681575500367816 882:2.3604631280530812 883:35.17849091613017 885:5.353463717942894 886:1.7637889986738264 888:5.042328152233196 890:31.852220065178088 892:0.3575703119929566 893:0.34398757788010437 897:0.013244493895526652 898:0.2279111565359442 900:2.0410340793860056 901:98.71543394387338 903:0.4444845339002452 904:5.577398406841022 905:79.13762158931844 906:0.16633082573597374 907:9.972288770759585E-4 908:0.9773455406385563 909:0.6031200005248054 910:7.473636388514051 911:0.06149459561511873 914:172.80407889337445 915:55.31385447114854 916:6.363872152941955 917:0.20349409693469023 920:1.3542135441713834 921:0.3692595593910732 922:3.047500263669216 923:76.44399307903028 925:32.978902942552466 926:3.6823717010877077 927:23.559509526312958 929:0.0024292173835268145 931:0.0016246245682117462 933:16.571420420799324 934:0.170347404327137 937:10.10492777489964 938:4.566942467720001 939:2.0838465918379483 940:2.5899794221089207 942:0.026224176851336035 943:49.59033890726315 946:1.9292703986600177 949:29.613069308157243 950:13.53834734793811 953:19.036987598326956 956:670.8655303102453 957:7.824474933383425 959:0.0621044831954662 963:20.82714268781138 968:6.4317440102313315 977:431.38062880795354 980:201.92361212277237 981:27.448116495758082 982:0.795248258873424 986:12.13502824780631 990:1.2756623301239467 991:1.9550758471323466 992:0.05033090356619966 995:21.430556558079466 996:7.891599084910165 998:3.558519711559232 1001:1.4730914566640296# acide
13:7.388948702950243 19:20.367849582707738 85:7.557514596709405 90:7.02078588393506 112:21.252719383851534 165:5.990160640198161 224:24.795025038108193 273:8.85651679306254 358:8.51651083522327 376:12.386554737123038 438:6.941472180628414 # acinetobacter
1:28.962161674085515 3:6.193232775506685 6:1.97314644804903 7:7.383841179816143 8:12.149302150381924 9:0.5301909760424179 13:1.8311716187894254 21:14.459003872165473 23:17.593832019090538 27:2.476582338265312 29:43.55257288810291 37:4.586598792175156 39:21.615605495179583 41:2.3875634815645843 42:8.580620734360643 47:2.3091478554712905 48:2.411777282616053 51:0.7477637058607554 55:1.2719415779101155 57:1.5319484725577521 66:11.917124670373326 69:10.257102663410661 71:1.7338573502611374 74:8.675794357765852 75:2.151295111724241 80:2.006061829848446 83:5.989538258070804 84:5.12301521529899 85:1.9726286814958336 87:18.121133641455728 91:7.636443839623416 92:21.226282914212828 96:2.05413756170927 97:6.666595621974474 98:9.321226770468465 99:772.5662341250053 104:2.705044333066086 109:5.648018057707191 116:3.1298415606220233 121:2.2564785126488607 124:2.0102390278066635 128:18.633441725622614 129:8.259023121921846 131:8.18408919396969 136:9.08249300656652 138:2.6722678973593466 140:5.386700172976117 141:8.62147713661927 142:2.4191168151362334 143:42.58903662964262 144:3.720918100792138 145:2.8194049006106217 147:5.543986110146661 148:17.321749703658263 150:2.4271078394829253 156:2.5737455770389857 162:51.87126967671385 165:0.77549926995485 166:2.2130740064588728 174:2.6529210739795817 180:8.313270725087676 184:28.1018642110548 186:3.605212951241532 193:11.501499469796192 197:12.244823879753328 199:44.044460207258226 201:13.13100916896267 207:2.939890381289167 209:10.292708654983763 210:21.447446648923112 211:3.0967961181010866 217:2.640859590963398 218:137.8946460336594 244:3.415860467579884 247:3.468549224812362 250:2.146177340077684 252:3.7964167651652625 253:3.598933748305029 257:8.255659510690913 259:9.670712344333916 263:2.9095527633762908 265:8.757849387541457 271:9.195945751756916 273:8.869533639031529 276:24.000606341109833 281:3.756206873887395 297:23.77979920485264 307:3.190023890529276 309:4.346978958021127 316:16.360491767012842 323:2.6831186843805246 347:2.5636179671143977 351:3.0488752982985736 356:10.263664264372633 370:8.575292164269285 381:5.46114909320023 386:4.140240312152122 387:5.933062610693293 388:4.57578696746439 393:2.824152215370836 395:7.4025211752465765 397:9.235283141071026 399:4.106572556789402 402:3.8020353006694556 410:5.242687567293839 411:5.146621450779942 415:9.342273550397145 419:5.964269873077819 443:7.954266905723582 450:21.226282914212828 452:2.9587094123716424 456:4.737919077625149 457:8.60108366054553 466:7.957360243553264 468:3.4034958970288933 471:3.9997281155415108 492:3.021843054306714 494:10.608803331121905 496:4.531056220231786 502:3.6115147820505276 505:4.775955715349106 511:3.1413229764377046 525:3.6077309602118697 527:4.131764409372482 530:3.8782094927560222 533:22.855918813511963 547:3.139403948789057 562:3.984079436905942 571:3.9825220513318156 572:3.8519713645322478 577:10.249225566525515 578:3.1703742677757756 582:72.91296160845005 588:3.3246901989303375 599:3.598933748305029 607:4.111582907224444 618:25.84349833715447 624:4.128385139269274 638:9.20683089933235 656:5.1613132893959985 673:3.14805687946627 687:3.1042920990225373 695:5.10036253622772 705:9.902546160711982 706:12.48204321213688 712:3.7894185518439145 713:5.876416623599297 734:6.68597643886806 752:5.707985060014572 787:3.9258305169989263 788:4.9155491631212405 804:26.00026133488383 818:7.338315113296653 820:3.876741632207904 824:5.63847420693201 831:4.6018423947551215 834:4.191946250146992 842:18.89615249412179 855:41.14144686596792 869:56.90116712575192 877:12.246434332879044 884:6.051617501226649 886:5.867848180024507 900:4.773555514391512 907:5.1146968260637244 916:5.447376704990174 920:5.556813403132256 922:3.6876398303356708 926:30.158378439170317 946:14.727315322777635 951:40.394529064884615 953:5.642270334823317 954:37.10116312662603 961:23.089952602624717 977:3.803442721691714 # acoustique
7:11.618788786900321 23:9.902997234586334 109:14.032229907700502 119:15.24917900318798 208:16.85942472625203 220:15.970529731818287 313:19.82892923341813 334:17.194881664341736 389:17.781746631965053 395:15.919784486992652 436:17.918673039475376 463:19.71051439648894 534:23.083489145951877 585:19.81019295565091 625:8.422126815947061 687:17.41153165239696 804:18.886907508910767 816:17.737135887263303 # acroléine
6:13.4809297223817 21:6.892435476572385 22:22.444157052728073 26:9.463433835058984 38:21.798981876785408 50:9.79039151968027 65:7.442906767846445 69:7.2610029891136545 140:7.283442999370485 198:10.565558313460503 259:9.556763240465221 386:10.224228767422092 446:28.722842512891965 518:11.062760507967306 622:9.506442465635887 657:11.637791104019025 685:10.977721468806282 721:39.04920197251731 854:9.321538068730597 883:24.96953700002275 904:12.481738428556616 # acromion
1:3.781291680125481 3:2.7702428722733146 6:2.2729764944081015 7:3.1878821617548465 23:7.375364943648595 36:3.7228299552050146 54:13.374131945109935 56:5.012025229827565 63:12.666574600295984 68:4.266090282780844 74:5.913945142569866 76:4.049198090280057 77:4.426549198722565 93:15.665316009130164 95:20.08400550716982 109:4.339108928203142 116:6.018301207395474 119:4.930178136273076 126:6.341052701888073 133:4.970949197630497 136:6.122160289301146 142:5.2442703484695254 147:11.313438501067557 166:5.013831714571877 194:5.909114316986949 196:4.590371679734183 202:2.612980370646366 204:48.12798181357206 219:4.591331744091159 236:4.935948491014049 250:21.4732700829709 268:7.419616102473546 282:5.282788487541001 290:5.47112022255705 296:9.73090203991853 308:5.841796473574852 313:17.191164176989403 321:4.281840272223804 343:5.404020252155298 347:5.404020252155298 364:4.158369218514436 514:9.175240873025382 556:7.090154231403991 567:7.6204574205473685 590:7.686622593589397 607:27.90801948592544 615:41.35389787906709 625:7.138630701397595 638:6.1857103785661876 658:8.908312808555001 682:7.618135049595914 804:6.719724198228349 816:15.106086770663776 847:9.751251740870448 938:7.844164474305052 950:7.730363118694936 996:8.890553655632663 # acrylonitrile
6:1.2665498717361174 7:6.681069680370627 8:2.139884678396972 9:6.037295510747701 17:12.975441847323742 23:9.876826123236564 24:36.38768468568724 27:10.939019873582623 29:3.1318144264011196 35:15.51728582354375 39:8.524641514619502 40:16.841702720507445 41:4.019013226014946 63:17.748772082043104 83:3.350127032183818 94:10.427384875977332 97:3.693947313839564 99:4.602093726273937 119:3.7474158803226256 129:11.72470763510543 133:63.75598949291993 140:8.716509349546744 151:6.304046898856923 165:2.135720247560723 169:3.051913655392558 172:4.067909393362814 179:4.763268459530896 182:5.6204168481347825 185:5.002097813929218 191:5.777825187697428 204:21.837906699651157 205:3.979046596271983 217:19.393324168460325 237:10.059841835664601 247:5.167092236952474 252:5.508145625191447 253:5.303017768745494 254:4.424278392184525 268:6.197067508597703 281:5.466447785701056 286:6.050802182031766 294:5.221294717957415 295:23.95508987153585 303:4.1209271521944855 307:12.491563590264441 308:4.638345022095369 323:4.337545369405573 358:11.681603510817803 363:12.38514313734655 384:6.6551717917848885 386:34.64295543712468 393:4.488119356085948 436:12.808877205753289 442:20.3254977766013 460:5.185396051988235 461:5.699108601585856 476:4.843277795561116 479:5.291309983209774 482:6.286527674712517 502:5.316111867791114 528:7.077320249503039 529:5.679925072838808 530:33.54142651704465 544:18.036084062687372 547:12.383085477054049 566:7.898306435299868 582:5.460767400313477 590:6.462111129648551 601:7.439315437078213 624:5.851197069991884 635:16.60263705758721 692:4.696919930427971 706:16.024635709923544 715:7.123679666208649 748:7.439315437078213 754:6.256245531536842 767:8.20994791118735 781:30.361856882893086 806:14.60293040323637 829:7.820345488637967 854:21.515433523251048 877:6.503115539763725 888:5.995642161828567 945:6.32839763826916 980:6.1887594764993406 990:14.917050071606761 # actine
1:6.766423067035175 3:1.3897265924226847 6:0.9767645152976783 8:6.0483928502915445 14:2.3641703359760227 20:2.3529458302422226 23:1.0770914645744682 35:14.332773658215881 36:19.380158625336147 39:7.756618584235076 40:15.649352371805184 51:5.9605471707814734 52:4.3882841918933515 57:2.700724089928173 58:9.920592567074591 68:8.077559226971385 69:2.6603939715043214 71:2.9275450743774076 85:3.1912762197054905 109:14.709843269716702 119:16.501219406198558 129:4.115725642421147 131:10.856764476492089 135:9.013685832809848 138:3.9442297297637228 140:2.680612995583954 144:5.039578893026323 150:3.6831166300757823 153:2.8198453143430573 156:3.83959475498548 162:3.7428263963350856 165:1.799438021834895 166:3.4529148300930865 167:10.214231648282206 169:2.6893575623554438 170:4.886478426369285 177:2.990976325420474 180:10.989284408568858 196:30.924332769412956 197:9.249571569687946 200:4.0915058446770765 204:4.698171606696971 207:4.226679746045445 219:57.26212173574064 226:10.446751027225359 228:3.856248853536781 241:4.4917477385425 247:4.7784500815260245 252:5.1174627818330665 260:33.65973676245724 271:4.58391399054366 304:5.0354220496401165 305:41.19524164583225 343:3.8288168785433476 344:4.332494954457315 345:5.0959000258913445 346:5.042355238063583 377:4.38535644284327 390:37.17994505670472 395:3.6877402275470077 415:4.657035796282089 431:6.1351058312043305 433:4.410887079620937 436:4.643524244424197 448:12.613970163069721 451:5.8115361957030744 463:13.784470985603733 470:5.4622649825330925 475:14.51298363050975 476:19.884245708388967 487:5.108808027190433 492:4.312708093546606 497:5.013406263875406 503:43.69023450131686 505:24.974456506946694 530:5.201727510791082 536:12.276261153928507 547:91.01822661767513 551:6.367854504644547 552:6.072086055539766 553:6.429974435135565 557:6.231077346457025 578:4.4681335340062756 589:20.60311751591173 599:4.913518067475651 661:18.088999845863547 695:6.450164501352492 728:6.024973078606825 765:16.10624965307426 774:15.685828559172327 787:5.250736345905207 816:59.28942222182879 846:5.294686302071161 856:5.453611766969626 859:6.684043751667555 860:7.782464840614478 878:6.132643551651113 897:6.179972358183816 916:6.801993583669716 925:6.916455422316389 926:4.218652433071856 934:5.644134257538121 968:6.822950006091498 998:5.870751735228815 # actinide
2:11.279354063381211 21:4.644568637981369 40:5.482017322441015 41:84.56432021500777 63:5.783835176446316 81:6.238865914669077 109:5.167677680719187 112:52.582326836519954 152:5.840530499847495 153:5.1770565449319 202:9.5132339021657 217:6.33116640530594 236:14.375674368907758 313:43.836936925148215 347:6.2455816379333395 427:42.17802085049794 429:7.376411227006027 502:7.379083718350059 559:6.9529481458320275 579:6.604228000652054 594:8.466978243877376 740:9.634876207411542 837:9.855945458107296 # actinomycète
1:1.8906190759489387 3:4.085211521960629 4:5.045306870836744 23:10.153519334908237 35:5.585893796517373 40:6.029472393437958 65:5.728104412507137 81:6.790121203391361 85:15.11556850506297 123:6.113615453892386 147:5.656506842261189 150:6.6439154693118105 153:24.081542844684964 219:14.808955059040436 228:39.16158950211778 252:8.129559583173974 321:23.87413843133476 346:8.0526391120703 389:29.694258674276995 428:8.630543436772454 449:19.87822457811178 466:6.939290223564618 472:9.021354501217502 518:9.327103267686283 787:31.779420785738015 815:11.931337880560664 846:8.310785332838991 882:9.316294882574853 # acylation
14:5.640963238641975 36:13.88655320657622 54:7.112018175373197 90:6.013020109516172 96:6.641622926854083 124:6.590344571154611 131:7.48362526318992 142:17.037654819409873 164:6.772774410390528 177:6.330478997511179 192:17.715207938510883 202:4.327618547675383 204:19.180408815278533 263:29.89096358517546 281:8.514994715692051 313:9.02310173907837 437:10.989220298296102 488:8.875066451208742 536:8.203030546386305 607:8.889031913084668 699:19.343964741602623 801:10.480790447526994 814:7.578722331709618 912:22.341419904102334 966:7.304657297465529 # acclimatation
1:293.03084294870234 2:8.374735579276864 3:49.29094147703961 4:76.36215751688627 5:12.001900667637548 6:14.270212703028532 7:72.8544432812192 8:7.525888450035568 9:3.505913691626038 10:115.769406710561 12:31.160251686279693 14:38.14905340475534 15:38.7802768963316 18:49.720029639691745 21:10.07281837909248 23:9.117086119890073 24:1.1600410622119808 26:28.37620024124821 27:22.40065712437571 28:80.76949948789398 29:26.34722035053176 31:27.735742980131594 35:16.14800161137342 36:6.231176747854629 38:15.360243917339623 39:1.6717159786704696 40:9.483276545503013 41:127.94517668398763 42:35.3595343873869 43:13.457998760466092 45:18.993689233973882 46:0.39928368725917124 47:11.21847236584767 48:7.188517542724869 49:230.72372406306454 50:1.7551251268719985 51:40.63220703137966 54:16.892164323596337 55:3.7749631122442464 56:0.5611134647205371 57:4.5530046266908615 58:3.34439072534536 60:35.3453023461325 61:4.916635590600622 63:37.40321298194106 65:4.88290525338627 66:0.41023238385201144 67:0.31886423836857314 68:16.436070581758703 71:8.811030980764544 72:47.04632749592151 73:17.03332079633299 75:10.561933998513801 76:7.350229374164397 77:27.383759239529816 78:2.8049504514933927 80:5.9727875269199675 81:0.8047081784988409 82:33.36676486981633 83:51.467513989884885 84:7.385089278961668 87:0.4113400370638057 89:4.268428209148732 90:7.950134330970428 91:7.5755567312477625 93:16.174272247405145 95:2.2252034658387023 96:10.156470814069538 97:30.87765574143062 98:0.058853534256945374 99:1.0905382496070977 100:1.8907348559500068 101:11.286681660154326 102:0.991824545852723 104:12.854999560552956 106:1.8028806369140016 108:6.983902053832842 110:23.94898846761454 113:14.281416524485332 114:6.068262577907632 115:0.34375653918799665 119:2.916378890221465 120:4.715498021529872 122:21.759343744292682 123:2.6008044833350814 124:5.985301359151148 125:17.270365416927465 126:1.5013226561461868 130:6.051171711512379 131:4.142145367430084 132:15.377651247614923 135:54.060386850992295 136:9.632814177515176 140:1.805854549630552 142:11.674392058650445 144:5.9050535458065285 145:24.585507765449563 147:26.27789932217116 148:51.83716426858483 151:13.660999876337659 152:6.564280727337125 156:23.02265843128966 157:22.129947662547703 160:1.6966222279679448 162:16.98601063113719 163:0.6817250154586054 165:0.006415837615766669 166:0.5621855835285716 167:22.581800465424926 170:5.619042342708233 171:5.89029540292402 172:7.251121875330599 173:1.7895775309186412 174:42.333123509148045 177:0.3025179425263142 178:57.41952493474884 179:46.49535954003067 180:4.257691930280732 184:0.8037220547527693 185:9.884322050446475 191:6.5574657845004465 192:0.9268071143033257 195:6.223977954958803 197:2.7961157070097706 199:1.8298864862913446 202:0.2085793183539468 204:42.076260026511434 205:0.6563379437431488 206:0.8978343813563091 210:161.7642930015276 211:1.222988863654007 212:1.775213648124253 217:17.816655348346114 219:71.95096005083512 220:16.83237170747719 221:54.59042907074442 228:0.82821635544581 230:1.514867115053546 235:0.7609751020456468 236:10.532091370649685 238:3.3772215726490247 239:1.0798884828983137 241:9.530841773142035 242:43.579044097603365 243:7.103902368184708 244:5.316986571201084 245:22.899675083184157 250:10.54060349343073 253:5.669433604399206 257:13.380931236455906 259:1.566509505424546 262:27.057209431771344 266:2.511366011283544 277:3.2053256766545957 278:2.421155354372107 279:16.89587120156421 280:28.68318232579357 282:11.818121304533424 284:7.51983469139018 289:2.6113380739769756 295:2.0454688559800385 303:54.004103625912 304:5.897266331514765 307:14.844823855336491 308:1.1176542712769129 311:1.0364675915787516 313:2.207625038145789 314:15.73901627019621 315:3.918721415773361 316:436.4494374267824 319:2.4589007328623405 323:18.03830156349268 327:14.623424927706935 334:187.53750918433454 339:3.513550318558807 340:35.16561789933792 343:3.700457659904715 344:1.1777147708438882 346:1.7504420676227839 347:0.8091599661280818 352:6.364167681558882 354:128.50936767504473 356:11.341107458395088 363:4.789611760594606 364:1.7468234446396405 366:16.28790355817099 369:11.551408535522373 373:4.316455639305221 377:92.84743829277012 382:1.8829795626060017 385:1.7261234088237198 387:17.757940747792368 389:9.77723546108965 393:4.189605129692076 396:4.036632114662445 397:5.095231219900078 399:6.6535230820484825 400:14.771017854534541 403:1.4385010383843604 405:14.159999885855141 407:2.9764575648529075 408:19.06560220390634 414:2.7068460562003374 418:1.1490264772797174 424:2.2670423909988737 443:23.76640619026639 444:3.043786103816676 449:12.372927279945749 452:4.444157215851745 456:7.888169540366084 459:17.655159146148943 463:2.156742896783819 466:0.9049923401895233 468:1.4765579310241814 469:1.1777147708438882 470:2.110596011810474 471:11.951216934384082 472:7.7168057316665575 474:7.337209731503672 475:43.27390089689965 476:33.28064719057275 480:23.99856035427662 484:11.421669480940889 487:1.8065316583086202 492:1.1625573474025197 501:10.93718941851485 502:5.693706971074458 503:12.449969247487523 507:5.830538192062342 510:60.920551470603186 515:0.8451134219576487 526:22.680392205081716 536:5.407103523205563 538:15.919371085650043 542:4.796939790632634 546:5.730459732080466 551:8.441367870273679 572:24.088893632564435 573:9.423718680301238 576:11.065533791455994 580:9.017683101651226 582:1.7740235753003126 583:16.508181895256303 588:1.410504047899832 594:2.5841879364172784 598:2.7499237672114987 601:24.955443247514083 606:1.3096319524925044 614:1.642771815668568 615:20.25361253850823 617:6.840374330167842 618:23.590559966808453 620:24.007640092992816 622:28.626294072549932 625:25.83759072787903 626:33.44982570896257 631:3.263850012318694 636:1.7181155179771013 647:1.6374006849705707 648:3.0030427892773703 649:1.892031655976107 651:33.2578637159216 652:8.382608562393225 656:15.43878465962373 658:3.7785602690354496 664:4.153937195008719 667:9.530766153274316 668:2.3097420086040508 676:1.995699727777438 678:11.65223220107296 680:4.204961198810043 687:1.2290680888871148 692:68.0171856525047 697:1.4449143836243643 699:10.353922960837133 702:20.9171728846203 704:7.981771772109162 710:1.7992394679929038 715:3.257593664377635 718:34.627737051486896 720:5.737032156640739 726:408.5653087891284 727:12.959297467594588 732:3.527588589830168 741:23.209731581738453 747:2.511366011283544 750:11.000821090256217 754:20.262086437728268 758:8.452154248888872 760:18.072119043041905 770:1.6267252482931347 772:2.976426392860094 777:10.177290801601856 778:19.49696103119188 785:3.5908269333977496 786:15.307408299294943 799:217.46078967362286 802:16.62704766227716 812:3.887185845533561 816:1.3521625191083453 820:1.8842690844210626 837:3.8649234038872917 845:5.165411203767087 848:5.19252498361619 851:27.720420418169088 855:2.9295721110764443 859:9.055700211636623 861:16.88511663356177 868:6.867915590686394 870:35.91180639827513 875:14.987658831748556 876:20.62688564630042 879:3.1782941845523887 881:2.4137162926754194 884:10.481821167669398 892:2.001300131435826 893:11.022270113864607 901:8.863373557761639 904:27.57786596045295 916:3.3277105136376104 918:27.34627877262204 924:16.83836418188034 927:2.491726769484016 937:3.3974329229721625 939:1.961191996702964 943:2.113627328556744 949:6.379112059531681 951:2.7941869992845296 957:1.795608110842905 959:2.5272579168519314 961:3.3906693748620804 962:6.876564986866365 963:8.90593151957072 969:3.688186860367162 982:4.929569123643205 990:12.982060846384107 995:2.7046105749711176 998:2.4723330822475975 # dépendance
1:8.7519930732178 3:1.8532343408813727 6:1.4023354557287377 8:2.293614678349923 9:1.943910675477557 12:3.8973824230411016 14:2.879640299111569 23:16.079130745763155 62:4.543379586102594 63:35.70723231882709 73:4.302324454810677 77:3.4257088142216463 119:3.9158561015955113 135:10.142536190203819 166:3.997602579468758 169:23.701489755299665 177:3.525577964073537 184:11.467837045507427 197:3.8425436307894594 204:5.259873711402577 207:4.7832701040675 228:19.760214010205633 236:10.543485516987953 250:86.11526999474988 261:5.405285385354842 305:7.91749322611843 307:21.73084572660975 308:4.810616563364441 320:22.414560378543626 321:16.253408758327076 334:4.852403492948396 371:4.571416994773433 402:5.688574029208952 403:13.20588979660681 414:26.7646244912584 415:5.218342126486655 429:43.73505463135357 433:4.969631977055444 444:7.069859002846756 460:22.682568889570696 486:6.358338468206121 503:6.065168958966778 688:5.90818797708677 689:44.94828426030564 769:7.819625585408754 854:5.154396242463648 883:6.736300669094568 # adénine
1:17.90786046446651 3:102.58445522982171 6:2.8928149757504147 7:9.064787101943397 8:26.43104394217455 10:74.08765137984014 14:1.7235679785554332 16:2.2882591901245295 20:1.7131083792332173 21:68.65681080868949 23:0.5818231570819988 24:138.51269478059285 27:15.395402848265274 29:2.102878859734743 30:3.016332437973108 34:3.970541884317622 36:22.70126086500201 38:44.630407106289894 39:6.333755886301248 40:2.4236028552141113 41:2.9403816522093082 44:87.67305469985128 45:4.804753900387967 47:2.8588573047593484 48:22.520949450019287 51:26.153905013772732 52:3.6688085997865 53:4.161772170070115 60:45.4318128549531 65:6.8163840502015836 68:2.079084589860806 70:3.6957979673800243 71:2.254828759462158 72:3.0209106096729186 76:1.8877138669966531 80:2.542085142488543 82:10.168447803850402 84:1.8964812815901917 85:13.696867290527422 91:31.10916543484255 92:23.0852893998586 97:14.100184662947655 108:40.400801164329046 116:10.080651203825312 120:3.6764776625301985 131:3.3657781657956867 132:10.482807442739695 136:26.082199954880213 147:25.561940935712077 150:8.573053944842028 156:3.1333384148381636 160:11.197192289979201 167:15.488916889695531 169:6.536585233185695 170:4.157993688825057 177:7.157818514464743 182:4.495715283275651 188:3.7222213665057273 203:5.484845914659269 207:9.6773227573208 211:17.416601562945775 217:9.036454446986209 218:19.57261618972013 227:3.891798606443407 230:4.031664662800943 232:6.744276295795372 237:14.083477043819078 267:4.260216883139042 269:182.99005641106416 300:15.73042435775569 332:6.262129589391442 342:16.190698270751852 344:3.614188244999738 358:32.620428199192254 374:5.5447905527104355 381:6.0683440298988724 384:5.515885953554866 394:3.843632279232473 402:11.489942500945729 404:73.37896266188767 405:17.17827517853427 407:8.01280057587868 422:50.74340017484812 425:11.484096165336313 436:10.521172163215816 445:5.190707321862639 461:48.8653691589274 467:11.759565201119404 468:3.985342660504919 469:9.891745659498207 473:14.527128122909488 477:39.853042915931695 507:19.2793528035199 538:14.61119537847241 551:33.57964199410532 553:14.12033646368076 592:13.48811117009527 614:11.066670874661959 659:26.875922273979196 677:6.061398939481347 701:28.668821441399025 714:5.469513629555122 738:6.8196591507464515 778:21.31720026470801 780:19.203013546247096 790:22.489855600356666 793:173.14479187075545 822:8.346285733761107 825:6.914140149133667 852:7.197198370148784 891:3.3908651442441884 897:5.436711569947775 925:6.1682954323629335 984:7.00777477935887 996:6.512195312615364 997:46.67174504749698 # adénocarcinome
1:34.33903972038455 3:5.215602178903257 6:31.37980122645421 9:5.410021018015236 23:8.91423948501055 24:2.280440503349501 27:3.7893814261262895 29:2.818629666139432 35:2.7452720376873967 69:2.7110704953474034 74:28.52489211614458 78:3.3586664667195345 87:9.142132936867105 97:3.3725519391120393 98:7.373801453787078 107:4.09951389890704 116:4.480173738833297 124:16.225204376030714 133:3.4645164031568414 141:4.351076213525948 143:4.954211572111938 145:4.153777649299357 155:6.573961322264457 169:2.7401317105176504 176:19.325289562277845 189:4.9775467054748646 202:1.2988913320538535 207:4.280816092637481 210:27.175151120557373 217:3.9645788314154258 219:8.833914716949348 237:3.367198058446931 278:5.869213559297479 307:103.66093205216987 311:11.106123815612055 325:25.974508149725803 353:6.404366721850253 363:4.491185768436458 364:2.6921042352838738 367:15.005182016549265 369:13.23744575312727 378:4.686972900611905 388:5.972045671550749 389:11.99071252808274 391:6.5206331546286656 395:43.79502069927617 443:18.52355137163063 453:14.451647061541355 457:28.370117821347215 466:10.735189760953746 470:5.517632644467121 476:11.744523337434913 478:5.4917719033280985 502:4.981464289960116 507:5.054775065064774 546:12.742552737618269 562:5.365889792270053 567:6.057540425002987 570:6.289483246973057 585:33.617143907920045 613:7.938669013669212 658:7.335946740297961 705:4.991951369375371 717:6.451732539560472 788:6.318229813222326 816:29.483992527614145 841:30.358877711817637 868:5.604642988459499 881:5.860887520722026 883:15.21186989260597 899:12.935266172134346 909:6.281716795748341 945:5.98973185120226 954:23.49024025202799 955:8.32341703976849 956:5.983080474940063 # adhésif
1:7.356353172986403 6:2.116764774239555 13:4.401939795698249 14:3.6889635657748467 21:10.012918911632076 24:139.7446036139294 27:13.035208966815594 30:12.999713424391599 35:4.041914601158245 40:11.696966523327273 42:9.55431855593421 51:3.0321912155001884 56:4.835966023894357 63:12.303064012678755 66:4.568717049508977 67:4.3891732917811295 69:4.005705625775149 71:4.288345246843926 72:5.118478159248916 77:19.34261155762798 78:29.970972411612767 81:13.216227005441299 82:5.884212086893089 83:4.345409311559031 85:4.5650838336136434 91:22.264029327484916 95:4.312582990109234 107:5.450143801731768 109:4.165516173251648 116:5.839866145405208 119:4.75437349580764 120:5.809523051929837 128:4.69892630869356 197:29.948223933614408 217:13.401381592427656 236:12.280698373522066 256:6.903168935628817 266:7.351537237488221 268:7.239390742889272 269:13.21772164763059 287:8.040961708337095 315:5.354496721796957 354:6.904934865072287 382:6.627120387986093 394:14.761900679019417 406:8.827759045914618 424:7.074634916560123 427:6.59671884997608 461:26.93507941872589 467:6.686225726696896 470:6.894363167227215 476:14.53551147986061 510:6.509708602202271 524:6.786686599241655 647:25.70214738934567 688:16.351052181908237 709:7.66100570081222 831:7.380605170665341 888:7.036469926882869 896:7.681901324923474 918:7.2647072333883065 1001:19.73008192603751# adipocyte
1:76.76034754306897 2:82.45542260259349 3:23.056962619145683 4:35.96034367726965 6:0.09470029360689068 7:2.992792827828073 8:10.925167736493602 9:9.47260281571654 10:177.1195944310995 12:6.117110817903291 13:5.488716673397769 14:37.35529447279907 15:7.970531987036577 16:15.852316630648605 17:3.107928719251014 18:2.41349654329495 19:2.642757636873445 20:51.006425977593956 21:8.309826920947563 26:3.1135027606124357 27:49.11377515854226 28:59.87821039235217 30:101.70437843324932 31:1.4743090560744547 34:3.0803336064414832 35:1.2686154410115074 38:22.66519475715419 39:4.617220393902619 40:5.623927697937146 41:2.0985552970524504 42:17.498778571000017 43:5.470108567570702 45:18.084435592887544 46:1.681936895104517 49:2.5836232985593677 50:32.73324149956382 52:2.7899353705438643 54:33.300980219397744 56:24.528282843059063 58:2.0834326700348234 60:3.131465252576875 63:6.18454815508265 65:1.3788970004951557 67:10.439112498893545 68:4.91330381436223 69:9.32382237025956 70:46.031070166923605 73:2.2002570378736315 75:11.548141222609967 76:1.1399805653849955 77:5.209782792007023 80:16.95493048853758 82:8.323580415559473 84:1.147654725314592 85:1.696270095912958 87:16.825840799656703 88:10.992669286045754 89:2.565988570371733 91:7.006209817663015 95:5.321641307891961 96:11.225460721935606 97:11.346631482404625 100:17.075211689909366 102:20.481805057676965 106:9.58663271955636 107:13.556101429190218 110:16.890343078893245 115:1.591446002980027 116:2.825179801496945 117:11.186664089583413 118:3.9214732295706365 122:15.558739051291136 123:5.778606413342817 124:1.7325791192007889 125:2.244156605389508 126:76.37172397486154 133:1.8920937066452577 135:1.693216555133464 136:22.287044010930547 138:7.2825735837324705 141:7.981574564478331 142:12.427780664526486 144:9.457453098481261 145:7.590848399698717 148:9.303371780145651 151:4.248358860229104 152:1.9196471169348515 156:12.929959215525022 157:3.161070330270978 163:6.680839348517668 166:1.9289546137582803 167:2.212848096957968 170:3.261648433840633 172:18.858597253716077 175:28.771790718915838 177:10.339705455815862 178:51.678077517268036 179:29.30972365264853 182:3.5897926265915148 184:7.0385209785922465 186:9.219596696318964 189:3.2961299523912126 192:34.991997654395796 193:4.079461133953023 199:3.500679953404314 204:3.0825245331120352 206:13.280653381429227 210:2.4272839471218073 216:13.396566859100703 217:2.345676268284681 218:9.56952680080229 222:3.5360654221523604 223:6.244413300162941 224:12.138299361176784 227:3.0043655547337096 232:67.98343082294451 233:11.572214395760488 234:13.474744917208026 239:20.967061119798004 240:5.709059301713166 241:22.14256204552405 242:3.259211999825547 244:3.106816133113457 253:23.857756710346088 257:7.619043495846431 262:4.1127946634736405 263:7.7791197437806 265:8.116803619100303 267:3.3607834827297967 269:75.65260948666493 278:27.503027312755194 280:4.42983403966867 283:5.574329773344074 285:19.201134582607065 295:62.74933525564701 296:6.401703566920237 297:5.412303942930177 298:219.15896106771999 300:5.544214943756488 313:44.68944133900468 316:47.687966416920105 321:1.321466516040961 323:2.3869987092367255 340:4.199958084626775 343:2.270212651622508 348:21.11035717884574 354:10.319794476339796 355:38.113018612212 358:2.51578903484445 360:10.501291057286833 362:14.278610306851176 363:2.835526768128417 371:2.4441413590196204 378:8.647709949764657 385:24.26318776615868 388:4.254768062760854 391:4.790231148680638 393:7.600774024102809 394:15.135909600016285 400:4.615540202906475 403:8.71028012788677 407:1.88906584877585 414:4.463107391040011 425:3.4853359794444887 429:3.297374437570648 431:11.6404224887498 437:5.824118034714292 444:12.362906437929547 447:4.344697126146187 460:3.1760704703662865 461:3.6651247854505855 463:3.865430787216995 464:45.32287715200588 466:2.3955423451512305 467:3.616540427957616 468:23.03458873691531 476:2.8545098283672847 480:5.121227266097474 488:17.740010454082743 489:4.140715312381658 492:8.013047704450875 493:4.967212837776098 504:5.967697517541908 510:3.449599827197162 519:5.9517909814244785 523:4.479972723130287 524:43.364656238462636 528:5.002143623913604 535:5.578670963183832 542:2.839305698658594 543:15.714982021015961 549:6.650221602733408 556:3.82958855646272 557:11.831910824324686 563:5.392494837267798 572:9.726380775630291 573:31.777078302461756 574:26.433331472032805 575:6.7274769509998045 576:6.016221279430179 578:2.865045618555393 580:4.98618532362074 586:7.658577946571877 588:8.641069119682136 590:11.505198470680075 592:11.601298042182142 594:19.45125625962279 599:3.2874439034391068 603:27.386442831680057 604:36.88228748536433 605:25.12162144783065 606:2.8970672621833558 612:4.100959474908674 615:19.04429786809986 617:10.44340685610129 624:3.8110986583337763 636:9.38637602923256 656:4.836593462428053 662:6.476438924001445 664:2.5065539108987145 667:42.25465264394374 673:2.843093433358058 676:10.035461106524377 707:3.07596035946838 723:3.580966894861897 724:5.65854905199467 727:4.01646355760352 734:15.471028666141576 747:11.199784708487485 750:14.719650446438582 761:20.265685917931528 763:6.952784180979368 774:4.781665142362024 778:4.014588556818914 790:28.48001382092582 808:7.488664563520253 815:7.177500610034005 823:3.5721855589890557 831:4.280632891154987 835:16.605197569831965 851:19.17461577842136 852:6.254171175116273 856:3.8060892128821724 858:17.56273131513018 859:5.005351631810604 870:34.46730076621176 873:27.941631323146108 875:4.6872438765764555 892:25.572596125707296 895:5.392494837267798 915:15.192033465724261 918:4.169073569570771 920:13.193005013313885 923:22.79985852499998 924:22.432422600389344 931:2.204651705248438 937:5.19433666140119 956:11.226161988656399 980:4.136700157127975 984:6.065998913596126 990:18.497417015679808 994:13.944097415762354 995:58.27657927786685 996:13.891024788141525 # obésité
1:8.885564389144687 3:1.8844981514409862 5:3.290876344137662 7:12.985806555975268 8:2.3263597685316886 9:18.252657516738335 10:24.228937507033393 13:9.894051039879285 23:10.490263324394244 30:4.30451774319862 35:3.255727583270661 36:2.782162202236889 55:8.531483296956738 66:3.7696225788565667 67:9.86823458841196 69:9.091810338783942 71:9.66427061152928 76:3.095669175405195 80:3.803509658176278 82:5.065126648082139 83:9.779720183898235 87:3.7716579698423613 90:9.176269164037498 97:3.8977193952663995 102:12.089507211947152 121:4.081176351728866 123:10.206030386153436 124:3.8081812749240416 125:11.499680339856527 127:3.5867191322753893 135:3.7625171059391738 145:4.691140688997069 146:5.2222169619139365 150:4.267904901919008 163:4.224133520029805 166:10.774320070313042 171:17.788459264142084 177:9.799313667737493 178:4.633732430285794 192:4.585219624377447 200:4.682709672340156 213:9.489780719564052 217:4.499460883120901 219:9.923913379204757 222:5.775852840977605 223:3.998920730555933 261:5.442077746642333 263:4.787388999295203 282:4.296999674906766 291:15.43351544811487 308:4.84706996665784 344:4.926854750265004 347:4.4160645114431105 359:4.950012395691947 371:4.607700633837352 377:4.980354426413973 389:13.103825566284149 397:5.201017772380579 452:12.423118762659042 455:5.510060057852346 468:5.309473811474777 474:6.401713555004147 492:12.55966440536058 496:6.477935353389799 527:6.066987948348781 541:4.631276330985535 547:5.031365438197034 556:6.082768077563802 599:5.5139816953280985 606:12.949240934943537 620:5.760903506529196 624:14.90333131497163 646:6.176559255983316 647:5.507450112767888 653:5.467446930417643 656:7.122158139545688 668:6.294684837005795 692:4.905875714887372 698:7.524311594217825 707:5.289603519585614 708:5.683563553103461 744:31.021773442650886 757:4.925896038026862 772:7.0340279527225 778:6.275137606762297 790:6.6636006241802965 803:7.946441967093662 823:5.813744375220493 825:8.279217701747262 885:6.294684837005795 896:16.490155907042602 911:6.541589969720695 934:6.250017888614241 949:5.895040468606676 957:5.697918779422595 981:8.113272990480633 # gestionnaire
1:22.880482323823635 2:35.10398939897094 3:24.03447171160333 4:1.6562696149230078 5:12.517987145458665 6:6.604913232636667 7:4.753191147584554 8:1.2823182461195235 10:2.193636932443312 13:2.44361316894012 14:1.8036904889963525 16:42.76027187464378 18:16.453745750259827 20:53.55686243631552 22:4.296118738822598 26:10.889686457677923 27:8.869402480219797 28:7.70388061037045 35:2.116867728395384 36:1.6848186358144692 37:13.304189033527672 38:10.665621580785773 42:5.546170053817573 46:7.720998113814087 51:1.2462003799417587 55:1.8393610759174375 56:2.84530346719124 58:8.640946812982152 63:8.15967843435125 65:2.2415484809424795 66:2.597060264692126 67:43.22008673070258 71:2.3398170016467272 72:106.77976954269876 75:2.7821090706928513 77:2.3072677986461776 78:2.704776277927577 79:13.747068807567553 80:2.629053911681063 87:2.598980904787224 88:2.6062042320557492 91:9.00931098587171 93:4.193099687859387 95:2.361912651672898 96:53.79373275741787 97:14.386746252513511 98:1.8017361204378217 102:133.5379156299732 107:132.91865765068937 108:30.900768319940454 109:6.970989928913306 119:2.7692264706177356 121:2.8924899506905137 122:4.07376154018686 126:4.108393315909337 127:7.3943571434304225 128:14.385070178947428 129:16.85931519270283 130:19.9313806997174 131:3.4567946544996584 134:17.88913150351152 136:3.89747490984513 139:3.7705036550291755 142:3.0624787607938786 155:14.492362863653062 159:3.5334644874550016 160:11.389874972583392 162:3.128999347962607 163:22.79920409930875 167:3.151772993404415 173:19.843810464034213 178:9.495075080007046 180:16.94294310695154 183:14.190406376147541 184:9.042591119801465 191:12.212728749551879 192:16.487680783753568 200:101.17457505982719 206:16.362640744543917 218:4.458202362662867 220:3.098671929689143 231:5.859398470529152 235:8.91544935788341 237:37.03694585311733 239:81.6370667235541 245:4.300000538970215 251:17.640148915680175 268:13.054095340682865 277:6.020481099901192 316:4.014159989582321 319:5.210586463932367 323:3.3368774192569965 330:13.058273785474423 336:17.547394037214193 339:3.108501103556499 357:4.202897160353309 362:6.802043304196462 366:15.056169396740998 373:17.04386262500393 375:14.540954506314948 377:3.758005100791323 380:6.328075341182949 385:11.461067045461657 389:10.579136276535417 408:4.917516874712012 416:4.489536580879135 424:12.725917130687561 428:4.965150189109396 430:16.93014795252344 443:3.344415108460691 455:4.274276635207211 458:6.989668785845349 459:4.5642937587339185 467:4.617407945229199 474:13.037426350217666 487:4.47095643739128 488:4.786545189144544 492:3.68665632032915 502:4.290955823936054 507:37.78008053989413 514:38.7358267558291 540:6.457318949624785 541:3.4200919212521246 542:3.8124852198486443 544:6.569865236810553 560:7.469798739740223 564:8.388851732468003 569:4.910295049145114 577:4.472379034171694 588:3.997644290467193 590:5.420525434579415 598:33.20417453372233 615:5.214819211939239 622:10.973891910790115 636:4.367286058894965 644:6.393579030401331 663:5.323838795558144 664:3.463258129328235 668:21.670282433412652 680:7.071181568731891 685:5.562683623212478 703:14.031602818777902 719:6.47358652209978 725:8.173427824453945 744:16.455509338137432 747:5.268544073896225 770:4.259014840661439 776:14.709543510704918 789:6.831270352070546 790:5.4087535641536855 798:4.707309151577348 822:8.443798483044075 864:4.707309151577348 871:322.783054132589 884:6.7590079253726545 897:13.812476015006995 902:18.43953587283876 918:22.094821357669048 932:19.15651846673374 945:5.288264696571691 951:13.904887134738638 959:5.2860633443577445 974:7.843085105409739 975:7.456245663952682 984:7.104762050182472 990:12.803438077118354 998:5.225442747100834 # adolescence
1:2.403509474833172 2:2.6535832530492427 3:2.017104959039734 9:6.733047561206411 13:3.755186412389556 23:16.8483840934054 35:3.4023292213351817 42:14.744231055537563 51:2.4225565987709787 54:4.461024891131989 66:3.9190925333088735 67:17.703950224555076 85:3.915519136383717 90:9.484614675912193 98:3.0557727847309106 109:25.029941479638712 124:18.3758795924166 132:5.376486018209159 135:10.527616627356798 138:4.685743722463064 142:4.410725558372472 165:2.4606053569976214 169:41.80156257234131 177:3.7091969528773028 178:20.938991271643946 179:13.008602331685369 190:6.205334761550264 199:24.324299889857787 202:11.63513389512084 208:4.8791469459752985 217:12.04327428299533 244:5.4769246390585336 253:5.66883954228461 256:25.350386611620525 285:4.5106151738611455 293:6.970821479712467 295:6.147294766520329 306:17.224776695924156 311:4.890406729834176 377:5.134061607412922 386:15.245525565604634 397:5.355240410666997 408:25.6232863642775 431:16.59323133593606 443:4.705304573335661 444:7.264072450166211 453:15.891203499129142 457:12.821151772138817 468:5.463928539587873 469:5.08042757562691 482:6.655947384476679 502:14.135232020511781 511:13.132592885393208 522:18.127953330076068 555:5.811696380790707 559:53.457405026652545 592:27.318125795048275 594:6.759199127209925 617:6.295799153168478 624:6.219248388733024 712:5.867592212813778 761:7.030823628167118 779:8.357260558991898 820:5.958417763470554 838:18.773001009792143 904:8.469565117009711 1001:18.35482096061546# adventice
2:2.0042074646699333 3:21.604591839172624 6:0.9963526233607453 20:7.30015092865277 21:2.3567101712181735 25:75.55239994647171 31:30.460300404906064 39:2.6162664492875716 42:6.813436701140256 51:1.786967801354274 56:3.477385462339889 58:3.650470156553479 60:4.7768968517415695 72:3.7502929104015426 77:2.9191179949089405 94:3.516555136947453 111:6.373481883969169 121:24.96346059660915 129:10.98901058960002 131:10.912098178805802 158:36.36403162765936 164:3.429497638298351 180:4.169641626370098 193:5.763562750853268 202:4.854145705367331 253:4.940776495414227 255:5.423250654214089 274:5.761561134836412 285:3.798929490887641 305:2.1796693020638633 364:2.6665970843526448 398:5.8204738057364125 438:231.8433539593545 448:12.669812597030187 457:4.313562288965306 477:5.53008124188985 479:4.929134676676111 488:32.94636740515216 515:26.56316728479199 555:5.082222365484519 559:4.538533440331026 569:5.580363915659615 607:5.469038303246602 623:5.959480499658568 717:6.423587234957079 719:39.84202655698357 747:5.94181949815952 760:7.426509458493994 797:205.1674599987909 814:4.1963142696289095 857:378.8859926581922 887:7.910298257023618 890:14.547468365964683 899:21.765754362946925 965:8.708927755430421 966:3.933795223746165 # aedes
1:2.123326650227735 6:3.813470312022046 19:29.503592247194284 25:7.1942003028363795 42:5.223829111540687 112:57.378575857487675 119:16.074928108130315 127:6.206289817907294 147:5.927177898254646 165:31.23374950884023 196:6.241314698069457 305:5.255221295461886 383:8.740989051888741 438:5.783403769741661 699:8.054970861412716 # aeromonas
1:0.07643732063334079 3:50.1847784666568 7:1.824502790701734 14:7.433077565157814 31:3.0143828085274382 36:13.084319863931116 41:3.72115487726065 42:2.201362575621927 46:23.81472211407366 47:3.63668539339853 49:4.249452655257012 69:2.7370241045490977 76:28.578485846410263 95:3.0285482859058153 98:2.4370500869453706 100:5.29116368218272 102:4.166398929108212 104:4.060232847550065 115:8.936114020743767 119:16.756018399599498 147:2.8363012302137 150:3.763635896509143 153:8.405477362523369 162:10.333672113411792 169:21.717875344071214 177:3.069131415941611 202:34.19857260734793 206:10.771447220377299 207:4.308499614742661 212:5.154965876007711 213:2.923331787804945 215:25.455413449531356 219:3.128025380387409 220:10.26932610489413 226:3.95997924376872 235:10.366261606396879 241:4.57407327002273 242:4.9668756729568955 257:27.770253396833755 267:5.073394565848086 280:6.1803182419750895 310:15.165074079888852 337:20.59772548711167 338:10.944819885432198 339:3.8024236917824603 408:5.643908037662887 418:4.376945981977354 427:5.252088227904514 438:2.7045413766118447 466:4.046228005887233 468:4.793616968576259 472:6.076822496494048 476:4.539209347933737 491:36.444706514541636 492:4.394700175694258 525:5.005625985697099 526:4.974561945391834 542:38.6970593777441 552:6.156304534563015 555:5.138086522893011 623:14.798868622624434 697:12.240732394160178 753:5.978599506166227 756:7.265171944965124 814:4.251187805412084 849:25.36168650009166 892:5.419960422685052 903:6.127876782184377 931:44.41394177998757 966:10.67295228978937 # afghanistan
1:18.303724739236458 3:32.16526143211286 7:7.233655166234724 8:20.147422906629313 23:5.614635283137371 35:9.316162941512255 42:8.077179927070654 45:36.13813448052186 52:31.391015453136994 66:10.383523030747746 78:10.618725122602541 80:10.453522774259039 84:9.0013653151042 95:25.30883367603744 109:24.701943130831552 122:13.522907761673629 123:10.358387072654775 129:12.307406784764463 133:10.840944437149655 140:9.286267809075994 153:9.585592068452716 156:11.734865057552732 159:12.3917827969884 169:9.305120836951277 177:9.951167428426762 183:16.901765379443063 184:11.696100560216198 197:10.607558673539781 206:29.583968474043772 210:12.066447659107546 219:10.075927042956963 227:13.337129625055011 235:11.566296086135669 236:10.77045594875786 244:13.558749395794196 250:10.775114674093022 287:17.36623243112796 290:70.35987013551598 334:4.96405207420909 360:15.272301308198406 378:13.371294647091014 382:5.8776456978199905 389:13.258558577296547 397:13.312264496832729 427:14.46824421942138 431:16.430895831760502 456:16.322663621931753 460:13.707997633428578 476:13.011034929736509 487:14.345971143799456 514:44.270964324033905 625:15.194994836896603 689:14.450110490961706 724:18.878480371283253 772:17.015763308052723 912:38.98780761065458 # aflatoxine
1:3.6406588110579334 2:26.795952670835877 3:26.030414576951458 4:1.5323449832938139 5:0.4117222952507805 6:3.4626586579694076 7:0.5166620914189951 8:4.356301148919035 9:1.4820884656409705 10:0.5856010340923056 12:1.297224400162337 13:26.324105669818252 14:25.497552070664064 17:0.11650671762709588 19:0.9933755334393879 20:40.27279109281964 21:0.1202487593434587 23:67.22387902773423 25:4.832670086446274 28:0.09842121740112042 29:0.4552817398908905 31:0.6633489088029548 32:6.600390778308999 35:7.261802062558607 36:72.1309369568183 38:28.641247302248278 39:2.6578537570034535 40:4.423002933865441 42:1.3269563665859205 43:9.144228751612467 46:7.182112839208946 47:12.314866222202527 48:1.8600008681133382 50:32.34615830587204 51:147.33969196349713 52:36.64599752565025 54:1.9699532646439044 55:2.078227169884746 56:1.4640849869911572 57:4.986074603322808 60:4.221298898769596 63:1.3555062927241037 65:3.430606568534596 66:28.130155474951245 67:9.128589139414906 68:30.539694528279266 69:93.85560376876069 71:37.212155996468645 72:29.618795934634594 73:4.233123460793542 74:3.2315204078297444 75:69.23677105249628 76:789.6319587874552 77:49.93732203103994 78:14.063081696431613 80:4.882700085845838 81:10.429843369011575 82:1.2805224541862152 83:2.098108596808751 84:0.23548328856710493 85:0.10973388690781294 87:7.2870742008516585 88:1.0517080875240217 89:5.472266617285871 90:19.089593945152146 94:60.63791119217033 95:33.33811792337823 97:33.87214045652276 98:10.159225083596066 100:0.3078480352274525 103:2.4878756222333234 104:14.94548813557157 106:5.091870561532304 107:0.7876912695419358 108:6.388997697062969 109:27.551333363051615 111:0.9920295685794895 112:19.300669847656327 114:5.014271005788753 115:185.16249949726966 118:2.869568203806884 119:218.7932545907266 120:1.1898078005530446 121:5.932266281398156 122:4.11734788226734 123:13.194824205723222 124:10.357098325412089 125:0.5437133446396231 127:0.04178153928612599 128:1.2382760532600594 129:19.9442952342056 131:2.693505917793359 135:13.229451676035346 136:10.250866195553272 138:0.002202902286937382 140:15.64359310246796 142:0.03838262777675033 143:0.17684567385205938 146:19.095874454653412 147:3.207218831555274 148:0.2011251962037505 150:16.766450075155312 152:8.494950647616129 153:7.962765118820085 156:0.5804014095628043 161:2.901371993340924 162:2.006973154951543 163:3.8970595886705346 164:391.8172510912728 165:24.016516960730844 166:44.90960346864915 167:39.482096148923524 169:305.22575240338506 171:7.291885374011942 173:0.2538797943062474 174:4.759099396344092 176:0.009544250611112148 177:29.773810594836178 178:2.6189950664062667 180:2.8322043479185437 184:0.5628420055630952 188:0.0431452125738065 191:18.967364393193563 192:2.5183745920876035 193:3.131251888329227 194:1.0968137416052322 196:0.33468305238684176 197:0.17436476260295045 199:0.27496370690737687 200:24.12321568540782 202:561.9734781483942 205:16.173776403290116 207:16.521863955389584 208:2.8137968299537035 210:23.343589151193836 211:3.3832624582492197 213:68.05888341662853 215:12.345002209264036 218:2.1389689778053316 219:0.8193275311450362 220:6.782041829294537 223:0.1192748213850144 226:0.006760735952486366 227:3.902616505684092 232:1.8876260301188132 235:6.973362077540911 236:0.21293293323003223 237:5.212377596638886 239:0.9617504427781111 241:32.54217406658747 243:3.0294469658962484 244:7.387451734527655 250:5.465659230870044 252:2.170724584318756 253:1.8757885962967802 255:0.4010892496293129 257:33.731868695853265 259:0.14848810372753787 263:0.007087478205131024 267:12.325276251514145 269:0.5648481683980879 271:1.4273791044910031 273:3.450616961652545 274:10.985672574574366 278:0.6390128669297543 279:4.858103125481859 281:44.021405254254475 284:0.6866584617681188 285:165.91868028236033 288:3.666918270060754 291:83.41757255213061 292:2.454862143859897 293:17.99619999822113 294:4.420588992261821 296:2.406748736747913 301:0.41344111262824634 305:155.8441938892373 307:1.3051057210098602 309:0.5602828019418673 310:0.8316265348925449 315:4.849456211088898 316:0.09274401959644608 321:4.798833471258101E-5 322:9.66694020071153 326:8.312950971524979 330:0.6339044018910479 337:449.3734028252584 338:869.6407595142878 339:0.47299551267132245 343:7.262078035226473 346:2.060684511859425 347:0.570223247175363 348:1.1360900620081766 350:8.456336905382923 351:1.122891871675827 352:2.419635918434799 358:19.78921335082814 360:0.4919930072431243 363:13.695554900725787 364:33.05244622495102 369:0.2993719300397019 370:21.1216566623992 371:6.189935127755649E-5 372:74.59873180329257 377:0.032266097169599016 378:0.08894988295256075 379:4.252138087131977 383:0.42792118201070073 385:21.652917229791758 388:16.62434196149471 389:6.88871938151654 393:2.750307168155662 395:9.73546322115759 397:18.959003328616134 398:0.6263090028290108 399:0.4224450629708586 400:4.050948028939823 402:0.2690938992224584 403:1.532608281171387 404:5.842508340960675 407:30.569504628843095 408:0.4899436888814715 409:4.1867321376251505 414:0.8431309199290646 416:5.149826965183763 418:51.70411719795071 420:22.124186284348045 425:2.174996176676548 427:13.139916743787813 429:4.644149116317205 433:0.03692070083434445 434:13.949449861765011 436:1.5056491637392604 438:142.33606274131142 441:6.634912324100105 443:0.0013426789745202114 444:1.1008256248712125 448:0.1917727105814469 449:0.44091772707092586 451:3.2543344082219394 455:1.870289434860088 457:0.017067169425491857 460:4.3342499860931 461:0.3560984877908419 462:1.7471676786082315 463:0.46490891836817505 466:0.7037533677719162 468:19.66063946604848 469:17.201701786762538 470:6.003740306166908 471:13.867037346974028 473:1.2007796443903895 474:11.209758848480348 477:6.108361928218664 484:2.2116671494331746 486:11.186997145982936 487:2.157963000313043 488:2.6415236812439913 489:3.233966562868831 491:37.4924798621214 492:1.0889792504390214 494:2.4292557342158356 496:0.6744589981950149 502:1.8942364415490163 505:29.093893220295637 507:16.796654460384076 510:5.038301669074408 511:3.4894280785384586 515:351.5100858449141 516:1.2797407628546438 519:63.6579948334228 520:34.34159585434109 523:3.8142265374884228 525:21.05270710151262 526:66.24439302154727 532:1.1473578510944522 536:1.6792856786640205 540:1.571446157599879 541:2.613872608047207 542:566.1919330521018 544:5.714142889568053 546:1.9222508859803529 549:36.30828621080124 551:1.0077082207011876 554:0.43717285583420357 559:48.955940100594034 561:4.46840140223973 563:1.5456038347769612 565:0.8011523934529158 569:10.323792001809677 571:0.3568947881710965 572:2.2556562937273887 576:2.068885949032659 577:2.160084409249861 578:54.09539035393845 579:29.49228355767986 585:0.4919930072431243 587:3.8445391560758653 588:0.08801650992919123 596:6.393058893539838 604:13.45339258353378 607:30.019014169190672 617:14.832542332905193 618:5.01707772089817 621:2.14738890621778 622:0.1318759250787565 623:104.71102210426592 624:5.994763105880943 625:2.794844454667607 626:2.872489331622812 634:1.142836306887759 636:0.2179544685611073 638:3.840726695790135 640:2.2494129937087854 644:5.392375608322537 646:2.866650621605198 647:11.947949671353296 648:13.66604561917573 649:0.30856224703500656 663:0.7374815020230737 664:2.7075965271908644 665:0.8106589998281796 668:0.5637234381444 673:17.92723439956676 676:18.651546597573002 677:15.017924133445296 678:7.169887265578983 681:14.222599960817396 682:3.5652728102776767 687:1.1934225381263264 692:3.204143817623676 693:1.5523580452079195 697:1.5432133753555184 698:1.4152730395623636 699:15.56063597963194 700:8.900387880045699 704:0.8431309199290646 705:12.083562563460942 707:845.454909976169 714:0.8994770720063666 719:16.23442786937306 723:0.3135959796522605 727:0.5534549339641551 738:17.954051705807856 742:1.1541765405164157 747:3.423325614313692 753:144.2081517429179 756:10.696844196540649 757:9.394337449486242 758:1.011667501289146 759:18.514434317034354 761:8.144410271111429 762:8.791333028288806 770:7.976435216308136 776:9.13968625492154 777:5.777696222677756 784:0.8478151496447256 785:1.5488051472939857 786:1.0793796087695573 788:49.869412099793564 790:17.28309277654999 793:0.6949014386900007 797:21.874721902356285 801:1.4924065376132583 806:2.792016790620578 807:0.03175178257632854 810:1.0296839128142055 811:64.92886878969001 814:97.56210677459308 816:0.06870268463946316 820:0.30429520358148915 823:2.3096898144090345 824:5.3011228494252975 827:0.6664343389647703 832:2.0548072643513415 834:6.163980680876943 835:2.872167963248626 842:0.4465829569911923 843:2.3716302795775355 846:86.0757916167172 849:212.43307414431249 857:6.35467216681217 859:9.301063881005943 863:2.713376604405077 864:94.12529527642123 875:1.0017991521195848 877:0.828367353905443 878:3.7891208687675344 879:1.2079466823127178 880:10.898176759784496 885:0.5637234381444 890:0.6704359319895046 891:0.0014018794799354553 892:2.5002860607807427 893:2.0501449226995008 897:3.8694143924696944 899:0.23338355182943876 903:7.543144265623185 911:3.4562648215011484 912:0.9190676713724563 916:4.954209130167707 918:3.2817453975329047 924:1.4711525147242148 931:1622.492397345124 939:18.425495737462224 940:2.1463831904105555 943:2.7005596833986103 946:5.9421878032565045 949:18.434440595789834 953:28.29891852955187 957:0.25699750121710047 959:3.4525845429463433 965:8.453336423345563 966:4631.684260541695 980:6.876908599120976 986:27.41356171554146 994:1.7164341627496034 998:7.078823093299835 1001:1.4893475529722677# afrique
1:1.9126880869587426 8:26.142592371153327 35:8.812817409848169 39:8.591062382402093 40:42.401459471186605 51:6.767526119986421 56:26.40300551561543 87:25.31807044415431 107:4.461408589605113 121:26.609179473001056 130:13.84519716335784 135:3.591903708536838 142:10.879144304365315 153:9.080841243612056 165:2.165199533218028 167:36.967326026274065 169:57.75753529602198 172:10.909307728905281 202:68.22865563752566 204:12.989252399762933 226:11.303428888753379 235:11.053798670036755 236:26.093042188505525 250:10.265236966138918 271:21.58935436959832 273:12.420748159792781 305:44.3429716114758 394:51.66377146169531 425:13.851092005678701 438:30.842447929702278 442:11.986767650572958 451:15.25510026214086 452:12.06229505603304 462:10.738392791462555 525:5.345751348595281 527:14.546542841687792 534:7.607898060442648 562:14.238365609346697 582:5.494411201781157 617:14.693725349862614 687:250.07439868407653 700:33.498593633993174 768:16.94708944338573 856:14.528965854563063 # agaricales
42:4.512824544411156 51:10.969251013878502 104:6.500538493834553 121:14.838135575877704 127:13.799675783283297 165:19.127794873199733 196:13.870085919353908 202:9.711517454757342 227:17.17607533511891 305:4.543821551560554 438:53.303643312466534 505:20.257771540799457 542:16.8136162093081 559:39.892969346647874 562:18.606226195673052 911:8.504752264800267 # agaricus
1:20.325409715965225 6:3.9588865589776665 9:4.600960384744461 23:4.0940410609604765 24:5.491395159773297 121:6.875231256478223 124:6.590344571154611 133:16.477469643703984 166:6.825477739196417 176:7.632685342405156 303:7.130594674264833 307:30.811338840582042 315:7.352308460292444 415:8.084071062054235 466:7.365213464775767 676:8.775002745054245 689:46.53705384721722 954:9.026854110060624 961:38.12296893145006 # agarose
1:0.9091916315659979 13:12.17372658452502 14:10.702661959857496 47:5.249186782720842 51:3.3197803965348442 85:4.866933799419286 140:11.40272860348437 164:5.089309065513875 165:51.407988717980565 169:11.421889155685214 202:29.613308445603504 285:5.4735594206224265 305:17.827777997391838 347:5.53201236589133 438:4.269056627998762 441:84.95127198203218 542:6.162558468285424 555:6.790003370962387 579:46.09937197691244 707:26.000278479372668 709:18.773855096827038 905:8.647570120627021 913:62.290237522846525 # agave
1:20.027551439736815 4:5.0852062826446405 5:17.574237040607045 6:29.566538554527327 7:8.37557378977673 8:1.0276704656010267 9:12.012832745650316 10:1.8981777317195572 12:20.2228562722621 14:1.5223383172293792 15:16.365905342489743 16:6.630275644032869 18:30.78677648310517 21:10.254486416268401 26:17.710240776087403 27:143.3069664704057 28:67.04022527589485 29:31.413532733011618 30:8.16498719723773 35:1.823889517872422 38:25.45889548333051 39:5.872710185932522 43:12.450904985064401 45:29.21834245278097 46:26.543234657054033 49:9.071475938388106 51:13.343519433853356 55:1.5565486003878286 56:7.622485131974129 57:1.8296452821338132 63:2.4739238666501375 65:1.9446052464633325 66:7.1022338710454385 67:2.1295248559853945 71:2.0399750937000833 76:1.6817101526901637 77:2.008365084169933 80:2.3216860183518353 81:2.8877311434605986 84:1.6902384170571256 85:12.967298071019318 87:2.292332044033731 89:15.928830240851584 91:55.384501588630926 93:3.861694321587052 95:64.70344313638779 98:5.403390384804552 107:23.096340857791326 119:7.463432141752676 123:26.5849967723385 126:83.5985804572605 129:3.1701985095217875 131:15.712146296964839 135:7.088131965944828 136:3.5691214742393784 142:2.746110196949582 144:10.82789065866062 148:3.993468542566894 149:13.024242786905884 152:2.5249357743025036 156:8.408658909911619 162:2.8114475477924974 166:2.534792685111383 172:29.248314492552176 174:38.77153515947771 179:9.49471076918951 186:3.952270150395059 191:4.408923956723033 202:6.694935769575215 204:17.610609253468553 206:15.332843311972285 210:8.73143903321508 213:6.392336608500295 217:22.539240897179155 223:7.557543595069617 228:93.81020701344531 244:3.760586960131985 250:2.466020708973309 253:18.26750112129755 254:3.098654454451392 256:38.42088315042473 262:20.871631194009012 264:5.473658513744516 267:4.02102851974701 269:2.8884163470436115 273:3.465688438786359 277:14.10467657228313 291:1.6215033886214036 304:4.06520924039711 313:4.593049142405533 315:3.0129555110904622 316:34.201293044180225 340:12.476898238307124 354:11.698753075549009 355:12.975155921114064 356:10.98455702403178 357:10.420792947508296 369:56.58658436331056 371:3.0754694693008577 372:1.831342810813072 373:49.26355245812018 377:3.431276168508505 381:24.036315999193 393:3.1596742586342117 397:3.64343454231284 409:5.375025454575238 415:3.6955211212288517 433:9.561878045102372 434:3.5266064486525748 460:3.8317041169409514 462:2.6815164045529065 472:5.0068637601898125 492:3.36080923101256 493:5.6524424817148 496:21.17606630753282 497:10.775236043353386 528:5.687709289000451 535:15.299214053845448 537:6.081420777373408 544:6.225692482402456 548:14.740077404611156 553:5.439261846156431 558:5.914139129896693 559:3.5538181042577146 562:4.33510935828453 564:18.87003640955788 577:4.138513378493409 585:4.584022926273516 588:125.31762571944225 594:12.74781212804093 598:5.189438758796118 600:4.834288447740356 610:4.942452126148341 615:4.87596285447284 619:15.126348415623495 638:9.921537734508208 651:6.015055906127135 656:13.78567965472234 664:8.904192573703705 668:4.706866229258471 676:4.354080135750048 695:13.661541547443617 726:4.76551111781995 739:15.177415105485379 747:4.92939754016059 786:5.476553171003663 811:3.107236807208439 820:19.140383866668856 851:21.27453573326125 858:4.392622251647982 860:6.781988879913029 879:5.649268431231256 918:21.047292572792237 942:14.22377842446382 950:5.123385035000973 953:14.763137750113648 959:12.621100894451216 976:7.488189803863208 996:36.1793541080544 # agressivité
1:34.51020028562508 3:15.351100321271176 5:5.664467769573877 6:2.115287451906143 7:0.8049491292109371 8:7.812164151795955 10:10.898949698730362 15:31.03478121095578 16:1.8481778636278163 17:16.898612989573728 18:54.71094926663463 20:1.3054642784354786 21:4.865768752361595 22:25.663375507049697 23:0.30998510914320454 24:1.2007476229324028 26:9.685103657195768 28:47.80284668578647 34:3.4825964863686774 35:1.6063543472969575 36:9.205873577448173 41:13.582773878750876 43:1.9060255073355918 47:2.3968830823921943 51:3.717420864056709 52:3.1863536430916604 55:9.726714023828817 56:2.298449652988627 68:5.692480100771081 71:11.375434204206577 72:7.665049796975391 74:23.179103572845026 76:1.4687801324177885 77:1.7855290710862708 80:6.668830956556991 81:7.862900539514873 85:2.05753088739614 86:3.638801931314256 87:12.21190482419312 88:2.0694590294397055 97:2.176518139615303 98:9.600510281501967 100:10.6411461172913 101:10.422651742355713 104:8.177143356551205 108:4.372315454051389 109:11.012250752907372 111:5.095227567231059 112:9.534934278907128 120:9.013995503004194 121:2.343812039665218 124:6.678010759980999 128:2.176022286402548 131:8.376441524278247 135:109.40498423374885 136:3.319934961709101 140:5.567922041985462 141:8.814898115033042 143:10.022878582267527 144:10.304038216977407 145:2.910396888425157 146:3.413746919726277 148:10.14880799458807 153:1.7188706641398332 159:8.533452346177016 161:2.981828283976136 162:7.703202182857406 173:3.8635005354633276 178:8.306079651819006 180:38.52163069466574 183:5.117019240794824 184:2.6456771426622145 194:3.1201634559643114 196:6.308650424107534 202:0.43019469072765937 204:3.484827720984831 205:2.438819369382572 206:21.661666126264706 210:21.844556937111545 213:5.900461217389556 222:3.945685179534389 223:2.2685994495239568 228:2.6790567391792646 235:2.586791931132537 236:2.230562854219848 238:23.348760656886256 242:9.992044987798474 248:12.513938167613743 252:35.26926764587486 253:17.47220286118868 254:14.813003330156011 256:37.07023073561015 262:4.529348775428272 303:2.5706395061354 308:3.0573549277462715 315:2.770423414880606 316:3.4342235098355713 323:2.7733412914851794 324:4.047106182440113 325:13.015776047801975 345:3.8704381257542235 347:21.140992866352036 351:3.1410257138055706 352:4.053254244362485 355:12.445186945891983 359:8.932287942503102 363:9.095545436818973 364:10.480993231841357 370:3.076565483046887 377:8.992419927329736 381:5.55947370273006 383:4.212498572370212 429:10.072222249836543 449:4.236191553971861 452:8.713817650046009 456:4.835153170887854 464:15.303825235990635 471:10.879478310168144 485:14.005703879342397 493:5.390722196304375 494:18.615147762759175 496:20.374755540556414 499:6.5061299699067545 505:21.1298585394552 537:14.387204619319533 538:5.419434819593531 542:9.103598954132082 543:6.906621975714943 550:5.049741353602634 552:20.98382032048289 554:19.142952459786386 565:30.27257839532139 567:20.771364283553666 580:5.4098156493582055 581:23.095622826711367 582:3.8455883579205494 585:4.326996856362171 588:79.67163751003194 598:4.929432145256077 626:4.337771308788632 635:5.259235894348943 645:6.772408155069961 647:10.038390869584159 651:14.253280739520976 664:8.389684152312357 682:4.75441692981665 692:8.844834671420017 727:11.569395192699362 738:6.3073985086294515 750:6.412286462980077 764:7.921146262486886 765:13.559628301667765 766:4.3852084403443605 782:16.7120702295798 784:2.9119863329702738 788:5.013091157317265 804:10.451450793183689 816:3.3475436314863187 818:7.438123816448575 824:5.7370083762357975 847:6.851823886267444 853:27.588381626974076 854:3.3840078398605495 876:4.709807028189651 880:4.470329448892172 888:4.3649885964042685 889:7.77526745337526 899:3.817029240217331 907:13.159381453796522 921:10.186346088110188 936:45.333963373790574 945:20.56634312921922 952:27.566405655179047 960:59.01439505497488 975:6.845081033099877 976:17.22066399154935 977:3.8984618302205303 990:28.69903554705561 1001:14.245543682928316# agitation
8:4.349070407216085 11:17.20068092332148 14:12.797457964407187 21:4.9501284802206 22:30.018496927758733 23:3.460793579134295 28:46.48088746875419 42:4.721076953337601 50:7.817245355995465 83:14.165094025342338 100:7.98073797556188 101:30.534607992847025 106:18.627195137117187 117:8.693302256273347 120:40.356729804552025 172:15.681521153246747 208:6.875709403933164 211:7.141907189387837 254:16.423896173745607 257:6.85464441623774 276:7.3803426192787525 351:7.090016795696398 378:7.390648324310785 383:31.60619636861954 410:95.75975443502026 472:8.779606478815335 505:8.90910065684249 508:9.342182150627186 624:8.23686525635801 906:23.02358899731238 974:40.89320056336941 # agnosie
1:2.123326650227735 18:28.726655689709943 23:3.94803451094398 28:168.90070792276373 32:8.989472228826191 104:7.227319970013731 115:6.266016572878846 149:9.438784969072266 223:6.637583411907607 262:9.07073247230919 285:7.010826809570202 297:10.414843153708302 383:8.740989051888741 460:31.267988883598907 482:9.194807006300493 664:7.337919297034204 676:8.62174012163504 851:9.205875382708404 918:9.129662662169185 # agoraphobie
1:16.098176260436407 2:11.279354063381211 3:25.538574137958612 6:8.7681793688144 12:14.325163614660301 13:13.638683377999122 14:12.157503514302405 31:13.42348442260926 36:4.539621323529615 46:13.939798835256152 51:10.769012453909857 52:6.825946066326523 77:13.330123655034733 84:12.571047306529822 89:16.001664476346267 100:18.190874432456294 108:19.01380500243921 122:7.153252336298488 135:13.967392635229213 144:17.845618136336714 147:13.035861824645254 148:17.686384067606962 166:5.851464287136676 180:15.989167135849 186:17.599716251297533 188:16.613601516356223 200:15.881906515993318 257:15.929022925715827 265:16.451999040671 297:9.581209512606206 303:6.154334476270659 339:15.105158996033602 406:22.60253425543424 462:14.862213479338068 477:18.79425416922403 558:21.65149515874952 599:17.58634402636774 719:9.609926788460903 741:21.03392286832136 769:9.729133580820044 776:9.105400127583213 805:10.772019562100656 # agranulocytose
1:17.659383279800156 3:5.766646900549219 22:9.670820892522245 28:18.722653411786688 71:7.555363769317744 76:7.1262981566626795 89:8.858339272956798 101:9.84266141686975 103:10.078227454991715 106:9.848554919642037 120:9.116353729964661 122:9.43806872973415 131:8.784468485136413 152:8.111899610334618 167:8.455937120381789 206:8.654997014358797 207:8.939734106190514 208:8.843165232467213 238:11.630559829066133 280:10.861503282421289 523:10.913720322429969 868:10.304233596265085 906:12.046366962639446 # agraphie
1:1.691526110807165 9:3.9584084197483946 24:12.49601303783492 39:13.30639247914579 40:5.791421204626824 41:6.360087112970646 51:4.302956157435865 55:5.027668005605829 62:6.725454328912638 65:5.49084173344599 69:5.311864479142623 70:7.167352884579175 81:6.550549926939012 112:54.361605229349514 147:5.419450419123904 158:21.001396847115814 165:4.344406140716075 176:6.966012884343935 186:7.686205726709163 191:8.16241641511147 195:7.98228826054429 224:9.176653564193261 243:8.454899387587794 271:7.340771729740397 293:20.874833697041662 308:6.999572228315648 311:6.887215285289866 323:6.689834405080615 363:7.188985858866131 395:6.409446472738209 438:5.276550061599371 461:8.082497658326481 541:6.778456634325337 585:8.34380853598838 618:7.844533267938421 688:8.11706465021743 749:9.984298935861014 787:8.024613365376466 797:9.809148817056434 816:7.311884534290382 823:7.983839765278876 836:10.014330056567708 # agrobacterium
1:17.460147181239208 3:7.933396098916968 6:2.1670148546982095 9:2.7576136272820655 12:4.792277971179998 21:10.128712276587375 23:7.141185209979959 29:19.10868233250931 47:5.002287128154947 49:5.63304848227375 55:17.892585826119845 57:4.104408480532909 63:21.12266078169897 66:4.625290556079939 68:4.148758520361787 83:4.401703888318257 84:10.608872963819142 85:4.621653067432043 87:12.01178308986188 90:4.103235387766479 100:6.694383043105308 109:4.221559929486663 119:12.386375240667828 135:11.992707666381198 145:5.563257379086181 161:5.640170020468358 172:5.139645644137161 186:6.401854302877957 235:5.211563349372358 242:6.36511381208855 255:6.885129420009873 308:5.721240345258229 311:23.515898119646607 359:5.825447530628485 367:7.559708313452772 370:5.741821272813562 397:6.079261049502029 401:51.52318613504116 408:7.05165997659543 419:8.830827891372282 433:5.8822832951808115 442:5.6761814308873975 443:5.422931298059247 490:8.472941094125943 542:5.912886594076303 547:5.907752069853163 553:7.930385267041617 564:10.558721284171089 577:15.997315231640183 653:6.348289664029143 659:9.012200311158857 668:7.18163235156747 686:8.27047722334249 688:6.829878958788178 742:8.07124818486855 748:8.546628961210521 778:17.138096817229652 804:6.598243377921386 812:8.90045350543002 861:6.491314520761629 876:7.450198187349904 889:10.558721284171089 907:7.965405100550246 # aéronef
1:2.002199569085399 3:4.212169444608814 4:13.206582303514853 6:3.679073429975117 7:4.652400185870216 12:15.741175341174708 18:17.077255385563966 28:6.227420086781733 35:5.716350464980169 42:13.024083802530727 52:7.5115124912656706 73:16.588161810368927 122:100.70203162764217 152:15.92941538214646 254:7.151216687241225 311:7.259364626101813 319:9.015212945057481 452:7.364424645816378 467:8.404899367168971 901:22.42207509345486 904:39.67333480988419 925:10.08923018510982 975:109.88926474523315 # akathisie
3:13.98053002308215 15:20.493612080771378 24:6.494631368329162 28:7.530945105797154 67:17.791408668045626 101:9.556795755054308 117:10.383634678212808 126:9.188706869808813 146:9.067847785583776 173:9.546528246331142 214:11.917088164632306 231:10.994281805063663 254:8.460741869869734 268:10.277327216092548 278:10.287918516780541 420:22.138359016883967 450:10.733552950718455 677:11.297837091565336 722:11.466986682159467 # akinésie
3:21.690613935507297 36:3.664178706874807 135:4.676371006988464 165:9.032594989727318 167:5.2783622839967235 185:6.150056013686742 291:3.9190771327777987 358:5.617343450224233 369:6.735816110613902 393:5.627630277642963 441:14.869109892437768 507:6.542752703547556 514:21.05828136446864 515:5.396410579805227 542:5.972336937974215 551:7.927936711703882 753:7.45000772774003 776:19.20219892678059 834:7.074969494547508 931:22.480494911903158 950:18.157977901972988 966:13.633042825812147 # alabama
19:8.409658242777013 35:6.767419884600881 84:6.605849251359376 85:17.621662515763266 119:7.503919174743833 165:14.467461305266083 287:10.833808125560061 321:16.67115565819296 473:24.7609618396428 526:9.093919384331604 532:24.61515606456832 992:11.101116418477652 # alanine
1:0.2097318062391845 6:2.2233432442934338 20:9.780797244705902 23:0.3452253224811715 30:2.6162494141049764 36:9.413889215712844 39:1.5739182317567204 40:2.040915052887023 42:1.1673243393334334 51:0.8623247455774884 54:2.620716465577086 66:12.421758229961416 71:1.8784246603322865 76:1.5277453634024436 80:2.155382353396399 81:2.7141603188310666 87:2.126482504686548 90:1.6713097893608753 94:7.337472579476195 95:6.249286304322129 97:2.241164761032354 115:47.594265872968535 119:34.14208257259442 124:6.817911637662736 129:30.50379806804268 135:2.1181986159085913 147:5.862723672351149 152:13.18943744226463 153:5.985301854744851 161:3.0503304472971315 164:67.59756042844461 165:0.891376871704325 166:2.365441770585259 169:23.000120919050058 174:2.8105198570443353 177:1.9365629076441846 179:3.2452482659399977 202:2.8020797810928766 204:9.765541439869528 205:2.5049463673922787 207:3.100193038102215 210:2.8826098201464556 220:20.95230686768815 241:9.35107077600955 255:4.234387280992164 285:2.6667520710446486 291:1.469024693498912 305:1.1910107156617438 330:4.635964994120497 337:3.4644187672296227 344:3.2018647657781423 347:2.720271566122183 363:3.3022927117249985 369:10.751858063692232 371:2.9000009086972853 372:1.6739662410225795 383:11.267439236851548 428:4.442488924981959 433:3.2773383513107563 434:3.347356624535665 441:3.3653184526749262 457:3.1577903502359392 460:3.6504021943689353 462:13.69701718380055 467:4.098647588918103 487:18.2886766101443 491:8.379125414653597 502:10.223891444508206 515:8.122536933634446 525:10.216037050046188 526:10.15378488763013 527:4.2994548100473216 542:23.95625633362777 593:11.509574394425696 617:4.37045773088032 634:5.374278738041668 636:3.851820454001729 664:2.9643393698430587 676:4.169985611438619 705:3.786777439507369 707:134.38744236695032 726:4.5797159530239435 784:8.567010316360152 806:11.422354781421552 811:15.060409667404612 814:15.424917427343134 849:4.987407630765135 920:5.728807037696756 927:20.66466519998819 931:356.9800155868693 949:4.132414915905432 966:72.92434597792342 # alaska
42:3.790753470550036 47:5.316307921715729 76:4.239644145547826 90:4.411711186791778 97:12.921347084499022 164:5.1562708656075 165:9.546899094564541 169:4.4007135462891664 202:2.7919560759765134 208:5.91517867206031 291:4.168291493758628 338:14.4372205559434 372:4.414865537269597 474:7.609688123856935 507:6.801961110681328 525:6.723280250337654 526:16.20188225304111 555:16.53717071532912 673:6.234502397141492 854:6.387129259128602 858:17.180525052132314 912:8.061272834547372 931:23.289335330958757 966:23.763237174417633 # albanie
4:6.466894400312294 16:7.309568657889503 20:6.6329187423628575 23:13.148868645411653 56:7.836406967388084 68:17.172795664345962 73:19.359317772258162 75:7.766753825403912 236:7.758440205938876 291:6.76889714450328 323:8.37061433353375 372:7.0240427446170495 411:10.982207589794204 431:10.614956509941813 514:12.041075315239288 943:22.921338170599164 # albendazole
1:1.5187494786368754 3:3.651832257707503 42:4.512824544411156 43:5.496095351758583 119:5.8648478905196555 129:16.136507867915068 150:6.191585061171651 197:5.7887749961246255 213:5.3023490329428205 248:20.302746606050377 311:6.6734547647385 445:19.87435167098168 489:8.367762647221205 525:7.474210798091761 636:7.557384381540368 697:7.21683459048142 827:8.427478674443162 931:48.42928698829239 966:26.131462045588954 # alberta
1:207.4278364928904 2:9.210989091049882 3:60.5470743064039 4:31.812986197870053 5:3.142782956399973 6:48.46372135473851 7:48.577489434662624 8:19.350552466124867 9:1.147763129624252 10:134.74406631258822 11:0.25872951535128963 12:15.221654921111979 14:25.933992237495474 15:8.261884081599225 16:6.4103776980379115 18:29.02851189711383 20:15.017695074369074 21:46.67110177750039 23:120.73565727141569 24:0.49827998803969326 26:0.4141021372986635 27:83.5346333003927 28:35.43697544843945 29:22.376327839786285 30:58.8619067639545 31:12.54017243350484 32:4.227339609575912 34:0.3956441091201724 35:17.88842800261123 36:14.06008524471473 38:9.442570637381541 39:1.1012079740659062 40:10.136630210890859 41:81.68369050594667 42:26.846360682541636 43:33.767390131580015 45:3.970103192689053 46:50.61837570144855 47:12.57437368279296 48:0.024798799855343428 49:15.967947971955146 50:3.1393738809240497 51:10.199991528542519 52:0.24744646487482402 54:1.1932044678235538 55:0.048715206528662784 56:19.987593865509798 57:8.033569978076686 58:9.247290172162588 59:13.18131537172872 60:14.39146314548861 61:5.316049953910548 63:120.89441689414846 64:7.904817340188497 65:0.09653958594890523 67:4.022115990440622 68:18.295304771800602 69:0.17010408524687914 70:2.147851347334726 71:6.265497360064671 72:0.03466873331109855 73:123.75268370868712 74:0.21997122376551387 75:0.7964769969745042 76:7.217955496729597 77:0.3309649538266439 78:14.90794853094106 79:1.3651723896287427 80:2.3048921559289255 81:3.63127569683777 82:157.73675944456008 83:161.44346879457854 84:16.659245324962534 85:72.92546462370447 86:2.8308259133889857 87:10.628765054287904 88:10.668733356971195 90:25.71812120028158 91:91.33033511589419 93:0.46666626666556643 94:0.9131077024207519 95:0.37667669871572856 96:18.69471554711911 97:0.7256225500993204 98:0.37590469143053334 101:6.869855572778984 104:4.004276018635954 106:16.06617493509102 107:0.11691882908896462 108:8.26065920853266 109:35.69113521935318 110:3.301921163045914 114:0.003135312503836596 116:2.162684420035738 118:24.03892921538853 119:2.613169455039803 120:0.25088024370828926 121:44.62770987614219 122:35.38819070225515 123:0.010098419774464703 124:2.3144455103969492 126:14.35254129187918 127:0.432265228955335 128:4.954453633433001 131:7.511170441680826 132:18.558426302678523 135:0.5910118215571527 136:28.271815649743264 138:19.09187685314415 140:1.2526777058552347 144:20.942295079442705 145:4.297795254863237 146:0.35895720087915417 147:22.29543775359953 148:6.505372980871299 149:5.009993857605485 150:17.36701210834224 152:43.884154118910004 153:22.878749329246862 156:18.398796858950153 159:4.437109791757797 160:0.5531880662033188 161:4.481893628047836 162:1.2170669881265124 163:3.2083986855735347 164:4.1932095779961327E-4 165:0.12526539344768 166:24.394427200333663 167:3.499529943955257 168:135.8395024861275 169:3.030138796442225 171:50.96331136999598 173:6.843083164307531 174:38.945730731401326 177:0.04449248089786777 178:24.52002238022813 179:8.569314890559024 180:35.77331061493872 183:1.539381992424373 185:0.35393665784427064 188:12.960083829737721 191:3.703078883451877 192:15.001509355771738 194:21.59436743222093 195:3.4061303690997993 196:16.954404926959107 197:4.8945603023831055 198:4.428253986715845 199:3.284952553634256 202:2.399978891811504 204:9.726268592741407 205:0.015415578941858837 206:23.839997619300433 207:0.18091392817052304 208:0.14680226561878895 209:0.6465295374711696 210:82.08033910065119 217:1.4345202755176005 219:99.36079115656808 220:36.64176783531418 221:22.546613818642317 222:0.6723814187959517 223:8.362348739500693E-4 226:3.7650371729421006 228:60.93774827709054 229:17.958049753092062 235:9.844457055865824 236:33.02746270809952 237:0.7199911378224529 239:4.553386380069931 240:2.4117826297311233 241:17.801338942776596 242:15.022638022216041 243:4.196844003079481 245:10.596698489884542 247:0.43975876077567083 248:1.3613189206063578 250:11.616653849541134 252:0.6375126703802244 253:6.376513829613051 256:0.8684277902594757 257:1.711457598310623 258:2.284097944084956 259:0.4632322459369616 261:176.36371963970518 262:25.19249155858455 263:1.8254468684664475 265:4.957070187557684 266:39.174885909315826 267:6.580226442700953 268:25.385102781298873 269:32.632695918474674 271:2.402189887271081 273:8.72399797166638 276:5.614572731167674 278:4.442882329741056 279:6.634480468033001 280:4.944409930793507 281:3.185431147687072 282:1.178078842240776 283:7.094805802821379 284:4.5778800652297775 285:1.2545213754118556 287:5.855797827067926 289:1.2707184045089106 290:3.8002184618260038 291:0.28808656837505714 295:3.7059083973128644 300:12.862293020905584 301:3.760232037657341 303:17.751045425724765 304:10.965117683316443 306:5.579994237012629 308:8.128558554178 309:37.342850356165115 311:53.02110252396406 313:64.2248186014463 314:30.157228168121303 316:23.79277315915803 320:53.860714218843036 321:220.79388278877488 322:12.734872224579297 323:1.4943480736435835 326:1.5063874129868229 327:88.55816075042986 328:2.107562548958103 330:4.428253986715845 331:1.5824672235432564 334:176.2080040008447 338:4.149944471105798 339:0.0342929419338384 340:25.718048012750582 343:14.07416143346108 344:0.22353160612676315 346:10.990792584303467 348:23.022864994554872 350:6.689406363647988 351:0.22713177389082337 352:3.5305194630138064 354:17.823206834620763 355:4.966117431537533 356:6.920002153026472 357:2.7988456593099054 358:52.3631810269627 359:4.932816736934381 360:12.942183587903596 361:1.4104192912531366 362:2.462562010371815 363:0.26901175058142673 364:136.49585561814823 367:1.2995201831448135 369:16.471041910057558 370:4.728028926432621 371:15.125362470734412 372:0.14981348303782305 373:25.54232829818035 377:0.24616740413908858 389:2.3922072664938066 392:21.38729921063319 393:30.08467037605363 394:9.24885056406932 395:21.78985176058335 396:20.62495225008366 397:2.4324150612426068 398:4.406446224239855 399:0.8448866655245938 400:15.699498312914967 401:17.88194440955476 403:5.722061420188462 405:8.341390729714526 411:5.671171482734688 414:5.005578206210891 415:5.704440183334759 418:1.9697934927448533 420:6.831657919878262 424:0.986668531613572 427:0.6695681953722625 428:4.084464158755626 430:2.709023004207161 433:0.25740935699407075 434:2.2493369270148875 436:5.6694207331628155 439:2.1735257357145397 440:1.4265708470086091 442:1.8468463282995664 443:14.823074721781856 447:4.7883572380050525 448:0.5298289999622678 449:0.8684277902594757 450:1.4470712486903017 452:0.18859703977480943 453:1.0938813480641656 455:2.9147808735799097 459:0.6914088915728135 460:2.734221003042727 462:3.1328929350255788 463:0.8987546006972807 466:62.58318454812182 467:3.4857942927383156 472:4.759707092949864 473:1.7550112690022475 475:75.57972276053482 476:119.27312553112965 477:12.711194060619462 480:11.62228841444943 484:3.299490237475755 485:11.867304355704068 489:1.101450191520937 492:0.21528532878617196 493:23.51231629551726 496:1.15442944061818 497:0.5741310263947882 498:2.6067076316860875 501:7.820078000958748 507:0.5659976447453926 509:4.863285636965648 510:943.1036448538147 511:12.936804804586458 512:7.094805802821379 513:35.65293865450421 515:3.7685387382151814 518:15.730348032005697 519:2.6304769030636477 521:29.010436905097468 524:54.60555391056695 526:2.885782787113096 530:0.6904461286605149 538:5.996906624871443 542:12.950763952362749 543:23.087098865403423 544:2.2575522254381166 545:6.280949802535151 546:0.5344333143679904 548:6.579408596917255 550:1.4848708842638338 551:1.539381992424373 554:23.40371594008632 556:0.8732118849017985 557:1.4306430442760374 559:5.329395397241856 561:1.668339917275832 572:33.33850770263723 573:6.364886271210745 577:0.6330459479384418 580:5.978934819731982 582:0.6085353973088262 583:1.9563035047521176 585:0.9326812122026529 587:11.752818242753674 588:59.317276575593915 589:14.11205742177982 591:34.329088234595076 593:4.014031016800654 598:21.228389612806236 606:5.305405454606815 607:0.8483780255601054 609:5.5016244665834195 610:9.141629219711348 614:2.92104022042662 615:32.08653968421433 618:15.924226446719038 621:3.227609788208236 624:0.8601169457489428 625:93.9920779982228 626:0.9403919593791715 631:11.426350674928747 633:3.074267636992307 646:0.9378146457278447 647:10.491157527780821 651:2.074012562211652 652:42.53487035001253 653:6.254688585658335 658:7.128145149657699 660:3.8812326150816094 662:8.837329452006129 663:9.26049054126354 666:0.7854268725109429 667:18.18533865073968 668:8.477290117857917 669:7.507004306745314 676:3.608584787035559 680:2.7039988448464793 681:3.324775348643783 682:26.53669676955102 686:6.169505358536313 687:8.646145732167028 688:3.6277722106672576 689:3.323902892555557 692:8.334723079953559 693:0.38665868992234975 697:2.5380409111065463 698:6.439463424115197 703:10.158622108619204 704:129.80607206159175 705:2.958938636718971 708:0.6154523595017292 710:6.873693246193333 711:7.2822398687142265 713:7.045387657110245 714:1.4164505509646443 715:6.09443601442659 718:2.3111223295612464 720:4.171860191485182 721:1.0324285615551398 723:0.7020796983091644 727:4.193475350659187 728:4.817278663261274 731:10.938792657479308 738:2.564805700731849 741:44.65571964688386 742:5.804403214393204 744:7.536248169825145 750:235.62974122417722 752:6.725344232968712 753:1.172154549753257 754:45.679494600204734 759:2.693997647037223 760:7.352963440016202 761:1.4574536644191127 765:1.781620996152595 766:0.9745529682655176 768:1.7682499267814045 769:19.424446434857426 770:2.8899041162609094 771:14.351771851944871 772:1.5847762178758582 778:1.00720411537705 779:7.709735581872954 782:39.8504867883324 784:4.301877237192653 787:3.475379164437324 789:13.59992350222374 793:1.1786734873557878 799:23.84814280278393 803:2.3545930437244147 811:7.41415541263004 816:34.05808686352655 819:1.190177429012533 820:3.3909861187275867 824:6.593724919108303 831:14.382743676113291 835:16.93080812173264 836:2.2500536108659253 842:7.907124766504624 847:22.868835002648296 851:9.074085149544604 857:2.564805700731849 861:3.0740534533773354 870:20.585008330695356 873:10.075409214886786 875:1.5327125571672082 881:4.428253986715845 886:2.2613157205201997 888:0.9599499578452516 889:26.558736315723085 897:1.3905333122442145 900:1.3422404067538876 901:29.990456342433262 902:9.436636123130652 903:33.3530801612211 904:44.86687227733729 905:6.3985812238903055 911:1.2018049492104514 922:10.853352332108024 925:11.951527146782912 931:0.0411394319971867 938:5.173267176123917 939:0.7473150667151988 941:3.1188937273366117 943:7.864123884758964 950:1.336577459072903 952:8.988807668679744 956:26.113248032840687 959:1.200136234899357 967:28.490860064332548 977:16.162147998292568 980:4.41006969332153 990:4.206973563554535 995:9.703564007201232 996:2.2917697034880846 997:19.872756156573 # alcool
1:1.3393978166672136 3:0.5683404093923622 6:17.793661467211074 7:3.8230080046216313 8:8.014509454398862 9:0.632562624166082 23:13.789500012750311 35:1.6666740321487465 42:9.06299085919584 43:6.4017424103553 48:7.692573689061075 63:2.305400728668537 72:2.620716465577086 73:2.6477870138323194 80:18.93622154943208 81:28.9828079729142 83:195.81834241702762 84:5.43744036172193 85:25.67621143867815 87:2.126482504686548 97:6.994451111550498 98:5.05908271347395 105:3.645679693973569 109:5.967736821130475 121:2.4094323283879495 129:2.9938506388110913 131:8.520362617433099 135:6.727928113179642 140:5.703892790773185 147:16.95837337069999 148:17.842817713601583 150:2.582208192143798 153:69.59150867542976 161:3.0503304472971315 174:2.8105198570443353 179:9.121751607627797 196:47.39705360866149 202:0.4700432736102061 204:3.5549299285128027 217:8.183863874463869 223:2.333795463215521 226:2.7679142603568287 227:9.599944068030275 228:54.24850090246075 236:19.56524769094195 250:2.2976074506807285 255:4.234387280992164 265:16.02283660092656 303:36.467064058044755 305:4.640014784029521 307:16.400449955987842 313:4.4079210547181855 320:9.78880879986076 321:150.2962855819176 322:3.2612175788050157 331:13.221439316696896 339:2.6188004669349265 343:14.379982672450646 347:29.016269677878018 371:8.398282896714464 381:5.632944777500365 395:20.852912090853675 413:15.170425386234129 414:4.955660418223714 427:4.012541837653054 466:29.72326931665097 494:4.130866271631009 497:10.39821661827504 518:12.966603779794175 536:9.914601140934487 541:2.9221953614839666 561:5.347263627018051 584:6.932895183251065 625:11.425949540455768 628:5.073069999952167 677:23.4358768278568 692:3.181933678934802 704:4.955660418223714 710:3.9456717716461545 711:35.80163699377209 726:200.61124261392519 740:5.964846835225392 762:3.9709876991424404 769:6.057625618883125 816:50.65186162497395 831:4.771328770699721 883:4.989872128618431 886:6.040421015364168 908:7.549458880462444 921:3.829437429081363 977:18.336977033086796 # aldéhyde
1:2.5606990412685575 165:5.331504846542923 202:4.662408141542815 350:8.816334641978981 364:6.291894979380746 371:7.7662153133922756 407:7.1230665850188934 553:10.241753007927311 561:10.34005863055886 925:10.733824341197888 # aulne
56:8.854806939391137 63:20.84422580625533 87:8.580938531081355 109:8.159692477408308 172:9.10843711668894 266:11.412992897323253 283:12.778979847945983 332:12.525187093634806 544:12.73944559829987 652:11.843404466767915 740:12.666839943090112 759:13.235557854386895 # aldolase
1:3.2870464444758305 4:1.2703258487067175 6:0.3004942018526727 16:11.832144577977196 23:14.001787758048353 31:11.750342453196266 35:1.704261479221707 36:4.888605246010288 40:2.0803112749870842 42:1.201497104814646 43:2.0079259974982 46:6.7886227714675895 51:0.8934943433281726 56:2.404432402615885 63:2.3458150845440904 65:1.8230990454814846 69:1.6733864908294036 75:7.21469827862016 76:16.199040606474828 77:6.21969742538474 80:2.195241842687966 81:2.7558365959094973 90:37.270324591707315 98:1.4063825117296642 104:8.409624196520717 115:6.579797819475166 119:7.187873914495396 124:19.136982659406446 127:6.467775138259003 129:3.0362211768292484 140:5.788288062228423 147:5.947505180969315 150:2.623512642577212 153:6.07036893805127 157:3.678685565788687 163:2.58276341109961 164:42.557546378346764 169:5.80601351558894 173:3.978550017589427 197:2.2634267041236273 200:3.0129930661028066 202:10.45294091691986 205:2.54601820892687 210:8.450638808315926 213:11.466562101525536 220:2.650638406724795 257:3.0346087662455536 261:10.14532642696957 267:3.882505590041988 281:18.327092561529103 283:14.998851719740353 285:2.70829829630886 289:4.897001967063241 303:2.678883572502932 338:2.962855199501684 363:3.345304459212715 364:5.708973816910071 369:4.077094232007148 372:16.89673174280858 378:3.534538449498335 393:8.662947409270371 394:3.4708657521179607 407:134.71517918508675 418:3.2085421778259255 420:3.9743857446079134 434:3.3904526488132545 451:4.686883512112723 453:4.664487581136907 466:8.381498529038867 467:4.142870491138527 487:3.9981121912026247 491:30.17821710986367 492:3.2256117890996934 511:16.38230037289432 515:2.811139293816193 524:4.239809225448177 542:16.39150476947854 547:3.344336058021192 550:5.1678647259191814 552:4.943430720273768 555:140.77079170324166 596:6.447770654217497 609:13.279352772975068 620:4.046526865521524 622:3.670488274672756 626:4.454291689670443 647:3.8014110209509067 673:16.403800440864423 688:4.225412186415655 692:3.2247090857670284 697:17.09649004318766 723:10.903669110320736 811:8.553614373582862 846:18.991535820939244 849:12.794288897380877 888:11.671531964942641 908:17.97214904145767 912:21.860182586748564 930:11.99414161139362 931:110.3770097505652 949:18.98190026873495 966:64.10741376003358 991:6.223681236850724 998:4.745141165627844 # algérie
7:10.37461751293689 35:21.31675077727688 47:5.777999183025916 57:4.867941670502438 71:13.027777402712982 84:12.195975771985948 109:4.987039674725061 139:6.65221861105912 165:10.482043528105935 219:5.242354802768259 228:6.091150230036529 255:18.195805389053053 278:8.097990186145315 281:28.87694978575512 311:6.391277950516657 321:41.434318146016835 334:15.927381089485616 359:6.608198740579614 364:4.80380672867162 395:5.915371505636051 407:5.6223375861703175 427:17.730902197999395 451:19.04418550376063 455:28.36299727272465 476:6.712853024750437 505:19.672361406021555 553:8.72191842573917 647:7.174742828132868 666:7.624626096547351 712:17.610882294835925 757:16.003400047090118 804:7.3853481694183305 870:9.841014673001075 # alcali
1:96.32942119011159 4:0.4719042521181702 6:0.764650283411258 7:4.851831646781991 8:0.24174669622554196 14:0.5733805663699116 16:4.1891387690415005 18:1.8501373557542415 20:3.064853761795817 21:57.413706358834084 23:29.58725176526375 27:1.6356705661808544 29:3.8256357362547937 35:7.631949728196921 39:0.7296620526458056 40:4.4550744411973 41:1.5547399370195993 42:0.4229772340280941 43:1.0542073811828903 51:12.485112078736636 55:0.5986754928732998 58:5.442011319298203 62:1.8549204132350519 63:4.993296445903564 66:14.302194546077834 67:1.0521104325795891 69:28.610134492271875 71:37.050142014250106 73:10.781954691896512 75:4.988008614313157 77:4.060142444796984 84:7.199933169339983 85:100.81136689900173 90:0.8077005912411872 95:4.166563628554653 96:4.787557889421844 98:0.572002610618449 104:1.845370996223927 107:6.252603729953817 109:29.732000311338705 114:9.321854453524715 116:2.241629002415894 119:87.11465067414456 121:80.68844132201887 123:1.1778462178197031 129:6.388088614381356 133:9.766098371843185 136:2.3332145565329188 140:17.334832095663554 141:2.126033814359122 142:1.5833725636200995 147:12.526812211907828 153:0.8965954705732684 156:16.917924868145192 165:17.1910943904866 169:22.931258982289645 172:5.5664221694351115 174:11.29332279065308 177:4.2422353323159205 186:2.692558762056103 193:3.4578562696331328 197:9.435607406673192 199:8.378222001372636 202:0.033114934497705445 204:2.4887356888102756 207:6.602937293715732 209:8.369633457546952 210:1.863159066653366 217:11.255108326120526 219:13.711595868354904 221:26.47409463925628 223:1.3696485008165562 227:2.4135192230897617 230:2.543540090227386 236:274.7261159200459 237:4.852596022938879 242:2.6592557603626923 243:3.398025799165608 248:3.8461551134465526 250:20.955579314005643 257:11.861801658898052 266:25.280978860414713 273:6.979834680849594 278:9.711703821799265 279:14.543472725520147 282:5.60983998602768 285:1.6667958347380871 290:1.7713041007553043 295:23.1618197689594 303:1.6403208846008204 304:14.617567412933326 305:82.57400859259145 311:1.9915050076932705 319:3.5718663499579115 321:35.59857020669555 323:1.8251305959032296 327:106.42266067009193 332:4.686255214803804 334:25.630069194915517 346:8.193825128338121 355:10.293911096363301 371:24.216911125972597 384:10.593933595002985 389:7.284742821335353 390:4.187715934738402 395:16.303030436556142 399:8.968052668511671 415:27.469353939565206 418:6.735421721605896 427:2.923480111127285 428:16.333282126828493 434:7.101818989377282 438:7.434839746236709 442:25.196397494543113 443:6.093949759015388 449:3.2069627264952554 451:3.5297178932029114 457:2.11693797292809 462:1.5262148216993456 469:2.1579003952848197 476:41.70489813316773 487:8.324168357807345 494:3.036786065004678 503:3.23178827609073 505:73.45150420839305 507:2.7663475004369706 510:2.843677469281779 513:45.59176699133268 514:5.208721386057386 541:38.711721714754525 557:10.53711760672969 571:8.717441487459052 577:8.326993276884565 579:2.016647710428331 582:2.831840182647379 615:9.803377565780087 616:5.5515555944906465 617:49.39869153012115 620:2.9138060169111126 625:129.0409683099767 638:2.3895739224301287 647:21.227381309118723 652:4.033700500815202 663:3.6808302291279538 677:11.683040000583473 681:6.053179072065423 689:2.9151845432265944 692:2.139366535775466 699:2.5611380840530455 707:2.4824133684793006 722:12.01549691500778 749:4.855704338309382 753:3.60882226306579 762:22.10997504514072 766:9.336120292835751 789:5.149910098058933 796:12.717224814858255 807:12.663923202833836 814:2.0128094220703927 816:7.242794867747913 837:5.037521482516126 854:13.295750429908594 870:5.203749874905053 890:3.5800114688012705 901:4.272935491852252 915:5.569529887796822 925:20.257556263776287 943:9.02576382510235 980:16.892944739409625 # alcaloïde
3:4.832178676992906 17:32.6996216538036 27:7.4704129144857445 37:9.731747206842966 41:17.693649615446905 47:7.2805743180093065 49:7.923160466126281 79:9.955292770126647 109:15.899594309504428 134:12.036226327997984 138:18.335882816028622 175:22.840556106047064 187:50.43805716419978 207:18.928688628783394 459:20.95131283761337 600:9.620218655706575 619:11.000170654326153 636:8.788170000303491 703:23.16822824892635 741:23.80768707341198 915:42.44307766634625 923:10.925047620616787 # alcalose
1:1.8649656027571866 3:1.7069107337285256 6:9.483136912496585 8:2.139884678396972 9:17.3992274194947 14:2.718882714808269 21:7.963905709462594 23:5.084819457155272 35:3.0571479489409135 40:3.4748000362400786 42:7.516342004404329 57:23.031432227178904 69:8.673162344902602 77:9.171033965669887 80:33.929315638182096 121:3.8762358421873992 123:9.782823688423523 124:9.887122713765432 138:47.55248939649329 147:48.84436485565053 153:3.1851222772794414 156:11.153900079324883 165:2.135720247560723 171:3.5697724693488606 178:4.425908825902347 196:3.418272390002078 197:3.6745093515194536 206:11.392727055146297 210:11.484447086189729 223:26.12727082307784 228:37.264331834779156 236:17.71529389232406 276:5.009900817725766 290:4.274906769881045 303:4.1209271521944855 305:35.86681228764508 315:4.334439424655258 320:12.944404541032284 321:3.1212750514000005 347:4.209274065620169 350:5.421472849419788 364:8.63260619737834 395:10.838713968286312 402:23.145591364250617 415:5.044852193551808 442:11.918508271286756 443:4.345333410240429 457:4.67158942380442 466:37.835121286635214 471:5.718486430724461 511:4.823962255029235 541:11.570082397102372 557:16.035089947600625 577:13.761748442673657 578:4.854552551958395 588:5.016615022370768 589:5.078147859773239 614:32.35848232773969 617:5.927485158760103 622:5.1610302158933505 647:22.4813347713038 699:5.165878273186747 708:5.472145183096661 726:47.03418682960973 732:7.411953915618034 774:6.851935857808643 784:28.99765587401682 816:12.629392187187653 926:11.936787331655287 937:7.27334400512981 950:15.791532424193264 # alcane
2:5.958167459054291 39:52.184948926755965 41:7.789252725843003 122:8.902748977572145 135:7.305385082492153 193:68.82228244566062 283:26.03546483871164 575:28.385519032523984 599:64.59264590366186 692:20.000328802770035 # alcaptonurie
1:13.149039740344607 3:1.8844981514409862 6:1.4314916603163923 8:7.199385078943831 9:25.066567282607117 21:8.378827469125461 23:16.226562015364905 35:3.255727583270661 40:17.488853649167282 42:2.6675951376113587 58:11.132401665658081 69:3.220551003582438 78:3.883564112051119 81:11.545390804638059 83:3.551335565180977 84:3.10532487541924 85:3.766066272812035 87:3.7716579698423613 99:4.810672105749897 104:4.568536601711259 109:16.54144800982389 128:3.897172877400916 132:13.200528114080099 147:41.274049096456466 150:11.255528052666186 153:16.569725223582154 167:4.352396443490322 174:4.512456586780696 176:4.81428008704311 186:33.26995651531798 196:52.650878772460004 197:3.8781495807624826 219:3.6209646387193395 225:7.03115757434521 228:58.69805892186692 247:13.515816318443191 265:4.959746571636221 290:19.99165553414639 303:4.327259667172523 321:32.484215347755544 354:6.0774936721530075 364:3.201035002703888 369:5.792432927883547 371:20.379268302289933 395:11.26516590765645 436:5.241388403019439 449:6.07573873839175 466:38.94964467505592 723:5.822950849034323 726:60.09440749240197 787:24.193281894101005 816:5.1528201035863885 860:8.39621871741798 916:7.413170298081646 # alcène
35:14.598045718718458 43:6.216924640359056 57:5.863198641724424 58:6.854606720083057 81:7.063307114235098 84:5.6960521837549924 123:6.38548025736779 136:7.797082912201699 162:6.979714955951411 178:7.2944448008655 204:7.973524936587228 228:40.40159780930075 244:7.999899236756737 321:5.925093858480631 359:7.619179593067224 389:7.848935261972577 428:8.905678836366574 466:7.212710609014246 542:7.707681308474205 546:8.228699946972704 689:8.447758121258653 943:8.760398678566684 977:8.41174962233789 # alkylation
1:2.5606990412685575 14:5.982717747257177 199:8.924169799774031 228:56.27486309793861 247:8.556207605743094 265:8.128443655737891 321:6.419402360866846 347:7.568167731245788 364:6.291894979380746 415:8.430918578564484 503:9.293478316197493 530:8.99118452250033 589:19.892989986270987 599:20.354836268531933 726:9.549198106899446 787:9.041385723604773 # alcyne
35:6.547713752967049 51:5.484506542945634 177:6.872169315533698 276:8.594333109613112 707:111.29164959312749 # alligator
6:2.951122498717585 7:3.9003934763424724 51:3.911620009804269 104:6.308191434800348 147:5.0191345986022 165:46.202497141106484 202:9.32498803676072 291:4.708479103781211 305:4.356601731097718 438:12.554526977596721 462:14.668706254774117 553:8.812439076644228 579:15.859889113266595 625:7.895942643510828 814:15.85084258950621 986:19.35478329534757 # allium
6:42.468150026164636 10:4.240928851971849 13:4.51645997103241 14:3.801235916474832 27:76.75202029213276 54:5.234526893080191 73:65.16378862230601 86:6.3976854408997355 120:14.649942354261547 138:5.4622449456819115 219:4.53126623674444 229:7.0515086542624275 250:4.877793865250612 764:10.765921180957754 903:81.78547624781812 942:8.293288206486354 # allopurinol
1:21.914038732536937 3:0.8318138223297923 6:20.187331890737113 7:1.151115211573951 8:77.43461522618402 21:5.76143358540289 23:38.617122334843785 36:16.343599241796777 40:20.081677946436887 41:8.450263755849916 42:5.335483092777472 51:1.1597817981395209 52:9.967653301766555 55:1.743316930102306 56:2.7399923163289652 65:2.141041981692505 71:12.811350646677639 80:13.756157670468106 81:3.099173320313757 84:11.607491696050392 85:7.532670022564846 97:7.7960154763194245 102:9.352853622564337 109:2.1279144807713513 119:7.903679944642337 120:3.6586222066486482 121:14.6054670598372 129:16.512793095809542 131:9.339464442584593 138:3.217596197502603 143:11.000613527041521 147:2.078725808861251 150:2.9641226248853156 159:16.63852125698721 161:3.4421823469824484 165:14.38149571041711 166:8.067372657687665 169:2.012780538072598 171:2.4963633387925803 174:9.025710981350802 184:3.0977878991228076 196:2.3538422011842695 197:13.984705944685613 210:3.2712253380647716 223:7.998450073477158 228:3.132065045284429 236:45.04950693457697 237:7.785098491969721 242:4.1373567233944435 250:21.246982732353278 253:4.166473651051544 254:3.3123906630650963 257:3.3830098861138067 260:4.8742255146174855 263:3.461794642559633 271:17.951079639441616 289:22.34020501802397 307:17.659078149590794 330:5.046873041374454 337:3.863003619667015 339:3.0016001860611508 343:3.1054219454369854 345:4.346072776668139 350:11.266942762596841 354:4.717910123734125 361:5.443316123855197 364:1.9676744560899073 370:9.735751127387276 376:7.117164288597006 377:9.9617266192342 389:10.350276516505152 394:10.328451936718126 395:30.4022813594541 415:3.9143938392973356 416:4.37732636694146 418:3.559697390519725 433:3.673083344186408 434:3.7442008981887485 436:44.65921721427702 443:9.106388759686281 460:10.793299532181154 471:4.573731649863703 476:3.718187217361012 480:6.035778537324368 482:21.93790700356576 492:3.5770222692896723 526:4.144907400476365 536:4.027729974215095 546:4.198662456234533 547:114.89236890096309 561:5.762600827752618 590:5.306445965691498 594:13.207914797963905 624:4.704174182079187 647:18.939432120056555 650:5.393293534254577 687:3.6615049234274335 705:4.18959184563364 748:6.2744041674816495 759:6.944323547602955 774:14.134719861107252 784:9.386539589882027 786:129.0972135166423 790:22.432666582126 806:20.819040232487918 859:14.592944178023412 879:14.508466945228943 925:15.059737680960277 954:4.820650483090255 958:5.413144834622554 977:4.374462970394302 # alliage
21:7.622731657758919 23:6.077006948804361 65:8.174977142679777 119:8.770668745413166 213:8.197906757758044 311:9.589643023210257 614:10.387800192212595 921:10.457228536218695 # aloès
1:18.734046267927123 9:8.632687797508584 12:31.484708712971813 13:20.763102924635778 17:15.719481086890854 21:10.631123875331095 23:13.858446162480163 28:12.455372190706306 29:4.418317617229626 31:11.959769001377094 33:15.67147936354425 38:15.503361509781639 39:11.206384161257564 42:10.170224204424281 46:21.21510605591405 60:15.770520333302075 67:12.14753112154271 71:11.940479009499809 73:33.17924293416218 77:11.866968471919561 85:12.50809109102314 108:17.532411181328413 110:38.983993715223114 121:5.1900327472609975 122:15.681033032347283 132:36.829023290613456 140:4.325358879001047 165:42.00030884106119 173:38.746080955907345 210:5.708349938551477 256:17.248648299136562 259:15.917557842284866 269:5.526085645233866 276:36.81982205587546 315:14.117494626923525 498:94.50627754654661 573:8.629346616759316 648:19.24474044948479 667:8.68452810736964 669:16.970588131319648 715:8.482551701410495 744:21.350378511948986 750:21.71600655792411 812:9.153753921064215 994:9.047914912190326 # calvitie
68:8.083741128278808 166:8.856662874864194 202:6.317958105390602 438:19.175894274586575 931:9.180720291099522 # alouatta
2:7.2151678042533405 9:6.598813474520842 21:7.622731657758919 57:8.037409189682599 161:9.62032994630248 173:10.568328374580062 208:9.57803393794722 303:9.164026559899156 321:8.10013366187856 536:10.242085574986666 590:11.568862754192562 624:10.948019118589567 636:10.480919912612078 652:11.843404466767915 740:12.666839943090112 # maltase
1:3.204471938273673 7:8.371405765932959 9:7.706939570979302 14:62.19419571944931 19:13.733615015384585 24:9.460831894065434 25:32.00049747126086 40:11.365765139061201 41:12.502077251759163 42:3.2788610971196768 55:9.840367579571641 57:10.495708676511883 86:15.02460448541899 125:12.836751115683025 129:5.359521808563071 133:4.634267072360705 137:18.214931188040133 153:45.920320398076974 154:17.81848411147776 158:17.897872779180858 184:12.879761603926577 219:11.248787203013485 242:35.896063116779 265:14.010680023981458 285:12.778198549058578 292:49.19450457548991 305:3.3086725797371943 311:13.555711654666188 343:12.89620152487711 348:18.459749669211217 360:16.468459201147652 395:4.919599105155177 431:17.629198006750453 438:35.25407604396145 539:17.903222301388578 542:14.167309241500972 624:38.25754998137849 649:15.745366951182008 676:15.991746210924571 688:16.01492685413678 692:13.90058503787475 707:14.683455237529179 741:42.92273243979377 772:18.214931188040133 797:44.572309483762496 827:17.06663593457104 854:14.482692854968926 856:16.243973121708724 857:20.530081409591983 876:7.22673070269266 903:17.443771915654313 931:12.746367763036368 979:16.901117237175114 # alphavirus
2:4.250353044240342 3:3.5582648923055147 42:4.416896703053411 57:5.048225758508346 60:7.197846659774638 85:5.574602047600089 96:5.6691429411829315 97:5.711138483224479 106:7.5610961832617765 109:5.167677680719187 165:18.816278258841713 187:8.182003020352528 202:42.7435209603079 242:7.335446479563782 339:6.133767495338102 383:7.9101095013794165 398:8.262008920487037 438:63.95516607202945 494:18.35921136223 505:8.594052556815154 # alternaria
1:1.1770474196064507 2:1.867778041028327 6:0.8844850166072027 7:1.6447480798175598 8:5.801127003234869 9:1.3696835188187007 14:2.246918974640718 20:6.9928417226237345 21:19.268700306516344 23:4.147423370463392 28:22.894860274555285 29:7.87276356800907 31:2.8142771947823557 34:11.853093518978914 36:6.7456931165854135 42:2.0133554765123516 51:5.713890856517323 55:7.097648269269603 62:3.862090310287328 68:2.6217727441382954 71:2.805427941209862 83:2.8592623416338525 88:8.78696829104158 94:3.364747636230046 96:3.1559602603233183 109:2.6899036005812267 114:3.1383843603247437 127:2.893503410059709 129:3.9874428160388957 140:2.5604180492294395 148:30.37812692790334 149:14.763611663705044 150:9.779115311058815 153:2.6985306614886424 159:75.98097806718323 166:3.327547445667905 172:9.79137943413977 177:8.341814369584378 180:4.014452772132454 182:12.936477730271664 184:3.6938348738177917 194:4.190297862699642 196:8.462590731534444 197:3.176349599662391 217:3.783418784273812 220:3.585075330443663 226:3.7515814280656166 231:6.375862957800966 237:3.1900808540677543 252:4.986376664126328 256:13.426382386707203 259:60.22842377002546 265:37.17720284298843 276:4.492441581622184 290:3.766318229004883 303:9.899387525914543 307:4.359143116254835 322:4.264933545032499 343:10.079245095612489 354:13.42991156844344 355:24.528703025269103 361:6.072519675067692 370:4.14493439934083 382:5.067452165526002 386:13.426382386707203 395:3.56121287407937 400:15.073448398803496 415:11.774025469248427 426:6.583647597465927 436:29.068805703445346 448:4.807634773677586 453:14.069186722660591 470:13.40878427903152 472:5.860098855196632 491:3.880143800843317 494:5.158493974454894 496:5.7383522600447945 526:12.251283170248726 530:5.070467307502424 556:13.440518339149586 588:4.499089826456645 589:59.28055217928693 594:5.86238553676009 614:4.782887003891447 622:4.642141791198805 631:6.600332952508308 653:4.736879964654265 673:19.441423565807536 680:7.591903957165566 685:6.077630539050269 695:6.317053296891813 696:8.398639179539177 697:4.541762010545167 710:12.674924583389855 723:12.917862263133108 740:7.017282376490928 788:6.129498047262626 793:23.90555759911291 798:22.21261265706881 805:19.088321573168173 816:4.4261815882672515 820:5.068959131596176 824:6.8617779613246235 851:14.3004794557046 855:15.24925748665791 856:5.321875099268962 870:7.406247970401014 891:3.975752664746132 960:9.66909704880878 977:4.993604189030764 # alternance
1:26.62278328896872 3:0.20427614496411411 4:11.80228501706191 6:22.4808082013511 7:0.4119534151235153 8:36.34418595165544 9:32.85844291621943 14:3.778069873676719 20:0.8295963415883095 23:68.3987369024177 36:11.930987342021549 40:1.4348616641716134 42:0.6639979792273836 43:9.79066571229869 47:17.4044554368449 51:2.6477097257139035 52:2.5801717124288177 57:1.1012121986952852 68:1.134901296046574 71:9.491338880840184 72:1.9749376628088686 77:1.2585298243971854 81:12.202767999395784 90:1.1003246617029072 97:5.622075687481782 98:0.8365156704456292 105:2.95691899702128 109:46.43031655293705 114:1.5701369411483097 116:2.614928810598891 119:1.6653380041271086 125:2.043510161956613 129:2.32930295983399 140:1.0850610029827137 142:1.9310087102805973 146:2.800078859723115 167:12.032830563267668 169:1.0920776223696194 171:1.5144023895748975 174:6.802898986331981 177:1.3394755995956056 179:2.570252126564252 186:3.0778136301935484 196:9.85933803834434 197:10.624192225362846 200:2.3071727707883944 201:1.8548343150484492 202:0.14111914001112508 204:2.8690159598924834 206:6.864259559845901 208:2.346310496882688 210:12.73759299404934 219:9.862104241006826 220:11.86809119488226 221:7.860473111403703 226:2.1142103847998874 228:18.630878885122755 236:67.86448669507782 242:3.0437410607755524 250:1.6720711915971511 253:3.071677960399711 255:3.530310726762093 265:2.5586092730022916 281:3.2255062285642664 285:2.018415688545483 304:3.187023233154271 311:7.238612514101528 313:10.062064347645071 315:2.180860815004913 316:8.225246143667245 321:19.755970658427724 323:6.865769890422702 334:7.533153122126818 343:12.222225068541917 347:12.222225068541917 357:2.9997611682980554 364:8.621248218960275 367:4.172869631317825 371:6.987221598989482 382:9.319538051211463 393:2.319342327157924 396:14.001267261008044 402:9.170008793283161 403:2.836835110067982 414:4.238464700128026 415:29.573728231681205 431:4.243241945872537 434:2.66854116032908 442:7.36532286625175 443:2.190634947802747 445:4.046258971907072 447:4.120708712162078 453:10.49076152503529 457:20.38516169478179 460:2.9614973567921803 467:3.3976704021259505 468:2.880976582129309 469:2.528562059448396 471:3.464261874377877 480:4.893620966351947 487:3.256661294810337 493:12.195328286720523 494:3.4291322700679245 497:8.952420883177368 507:3.1532514667206346 510:3.2322305632014934 511:2.6260657910063268 514:13.991113745507068 518:4.3979078283458275 526:3.0509839047179543 532:12.026598189986519 534:5.260655458869493 536:2.9387317322557207 541:7.032895905226717 547:7.810700087572077 552:4.182096451364244 557:4.336474101763808 559:7.960084796221946 561:103.62801855539364 573:4.962927379054691 579:7.294553873083268 581:4.863251449408856 597:12.825287706445852 614:3.071677960399711 617:3.663497968156189 633:6.2041446396909965 649:3.35225390702327 676:3.467350633586363 687:2.590154321699691 688:3.478204907390959 692:2.509423635769926 705:3.093872648844096 708:3.230883561073075 726:3.868719581940265 728:4.136425218641299 781:33.34323095263433 787:16.512359357741094 816:8.047726300810943 837:5.451914872002583 848:16.389993924963594 854:14.531867313876289 883:4.272171799258365 888:3.7286941002194802 900:4.22657620528458 920:5.002167504549486 926:2.4236549526993003 936:5.187657963735829 938:4.328937957341409 956:86.12964857486408 977:16.132631806406703 980:3.913968947635394 # aluminium
4:4.1395498885209765 7:16.17845257719076 8:3.3447115756972807 10:1.4599716886420535 16:5.634169319321059 18:7.665096971544179 27:7.170684316320466 29:5.247574765482461 39:1.3021977067400194 42:12.923115727408682 49:8.030217677683952 56:6.604246734196354 60:9.190246844477848 62:2.559957202951284 71:10.595909633459991 76:4.796139178859363 78:6.316108038362639 85:6.087913906839232 97:17.957517191171913 104:7.654219750849633 109:35.356248158793655 115:5.850460314298681 124:17.59346039988594 140:5.075285352557224 142:7.048427738740289 146:3.1595714313674974 147:1.4463493151881264 164:6.509173091371914 165:27.498669932382413 166:18.508574352883453 167:2.3518305926536933 169:5.092600785455173 177:10.791636250074156 196:1.700259422954124 202:107.38458413450184 225:30.599792687499505 226:7.45512076491269 236:18.199150277154082 242:9.457945687467394 250:6.463716509420623 257:2.6762543210550946 261:9.374840348086272 285:7.243109823435202 290:7.4845761114419656 305:4.037636770646043 311:7.985677701244333 314:12.912263709771558 326:12.338973167993865 334:21.972305892459172 358:14.172055901190056 365:11.726890384330872 378:8.956162209172856 390:12.679791893330737 393:2.667602002597558 394:39.48825305826302 405:8.320882917517467 428:27.31265631242952 438:167.82936523480066 441:8.696514184802373 462:6.913958543782434 463:10.717582121670537 477:10.692736569285998 478:26.61676078326034 500:11.863815743008896 502:9.542951808523535 510:9.855317052039515 515:7.458055259112018 523:29.493533431161786 527:10.612228761201374 542:8.57428787426774 553:72.55119869650098 569:10.793109888845043 579:8.042304202427143 617:45.42630167198883 618:3.591132912692077 619:14.045991942896771 676:10.348058154434957 722:13.637948176518558 749:5.654687506432113 757:2.8812410733279243 768:12.982242253116093 781:5.96185090321582 789:14.65620965872828 846:10.277664939133409 911:4.425529621389108 922:9.699942815921517 931:7.212864059327922 953:13.683798543415117 # amanita
1:3.890646338177146 2:9.701449314037541 3:2.8282958737882877 4:10.218202249397418 23:20.571283998627592 25:44.553030218692484 27:5.3708097913729125 38:15.368764470836028 56:31.61901701282778 73:32.89972361074833 85:12.374695664946756 109:4.400847990669813 118:7.250352255037785 124:12.46269185285945 132:25.587304808992624 133:21.771728598541316 157:6.444852383048916 160:16.1054081449634 165:9.280828384293605 174:13.922818739680181 199:38.66146133944723 200:5.738166507557786 289:18.241342908704887 303:5.376456525994215 319:17.89750543326856 330:17.794839271022994 402:38.60759774727086 405:14.734885083041247 409:8.051305853925104 441:15.125097028729977 503:7.173611375228197 525:15.991362982697229 594:82.42393412885423 609:19.010760797689723 694:82.51012372666229 707:15.515432434800704 728:7.707844841757327 838:20.648385730331565 901:31.599417218435818 931:13.573818053921551 965:23.602913406446678 996:20.744779375182276 # amantadine
90:6.176913148010377 138:7.508833513520467 188:8.02829417609287 202:4.487408672736482 271:8.17434974498397 291:5.926637564221251 305:129.6192582097723 363:18.985789687454915 438:36.54343866722507 449:21.11866352676688 555:20.264674631162695 579:30.373007806435254 617:9.15032246553955 709:9.848054016331742 966:7.469975615082158 # amaryllidaceae
2:5.544127606620271 3:4.832178676992906 4:14.540039949017794 5:6.3878611995745604 8:23.114672346350524 13:16.391654916540023 15:8.051825819052196 33:8.47697691854204 60:8.526582388452834 62:7.737258899323742 110:8.93468085918772 117:9.711605493828152 129:7.868858294651526 193:9.536924379723454 251:136.19298106216274 509:9.85708013701845 686:10.583362605263643 743:52.21082190124338 751:27.5054979318687 770:8.675386765435988 # amaurose
165:40.30708589148756 542:9.496548711287224 # amazona
6:2.575787074765417 21:11.057152697271995 23:2.7026773544670966 36:4.049255609203846 71:4.795108396518401 72:5.632561516514877 104:5.8973681290387425 123:12.920257187382758 129:6.038780635591707 169:71.38760635900611 200:6.013763932171111 202:15.21436926460311 241:6.4259051709713475 308:6.18109331073282 322:6.325645391881633 418:6.223622231843157 438:11.715146856399269 477:7.457494066878014 486:18.33152199467968 553:8.396292706516522 611:9.846393768900406 629:8.063798276731598 692:6.240899377824683 697:6.610505074168283 770:6.837941215801754 803:21.4608745621297 806:17.791793775910346 811:5.971380758606872 931:5.66730054896254 966:5.822995187877105 998:18.49837505831793 # ambre
10:6.6362352165978225 109:6.675998646428019 115:6.959617487032126 164:7.3159864374961305 291:6.302300975312992 372:6.556630234093227 407:7.321389351838735 427:9.156929538683821 438:6.474312277599367 715:10.742354620858794 # ambroisie
1:37.454121977868425 3:2.8282958737882877 6:2.328921875808156 14:3.9210984107723394 21:18.227652193272352 40:4.711031516457336 65:4.415577338872298 75:12.789837195865971 78:4.923023507785133 97:4.937527959814042 124:4.845733724619636 127:4.618175276415224 128:4.9369680123578155 140:11.27006917558089 141:5.949365286426853 157:6.444852383048916 173:6.758639967535229 215:5.189481900106947 261:6.507504021060657 344:14.773973961131565 345:16.34681729677232 388:7.59806281459797 393:14.300863183052417 395:5.320731977210942 407:5.029934972273652 408:17.295574759545296 429:15.994040374227168 436:6.304557247951794 440:30.505524163872217 442:5.859890416772695 452:5.89759500630111 466:5.607690153652744 562:16.786257658293074 579:14.444474506219041 687:6.054258119881639 797:8.701981683956097 835:10.316998277195072 880:7.3893288198131355 909:7.910831328613784 918:7.508911850466048 945:7.615939599164913 # ambulance
1:23.30962798137696 3:5.064775025473348 4:2.183369109508315 6:13.210281209866613 10:2.7499725382611206 12:9.307586129430776 14:2.3399791235479026 18:3.9581215474835663 19:4.204676012126298 21:2.308069446268311 23:8.680992501614282 24:2.207538216634266 29:2.742678358142381 30:17.507912473299786 31:22.336810521065516 33:4.674879633167235 38:11.910845990856515 40:3.0788886610952035 41:17.26238947726126 43:8.621676322351819 46:67.61588651763884 47:3.5306099679642386 51:1.7412489365645394 52:4.361702869092442 53:4.863461215743726 57:91.32020720946294 64:11.032228060227954 66:3.1692311539201974 73:3.726300731957468 76:7.593823999222754 77:8.343364327462417 81:3.796215331473091 82:19.8385717446569 87:8.97865117283128 90:7.933802037018197 91:3.778475818644526 93:709.6818003798892 108:23.336971427265826 119:3.3470009662702727 122:4.679513320412761 125:3.7742446575822233 133:3.3860200087679453 135:3.162296589712955 136:4.500555279784996 140:2.6558330660909815 147:29.21370733029731 156:10.311309189591336 161:4.148251783754022 163:3.6141090239977807 168:78.17428505370775 173:21.743689895256413 180:4.116416256797604 187:5.686919067541148 195:5.182305813489686 199:12.961326134832934 200:10.829373804943913 202:1.2355798755535639 218:12.87917625338424 222:13.036172638406985 239:4.177126076039717 245:12.553579541817486 247:4.751648892810204 257:4.08764855498931 263:4.168327573941208 265:11.3897491669481 290:18.053608421403265 294:61.08917189410792 325:6.365676179124895 350:5.004353480277463 366:26.948377136019108 385:4.986493299253429 393:4.0784387180431345 400:15.28792433112059 418:19.30016542761502 420:51.988500321867 437:17.762792182718655 449:5.443863355926131 458:7.616681121806733 466:3.9387018819288264 467:5.229937783399618 483:8.188794980275624 509:24.678723171009437 523:15.007862223465775 537:27.793905007992006 540:16.947627371105682 554:32.86652960382445 571:5.2819974205176194 576:7.681815288892381 591:17.36144594890232 593:5.540331250560247 596:17.916582812867375 608:7.600729046955909 656:15.74331226324189 687:4.372471449616417 704:6.102894539418555 761:6.2377126710263795 790:6.028194269814403 831:5.91572825476599 873:33.037563982045405 882:6.256243152822821 915:7.885111566806707 918:5.80106069058481 967:7.627388168543351 975:18.96316786459275 992:6.834523326629359 # aménorrhée
1:5.516910492636049 2:0.016276571501367625 3:5.975924955885734 4:0.14679502078340234 5:1.0983628491919837 6:27.031785785472735 7:0.600576772005078 8:1.5951487515126626 9:2.488025098951568 10:0.06378995355000625 12:4.076082547999142 13:12.703982853778086 14:15.342131117825222 18:3.867118038442891 19:0.61350774362644 20:12.538075855866582 21:9.652200101582711E-4 23:77.37263908664995 24:2.1283621148000798 25:0.05878628961845055 27:8.206413266449514 28:0.0035114396986063254 29:0.145201790424897 30:11.167387710857675 31:6.733886015848879 34:1.1153337269834274 35:7.690163207148202 36:94.60836069770056 38:3.0879071380798058 39:4.960872687235344 40:10.309814816416173 42:4.404280351956998 43:2.9649189139913243 46:0.5253281394213186 47:45.92384738394867 49:0.5539328889744242 50:0.10401907541419007 51:95.04671008670705 52:5.091981338718347 54:21.93695995650383 55:0.3360270907303615 56:9.596969219649694 57:7.728764439758256 60:3.3763655699117088 62:0.04760819413468101 63:0.8092346112479301 65:0.044524593125458076 66:3.5224272588623013 67:0.363976912774035 68:33.41245070339 69:60.843560425531486 70:1.6818993483379535E-4 71:81.60574141161996 72:18.122532713659723 75:0.049216402915948955 76:216.46028920684742 77:11.630387875181974 78:6.168617626655575 80:0.011116321285311266 81:1.4972992696894416 84:1.5669105380958348 85:24.20810113619821 86:0.054274671205047295 87:1.7898573751306195 89:0.5365977976981465 90:90.14479775373023 91:3.352238552406353 94:79.97104415996391 95:12.058984300422075 96:0.6626730235414036 97:33.65676648586866 98:38.316010087930906 102:0.47968395680936915 103:1.9462877313300668 104:0.05035707959534366 105:0.04058373946192094 106:1.6357831994031393 107:24.90727482985343 109:0.17626662569472745 110:0.13519879154455477 111:0.7414369400439601 112:1.0680946888140614 114:0.6398690786857558 115:65.46150956207512 119:342.23921803116804 120:2.606922861825131 121:4.597920882975264 122:3.278897422812469 123:0.005118747372169839 124:14.220632609637518 125:0.2589640499325414 126:3.3576906189444133 127:2.933249796289288 128:0.7142445067096085 129:65.46969828755009 130:0.12562516060773707 131:17.053529776849658 132:5.8457533905574754 133:0.3221850796829001 135:10.862695755217894 137:7.572450803836232 139:1.3848093474513359E-5 140:65.81880179018394 141:0.002461474089463115 142:5.247869081006148 143:1.3663337495177699 144:0.10154741947240165 145:0.0245209079760269 146:0.014227447407940312 147:37.545218526191874 148:1.4471829686824371 149:0.6085655405172187 150:3.0165040320947583 151:0.47965954914035236 152:0.3001386904552396 153:8.473562400471364 154:11.447695261626702 156:19.062181334697346 157:0.03848410529334245 158:3.3970900133580093 161:2.1559514202668595 162:0.13107535905567 163:0.179927723541357 164:300.61551687412907 165:75.1602799542419 166:27.111527992423994 167:69.78961133762247 169:362.8531735233794 171:0.0068525106658648745 173:4.161849328725999 174:0.06552597560625259 176:2.248741525123411 177:33.191912422545066 178:0.035396013588096874 179:8.056190523944505 180:0.01765386558104749 182:0.16392734488729102 184:0.27301311636173997 188:7.262285358367455E-4 192:0.40435182858145713 196:7.338316864490695 197:0.689516738866125 200:34.33353647971816 201:0.207754609983774 202:996.6479506956771 204:1.1180855295014955 205:7.553404444078439 206:6.334178935772721 207:7.430915493479486 208:2.076609814461968 210:0.04530540328866993 211:15.284385586069142 213:84.38990127362186 217:0.06935270195000584 219:0.3910763222240434 220:30.017598186839834 223:0.0603791522487861 224:0.7665879283304586 226:0.0794356691989314 227:3.0781828134620772 228:0.08705518608682973 229:5.167532520027734 231:0.8489478173170288 232:29.033800281514438 236:0.34731220974655996 237:65.76843627643157 238:4.392876177195758 239:0.009943093194451516 241:60.56049166551047 244:1.148738368157976 252:1.6533187614891378 253:0.0674441000278998 254:0.035737458190983215 255:4.906495712572759 257:6.9714839933746235 258:1.390673313158762 260:0.3347194840176191 263:2.195777340272287 267:1.4839086426386163 269:0.09888604604262016 271:0.009784013196688576 273:8.237274897922271 276:0.013964296132616134 278:0.42750236042754286 281:0.11252822762143151 282:0.14494373399781654 285:97.97785036532423 289:15.402523343109712 291:102.75871263229679 293:6.986997831778245 294:1.281799620425948 295:4.885856273155308 299:0.33840073938424037 300:1.3738078550113288 301:0.2387319647221953 304:1.543365769002627 305:456.8234586106885 307:0.8782859768060393 310:0.5968072808472076 315:12.572156081520564 316:0.0168611316126904 321:0.07145887230045347 322:2.6028179287117226 333:1.0429281144549214 334:2.3977442744439768 337:2490.0029980220706 338:1233.610758438154 339:0.20821384453036215 343:18.974416437205253 344:2.4747147197297967 347:11.82345869263885 348:0.8734042200178059 350:0.09911261886392272 351:2.492355079022314 352:0.184150137493353 357:3.575111091511386 358:13.441553167290182 359:0.7368379840157192 360:5.325493720202781 364:12.401795376286755 365:0.5422340012874703 367:0.5668682152186182 370:2.354519711725755 371:9.607024160272353 372:80.4488846677778 373:0.01321521337082319 375:3.855883587104708 377:2.58442343132453 378:16.81011893338771 379:3.894976198668984 381:1.0628926388464524 382:0.1530615879674447 383:17.250300378644027 385:3.983676935245327 386:2.1522447157167814 393:6.9341821240637 395:0.18771409260448768 397:5.777842258977154 398:19.1928895686509 399:0.24598352250459937 401:0.26711597383572794 402:7.509166806008272 403:0.019269402310910393 407:19.07584857896008 408:2.2839739859690527 409:11.952012026364445 412:1.6893048255943723 415:0.018345666339723867 416:0.128924769130213 418:11.028723506913867 425:0.12656233442469453 427:1.7232451362739092 428:0.32385521678449863 430:1.7740088467340516 431:3.1803759521917723 433:1.0804233698737815E-4 434:72.02722961264294 438:179.6502181134476 441:78.35108636667924 443:6.3677807818889605 447:0.5355536931529106 448:0.07366295407626564 451:35.809692813138554 452:0.005862737091326427 455:0.06649204900259181 456:0.5781180855296216 459:0.15466032217896247 462:13.716507897168356 463:8.871738444570363 467:4.5661955866675905 468:1.1333237205716955 469:0.713486910861612 470:8.685789137248781 474:14.334025032007506 476:0.8438190781997547 477:2.1987086413829373 484:1.6909319724820995 486:5.897793684034181 487:46.11629534863929 488:0.2423386612505824 489:2.6471659882163 491:9.558884805154873 492:0.0016961927554060494 494:4.646506528788746 505:0.6011933582666814 507:10.734641069809696 510:11.103633704985434 511:15.577296788132974 515:299.22188202310303 519:1.7023229600308811 520:6.438471974114571 523:0.6175157518582426 524:1.9857890983939248 526:27.8571339787814 527:0.2571504682843555 532:3.886958189002794 539:0.6933969552663963 541:6.6762751163908 542:599.6707586908499 544:1.367128852451955 546:6.908600528569833 547:5.434297446924658E-4 553:17.30697782854151 554:0.25790747773952577 555:845.4549099761689 559:16.042664831502904 562:1.9211543601864924 568:3.0759603594685117 569:9.005470164317536 571:4.693183117210923 573:1.1040384282243578 578:24.268887014114114 579:10.40318991690098 588:0.014761748235677833 589:1.1084793115138785 592:6.749123479206697 593:5.334711312282232 594:6.432476856263441 596:5.707233603587732 600:2.6762014861401995 606:5.452037480406132 607:0.24818889685971515 609:3.623855875006473 611:1.8892615789457468 612:0.3984402842212885 614:1.3844912522433306 617:2.2462417383420625 618:4.128164067044369 622:0.036894962934245414 623:30.968638718822813 625:0.2854214614116504 626:2.3058421370074367 629:0.5895585409557734 633:2.1113835213225953 634:3.876561490331532 636:14.80765932785638 637:5.532001492498868 638:34.94984999608082 644:4.727758819037727 645:2.0315649226052046 646:2.300353915330154 647:18.573199486468155 648:0.8115701394417438 649:4.450727743692006 652:0.736147810491592 660:0.2694543198739894 663:0.5133528431604837 664:0.027185755274006983 665:6.659923046730799 666:1.97408693044179 668:0.36307834096214725 669:0.20404884892657157 673:65.51879883603337 675:1.2682552590543834 676:1.948589046579945 678:6.471441669035992 686:4.241575634565371 687:2.6130920932875497 693:3.21727805774394 694:49.50131631327581 695:0.8096471181401562 697:0.020378672560894248 699:6.345392479786044 700:1.7070145413805626 703:3.4320955863971934 704:0.6070848627503107 705:18.76696670687012 708:1.605045623126265 709:3.3199990858372312 710:1.6299775718605678 714:7.007398564228368 719:1.2929635954258165 720:3.1536632877633024 723:1.7939194791111304 727:5.596781059615836 728:0.5449256601262913 738:1.6426544156520335 741:0.91354223221188 747:0.4820914844124198 753:127.79723491593306 757:11.218789064647146 758:3.572289568586639 762:0.12845004622622538 770:3.7058254088659677 776:8.11916194146682 778:0.3534312013044681 782:2.2020763402993055 784:0.024232470798666014 785:4.790919788244858 788:46.2266501535072 790:0.562697897271419 798:0.20924261802746688 801:1.2058840504059363 804:0.12422771572310991 806:2.2302763987882575 810:0.7757612949449897 811:20.790708705546475 814:153.64313872730162 820:0.15359329041496436 823:0.15734914180291926 824:1.1943947714147747 827:14.625442522191072 832:1.7421684926495018 834:2.2302763987882575 842:0.2655651738843174 844:6.483385085650581 846:214.54150678879512 849:58.55194423815694 854:0.010782988233820854 858:0.2178749700141965 859:4.097765075136312 860:1.8160904223529757 861:1.5070724341149604 864:522.6474747742302 865:1.111939790588801 868:0.2961606087883293 878:0.6085655405172187 879:0.9398275741474121 880:34.924557597964494 882:3.423300405546458 883:6.8797209619950115 884:1.5158900468297576 885:2.477348903896516 886:1.3704635977284219 888:0.32118070885867817 890:61.624664135226006 891:13.497944301098334 892:0.2046931893304062 903:6.5601259306677235 912:3.353980525514892 917:1.4787762251563934 926:0.008382625045508518 931:9140.519460377714 938:11.428687497377457 939:12.028792817925552 940:1.8304140694018685 942:1.0017869606888388 946:5.265126451646967 949:12.035927117142478 951:0.6656242245426603 953:39.30543641615032 954:0.3089154496704326 957:0.11873689798855946 958:0.6342234614312393 959:0.49192009949100435 965:2.5912125348360493 966:6030.968142009551 968:25.101580137004 975:6.667755412226168 980:9.869531196310874 986:19.645487620109108 991:5.298332558885255 994:5.159553692332858 996:15.330564635469903 998:10.142774438400574 # amérique
1:7.682260198506838 3:2.7142070135999408 8:3.1856943214993 9:2.8120982154042915 23:2.342396738617513 29:11.207599382755582 35:4.155410774221823 37:17.785997285901804 42:9.788663720682122 79:18.232724632802647 83:19.994537760598597 84:3.9999317548954574 109:4.279387010409893 128:4.814152088933687 129:5.638837237216181 147:4.224229245551556 153:19.46521482652466 165:3.1812129216971194 176:5.7473414185882215 196:11.8154978362206 303:13.285842420385213 321:203.88634233387432 429:15.737609817159045 466:13.753854933415177 494:6.837621460500141 541:13.912008500949947 542:14.74237646019823 589:15.256863933459709 704:7.688098397129195 708:6.626042704551591 793:7.458820932347219 956:7.4832631606075095 # amide
36:7.115653997329311 42:6.9891054957001035 142:8.692069986479734 176:9.267727718749862 228:66.01841222014052 364:7.571828078197997 977:10.20339731411966 # amination
1:41.83604964224763 6:3.957280259164327 8:0.5596513557427301 9:2.4223259097374727 10:4.935224442646408 14:13.247840726703037 21:0.9558402200019013 23:52.932136110128006 24:0.8767670981574746 29:4.920924160382455 35:1.2509672111852976 40:10.620422575361182 42:17.387592668284604 43:10.381101559056738 51:6.475038033829479 52:8.11808968821441 55:8.461803617027453 58:6.6054236013895515 63:17.5297884079635 66:1.680248440325157 67:1.5308362471130168 71:1.44826813265035 78:1.7785601118655217 80:10.998214636745741 83:181.9744092791459 84:14.02888634011602 96:11.15855312755137 110:3.48853280875983 119:6.109598560700403 122:66.25259610912704 123:1.6698136494324824 133:1.8725108384338964 140:1.239394801626265 143:9.132907883284448 147:14.9123461994045 150:6.7219941263909595 153:298.4804697954973 159:2.552283311178676 162:6.83996937053678 165:20.744360517604207 166:1.9092838407316068 169:4.767863053251402 172:6.733741735666125 174:13.117525709408467 179:2.758683614130016 186:16.13596582323118 196:16.120562177304514 197:5.968065589993816 204:3.060963337671416 207:2.6175855775570867 208:2.5316324923774696 209:3.47451133495838 210:2.4066216686136603 211:8.123906665348663 216:13.34985292782189 219:1.5535569896658141 222:9.67767150125173 228:84.80118855069846 236:1.8426012932714584 247:8.892715391354013 250:45.9330469393838 263:2.587863503381231 265:21.533075936698108 268:10.932329436017787 275:11.473127996953732 278:4.132388385878658 295:10.104040170753725 303:18.982102209967564 305:0.8181982922076145 311:7.63657604514232 314:4.913178387416092 321:176.0484986468963 323:13.214776142260027 331:60.196041192248316 338:2.4434456447651156 343:2.2498275803337275 352:9.89734132703363 357:3.1930546499034858 370:2.661528917296228 371:13.40249343780792 382:3.5385200616590615 395:48.519817816697255 397:2.9714420715812415 414:47.941582898305725 424:3.9643517340983125 427:9.668792970094902 429:9.18184538087242 433:8.162928373573088 442:7.76414496715528 449:10.270351643476978 452:2.636028440132159 461:3.6430138806557473 469:8.007438139612054 477:3.8311503253323234 492:7.968200437486951 494:71.6466313432088 503:10.322766714423334 518:11.911519059858815 526:16.050056197884842 538:12.670004799428778 541:2.4449371268128655 554:3.7938965455578346 582:24.400619860798844 585:10.455257679469204 589:15.44060594722998 596:5.876567230382849 614:3.2656677198374178 652:4.642988307845731 659:5.791150062939756 666:25.52496920624873 685:4.518838926977634 704:136.29948133463603 708:9.495523490702308 715:5.0246852117919865 723:3.5589244030924165 726:45.614622571285565 728:11.374415500765734 740:5.441778854427059 741:30.598877282746695 749:5.474806283506458 762:3.4689343785760163 769:13.80925693846951 784:2.501160223167502 787:33.647127403972505 816:46.87487066723665 823:17.014728563995316 827:4.175406479415179 831:4.258109044419097 854:2.962131415313734 901:30.52331281451446 908:16.8113081725273 956:19.177419721623032 973:14.13595931822423 990:4.001614500580619 # amine
3:15.326773574953918 21:7.223675406668309 42:6.9891054957001035 45:24.43531311703759 48:8.683726724506382 75:8.384269241045699 122:22.714310484084415 303:8.762999737582064 311:9.188292571639234 313:24.498773878432072 334:21.858041151988424 411:11.602984221614491 758:11.477553130980779 # amiodarone
4:36.436083138381434 7:13.889881143519652 23:12.15416588709896 34:20.326917865887584 57:16.07522970125899 68:6.6005903915303925 73:7.686357861076654 165:13.999129674554508 210:7.94600504800579 323:18.78162181342633 550:23.612538069930974 851:22.805898951826304 901:24.192320627321813 # amitriptyline
156:85.46048287702011 165:13.58111851427871 305:5.746005044617261 434:45.36175245715962 # ammi
1:25.44157090893357 3:12.131611993550626 4:1.4897576174792717 6:2.7199410314358783 7:1.08423188522717 8:4.491838448428801 12:7.690956354365163 23:20.45286594823628 24:5.384872363757332 27:2.931213344379657 29:2.0083603832478176 39:1.8435743962026654 40:7.180284503045339 42:21.54314324816315 43:2.2520315904904225 51:4.4087470988339446 72:2.919448528339116 80:7.432573105775164 81:47.67482185591082 82:3.643275432249387 83:2.210076646611461 84:23.86881160607057 85:7.357898232074922 87:7.369049671828369 88:2.421202351039901 90:1.9446877593182255 109:25.290509803608728 112:17.896316972023634 119:2.582069222409822 127:2.2426991891822934 135:2.405576112082704 143:4.064471045050971 147:47.57536152980309 153:2.057416268235986 159:3.3386173693137655 167:15.160745384083562 179:25.020789749851165 186:4.08479831405754 196:26.564214276075408 197:7.581444939692537 202:0.6613656813631829 206:3.1429441620741256 208:3.317013940126885 210:9.000515550287371 219:2.2743252012364397 220:2.907767464867288 223:2.626507984280119 228:47.92346117424445 244:3.892338219251471 247:10.575372028195838 250:44.40917385856029 266:5.06482843985419 271:3.755439247799935 293:5.3530586626812235 295:4.54464421805116 303:55.99378462748836 309:4.835985800721942 314:14.266858035534469 320:18.060998748186087 321:47.55867347604632 322:9.799417761198955 343:3.020847524992228 357:4.003609512935019 358:3.2786420933203084 364:62.75020772754031 367:22.1762977348895 395:22.166111994934866 413:6.533300904321234 415:3.8269889896056304 416:4.288797673823331 428:20.797881328503166 436:3.813763270500136 460:3.963753429599645 463:4.670473038518336 466:3.152658007662063 476:9.926306300861231 477:4.658197187585568 479:4.066999451670662 490:6.110540139020586 527:11.953105313892133 561:44.491072687855635 582:4.232486639508556 624:11.946129811107973 625:20.54737364869892 647:4.072066932265322 676:4.487991187125519 705:4.101484607873332 709:5.368307439557938 726:30.61694261714726 728:5.174438902139154 784:3.2851127717042496 787:28.59445000063676 804:19.291954476649998 831:5.093292794657435 846:4.453252993669527 870:16.127167361609533 891:3.2875456268818626 895:6.218796903825805 916:5.944907078282374 925:6.058606428054306 927:5.043222195913254 956:51.9778199835615 977:89.0007715922476 # ammoniac
1:19.627327851624308 4:1.343164157466873 6:2.433089690193544 7:8.239733094088407 8:8.401781010267491 14:1.4830976417925896 23:82.84117971391896 40:2.162480510341324 42:1.2732194096513483 48:2.6938472505707023 51:0.9592103059254494 66:2.2472302423398824 69:1.7515940455719936 73:2.77564313075981 78:2.3520322122576203 83:2.048189086863478 84:5.69535822483892 85:2.243968750668113 88:26.450605326424775 95:2.019185639647295 109:6.229624907905955 112:3.6475419894267667 122:3.6965695148806077 127:48.2714927811721 136:3.522459572601572 138:2.9593768627759407 140:5.9638862627972165 142:2.7013406358674295 147:31.060935728748184 153:1.8981399945890916 156:2.859046588386502 159:39.92290237984024 166:2.490682463587599 167:21.741639202227084 169:1.7781170278922245 170:10.422171662519428 174:8.48282818001585 177:6.595121346153431 191:11.42574956515645 196:18.740157066297122 197:2.347038871342856 204:3.6886776346092334 210:3.012312347403317 219:18.74400614675423 221:3.4582000084433377 228:22.11499822538344 237:2.3600559322795323 250:13.411281338611342 265:3.3651478197711415 267:3.9736538566789297 276:3.6148826066716127 287:5.556530360086676 301:4.394073508217546 303:2.7651879680254754 321:53.93249104293629 356:10.886592477004758 360:4.535977569220671 363:3.434704750185398 364:23.44073999926725 384:13.180377235570381 393:3.1138386112712193 395:2.7139082444619023 415:17.33683931791117 431:12.930222448806232 436:9.933378870963974 442:3.2150599258999453 453:4.75740240615357 455:3.8948540647757954 457:3.289344973368614 462:7.843024269680752 466:15.216906025072882 553:13.521857685048719 561:5.486585936383426 656:5.471714639954033 663:12.598702369209922 673:3.442501039910417 693:3.6696577905097416 703:13.238817735611459 704:12.920346441944988 787:11.154441533022064 816:17.027922275590694 870:6.491770964763645 903:31.052612904369973 916:14.268087786107323 954:4.548613822025494 956:260.3659033439374 963:5.565845719219325 977:36.40277350949675 # ammonium
1:84.13324976415751 3:5.215602178903257 4:2.256106726695748 5:21.77328024558233 8:6.152708174609604 14:7.378265680978088 15:11.405375658656975 16:8.65103233047383 18:36.173408922915655 21:7.309387082743724 22:12.713121454620882 28:78.17742199995304 31:8.595933606519017 32:14.252777512391033 33:4.756349103786188 35:14.499523157937448 38:20.55815232241925 39:2.6416857413482653 40:3.1562918173525527 41:10.065815147342516 45:5.597389432987993 56:24.872802865959105 60:12.342310566567209 63:3.441479728259761 80:9.20720797899907 83:3.0334314850443156 101:22.029041969001256 104:4.032730689147053 106:31.739755842765856 108:23.592281307361937 110:63.97124754589883 119:3.4253691643318107 123:23.73210081006158 126:4.796171585466659 131:4.13220613635942 135:9.123453045462782 136:4.581735255102191 146:20.57182614248569 148:5.017095642366161 149:25.183460972990495 150:34.59130020719312 172:17.665859198284014 194:11.462745270257821 204:4.752875924806208 208:4.188325298243561 231:15.906322522976065 262:14.414355029926002 271:12.004000045371502 278:5.869213559297479 280:15.072877680956877 317:16.909632257359764 346:63.2204977866216 358:4.1487767286693344 387:28.702534627453822 400:25.650190106322686 406:7.4360606327339545 409:15.615932685480477 417:6.653668464687492 442:11.238256794516364 472:6.048360209810239 486:14.451647061541355 534:17.250204140981893 535:17.432145493049454 550:15.483798290758779 588:20.585531982072574 592:15.112090908150508 597:7.017270583740487 624:5.514164189772309 636:5.058857321449124 641:9.722356482714066 653:4.922276420471299 699:4.832030219168275 785:28.062346918251944 786:73.42132400450686 847:8.175310041169357 859:26.8574891582793 871:8.175310041169357 918:24.257304334747893 936:7.157942853829014 942:6.786391886756315 952:8.30882360227641 975:19.1328788048146 # amnésie
1:4.246707200592069 3:3.015974872371532 8:3.494868629540131 24:10.68285430423843 25:14.389209633645118 40:4.911015537287605 41:13.745066832369199 42:3.8580833766786182 51:3.4499734648740157 56:5.2757900848727255 57:4.481371973825461 58:5.456356525532749 60:6.617181377943576 62:5.836080463233696 64:6.0430777152457065 66:5.006494313736882 68:11.81825192824206 95:20.917958287250705 106:27.712785035746695 117:7.794644604599108 153:4.608870066295769 202:2.8563298936317296 236:5.199398343375441 248:8.032255398167322 266:7.801304703607221 307:6.349770636009728 308:15.028232951598746 357:6.706674243888299 364:4.417737365678616 383:17.483742682191068 395:5.522637104057633 398:55.21335875266473 423:33.570773325264696 434:25.789668510542707 451:7.697355493000387 471:7.2054121304364696 477:7.384076348718266 530:28.012288472823705 578:6.328716349248501 590:7.956233125254815 616:9.796716712819869 637:9.395513953608907 664:5.934232349102701 701:10.001807846517114 721:7.588617240536322 774:8.348860846347833 809:10.230491543506195 881:7.691037376846924 927:18.391830669829176 973:9.307895612558786 999:10.215402797763273 # amibe
901:26.560647067372937 943:24.279158198107123 # amoxapine
9:10.933630434181852 21:5.06418947307063 56:6.276010046234181 81:6.666652312010801 87:6.005621155975887 101:7.986159903599328 106:18.86916562735876 119:6.192890120395904 122:7.583430171990714 127:14.48036623990114 160:7.862648651026661 161:7.034008239718757 209:8.02014809447739 219:14.552885958359646 221:7.330567692984047 250:6.201101804819136 252:8.005298594681033 299:8.536837200282093 321:5.53222048999947 334:7.158806262834616 354:8.36806256062573 364:5.405866347964931 384:9.167565155225512 389:7.450697593293245 405:228.74691653131566 433:7.278768893441068 436:7.518829598783645 442:7.070434911416335 447:8.913118071801229 500:8.994359962525115 537:9.993975280377324 612:8.658609001394506 # ampa
1:0.7624110346973018 6:46.30266674922276 8:21.425566339114113 20:6.28635411775672 23:7.360802385130246 27:3.256440901957641 35:7.001886089525814 40:7.852368550567435 41:8.955878498170723 56:2.9774402982348147 57:7.014903120441696 65:7.273608322683506 69:6.930779507647393 73:32.06150434468667 76:6.6782131504725815 82:10.645099758114723 84:6.697748625117135 96:8.215620596749286 107:9.783310313380424 109:59.4868023466437 115:7.784893226177527 122:11.126276579549849 126:37.19238139066821 147:7.13668802074377 165:15.38483123844529 177:2.528963621472856 194:10.340505991849769 205:8.87498452516327 219:20.886443922424757 220:9.101183805631507 236:8.417088804055735 241:10.690985190687321 247:11.272568340655845 252:11.95883916496393 325:14.531371873333283 327:23.771793835906212 334:3.8063608265553577 338:9.770141798787213 343:9.340700887700352 420:11.89217215270404 443:16.820730326198305 460:19.386630797309177 462:3.12990635342402 477:12.736917040876262 510:48.97922162633377 547:10.577296933770326 548:15.727463254228775 550:56.42844399589509 614:11.546159179644068 617:12.801830010566123 712:29.450941583338476 728:13.790288240943527 769:16.243666912860135 787:12.22826476525133 816:10.821194928842806 851:32.68099710815006 908:19.257203760238813 918:13.393881182556294 936:15.956725604292894 949:20.899189641859028 # méthamphétamine
8:4.349070407216085 51:4.302956157435865 56:36.36569537600819 64:6.9339293696115325 67:5.704731094180037 77:33.94607064133544 125:37.853636282044064 156:6.568554592450913 167:15.844556492700445 169:5.343463968158682 257:6.85464441623774 268:46.157809676893805 357:42.18892867818702 364:13.417959383426457 422:8.394747845626581 434:7.237224306990033 438:5.276550061599371 665:8.869842174822097 753:8.680012591533151 814:39.408968481235064 857:10.373376088905022 890:8.649345896497234 899:7.810126720399227 # batracien
51:20.870414790622693 94:6.572051810282511 98:67.83338119030103 107:17.205783072936693 167:6.86295649667082 202:4.044781398584011 239:7.319887041997657 305:5.116290438696329 364:5.658249529239567 438:23.870699799311904 515:16.85841855449533 589:7.8232510015400605 610:9.088008385017487 687:7.522670708251424 717:22.037980734413473 846:8.443468555715835 899:8.183794989651195 # amphipodes
1:8.255170839502998 3:12.98279260078585 4:6.00141326203255 6:11.874401505046334 8:14.008775777011303 41:18.114889780172266 42:5.910636065922995 82:46.26117094296914 123:7.079650038079767 131:19.03937778535601 147:16.204915321761508 245:8.917545546716944 253:20.776941150845698 303:18.328778454380796 305:5.942291701687042 339:18.287070318573612 442:8.165987651545695 718:25.607066259448462 764:29.454509007326106 776:24.27511276162027 # ampicilline
1:7.14987731101452 3:5.320317707166097 4:7.148958442111628 7:1.848770258110355 9:22.55610130981521 14:2.4649621832547712 21:7.419743208450571 23:26.2048778916887 27:3.8444041705795953 29:2.871315868478183 30:3.827430480623277 35:2.7977202699906756 42:12.8030715987124 43:3.131335275220794 53:5.001769022481744 58:3.732065624328868 62:4.099138329238435 65:2.929079011985553 68:2.84603150429936 75:3.4930180547601717 88:3.310374189102889 89:11.228099637544075 91:3.9132569131461126 98:2.4628711791233173 109:2.915139913023722 123:3.288915471861722 128:9.511872631475116 135:3.2938818173986175 136:12.003621033924972 145:4.209391460840499 150:3.7913121870008246 169:2.792562857452037 170:4.997922744253494 174:4.032740760562048 176:11.376999923617962 184:18.253394125758103 197:9.4730083490951 201:3.6965707215701484 208:4.243989182675793 217:10.738402536198011 218:13.162941821061915 236:9.634421644184723 244:4.834885945532688 259:4.932477767484303 260:23.832077137672954 265:11.671603043606599 273:11.785898055973579 303:3.8498701781806495 304:5.147140008175971 323:4.064861782221654 324:13.531499987298353 347:45.04831764392391 352:5.39573120087467 353:6.461891103852571 361:6.318615758175349 370:4.383823544825875 385:5.125085128966604 386:23.344066051864502 388:14.826333897149354 389:4.688209518192244 393:4.214413564609855 394:4.677391998916355 399:5.5487782394653875 402:22.280280151196543 415:4.7680134812315815 444:6.610636288180234 445:24.74941995792158 452:11.428568641853413 469:4.442705564249205 478:5.5487782394653875 488:5.5402293532511635 493:6.7588299527224285 502:12.818327558312633 511:4.54825585488626 516:27.19539670699423 525:5.034131568535498 529:5.400480675989205 539:6.38363337066933 546:5.057782753544827 547:4.546245221146012 563:7.191578529326054 569:5.665367099210474 585:5.676327604526107 596:7.705756433601279 620:5.270313786914807 626:5.687351292869626 628:6.362589431079489 631:6.847424270643439 653:12.697888164603732 705:12.839660874313884 706:59.874441940446054 801:7.124683941805317 854:4.7045549793801715 855:6.4868340003323794 859:6.797709221055647 869:23.74029887119058 881:14.601606567700872 916:6.915744589726121 921:12.928922325930154 926:11.371515714949753 943:5.578134532703969 954:14.13863507808769 # amplificateur
1:5.478418284739048 9:3.7541898284972244 20:12.333944079107686 29:5.217826540729501 34:7.241578391739143 39:5.026055656907399 58:6.129671652503062 61:7.046493283442985 63:5.881843616155034 69:5.101450250114333 72:15.313087401124331 75:5.87890256125623 79:8.721037970403176 83:5.448586576324783 87:5.678194236806236 96:5.767028681467288 114:14.331466266953086 118:8.137962054809517 119:5.8648478905196555 123:5.663431467954845 124:14.266492665179424 128:5.808503344434904 129:6.642673395771447 132:7.168265415843489 143:17.761518315759545 146:7.168265415843489 207:6.757692119494336 212:18.116240117059583 215:6.063851074105736 236:5.870691500239887 260:31.484476978588006 295:18.763456789648792 304:7.589682028586412 321:5.206644618491858 351:6.875991236535127 385:17.996313985251287 387:9.877763087678154 476:6.995643592733139 492:16.54737996635953 507:7.553210502339588 520:8.56882055098831 536:7.320208377336005 562:7.870769525679731 565:8.639847661139859 570:8.808321954962041 634:9.132664984233239 639:18.57681571419761 692:6.845736864921638 698:9.494449707575203 712:7.666191135556348 771:10.330292141684552 785:9.664723891886238 810:20.82275388490303 859:9.263621580557764 # amputer
1:2.2554730914642334 8:12.86940486807355 42:13.633691494915375 119:16.393735474289272 196:15.693884965825253 197:6.663535888318226 236:51.56133393736015 303:17.1794786943414 367:9.521177040722444 466:17.651252499000638 469:7.748215770107558 503:20.824281088344122 693:19.13995854329966 711:10.834245008807262 740:10.622272217827389 # amygdaline
1:17.761606541910275 2:51.425331534336244 4:17.41594993194522 5:37.31755947291468 7:3.130517397853521 9:8.257178018318083 13:39.002397770453776 17:15.328593974786727 21:17.841058129089234 35:46.928852988794354 52:5.918564618299969 60:6.288002669123729 68:4.2064769838808145 79:29.87345538611143 94:21.63267516382651 109:4.279387010409893 114:4.754775577569041 122:47.83683830367114 171:4.686774601258081 174:5.44108461673765 191:27.54377603652018 196:11.8154978362206 210:5.5190389333069225 215:5.0661507339789615 236:4.8754831737430555 240:61.58181597166378 252:6.66244018553258 295:6.936558036948936 300:33.168755401187695 303:22.43064815813755 304:6.579017772792111 356:6.66244018553258 377:14.627674845922707 436:6.179616435181579 473:8.194617084514372 475:7.430321455337437 511:5.969252745153867 561:8.088442902138787 590:7.624617108755947 652:7.897345547625708 682:7.556147280142746 692:5.840146214300019 714:7.771736763873816 731:10.825348735253572 775:14.140694842970944 776:31.330435672361432 854:6.128736860917506 893:9.255722630127146 925:8.480635966545146 # amylose
1:3.1688151399598703 8:15.00947579999365 14:6.64562672635399 35:7.015099416285466 114:7.6344362325371025 174:8.3369545542049 196:7.403238617845621 252:9.576005914464725 303:8.144778561177462 356:9.576005914464725 511:8.874160649501077 688:9.805558290653194 692:8.743069290125426 711:11.8555354322909 854:9.035919780803779 925:11.406511522535846 980:10.268894559300131 # amylopectine
9:11.747140105285183 23:18.687322348295105 48:16.70186617701918 98:5.48823094793265 109:14.855767114927074 120:7.661407651824864 121:6.723148469446334 166:16.246595931033777 211:7.65633269180315 223:16.174359701698815 228:28.32101086125917 265:7.629151947021868 321:14.736975822479948 358:7.348290218935376 370:17.978731546090255 389:7.848935261972577 433:7.676711574427421 434:7.7518745568783345 469:7.595450325851608 479:8.183151138141739 502:8.208475259471903 582:8.356044381126793 596:10.912466759124396 676:8.62174012163504 769:10.562916915437405 787:8.540756397397818 816:7.826703350190223 956:9.230445293432055 # anabolisme
1:6.337684975853988 14:5.221316425922903 51:39.88453755955706 66:15.123066689011035 98:5.21900338734308 107:16.93080502484771 165:4.577192158455335 202:27.26595649737339 239:7.1877736664700125 291:5.342849495447365 315:6.926414529925428 372:5.5947297339412385 407:6.35378717767516 524:8.373411265831898 614:7.920518220369032 638:7.587016033036186 647:18.720471149341982 753:8.921706852892566 760:10.442236370934115 814:7.1523411013075595 888:20.147359395595917 890:8.891023052947999 # anaconda
1:23.8558355906269 2:1.156530558142749 3:7.064747258461772 5:6.091819081807044 6:13.877034432780329 7:4.091732999235192 8:8.446791007034086 9:0.7307046394879189 10:31.261534183362873 14:10.262784028838453 16:40.05658648594023 20:10.226901890150662 21:10.160520569178342 23:137.2551877717828 27:21.681710759173466 29:1.8636561434279735 33:3.707567484061474 34:10.070880785417529 36:41.54905125929828 40:33.38605392198035 41:2.6838735294769847 47:2.6036581219616086 48:7.995233685630197 49:9.006933671046333 51:8.316598430484728 52:3.403038691759251 53:3.891604904995995 54:2.7631716444704835 55:5.425010711960521 58:2.6679889771992302 60:10.179274677574943 63:2.444516499575111 65:6.28823467310508 68:1.8405062316714722 71:2.011729845230531 73:29.412204665828572 75:7.427230823287429 76:5.706267705722322 78:2.3664353353795766 80:12.984605910213336 85:2.2582351451698064 88:2.270401334538913 89:15.830271263434424 90:6.032832813955609 102:3.109749812119958 104:3.0077750957428466 110:4.142293219197407 113:12.933374228408244 121:2.549726290842462 122:3.7120839053985355 127:6.677133124535686 131:3.1033889245197814 132:3.632511470187819 135:7.025435897816977 140:5.994083539212477 141:9.267200647292045 143:10.480247144281593 147:6.1542018784029535 165:4.185420281460241 166:2.505247353614415 168:4.562683601752422 169:11.295872921076603 172:2.7299685553768844 179:24.330553092865784 185:3.622813862979524 191:11.458230718420841 195:4.203735477369415 201:53.29206429400584 202:0.5587937072036437 208:3.1574215049206877 219:18.808513790874343 221:3.4735763729300984 223:2.473240875851006 224:22.631610699660207 228:2.8899437598611653 234:6.024874578163816 237:2.3744688220874304 240:6.3672865593410855 247:10.23709240736986 250:2.4366316544798585 252:4.113752097044224 256:4.460572396612426 281:541.826108581449 285:8.208905146820516 303:2.7800336927956324 304:10.754009880231171 305:95.88278135907765 307:42.085118184840795 310:5.0933030098245204 311:3.1681097140573344 321:1.8541382387894756 323:2.985446446047942 325:53.75859839024135 333:5.761387059622398 337:9.887302234800186 339:8.10661171125125 340:12.410789942747016 345:4.092638293298901 347:2.8636486920247646 360:4.551854171416443 366:5.771673186018127 386:4.460572396612426 387:6.262480270116118 393:3.1289786435568536 405:9.301061397733239 418:16.27851435615103 420:18.688679699089302 428:48.970186806544206 447:4.990314520643593 451:4.795792838768751 469:3.3489850622815776 480:5.775114197692519 486:4.773349869377246 487:4.1052769239627 490:5.940466214620337 492:9.29917210140491 500:5.069396197407851 536:3.776558471911209 595:6.78343097211758 600:12.325965057333374 614:3.914266879662923 625:4.514444133600591 659:6.47313409106498 715:5.700803934372771 733:7.180841591747487 741:23.29500473533434 782:7.202280674474221 823:4.20522406522367 828:6.934095654365574 849:5.142046918880588 861:10.698749501456682 872:7.111026805548935 901:5.560321366872359 904:6.665289641232513 911:4.916620137758291 928:8.611165091337812 935:7.80280151933576 952:7.216704835462281 982:40.94082110881819 987:7.290462086514175 995:12.94812441485706 # anesthésique
1:0.6040670551101321 4:16.551061480223982 5:18.294906406940285 7:2.8700231171047865 14:3.5329520856295913 23:2.0961335744249894 29:3.9612325931933055 34:46.26699911384721 35:3.8840673910688666 49:5.412818211169246 54:4.956802109839539 75:4.607543359025751 80:4.443209964693213 91:12.845610781051594 109:10.735346549782125 114:4.479437811285459 119:4.593752406514192 120:14.075012547900505 125:5.035675958200255 126:14.786610869519592 127:4.222345276513172 136:5.780110943101449 140:10.451924581415863 141:5.544898397194077 149:7.406801014902426 150:4.914830196444886 172:4.9209638859764535 174:22.12911560940612 199:6.399480913514202 201:4.817396272701524 210:13.251997930532683 217:5.1493535973115705 221:23.808630426847614 251:9.369811419446558 261:6.100865318754807 268:16.95552437021624 294:6.090738376386261 357:6.095795200388579 377:5.635340061854796 387:19.970121227475126 402:15.569449674776347 405:5.5620717991702175 496:17.092726258141127 502:6.186504703693626 541:5.282698663489884 557:54.136462414851735 567:7.274856694676144 601:8.322254821646622 659:8.787569552700083 741:18.578533161153334 758:7.649488718755453 760:8.680606339000617 773:23.205887308165806 860:20.95639519034064 957:15.513489009576125 963:7.884813722999654 # analgésie
6:7.769532806421332 7:9.726591248023704 24:10.830014411908072 57:11.874876315078446 75:13.354340951742143 104:14.605011326934322 159:14.975763798383953 196:12.631715338799985 252:16.960361585634622 286:111.08517367875608 352:17.300636136466967 479:16.51775099732685 507:16.718897767670637 550:19.369400013432504 590:18.89796659008625 660:17.722920161931278 781:21.786634232471723 869:17.94842472488035 880:18.17140169870569 # anaphase
1:5.857564484770525 3:0.623631132439132 6:5.4622645621588894 9:0.6899146850082447 10:1.8164612554012889 35:5.9030954530824316 41:21.02836258487561 42:4.748342358420884 48:7.871078535438164 51:4.001137843492373 53:3.8299826011248976 54:7.9863375712604014 55:1.4788258111914139 56:2.4461557935967946 67:2.0456187908981835 68:1.786781132234444 71:6.376144976358302 72:2.7046564071693235 75:2.384716459576539 85:2.201973729334045 90:11.142601185294607 94:13.610148431648595 95:1.978146388467094 98:15.61570784110602 112:3.6018836007780664 115:2.0904358188486127 126:3.685004212611148 127:2.038974110582357 131:8.700926347441657 137:5.337328876977707 140:1.730317558577592 150:2.6659246776086563 153:6.157668780396401 156:8.219854087188374 161:31.27876313856871 165:4.074278387918509 166:7.439391013292619 177:6.50472874664941 184:8.182264349752817 202:124.76396625605445 205:7.739026786161618 210:2.9679345610667562 225:13.407925223016408 230:3.7011821548416957 235:8.056481099430387 239:3.1642583097653554 241:16.687748142810428 243:11.906466220961708 250:7.2929934567356 260:11.82186827797792 261:3.7831593503895804 266:4.83388511563595 271:3.5319955503861618 284:4.810225920730936 285:2.750952108575342 293:5.12106334873832 304:3.9715586928000146 305:40.28352561166374 315:8.447788548862771 339:14.325252969834912 344:3.2886037766634817 357:3.778301784818818 363:3.3894237914100436 364:5.795402331375149 371:2.9854099156552754 378:3.5789967357645747 382:4.131184705303246 383:4.374210161920158 393:3.069222678924021 399:4.364109552739279 409:5.278842245011823 417:5.508903821302545 422:11.787789478448484 427:4.101882663449702 438:1.6825359854808428 444:5.4093925980650805 448:3.8767913266739824 451:4.732780270562182 457:9.120547855729718 462:7.750483657190504 470:4.389466336088028 477:4.429041299480562 487:4.043261266490648 511:3.3903945726443245 515:22.022217972815284 523:5.0639166627688175 562:11.17905856686379 567:21.277586093462954 579:3.1355958428414836 588:3.5757515341749704 617:11.629015885422039 622:3.7151682631798804 639:11.150225336404143 644:5.95296343262701 647:3.8462889021185016 666:4.27723174155301 673:3.3972054255618342 684:25.865944362364345 702:4.9453726114413445 705:3.8755099043557153 723:4.151982416625386 728:4.943076496882529 762:4.060222242662974 810:5.312041798383466 811:15.336485082926856 814:57.6321893662245 820:4.132662353023279 823:4.143039821402093 837:6.27512569944833 838:6.12005935695434 859:5.594376074311818 864:4.27723174155301 891:8.752721206756176 897:5.0960035404317034 899:10.637410854155217 929:5.41233282095413 966:8.356093932444878 996:6.1674672166399045 # canard
23:23.88269459752472 49:6.597942537150158 104:15.646243366495684 141:38.56505237250048 157:28.549227221530735 160:7.431938201198217 164:5.799185849750178 165:46.85208438054808 213:5.20504250321687 239:6.6350497937282125 242:7.335446479563782 407:14.44004377688858 427:7.626728112149789 617:7.999695381366007 699:7.226088116006837 716:11.721882602771545 756:9.664385250244957 807:38.92234545785247 819:59.075078553341726 932:11.332978292344444 # anatomiste
3:5.766646900549219 15:9.007152845372765 41:19.74183525212884 65:17.974368626774663 85:44.72930190244468 97:45.287432791771984 288:40.13940479414862 677:11.584184759407542 735:26.877942625334537 830:59.11743273264069 # anca
3:5.242246366769672 6:4.696504552930963 23:4.834020266058043 68:6.820375236960363 90:27.646797583379602 98:6.396216181056097 115:7.17988384062153 121:7.639515428865358 147:6.83877187486576 202:5.071284585869336 358:8.2672521475673 364:6.708780784249676 491:19.363587493945666 624:9.675819936257765 807:8.567169667882819 892:22.119598027737215 # andorre
1:40.47534272547874 2:1.3407077489430719 3:0.8194197910113956 4:10.452200025968615 5:2.0338380806510234 6:15.01436115817147 7:8.960233774423726 8:1.181292944957878 11:3.658303165826795 13:2.3248821698276814 14:5.793589982893042 15:101.96745488995188 21:10.857043058475334 24:5.517550219125307 26:18.34462143986454 27:2.9982018166348747 29:6.627581044105933 33:10.56449574981332 35:72.67991134014105 42:10.194148510210054 43:2.315867788996886 46:7.463692574120744 49:32.808211593058964 50:11.263459675983015 54:15.246143216934815 57:2.007600899667255 60:3.9875397436086835 62:31.884748285967433 63:2.6630627058519045 66:7.504126007787293 68:12.170680059849012 69:24.83901132594822 72:8.583136625272811 74:17.097698790932526 78:2.5836825422768706 83:7.06777115963669 88:13.627121588769807 94:2.760787377267438 97:7.760209495033876 106:4.336501453544476 109:32.97364595377433 114:13.810234349297989 116:10.00680438050781 119:53.47105554443018 121:8.126987752928637 122:3.944888890746836 126:3.9793924057395897 136:25.930557425867736 139:3.642866517461446 140:11.973937259334962 147:18.53647416413375 151:12.99926461523755 153:48.704134026535655 156:8.818477505759985 160:4.212123718163067 162:3.0047988381721336 165:1.177713679623747 166:2.7247593046206324 167:3.0274271721515875 173:4.3210080730467375 184:8.780602018716754 185:10.38858651562607 191:11.944446851315407 192:3.24999601309016 206:3.210672658818002 207:3.4753804454306154 218:4.328034231775331 219:7.206954902999669 225:5.639237265810417 226:3.136814636113692 230:65.07024415613894 244:18.323082363935157 253:4.148516954429234 267:4.224052933839829 278:12.805767241364697 284:12.95978579284504 286:4.882403557041536 307:3.731515843708411 323:31.7069570745608 324:11.725899307603726 339:2.9844330843744 343:3.088160817729741 346:28.040320590069637 352:4.513064589282202 354:12.119542635626269 361:5.424918387453628 373:60.23678709112331 381:24.6785767848507 385:4.246801798044356 388:5.138564380575273 391:5.682246740472804 402:4.354982799515955 405:316.4960537818177 424:106.77754936845393 447:5.2300463530952985 460:4.033621787550316 509:13.282705253431779 534:25.76742885441632 536:4.009842295679065 540:15.410583576391547 557:13.645256124897132 558:35.61579351112734 573:24.85036044753712 591:15.823405026005402 615:5.082769640345693 624:29.737894352417406 637:6.706850231854622 659:16.203858297210626 667:6.1420544165056175 687:3.643827337661279 695:5.667802480965402 703:33.106937841253455 747:13.008092453809684 749:25.792911890343728 750:16.54792023101975 754:5.084885299218957 787:48.285736924232395 795:7.943499034865762 852:7.1596721012555244 859:5.90005659795355 870:16.274378587012425 878:5.35282607203129 890:31.385766434801972 937:6.091162865093991 943:12.105518353922722 984:6.970287614851494 989:30.478919878838727 994:15.7693745844151 1001:15.203819055161308# androgène
29:7.095834254741962 54:8.126122686750916 109:17.324932044237112 147:17.209861379001122 358:8.51651083522327 424:10.111218856443699 460:21.54423361032603 502:9.379642061720148 # androstènedione
1:10.537641940070264 38:9.682720766723877 42:6.9891054957001035 51:6.558971600039634 118:10.662744571548783 148:10.036106110035929 252:10.19595294294676 257:9.155450564829446 260:10.721852086031769 266:11.010828252073857 268:10.897760501376467 385:10.088913162777317 423:12.134543422046699 428:10.698763281519625 472:11.090710637089124 493:11.752996109801163 510:10.160602544775552 561:11.633320210619226 # anémier
1:0.8216886483800717 8:16.198218080851326 27:5.307970789206186 119:4.930178136273076 133:4.970949197630497 153:4.348340115025656 165:9.154627266373216 169:4.209480421295329 196:4.590371679734183 202:7.837009678401457 211:5.982883154510941 226:5.4558338797249615 271:6.180148785896011 305:25.631936319611018 308:5.841796473574852 364:4.158369218514436 427:6.776278970093294 438:37.09068728134923 462:5.174099345049427 515:13.702570418525259 539:7.891591889903006 541:5.622809670752569 579:5.759724580150486 647:6.509948959992222 883:7.785178220255561 998:7.4879257381197535 # anémone
3:6.095066479565952 10:7.719780053875635 120:9.450055191661015 166:33.248481126098795 168:10.664624145410881 191:10.471233373310193 230:9.825497562185221 295:39.317824877854704 298:44.93629001568658 336:13.159384375564802 445:40.989157328262685 967:12.772663080715423 992:11.972347761344073 # anencéphalie
1:29.0737485359145 3:12.190320786137251 20:24.445364876892125 36:5.661478647002986 40:38.64658971868338 59:21.437906140924667 67:6.5299165969879045 85:6.710824768926805 97:6.848734645600056 109:37.35884594560497 129:7.688170033306285 162:7.297208849717696 176:7.79823876140093 201:7.134471291970733 280:9.721554958672845 286:49.35146400155878 290:7.455892245882272 365:9.644625064548874 373:18.44064840559432 377:7.9687199120629275 747:9.536772924193787 754:9.483877755407786 800:12.44954280693042 814:18.427934703822437 983:29.512337969044523 # aneuploïdie
39:15.031959945322434 140:6.156001855420753 188:8.02829417609287 195:8.81765836558276 945:9.556977390694989 # angelica
1:29.035804341630026 2:20.284260695865726 3:0.7154350678993876 4:5.176435560299145 5:6.24746475876582 6:9.79050155437935 7:8.515327655524247 8:4.3389912496341445 9:0.7848106334914887 12:2.486588480284273 21:10.398714441203921 23:14.911067079309865 26:10.306450161755881 27:8.297148257117472 28:13.038777315377937 32:20.782836792449757 35:1.866248149153611 41:14.513233588455666 42:9.73995855671325 43:2.175902720532885 47:2.6791270691303692 50:4.126182984128877 51:13.535999676010855 53:3.971751369253494 54:2.839434271630746 56:2.578532534984319 57:6.190499101636483 63:7.592943136475573 65:18.185448731916598 66:2.334967619454042 67:41.11121244482405 68:1.9107811791911777 72:8.272448988720221 76:5.860278247300117 77:12.182363279624271 82:9.778898205778155 89:3.24938439300188 106:11.059009672022992 108:4.6789745928094835 115:2.218769289557066 119:2.503813190755557 129:9.065329394639747 131:3.181104759831645 132:10.09227700992656 135:7.184343495164897 136:3.6170656532044765 139:3.491335375899346 144:4.11800286516059 152:2.570295304980388 161:3.2744520804236172 167:8.358243449154198 170:10.62006422462745 171:2.3377908613221194 180:3.2435881108349154 185:3.702251841624115 196:2.1971801213340676 202:3.186453877907738 208:9.102899811027717 210:8.830046150397076 211:3.48466280842135 222:4.249143483655155 226:22.60997883696799 228:22.515881381917442 231:13.881480665431432 237:2.4486466468395527 250:20.532863309262737 253:3.9944683146726767 254:8.915502489971004 262:4.8370097545752655 281:4.153720423881404 294:3.91497341719226 316:10.135053270847466 324:11.406719983193975 358:3.1971135609058847 359:3.4498145209998414 366:5.854690750850609 377:3.4789638486404657 378:3.7195781773180827 381:24.190470045983737 383:4.518045942104855 387:15.454788994077376 388:12.691437833332193 393:3.2067921825685204 409:13.592495999665605 412:6.679204460282868 434:17.106313707888244 436:10.130527521667068 443:15.509638977734404 444:5.555812478609476 477:4.573053006544331 485:5.942700631432729 511:3.5299646494105046 515:2.9900674742555067 520:5.061104692874075 523:5.209627253695915 543:17.221906521099942 553:13.722777677765226 588:10.101242179244062 592:5.178007135771184 594:5.058839109792328 610:4.992111471076369 614:3.9944683146726767 620:4.234578970921945 621:4.178867428635818 644:6.100268589812358 645:7.088084759286162 647:10.661484184164296 666:11.548593391520404 668:4.75631481708309 692:3.4074476408452417 750:26.790220461495174 765:5.72176527672543 771:38.32662733813503 785:15.030574469098545 789:15.840354536437513 798:4.420743161059395 799:23.881376239194083 804:4.190156860389063 827:4.9234576016311635 851:12.665017278919294 859:5.741125866529526 870:26.37865257286527 875:5.41952109381616 880:4.777623898420545 890:4.929788087785738 902:7.530869930499682 907:5.523706404942789 912:5.302630589167947 927:21.395063259737473 936:6.155788705695711 942:5.78707630958157 946:36.73090924790369 955:7.3151638861418755 957:11.041709515369497 973:25.979424937171856 990:29.979974765973225 # colère
6:4.93857769573506 8:5.994946819506118 21:6.60939536946064 23:5.076683712862416 65:7.158979566139671 67:17.791408668045626 71:17.58140266570835 119:7.752523340981233 202:23.331961117519793 236:7.758440205938876 271:9.025765431891815 276:9.065550087053554 305:6.407532551388128 363:8.87311841408866 403:9.108494514915941 487:9.56711660193933 753:10.370308359107801 # angiospermes
1:6.859713330146549 20:2.377505137052516 42:2.1520312643128023 43:3.051792662953444 52:4.4152567881857205 65:2.8504078737656413 76:28.288525132815767 104:4.00564265111171 115:15.62855533815244 119:9.453833445697054 140:2.70578419947685 164:3.429497638298351 165:1.8226028063122337 169:54.33985040415421 177:3.016621678710969 202:4.854145705367331 207:4.2535466924178325 210:10.749797901152933 239:11.169319915815704 254:4.06833240129064 291:13.695328627871872 304:5.0627360630250235 305:19.121720825513464 371:4.044268109331543 372:8.046804893226632 388:5.944018275809075 407:9.52805436830917 438:2.6531593237413236 460:4.8238364207827225 470:13.733633260775195 471:5.354148807768575 489:14.41553890914745 491:4.034731781983202 515:18.179171730378698 526:4.9188468244229915 542:48.347131618360216 555:340.30640768771815 623:14.683991811730381 647:4.934299883937393 697:4.698922234383204 708:5.108995025420884 892:5.3638678141238385 925:6.944297247537904 931:17.794092993099856 943:5.493221146371868 966:227.77847137621166 986:5.900513455000681 # angola
1:13.833312446408696 7:13.094751499618717 18:29.775887484118222 28:6.684377356180599 34:8.289962508418613 72:7.277178960485211 119:6.90498623933946 171:16.363661824848577 173:20.334369496653224 295:20.947592857414868 301:34.2421415571516 316:8.238257231025065 355:9.73384879983876 360:34.68598762708012 383:9.06046168958836 424:34.920898992095076 511:31.20054588630355 558:10.544655808487162 597:38.95161602445457 667:10.56327600633447 799:38.1991263249871 851:35.726577672421435 # anhédonie
1:10.795341329563396 3:2.9122442005664566 4:1.158587285329406 6:22.09740135863043 8:3.748624688955212 9:3.0833010350902983 14:4.8786083934528515 23:45.818198383248685 36:1.1845174894966308 40:18.011284012333398 42:25.43789432897837 45:11.253284228441368 51:0.7936263299076386 58:2.4345043438085243 63:6.937463507215313 68:5.639448022819154 71:6.01132504182609 74:8.81299013882729 78:6.771625029298964 80:6.614441610597743 81:7.8073000043502665 83:11.460793858580375 84:28.22469590644543 85:2.032751619866093 100:10.58388692763554 109:29.928796373845472 119:6.905201755935623 132:3.3865596194265497 135:2.0295656299347344 139:3.1688336468762164 140:16.221991228959514 143:9.96588936670019 147:22.86513675266347 148:10.09176014350595 150:2.4898618253313574 159:2.937897596074482 165:41.965071017927436 170:3.6396196418111213 174:8.010509439184805 179:3.1491747070153466 189:10.012597788789275 196:24.407719273842623 204:9.562884574289544 210:8.162142224822263 228:21.138952878878968 236:19.156789273623794 250:2.2074020591911387 263:2.9743644546275374 269:7.808731756841777 276:3.3844207161957867 303:52.43770932930306 307:9.143014456432928 311:2.9272761005149186 313:28.152662498975875 321:635.6223595423157 334:22.94412203781709 343:7.820206504251354 346:3.7907798742688206 347:21.02567763201724 357:9.841610193133953 359:8.875898470758127 364:5.436444563157793 385:3.7626774776031655 393:2.888643315867411 395:2.4942033537295765 427:10.505704938408858 428:11.385983468109425 429:3.675894738293597 445:4.659674178036285 453:4.5192882404995816 462:7.375189446761275 466:63.26568958719515 476:15.99588540653248 546:10.059894731842597 607:4.179546089739537 647:9.98139432535114 687:23.370716965190493 708:3.8289567120885435 726:11.666033728134494 728:4.751142858812994 762:26.3380028496959 778:4.402046480580636 787:10.669928050281461 796:6.038874102768905 804:3.859539385330423 816:3.320433282887621 836:5.925091779029541 882:12.738589335121597 903:4.769527514241733 925:5.630246330532854 977:18.026823279276872 # anhydride
1:2.7391819002877744 51:5.484506542945634 72:7.656184443917102 76:6.376006686734845 85:7.088703303093616 95:16.626404022380278 165:5.526834266192342 177:6.872169315533698 311:8.098806880908748 398:9.794615974743623 455:8.890722201924792 497:8.99745109336029 615:9.862986389696248 673:19.805615591641487 830:10.66607387072448 881:9.807257651867634 893:11.711348723012577 # animaux
1:11.303280351344375 3:3.052537227110065 7:23.405900610138552 8:18.036328756729954 9:3.225655396608445 14:5.036221785023023 23:23.607057731447394 24:1.2451861356367813 27:20.992933052468125 38:9.57923906803673 42:19.85996104379058 52:9.113814427531914 57:1.6600031277630996 63:2.292166603807862 71:1.8657715934638472 73:21.060817424709022 77:1.8348041868682525 81:7.9767623947421695 84:5.4100175826945005 85:6.7065312735409295 88:18.77752887438214 91:7.941062532919268 98:1.358967892376696 109:30.457709846896154 119:7.072034094653751 122:3.5485307268537785 133:7.150683169235296 136:3.3754101820224416 140:10.77286107461114 142:2.5605990404433756 148:3.7968353773492893 150:2.5686773700151684 153:11.209468277336741 156:2.7168396612169294 159:56.633634361286376 167:2.647236171877747 169:1.6497714999516937 170:25.71755918612602 174:37.51648042831051 179:3.2311849869912685 194:3.1751281279735104 196:89.7780923541591 202:14.82629634830661 226:2.7542118694912086 228:2.732651153870143 236:12.946487608955245 242:3.7208266000229333 250:50.10988695721921 254:8.41740774747071 261:3.680376454362065 276:3.467295772763807 304:3.8681472939351336 305:1.179791259765478 308:3.11214616731378 310:4.924011648674381 320:3.5519055009145073 321:52.49035282325762 328:5.849615414000865 334:23.297569707785577 343:2.706611306692748 347:7.989701866217284 350:3.864109574383349 360:4.384316676286045 364:5.59719116183121 367:4.874294704785958 371:2.8861880001925657 378:3.4769748453469327 382:10.740117439935176 389:3.4238753720717994 415:3.500865020599059 431:4.945729997510426 442:3.0700197209287428 450:5.060841686233127 455:3.745801398222948 457:3.1437856979789633 460:25.350963125782386 469:3.187830189339531 479:3.7382717822325895 482:4.706823576954382 492:3.1688127988935944 494:18.793297910980996 503:4.319153621893331 526:3.728281994800493 530:10.74617702170478 536:3.6126290651850823 542:3.2920621061418753 547:9.209174838309886 579:3.035570328156218 582:18.12648753801799 588:9.597069898904728 599:10.168032994985623 610:12.201192151989645 633:6.924598493044684 647:3.743287956807192 662:6.965855250609275 663:4.7831075320601535 676:4.155453873021688 687:31.8891798946386 715:5.530060992628772 728:4.837283374062768 765:5.468254650476966 768:13.646146098566106 770:10.129201991945175 774:5.262197342538899 816:41.44357847751259 820:4.028763524199055 823:10.764414025503566 854:3.4396345224142193 861:10.357469219512833 890:4.679268541077051 901:22.714251513898944 903:4.855697352267703 926:3.0785311385790357 956:60.374945687853874 977:18.291638347775084 1001:5.807108338243069# anion
1:1.602209534131632 27:6.350615763460458 81:6.440994204492193 84:5.0818233119840155 98:4.875813907875171 135:5.771735547176259 147:5.3111521224001494 167:6.3822052270293534 236:5.973958442658004 320:7.360158168195433 364:5.183113606790352 383:8.114077318331402 553:9.111807402401544 646:8.24075452490949 698:9.599432780136373 709:8.900087391722403 726:8.420645423463855 966:6.529533788432329 # anis
1:9.821889567181158 7:15.506719015120424 9:5.87347085875529 51:6.229192629187973 69:7.2610029891136545 140:7.283442999370485 184:8.513805945517673 274:10.49285913521396 303:32.93214760819527 354:10.226011801377851 774:11.226794462401477 816:9.2823163528292 820:9.946856459710965 # anisotropie
42:6.129203927727906 51:5.702073312206635 69:6.729719660275323 80:7.348526234836481 123:7.300058607318847 142:7.825060281215035 152:7.578500901692869 370:8.454078583758731 398:10.016717268716393 628:10.48070321368473 638:8.78182344891087 687:8.584449867907622 717:10.62933794988236 762:9.335096887920162 830:10.88838044147455 854:8.786340470085724 943:9.682912225469714 # annélides
165:42.63646770133331 305:5.405171517795405 438:5.934313516675035 525:8.357546037320683 579:29.825083239940238 # annona
1:0.24298072359850018 3:11.566653070608657 6:5.151713888741359 7:7.015986344417856 8:7.128176080569171 21:2.8464673706223467 23:22.320924578873775 41:4.188827058977431 51:2.251889115266437 65:16.473847236329735 69:3.1858458435860046 80:3.767989776600677 87:3.7361759335011024 109:3.341007338993999 120:12.65634639474467 127:17.09259431711826 128:18.064020090403275 140:3.2066799040367484 143:54.631124813324035 145:20.522210410376168 156:4.390876260808435 170:5.4498846074590315 171:3.737193287839405 176:20.900843273704872 191:5.952945984587019 197:18.00468942748759 202:1.7090754075968508 206:20.06953428893412 217:28.92825066695607 228:11.54113283347829 245:23.1109232686043 253:5.477155129534272 320:5.271574005556049 321:3.285604725258835 351:12.543037602398712 356:23.669682343685395 363:12.739949538665913 369:5.755485419317137 377:21.410603871044078 393:4.6598687742090625 397:42.08114308509212 402:5.688574029208952 445:86.24684711193446 448:5.502169819422263 482:26.040071247486264 502:23.082718071513543 547:4.994795391199835 578:5.027505031400888 579:4.729753816931799 582:5.6352590317511115 620:23.795317177854635 628:16.43024256867468 631:28.5988185963643 692:4.869383839460417 708:91.48502639629857 709:6.792389546620776 721:25.466070940230598 724:7.922727572931241 739:7.780705571836326 778:25.358823506162707 829:7.9977694923735 842:6.049234916682714 854:5.154396242463648 926:4.775143861292046 934:6.212906058169169 954:6.145022007560607 961:7.443138115918456 991:30.515095781641786 # anode
3:2.9510054342898977 6:2.447416194218212 7:3.3726314426505897 20:27.36714689351969 25:23.88970729942033 29:4.4844402015837055 31:4.664266711514452 36:10.555316214231144 69:4.369651002867938 80:4.972163008493429 86:6.6566275358443345 106:6.908650177838534 152:5.197278534759477 158:8.08774495929526 172:5.454301394238678 182:16.894142777892316 205:5.3629475973297085 245:6.7366212477990945 257:5.8942748996639835 274:17.924613344014364 337:6.398344936119441 395:5.452925622736934 398:54.82808355363852 438:104.0111735021402 451:7.626486676316809 457:6.072031868910691 504:9.490294402017295 514:9.374709647098056 539:8.090411806770135 555:6.858135169037975 589:6.485772505474513 666:7.15615985335516 688:7.149533343928161 757:6.1181851556188205 766:7.4357136284660434 797:20.512901463471422 814:5.951423880433421 820:7.006078217035666 827:7.673436406397893 849:7.981396178427979 857:79.07527471193757 863:10.276164491476516 864:7.15615985335516 899:6.843939267799352 900:7.936458594219984 941:36.859549069950575 # anopheles
28:142.12288060620514 106:8.710249877284852 142:28.792002949514814 191:20.944176993635274 268:9.423895777572808 373:101.71387216031839 576:41.222065751546815 608:11.269845049871131 612:65.00206799263296 720:12.950459159058466 # anorgasmie
1:34.70727158818777 2:3.9906193557637257 3:3.304489426222638 5:4.813958499129595 7:3.7327599729587075 13:5.1428389915842345 18:47.56641043845367 19:6.394285560032141 20:28.991167416273584 23:2.9190232470430755 28:5.282110749188779 29:4.856012802346106 39:12.115139678760883 47:5.692873298828534 53:7.071565200730798 55:4.459011597342845 63:5.516736494115033 70:6.584714151917295 75:5.513807647751301 105:16.778932483318023 110:28.822320375070056 115:13.164593397055905 119:13.810567561333363 120:6.564404490437989 140:4.762201017076166 157:6.959532325449553 161:15.500240107780433 209:7.318413628876733 210:6.154373738554877 251:23.4660053340323 255:7.587184367825714 262:18.782915658385676 268:8.001038155620396 283:21.80618294643599 291:4.537295433645957 346:7.2269454086554035 372:4.785910317780457 381:9.024897106345891 430:9.946662994425136 456:8.28312799856443 472:8.193031593377624 543:23.644847003081207 548:34.44720931503827 597:9.1713005139917 626:7.769188352143651 682:8.199996960200746 748:21.36158912942324 776:8.833341821044506 808:41.12752477122192 837:9.583529724604883 842:18.19363440604623 851:19.053501752928227 882:8.487395251621582 # anosmie
1:20.223613432831115 3:23.69648250839006 5:12.089958845393651 7:3.5796720141232496 9:16.27993468231066 10:12.191440772730202 12:5.32149697341796 17:27.009041694734147 21:19.324850273192116 27:5.720503226800355 39:4.508355576118282 42:4.000888730074095 43:12.737385531596788 56:5.422890933625541 58:23.555343643219377 63:13.515193780301685 79:31.37943378463607 94:23.128568816996115 100:28.500742300531996 101:7.122801889549833 106:7.128648969771929 113:31.296796559739157 122:6.721748813200601 148:6.983390526739616 173:39.97842091313265 204:38.365617070255134 235:23.982542311804654 244:16.306998905211387 294:6.85072482008035 347:14.44566461423333 354:67.7311436095706 357:16.54086816975586 377:37.06606894611729 417:8.642111599552852 480:33.37201373021927 486:7.824157312255378 493:32.89535023698004 509:8.089480085594879 529:7.315926385954781 546:27.694004941630006 599:6.933737873548326 608:9.679887923511004 708:28.112095372134135 789:9.536126073096952 819:7.955701583557714 889:11.103609679018035 912:19.407976128757348 915:36.740401851480364 936:34.282448109881614 990:29.94696958990212 # anoxie
1:7.16637618326091 3:29.888827078838936 8:66.00847883284995 41:16.965868435909947 73:17.202649904973455 165:12.859795338519627 261:89.28948246774813 295:8.833751012038384 301:8.866387747410412 395:80.80926654055916 513:22.61510274280986 647:19.611973978027002 659:108.35279425887855 719:10.597293470361063 726:130.23567707778778 831:21.734135830636923 847:11.596817388310786 # antabuse
1:7.14987731101452 6:1.0575788450432793 8:6.260386249441218 9:10.543008541014196 20:7.464541951324909 21:2.4327200723474354 35:21.857609916149748 39:2.6937788707537513 40:3.209945920735625 50:5.159660212375458 51:11.562549534246275 65:2.929079011985553 77:2.9980985280315373 84:2.6511247741544124 91:10.519009284527838 94:3.597751332632039 97:3.4267309802564054 98:2.4628711791233173 104:4.088161309120371 105:12.543740360537015 109:2.915139913023722 115:3.177131402679317 119:9.62290357140877 126:4.8525780993839085 127:3.1214255166415197 129:4.225342675760362 131:11.083095192804596 142:3.78272588822218 164:3.5104172895306145 165:17.829921115450723 166:3.5601995050485855 169:14.654754573093653 177:3.096019647075549 178:4.152615220697587 184:3.9296409247473623 196:3.154077442610221 197:3.4074907961392378 200:4.201052041796499 201:3.6965707215701484 202:21.19194432789461 213:2.950009474877562 220:3.8200131547582745 237:3.421364890987674 267:12.948123439978268 285:3.880933415865043 291:7.724024907275686 315:4.061777819691612 333:6.901887926531393 338:4.148569328900501 347:18.277984880768553 350:5.142985012768965 364:14.499116150200066 370:4.383823544825875 372:8.213141437469591 427:5.280701924990076 438:2.7308657649425574 448:5.0498659084080035 457:4.396745951960355 459:5.315241331589985 462:3.7148627141691883 473:16.271991442000672 486:5.9015790093129485 487:5.220653035288395 488:13.837076382867789 505:6.233555765797369 515:3.9893062575301927 536:4.883647310212719 542:4.551275921808983 546:5.057782753544827 555:31.77368778436721 599:5.02501369213022 618:5.186367844557247 629:6.214073706135585 636:5.1155167026027 707:61.10994385992014 714:6.32630363812014 753:6.007461216940576 757:4.441756011786734 784:11.130820066390882 812:7.508000417303942 814:11.270562033051327 849:6.275618456783295 899:5.152694283259812 909:6.339184972221677 920:7.026601782336242 931:10.421011841269532 966:65.5507033935421 995:15.253484496730206 # antarctique
1:14.86441850656279 2:1.4769009853078876 6:26.697254912069113 14:6.116227124883073 23:0.6645533782863593 35:2.151527547329845 36:1.717711817374556 38:4.027386255344631 39:2.0529126521632755 51:26.971516711832727 52:10.275082466847728 54:3.1476862129148233 67:7.485791480212115 71:19.949919329819664 75:14.712370887530295 78:8.06770041244682 85:7.831576026608583 95:2.3973608776061455 97:8.096142286978518 98:17.50164777681932 128:8.095044198993206 140:12.48199595722888 147:12.732951348729982 152:46.65001435947786 158:5.6592055267523875 165:55.695228642782766 166:8.368666643806979 169:12.50996366109325 171:2.636043384364611 189:4.325889623585905 196:2.4919939262107786 200:3.5075590108543606 202:35.57390591015677 205:22.79814425585923 252:29.056558250607974 260:5.026899746865062 263:3.6089133011402574 267:11.494254960846455 285:3.1951523479464266 291:6.344982329695572 305:22.921326120355417 315:41.318258021599135 363:10.373473392761788 372:6.8218540164325665 373:3.590041623367467 407:2.840398347802641 438:40.49211828505066 448:11.389181968376226 470:4.859818401871675 494:4.689133434675561 515:9.242259419187848 542:3.850766157947755 546:4.349210977976496 555:28.800915661926272 557:13.996000877506356 559:3.9203626989217626 576:7.0947759215104975 673:3.8547273337160766 681:7.787129982817174 693:10.86367198528486 697:4.078327451915623 707:10.889227557870594 723:4.619877056764958 747:5.308063731890996 804:11.742491832972588 846:12.109121109299801 890:5.258553019095122 891:61.09049050085152 897:5.572046048907015 965:18.917236798212535 966:24.074146496982273 986:13.274936363748898 996:26.559883901935518 998:32.12384355248799 # antilope
4:17.31329543453359 27:20.68035400585642 39:18.18833993177526 165:27.648318666787112 199:54.84463786815902 406:28.169141267487586 409:26.113695379975177 487:10.187056301122759 # anthelminthique
6:2.6441471730127803 7:3.5796720141232496 8:9.994865703310694 9:3.254355451037617 20:4.249005168786483 21:4.226261346422282 23:2.7716277534570493 48:5.648269028732371 60:16.360505926562634 72:5.707804257295048 74:6.3291778155944 81:5.81035168575919 83:4.927192249651991 85:5.149338690543809 91:5.791894734933822 95:4.8939704537490805 109:4.745041723284703 119:13.480949288329748 169:4.614237967078322 179:15.59098702549951 217:5.902282761731781 220:5.695189042589419 226:14.550913355281018 236:5.346341690633471 264:8.50789347572903 305:4.031490562627059 307:6.498531122283407 321:20.748739117134086 322:37.10272652364473 330:7.840916888451494 343:24.204903179352666 356:7.141869113231506 507:7.021822467232667 577:7.134513569333425 673:6.453491570513575 766:7.656291517508815 796:49.10716572719555 # anthocyane
42:6.129203927727906 119:7.503919174743833 135:7.305385082492153 138:8.10938377636882 162:7.897248042227406 228:19.04348682833423 303:18.800431894612437 337:8.797678298506042 449:9.688248099313448 460:8.996030926347746 541:8.210677669220269 589:8.88603423164004 728:10.252885731918719 787:9.462869828112176 949:9.504647005573807 # anthracène
1:4.652527338333618 4:4.164783309340004 14:38.29921094950717 17:16.47178920429746 21:19.571559022361946 23:2.8436574443227354 24:11.142610692295392 40:13.067047951140736 68:30.384578580561143 73:57.52647780295408 85:13.254110186318504 109:12.43122641983464 112:38.53073922986569 124:32.52514495554046 125:14.547668391066088 127:12.876975339774654 186:16.87355402264838 248:19.370025720656955 250:13.658779910783766 261:6.93998601038608 269:14.59540959289045 303:34.70147947977469 305:37.10144489877925 311:36.40336530236975 317:21.120755251541038 415:6.75027959307895 428:18.282736246781997 438:29.87643505830147 445:18.941905702826478 487:17.261310487204636 513:32.32663342188829 598:19.440970096239937 660:7.600548042244355 793:18.8837090295644 802:20.93044300969572 816:16.12260390306589 # anthracyclines
14:5.221316425922903 23:10.153519334908237 81:16.46121874314938 91:6.771511605159403 123:6.113615453892386 128:15.39150003880672 131:7.057441888409684 135:6.1188992008330265 140:5.570727548660978 147:5.656506842261189 153:14.30706432281438 196:5.96979536121515 213:5.7506849666247835 219:5.970774955636468 228:6.825595721433594 236:15.517477320371901 237:6.254222401091924 254:7.019220560797346 303:6.705235628397263 305:4.986906175262345 320:18.313189060693574 331:9.45582131253844 364:5.5278825562311775 399:8.455463497523338 436:7.642862758205196 444:21.96743115536565 449:8.490682843974186 455:7.916528783009039 466:6.939290223564618 541:39.940263684507585 614:30.737925929055034 701:11.146566098457225 740:10.192737238658566 787:8.26587756367338 790:9.085077087043164 796:10.372282347668698 809:11.37548443173609 816:17.994552460538205 939:8.305924675589498 # anthraquinone
1:23.686198502273097 2:51.02212255942685 3:22.39728304821603 6:14.480277206174746 7:11.814528773047954 8:4.6598705519402035 9:10.307767874303863 11:2.1110087414602243 13:0.9634845926431449 21:10.27547791627531 23:89.34297853598986 35:0.7145600001848731 36:9.890010150057451 39:0.643287048448265 41:10.057350768340532 43:95.69725202618811 44:3.6245999695023703 47:1.3754603537846994 48:1.4665110250946782 51:0.16905908679681383 55:2.933002898143144 56:1.289561065647865 57:0.718936220789793 60:20.04681246711783 63:9.310488187354863 64:1.9139289048226782 68:3.547762757642334 69:7.160645676683048 71:12.695114600921753 72:5.381421444825124 73:16.030005746413096 76:11.119903701859682 78:1.1733436852710157 82:2.1602608013275906 84:6.833163124880147 85:1.0830545989369638 89:1.8776276449349905 90:7.275980416384307 98:6.285678730799877 99:1.9378892096402478 102:6.0717754578490535 109:41.41200254733611 112:7.175018178830051 113:3.6932945158192174 114:4.510554533133373 121:27.191735166160154 124:1.1152094710517482 127:8.208908368489585 128:4.617063314344473 131:1.8163238720650132 132:2.2996071605217034 136:2.2121711264184567 137:3.984513663381909 142:1.4730520005126502 145:1.8350058806171998 147:12.01220697416773 153:0.8037896080306095 155:4.074772313360634 156:1.6117089951303059 163:5.222341049163889 164:9.353554705058295 165:1.8891930976707705 166:1.2909646463653341 167:1.5497252360746234 169:7.245799292179889 177:4.004622261259521 179:18.54928977189962 181:11.478164040705938 183:3.93032328356461 184:10.592312464372245 187:3.307351616685961 188:2.1367703448186712 194:6.523144197411053 196:4.1116211140378915 200:1.8277900255646036 201:1.4019496581041222 202:0.013321138433870394 205:1.4122978130304102 207:1.9457070731602304 208:11.523956182089808 213:3.7369865417906043 219:24.393457002356573 220:21.977831549937875 226:1.645124711863794 228:1.6258353237448937 234:4.593384695157962 236:61.61615181629485 237:26.044080733474843 241:12.588399369979859 243:3.268540792987023 247:2.4388858690255 248:3.7144373595750446 250:20.284585944818982 253:2.562080485169171 260:3.2288096885727224 261:7.537497470321735 265:2.0676412985601305 269:1.5977373089970401 291:0.5646723390351072 292:5.6693592629693565 294:2.487901730270339 303:1.528962436849062 311:11.556917700423963 320:7.279663209269048 321:7.445602725427382 322:2.0935050748708433 323:1.7106998274711267 327:17.80247851198805 328:11.886345316391273 334:2.0057720246310073 339:1.5124855048666546 343:22.57495742114761 345:2.7297301267590615 347:1.6025796557164835 350:2.6701619159535013 357:7.527783881366107 358:1.8306717705601734 361:3.7745326422270606 363:18.78762606001784 364:3.3639568201983856 367:3.6381254650256483 369:2.8164649627732383 371:1.7638387870542298 382:14.69819577067596 389:7.022657553491322 393:17.450840120784946 402:2.7549959301857436 407:4.784236697841718 416:2.759021814451554 418:2.0057720246310073 422:3.2128205185263767 427:21.731702361012623 428:3.2075241754202932 429:7.696648827867596 431:17.499488627954197 433:2.1083696573494914 442:6.311992724254315 443:5.838861310653385 449:8.767146073117239 451:16.53077800623454 453:16.46262927185025 457:1.9984276450354284 466:23.268436988066554 468:2.3776271184553526 469:12.113921952875202 491:1.7556287124025018 495:15.281938987676734 497:7.871260470594523 505:17.45538392580097 511:40.59508496587305 514:41.349004067827124 518:3.859679080355094 520:3.5758820524676054 528:4.231808540389874 534:4.712389051639046 535:4.8004759948744145 536:20.138152832373958 541:86.23188280160078 546:2.5920399452829863 547:2.1305101007074883 552:9.950517496192784 553:3.9900239390436463 557:3.7991543848746496 559:2.1980861272749666 561:36.219609869747345 567:3.5802552590172803 573:4.4176155367859895 578:2.1593503045079925 585:23.319205717897475 589:2.358782157995033 592:3.6886303812236605 600:3.405444297000274 614:107.63595860588546 620:21.69001529991824 625:8.874751194861322 667:4.470762526616262 669:2.9513766743352434 673:6.765780913920261 676:38.40047443040669 682:3.578067286586437 693:7.219166058663967 695:4.0094442313066425 712:8.060464178443912 714:10.22883856176683 719:4.66386670102518 727:9.160307305463455 738:5.097811463568634 748:4.581894358435159 753:3.478215708937321 762:8.091570294546486 774:4.015031681907673 784:1.8364536582511415 787:8.335351955414435 788:3.8291589870962555 796:4.861602590358046 798:2.963517603665361 804:21.50810169124395 805:5.7958967869582825 811:61.13356996622997 816:2.237867036834832 820:21.858152485449377 823:2.8360746649046233 838:12.213019397250946 846:2.914003381096407 854:2.2718517207560196 859:4.234965839853674 866:13.70132058059471 867:5.745689697612002 909:17.771452812090292 914:24.238253495277487 919:10.116867096790704 923:4.644017782798588 924:4.525491173914507 925:4.460009430036051 927:9.596045935429995 931:1.5421876168316901 954:96.63262546116506 956:16.877637436361695 977:2.75633677309701 979:3.3663052439647245 1001:4.547846030293317# charbon
1:2.940011822197248 17:20.859466472818795 21:6.362394241693531 28:17.568302704900027 40:7.21521910703807 42:6.129203927727906 48:30.800453355392367 73:7.9073659262715195 80:17.700882380255578 83:7.082306611518006 145:19.55653881599408 161:8.350732677819655 176:8.399404566202861 305:15.308963557198405 357:9.037942912386482 411:10.731958165842078 426:24.93246252237393 485:25.2771740448914 579:19.711750195782322 662:27.87565032840357 758:10.60660588819469 943:36.421411766023155 # anti-arythmiques
2:7.527797048643125 3:1.8532343408813727 4:45.811519312957635 6:1.4023354557287377 7:2.2416378071025553 9:1.943910675477557 19:30.265961214700145 20:2.867998568455158 23:59.09923182564149 27:11.291221885862562 30:4.268483227361521 36:2.748283017314136 48:4.215214352801457 54:11.265841238051776 55:2.918846393798128 65:3.3552454508606426 68:32.209538876472806 73:11.325327209548231 80:3.767989776600677 81:4.3733991469705416 85:10.149857724440217 88:10.177177492259828 95:24.840941266868352 97:10.421138460975557 99:12.289053501821622 119:3.9158561015955113 121:4.04535368832905 131:4.63296983127804 132:13.125384835763352 141:21.13573266416789 153:9.360811549331338 168:35.7985924352048 172:37.302054689417496 179:4.935943061308001 210:4.552944489066226 217:4.4632615098003985 219:3.5856712038286243 223:3.963182924676761 224:160.24752334919705 231:7.081820801657038 250:3.9237515687193842 255:14.699712994654035 261:5.405285385354842 275:16.07653543379908 303:11.302556533816185 305:7.91749322611843 321:3.285604725258835 323:4.50872689512566 334:4.852403492948396 361:6.77693183247657 395:27.98973107813099 428:83.59738295930417 443:20.096066490405686 451:6.3812316667664275 492:21.185025706904074 503:6.065168958966778 517:8.126149201036187 541:4.594974984178953 546:5.510137971255009 559:5.071319544458914 573:41.07428449935105 629:16.13006193080377 646:6.139471249991869 650:6.726273877182218 705:5.500845029087498 708:14.059979219107403 742:39.846166253016555 757:21.243552826186722 787:5.8169901624677065 821:11.172321165994529 956:15.778740428618855 # antibactérien
1:177.58748072250546 2:45.65391542969026 3:223.59420539905025 4:774.9031048794544 5:42.3267296215501 6:38.42671846547046 7:25.225146608545842 8:0.03350926980414349 9:25.254686320114253 10:42.94739852517712 11:3.124729143655345 12:10.762584175315048 13:13.01273010584528 14:3.775108849706661 15:6.380605903120227 16:0.010607523002360914 17:0.7890990235008777 18:13.711281957046902 19:245.78217360285626 20:3.739815582818541 21:0.34266722673730265 22:4.005197571080453 23:209.07239492566808 24:11.710508082328829 27:55.73442341247363 29:1.0071248778568291E-5 30:4.879478143498274 31:29.82258146078567 33:12.063659084939761 34:40.8857251052706 35:14.775250414102045 36:22.806627136330107 37:10.943423768830847 38:7.271002184762183 39:7.314782590321946 40:17.52619686441732 42:63.29776698239342 43:30.7221934225847 45:1.388381542585611 46:0.045445868888121084 47:20.592477986609286 48:0.2020674788699413 49:14.582098130198782 51:2.0072504600054324 52:20.79388365033457 54:16.938574187079436 55:1.8069543911778643 56:0.12174952332825913 57:0.69482830188268 58:16.364778447577134 60:17.3745107369634 61:3.278547756305966 62:46.44505821691781 63:19.4520535531731 65:2.7141189611893557 68:64.20098487506654 69:0.6520145041251307 71:16.336027728418102 72:16.938574187079436 73:88.89677438154276 75:39.7399042598164 76:30.308817193777898 77:0.0043551764033735434 78:1.436856359984401 80:37.98135532342496 81:38.71168141528507 82:72.49062359138681 83:1.017877599214243 84:13.806002660462855 85:18.113737060983365 90:4.8598910638684165 91:2.1554870209629984 93:42.06841122344267 94:0.13507146892436184 95:3.0005541542246466 96:1.4019527572886252 97:39.006259441880225 100:1.1320525864369755 104:0.3455872369471636 105:48.43913433289424 109:15.555256193000101 111:2.0522480470308477 112:328.36049050415346 113:45.88705331352594 115:0.025674184611864825 116:6.742684243594832 118:15.400471438323253 119:14.925434929553584 120:3.095380997640405 121:4.324449775950258 122:7.507048652314563 123:22.558280208581106 124:3.6669127790347704 125:8.710853472764235 126:7.603627470798354 127:40.81401123004651 129:35.67301491179898 130:1.065240022610158 132:197.0641201575926 135:1.2788970033580078 136:27.24848213464532 137:12.376939089669515 138:2.369906596472376 139:38.20884144425898 140:0.0027246804973645434 141:0.5193785258950211 142:21.39700839109028 143:0.9087443498269093 144:1.0085525843843373 145:9.810274804630616 147:32.76080926298332 148:8.213855263330545 150:16.704199320171995 153:0.8266871180036895 154:46.752570446648384 155:2.201391637200784 157:7.712216276781672 158:1.9853484057143886 159:0.4395658662443257 161:10.08767089452056 163:8.129657097800122 164:0.10626705925278059 165:0.7267360374830749 166:11.217755452870664 167:43.96251643775122 170:23.713616292001646 172:4.802703811768303 173:4.2800560557035 174:5.4082236083411885 176:0.47583723829731644 179:38.02460286963875 180:0.4320227630537772 181:69.07943434761317 182:1.1480108599729002 183:2.071268781060475 186:18.198427450054492 187:5.40356976018203 189:3.9892904893997345 191:14.677768552823672 192:9.42498059233446 194:6.455727108954934 195:52.63137091052407 197:3.833052875725117 199:184.62704969778562 200:2.6013827081550582 202:1.1470243215239124 203:17.950510986754455 206:13.571819851388863 208:9.937972916026759 210:28.996141108802476 213:0.8564491132401624 217:23.012508750619784 218:4.292620511733407 219:17.15755518887567 221:72.3746543036421 222:4.429223350084919 227:0.7168423485341043 228:5.232805311160481 229:21.026683371708398 231:2.193561466898812 233:6.1172193341974035 234:7.9182977354637805 235:0.24118117464682798 236:10.87184441642029 237:1.4484240671776185 238:2.498478208390987 242:7.996914014514944 243:5.3284582257086335 244:7.5550884703990135 245:8.140445889101487 247:3.740116202910185 249:29.761165334520786 250:1.538724131593699 252:8.646882756021071 253:29.917477008804948 255:26.717705485905306 257:0.41633405714108346 261:35.68615505361736 262:1.5708796674825596 263:19.665968609888633 265:10.796742632721152 268:1.597605472891717 269:2.183558572978826 271:0.696243413221486 272:2.713093945073699 275:11.366063360467825 278:58.70376672129555 281:8.531011000768325 287:2.2710446461365534 288:1.8098689852860548 289:17.15592723921827 290:33.68106828606455 292:10.047323698243426 293:124.63285440418585 295:26.668283732755597 303:49.66208294309964 305:114.89041026692833 307:21.38035910084084 308:0.49433855109348845 310:11.477204822349536 311:96.18265081799832 313:1.412828295678991 314:7.079407002209729 316:0.736519368710745 319:29.444090825310294 321:5.0515998176561085 322:0.5773843087851463 323:18.278171116868375 324:4.614249791133718 325:12.286422888184061 328:269.6185616697664 329:2.0881209058328736 330:22.518864983190845 331:2.1174758217451224 332:7.8359759677036775 333:13.435907154797155 334:10.535262303398422 339:8.425176398468265 343:17.544182614148333 345:81.39954310848056 346:1.0105581561416457 347:38.776246776799056 348:12.728263566315666 351:3.004661937171252 354:1.3341472720046657 357:0.8655988089797316 360:5.1297991905553575 361:31.523132209188383 363:0.6034398845460645 366:51.32290857415078 369:1.1185642370524487 370:6.333689322600506 371:0.36530463069292285 374:11.984897378707903 376:79.638121101063 377:0.5720548689084402 378:3.4908174384973845 379:13.879892037779575 381:35.1669382403131 382:1.1252866953710376 383:9.573306241281964 385:4.147714700543844 390:6.859633112199013 393:0.4113556310644433 394:3.379811110040867 395:8.301787342371938 396:8.874740999893277 397:0.7089645987220267 399:14.873051206927101 400:2.0012103101000807 402:1.06949045678669 403:7.390628079609593 404:22.139922009047126 405:2.959755425970586 418:0.5182920316402816 420:13.520897239987539 423:21.07022314862508 424:10.12284367379435 428:15.536872126216199 431:6.180860657635094 433:44.61647768113753 434:6.8989888872099705 437:3.0982204493892493 440:1.949749528792349 442:10.217969957183298 444:12.588450566965571 447:17.092699807397093 448:8.14773658613178 450:11.87792705939197 451:36.153206399429536 454:71.66641265102558 457:2.915659613406175 460:0.8376737532565202 461:1.2070353148070092 466:0.3385501245487912 474:10.564001129667808 475:5.699027144454781 477:1.3574786431224724 479:3.95326428593978 480:68.65445244685111 484:1.0855895209719977 485:20.53689525635671 486:1.5858434451869867 487:122.32541473035332 488:14.840125777606433 494:1.193769916089352 495:77.6643750898632 501:40.13258464883829 502:3.9960968629037397 505:45.88705331352594 507:24.380370618158462 509:1.8019539753862732 513:32.54121195068804 517:3.1308383372576425 518:18.207717331757202 527:4.946104132967246 528:2.3441014630412247 535:8.326735381277665 536:7.68897160332137 537:14.28285985254267 538:2.338354284698294 541:23.902554596579673 542:0.6059144648597206 543:3.7140020182733293 545:6.920302949306516 546:8.169675299640225 547:6.769714754134778 549:3.879954678693866 552:1.8198283574726117 554:1.3273736605308546 556:4.974396906054654 558:35.72418975417662 559:33.05668824029827 560:25.446105591062988 567:5.933289746636024 568:12.138299361176204 570:31.691754261771795 571:1.2082493108882137 572:4.431862633342563 577:1.05995193414357 578:0.6228499732925172 580:26.756667606362786 582:1.0308417533317622 583:187.8904137437148 585:15.365006714201263 589:0.7658225152425522 590:17.321073524071227 594:692.9376210221815 596:15.794553650367117 598:11.662902562783053 600:36.19679016074111 607:1.3099467683598671 608:9.025593057164365 609:32.70884114127287 612:1.5610015703817461 613:24.477351600880286 614:42.84382098215009 615:5.671381646284015 616:9.542590377543277 618:31.032909938209144 621:13.586437490527027 623:16.79317195088758 624:27.09047400752695 625:15.217957846947213 629:1.8440333829445548 631:2.390879427013642 632:3.681305453741108 634:2.233133820788834 636:0.9828486471928256 649:4.493223792912597 652:2.0451798528901786 653:7.951179444295043 655:10.37157881827604 660:1.3478147453488318 669:1.2278585552844608 675:45.11500944593162 678:17.02222345725012 684:85.62200000728942 687:0.5803634212920077 688:46.69597939625895 689:1.0964645847619932 698:2.5502725664648116 699:0.82444883729237 700:4.400345687969383 702:1.7823674849683893 705:64.17660186416968 707:0.7665879283302466 708:8.546830990855316 710:4.300185224441924 717:2.0954039780002423 718:29.832801271403664 719:62.82629998689271 727:5.324925281870264 728:1.780424443842356 732:2.6417528713536225 734:9.849986366509011 742:2.2465629018505466 744:30.883389702890486 749:8.169113779254667 753:1.6723313611667223 754:10.756399078027902 757:0.539824022477796 758:25.316956755579447 761:1.983096891912202 772:12.376939089669515 774:2.1474366026587357 779:15.779235027798855 784:2.617256726224469 787:60.41986218882517 789:3.0707593020232964 794:3.5805885509415547 797:2.6382684561489356 798:14.531641231951015 801:28.47381406770746 803:2.931501351167263 804:13.630480428446381 805:10.298676932292356 807:3.0727903553990603 816:7.095746637429872 817:15.118218631243057 821:35.366227352454764 825:9.09816253382613 827:1.6422679408905783 837:8.527191601227113 838:184.70171750119403 839:4.64437365019922 844:42.35212436315352 846:1.1973717298606052 847:9.980384633625262 856:4.930497000557221 858:9.354169212349769 859:2.346983252722366 867:10.198925120545011 872:10.033840095996275 880:5.396339614260847 882:1.9989334009477266 884:3.004022803123942 885:15.847972644859173 893:9.140280692671325 894:4.600763913000335 901:121.51908166590935 902:10.694111347207945 903:1.79604804098226 904:3.268016074879404 919:8.071003469872963 921:0.9664044940018568 922:36.98327378529215 925:20.652200556266187 928:12.998894655229613 934:1.469350501029453 938:1.9475543054409978 943:103.30683207373615 945:1.7049390898077275 952:10.2413530568392 956:1.6994477210052836 958:6.255107685007064 963:19.434608602471968 968:2.4700847191362674 973:65.38339907377677 977:1.0705558516714777 980:1.5908709667232857 982:45.140519135898096 984:3.3250942578791274 987:10.386329661226828 992:20.437429477001242 998:22.840358019732662 999:3.8440782473001818 # antibiotique
1:320.342604146285 2:64.0663713338219 3:171.65381685683604 4:19.676136078662804 5:20.638812463963152 6:7.870843066372216 7:58.85752287425889 8:0.002171032110315672 9:141.98910401364046 10:25.240407181899172 11:47.641607357765125 12:6.047718606039405 14:13.97020261354686 15:13.676050053200322 16:10.938955527993695 17:0.5857550280525925 18:1.958689448425552 19:78.0081427721263 21:99.75170104358568 22:0.7153749542313469 23:170.096229132772 24:156.86385267586223 25:273.45769446195357 26:0.5893137942023993 27:19.710435631414114 29:13.30488419261971 30:34.57104616364431 31:4.6612608217466 33:15.616481165871262 34:0.5682362407730177 35:16.459894315951374 36:9.918896475538162 38:15.22896506985352 39:0.07802018780290924 40:38.20181427991339 41:28.65144069601152 42:9.233245310508275 43:2.496933356093793 46:0.003086916243789206 47:32.95945357600988 48:1.5092224409929276 49:57.28772427606397 51:0.3267769751067798 52:5.801141172620325 53:0.6887224680766304 54:11.042402002056983 55:138.08237734911486 56:26.97723426038547 57:1.8201588898345595 58:0.08069407020184807 60:11.048368210528837 62:8.268289230621884 63:164.62830478978609 64:166.43388768733675 65:94.95077172312105 66:49.88777720289457 67:7.225592125340896E-4 68:13.141981304946945 69:20.04525817089376 71:14.34661580964005 72:29.386255990343727 73:0.1193543070488442 74:0.36139284558334217 75:1.1426148823664346 76:0.09699406401628666 77:4.523478871842918 78:5.883578351174654 80:2.9441849796189885 81:302.0006687468116 83:2.4012988980901357 84:8.719111443447193 85:123.60608594976001 86:59.34044302914632 87:8.66628114546803 88:12.263555069992135 89:57.03938824713832 90:1.8179694701406908 91:11.413242736915745 92:10.944678247779992 93:87.7005544000468 94:1.2751296792544164 95:14.497162586813463 96:0.012367284100915523 97:30.618360050720945 98:0.15984483406072433 100:8.007454945384028 104:1.9506885018396787 105:218.75751266809706 106:7.723551952920783 109:244.7535654867172 112:0.5444603358165816 114:0.010396628306609527 115:2.5962190470728923 116:5.899464342739221 118:25.862123980829384 119:101.56070620220042 120:338.96707914691467 121:0.04973322567236273 122:123.87667330517678 123:12.145755873562242 125:140.16984756121954 126:32.35778168763354 127:4.920114515430544 128:16.929004906460708 129:27.43991922163408 130:7.759114107111302 131:17.180078760200498 132:2.950673911281312 133:122.70623620328008 136:6.166898124413972 137:23.967020320555417 139:14.178521197848829 140:85.57480084250602 142:14.888547724563894 143:27.616048567491525 144:22.736234642132885 145:0.25416837103999507 147:20.905705221760197 148:7.334704602856016 151:5.171679151476779 152:1.213861998175818 153:13.644295756117117 154:36.80045926994634 156:15.821547697255836 158:1.7128254036644837 159:2.215179989321167 161:22.671658462993214 162:0.11624494305207886 163:0.08515968256853117 164:6.213665139097936 165:4.9251501145169785 166:1.2270860227239324 167:0.12388694482464985 168:9.027119926637734 169:33.194129294346176 172:0.0994529229627782 173:35.101919907216285 174:20.973930227233453 176:9.103135706870928 177:22.931465430522284 178:4.911018717954766 179:0.389090265648717 181:6.900261701129658 182:0.91565862465411 183:6.010535135387878 184:0.14261226582442432 185:2.9344988453047933 186:3.438884674684869 191:51.174873759398096 193:4.858585356631757 195:3.9314954642155233 196:1.6665415771883638E-4 197:0.014856289393677726 199:12.499404116138018 200:5.033880811504159 201:33.278547374428555 202:0.3302710064588296 204:10.856519470027036 205:3.817082491591015 206:4.688065376849047 208:12.941157368023685 210:1.9805752526236062 216:7.222395867964562 217:4.577572084617736 220:10.986960682128787 222:7.9122864901381025 224:1.8098689852852925 225:17.436457801406007 227:6.401761164269779 228:91.75432506326452 229:1.1110439654706836 230:3.1692380813831558 236:41.50630211962144 237:0.016653870602255337 238:12.682126243328037 241:2.7368617064755147 242:21.82900447406651 244:20.898239834480894 247:6.837569335803124 248:29.223978890589155 249:4.38351301041116 251:3.323219458633798 252:3.7736837745049248 253:0.7036014263166956 255:31.032344367222027 259:3.2737406802846576 261:11.393802906825984 266:5.179624945753732 270:5.226983408818031 271:2.884855017011015 273:0.411981143930815 274:1.2868840692757613 275:99.24623181585076 276:31.41904864021287 279:22.567567947544354 280:5.510559881815918 281:0.8105991886017666 283:13.867871032757167 289:1.515443566794841 290:11.823972523270502 292:32.53768013748113 293:5.710838693594153 294:11.356562780660427 295:1.02818214346812 296:9.303252220268588 299:1.2139700286693729 303:57.66159496059113 304:7.534520528349194 305:2.3190108630640265 306:11.505017960791134 307:48.46495065383004 308:34.08849661442906 310:1.5864187611831857 311:33.125479993180925 313:1.1647009485339574 314:6.467271987018324 319:34.21342155884352 320:0.5765884636241401 322:14.160028006681799 323:31.441261183446468 324:79.4110102250289 325:11.349172045084806 330:4.983049968421855 334:34.45590655753153 336:3.2802510640727145 337:0.5144890500445334 339:24.364748162076438 342:8.072622368640229 343:148.38914193599643 344:2.4856140369076742 345:62.218723956706825 348:17.919104120793797 352:0.953940562198453 354:74.39165874433473 356:3.7736837745049248 357:3.3005459785694478 359:0.3775242270381765 360:116.3596387351605 361:16.596961690594338 363:0.4205612318915742 365:239.10155106631368 367:1.5456427756679516 369:0.8882126781354359 371:2.0074034829450143 375:31.595199028163776 377:0.3931767662542585 378:138.11847609611658 381:2.177391726393276 382:7.982444555543247 384:76.27798951484311 385:0.7688152404736905 388:5.183605377554216 389:15.026350879687037 395:34.26000699971269 398:1.332369590406572 399:13.63841474162555 401:4.412321815485373 402:0.8426015664426723 404:2.5985965574693237 405:100.66369391071723 407:0.03136183126328453 413:21.24902309233588 414:1.6003086641913882 415:3.003533932751759 418:2.4273131603329983 419:2.6268702017202106 420:3.717355540546028 423:7.237100100808254 424:39.47596014086817 427:3.8616688861092494 428:4.630526623050553 430:2.9963728423215157 431:29.18012921828147 433:5.860377055121198 436:15.340144903254624 438:0.06589658897977543 439:51.341323518831956 440:5.748617884030877 442:13.293887920255928 443:0.1963604275107461 444:11.648429048660471 446:3.2621624901081914 447:1.5024593265268953 449:4.387672980841502 451:9.692736975570782 453:9.628465064104837 455:3.4214584928900442 456:1.5610209883587938 457:9.340871124971896 459:0.8976200881766789 461:0.9708355829669452 462:0.07603418682330129 466:0.19698178183982715 467:4.013866554561164 469:0.3657389969184725 473:2.0193010693168705 474:1.3339706908336126 476:2.681461037740678 477:1.1123524906747624 478:1.0637606117468694 479:27.633721362390524 481:35.91335450000061 482:1.4101031805206905 483:9.532059926224342 484:0.8575464132947337 485:6.981460666659884 487:0.8327782131267988 492:2.4548138431317463 502:7.237942142545761 503:8.810414592086389 505:5.555001455279224 507:0.7598086228433167 510:0.8153722168566078 511:2.651068630255237 514:2.8262937620442714 519:8.424834822319376 520:15.791378944037252 522:12.797217864910962 527:1.0826674692972467 529:0.9572956368420009 530:3.9184325503731676 534:7.528850341610593 536:0.6147523560337644 537:2.4067270205711915 541:49.494834579130384 542:14.380023317260955 547:24.446503960193084 548:7.17141234657019 551:17.228144572982416 553:6.125659832416227 554:59.21615640281116 555:3.666918270060691 557:10.885110571748022 559:2.7684024084411 560:16.4065512953151 565:1.5494696637364076 569:1.1496715078058877 571:0.9719726285457243 572:0.8778734880544456 577:3.761339939060239 578:0.4375863467074327 580:2.046784246945688 582:91.64566248932331 585:1.1578430769338264 588:2.9578974289297175 590:5.458027566234657 591:20.94020277367848 592:1.588393746983336 597:12.990938587433819 598:16.48876143325608 603:10.334071359734692 605:23.156528988141172 606:0.45630807784428784 607:58.96851194298873 609:1.8263528271382652 610:56.597302771111465 614:16.62771480841545 615:9.829804760830518 616:8.9075189054827 620:0.866636250709179 624:19.253929189862568 627:30.575584311229775 638:6.331694796084348 644:2.378681641593003 647:11.636340044591494 652:11.189917008808942 655:3.54165165518425 656:1.916948153633081 658:7.726350663644865 661:8.435124605639661 665:10.458710821986683 666:0.9996723008925718 667:7.057601155057946 674:237.84596177806657 678:16.05495535118741 685:16.61680942561234 686:6.756180938272527 688:4.160472911275519 689:29.406481282317298 692:18.51824612664584 693:0.5579410686850059 695:1.8647976392889238 700:17.796056891026073 702:1.5173096486384003 704:126.72843615611363 705:0.7187716482744131 708:17.434131837939766 709:16.65666879208401 712:0.8337555723860623 713:7.64271967594845 714:5.724954672862849 715:2.100500614051367 718:7.734822899758495 721:4.801711303546884 723:3.9498861851024545 724:159.47034775148776 727:4.742419846012909 729:12.349044225951685 735:521.2672752521397 739:7.58532780290957 741:6.449637198208403 744:2.7807868111929097 749:2.501581359062936 757:0.36525413317557703 760:14.267112812422294 762:0.8445795787450809 767:3.0696373959745356 778:9.291573136106557 779:8.31353153525664 787:12.93237771551585 797:2.3477357889358528 798:0.9996723008925718 801:7.2150668490089975 803:2.6350421453461847 810:1.8216226628262695 816:2.8396551575417996 820:7.986603859333833 821:5.732671325728762 823:36.06820123117151 825:2.936054330389301 829:2.714846058442749 831:1.4500864561830442 832:2.9609196765926433 837:2.6681576237154774 839:351.21960662076737 842:1.0967581324276192 846:0.9617876011740757 848:3.9442300693445933 852:107.0020247573732 854:10.469042422257145 856:25.160564301144685 861:0.7652007126317893 868:4.5258523121190075 869:1.1855419716032487 870:8.224941739311543 871:3.3545861945192805 872:9.39576671845204 879:2.027490529113912 880:4.812295065653575 883:1.6285511384914537 885:1.252063958325767 898:140.18733982274819 901:1.9790483565253814 903:5.414898188876589 904:2.965938073680727 916:12.528998590923255 921:3.5413741265015832 926:2.309736673520637 927:5.140095273977936 941:3.4125329903706154 943:19.287538610479473 953:7.19317146583702 957:41.60487230155543 965:35.178395869973095 967:8.445443606083172 968:33.26601248637189 971:7.557313625905755 975:9.329450348444814 977:23.23341391692771 981:2.7852803504757264 987:3.548720943862577 989:10.54623086940765 990:54.10682013475001 991:2.6639802404177555 992:92.63421414614328 994:2.594598508253131 995:5.568454194645546 996:2.570821207141279 997:4.77177801571395 998:9.860095693066206 1001:7.20775314928553# anticorps
21:16.867109088404735 32:10.448484477091796 88:7.855921303199934 119:8.037166485574168 122:21.97772102271571 129:8.82369921700081 248:24.923976490771466 334:21.12169415511736 396:27.776264188059177 407:19.244775305078765 904:12.481738428556616 # anticholinestérasiques
1:2.5606990412685575 3:12.566250549328123 62:7.737258899323742 63:7.102159770948234 120:31.674138108658788 129:7.868858294651526 140:15.610488320026619 217:7.654436376213636 436:8.416959948540281 459:8.992734224132523 502:8.708686777460771 709:10.029656651954838 981:41.19252412040607 # anticodon
1:0.34978315793818565 3:2.0523003533631194 4:15.136850710419429 6:5.580864255951168 9:19.047948252481827 14:58.0898352263549 20:3.0842463060434984 23:87.8571570579402 31:3.6919785751769405 33:5.495184784570553 42:2.84719960560221 43:10.266013967550306 51:2.4591113675513174 58:11.527880873737685 63:4.157962128510816 66:3.9585037182844385 67:17.8291779357238 68:9.658333415678849 71:17.518964561799717 72:4.500995271199613 73:11.795926994164569 75:11.02821441559739 80:10.694404894429319 84:9.239213891658112 85:10.61692283793209 87:3.9605513170692457 95:3.7065669816047304 97:10.889119191675942 102:4.8691471260216135 106:5.9026274815482385 109:3.562189584379618 119:4.141462095827867 120:31.92567295993893 127:17.806044914495125 128:4.086792615865491 132:5.417096978655175 156:4.619200298245096 165:2.4972698421215673 167:4.544262833509458 173:5.8867376785035646 183:28.213397583662566 187:15.823258288402577 188:5.232831173459639 194:5.107444241731313 197:4.067662492325916 199:5.934806753272476 202:11.755771757854395 208:4.91944888779128 219:3.8089149770820088 235:4.536511812072521 252:5.9157266813975555 253:5.7095977003236085 257:4.898823576896917 289:38.61163011927995 303:4.519016154915917 311:4.9307166102623325 319:16.110821375005013 321:9.690217660601043 362:19.343914744898175 364:3.3858822797665713 405:12.959809994748674 434:5.27411173999681 501:8.456733207568611 513:17.164899704285 515:4.660845715929794 527:15.311380673328252 573:18.16798639727686 577:14.593974507205228 585:6.366091528922425 593:6.369783470894851 601:7.852534549298877 778:6.472219641166343 789:8.297349838207557 851:16.20709732974413 852:8.763031769691162 854:13.536347096959725 909:7.032687648196533 963:7.41585105854358 # antidote
2:4.345906484246795 4:4.6017416706286 23:51.55266991220914 27:6.2469922797450534 42:11.821568247002133 65:5.279895409800067 71:13.606818257710886 73:25.6411406552609 85:45.395918976471535 109:5.264931120178128 114:5.748269791070501 120:6.932874753565499 125:6.314321144885666 132:28.37937565507188 141:6.83030339513442 157:7.32886741415609 183:33.73690340520354 325:8.969555068898082 348:21.11989960930878 365:8.592214217779125 395:15.236821358401253 399:18.863671308674423 405:6.847674663509826 467:7.816008992446043 517:10.136771196522924 526:7.442428456166201 583:9.454067073188602 584:39.07263420370254 787:7.809665526403362 847:87.54469403625626 952:71.48216624053192 # antiémétique
1:12.92536634626379 3:2.8282958737882877 4:10.218202249397418 14:3.9210984107723394 17:15.584827856664328 19:14.563651319987274 23:20.571283998627592 29:4.354495204548738 34:15.524931809178604 37:18.04315721167673 73:183.9372106509793 75:5.006548004031148 78:4.923023507785133 85:12.374695664946756 96:12.564979277321095 121:13.031064561976196 132:15.37791596183361 153:11.573872301767505 157:15.699959669667814 161:14.44628080889015 186:6.586781719896107 199:16.42968551081634 224:8.071003469872705 229:28.289267753073215 242:6.549989922449109 243:7.351687492857565 257:14.320059617307466 277:8.35979069138158 295:16.943172437200644 297:8.789491262912389 299:7.316681352044092 303:13.540719388412565 321:11.437615431780904 323:5.598135343734429 333:19.787523252672436 337:6.264826167361591 424:7.318609834778085 428:17.393572237362427 429:15.994040374227168 513:8.062537547409722 538:19.557203020112894 583:8.563003055091984 613:9.578077292591006 626:17.325470357874742 688:16.848943561032346 956:7.609216746003653 # antiépileptiques
1:9.75634396833113 3:2.088382465641984 4:76.18227064999586 6:23.04074121957993 7:7.546648450377208 8:13.871866275661642 11:5.244831576149661 12:4.16335285169014 23:23.727244528403563 36:3.0017387750517224 40:10.516053004005572 42:8.3942994368139 48:20.01076454647788 71:3.7226997394217434 88:4.00856025007373 95:3.7465420156616576 119:37.06929188437919 131:4.903577371710684 132:23.002811735141165 153:3.610987552192147 162:4.561283906208012 167:11.909032382745297 172:11.74801557029298 174:4.746016587833829 176:12.853931343182818 177:3.788373816896211 180:4.969305107450026 199:14.732484744495341 217:4.732958601162989 221:42.79646169526832 224:17.267477879264252 281:107.00110939313016 303:20.246685592517323 305:8.455837258705179 319:6.702235420245796 323:4.77867617027413 347:4.649151907187588 395:4.504946097879856 428:37.087861351172435 460:5.632939220278734 501:8.499062301668364 507:14.453483287007478 513:7.225937274005736 553:7.279992792883818 572:24.698712263749076 585:25.89135663377201 594:6.842377957597593 614:5.751242579475659 705:5.775009440831378 725:65.05519877225066 769:31.004617338277576 880:6.555514354731041 882:7.132778534949333 943:6.309096772706408 # antifongique
1:130.04588328722414 2:22.26203870289654 3:10.083118438357472 4:0.0018790575307184834 6:22.343722501055474 7:9.344472404780996 8:9.631456221262669 9:21.174117958765116 11:19.17034296821983 12:0.37693207857722044 14:46.25526517423745 16:0.1900899931540655 17:1.303776205057641 18:3.5770677522805565 19:49.897768871804004 20:0.015674350763142955 21:9.071430165771643 22:1.4681722150312906 23:35.529650054295146 24:422.7756782607916 25:82.48941730608132 26:4.905759969206429 27:21.049117699790283 33:9.47157087824667 35:7.133632564233708 38:9.238798849380847 39:0.06365682278737149 40:140.86466614540697 41:43.87187955553383 42:0.7695755731140509 43:0.21700472535358692 45:6.411050165515079 46:0.28541205582426205 47:6.263292945652336 49:29.62671665797154 51:1.7699547034421683 52:1.0471481545049623 54:0.5914801181100825 55:101.58177337809376 56:0.42981927463460423 57:0.09496007211315387 60:33.71289083834235 61:8.914680147899176 62:17.086163103281486 63:95.03063522056839 64:0.9036214758939237 65:71.2089614177537 66:22.79327820407016 67:0.21583415723903954 68:7.309944715222445 69:19.037456957053717 71:7.9939903794302944 72:10.997633958745647 74:0.9998730041465203 75:2.5713627289732512 77:1.802226860567845 78:13.748216215918642 80:0.3113818650519824 81:27.201602009668633 83:0.19805686439266193 84:10.101068604410546 85:39.2575305733905 86:149.43767513649235 87:0.29599145648441766 88:5.31177742345681 89:3.8637186492863704 91:0.642568857744115 97:9.463784206929928 98:0.016959180643612227 105:48.16173146779177 107:0.8025549518649487 109:58.46760004065304 111:7.9432771217809135 112:14.597181355373108 113:2.485522028211189 114:13.537132912654462 115:8.530859272872325 116:8.686192832913514 118:2.003925493778045 119:156.00523610224764 120:328.7151338146266 122:14.793478988908438 123:0.2892267134933963 124:0.31366391604634153 125:16.157756637641658 126:4.925102748484486 127:8.32402607439147 128:2.4639054773693156 129:17.703747991460098 131:3.740256690406712 132:4.71271521299165 133:117.83959523436644 137:130.65273659395396 140:28.806058590095127 142:0.5610139050108804 143:56.68550809841515 147:1.6042821412413732 148:28.37085736952538 150:3.062548969897425 151:7.108238828261095 152:9.927089912851459 153:140.57765455944 154:70.14133211509852 156:0.6650916496615203 157:4.997079951171501 158:14.021436541427285 159:12.66014218895878 161:7.9773876713863245 163:2.9903820528940264 165:9.608093922354422 166:0.4307906770436194 167:0.6180925431989548 169:3.9672884814993785 173:36.093752041673206 174:11.763490009284558 177:1.9491192694211266 182:1.7121888051457075 184:0.6530550353547021 186:1.4587089141946026 187:2.126248944849137 191:23.976960978205867 196:0.22693089889714502 197:2.4340139174277913 200:0.8341984720947243 201:31.240751943783057 202:0.3579591092438494 206:7.362574018303142 207:0.9294913042448305 208:3.838284150979296 210:7.486279162881104 217:0.711773576053044 220:0.5839419904761547 221:4.417885434144594 223:2.6252285952620373 225:54.08838437932192 227:1.218915471838754 228:119.59923292536745 234:16.343030568468386 236:18.920612069292854 240:17.36644698770682 241:4.473083078857487 245:10.142642064849952 247:15.074995956720706 252:10.666411026931991 255:6.136216643562439 257:7.807153792224452 261:5.109414862002432 262:2.1753714628839718 265:8.514030870944962 266:2.301955297835514 269:3.2997171917882673 271:20.008775940045556 273:4.345857531968744 274:2.1436036625494608 275:196.73163289666732 276:68.98589063254012 279:10.358425528349745 287:2.9188747632801504 288:521.2672752521386 290:3.4206691234373063 292:19.614756674972657 294:9.845703548052889 303:58.15271993778241 304:5.464982192005542 307:13.946501344164083 308:18.381920410091897 313:135.66118564132088 320:9.494785861994913 322:24.974770951555648 324:102.97106403353435 325:8.034326766306885 328:16.331328672157433 334:24.382557765958428 335:4.795458363294301 342:3.725333888247706 343:16.296870511866373 345:5.576948905083707 352:1.7577598352909165 354:17.79647922981373 356:1.6195698826783316 357:1.3924865245138418 359:4.229041323513187 360:11.960876689219663 365:86.04657829165807 367:2.433812931123116 370:13.113270283189228 371:41.10126271449412 375:22.024820576056598 377:8.571667810375258 378:238.14615482262005 382:1.6868384630910367 383:1.8957186684690959 384:20.904878837792722 385:5.424296123790264 388:12.990538557300239 389:9.11708313943015 391:2.7970753984026295 393:0.8434566890957009 395:108.31781802850772 398:6.885822424202186 399:11.59036274964299 403:1.2561317704942698 405:43.80472321411172 407:2.607742412323477 408:1.992878881492658 415:54.22722750108134 416:5.635771809464175 422:18.352331262137014 423:40.738842751745445 428:12.090286051911143 431:2.4987240341790296 433:1.0639081234235805 434:31.843643430741288 436:26.4649931193698 439:9.456459424859652 443:0.7467732643210891 445:7.15025261651978 451:12.68375715663172 455:28.05667210285847 457:265.048836934806 459:10.914309122280681 460:1.360228659381474 463:1.9541183637513595 469:1.0060930521507956 471:1.7940121475075876 476:25.349884285494078 479:15.55712649898408 484:10.746334811630168 487:1.6124396486909789 488:1.8796822671313647 494:11.165283905333796 495:30.858839478869275 496:2.2635942860957483 500:2.457298068707249 524:1.8187350318151712 537:16.413750361769146 542:66.76105792244729 547:1.0824456690274424 548:49.445420624072646 550:2.6469528963811695 554:6.264290070859462 556:31.460410925582494 559:8.929503266553228 561:2.8540729956800517 565:2.438056391669432 566:3.7626030249252302 567:7.283801330206186 570:13.921447861046806 571:1.779124084389437 577:5.603554184648477 581:3.078683126197637 582:29.018637066044167 585:1.9960262642974036 589:1.2765608890024163 590:7.4089588837239795 591:17.119733578607537 601:9.292135994087356 603:4.845959997394718 607:1.8913265785700213 612:12.527717984630138 614:10.078882296472695 615:7.013488450633939 618:22.43435857157427 620:10.784623534345313 621:1.606528045234773 622:1.341102972140136 624:11.655393022308022 627:4.009699709751767 637:62.75346351706005 646:2.0023421182467622 647:5.228305072723637 648:8.15008001556599 652:2.681321325084511 653:5.155504068351222 658:3.5541647241285204 659:3.7673174092190127 660:1.9328713799084285 661:10.480833027006748 662:11.513309794290606 663:2.3513245842361346 674:573.0098761860534 688:23.75637906887773 689:5.695681100885676 692:18.667664960262563 693:4.810829191504282 695:8.144482779799798 698:15.925306835002406 702:2.4023555117529516 706:7.712879690199085 709:2.575725456581607 710:5.584907534737026 718:9.764907815108756 724:51.980495172566435 727:6.654819184466034 741:2.9246327562433834 742:2.8932110068295316 746:26.896857380690435 749:24.57930366657787 758:2.7139123658563182 762:1.6267400625999024 782:4.468884245250586 786:63.395967668394995 787:1.7302294027050502 798:6.046342212953363 801:23.887468193027754 811:3.69181668390977 820:5.770745085738881 823:10.936238004327295 824:3.2873408344808555 825:10.512503270962506 831:19.65127801764828 838:3.492551604686709 839:76.16363081480966 845:4.933287257116735 852:27.634029136461 854:4.656912053553366 857:17.87873250506477 859:8.596640956995445 861:15.972048836227584 866:11.095777478668515 868:1.9834785881284702 869:32.1966489317788 870:3.800674321606459 875:2.701298555267097 879:15.124647452143492 882:2.632448256872675 887:65.88504756839392 898:92.63811028896146 904:3.9511767208102326 905:23.41016415789995 907:2.7970753984026295 916:3.1074141616466138 921:15.866041706444948 922:1.5276502497430786 927:2.2826520151967085 942:3.0411281916537676 943:38.74150863214419 950:20.314318018852678 967:3.9097845422916686 968:3.1268457001791377 986:7.037958126056061 989:4.951252569725364 998:7.033867858624089 999:11.78462355264757 # antigène
5:14.379458100352643 17:18.619973949860825 23:26.88762315825412 43:15.031758333449437 48:16.406640899286735 61:29.901826228657423 73:27.529063088159475 80:15.468669363717407 132:18.412202090512704 161:28.86372687915646 177:25.072994006508406 314:22.47918187868884 337:18.37101108102587 395:6.7804783893985725 758:35.64799499356226 856:32.83344155325738 # anti-hypertenseurs
4:6.749660648202503 36:6.7846190064828065 38:9.348887995289155 73:8.441367837509484 321:7.368275647222429 343:8.5221049199618 355:10.873812395512106 414:10.89616220334665 451:10.571914917616295 527:10.21533747652766 646:10.326622910665058 697:9.402385828629965 787:9.99868678358231 807:9.102116863477567 # antipaludéen
1:7.682260198506838 3:2.7142070135999408 6:12.872380143351137 10:4.240928851971849 19:34.3802976613655 21:10.24818380221112 23:7.256319086051003 35:11.048135381945118 40:4.588739314393829 58:5.131177626098935 60:6.288002669123729 71:11.554419972201565 74:5.85267324786468 77:11.481057732539682 83:4.459781790543137 109:11.30229745449125 119:12.507449793495047 127:4.49611744491872 133:12.590329312462172 167:5.2783622839967235 169:11.036939513673893 174:5.44108461673765 217:22.965690315001776 219:4.53126623674444 224:56.43628875892453 258:20.46938860304578 305:3.5746539733105154 316:6.181909166693979 317:8.571683794588164 321:11.18511775326717 323:5.474103242584096 334:5.822935023966568 378:15.137847529275438 411:8.05827187352883 422:7.166016714550123 427:6.714567930213465 428:40.06325489761202 487:6.6536424980107896 527:7.012435821120404 528:8.243336726387417 583:8.4366364685918 646:7.122752397551668 687:5.929601911431603 692:5.840146214300019 705:61.226201135286885 728:54.6052084762377 796:8.895743202284532 872:9.716379136694327 916:19.557969322553785 920:8.476931731829161 940:9.368503803554898 943:7.015955807410907 957:6.640520095341309 980:7.349311750752589 982:22.9312583088906 # antimicrobien
7:5.1008010661607015 119:6.90498623933946 196:6.5572812311550805 223:6.954441140053363 443:7.528959191633578 569:9.168793567631118 625:21.230813433465144 854:8.184482105184264 956:22.050850797206923 # antimoine
5:6.3878611995745604 36:5.839689145023635 65:6.493608765135714 126:46.433954925706296 137:53.33473289280479 228:18.150301366362317 236:7.090903264438329 334:58.58458810827882 365:9.826177604149533 466:43.18754057592158 735:24.823844732448404 754:22.29971685342751 852:26.52756360256187 957:8.882674253647778 980:50.768756407285025 # antitoxine
1:3.7466995381774497 31:31.564833558694584 37:11.024297037620958 72:8.74431211494423 79:11.248129738005034 85:19.51141568221988 92:11.354222054476862 114:8.251670844768787 135:8.170827088691428 252:10.19595294294676 257:9.155450564829446 326:11.430060752563188 358:9.135305992080088 449:10.558438416599714 936:44.55531827963782 # anurie
1:7.3567094075942725 3:3.8657100596665344 4:59.41751098020665 6:10.647674782353455 8:1.2378862254069587 14:5.9331101537388315 20:1.744536019902748 21:1.725126891539431 23:112.1412579540289 27:15.509111525488677 28:7.591344573211331 29:6.77002474714006 33:18.483259949670774 35:6.618889784962382 36:10.76765867822669 39:1.9686563698459814 40:13.53599240567836 42:5.4390955598427935 49:3.489077602556314 56:8.173891585834706 58:2.9593078191324023 65:2.190438214639103 71:7.0998867378158 73:57.3165769444451 75:2.7288070852239095 78:7.877276321632344 82:3.7843990338259714 87:7.653040736826719 88:7.668377720401946 90:2.071258459605695 95:2.3102458346693124 96:14.088857341422557 106:4.409762432033104 109:2.1772466405217643 117:5.204247467924419 123:7.624587840734633 136:3.841405125675134 142:8.629817965239761 147:2.127812666889914 150:15.344903518495572 165:1.2342581965968646 166:2.7934673277782722 169:6.608291879103317 170:4.194793866545881 171:13.829707968146073 172:39.05259136474513 174:9.137079803937121 179:17.48937370668542 203:13.792064858365197 221:25.964550183944414 229:4.801365501429222 231:34.30718752462032 236:8.02478535983707 243:4.971764215448624 245:19.199006840835498 256:12.26716452502631 261:18.913476590237117 279:4.317207923699994 280:5.39116025204085 291:1.8576816407064511 303:8.766146847676803 305:22.43114001195849 319:22.000012271357253 323:40.72933804699277 334:3.6136225892157365 347:8.944020064752035 354:12.270677825063915 367:5.357914842341492 372:2.074051588160154 395:39.044242557481454 396:38.51581596593822 399:12.197561875786258 405:17.292870479126055 411:14.332135028307711 418:9.890921594277092 421:7.800624194546963 440:13.786868083455367 443:9.217852836926188 487:19.72741686926982 493:14.629725578499412 518:44.07359977030517 541:3.3649912868766796 583:25.080947826685193 601:6.3311770554777755 618:4.380246029366261 655:17.990336661998512 669:4.637215935710637 713:15.81623884981094 715:6.017880083257928 718:26.324944191899586 726:21.67286700213243 772:5.716955681662638 803:6.621610386533374 851:5.199911517368025 865:15.108666852788492 918:5.125601771543977 939:11.902216959468193 943:60.64157348838833 956:22.21747267321752 968:14.986872316593638 980:12.919750019925551 996:6.550293012982591 # anxiolytique
1:31.60428483597196 2:10.053735356680795 3:0.12703143630139424 4:6.719808585771479 5:0.9682034052321139 6:12.60443555886738 8:18.355622679610082 9:0.16342596245324426 10:51.11614999340643 11:7.3530098955168475 12:15.735724263053001 13:1.211383538871722 15:7.113109323481148 18:2.022558441093163 19:2.244073710435713 22:14.908684141335641 24:3.1704744622478858 27:11.316402702926379 29:80.91750257224419 34:2.6696225759037557 35:13.025355321953906 36:3.1820311804099295 37:73.56545705735225 38:98.626537855191 42:0.5348256717895418 44:64.45543900028572 47:5.683985625988617 49:6.871729472078171 51:5.384916541345952 52:2.3868399498919053 54:1.7926481515224066 57:0.9467712397574793 61:20.41715515763881 63:10.27301720357565 64:74.7975801834926 68:0.9789569125976766 69:3.9713450515517157 78:28.007719038716107 79:75.58057736031797 81:17.642635223914656 82:2.4607843309795774 85:20.97114720836565 86:8.223649023455613 87:33.989670798328724 88:1.3497074640096915 91:1.8634516563626766 92:36.56244591069176 98:0.6958581913338506 99:41.421583878170814 101:3.0456713290109856 102:2.1123337646278553 103:481.0604405304685 104:6.503596366172053 108:9.709361754301248 110:3.0906910528475993 114:5.117874875566453 121:22.566089112520853 124:5.059815852510401 126:2.71184773445212 128:15.592151287226827 135:4.974232508050442 136:87.91772095067586 138:11.942005210626677 140:4.009464350701187 145:2.1257344646177923 147:8.380275821780916 160:2.9325224038398816 161:6.885272398209787 166:16.13722549552731 167:1.8297076283260272 169:4.025959754635318 170:2.846814187735751 175:35.935503489193586 177:1.1753420142598017 178:12.239393704708927 180:2.1643869495778305 188:2.4366587547276475 189:2.880560335478614 190:594.9036428926759 196:1.222062806969812 197:1.4302994836578868 200:40.5103120997744 203:18.80445006122794 205:16.7424107121633 207:102.62785314750523 208:6.80645876995394 214:310.38510176406794 215:29.600647472701517 216:12.49840722371659 219:1.222803156500021 220:30.534503057596215 230:21.4356850974681 236:1.4954560391842917 237:1.4418881878238174 246:50.18784945296425 247:37.104202594229335 251:24.388179955903144 257:56.8290092184033 259:2.7859426974392303 260:91.10316757983412 262:3.6834619384865155 276:2.601648712753575 294:21.73580837667337 299:24.988753587995088 306:134.6057728656184 309:17.16451618657542 310:4.013017352850461 315:1.9942998128992655 318:78.11852167259278 320:2.682496282144022 325:19.298901046833784 332:12.490701282921732 337:7.727145883229148 339:11.273682504543117 349:6.0431978361525 350:2.9822894895756247 351:2.343786214593802 356:3.0632616036768727 357:8.184242774673542 370:2.2826675960312843 371:6.5787698955049345 385:2.9655330222645193 393:2.1302289776547583 400:4.1803758785603815 401:3.410993760239101 402:3.0687115562766816 403:2.6399832152883995 408:3.48259303026852 422:3.5338171590121594 427:15.620606555492586 436:2.6212178320539574 444:4.384846497331659 445:10.346660286660672 448:8.383124801471208 449:24.313678156021645 450:10.98164086125979 457:7.104064372697251 469:2.336009524274591 470:99.46144183791141 471:3.260798893600207 477:3.4277738682501195 480:12.075076422011334 482:10.268361626768993 484:3.0893088312355146 494:3.225978367511935 504:541.9615872713255 512:5.131599541235666 516:29.412603444803366 533:4.671459264791497 538:4.557112061601781 541:2.072860620997437 544:5.093203553092757 549:58.80612283342344 557:4.127017287221539 566:188.72121033830402 590:3.968907387216405 591:5.184041747387401 598:4.075188282497908 602:10.833843676412032 612:3.6717843558548817 622:2.7406302572135544 623:10.346660286660672 627:5.620641474804964 630:262.6922302353979 639:3.231983006285942 642:29.06587474984488 646:24.717526035194208 660:9.47225037297761 663:10.422130960838281 701:14.6603047007021 705:2.894010951710945 714:4.109575146684604 723:8.938338736915352 725:6.6793160509303195 729:17.766409834188405 730:103.42458153702178 731:7.097458630419439 761:4.1598629838933165 762:3.071443223680532 779:5.450050500200644 781:13.455945394887085 814:2.188390445388545 815:16.22256046391162 823:3.151231781367115 877:18.442969962971148 878:55.0985822731136 880:9.907396603600588 890:3.773601258144988 891:2.1294789272515326 897:4.077622869754287 902:15.42922811172434 904:5.560263621934934 923:4.978527591910046 924:50.52157294071173 969:31.213123051115897 976:6.343370441161733 978:8.408013294542071 979:25.545009737307765 988:174.63876799234302 996:5.131599541235666 # aorte
1:11.140940713352249 2:2.1288942471627683 3:1.5261788481437024 4:13.24377400693057 5:22.246748281419585 6:4.43823534261607 7:6.2612698270724465 8:11.872469556886646 9:10.713999551601951 14:2.5179432980206933 18:18.944079854296593 20:20.59034632485006 23:47.32603789090011 27:35.47440578017455 28:3.3281980523924615 32:24.19608419471087 33:4.87083576423351 34:12.467297580183164 40:3.265356719517796 42:12.97809637061252 43:3.186538558477759 46:3.3365895655184756 49:19.51476360341872 56:3.6146828207428996 57:22.125194387165806 63:3.5519021666485338 68:8.413374125590831 73:44.93712949985293 76:7.9802434066778565 80:3.389861545973022 82:29.60627903492977 89:4.315971306840783 90:2.8571161994678023 108:5.781566229428473 111:6.5184192081491785 114:3.4249271749639725 119:3.53572079101974 126:21.28884134085284 135:3.349503803333709 136:4.695835921391903 138:4.110456420174877 142:10.367708694196812 147:2.9172601069793345 160:5.148180558863432 161:11.39980442726124 162:3.908030962139621 166:3.616427036633153 168:5.7462096222389905 169:2.8467506961537774 171:3.3595045410460562 172:10.397764664115208 174:4.08984014835128 175:6.300089661976443 177:3.151126500972777 188:4.611120571452035 199:13.36478276255186 206:10.947432698025011 210:4.16581971357981 219:9.063030848033456 221:29.572576981727504 233:15.319554553962238 234:7.227250702761717 236:17.04018638009379 242:5.053667843698145 261:31.144967474549325 266:46.71646131189341 281:5.246263636765431 287:6.770681647995401 295:5.5584478586752315 311:28.26320390421069 321:8.444830011684338 327:6.408781828154439 334:11.646841335691812 361:6.377830856004165 390:6.6699809064465505 393:11.25613940571309 395:3.8526444014516876 396:7.724262204160673 399:13.974227193259557 402:5.293644146022844 404:7.466771826992815 411:6.6699809064465505 430:7.905568433645209 439:7.299778227113937 466:4.131310808947447 475:6.0470101990599945 476:4.625312583672734 489:5.970907568525089 494:5.460720777288981 554:5.635177709370638 571:5.479869041432514 583:7.046026883659614 617:5.706069541214873 618:13.239145278672133 625:14.155409181639472 631:6.906860531294713 636:5.173932780998931 675:7.267212103292188 692:4.47959168902829 744:7.669005965211667 752:7.239153816084502 784:4.268436902276198 785:7.2551379153640205 903:6.215913268111343 923:7.279361107856677 937:16.884187479872462 963:50.23810716334994 # paracétamol
1:1.2980484514477033 26:6.994227185170908 35:4.861190113137479 42:11.24702595857062 51:3.8257945420240307 67:5.2143950833383785 94:5.7084883392731545 103:7.604769495034254 106:17.5990778443382 110:29.09471055462408 118:18.557782218555218 135:13.590396385182537 166:5.6691783113287855 189:7.190676312299044 220:5.940420879179238 231:8.80178754039559 280:8.384223546965194 354:18.353019171027043 358:6.338914249727294 370:15.883227014102944 419:9.624041241428783 452:6.495776144431146 455:17.198638656626347 466:6.204224957005872 497:7.283498950001246 510:17.555121764624953 543:10.47801595457564 576:10.011107742654415 710:17.590247527572384 722:9.273218532635578 742:8.863097210200966 758:8.664765502292992 856:30.03926826191103 1001:9.304084474302089# indifférence
1:8.255170839502998 23:4.619330220019938 63:17.57646038803839 84:6.386396939166299 146:20.179093972555837 153:16.339011904830837 165:5.526834266192342 223:7.332844648665988 226:7.819635801866785 236:17.5538047775855 250:7.291559919174173 301:9.413544100996742 427:21.302667724867913 443:7.908370112321321 553:10.441667909550283 897:23.36935758765338 980:22.58501587181145 # apatite
1:0.16149486357184076 6:26.896548492101548 8:6.729106097110448 9:1.7681000236165139 17:5.080328286839126 23:27.718259011631318 27:4.08320556201122 40:3.443272737339123 54:4.070880257094425 67:3.3610942638479235 71:16.172506435935095 73:27.398317588603337 84:8.368296869111042 89:4.499978967669003 95:32.25970730322366 102:4.435485719209035 110:5.504352531835471 126:31.51177568860305 128:10.003650201555256 165:2.1068254986186 169:8.66984493937736 177:50.37404500684599 192:4.345187463525549 213:40.29037607001372 236:3.7211663257008736 243:6.033017965144816 264:16.439141051362 276:4.977060828213382 291:2.8005479812135667 311:4.496527595716477 323:4.305148126452725 334:29.665053942431612 343:4.176981236397514 372:3.0344688736745957 373:29.168467310767955 374:6.6509365209465425 375:6.904882241606484 438:2.9584660595246506 462:3.9527018899713675 466:4.314490440621944 489:6.159587706395469 492:4.665210443064021 510:13.638856491955675 548:17.49413566733397 555:5.412180712637031 593:5.927092517011356 608:7.9929784035910325 621:77.62168187072503 646:5.930776845963645 685:6.572291424191995 708:32.910774599892584 715:7.090140852610306 773:9.266197248198488 847:8.484226834219902 899:5.3981741656889675 903:36.83854928428285 927:6.253179472991901 956:36.365583909620426 966:19.27966738305973 # aphrodisiaque
42:6.129203927727906 98:15.783689421694033 140:6.752091329746771 165:5.74451075238451 166:7.589566554251034 285:7.928491169054515 305:92.99365390602918 393:8.277714845519878 434:8.672122006816567 676:9.544006267291044 860:27.086130437872217 864:9.562309861756242 891:8.276840833778015 # ombellifères
1:4.9570896381746445 8:10.491531144345721 23:2.9980155250190776 39:4.749258869634198 41:14.555826657805607 42:4.238909892055418 69:4.82429287008546 77:5.0756003666312655 98:4.49861298769956 138:6.182661635995489 164:5.617006096816785 166:5.6691783113287855 167:5.997283007121214 170:7.153697879114418 202:9.145843453806217 338:15.393768532583529 343:6.062581331605191 344:6.584601386856798 352:7.559202717997174 394:6.825663794594461 398:8.076955269930103 418:15.927381089485616 420:7.356119209722564 438:4.789256071570597 449:7.749940025437127 555:7.325890391254014 579:6.420692777255762 664:6.328609278081334 673:26.919604214005005 689:17.712665847535753 757:6.583624352751968 762:7.398644595616073 811:6.292967856931163 846:7.570495776003057 864:42.11204594082145 # api|apis
1:7.671076054905491 3:22.795328059683108 6:26.30623356620409 7:6.434860913996762 10:3.0183682381601953 11:4.672289508097696 13:3.2824568082800503 15:29.249831321062413 16:40.44693303643414 20:14.003598623555359 21:2.5683754325591766 23:4.849995498830938 28:60.5294950473222 29:3.010958119773015 30:3.972837772909016 32:5.954050741739584 37:6.1916112881600265 39:14.78866051568874 41:10.481303482390262 42:7.266007028263676 43:3.272878493324415 46:9.508578459571382 48:10.535186651656376 53:52.631637519645714 57:2.9431042287887377 59:5.890418331313625 63:17.353306016725245 67:16.18842363341415 75:3.636761719957167 77:15.770835196993406 81:4.076934916729417 82:4.727889832574165 89:4.4056683327946 90:8.502303633253291 95:3.1963981154454375 102:4.341314313727715 106:5.3661283001734 119:17.30235636452364 126:5.001521137334552 129:4.372361966912026 131:4.334670088372457 141:11.835911016937395 145:28.45348309075667 149:25.82693846764003 152:3.6938310803418872 160:5.239304871095162 170:5.1472261447810315 178:19.4088326763215 179:4.635802121432291 182:5.491233009924399 187:81.8173045392657 217:11.040966846572417 245:22.169467936609053 264:6.730070589699097 276:21.20446050855788 280:25.715711192300777 284:6.154275606443642 315:4.208177315213971 316:4.9054121630650265 339:26.87105639881129 355:331.44556603271724 357:5.0978102819763675 364:8.378076985040627 383:14.182060761438152 401:14.25964799692753 420:5.346055899666391 422:14.521074787341567 443:11.149453119199 451:14.92161073462989 455:5.170477911975822 485:39.85828508203881 488:23.67805001599114 500:6.353425559723569 546:5.207226636901724 562:5.5730137502568295 567:6.266212360693656 580:27.442575937770744 606:20.833123321531414 661:42.94210981172972 671:8.372829557023351 677:16.93636022660895 703:15.88696600357455 712:13.49825244699765 722:17.273651053112214 730:70.70341218765275 847:19.573179938605474 850:9.472871712700979 851:35.86521178230966 858:14.024640456658725 897:6.444749933322576 913:7.600384303282101 950:15.52671693431017 952:19.841577689352583 995:6.392390506090873 # apnée
236:8.043089454430836 305:86.85895634280556 371:20.539667341405668 555:9.79756957363578 707:21.94657332096424 966:20.306885842015735 # apocynaceae
165:34.5050436228935 202:4.8556728303626375 305:5.942291701687042 998:9.873884833111452 # apodemus
40:17.432842392604723 57:6.774316665179525 62:75.10656023114575 70:8.601882313255334 171:7.31608166734733 172:18.689185394816047 311:19.65216137593402 444:10.731958165842078 448:9.142029770505799 511:8.624672339680526 513:10.609433252074425 553:24.350240509141095 787:9.462869828112176 885:9.91036591273331 # apolipoprotéine
48:42.88126878827311 80:40.99541007648831 85:17.15058842469844 123:7.079650038079767 135:7.084970408584174 165:5.526834266192342 271:8.554591208360982 334:19.493191592149607 405:19.53215134830401 487:9.095428087006377 541:7.989432685994292 718:57.78528648949097 # apomorphine
1:11.423843435800936 2:7.2151678042533405 6:5.9371300194197145 11:23.01316029692255 15:9.742237734422378 41:9.057101202752888 42:7.387701880840157 141:22.768722222629275 178:22.23646461206639 304:10.513428293398633 467:10.741138808277961 484:24.5279828664762 486:11.285146758331091 936:12.617133088864597 # appendicite
1:9.561696914767905 3:9.39127898954019 6:12.612609322420257 7:1.6034222799731956 8:23.036764462067552 23:0.9462270810531238 27:3.5610286350866467 29:20.97426032309159 42:1.969966583323912 43:2.85662858484966 51:1.6129116985200587 56:3.2781390530296046 65:7.895222147569107 66:8.667860247987761 69:2.494819193079239 74:10.99309568199667 78:3.1342531829967877 81:3.6468643954597524 97:8.928096927880665 98:2.2004333588198097 103:13.035089383458889 114:3.091121243091979 119:9.03736012916896 146:4.4451559347259435 148:12.292477068308648 163:3.465743524906558 185:4.43522746499353 189:12.212233605996413 196:8.363574655080997 197:8.88835797438053 202:4.477823671298629 205:9.50993745210634 207:10.794221210240693 211:4.212780110264498 212:4.890832395806452 215:3.3876133111857993 225:25.323624079887185 226:3.7030948638608847 236:3.205763569195459 244:4.5440004675083685 248:5.959106657548081 250:3.2079619372025565 269:3.647574020687273 271:11.523292097991584 284:5.707241035720856 291:7.152994372586245 305:6.47289652831249 306:15.295048628840467 315:3.7763873449148844 323:10.239219147981562 329:25.22052881511914 338:18.031601445624894 344:27.576601398425538 361:6.021844134306349 371:17.96443319727991 372:2.536494779195606 383:5.26476217190426 395:33.379127251789015 436:11.644691963484629 445:5.74883125093576 448:12.244131065674926 462:3.4328102203238013 474:13.978935711548754 480:6.617622154650195 488:5.245977675863877 502:20.768122864960677 516:15.878832289786743 528:6.496559015412729 542:4.262143889562012 552:5.888805162775554 562:21.943571776714265 578:11.287298191786244 591:17.042865554967882 602:5.993987460898901 613:7.696936339383921 616:18.206545326370428 618:4.8936481545578205 671:30.420405589383652 688:5.159621560329693 701:42.89588769466972 708:30.659068822280968 721:13.795602748598446 723:12.81551118822866 730:7.661134731114829 746:29.392489338311496 761:6.0814247384427516 780:8.77565345724654 803:7.148765160439326 807:4.204035322675908 854:4.41444210939625 861:4.82721432792053 863:8.257293975221033 866:7.776815110725202 883:5.981457342494138 887:29.746134607988946 911:5.751045432188096 921:4.800216706398648 924:6.799331407928028 929:6.3161206344256255 949:21.885158145461382 990:5.496295663605602 # appendice
1:18.397762930995565 2:3.5005233077952584 3:8.295342492204409 5:11.374943721833004 10:4.3622763308630566 16:11.883262921651093 27:5.3708097913729125 32:17.561162670589415 34:25.80849042937207 43:4.628581836970312 57:11.314088186632297 63:5.009455484228792 66:4.8061678706409445 75:5.006548004031148 77:4.488412752941786 80:4.840941247152313 85:12.374695664946756 87:12.386384244219624 88:4.816112057013535 89:5.797180845902627 107:5.690896309879585 131:34.27215655305406 135:4.7988743977449015 142:5.307053179272735 150:5.315933150708552 166:5.076394760288005 167:5.4020768735585465 195:6.881228463023113 203:30.513399973240542 207:14.554354095525827 211:6.046214944117393 215:5.189481900106947 223:5.041146690077152 228:5.495323738599755 230:6.421565313984751 253:15.972671960758037 263:5.844471424283867 284:7.571548727182106 362:9.149742284717881 371:5.661934956734167 392:26.484012184338777 429:15.994040374227168 437:9.209146765912251 440:30.505524163872217 443:5.606094360171253 471:7.000520649440438 474:29.18995936909042 484:6.815984480218694 507:6.6680465531662945 527:7.138098620670533 606:15.125097028729977 610:7.609216746003653 622:6.436240375928049 664:5.731341705282704 688:7.015337801699501 699:6.441156839946008 797:8.701981683956097 798:7.021959423521412 820:27.365902461367767 868:7.226276344746528 892:7.010386260833289 916:19.81551781018983 923:20.42941354764713 # appréhension
3:3.9666043652177874 29:5.5434518399943125 95:5.741552104337468 109:5.590761455152292 147:5.534295377370888 202:3.800407561781133 205:6.434469406702504 220:6.550610438058048 236:6.198752043902222 255:8.289641470790498 266:8.817150058421477 322:7.2614645612318265 383:8.34157495555426 503:32.13707502039461 509:20.802847989720874 577:7.9979155632866785 666:8.240704146019741 980:8.696021086143732 # abricot
1:12.648038623421387 6:30.832322581712585 8:0.6848433473760811 9:48.9949232238051 13:1.7095524431315734 16:16.566799679261305 21:1.1037949851371867 23:4.783153416732666 24:13.465737770938356 25:7.640102045432166 29:5.293811281688821 30:2.330774488663581 39:4.944034170588164 40:5.962448455277972 42:8.1766666351157 43:10.973152712747488 46:1.834165356869784 51:11.42872526200953 52:8.519182783835488 56:18.602046742892036 58:2.2430229941796966 60:3.3030545242135028 61:3.0705746363234123 63:6.528159532254757 64:8.124610364671753 65:10.351703114448368 66:11.492762493069149 67:16.82129627390639 69:1.381070502532893 70:2.9845980760042488 71:5.611317950733551 75:2.0249760561441996 76:4.841595951912946 80:1.8817437025234394 81:7.391265822574958 83:1.6618097779550618 84:4.860089414153014 85:1.8488006879668897 86:3.4062337465281725 87:1.8537142545183705 88:11.521896017690231 89:8.04172901609764 95:10.739977046724793 97:18.057879600862304 98:4.490065874337472 100:3.743990851304844 102:2.671969079343018 105:50.0532392588855 107:7.836078516664966 114:1.9131567154449836 116:2.9940391194896843 121:12.429430943295095 123:6.118619475598832 125:2.4061554926573305 127:1.6923853864986056 128:1.964556301550456 131:7.901135876435682 135:1.8456830586949888 136:8.796295166923304 138:7.634005689723274 139:2.967738916905289 142:2.289587836519237 143:3.446581056168257 144:9.818751021698956 146:8.990462247825024 147:1.4664998921069374 148:24.794715933726135 151:4.426627486228824 152:2.0764902668487544 156:7.425552943971203 161:2.7564714086161257 162:7.232820332410337 163:12.859145136647772 166:2.085962586268007 170:3.43425463009713 171:6.148179606034557 172:2.302987839970684 173:3.6290303466378107 177:5.73730010386348 178:2.6328545492327993 184:20.129159319016015 192:2.588042133576158 195:3.7454580622531597 196:5.852014271956843 201:6.926019112265288 206:2.5502111102430143 209:17.39685677431351 213:5.449031897666423 215:19.05846814129355 219:11.045733733906593 220:7.170861574756116 222:3.71057730188232 226:7.503940430614158 231:31.057381843214998 237:11.86150062508274 247:3.3305835700025193 250:2.019925432672009 254:2.6313401352272874 255:10.53003593215816 257:14.305992917206133 263:8.133354621434291 265:2.9363565169085324 271:8.90939185929357 276:15.851650788223884 282:2.323934739662949 285:2.3801818203461154 307:3.0538049459392633 308:8.250810963765096 311:2.7288780975448326 316:49.00259218221808 317:5.504615531085371 320:23.767612325762535 330:11.348107127144885 331:4.927937021148905 339:2.3332693730888057 347:2.4325778792899273 351:2.9136572912493155 357:16.50382846912758 358:21.25448820914784 364:5.043652413860761 366:13.333664519225753 367:11.86224042140283 371:7.780109485678101 375:5.046688896365026 377:2.9556690752397135 384:4.769278982820047 387:5.787329128926543 388:4.433064179598505 393:2.690714286902892 395:13.004849776125061 397:3.1633173069867646 399:3.965516226555006 415:3.2143778397662506 417:12.932045979569189 418:2.8700586364974816 420:3.624913715909997 433:2.979897691575144 434:3.048904633164174 438:1.3533071574392916 442:8.163244819111904 452:2.824176585582389 456:20.268126660535366 457:22.04027754339357 459:25.774159790972018 469:2.905561826732414 473:5.135458992225881 474:4.314473966074911 475:4.392674762513873 484:3.6834447517882367 486:4.308440405140858 488:3.9572300070146524 492:14.910755692374586 496:4.388474548470615 497:3.5563742952012842 509:4.5644578671279215 517:14.8379347241357 518:4.80309722337199 527:3.990607289002915 536:68.78822326192659 541:7.826421273541623 542:3.0083024251030173 547:8.613898295136197 556:45.23583372491712 571:3.8419831031800284 577:25.396596595317632 588:3.187591197719571 589:3.245990881577616 598:4.688562569754824 599:3.4602424954412503 616:6.38283403022078 620:3.6962448995260915 626:4.099991614360483 634:21.694972173954604 636:3.5471735727096263 638:15.751524512354438 646:4.096415056545348 647:3.454019361183176 650:4.66647912551796 653:3.415928553758223 668:4.210715328283354 676:3.862247995477722 685:4.72093201368064 693:9.098367131807494 697:3.2284763339686746 698:13.562183264881254 699:3.329427629370166 708:3.6221746607751513 710:3.640055546106012 712:9.959836478186691 722:13.689261015601433 727:4.193669251776006 742:5.0737928856226535 793:4.420213289793708 798:3.8795772850217025 799:5.2154907806789215 802:5.411711663311723 814:8.08293101722113 819:19.775689228631204 820:17.603480016459553 835:7.102100750826923 837:5.863900453161182 856:3.9822045247465487 859:5.186286919240566 870:6.031860962907591 871:15.976113023202029 875:4.867189446468125 895:5.574429037197193 896:4.7513204118296635 897:4.691032589702936 909:12.188716492871311 915:6.400956794368282 916:5.302483301618534 918:11.394006153014573 921:3.5250293684165253 924:5.481901434385294 926:2.7979286957284195 931:7.261474911677291 938:4.73353354019776 943:10.669739257878144 958:12.086830932241373 969:5.6800047935903875 992:5.361602748055111 995:4.6398406331406585 # aptitude
21:15.245796911968272 40:6.99491002929378 51:5.484506542945634 119:17.54193264133655 133:41.78980327097831 299:66.8256950028435 364:6.489164347513366 476:8.423041560298572 521:26.56705238284083 582:9.055944134675306 680:59.57441213659322 896:23.494384218752757 945:22.86873609513908 # aquaporines
40:4.366069211566759 51:2.929707743028239 85:4.4568960539181655 98:3.5812018558473193 138:5.236131684445679 152:4.718224259337196 164:4.677553572495692 165:129.92681891519487 177:4.247431790135229 202:60.79304187552664 438:35.53720890020443 524:6.675424929882804 553:7.760099225094271 555:6.370057907918439 712:6.426239606831706 757:5.633195921588202 811:5.345283806409124 814:13.713999022504508 846:6.613286461699066 864:6.667134564840377 938:7.551824616915408 # aquila
3:8.088423005138623 6:15.647777684049732 15:3.665621662807995 20:1.793114996714495 23:3.2736345570294727 31:7.2298525691827455 36:37.15937966611527 42:1.5822328357333302 43:13.4622139954431 46:7.720998113814087 47:2.9476268936231675 51:4.773939006658749 69:18.642479405627796 71:13.150473970271054 76:32.007984754377354 81:3.2066054277451492 84:1.9783942300590927 91:3.189278054666071 94:2.883286981835044 97:2.7181856182634343 98:6.037427534497633 115:13.605987329712095 119:2.7692264706177356 123:2.5855854005212473 140:2.10364913041153 141:3.6710847369107933 152:2.836919724522772 164:8.189463946938542 165:26.98131227195563 169:2.111983668861084 184:3.2052126803685597 188:3.8144622621113875 193:5.091793190405889 195:4.5702872450925875 202:0.7933154452544691 204:4.065775604786633 220:3.098671929689143 235:3.1443712157892194 267:4.353896114591941 285:15.797069380194666 291:1.9069816435868387 339:3.108501103556499 344:3.7060840925424445 358:3.47299886032568 393:9.62034865278991 420:4.4469392449070275 438:2.0536252966151993 477:4.860508401290033 507:4.363258775820771 511:3.8095237824480197 526:11.214893329265102 540:6.457318949624785 542:3.8124852198486443 555:38.0624556827917 578:17.9440677511454 623:13.313106406013016 647:19.288753752663073 673:26.135707920469 700:4.5184927824743575 727:5.027404644183995 756:6.527417498342559 807:3.755133323795677 814:3.546153980775458 842:4.83957080547654 859:6.0334489863919885 931:39.842796169470624 939:4.650024282575184 945:5.288264696571691 966:16.214733223773322 994:6.635326544386309 # arabie
1:0.5156913839641962 6:6.165978382872676 23:1.9661779047816967 56:4.527058144771326 62:5.080974921876963 67:4.083349167148049 68:3.7895001076117647 70:23.197522039953718 90:3.744468174910633 95:10.731963117441092 109:3.8615411892875593 129:5.209734806207261 133:11.71358645262512 147:10.319422540121117 165:21.90581023733154 194:13.607931716518955 200:5.184966029712053 202:26.319583537733745 213:3.8978441938539254 243:6.790669106633379 265:5.464245350613204 307:5.590251074174741 308:5.350696667732563 321:3.805035915873119 382:6.311137387974051 423:19.11299941317281 428:6.725270108709673 443:5.0538709069431125 507:6.109575430574003 526:14.785811485956412 529:6.401874332831583 532:18.17992773320986 539:17.59267141193415 569:16.136220592286435 579:5.269119425737073 582:6.1811113829365745 598:7.299484650801124 607:15.909579002973267 653:35.18976990580452 685:7.332751544451695 688:6.455461753024859 689:6.27180258992142 770:46.482130804807284 834:26.61430779298032 943:15.958830426184237 986:6.992452194203903 # arabidopsis
7:4.790233612901927 21:5.454720097783962 42:5.223829111540687 95:25.401570918220703 98:5.48823094793265 104:28.709395930354635 119:6.588229848766785 135:6.390776212882623 140:24.507207464774034 147:5.927177898254646 153:5.993362126406287 163:6.871510559294026 167:7.004273901912777 177:6.1790053975751125 182:8.518662486976542 202:4.1806902900785 209:8.419197510221572 320:7.985469538690977 338:7.290234035007343 344:7.595450325851608 383:8.740989051888741 614:8.195106298601422 665:35.22096581262833 687:30.02964753113396 814:17.76083223849544 887:11.20509112416425 888:8.899962861965456 943:8.760398678566684 949:8.582454163758221 950:9.416445768843646 # arachnides
1:1.4405595186649673 3:3.5582648923055147 29:5.120641446222792 40:5.482017322441015 42:4.416896703053411 55:20.915697272425923 69:12.818223265267683 80:5.613471321785632 105:7.2409860085278925 140:12.862868691752647 143:28.9161035424364 160:17.719379508669782 166:5.851464287136676 169:31.670301202858273 196:13.667178301339682 209:55.042987003020045 211:16.506489880126747 236:5.77269465857291 320:7.156830494910921 325:33.497514113198946 337:52.316311464368376 339:6.133767495338102 403:17.071326430960205 435:9.163948933096808 443:6.385840740762612 453:8.257826265156599 530:42.31364935291761 554:18.71539710239022 578:16.666149749535503 582:17.908829342625936 608:10.11531949713649 721:8.17197632529995 820:7.65884185866169 854:7.0375767483554785 883:8.639135082724685 934:86.289580727384 948:12.003215789258654 985:10.999344333817639 1001:9.489672093172645# arachnoïde
8:25.405638935693936 133:7.794319983262052 165:5.990160640198161 174:19.72176416273322 206:19.787681088971123 377:8.81966410980117 443:8.378713794113239 460:21.54423361032603 854:9.035919780803779 888:53.309954345067815 # aragonite
1:4.652527338333618 2:3.911750155923745 7:25.839038994739195 14:4.337729758290098 21:4.302628695095362 25:96.79789365060869 54:5.786126290416403 65:4.837132303189528 66:5.2307731952658125 68:4.7484958313814545 83:5.004676153176673 119:5.418505087978183 127:5.041392646556184 142:5.734742610201066 146:6.716961409201815 153:12.450214498136587 154:44.98148965327811 158:8.388419875270296 160:7.0789086592835195 167:24.255298086105647 193:18.54320756260171 202:8.811717608264678 274:18.53913076162037 305:46.97254632713726 370:15.537503777989125 373:6.254825393750802 395:5.748494672957613 438:4.625091626953404 459:7.308512247111586 488:7.537177605604684 572:7.279435564019211 579:15.329427787539124 595:9.949514239668092 649:7.314688984648206 665:8.200271561683225 768:8.77291146520552 789:9.615901169374137 797:9.138260973335623 857:9.701949342704685 890:7.980185823173722 894:73.26144247904436 900:8.236989330141078 1001:9.134369995338972# arbovirus
24:15.01493618333093 39:6.433474313094118 56:7.367002325136038 112:20.244116491984393 208:8.087237490677811 223:7.332844648665988 227:8.587463273508718 378:8.604682788842526 402:9.110253563284228 469:19.57149672216969 622:8.749353116731207 865:10.900613381170919 # archéobactéries
1:7.4566025003645615 2:2.1551764858184983 3:5.48414734150604 6:1.1227597834807905 8:11.961245655743694 9:5.680283994214028 14:2.5451262765328306 20:2.5337395176619757 21:7.592033745350211 29:8.525933088970396 40:9.237641300793845 42:19.70042599705019 43:9.073031591393157 51:1.9341767434361723 56:3.643487176617274 58:3.8176158289474964 68:2.928267450917583 69:8.297564154855563 75:3.5778356697080405 78:3.4973621748447714 88:3.3945600165799306 89:11.407279978688289 90:2.884919624905012 96:9.606960550792142 109:8.61844413973394 125:55.26166311698223 135:16.526843542807068 139:4.595806772788439 142:3.86841895824067 147:15.149576845553842 150:3.8770290682522712 152:9.945631646813492 157:4.980098830752962 163:3.8337412354600118 200:4.287781905200004 211:11.904984723548615 213:8.691961219061488 222:5.373706098921668 236:3.5700091975033743 237:3.5059426015397674 250:3.572241750031905 255:5.596881893916316 282:3.9058087969163755 294:5.0317171194191355 305:2.333279862122452 339:3.915958511341971 356:5.317787416212924 357:5.036707978233188 388:6.11864647861599 397:12.33970477307666 425:22.54596157831666 440:6.42871470391159 455:5.109305977201752 482:6.094556774851994 507:5.199741823313956 511:4.6356818981961565 525:21.939032110876596 526:12.92766873512063 536:4.971632188675662 541:4.236802883214157 547:4.633667600143783 556:5.679235922988284 606:4.700279897013649 653:5.066934724698432 663:6.172273302957484 697:4.870622094413557 700:5.357348855543401 710:13.352438922328949 756:7.384362518578593 762:5.326507774250964 770:12.932897893034239 812:17.988135735269253 823:13.577399742904959 827:6.060045690982877 854:4.792254019815673 869:5.8023285630220425 888:5.804199075820084 892:5.537367108402295 903:36.179327709388346 909:6.42871470391159 911:6.136357095395756 921:5.1807648962376796 945:25.031574559957456 957:5.296160524525367 981:7.704491672672242 989:8.9409534357311 998:6.07291507562191 # archives
1:0.0693022209123657 3:1.433520451910088 6:8.527043507711799 7:6.042956559658138 10:2.8259586271862975 23:1.1178507185755384 36:2.2867232561926665 50:5.102961739934283 51:11.3949592321204 68:29.548787566525274 69:29.098721938150785 74:4.378254411507119 77:8.505623001308061 84:2.599184170793165 94:3.54320235458538 98:7.373801453787078 115:3.1235627468033473 119:41.78794133086146 127:3.068005781170001 146:4.679174996751173 147:2.810184704482892 164:112.362794608318 165:1.846170043513593 166:16.923111730753448 169:14.482902708181268 171:3.249968434605411 189:4.9775467054748646 202:1.2988913320538535 208:4.188325298243561 220:3.7650343696464383 265:4.419310593260384 267:5.045284134670518 271:4.638493714038559 285:17.926975843142323 305:6.926904815657342 338:10.887858494489986 347:18.10337900126316 359:11.536669761682914 363:4.491185768436458 364:7.9716118770419415 369:5.244832600111828 370:11.369481514833483 393:18.96359859397131 438:2.6786432902449704 441:11.836865059055922 455:12.668071973033445 456:6.137388719413168 459:5.258412140994309 462:3.660080523800608 470:5.517632644467121 474:5.850530486697769 488:5.483229125007082 515:3.9340343961585313 526:12.631361822275547 542:4.495206540075659 553:15.746860739299757 559:4.565982998452142 569:5.60828012910696 579:4.227886052525331 611:7.926651635467416 629:6.156666623245313 639:5.351520464484012 647:12.662806312838253 673:20.017164078369788 707:39.84391886849503 742:6.625706434470923 747:5.969846282268315 784:11.01593913380117 804:5.168228101847808 806:5.579375237853707 814:4.223543976949222 849:6.2181808283094915 888:5.658071711513729 931:74.01810984049733 966:3.9608258648779806 # arctique
23:8.675903385919593 71:5.111955832706519 85:33.07252225258434 121:14.256998019561895 144:17.4657959936197 147:31.18254022746349 165:18.239404848273363 171:13.611731435412988 196:32.45352751257275 213:12.849662534363913 236:56.27604580959629 284:19.204294965311643 291:12.028190793616313 295:18.1787155918752 372:12.535674800563529 571:18.018294351050702 757:16.003400047090118 922:17.395198199840536 # arec
25:49.887703529840316 111:59.795572693711634 438:44.163077714045784 649:23.752748090384593 768:26.68878996603289 864:24.03733565773004 # arenavirus
68:7.68392775803002 71:31.53539528576997 202:14.977686625673966 274:10.827154920784368 418:35.92423691094805 519:12.761874158404753 665:41.4474269111421 755:13.517941954892724 814:35.52959177127596 # argasidae
1:0.5732810286243651 6:1.9316808556682965 39:10.153269916364781 42:3.2303372861680564 47:4.7333337248435585 50:6.257974076974582 56:4.624418818278933 76:3.6705543444901516 80:4.392790526275712 89:5.342143277071564 94:4.664897371892336 96:4.447341423191119 104:31.915581589123434 127:4.172197449335679 128:11.719399261205472 161:5.368621595468699 164:4.574890050517963 165:8.375035808123679 171:4.361444680447937 174:5.111395693204933 202:2.261100730528451 207:5.42179889849194 210:5.1889909635878615 226:5.06541958228248 239:5.398181061025213 250:4.5511893745070315 267:6.199501190503248 338:5.22984506649653 378:5.83566114265278 407:4.58013363257507 541:5.23149775553045 579:5.367733002853494 594:7.215794761095687 618:6.285018269728525 673:5.6445732263287764 692:5.508764547691109 693:5.882780687452074 699:14.754499938157847 704:17.513009878163942 738:8.80119856672043 793:7.123254009765076 892:6.550355094425812 900:7.339822513645415 931:4.940243779444587 966:5.094407051828809 # argentin
4:4.2442129170531455 6:2.790362066048323 7:3.7327599729587075 30:14.545123317775664 35:4.777181773176016 42:11.07321546207975 43:5.132760818867397 58:5.763599939511672 62:6.144589008992699 68:4.828956409440993 82:6.639583937201876 109:4.902844002112643 112:6.831436988809903 133:23.38478358471627 147:4.846950312110313 151:8.109086635739866 177:5.095323730642411 220:14.529533635627633 228:6.005750205123957 293:8.408301779003718 308:6.417560082786518 321:51.62199190871128 367:8.2638158768452 378:6.807254712378233 429:7.105932677357637 561:20.319839743304406 589:16.569230673226592 615:8.058648503298791 634:8.761001237296167 640:10.134846135916037 644:9.256677514275518 646:18.376757289670532 647:17.01630580593865 652:19.935670313956564 663:8.169989547557883 710:7.2859851369711714 761:8.468655217946926 787:7.439489949028837 869:7.7955363541564395 980:43.56995528438221 992:9.07130358167001 # arginine
1:2.940011822197248 6:4.696504552930963 21:6.362394241693531 42:6.129203927727906 52:8.573251343308502 94:7.629423582555934 132:8.818251374294976 197:7.426953195742211 228:8.016863636889335 523:10.377340120261156 578:8.656178729968765 784:8.274221117500375 791:14.543804156552628 846:9.507897324051884 956:10.153679702191198 # argon
1:1.787389342577489 13:5.833029138295329 36:4.958422401745207 81:6.666652312010801 89:7.007126878219955 135:24.888058059868744 202:3.800407561781133 233:9.006593085272982 260:8.52910796780775 268:8.704431749475233 269:6.667399794365384 315:6.802838170606137 358:6.950986931945096 542:17.498281200840342 623:8.835074974866462 697:7.547930502897498 780:11.888148517132231 798:8.240704146019741 931:16.066747370909283 966:6.755333555919068 # arkansas
6:62.84135559526704 13:3.3425774902567906 14:7.905071409305637 20:2.6473433786348486 23:1.3232989749878359 35:2.99586427637104 39:2.8906800203475873 56:3.763669270073681 71:9.112720395982906 81:4.138757546316032 89:11.660027080569687 98:2.6567019617165486 115:3.379196899845486 119:3.684282967717465 123:33.34407885243546 124:9.755928933584931 135:9.662142697343414 140:2.981741418532471 147:8.754730825182222 164:10.11400526208185 180:11.64770072635755 197:3.6115388162864024 202:5.400098886855755 208:11.630160080538749 213:8.93919715794852 257:4.432953210126179 265:4.68577480626995 273:12.2190865741281 285:4.0883147560630935 291:8.141861693130009 337:12.595847807263116 339:4.037200461681848 370:4.593897761765601 372:8.633835369830134 373:4.49495229573945 433:4.731985363019361 438:2.92821962694337 450:6.580964067931001 451:6.139326489531289 542:12.260095524663138 618:5.399468960843507 698:7.243273599590017 846:14.002986765665087 849:15.761585555233356 858:14.154369621173903 880:35.34433782218697 888:5.92968674832917 899:5.365692782148229 931:18.70967166270146 939:13.993314607157957 950:6.43930731840812 966:19.179489878078392 # arménie
1:0.6795711885194473 5:6.914354037315554 6:0.5916111180418694 9:4.2545143735807756 14:1.8541580028577194 20:1.843512973123534 23:11.600319444021265 27:8.987428573797512 29:19.344797922715124 30:3.1619934966066485 43:7.53032458692004 46:21.084571494161587 50:11.6513320079586 51:1.2920856790482593 65:7.114430832468695 66:7.877918015744168 67:7.524764091888187 69:18.882141073080135 72:67.5257703207647 77:19.885860850016954 94:22.41477768893353 95:2.4153984718285777 97:14.566012449620592 98:115.80471854657553 103:12.217746405772383 109:2.2811580285166864 119:8.243682159489254 122:4.131947152122483 123:2.6399958688701686 124:7.955458659969321 125:3.2414811003100144 138:32.63805171605973 140:6.814714779526511 147:6.977923033904866 150:3.126831319905924 157:4.2055724145753715 162:9.001339606436705 164:14.827079788143369 169:2.164261251957258 171:14.181802780666114 177:7.457803488776355 188:3.8722008136285404 196:2.5101670068915705 197:2.7544821196195572 200:9.712162078874574 201:8.686325539580535 202:0.8333358627149287 205:8.711995874542469 207:25.48091484493689 209:4.552637716033357 211:3.821405970268485 212:19.97496873890565 226:9.279141778153575 230:4.183051258449077 239:3.6368591911152754 244:10.995510826578847 260:5.046888143177197 271:4.011248191052725 304:4.457121832645311 315:9.42940807107677 316:4.072248490725038 321:2.2294026423330484 344:3.7636156161312275 353:56.20635082321956 364:6.733338863072509 371:9.56161043868087 394:26.882225854546718 403:10.87410511595922 412:16.84515985605167 420:4.505665403090924 429:4.346889773313862 447:13.589443300711858 462:8.723606595187496 470:4.879749987377884 494:4.709001491728349 498:16.82394495715892 524:4.774459440821728 540:6.517656045544094 552:5.484974104840526 562:20.70372665590124 572:11.907532484225106 592:13.804353006927045 593:4.984042595460113 638:4.016611291836377 651:6.418916286259339 657:6.270698339470777 672:24.213549730927078 705:4.35982456951776 746:17.120414359104075 747:5.328137042713116 757:3.7626837738667733 826:35.5428377460788 841:91.86320642841879 854:4.020913329189323 858:4.78750468949755 888:5.018902561273987 891:3.53903697912378 900:5.530533337411226 913:38.12920423297365 929:14.578185997232595 936:6.509569434142822 943:12.495033832784108 945:5.347874160527845 962:9.857969248912312 979:5.191390382223589 1001:6.415069299644295# aisselle
21:4.3823321583827495 23:2.9190232470430755 24:4.271071635085558 27:5.880505390115403 39:4.6654280835992505 40:5.215936806407927 46:5.290938075272755 56:23.511083688228805 61:6.677756741954143 85:5.308191929029704 109:31.041707245664675 115:5.18124241343012 131:36.47701890390484 156:5.988422011323615 172:46.004108125871156 179:62.033581296419825 269:5.971248480305604 303:5.886186316564233 316:16.477681354954843 323:6.109130290647857 360:7.7580033919394955 373:86.45359343714628 394:6.739770954581858 405:6.479414485310692 424:30.33950456208035 441:6.673478152434812 447:8.209322494604583 469:6.49885023598851 500:31.711231727855974 508:8.754833811550654 513:32.58748386565042 558:48.10236409108311 588:90.24368622812976 652:8.541937515727438 656:8.718227115843582 669:7.525115947773403 709:8.423869461974872 750:9.891327543465849 754:8.060814867278074 859:8.89185763492078 968:9.031966280005374 980:7.9926445969798925 # aromatase
1:14.02751858285088 8:25.41747346738722 84:28.860406796635257 177:30.813292978524625 322:36.77661542368671 438:70.8396997694922 579:35.85652740104863 638:15.873629168615688 796:9.3023752057889 811:35.33944857129706 877:43.824027226750715 980:7.754063238621065 # aronia
72:9.145323062421054 165:6.99944320324178 305:18.09736637932456 359:9.809114064757596 367:11.564029175827399 920:12.426104143097037 # sagittaire
1:22.105251706794185 6:0.8500321724154576 8:29.833488254074037 9:4.9747573606760715 10:7.789935811493064 14:19.207258839643025 21:2.1709666384271014 23:4.05949864263849 30:9.75281009987769 35:7.6205782961113 36:18.644500369721285 40:2.934097904425664 42:1.969966583323912 45:13.46751581362729 47:3.3827316646124714 50:4.867068184511744 51:1.6129116985200587 54:3.548912140310294 69:2.494819193079239 71:8.110245235899495 74:4.145851325034769 84:20.021248269632494 109:7.866123144565995 119:3.20028012719157 120:19.13656470994769 132:19.840584482489035 135:8.653416531511041 138:3.768007470323596 140:35.80291606876443 150:3.508467220176425 165:5.698400220747474 169:7.609775375270032 174:3.7476055220905233 178:10.418627963844274 179:11.102513368210213 185:4.43522746499353 202:1.118972481194687 211:4.212780110264498 219:29.986338733004153 221:19.336784959097756 223:3.2463402512060933 228:25.596911326775356 230:4.578163121659163 236:23.58755233271478 248:14.680587752883744 266:5.731209347580554 269:34.09022929509374 295:5.205629845029728 301:13.219464625541072 313:13.530218471883966 321:36.30752889047845 334:27.42135518495644 340:5.677163761004016 347:3.653261391388711 364:2.4761439722367613 393:3.9277468682761763 427:4.987545495485934 428:22.851536577498802 436:11.644691963484629 443:3.787110358441433 460:11.956210255711854 462:60.489560542321314 476:4.27822744295581 477:5.32049249637745 494:5.108379228202509 509:5.867500183694299 536:4.592486375051632 541:35.22888257987635 546:4.765694641451912 559:4.332541087676584 560:7.940174957466557 561:25.644112132616396 578:28.137207303631953 594:5.811816297148791 614:4.73309354964181 625:88.24054788733125 633:56.10217754620995 678:7.821207552202025 684:17.454123355686306 758:6.1896389979850905 784:3.924424123799619 789:40.417970802784254 793:5.720277443352026 824:6.810792056764124 847:18.657682904673962 853:18.940525615193604 854:4.41444210939625 897:5.996503301374414 899:30.49240686941494 903:5.860450720753877 939:5.108379228202509 949:5.109959636130582 956:23.82330734344936 990:5.496295663605602 # arsenic
1:8.706655899399474 3:22.990442180340846 23:4.834020266058043 36:6.254987651426693 49:32.38868130834951 71:7.023243210675914 78:17.86995601129321 83:28.582366387023676 89:8.32370475452722 129:8.289112330717824 184:7.979684358193076 367:10.29109935157302 415:33.92002065100127 426:40.246936644869656 478:22.32461697381699 528:10.917888146578317 590:23.61298133196684 606:8.691424997980707 881:10.029362611299222 916:25.104617144167293 # artéfacts
1:2.002199569085399 12:6.428042625002875 51:4.663840051866997 84:5.556302739947081 119:6.44730195524178 124:6.297792946876389 127:6.065800797202578 202:4.044781398584011 223:6.4966048496098106 236:6.4531760879472095 343:6.928689558897198 347:6.928689558897198 418:7.414805606938798 434:7.610035039099184 435:9.854485202031642 486:8.947086891080087 625:8.679309875181495 715:9.897918882126943 824:10.168896264258755 979:8.93456980335429 # armoise
2:30.31471638910126 10:33.938500358116734 30:38.02634212207275 42:41.33156700697992 58:6.4584904366887494 63:6.209938956884105 96:6.0947559236990285 101:18.85738158089559 127:14.48036623990114 145:39.634401881523345 175:48.00058944289452 186:7.803012248980427 216:51.60489304907801 298:52.46647488373734 375:49.68713233820965 377:28.694647664511997 383:19.570806259617342 401:8.38054596254293 430:10.652575591421805 450:34.44642651908208 464:53.71360532876829 479:7.784409575473155 530:44.21062482804783 582:7.957073762077711 608:10.548639777278481 651:36.756032482758165 779:10.506449150646665 904:38.84187518210746 912:21.190507243476706 # artériosclérose
1:149.15904974097668 2:21.616358810287856 3:57.67817970001156 4:2.552015031399926 5:0.06750397366693746 6:18.444332659480317 7:28.48648074997043 8:8.527497995910142 9:60.13168915285776 10:2.4982769505959843 11:4.341655563588375 12:9.9486637470001 13:14.767476287243516 14:75.05812966718625 15:4.045559961019578 17:141.08507641911726 18:6.182889095787821 20:0.38881964631280536 21:37.77150115919941 22:52.92755912164595 23:6.633336973448854 24:4.471868488238513 26:12.912006372788504 27:2.772889845200095 28:0.07549714570084942 29:113.40927643710455 30:8.392101600567514 31:0.17287568828412345 33:0.25421380302230867 34:0.25168055967889225 35:6.620834827642688 37:36.8779700430903 38:87.9789434591591 39:21.643267673019857 40:8.65752705338304 41:47.91391177284668 42:4.020083919732287 43:1.366554861282006 44:1138.599215254588 45:7.249169398864301 46:1.6355757156349626 47:18.601373301460875 48:4.398010722053504E-5 49:38.39337318953246 50:35.75414342116074 51:106.21179818179785 52:11.348817877355499 53:18.36666151795066 54:0.0013578109578800666 55:10.279887222486654 56:10.454725082041849 57:0.3236858262551622 58:0.7418394416149466 59:22.59180923693874 60:22.480013830143427 61:1.846515513212729 63:2.0478224652861337 64:385.03374089661025 65:0.2371917751383735 66:56.76835887087976 67:0.13074255577835406 68:6.853659137423261 69:34.322223015720674 70:0.14172316055607087 72:0.0013578109578800666 73:8.535562800362927 74:51.49112696043578 75:0.5075723538472694 77:0.19618763188782917 78:43.26384090338032 79:534.6732831245877 80:6.333034691380087 81:25.070786692538856 82:7.841939214098431 83:0.19546145489538402 84:112.31082101588649 85:12.35788813303022 86:58.38935991729394 87:37.00440089817098 88:0.06375366537393283 89:10.274251506499823 92:46.44398860785715 94:18.108495427761735 95:0.16557606391223245 97:0.03424114087889103 98:70.06810205213091 99:202.80242854832463 100:2.9105107266835115 101:528.7461003883916 103:493.2920702668703 104:3.31462962834482 107:0.040227000492413734 108:7.432974847669732 109:0.2460379320578048 113:13.899346703981912 114:109.66484013847044 116:126.16267058822977 117:8.243980424948916 118:0.7347218082447824 119:2.0158474951981176 121:109.67585213122403 122:17.32542925165071 123:12.305512634920401 124:9.314564625104705 125:5.57454928472669 126:12.96088176405506 127:0.1339589123534901 128:130.18679540273686 129:1.318151017680143 130:0.4610029368110198 131:1.2704717633336704 132:2.0165764652443907 136:11.979437879684403 138:404.7359780384061 139:7.594118841119045 140:22.574444318873606 142:8.200923927261297 143:0.3467155149681018 144:29.926457015793748 146:88.05960174102827 147:4.4933595169693445 148:0.37838058291611687 149:1.1229888929277387 150:11.68623494771405 155:21.401132289409706 156:0.9805509219729779 157:0.289944503985513 160:59.95592059891405 161:67.36086015935115 162:0.8704622348262044 163:11.456281307875228 164:2.076876765703489 165:2.6745362168760027 167:0.896612342258503 169:9.296754185645705 170:9.323487459402225 171:0.34746842323423344 173:2.7214059784456333 175:223.42022821125084 176:18.97341449548819 177:1.3054591528743207 178:6.379952127171465 179:20.00410582694498 183:1.2997612232079268 184:2.9593634751043125 185:101.78164863579113 186:18.535276631271536 188:202.94125837010884 189:0.358343575903815 194:0.1100726781497955 195:0.5125911481025857 196:49.27652705236798 197:53.32530140603144 198:70.70557688939552 199:0.4714527968252667 200:13.901807230419369 203:9.132014787946737 204:5.045828564808808 205:0.7179840897942512 206:6.084628455049031 207:39.0290893327526 208:10.209730389560198 209:0.4690244564223892 210:0.03156401882705727 212:19.399303090318142 213:0.224269407345519 214:168.94374908847416 215:291.28344832149844 216:95.25997546656191 218:2.732651400476822 219:0.239295810262879 220:54.3441916058103 221:4.456810488876418 223:0.5381404217272274 226:0.013714485530225858 227:2.0036880332921863 230:17.617690197780963 231:21.3574802627315 233:4.413199655171907 236:29.931961249737444 237:6.688391556793865 240:18.82772245155704 242:9.31429173091671 243:0.8003187048550581 244:0.26400559619365216 246:3.548092212285554 247:39.09242979493588 248:4.486152045431867 251:21.52255770227689 252:2.766715083056071 256:39.493224927824656 257:10.119623261823216 258:6.502639305768857 259:5.357229264843905 260:263.1354182413355 262:12.577929313828257 263:6.893568025629435 264:1.3745451641346909 265:1.649201380582604 266:0.9655746891502941 268:12.701435621183512 272:1.8840631897676126 273:0.1434419106979937 274:3.7800099757214007 276:26.695684466787224 277:5.430721175184699 278:0.8955158243360959 279:14.208639674619933 281:6.01395820161773 283:6.518990982954958 287:160.5055829272241 289:4.280589254765585 290:5.881481722021457 294:18.037734090686346 295:3.2015710636760164 298:1.9968055380584877 299:47.578657458520404 300:6.462101236449163 301:0.6376280218502314 303:0.002125819397420568 305:0.039526133035725136 306:157.12735543207933 307:0.16780108683781442 308:10.742849074592757 315:17.215338521542087 318:27.35237125517445 320:17.345082504336776 322:7.58048078453984 323:0.024305118023027376 325:9.592074375244573 326:33.20378616844492 330:0.8897917958234505 331:1.3409549274772106 332:45.46358614478913 335:3.198240177514596 337:0.2130673639352472 339:11.893656031023042 340:0.9276543948391511 342:2.197282303874056 344:7.366748721484109 345:0.4491781778445242 347:0.008363844706791355 349:14.755782666254492 350:35.60745459688643 352:3.0325526196711667 353:4.850584816775274 354:0.6708151698597484 356:42.42825803425051 357:5.398315143753707 361:9.067572985349807 363:0.14903275882490602 366:5.662967896861413 367:31.38823243376363 370:0.09636352675289614 374:1.239635207179623 377:0.13136327272018672 381:1.6543410664323632 386:0.6697210884746395 389:1.9482850550306863 390:1.3998042529213517 393:18.208779080639374 394:1.9327439694962858 395:2.66839977806114 399:0.6481707844048206 401:52.703881168400684 402:30.577497873383734 403:43.75992037692448 405:7.301635442992907 406:12.403701932189357 408:0.7264412287962723 410:1.4764795931913557 415:0.23492468585974308 417:1.4789558348960248 418:4.054446823291142 422:34.412525349278894 426:1.574254320672 427:136.37985368812645 432:11.324621478075217 434:134.91627423704026 436:21.77070543745726 440:14.300550429160241 442:18.897456002612557 444:1.3998042529213517 445:18.57032240901266 448:5.657327765842681 449:11.460909229439112 450:368.16006073213924 453:29.512723600513848 455:2.4428919329602405 457:1.5427093438337898 459:0.509126100889936 461:6.622393524619974 463:7.176693634438978 464:19.361619199966693 466:1.1297439940781795 469:11.097022799509231 470:111.07845706890068 471:0.5813134080610038 476:0.15621878575841266 477:7.1432598789223425 478:3.282036472986154 480:5.6693106199083845 481:2.0302141068600132 482:30.221355213868748 483:2.869080959387541 488:0.6428803206069835 491:9.650544389753703 494:26.117623395210288 501:7.236397708972481 504:42.45931337184352 508:5.208678091542268 509:4.325501179644906 510:0.4422008632616161 511:0.14938681805477597 512:55.510797626228154 516:813.129730848933 518:1.2436796863843527 520:1.024604168581207 521:13.504697125170564 529:0.5585240588632834 530:505.37076158992824 531:3.490866728912722 533:22.733334539340245 534:11.816905954736379 536:8.914414189292803 537:1.8705928845222781 538:28.712329058727633 540:1.89766650239954 541:0.03927516225460431 542:0.15045228933313054 544:39.40982016142263 551:1.2997612232079268 559:1.8539226608368484 562:57.450017037971136 563:1.8705928845222781 565:175.34491411283665 566:33.60452343214354 573:10.948820190919696 574:30.228333056766452 577:0.4570338866025868 578:4.474275733638175 580:1.5321442464875534 581:22.632689487258343 582:5.999244542782029 585:7.30798414905131 591:2.0721391265802858 592:1.1103854903909265 593:0.7311624267365954 595:7.563929317373279 597:23.562091109129682 598:19.752122044944056 602:323.6591530703968 608:26.842001832437937 609:40.64541216578713 611:28.038813711016722 612:355.5376836449074 619:6.3667439745792205 622:2.2349633280901733 623:0.9780364742877147 624:0.6621070330523784 628:39.418469544841464 630:95.017003980356 632:29.37325590945832 633:2.7930307008135373 635:48.77107210764557 638:4.773610306839906 639:31.926655813114973 640:7.757315397766446 642:66.64792627520777 647:0.350559306822494 648:1.3654928423137827 651:1.8147790939109185 654:10.241561120886743 656:5.143376253411713 657:23.076970063444104 659:49.410874334004966 660:7.110068872082646 663:43.927710991547926 666:0.5939866090697741 669:0.5861599182385727 675:6.206093871968599 676:6.6821395892627935 677:1.6486543620842662 680:2.4293332346043295 683:594.903642892676 687:0.13597920339640981 691:14.435183498656984 693:2.095727069556483 696:8.936056673050928 698:1.733643925588769 702:4.284643745156195 703:14.540618183069443 705:2.4849595591359637 706:4.633073626223249 708:2.710214458573673 709:4.623961535197526 714:53.2887401735734 716:10.287794433625645 721:132.12872765553197 723:49.810229502167594 725:247.01004021327608 730:13.75749800955752 731:3.8316203820618946 739:1.9785801811866075 740:1.9322712406554476 741:5.309235583823672 746:2.4641408832514196 751:30.843686355579827 754:3.999000868815898 757:11.092755518664449 758:9.537097946950132 759:2.4195311664517707 760:2.1434890893836664 762:373.1178172512204 763:3.2709571724769186 766:22.569939844439762 771:2.444154584689606 772:4.985840183283681 774:1.3677493748544627 775:7.056747060605082 776:1.5014703347994174 780:9.767312603199306 782:2.8886616254108777 788:1.2196318505089425 789:2.218507089676136 791:12.372098099164642 793:0.9578678539488231 798:0.5939866090697741 802:1.733643925588769 804:0.4586181920158347 806:11.657714314854843 810:1.3234298383275311 817:13.221038523711345 819:18.506723310445487 820:20.133776079666163 822:3.68939971856078 823:2.9153743406370163 825:13.231513323628752 826:82.31098028091185 827:0.9261690153005163 829:2.163945947161484 831:0.9859079811814894 833:32.62643215928948 841:69.60744376645883 845:16.313066695126565 846:50.62560005337105 850:43.836880898334854 853:2.9084794555527793 856:11.39660320639876 860:7.498116846042923 861:73.81467005833368 864:15.79013747545277 865:16.825753944645733 866:14.095195151619686 876:0.9938441233891635 877:25.390242845345963 878:158.96179355008348 880:23.07322233710894 882:14.520295101615336 883:1.1468050479707308 887:2.5681275147397566 888:16.99727906588327 889:3.637614579996868 890:0.9306322845645244 891:3.6029393883519942 897:1.1579807901680081 902:3.1134141711555 904:27.188221919182347 906:12.07690389884252 913:25.39013239560936 914:22.686916422155406 916:1.6429925852190126 917:2.115323085668488 922:9.752390462399765 923:46.22130693664552 924:86.1132248032829 933:2.9556732033472644 935:89.87676145847496 940:2.494613456235162 945:8.316697856466556 948:36.22266152953341 949:15.524644041316947 951:39.23359707385666 953:1.8051632200073704 954:0.7371035812777379 955:2.9151390061247646 959:4.119053339795221 964:27.460990170672016 967:7.256632662027403 969:97.66734385022846 978:5.0970632721467375 979:798.9922705788416 980:0.8826872709977966 991:25.54845440264409 994:6.568522929023039 998:0.9351170267037037 999:15.117745680122805 1000:3.913199841793194 1001:6.045670608473156# artère
1:44.35718720069007 2:67.23747032568038 3:1.025921624173006 4:6.018489858360422 5:7.113719944795318 6:0.6551113110324602 8:9.969912623037501 10:26.96654397201286 12:22.266120541948535 14:11.826665041845985 15:17.898538033711226 16:2.5206225911424918 17:11.206822041480384 18:16.950188132129735 19:25.925516839442878 20:6.326461524131923 23:17.09540578817889 25:3.4841879263957507 27:9.192950040902378 28:2.719235881268688 34:27.84071981730313 37:32.86706559125891 38:36.6778831411279 39:6.826910266507373 40:2.6584575686936813 41:23.469051451536853 42:11.052681137181484 43:7.731905691775541 45:21.7276233750927 47:3.1004016610190153 50:20.220603190958492 56:2.9972137849181713 61:10.763068937659334 66:8.080588594067109 67:2.5797164960311294 75:2.933457765824599 76:18.774270078766165 79:14.080246503258529 80:2.778947362029746 81:3.361343694101213 84:6.7382372982973315 85:2.743241759654517 91:3.343894205165156 92:5.767803770070474 94:3.0355245141268656 97:14.878148156439932 98:6.3457477646819145 99:3.750655339852145 104:3.5153548259295646 106:4.627726142682202 109:2.3736260744141693 122:11.16897986984793 123:8.056053252796515 124:14.602582227382147 130:4.640583454841294 131:3.613164469065118 132:36.70074643256177 135:2.7398592281425493 140:7.013684077642014 144:4.563371465790749 146:11.003188718159498 154:5.744499819821781 155:14.826205258013935 158:5.783498683548124 159:3.690288625522744 165:5.146835267131505 166:2.9989103845961993 171:2.7495425680239065 175:5.644227202538508 178:25.14676753363842 179:3.9083637918040828 182:4.7513428704982665 183:5.883229195656087 187:5.232889290329757 191:12.544064006182381 192:16.984191554988378 202:3.95309960919262 206:9.640551957858728 220:3.252628674615188 228:3.3946371826059583 230:19.33335977498345 234:26.313400486624978 240:89.15243964035038 249:8.713528019531765 256:12.716107077287047 257:17.35135275588896 258:6.765564422270788 269:3.3620453832441695 273:3.9510564783333533 277:6.185148007995748 291:2.047658365112688 297:15.99201269976326 298:6.739556624303524 302:24.04023359459596 310:5.629629703450042 321:13.094822619680627 329:5.9026940670913515 330:13.390713503381688 333:15.369571393961374 344:10.409864214260546 346:4.566123379060803 362:6.967682886070278 400:5.801973304342917 402:12.013452211365255 417:14.986507849699374 418:3.8268431960673914 430:7.242637098085366 438:6.903937838718574 446:7.530039386833321 447:13.800806438262372 464:16.87096430396307 468:19.188855955812176 470:4.982722379634742 474:5.31325489491771 485:6.400575332550847 495:8.263766132996512 514:16.891312326240726 532:6.075086003980611 535:6.778699612167715 550:5.815279281346297 560:7.6360102215910794 562:4.832202459473064 566:16.80055933197358 568:46.16764164717372 570:5.749654033826523 573:15.539677360201487 584:7.6360102215910794 593:5.087195193269316 595:79.0182417518526 597:6.474296179492694 612:5.27666752579468 613:7.393073445330008 621:11.96970159695845 628:5.765200401602696 647:4.432046472553646 657:97.62424928589056 704:5.646670997246936 725:8.340064579781716 757:3.8629259897596713 766:5.1426286998518025 776:25.018690654821622 777:26.93014533137905 778:5.188179908633921 811:9.835505857712246 824:15.786256260443093 853:7.76974507111675 858:30.59564396334597 875:14.507249883417526 892:21.10136945855599 894:20.01686426649637 908:31.425301746323996 909:5.74192790334042 927:5.410095743280319 935:8.349812324943418 959:22.913275872355975 961:6.382574714236312 975:7.622447370278369 # arthrite
1:14.25278090989007 6:4.089163665873764 14:2.3399791235479026 16:2.9374125167361003 21:2.308069446268311 23:1.0573043352281373 25:26.616978385679705 35:2.6696776891973797 42:2.1043102533347935 52:4.361702869092442 64:4.163944297069952 71:2.902380707568209 80:3.2023125143439355 85:3.1657603019578335 95:56.168676000606695 98:115.78669652916264 107:4.019292090071504 109:2.7861606831310457 114:9.116203427577888 127:2.9909541765232905 131:4.051911049869407 146:4.597830120031203 153:46.1979407666893 159:4.130114228095029 160:21.404673726436073 164:16.51542945761057 167:63.16369384359655 169:2.6645629882492607 177:2.9657222452193297 179:4.350997316066377 193:5.708809219729107 196:3.023386387421054 197:3.2752310725516547 202:1.2355798755535639 211:19.597820295443995 220:3.685644191225941 230:4.731262396327883 235:10.144284982359405 237:3.2890258104956875 242:4.8570703950111795 274:14.172363772669502 277:6.643600266455786 285:3.7462927533255552 315:3.9263830746937964 337:4.577960634755047 344:4.305949052467472 352:5.256577408009474 357:4.810446445314494 364:7.810557739976821 370:4.247259401276134 371:3.991228375076972 375:6.514809198564235 385:4.986493299253429 389:4.5507140344354235 395:9.99800362812155 398:14.291474021404106 409:6.337732763759463 415:4.630298127290454 448:4.911445103521406 469:4.305949052467472 470:5.435173653324076 475:5.847830078547766 487:5.081853527030523 488:5.400806784928967 489:5.77188139532156 505:14.953179485065105 513:6.348861818235507 515:26.337645538756846 539:6.2429890039534826 571:5.2819974205176194 594:5.967701020295498 614:12.508468575447376 620:5.131410438130329 624:5.431708863091855 628:6.221969502510467 637:7.467644741210958 676:5.302905528672559 678:7.979097464091851 688:5.314260080983923 689:5.132887917091697 693:4.651883343930653 705:4.91013191986433 708:5.054717961984991 721:14.112148708552926 757:4.305002554229695 778:5.641942728560255 797:16.748098291717064 823:5.183823721973164 831:5.91572825476599 857:17.8749852965058 863:44.93542607305217 864:5.320779079786151 866:7.934679359956566 890:5.837100130165705 921:4.953960975548673 925:27.30570871252374 943:32.87361832095486 949:5.264484539802781 957:5.068951023131561 979:5.749262448402472 # arthropodes
1:4.173485317064377 2:2.1551764858184983 7:1.924260666795259 8:6.4286597065773705 9:1.6373721756557709 10:2.961059566261753 23:9.329123236841983 31:3.124316152858225 40:3.293754539141108 48:3.8605079648778386 51:1.9341767434361723 54:3.9179953983234403 56:17.362654020625545 58:3.8176158289474964 65:3.0117048851118313 68:2.928267450917583 69:8.297564154855563 71:3.1153131082864824 72:10.530094233711115 75:3.5778356697080405 85:3.3815051103229923 87:3.387016237669957 90:22.2434338771797 97:9.689910959134648 98:7.656759200928496 105:4.991040985835345 121:3.692447106836918 127:3.2048825821716616 140:14.894372784316175 165:6.419684116086608 169:2.8745370376221073 172:18.112045537571923 177:3.179372349535268 179:11.87701258970252 196:3.237666338511561 202:10.005951517468501 206:4.1505069034977895 210:11.099462316884415 213:8.691961219061488 221:4.659005194105864 223:25.338306844471745 231:16.20522259610302 235:3.952982579822326 260:5.832477879758228 266:15.003504160610353 272:7.297682531444117 273:4.618629833627975 321:2.9432321141741715 330:6.007329492639129 338:4.23518194816992 339:3.915958511341971 343:10.747408337551766 344:11.784567438230987 346:5.242453259675502 351:11.802098404004555 358:11.296186409027113 400:6.4891394939752605 411:6.700345637074164 416:5.327965075367897 443:4.159031626575247 447:6.211180438289002 468:4.909907093476967 482:6.094556774851994 497:5.213414495236473 510:5.283301951713584 559:4.709694621296084 571:5.5098959440253115 599:5.113205626654415 606:4.700279897013649 617:14.234991737294182 624:14.080952848373785 631:6.937271085318489 638:4.787873806467882 663:6.172273302957484 666:5.548794887335493 673:4.642749251375693 682:6.201955096358866 686:6.971150719829479 712:5.310550983927947 718:7.488351508363801 757:4.528982352400073 761:6.467908151423357 778:5.870843075476708 827:6.060045690982877 829:7.626589381344478 830:6.855057217852835 980:14.762174302351372 986:24.84527558833309 995:6.330370693903717 996:17.722828007822034 # artichaut
1:123.3750085223317 2:20.311586896965544 3:70.90046318114189 4:4.636076054636672 6:34.28340994552703 7:11.249082423107042 8:8.463551669398193 9:34.88494821122927 11:3.9151525143831036 12:17.425264010995758 13:30.009427043775645 14:2.643641381130815 15:0.8099584851437232 16:4.09566173172463 18:11.101861803072937 19:12.04193699014508 20:2.0428302654241605E-5 21:140.46693538405717 22:14.742071031370545 23:36.24410598781839 24:2.341287888841456 26:19.55979549634665 27:6.1222793267282665 28:21.005653159833688 29:147.06465376182857 31:1.5391087271605624 33:1.1039477371668076 34:149.4986009909749 35:26.88744600019747 36:7.633631240794517 38:4.278701481972064 39:1.0736492936586488 40:4.456396260628615 41:19.108185272485002 42:10.306057344049444 43:4.256603174499161 44:2.2070573851901742 45:30.399050214000944 46:0.184794249383017 47:18.612199831996236 49:3.4890976510488523 50:148.33018040303264 51:11.315569756337124 53:9.329712594447805 54:0.45351658996044103 55:5.30526488050493 58:29.654577307299153 59:17.45506947926441 60:4.509836312881627 61:24.22924567964336 63:2.2121043790896104 64:7.36497171438255 65:23.231705498518355 66:12.113923997339276 67:1.6634783723499806 68:9.973900963145956 69:26.57487613208621 71:10.845460036899622 72:10.116691519962465 74:29.06590889236904 75:5.18883694272357 77:23.783520143426625 78:0.24068750664073033 80:26.470904630573706 81:0.510462377170558 83:24.49241486728164 84:12.726733142421967 85:26.176755008376485 87:4.694646301846253 89:0.7143924567128064 91:10.42124209374 92:27.075599906000914 93:1.1988685047508236 95:4.065202864156249 96:4.911976584513586 97:12.712223949353278 98:8.204572327910501 100:1.4978098631943484 102:0.6727311373471565 103:5.563079712970887 108:11.394982155792016 109:1.3646448146591312 110:1.448648118169922 113:19.394679886753096 114:88.26268625714869 116:36.09300730648057 117:18.556923815844506 118:1.798782558588576 119:5.153867751265917 120:0.8825501740217934 123:0.1879839640768497 124:1.9725438655513128 125:2.8715412813218717 127:19.96127597642915 128:2.105092452740904 129:3.400210078206865 130:9.977373835846267 131:0.6684755866613167 132:13.553129473513668 136:4.114288132414589 138:51.077582888984495 140:36.79878138374965 141:0.8137654936341381 142:5.956719846954215 143:14.616132822164113 144:9.754832782617306 145:11.540726172634345 146:97.28407019368893 147:1.2940533191675188 148:20.69627162754529 150:0.4306865792865639 152:0.30468325930979767 155:20.964900017129516 156:0.5206422940125258 160:1.3153984520028668 161:46.91979286473246 162:10.188239375141459 163:0.40702126813037187 164:27.8810474981588 166:9.102419727103884 167:0.4777066359020601 169:1.2009377945331923 170:1.2442258866209626 171:8.1579202326868 172:5.995727749405449 176:22.538990167475138 177:15.296227719355972 178:0.6460103517615539 179:3.8517835261885454 180:22.074070007710088 183:20.371270383296807 184:0.5096215540689962 185:130.37399217195602 188:29.89538366826137 189:14.706580294817913 190:23.076970063443706 191:10.747450073898074 194:12.379229448661492 195:5.343861246281618 196:52.58993137834327 197:2.076568063601362 198:24.859656283282067 200:0.6770109315729802 201:2.527603009383692 203:13.194435262535047 205:0.38606544316844305 206:0.5905838697860141 207:83.14788663924394 208:7.2099973880906525 210:6.838707044495424 211:23.54631839419727 212:21.23582359633634 215:9.50744144053076 217:10.823121118135257 219:0.13706674945976755 220:6.05672659177803 222:10.136974586845508 223:8.976774449130925 230:52.82707849629585 231:7.790033013371305 236:5.168400721933074 238:15.033874486220139 240:24.459444482516663 242:4.751173606022788 244:1.1205033961523978 247:25.846992719604998 248:12.943140855649157 250:5.174228890081225 251:10.855922544924193 253:20.45720277448711 254:118.52712045001833 256:23.205247939352898 257:7.154072008432506 258:49.59761852079845 259:9.133388206981547 260:1.8475509764872022 262:1.9662412055449372 263:3.5354390692518103 265:3.8298564532720256 271:18.83966589915553 273:8.005870115920795 274:11.753916178848414 275:2.2299185476675354 276:13.54456582215748 279:4.980838966051103 280:2.248888788587301 284:25.28031249329664 289:2.186577043720526 290:0.5531039475764618 291:0.00526007000794468 294:4.658114543456548 295:22.792631182202832 299:1.8539730033865196 301:10.84429145721117 305:0.012511936198789568 306:13.835277287412369 307:4.046345295588121 310:2.2638123861195383 311:3.4508445149885563 316:4.324297431953492 320:38.37339662909877 322:7.931422036572267 329:43.51031627242494 330:18.154712666280798 331:60.7649402144756 332:3.0750439426351024 333:22.034544874196364 334:0.8124946033876428 337:8.521673902681751 339:61.64308160171082 343:2.9184390017217696 344:17.610253560551953 345:27.737312389535642 346:5.038496632212508 347:0.5142603125983649 348:2.649365066055043 351:3.788170215958288 352:5.480562298344046 353:2.4725705341012536 357:26.197018581986427 358:0.6791599720028445 362:70.16536042885687 363:8.050542083150924 365:12.586590879047755 366:2.879781220994642 370:12.204936634301763 371:11.227709497009277 372:0.0383792452412072 374:7.368878484153679 375:21.06051405038814 377:7.906862547209665 383:1.693351148567143 386:1.7134867466740593 387:24.03968641623653 388:12.283871711240078 393:11.559802741474183 394:8.414623358310974 395:14.479499577085678 397:1.0313813059081696 399:10.89339055860811 402:9.993942372133356 403:13.70474439335568 415:1.0707750193331897 416:5.194120040231032 421:11.705439638672557 429:14.711639447395111 430:3.7500782935049513 431:26.49546432529179 434:4.0372867689888965 442:0.7548324842212215 443:26.55086773767244 445:6.690971159421006 448:1.2843448870177174 449:1.7134867466740593 451:2.001581986006686 452:0.7794932642862883 456:26.230081512911614 457:84.07195858021771 461:1.5786947674896572 462:5.7753622914113265 463:17.016216773661718 466:3.1452465603393325 469:29.12528242588775 470:52.06666897147203 472:12.505979761256823 475:25.205324240858815 477:1.7398360829156265 480:8.353754138656319 484:21.597293572296223 485:2.9611320484446493 488:1.677744734696267 491:3.2176409716533003 494:10.471790667761542 497:4.985810404784223 499:3.787491565496329 502:1.2751922472909898 518:13.386827098903485 522:30.274253537690537 524:29.28870203158125 526:1.2481736015401703 530:21.876249243650072 533:8.33369465406076 534:3.228320333982779 542:18.139314750400615 543:27.553005992236606 544:9.169280949229533 546:1.2904880953845774 547:8.047737817709926 556:1.7192968826006758 557:13.202003197434243 559:0.9645057866865925 560:4.125464515120603 562:74.45260589257458 563:15.691562716513795 564:12.754470306101453 572:1.4711839920610912 578:4.010283245834555 579:40.37673556293604 582:9.842689990460132 588:1.0500648665678785 593:1.794155004766723 595:196.1040057450448 597:15.347593866319777 599:4.804651923308308 601:3.1038737778124372 602:19.619705021446155 612:11.8239830668661 614:9.395669003849456 616:3.9047095947002677 621:5.146616575635214 622:1.1571454827870027 626:6.020613642660762 628:19.903106854521898 629:19.317972282388226 631:2.820552341681676 637:3.5268775285025113 638:8.478570827944328 639:433.63901412861867 646:1.7972382745341438 648:7.6827451645778755 649:1.4990339823681422 650:12.979381646957057 651:15.494088534516344 654:22.02954637060972 669:1.601085792598138 671:18.74200050410468 676:1.59710561519757 678:4.011698939400537 687:0.8846158228938433 688:1.6064121334831447 691:18.662129341067903 692:7.701789634415278 693:1.0868021253421838 695:20.696558920640005 698:8.567793376662843 702:6.871516887575889 704:2.2788866495865734 705:9.462500494543756 706:7.248789714899903 708:9.87501660595285 721:31.368696721288874 723:15.863255140984174 725:4.805067363897186 742:7.906564918606811 757:3.7716701859001196 762:1.4323075511214138 764:21.994379650952297 766:1.8411590235720292 768:8.057772459032785 774:2.5689002576944566 779:3.6127772666977287 781:9.699726954376967 785:15.703395901788907 794:4.036366546254483 802:8.567793376662843 803:41.143736524413534 806:1.757697952762402 811:11.352965435403386 813:43.91681942449319 822:31.271736453298608 824:3.060813459480566 826:37.29769020782029 831:6.711973819897976 837:3.4098487643257926 841:35.00341554358996 842:1.722211581767869 843:10.803758888281852 846:5.500994225360068 854:8.490847143715198 855:7.53031544945526 859:8.126373920358573 861:9.664573597128019 863:28.629353755838167 864:10.638252089584821 866:18.315730479524806 874:4.972912372938818 883:41.94880814480141 891:3.380226574629578 900:12.871370999974163 904:3.718628220825392 911:6.695161407735995 913:9.384872864670637 921:4.926673411456482 922:1.33657921872306 927:6.61641090541775 933:11.301141296291407 934:17.52210832740034 935:20.93816447036476 936:3.159303658574433 949:5.495143269431957 952:4.246870675831527 953:8.73513642003774 959:2.1054771525769476 968:2.902155884900148 979:6.398201152012845 987:11.330770085857562 1000:32.22426850068991 1001:8.750056522526837# articulation
1:23.206725896915067 4:2.784910162772564 10:24.384596448488338 20:22.51550965863861 27:19.612185209535454 30:4.341278078906333 32:6.334502774985324 38:22.368616805480126 41:47.22292059610587 42:21.49663026333879 44:6.694440549830707 47:88.83411354588421 57:3.2976666614213284 60:5.38612258662552 63:10.715448392383507 64:4.820080519585463 67:43.24843658022777 70:21.735908702144236 78:3.919901986037634 85:3.8022674145652657 90:41.11946157030145 98:2.9465080152177543 142:4.295918975478993 162:4.365428822185624 180:12.28559291394953 187:15.498917735266867 195:5.849895519593124 205:11.16063696535331 219:9.999150833370205 235:4.381474751828512 269:312.993277034351 285:4.395542998219775 300:30.340771297162423 313:25.29688525546565 321:3.3560606003112903 326:27.594443481820296 328:18.1997545250827 334:12.599585579063259 344:4.964085882547173 359:4.987258184872913 386:70.71364946321454 418:4.926091080196185 422:179.3672954626323 433:5.043467355821244 451:37.07704871166731 477:6.145365117475592 505:26.966897573108437 511:5.0706914834642856 514:8.196778147095596 555:14.15758187840559 615:6.505071274065799 625:15.116439324696204 804:56.43165559573773 819:6.563952509277924 897:6.826687093706954 907:7.112713388637139 909:63.2610384415837 926:4.848728853182025 946:7.998401633264478 966:11.797582722187398 # amiante
8:5.159178062714879 42:5.536459699799839 60:8.345505096067276 68:6.223980059987552 84:6.010451672342599 197:27.591484260187883 202:29.9560611500126 305:14.04235018258882 438:6.098085134461364 525:19.99211593539029 687:18.9072683194101 # ascomycota
1:1.9610682045905823 2:4.415488484321628 3:0.8742323631996963 4:2.124849917592868 5:3.015386417199088 6:42.45336140265242 7:6.8607780115922345 8:7.056692265096305 9:0.010135219778972138 12:4.139575629778826 14:2.3873916350935342 16:0.7032591430638255 20:9.245599314248647 21:58.4230571337844 23:25.430100636509035 25:15.61111547662812 29:0.5734152928711514 31:0.6853920710660183 32:8.592355931236733 35:6.438284121482529 36:0.2670216100844441 38:47.508414622922295 39:30.66819321813129 40:7.620412662804062 41:1.2056593533609155 42:4.8283372936575475 43:0.7471338388216084 46:0.8528792722909493 47:75.5159184659101 50:27.2054437356591 51:23.49404988710136 52:53.42495830659614 54:47.256723737075454 56:4.316881148349103 58:1.1925367258549773 63:4.20224437447135 66:3.8480894960577614 67:28.223984392173517 68:3.039809171174913 69:37.2036771156728 70:11.462418340840312 71:3.3673296172322873 73:1.2944376344945594 75:13.368468299092191 76:150.97674800055256 77:3.3069181565401746 78:4.050972803318612 81:1.3507979663733998 83:0.716408147573569 85:0.8646746317851416 87:3.8516994335612726 91:4.972830282186068 94:13.785055096610847 95:7.175581611475462 97:4.076288181102008 98:9.282080153377134 107:10.371239621162044 109:3.1607732419035983 110:2.495666432303791 111:3.6122629994202735 115:131.54704607824803 119:8.400547287788854 123:0.858578598250293 124:7.992328868141506 127:3.525950415416971 129:5.557914540701455 131:1.5612194314697478 139:6.0940823689534485 140:6.398502663780113 142:1.2323872135553366 143:7.0556228278643704 146:2.029456643804013 147:0.5679907236996941 148:2.329174425751293 150:1.2391718575815105 151:3.2005685543195472 152:4.300980631194786 153:3.1761366737703014 156:15.180686014597022 157:2.167384602421671 161:5.669511859565111 162:1.2867643858489648 163:4.666229817667875 164:44.2560531179127 165:3.912976468992303 166:19.149841128807935 167:4.90099494856336 169:10.58729320277535 173:7.421770482386028 176:1.6815217786707417 177:22.223763464084293 178:5.4209701670966295 184:1.3496433376716703 193:3.038059313835495 194:5.944007495304931 196:0.7629490637433936 197:0.9451473065695476 200:1.5722654847881268 201:4.570924685084908 202:167.90188404408167 206:5.25475500790474 207:5.76807358464833 208:16.35874489293511 210:21.916265140362345 211:1.826629393585785 213:3.2220799752154057 223:13.5007693442701 226:1.3967415755597936 233:3.380371675559749 235:1.2993979806171139 236:1.0030589811078714 241:1.9135419231667257 245:2.3054645727317196 250:1.0047299373579754 259:2.2031860432266104 263:1.6590640420119511 267:7.231299899202993 269:5.00737803143829 274:3.0361945330578286 285:4.912636048944251 291:2.573366997791057 293:3.4790893372698704 301:8.063638155199941 305:16.999738279402568 307:1.9108531253934342 311:5.614041247504954 315:1.457109193070069 316:2.0480882282600064 337:12.02050320882557 338:50.19191123040005 339:1.2699568271138044 343:9.734246182102105 350:7.310523753171653 358:1.5750422055067843 363:1.8659265401728293 364:0.49384096143640155 371:1.5107035319221362 372:0.5319194437651827 375:3.7994401914900746 383:8.116847033141593 385:2.375273753057309 394:1.9787393792398038 395:1.2428424263572884 397:2.0110655957281343 408:8.337895541020785 415:2.057992748205917 416:7.496997062872374 417:3.8524937987050136 418:17.001125527481406 428:8.431700066622936 434:11.662283335390494 438:25.327489545583713 441:38.869862932842494 443:5.270699888690319 444:3.7564098862281186 447:9.215400086386316 455:2.2821226905689698 459:2.5471278616433617 462:4.604700264104516 466:1.4672591609196066 468:2.10548076460431 470:2.784358492698625 473:3.8857122004279474 476:1.8833706591965336 477:2.8215450649008216 478:2.7605593465199885 484:2.4943349065989415 486:8.784490609294846 487:2.461413399492026 489:3.096927450428255 491:1.502808523477099 515:21.314997922202856 522:4.13728370728605 541:5.416403097808741 542:1.8693976835067572 546:2.3149037955763796 547:6.165995437924287 551:3.6332775890215014 553:3.6924003257077453 555:59.563280299942875 559:17.866875971901724 561:17.740476722481375 569:2.8679964787340753 577:2.462716891031856 578:1.8930600277863316 579:5.66786676888054 581:4.01855108735909 589:2.0871085064296615 593:2.881515177845099 599:2.285600903801612 617:2.8512541057567553 621:2.454912409635455 622:6.811189079359055 644:4.283259274965009 649:2.5526449138566694 650:3.4313759713945218 660:8.20159159748114 673:162.02342750293812 683:5.961551269660067 688:2.673208551176438 692:1.7584870613774972 693:2.0770018719090113 694:13.712793318994583 699:2.1641727815502465 700:2.5050192268320752 702:3.3109798587073476 707:25.40847794907012 714:3.486361186785829 719:4.360884023227869 723:7.676045130397392 731:6.443768433566819 753:15.852334701636504 762:13.566055647516972 774:3.7171716449740755 776:3.879626236150486 777:4.488107812870418 782:13.625635536962712 787:2.590401673429329 788:16.949909718567593 790:9.30703838986548 795:5.933922491968524 798:7.924424381287261 811:16.02365721704247 814:36.493057753786374 826:3.9445879740667253 846:14.066693443345953 849:3.438449536618346 851:3.194412759763919 854:2.002436501242451 858:2.6987652101335597 859:10.54416251301318 864:2.679185131311663 874:6.198118034023356 875:3.6253675419879303 880:15.302875406437456 891:1.582709834015612 892:2.668740791784541 904:12.552705512613322 908:5.9430880694001695 909:3.498549135995888 917:4.593024297663292 927:3.1842026858611954 931:26.942095336388537 934:2.9526057260991614 938:3.496104683197225 950:3.3895334664891252 953:4.2382222492104304 959:3.2212511942582647 966:41.65970392807842 980:15.555543773801574 996:4.492362167740464 # asiatique
98:5.21900338734308 123:6.113615453892386 148:7.970396873791949 202:18.53105073209961 305:89.7767937710285 315:6.926414529925428 383:8.465963611110094 416:8.13994675657485 438:13.883339197073232 449:45.87121923592819 452:7.232281957306677 579:140.9810997973243 709:9.252651791628066 986:8.899741494678699 # asparagaceae
1:5.478418284739048 29:13.256848175320002 38:17.1852324631672 42:4.512824544411156 119:14.567171928621372 133:58.45417372038772 147:5.208710352012556 153:13.371489935118626 196:5.520302309363392 279:7.564360604072338 321:158.91865110794677 334:6.8283827705309434 436:17.233658090088692 487:7.664719672006446 518:8.86962544561029 541:15.979715428459734 787:18.4835040236216 905:9.472321126867811 925:9.498161885071118 # asparagine
1:15.033406915740585 3:1.4789713059083671 6:4.334168365950271 7:1.848770258110355 8:6.260386249441218 14:7.488754780155994 16:3.0675115709143 23:9.076076445572792 31:8.708394649847339 36:2.337404832074083 41:3.748791481240005 42:6.976318229017299 43:3.131335275220794 51:1.858594908900029 58:3.732065624328868 67:8.891541650433247 73:3.860852862306433 76:2.6417253120697195 78:3.4128137641171383 80:3.3341418974580215 82:4.579704122232028 83:8.803887785694501 89:4.258529963346279 90:8.206880871999916 91:3.9132569131461126 106:5.2163331985527 109:2.915139913023722 115:3.177131402679317 119:3.4796666308708577 133:3.5188993320322215 138:4.05332405935944 142:3.78272588822218 144:5.151304179878166 147:2.8628440579666585 150:3.7913121870008246 153:2.923887797868826 156:3.948344705943468 159:4.26627532565742 161:4.284477001069542 162:3.851239310215663 165:6.25144723267937 178:4.152615220697587 191:5.498050929737012 192:10.912508719800574 217:4.01990076212438 219:15.815685094032329 228:3.965054978722171 236:42.18316032120728 243:5.785646884042773 250:3.4874424486746607 263:4.304623018119364 280:6.209233712580892 295:13.755025330334279 298:7.341256592726912 307:4.599246959004883 310:6.226226970433842 311:11.22106825560816 320:4.82085202873398 321:22.131428335823667 337:4.715532461776418 338:4.148569328900501 340:5.972940811075541 345:5.207723044371857 351:4.451273704350582 369:5.301650795678598 378:4.743263370421546 387:7.407158381572881 395:10.277256236920605 397:12.159663335670489 402:5.23512423001297 407:3.5155015399818588 409:6.478484043417115 427:5.280701924990076 434:4.594084035849241 451:5.9243781299471525 462:3.7148627141691883 466:4.074145476282802 476:4.567466961973332 477:5.6150331121659764 487:5.220653035288395 503:5.609718017976961 510:5.194880963748526 511:11.820655137139559 524:5.468250723992988 541:4.150186600127029 568:9.331258825625168 615:5.972940811075541 625:5.638237669018433 636:12.975719408407675 663:6.0829378450481135 673:20.192659068867574 682:46.84181620091062 699:4.888473378790941 715:6.840721942715819 731:21.541790308613642 749:7.29852043253925 758:6.4868340003323794 761:15.530785797155499 762:5.238031811425828 768:16.30422512017178 784:19.128254781187096 785:28.239563292499295 787:13.477564850990186 816:12.0622188199554 837:7.484622968594529 870:7.654422562617583 895:7.191578529326054 905:16.79281826123837 910:10.708145625028369 911:6.047050962010967 915:8.027038982477732 921:5.092479508964728 950:6.223790198000651 956:6.040395921014791 958:6.288165885371973 963:6.720711041691496 977:13.221503432387577 # aspartame
1:3.4772363169228497 8:3.0762330230874824 9:2.704912362067 23:2.2389326574172395 41:41.622123460310426 44:7.487061316199466 66:4.568717049508977 71:11.317075773536555 72:5.118478159248916 85:11.882930080866078 109:46.93271336439853 116:5.839866145405208 119:12.268978851200046 125:5.197555328394343 150:5.076394513937445 163:5.031897805455472 165:8.800032561604398 169:4.0364752905400145 202:27.974188428353624 242:6.307207374407123 324:6.706865116145463 376:9.33845667916943 383:6.8786121950543295 438:10.666388911695673 475:17.438110862915394 514:8.994000100736349 542:14.502133582850854 559:5.92747094539279 566:8.948620953211918 584:9.576659271786543 599:6.337321730429993 756:8.627208702930778 855:7.814966728179036 # aspergillus
1:28.072591489124346 3:7.604675707732795 7:15.136712633916481 8:2.973505735593237 10:18.611149155288203 12:12.006001343452768 13:4.294153633641972 17:14.86134503432093 18:5.277433416659325 21:3.549122014063944 23:2.142202583503888 24:3.4407080536023282 26:6.040558158768144 38:5.9277896580212035 41:30.930751496053823 42:3.3288078874141913 43:4.2842420798706256 44:7.375367134625783 47:4.836315923085417 57:10.602366801666081 65:10.87217767457532 68:3.98590379474928 94:4.767745258611478 98:3.5812018558473193 106:15.639872358392674 113:7.448002042455111 114:4.531321736804096 119:4.645762083275545 121:4.777563600527778 124:11.746455526899839 125:5.088105060830301 132:5.93231154774653 135:11.651365486090517 145:5.395890376690725 156:5.128483380147679 160:25.57527105670044 164:4.677553572495692 167:5.0528474080628145 174:5.215037300740415 176:13.821553836876554 179:5.680245983872593 202:2.353659170447167 204:24.710107371875182 222:6.49013016415341 230:6.068294382375982 235:31.429491611945462 253:6.226431446666258 260:16.71390341664844 284:17.2412580847299 290:5.1842131989985765 292:21.81230138716719 346:15.512669339112408 347:5.117384944601084 354:6.793588896881866 364:3.8790247682541756 383:6.767284552279475 384:7.5885707619510585 401:6.805986775553228 405:5.614887438969532 433:14.213976753364566 457:5.587277143339602 460:6.107560048860363 463:6.836428167341828 499:9.108394701061451 512:8.597260685728653 530:6.519044898456332 534:8.510837026792451 573:8.20581760291361 609:18.283799714145346 625:16.49994394094574 626:6.896911553711026 667:19.341700208342786 689:6.4765825642414345 695:7.780438974213068 700:6.473584783818022 709:7.549225987962228 721:7.0277829952077395 782:9.57684593171072 785:8.415903149249006 789:8.821501604544268 800:10.142221970379568 804:15.65754093945156 812:8.729681736508187 858:26.777978269072285 904:20.8963884240057 982:9.814890008216345 # asphyxie
1:7.682260198506838 3:2.7142070135999408 6:12.872380143351137 7:3.130517397853521 20:3.7891074205225483 23:2.342396738617513 35:4.155410774221823 40:4.588739314393829 76:3.989934404910952 82:6.001363651054842 84:10.728769072661159 94:4.992205130794102 96:4.77326466222034 103:6.876596403367765 114:4.754775577569041 146:6.160237335448788 160:6.520767559127511 164:4.901644714859867 170:6.42740614309411 171:4.686774601258081 174:5.44108461673765 215:5.0661507339789615 221:5.993025535373386 244:6.261526142521597 253:6.454946028633509 254:5.562566794328698 294:6.372206612874955 322:14.645884300850884 395:5.197159038539746 429:6.465541104286123 494:6.837621460500141 502:15.742967616465874 525:6.46421355132365 594:7.55151197020265 693:6.215463219166641 708:6.626042704551591 717:7.956164861653561 723:6.766578368046804 793:7.458820932347219 869:7.152747816880306 871:9.688920604106157 879:8.20426535775827 882:30.288240044155053 927:17.71472954347659 953:8.563934429079952 956:7.4832631606075095 980:7.349311750752589 # assaut
1:159.3025839250706 2:40.813016593806665 3:7.045640142830025 4:41.71390080523512 5:39.352978923292355 6:29.894291707187154 7:26.469329547378646 8:63.16163464580677 9:19.03861631792134 10:17.878804506997984 11:8.843067023964544 12:19.902726742997316 13:8.054499714474904 14:190.75375982098674 15:65.45729550984043 16:16.38588783278904 17:18.373005060661676 18:4.307511279021593 19:8.069325244945137 20:4.470039249477648 21:78.62776110286242 22:1.6073992833539186 23:158.22711394250737 24:10.149923539212223 25:0.48913425684475786 26:32.80815335736101 27:19.42103750954885 28:37.764753011396564 29:14.675358451893485 30:61.04488060278315 31:19.474099075502014 32:10.044822060355 33:32.52828814452679 34:32.47286385628912 35:14.041871435313691 36:66.98998519367449 37:6.658048985837143 38:13.545905597984467 39:41.05767647387237 40:21.149848006334288 41:8.460551749644482 42:40.14635037719829 43:23.969055597031407 44:0.6509308255565563 45:13.872313992680047 46:14.899935432210311 47:21.748569671053172 48:3.3781334414175084 49:11.143576310865065 50:0.15346752850791626 51:29.74573987414695 52:12.304904301814227 53:4.0507173383034685 54:27.467092864117483 55:2.9578677901955044 56:32.9638180164791 57:14.095783777842437 58:18.505592690069857 59:2.617834435474355 60:3.7213659060682467 61:25.86042037123968 62:4.3240604168545245 63:4.725078899502735 64:2.489759794682507 65:49.5193929114288 66:6.320369009847533 67:20.340007154611154 68:242.53198197956976 69:19.955087627216315 70:5.656746244872411 71:10.085665790744319 72:15.573856106118313 73:125.71075495326552 75:4.714783275364231 76:15.590554090856745 77:9.861987439893465 78:15.940909213603113 79:0.7130474514678902 80:12.105744670583086 81:3.82585569297724 82:21.010424977840913 83:10.445096525221256 84:52.72634045279924 85:47.02313598377736 86:0.09264593840722803 87:18.474853675349355 88:11.944199359327698 89:22.844881904608375 90:285.80191178796446 91:0.37002197524462865 93:19.037047845490413 94:0.15862503993525595 95:38.774974084431584 96:2.3410931526165344 97:19.588691944334833 98:1.4399010976609865 99:0.7490620718950339 100:8.32759638597107 101:1.8369149296789704 102:0.6160968979227215 103:2.1667722469848214 104:7.026191842507621 105:0.07487810868298982 107:0.010957725908504815 109:0.7762314278684952 110:1.9043410774882945 111:12.452084592417968 112:0.04356570494289073 113:7.1700968783127506 114:0.8356864572876521 115:5.756246365853757 116:2.991339922459906 117:6.605883617072417 118:80.13917225107254 119:16.473090803908057 120:39.56666118557275 121:5.1404317904379235 122:14.011892820225272 123:29.656960577936776 124:22.44065603373665 125:24.003826390101356 127:3.4034215869954894 128:0.9183645936120969 129:18.404621625605916 130:0.1788430458548783 131:4.593210832525612 132:9.751944985162424 133:10.215228155272342 135:6.288213506865116 136:13.046327286122786 137:0.8960669867633813 138:0.02578912959282761 139:8.775693937067166 140:27.10370534463131 141:8.345889551208197 142:8.628164255355447 143:4.07200722364054 144:1.7545168694159439 145:2.304107765391488 146:83.5263807919893 147:14.602198053741748 148:1.6484354634075626 149:16.628360856282963 150:11.83297727369381 151:0.5673434232331728 152:17.034127420126506 153:15.130697994145212 154:3.5873342975355142 155:0.9609947368641785 156:0.04820124913061222 157:6.861195119943034 159:0.6865915429215446 160:0.1296886444038842 161:4.891431893033991 162:3.595126612117685 163:11.573656223996998 164:10.165608897902455 165:15.83515586677545 166:32.98527509991539 167:19.66878115451388 168:5.74144387075673 169:42.784453772576626 170:1.5468040291436522 171:6.334202583263851 172:27.108010243430723 173:16.10772292549689 174:4.125288298008336 175:3.419981664928128 176:0.7527582144909636 177:16.636886453693844 178:10.496966266971631 179:2.8864889214436427 180:0.0027229794531878583 184:3.821682749364777 185:1.1991657345209166 186:0.111189376313987 188:5.743933508644445 189:1.5951039150850566 191:0.29120699265013744 192:77.31206158422759 193:0.46835074430821694 195:16.776464703189188 196:44.65341507570764 197:53.60252286267397 198:10.460927438912455 199:26.0345464152313 200:14.342872779434552 201:3.1599153445929407 202:9.33880951050893 203:0.7652236969281505 204:22.721133436817222 206:21.22832241670693 207:0.7583286883803232 208:10.969286033774862 209:0.18434283354458283 210:2.103340750423004 211:0.9366177707841604 212:1.7991775691084404 213:12.340979361043567 215:79.45571122418136 216:1.3260053088121162 217:1.9314804635833414 218:16.147195190920012 219:13.9159442144383 220:3.505978226774546 221:20.949865031201725 223:13.425843236312222 224:35.686155053616446 226:1.8704985997511487 227:102.7915953843545 228:1.8275876978628558 229:58.91215597156231 230:1.379031436820705 231:8.220546126551836 233:3.3757569318904506 234:1.3561154432493963 235:3.640534178723736 236:10.018476402930537 237:0.0755269060159223 238:14.367841507741195 239:27.785021333075772 240:5.638097556055736 241:9.17710504944762 242:1.543407128511902 243:19.380113585105654 244:3.661352526473228 245:11.12255161291735 247:3.788094167669171 248:3.444421677648028 249:3.2086189140198145 250:4.694259512298582 251:2.2045406508676515 252:0.1788430458548783 253:15.142228360917972 254:30.77103796094171 255:5.286882285080756 256:0.3313247447310809 257:36.30233653124458 258:5.374646872019851 259:0.08263901720140342 260:5.885259031637613 262:2.8419731349166795 263:2.4988591102546778 264:8.099588292812198 265:12.181319409116018 267:7.5735930757516545 268:0.5058356465765366 269:57.5831999257158 271:6.204991106395162 272:9.840228322556952 273:0.9700873685554242 275:0.6671007398467385 276:13.557863946217969 277:25.11407939476291 280:27.46742172665471 281:47.51178796129593 282:19.22174858559341 283:10.313897465153719 284:6.560024703165138 285:12.374677223213189 286:2.6651476158621814 288:11.393802906826828 289:26.986945233208694 290:1.898648330808787 291:9.558978082159836 293:22.420138852884534 294:0.0856698911310998 295:5.265858185932657 297:5.094912574612431 298:5.327572432115801 303:56.2141624006686 304:4.397681895575886 305:14.584188909665787 306:0.9118776319391405 307:9.163776862023752 308:28.25893644902149 310:7.150545295793567 311:14.679841296516736 313:5.7367342593765445 317:4.9328125229962945 319:0.5358501264742981 320:0.055061403421285245 321:24.48244681247882 322:0.006222214964698968 323:21.234706381821628 324:4.9904786482672465 326:23.118820588714364 329:0.8709478492340945 330:6.337640117824395 331:0.894109770533151 334:19.720722120395077 337:0.03378757499506172 338:17.846451907724997 339:0.3071766622199494 340:15.348438416793968 343:0.05093869824115658 344:0.0022400164617129427 345:1.8329059232908582 347:12.718979933159929 348:64.94884170617019 350:0.14763795501326718 351:38.927652169531136 352:5.00615396270785 354:2.3818992530243364 355:7.137557181725212 356:53.9927951171319 358:31.32789462780039 359:2.8385652459514827 360:5.713265873290957 361:11.930138655946166 363:20.769908190990574 364:1.015365873508692 365:0.6336878787892183 366:4.564487182742601 367:0.6597070052944873 369:42.95042538363522 370:28.448974658158814 371:7.183803383655615 372:1.0444908911038513 373:7.836774550916674 374:17.367452808552475 375:0.9779516972020393 376:6.540066083987262 377:2.90334883144217 378:83.67441700816491 380:54.854175698621894 382:4.795995160055525 383:2.342770060001673 385:20.25106187884359 386:0.3313247447310809 387:1.5440356276809326 389:1.1539406384782975 390:0.9464012697608544 393:2.3142579652991957 394:46.96828303176698 395:11.860918553663987 396:23.446787999239493 397:0.0335906059119302 398:0.50000329950073 399:2.327315727755884 401:5.512295898410864 402:0.18102955453174874 403:0.045179416668366335 405:5.329197301360924 407:127.447134874935 408:0.3754352899896489 410:4.209410328190552 411:4.041791415579759 414:33.69867606059399 415:0.04379416491680308 416:21.000658942050144 417:4.214808946824843 418:11.811171938892668 420:1.8169565172347213 422:0.40299738885077135 423:15.005589584289469 424:0.41685400604342626 425:79.48051853272828 427:16.551109006891902 428:5.827138974555515 429:0.11239384352127373 430:1.9031658621231784 433:16.35690895504245 434:45.91358104847929 436:6.402101443398533 437:1.7236351025555157 438:3.844093755916222 439:1.412348031680516 440:0.7635410975996764 441:191.54452926719853 442:5.001096925654276 443:65.4061004120335 444:8.18799204853677 447:3.2247582322799304 448:7.3954975481628145 449:0.3313247447310809 451:0.5105418458623328 452:59.05523224643387 455:11.006548469661492 458:6.08797346769293 459:8.31170442448201 461:5.065503505310151 462:0.12639867959290016 463:0.3528582382203222 464:1.7401316108341491 465:3.3207803581224367 466:4.2489503733112 467:21.85340095571568 468:1.31903781475003 469:5.389268172631416 470:2.3661622486011753 471:17.431297341759816 473:8.558728496733034 475:3.0086543706545497 476:0.012238039349639506 477:2.4271171751422562 478:5.389360037041111 479:1.5673330301765276 480:19.818401955423028 481:1.5228331880509538 484:26.101436954896688 487:1.8510152408436755 488:2.3145219490822315 489:0.5034960159893086 491:10.315569342130773 492:0.8498518481740533 494:12.717967541500657 499:1.9363204479292242 502:1.6003624131853014 504:1.8436281737135358 507:4.311814941627095 510:1.8149725346639218 511:12.568221667538962 512:1.5193343514675584 513:7.85889768307443 515:24.749473576431633 518:12.26023729469147 520:0.6196269861401696 522:4.7334144290126785 523:22.08733026995231 524:0.2776763143717955 525:95.89466091554831 526:24.17773964379467 527:9.226021553184632 529:2.108201053514487 530:1.9829106748165017 533:4.5523432205957555 534:1.4513707259401254 535:1.5228331880509538 536:0.06995858361113137 537:9.795180190026525 544:1.4882830981757926 545:5.369191955738625 546:0.11937458148493561 547:34.91518553867349 548:4.898667441341646 550:12.280174405620276 551:3.8216642843454105 553:3.9271283443687888 554:18.200943389876016 556:160.66557447908787 557:12.025534458717864 558:1.2456880806838098 559:25.904714044377787 561:0.967318403279625 562:5.07348521067086 563:34.168516294009095 567:0.6224170983041183 569:2.5036868007834525 570:28.399226726832723 571:12.80494415491627 572:0.20093521211286763 573:1.218344350344877 574:7.333628175382763 575:13.656855919245219 577:0.17613485872067733 578:5.826097302411418 579:0.7040202834921234 583:117.92002585576421 585:53.266027235266606 588:6.353941772551354 589:10.038029390038067 590:3.320532645697733 593:5.722637332911764 594:15.980304188614323 596:17.192230809619545 597:1.2851340009663734 599:15.142228360917972 600:6.370285710950508 603:2.682737613297334 604:2.2514933045904884 606:25.825081318472158 607:5.402354948938594 609:3.8835013175678395 613:25.07235535014491 614:24.343429187489804 615:0.5383141030285716 618:1.8031135379275751 619:1.4546804418371542 620:0.19452738894794888 621:20.829822666632772 622:1.397501920698114 623:10.922585630468376 624:0.32547601696749257 625:2.4623374914215725 626:29.393778434085153 629:0.6836283730039064 631:1.1153881159317511 633:2.245542396993953 634:4.140131056687307 636:1.7053346010072836 638:0.031089046151061714 639:2.1197807063348177 641:25.357492414116326 644:5.002254692471019 645:2.1646464660318707 646:2.5316859365766686 647:1.5742327081006522 649:16.776464703189188 650:7.262456525359234 652:7.754070772217335 653:14.889583163250046 655:2.40848005257185 656:13.074033163890563 658:5.4224261990739935 660:0.340673940754947 662:7.074616886464146 663:11.062034916418344 664:35.9660944791695 667:4.7918825371526275 668:0.4425299528933639 669:436.2429019316518 673:40.132403970205665 676:17.449373319021415 677:14.193911781914341 679:12.099638584244857 680:6.238874660092905 682:0.6210206720951241 684:11.044991968802535 685:0.7535176053110171 686:1.1402091538421142 687:5.602656532615673 688:8.796950308584114 692:135.42939722630703 693:3.5575862450637326 695:3.9615355632177502 697:104.03476574309481 699:6.849007475968251 700:1.9189598579223623 702:11.272743946242212 704:7.1962961953234 705:4.161611031632686 708:4.509659470810869 710:47.7962753623028 712:4.5792170608344325 713:5.3431867386475735 715:4.439375688931911 718:10.376284446976399 719:9.931533208854455 722:1.2966627222598575 723:0.2191420071183756 726:176.3637196397037 727:0.4331462484031368 731:3.252599747033257 733:2.3185656051571883 734:2.1759347895317753 735:5.109414862002945 737:24.224014073518152 738:5.953046890379066 742:37.137838434456164 744:16.819873022665305 747:3.0715496039220653 748:4.995240078154841 750:24.0634677713388 754:0.5395496520536136 756:10.083461670473959 757:24.381192126366415 758:17.76876506702721 760:29.374271358303243 762:1.8754387466516558 766:0.40790411060555165 769:1.5054371150510326 770:15.036126190328607 772:35.99663152485045 773:8.455434348203935 774:3.971443898534522 776:44.344714983019585 778:9.9676152659445 780:2.985353689736348 781:1.7073421468081582 784:4.6645664046991975 786:0.9259384655769559 787:2.0535308568918795 788:3.6440555168464543 790:11.376370193673083 792:1.9315354225185515 793:0.5634834368454762 797:1.323037005869364 798:0.27399993018807844 799:4.416130817352604 802:1.2484599688727482 803:1.5765288271891091 804:0.1772148179719445 807:303.2451085020449 810:3.8738981310083664 814:7.811455968024238 816:9.453908111673273 818:2.755318841421267 819:15.622268343520865 820:4.799715421523946 823:12.358776827846153 824:1.3112399374425079 827:20.43065434165285 831:3.117983250726669 832:17.584614089858153 834:115.41969383381445 835:14.215396972008072 837:5.587032628861822 840:4.169904591131791 846:0.25060391678577204 847:12.763077588233644 851:44.20298634425348 852:2.087982735814831 853:7.235958380673428 854:6.237312015389038 856:28.46140388079386 858:8.895503429526936 859:4.3644893712005075 860:1.9459399974122187 861:4.331450558539591 864:0.27399993018807844 865:9.253333230190039 868:9.536605569680084 871:12.763077588233644 875:0.8520941834759777 879:4.291462581733268 880:0.4542185396442186 882:7.608248789662059 885:6.034161180433637 886:5.327572432115801 892:104.21358510712415 895:5.05894840680745 896:22.627961564436905 897:0.7338354015431742 901:13.349049550683782 903:0.6480285332465487 905:9.273521257545328 907:0.9239166529100135 909:7.452920055810548 911:0.5816903149032027 914:13.519947288830139 915:2.0563304755548106 918:49.84149696959026 920:20.351854655071282 921:1.6739019971698135 922:40.973212106426544 924:1.3024712625626587 925:1.2512387794512203 926:11.409812124160025 928:33.863247471586014 931:0.33345869538836004 934:0.41886365294598665 938:17.05683400010551 939:22.07141829484191 940:24.666990347594645 941:7.087780646545364 942:1.1129380998830793 943:0.32880862975637204 946:5.545085658467267 949:38.225420787543 950:3.3917524526666805 952:13.14952221063161 957:7.938010606338462 958:3.4981632729385375 959:78.60574813216347 961:1.215646944696327 963:18.88344225887059 966:1.9243007685542373 969:1.4579992306355178 970:15.312332110532502 973:10.726747362739342 977:0.1815789681924252 979:10.35614270774729 980:6.310621330281602 982:7.644017250104744 983:3.596816128592042 986:0.5457632105064478 987:7.362040164697438 989:8.14041918320384 990:0.437297030989176 992:1.21027197791882 994:1.5404767333539784 995:21.973985975425066 996:1.5193343514675584 # association
21:4.552948518177718 24:20.03654686744854 29:12.861892056944065 36:4.448206143503661 71:5.200281910269082 80:5.520415429820938 140:12.67055165077496 150:5.999742351612895 165:10.663252832959275 196:32.84264967432134 202:3.3062464126506774 211:6.734893357396716 227:6.9659605879839015 250:14.187132944579675 253:7.271394924341671 291:4.708479103781211 372:4.9579103272178795 427:17.91631760128735 438:41.21509525258691 557:8.611312038898484 579:26.356934897571165 666:7.714837626913507 766:18.845994430134883 # aster
[truncated: 3,538,356 more chars]
