# Supplementary material for: A Cross-Lingual Similarity Measure for Detecting Biomedical Term Translations
Source: PLoS One. 2015 Jun 1;10(6):e0126196. doi: 10.1371/journal.pone.0126196 (PMC4452086; doi:10.1371/journal.pone.0126196)
Supplement: S1 dataset — (TGZ) [file pone.0126196.s001.tgz › dataset/en-fr/fr_1000_ngram_train.dat]

8:1 10:1 16:1 53:1 96:1 120:1 212:1 550:1 556:1 739:1 746:1 851:1 858:1 878:1 # alpha1-antiprotéase
31:1 105:1 156:1 161:1 269:1 273:1 682:1 789:1 899:1 # 1-désoxymannojirimycine
7:1 10:1 24:1 25:1 29:1 38:1 39:1 46:1 54:1 57:1 62:1 75:1 78:1 94:1 255:1 311:1 514:1 845:1 967:1 # alcool propylique
7:1 8:1 49:1 113:1 118:1 170:1 176:1 251:1 441:1 607:1 631:1 677:1 734:1 834:1 919:1 933:1 # dianhydrogalactitol
10:1 49:1 79:1 232:1 821:1 899:1 # 1,2-dipalmitoylphosphatidylcholine
6:1 8:1 15:1 16:1 27:1 77:1 89:1 266:1 450:1 540:1 637:1 725:1 926:1 # pentane-1,5-diamine
49:1 53:1 56:1 111:1 132:1 232:1 255:1 514:1 # diphénylcarbazide
7:1 28:1 30:1 47:1 63:1 78:1 105:1 205:1 315:1 448:1 # n-nitrosopyrrolidine
8:1 27:1 43:1 59:1 75:1 99:1 337:1 725:1 # n-octanol
7:1 17:1 37:2 47:1 72:1 88:1 105:1 123:1 235:1 265:1 392:1 839:1 932:1 966:1 # chromosome 12
42:1 495:1 # arnr 15s
5:1 19:1 26:1 30:1 32:1 75:1 297:1 308:1 369:1 # estriol
7:1 118:1 170:1 251:1 269:1 441:1 607:1 631:1 677:1 682:1 789:1 919:1 933:1 # 17-hydroxycorticostéroïdes
32:1 41:1 47:1 74:1 121:1 225:1 476:1 650:1 690:1 897:1 # 17-cétostéroïdes
105:1 156:1 161:1 269:1 317:1 682:1 789:1 899:1 # 11-désoxycortisone
5:1 9:1 32:1 85:1 118:1 121:1 149:1 234:1 255:1 308:1 612:1 697:1 754:1 877:1 # méthyltestostérone
49:1 85:1 121:1 146:1 149:1 697:1 899:1 965:1 # 2,5-diméthoxy-4-méthylamphétamine
1:2 6:1 20:1 26:1 43:1 52:1 64:1 102:1 258:1 261:1 284:1 430:1 452:1 519:1 636:1 795:1 815:1 # amino-2 purine
17:1 33:1 56:1 74:1 112:1 194:1 252:1 # 2-mercapto-éthanol
8:1 18:1 35:1 39:1 49:1 63:1 69:1 93:1 104:1 239:1 541:1 784:1 852:1 945:1 # nicorandil
49:1 232:1 563:1 899:1 # 2,2'-dipyridyle
16:1 22:1 27:1 29:1 40:1 75:1 85:1 122:1 143:1 164:1 198:1 210:1 230:1 323:1 462:1 579:1 640:1 # 2',5'-oligoadenylate synthetase
7:1 35:1 45:1 72:1 82:1 121:1 225:1 759:1 873:1 # chloroacétophénone
12:1 13:1 15:1 26:1 93:1 144:1 163:1 348:1 532:1 # enbucrilate
4:1 6:1 19:1 49:1 51:1 65:1 106:1 111:1 149:1 361:1 743:1 951:1 # ménadione
39:1 69:1 75:1 151:1 172:1 255:1 707:1 852:1 893:1 947:1 949:1 # 2-picolylsulfinyl-benzimidazoles
7:1 118:1 170:1 251:1 269:1 441:1 607:1 631:1 677:1 682:1 789:1 919:1 933:1 # 25-hydroxycholécalciferol
7:1 35:1 54:1 72:1 78:1 82:1 311:1 690:1 759:1 868:1 # 3-chloropropane-1,2-diol
2:1 7:1 45:1 66:1 97:1 118:1 170:1 251:1 269:1 281:1 441:1 517:1 533:1 607:1 631:1 677:1 682:1 789:1 914:1 919:1 933:1 969:1 # acide 3-hydroxy-anthranilique
27:1 48:1 200:1 247:1 493:1 748:1 998:1 # bêta-sulfoalanine
7:1 12:1 75:1 224:1 226:1 348:1 563:1 943:1 # 4-butyrolactone
54:1 # 4-hpr
1:1 2:1 6:1 7:2 15:1 26:1 30:1 31:1 39:1 41:1 42:1 45:1 52:1 61:1 66:1 91:1 97:1 98:1 118:1 121:1 153:1 170:1 205:1 251:1 269:1 281:1 430:1 441:1 456:1 517:1 533:1 607:1 631:1 677:1 682:1 789:1 827:1 914:1 919:1 933:1 969:1 978:1 997:1 # acide hydroxy-4 coumarine benzotétronique
1:2 2:1 6:1 7:1 25:1 28:1 30:1 43:1 52:1 63:1 75:1 129:1 155:1 180:1 205:1 208:1 269:1 284:1 292:1 315:1 441:1 682:1 789:1 # quinoléine 4-nitro 1-oxyde
1:1 43:1 64:1 78:1 102:1 258:1 284:1 452:1 550:1 563:1 815:1 # 4-aminopyridine
7:1 118:1 170:1 251:1 269:1 272:1 441:1 607:1 631:1 677:1 682:1 789:1 919:1 933:1 # 5-hydroxytryptamine
1:1 8:1 18:1 43:1 64:1 78:1 146:1 239:1 258:1 284:1 562:1 563:1 # iminopyranoses
1:1 3:1 28:1 45:1 49:1 66:1 97:1 415:1 517:1 716:1 928:1 # azacitidine
7:1 118:1 170:1 251:1 269:1 272:1 441:1 607:1 631:1 677:1 682:1 789:1 919:1 933:1 # 5-hydroxytryptophane
6:1 8:1 10:1 12:1 16:1 74:1 83:1 120:1 373:1 547:1 835:1 942:1 # allantoïne
10:1 50:1 54:1 65:1 78:1 82:1 83:1 336:1 468:1 588:1 868:1 942:1 # alloprégnane-3,20-dione
7:1 32:1 41:1 47:1 70:1 75:1 106:1 188:1 304:1 476:1 650:1 662:1 943:1 # adostérol
8:1 10:1 18:1 29:1 48:1 56:1 201:1 239:1 244:1 477:1 551:1 825:1 # calgranuline a
2:2 5:2 8:1 9:1 10:1 11:1 18:1 23:1 26:1 28:1 31:1 37:1 41:1 42:1 47:1 56:1 61:1 63:1 67:1 91:1 104:1 105:2 108:1 126:1 133:1 163:1 201:1 216:1 234:1 239:1 267:1 278:1 307:1 315:1 325:1 419:1 477:1 513:1 576:1 675:1 784:1 799:1 817:1 822:1 952:1 # grande sous-unité ribosomale 60s des eucaryotes
49:1 121:1 146:1 149:1 697:1 899:1 965:1 # 7,12-diméthylbenzo[a]anthracène
61:1 307:1 310:1 661:1 988:1 # abbott-50192
2:1 8:1 10:1 15:1 17:1 31:1 34:1 35:1 37:1 43:1 56:1 87:1 110:1 123:1 126:1 171:1 188:1 189:1 256:1 290:1 310:1 363:1 381:1 446:1 449:1 554:1 597:1 615:1 683:1 738:1 # scan de l'abdomen sai normal
1:1 2:1 9:1 10:1 11:1 22:1 32:1 35:1 37:1 41:1 43:1 47:1 64:1 65:1 108:1 111:1 116:1 188:1 233:1 243:1 258:1 310:1 320:1 585:1 650:1 665:1 680:1 776:1 891:1 927:1 # sténose de l'aorte abdominale
9:1 17:2 26:1 35:1 58:1 164:1 321:1 840:1 996:1 # meteorisme
2:1 15:1 17:2 20:1 23:1 37:1 68:1 98:1 119:1 123:1 140:1 171:1 188:1 241:1 288:1 310:1 327:1 340:1 357:1 370:1 371:1 374:1 378:1 380:1 384:1 # tumeurs de l'abdomen
5:1 11:1 15:1 16:1 47:1 48:1 67:1 72:1 88:1 89:1 95:1 119:1 131:1 189:2 237:1 282:1 310:1 456:1 821:1 886:1 # abelmoschus esculentus
8:1 9:1 10:1 17:1 31:1 35:2 37:1 39:1 43:1 81:1 110:1 116:1 126:1 135:1 154:1 256:1 290:1 337:1 363:1 381:1 393:1 394:1 554:1 585:1 597:1 615:1 665:1 683:1 718:1 738:1 763:1 812:1 968:1 # comportement anormal
2:1 8:1 10:1 13:1 21:1 29:1 31:2 33:1 34:1 37:1 43:1 74:1 87:1 110:1 126:1 172:1 176:1 217:1 246:1 254:1 290:1 337:1 351:1 449:1 464:1 498:1 513:1 572:1 753:1 # anomalie dermatoglyphique sai
3:1 4:1 8:1 10:1 11:1 24:1 25:1 26:1 28:1 31:1 35:1 36:1 38:1 41:1 43:1 45:1 46:1 57:1 59:1 62:1 63:1 108:1 110:1 124:1 126:1 142:1 169:1 191:1 256:1 290:1 337:1 339:1 363:1 381:1 419:1 554:1 570:1 597:1 613:1 615:1 683:1 738:1 774:1 819:1 822:1 865:1 968:1 982:1 # activité onirique anormale
4:1 8:1 10:1 31:1 34:1 35:1 43:1 56:1 87:1 110:1 126:1 139:1 141:1 163:1 217:1 256:1 290:1 337:1 363:1 381:1 438:1 449:1 554:1 597:1 615:1 683:1 738:1 968:1 # glucagon anormal sai
8:1 10:1 31:1 34:1 35:1 43:1 48:1 81:1 87:1 91:1 110:1 126:1 256:1 290:1 337:1 363:1 381:1 449:1 554:1 597:1 615:1 683:1 738:1 947:1 968:1 # pouls anormal sai
1:1 3:1 4:1 5:1 6:1 8:1 10:1 11:1 14:1 15:1 21:1 31:1 35:2 39:1 43:1 50:1 63:1 81:1 104:1 108:1 110:1 121:1 126:1 145:1 196:1 213:1 256:1 290:1 301:1 319:1 332:1 337:1 363:1 381:1 439:1 541:1 554:1 594:1 597:1 615:1 658:1 667:1 683:1 710:1 722:1 738:1 822:1 853:1 854:1 887:1 957:1 968:1 982:1 1000:1 # correspondance rétinienne anormale
8:1 10:1 17:1 31:1 33:1 35:1 43:1 77:1 110:2 126:1 145:1 256:1 290:1 329:1 337:1 363:1 381:1 554:1 572:1 597:1 615:1 683:1 738:1 968:1 # sperme anormal
8:2 10:1 11:1 13:1 18:2 30:1 31:1 35:1 36:1 43:1 73:1 108:1 110:1 126:1 145:1 151:1 183:1 239:1 256:1 290:1 295:1 299:1 337:1 363:1 381:1 463:1 521:1 534:1 554:1 597:1 615:1 683:1 738:1 822:1 968:1 982:1 # transpiration anormale
2:1 3:1 4:1 8:1 10:1 12:1 19:1 21:1 29:1 31:1 34:1 37:1 43:1 51:1 59:1 64:1 69:1 71:1 76:1 87:1 126:1 169:1 246:1 270:1 276:1 337:1 351:1 449:1 498:1 513:1 753:1 # anomalie de la miction sai
1:1 3:1 4:1 5:2 6:1 8:1 10:1 11:1 16:1 18:1 19:1 26:1 30:1 31:1 34:1 35:1 39:1 41:1 43:1 45:1 52:1 59:1 70:1 71:1 87:1 108:1 110:1 126:1 142:1 152:1 157:1 169:1 183:1 226:1 256:1 264:1 270:1 290:1 298:1 304:1 333:1 337:1 363:1 381:1 430:1 445:1 449:1 554:1 569:1 597:1 613:1 615:1 668:1 683:1 738:1 822:1 874:1 968:1 979:1 982:1 # contractions utérines anormales sai
11:1 17:1 20:1 23:1 26:1 27:1 28:1 36:1 68:1 98:1 222:1 310:1 332:1 340:1 357:1 370:1 371:1 374:1 377:1 409:1 704:1 886:1 # humeur irritable
3:1 8:1 10:1 13:1 15:1 21:1 25:1 29:1 31:2 34:1 37:1 38:1 43:1 57:1 84:1 87:1 126:1 204:1 221:1 246:1 254:1 273:1 337:1 351:1 449:1 498:1 513:1 528:1 706:1 729:1 753:1 # anomalie enzymatique sai
18:1 23:1 24:1 42:1 44:1 67:1 79:1 139:1 277:1 291:1 567:1 766:1 912:1 # paragueusie
9:1 15:1 16:1 17:1 35:1 39:1 50:1 54:1 55:1 89:1 99:1 101:1 116:1 154:1 171:1 211:1 219:1 328:1 393:1 478:1 504:1 585:1 588:1 606:1 665:1 # avortement précoce
2:1 8:1 9:1 15:1 16:2 17:1 35:1 41:1 89:1 101:1 116:1 120:1 154:1 225:1 328:1 393:1 411:1 545:1 585:1 606:1 665:1 991:1 # antécédent d'avortement
7:1 9:1 15:1 16:1 17:1 24:1 25:1 35:1 46:1 54:1 89:1 94:1 116:1 154:1 171:1 211:1 328:1 393:1 478:1 504:1 539:1 585:1 606:2 665:1 # avortement provoque
4:1 18:1 19:1 34:1 40:1 44:1 51:1 87:1 186:1 310:1 330:1 399:1 449:1 770:1 898:1 955:1 # abrasion sai
4:1 6:1 15:1 18:1 19:1 21:1 40:1 44:1 51:1 63:1 111:1 186:1 213:1 301:1 302:1 310:1 319:1 324:1 330:1 399:1 594:1 658:1 722:1 770:1 854:1 887:1 898:1 955:1 # abrasion pénienne
9:2 13:1 26:1 32:1 33:1 39:1 42:1 43:1 47:1 61:1 69:1 79:1 96:1 283:1 367:1 431:1 476:1 491:1 495:1 705:1 827:1 852:1 927:1 # haricot paternoster
26:1 56:1 69:1 70:1 80:1 113:1 151:1 194:1 264:1 310:1 322:1 324:1 847:1 974:1 # abcès périapicaux
1:2 2:1 3:1 5:1 9:1 16:1 32:1 234:1 262:1 308:1 310:1 316:1 386:1 439:1 709:1 754:1 974:1 # abcès de l'intestin
34:1 87:1 310:1 449:1 974:1 # abcès sai
1:1 2:1 12:1 31:1 34:1 310:1 974:1 # abcès de la main
5:1 15:1 21:1 55:1 77:1 95:1 124:1 310:1 319:1 # abces pelvien
10:1 14:1 26:1 27:1 36:1 59:1 70:1 86:1 127:1 259:1 264:1 293:1 310:1 324:1 847:1 974:1 # abcès périrectal
10:1 14:1 27:1 59:1 127:1 259:1 293:1 310:1 974:1 # abcès rectal
2:1 14:1 15:1 16:1 27:1 34:1 36:1 86:1 89:1 100:1 107:1 310:1 540:1 571:1 617:1 643:1 926:1 974:1 991:1 # abcès dentaire
2:1 12:1 21:1 34:1 148:1 248:1 310:1 372:1 974:1 # abcès de plaie
10:1 15:1 21:1 29:1 102:1 236:1 246:1 310:1 319:1 326:1 753:1 974:1 # abcès amygdalien
2:1 5:1 15:1 22:2 26:1 55:1 58:1 90:1 144:1 285:1 310:1 487:1 575:1 882:1 996:1 # absence de crises
5:1 6:1 10:1 11:1 14:1 15:2 21:1 44:1 65:1 108:1 139:1 152:1 199:1 320:1 470:1 757:1 776:1 911:1 # agenesie renale
5:1 13:1 14:1 15:1 16:1 18:1 22:1 28:1 36:1 74:1 89:1 145:1 151:1 159:1 186:1 196:1 203:1 271:2 292:1 295:1 310:1 464:1 474:1 826:1 882:1 # bruits respiratoires absents
1:1 3:1 4:1 6:1 9:1 11:1 15:1 19:1 23:1 28:1 29:1 49:1 50:1 51:1 52:1 71:1 75:1 76:1 104:1 197:1 216:1 268:1 307:1 310:1 415:1 422:1 462:1 580:1 609:1 695:1 806:1 976:1 # abolition d'un réflexe tendineux
22:1 45:1 50:1 87:1 111:1 117:1 139:1 144:1 260:1 382:1 974:1 # agénèse sacrée
44:1 49:1 97:1 113:1 310:1 716:1 734:1 # absidia
1:2 3:2 4:1 5:1 9:1 16:1 19:1 32:1 35:1 42:1 51:1 71:1 76:1 79:1 105:1 112:1 234:1 262:1 277:1 308:1 310:1 316:1 359:1 386:1 439:1 626:1 709:1 754:1 783:1 # absorption par l'intestin
2:1 6:1 39:1 56:1 67:1 99:1 310:1 348:1 864:1 # abus de cocaïne
2:1 8:1 14:1 67:1 81:1 91:1 130:1 170:1 199:1 310:1 348:1 424:1 962:1 # abus de poudre d'ange
22:1 24:1 67:1 95:1 268:1 310:1 348:1 # abus sexuel
2:1 40:1 58:1 67:1 96:1 103:1 310:1 348:1 # abus de hashish
2:1 15:1 16:1 21:1 29:1 33:1 89:1 93:1 140:1 151:1 271:1 474:1 574:1 753:1 826:1 991:1 994:1 # dents piliers
36:1 64:2 67:1 124:1 146:1 159:1 191:1 306:1 346:1 350:1 440:1 442:1 484:1 562:1 # mimivirus
8:2 16:1 27:1 32:1 33:1 45:1 56:1 72:1 73:1 77:1 85:1 92:1 99:1 120:1 140:1 210:1 299:1 329:1 341:1 446:1 725:1 787:1 994:1 # acanthocheilonema perstans
22:1 42:1 45:1 47:1 56:1 243:1 267:1 307:1 768:1 # acarbose
19:1 22:1 26:1 34:1 42:1 45:1 47:1 56:1 87:1 243:1 267:1 449:1 827:1 # acariose sai
2:2 5:2 10:1 15:3 16:1 17:1 21:1 26:1 27:1 29:1 34:1 36:1 42:1 45:1 50:1 56:1 73:1 89:1 100:1 117:1 133:1 146:1 171:1 211:1 246:1 267:1 319:1 447:1 540:1 557:1 571:1 617:1 827:1 926:1 936:1 991:1 # acariens des denrées alimentaires
6:1 9:1 10:1 15:1 29:1 31:1 33:1 44:1 73:1 77:1 116:1 118:1 122:1 126:1 134:1 246:1 329:1 336:1 473:1 498:1 512:1 529:1 557:1 568:1 579:1 581:1 610:1 665:1 797:1 804:1 807:1 832:1 875:1 885:1 888:1 889:1 894:1 902:1 961:1 # hypertension maligne
22:1 43:1 45:1 47:1 48:1 50:1 60:1 70:1 82:1 117:1 208:1 225:1 231:1 243:1 318:1 375:1 883:1 987:1 # nodulose accélérée
11:1 13:1 20:1 22:1 24:1 26:1 28:1 31:1 41:1 45:1 50:1 70:1 83:1 95:1 117:1 119:1 208:1 223:1 225:1 254:1 268:1 318:1 335:1 375:1 419:1 636:1 664:1 702:1 704:1 987:1 # maturité sexuelle accélérée
2:1 5:1 6:1 14:1 29:1 33:1 36:1 45:1 55:1 58:1 83:1 86:1 93:1 105:1 109:1 203:1 375:1 628:1 635:1 656:1 # nerf accessoire de willis
3:1 4:1 5:1 6:1 14:1 19:1 33:1 36:1 45:1 51:1 55:1 59:1 60:1 71:1 73:1 76:1 86:1 105:1 109:1 127:1 169:1 203:1 218:1 259:1 270:1 276:1 338:1 364:1 375:1 388:1 401:1 443:1 461:1 481:1 483:1 516:1 520:1 543:1 635:1 656:1 723:1 # affections du nerf accessoire
2:1 3:1 5:1 15:1 16:1 17:1 24:1 25:1 32:1 37:1 38:1 45:1 46:1 57:1 62:1 66:1 89:1 97:1 123:1 188:1 204:1 221:1 227:1 281:1 308:1 375:1 386:1 533:1 842:1 914:1 991:1 # accident domestique
2:1 15:1 16:1 45:1 66:1 89:1 97:1 271:1 281:1 375:1 474:1 533:1 826:1 914:1 991:1 # accidents
9:1 13:1 29:1 31:1 45:1 146:1 154:1 215:1 254:1 283:1 375:1 # acclimatement
12:1 13:1 14:1 34:1 36:1 37:1 39:1 45:1 48:1 86:1 88:1 99:1 100:1 107:1 131:1 229:1 231:1 236:1 237:1 248:1 274:1 286:1 287:1 331:1 349:1 368:1 375:1 394:1 406:1 555:1 595:1 681:1 # accommodation oculaire
45:1 74:2 75:1 121:1 225:1 226:1 257:1 348:1 # acétobutolol
1:2 16:1 30:1 44:1 63:1 64:1 258:1 316:1 569:1 667:1 741:1 # mini-sintrom
27:1 45:1 48:1 98:1 121:1 141:1 225:1 310:1 348:1 684:1 963:1 # acétabulum
7:1 12:1 45:1 49:1 54:1 78:1 94:1 232:1 255:1 311:1 # dipropylacétate
5:1 7:1 9:1 13:1 20:1 27:1 32:1 45:1 74:1 121:1 141:1 176:1 199:1 225:1 283:1 308:1 490:1 684:1 695:1 733:1 834:1 890:1 # flurogestone acétate
10:1 27:1 45:1 118:1 121:1 156:1 225:1 293:1 684:1 # acétaldéhyde
15:1 16:1 17:1 41:1 45:2 74:1 80:1 89:1 121:2 171:1 211:1 225:2 261:1 414:1 508:1 545:1 550:1 742:1 778:1 871:1 892:1 896:1 929:1 # acéto-acétate augmenté
9:1 45:2 55:1 59:1 74:1 142:1 164:1 257:1 263:1 313:1 358:1 946:1 # acetobacter
1:1 9:1 29:1 45:2 55:1 59:1 74:1 98:1 142:1 164:1 244:1 255:1 257:1 263:1 313:1 358:1 366:1 682:1 786:1 946:1 # acetobacter xylinum
4:1 8:1 39:1 43:1 45:1 73:1 141:1 163:1 217:1 236:1 257:1 263:1 269:1 298:1 299:1 441:1 682:1 789:1 831:1 946:1 # gluconobacter oxydans
6:1 7:1 70:1 132:1 373:1 662:1 # héroïne
7:1 27:1 35:1 72:1 82:1 226:1 257:1 348:1 759:1 # chlorobutanol
7:1 31:1 37:1 45:1 54:1 94:1 173:1 225:1 235:1 513:1 # acépromazine
2:1 13:1 26:1 30:1 45:1 49:1 98:1 105:1 121:1 225:1 231:1 297:1 421:1 855:1 873:1 997:1 # acétrizoate de sodium
39:1 45:1 121:1 224:1 225:1 255:1 690:1 873:1 884:1 # acétyl-coa
12:1 22:1 39:1 40:1 45:2 121:1 143:1 224:1 225:1 240:1 255:2 312:1 690:1 873:1 884:1 # acétyl-coa acylase
3:1 12:1 13:1 15:1 16:1 17:1 19:1 41:1 45:1 71:1 80:1 84:1 89:1 117:1 121:1 150:1 171:1 211:1 224:1 225:1 255:1 414:1 508:1 532:1 545:1 742:1 778:1 871:1 892:1 896:1 929:1 # acétylation augmentée
2:1 17:1 20:1 26:1 33:1 45:1 56:1 66:1 97:1 112:1 119:1 194:1 252:1 281:1 517:1 533:1 636:1 702:1 914:1 969:1 # acide mercapturique
7:1 17:1 22:1 30:1 33:1 45:1 55:1 85:1 118:1 164:2 224:1 255:2 612:1 877:1 947:1 # acetylserotonine n-methyltransferase
1:1 6:1 29:1 30:1 45:1 52:1 55:1 72:1 75:1 92:1 164:1 224:1 255:1 261:1 366:1 462:1 527:1 550:1 612:1 772:1 964:1 # choline o-acetyltransferase
45:1 72:1 83:1 93:1 103:1 117:1 208:1 628:1 634:1 # achillée
35:1 45:1 72:1 82:1 118:1 170:1 441:1 607:1 631:1 677:1 759:1 833:1 # achlorhydrie
11:1 12:1 40:1 45:1 72:1 75:1 92:1 138:1 148:1 312:1 372:1 527:1 758:1 964:1 # acholeplasmataceae
7:1 37:1 45:2 72:1 88:1 235:1 257:1 263:1 265:1 392:1 839:1 932:1 946:1 966:1 # achromobacter
2:1 5:1 16:1 22:1 40:1 64:1 85:1 96:1 97:1 102:1 143:1 198:1 230:1 281:1 323:1 452:1 487:1 # amide synthases
2:1 5:1 8:1 18:2 30:1 40:1 45:1 66:1 73:1 97:1 133:1 139:1 183:1 201:1 239:1 281:1 299:1 463:1 477:1 517:1 521:1 533:1 534:1 770:1 914:1 969:1 # agt (acides gras trans)
2:1 3:1 19:1 24:1 25:1 38:1 45:1 46:1 57:1 59:1 62:1 66:1 85:1 97:1 99:1 103:1 169:1 204:1 221:1 227:1 281:1 485:1 517:1 533:1 914:1 969:1 # acide thioctique
2:1 25:1 38:1 45:1 57:1 64:1 65:1 66:1 97:1 102:1 111:1 149:1 281:1 452:1 517:1 533:1 747:1 806:1 914:1 939:1 969:1 986:1 # acide méfénamique
2:1 10:1 25:1 29:1 38:1 45:1 49:1 57:1 65:1 66:1 97:2 246:1 281:1 320:1 428:1 517:1 533:1 716:1 914:1 969:1 # acide nalidixique
2:1 10:1 45:1 53:1 66:1 96:1 97:1 172:1 212:1 217:1 281:1 517:1 533:1 556:1 739:1 746:1 851:1 858:1 878:1 914:1 969:1 # alpha1-glycoprotéine acide
1:1 6:1 18:1 27:1 30:1 42:1 52:1 116:1 183:1 486:1 # tartrazine
2:1 24:1 25:1 38:1 45:1 46:1 57:1 62:1 63:1 66:1 97:1 281:1 517:1 533:1 561:1 591:1 625:1 914:1 969:1 # acide kaïnique
2:1 45:1 66:1 97:1 103:1 172:1 217:1 240:1 281:1 317:1 332:1 517:1 533:1 563:1 833:1 914:1 969:1 # acide glycyrrhizique
2:1 7:1 8:1 20:1 24:1 25:1 38:1 45:1 46:1 56:1 57:1 62:1 63:1 66:1 97:1 99:1 281:1 446:1 517:1 533:1 561:1 591:1 625:1 733:1 841:1 864:1 914:1 969:1 972:1 # acide urocanique
2:1 29:1 38:1 45:1 63:1 66:2 69:1 83:1 93:1 97:1 111:1 281:1 302:1 324:1 517:1 533:1 628:1 828:1 845:1 914:1 969:1 # acide pénicillique
22:1 47:1 48:1 55:1 82:1 83:1 95:1 141:1 223:1 243:1 404:1 465:1 511:1 549:1 577:1 578:1 583:1 584:1 611:1 883:1 # cellulose
2:1 3:1 4:1 24:1 25:1 28:1 38:1 39:1 45:2 46:1 57:1 62:1 63:1 66:1 97:1 204:1 221:1 227:1 281:1 298:1 315:1 339:1 415:1 517:1 533:1 914:1 969:1 # acide aconitique
21:1 45:1 64:1 66:1 97:1 156:1 167:1 423:1 451:1 517:1 533:1 652:1 969:1 # acidémie
1:1 2:1 5:1 39:1 45:1 47:1 53:1 66:1 97:1 103:1 133:1 145:1 172:1 217:1 281:1 317:1 444:1 517:1 531:1 533:1 587:1 701:1 914:1 969:1 # glycosphingolipides acides
1:2 2:2 5:1 6:1 7:1 9:1 12:1 15:1 16:2 17:1 33:1 41:1 49:1 52:1 54:1 61:1 77:1 89:1 93:1 94:1 102:1 110:1 113:1 115:1 129:1 134:1 136:1 149:1 152:1 153:1 155:1 160:1 165:1 166:1 171:1 175:1 177:1 178:1 179:1 180:1 181:1 182:1 184:1 187:1 190:1 193:1 195:1 211:1 224:1 242:1 262:1 271:1 316:1 333:1 411:1 431:1 474:1 529:1 572:1 669:1 687:1 688:1 700:1 703:1 709:1 734:1 826:1 846:1 # protéines de filaments intermédiaires de type i
22:1 33:1 35:1 45:1 47:1 66:1 72:1 77:1 82:1 97:1 118:1 134:1 188:1 243:1 252:1 329:1 473:1 517:1 529:1 533:1 759:1 804:1 807:1 832:1 969:1 # acidose hyperchlorémique
18:1 35:1 45:1 66:1 97:1 188:1 517:1 533:1 539:1 606:1 945:1 969:1 # acidovorax
2:1 5:1 10:1 25:1 38:1 45:1 49:1 57:1 66:1 97:1 118:1 133:1 156:1 281:1 441:1 517:1 533:1 607:1 914:1 969:1 # acides aldéhydiques
2:1 5:1 15:1 19:1 26:1 30:1 45:1 66:1 97:1 133:1 188:1 231:1 257:1 281:1 297:1 426:1 456:1 517:1 533:1 914:1 969:1 # acides triiodobenzoïques
2:1 4:1 5:2 7:1 20:1 24:1 25:1 38:1 45:1 46:1 57:1 62:1 63:1 66:1 97:1 133:1 228:1 280:1 281:1 296:1 339:1 501:1 517:1 533:1 561:1 591:1 625:1 733:1 914:1 969:1 # acides uroniques
2:1 8:1 9:1 33:1 45:1 56:1 69:1 128:1 162:1 164:1 322:1 431:1 446:1 518:1 # acné detergicans
7:1 20:1 47:1 50:1 63:1 87:1 97:1 106:1 111:1 117:1 156:1 170:1 200:1 251:1 302:1 448:1 480:1 519:1 693:1 # idrosadénite suppurée
6:1 11:1 22:1 23:1 32:1 45:1 48:1 67:2 119:1 282:1 403:1 519:1 546:1 567:1 649:1 # acne pustuleuse
3:1 6:1 24:1 25:1 32:1 38:1 45:1 46:1 57:1 62:1 204:1 206:1 221:1 227:1 386:1 600:1 # acne kystique
19:1 26:1 29:1 35:1 42:1 45:1 75:1 162:1 192:1 202:1 247:1 462:1 712:1 827:1 # acné varioliforme
4:1 13:1 27:1 39:1 45:1 82:1 130:1 162:1 217:1 257:1 263:1 298:1 689:1 809:1 944:1 958:1 # acné conglobata
3:1 4:2 24:1 25:1 32:1 38:1 39:1 43:1 45:1 46:1 53:1 57:1 62:1 67:1 73:1 91:1 92:1 204:1 221:1 227:1 249:1 338:1 386:1 552:1 817:1 # phonons acoustiques
4:1 7:1 8:1 10:1 34:1 39:1 58:1 65:1 66:1 77:1 87:1 91:1 99:1 105:1 109:1 113:1 201:1 213:1 298:1 480:1 499:1 616:1 666:1 713:1 736:1 880:1 # connaissances (groupe social)
18:1 21:1 22:1 25:1 45:1 53:1 58:1 103:1 139:1 194:1 201:1 292:1 402:1 444:1 477:1 # agraphie acquise
6:1 7:1 15:1 21:1 22:1 25:1 30:1 32:1 35:1 39:1 45:1 53:1 58:1 78:1 103:1 117:1 162:1 205:1 206:1 213:1 292:1 300:1 301:1 311:1 369:1 402:1 444:1 495:1 541:1 600:1 653:1 658:1 719:1 722:1 820:1 838:1 981:1 # dystrophie cornéenne acquise
3:1 10:1 13:1 22:1 25:1 31:2 34:1 35:1 45:1 58:1 84:1 87:1 110:1 126:1 247:1 254:1 256:1 290:1 292:1 381:1 449:1 528:1 712:1 935:1 # malformation acquise sai
22:2 25:1 45:1 47:1 58:1 69:1 72:1 224:1 243:1 292:1 675:1 # ichtyose acquise
44:1 97:1 236:1 # sida
3:1 12:1 13:1 21:1 25:1 31:1 37:1 38:1 40:1 44:1 57:1 78:1 81:1 84:1 118:1 134:1 148:1 204:1 221:1 254:1 312:1 372:1 438:1 470:1 473:1 513:1 528:1 706:1 729:1 758:1 898:1 # hypoplasie zygomatique
7:1 22:1 25:1 31:1 45:2 47:1 58:1 82:1 109:1 144:1 176:1 217:1 292:1 830:1 834:1 958:1 # macroglossie acquise
7:1 8:1 43:1 45:1 47:1 99:1 144:1 240:1 337:1 657:1 830:1 927:1 972:1 989:1 # acrocyanose
7:1 21:1 45:1 53:1 78:1 92:1 144:1 209:1 249:1 257:1 300:1 311:1 820:1 830:1 # acrophobie
1:1 6:1 7:1 41:1 49:1 52:1 54:1 61:1 81:1 94:1 106:1 115:1 129:1 136:1 153:1 155:1 160:1 165:1 166:1 175:1 177:1 178:1 179:1 180:1 181:1 182:1 184:1 187:1 190:1 193:1 195:1 232:1 361:1 # protéine adipoq
15:1 16:1 17:1 22:1 23:1 24:1 25:1 29:1 38:1 45:1 46:1 47:1 57:1 62:1 66:1 89:1 109:1 144:1 146:1 171:1 197:1 211:1 255:1 325:1 604:1 845:1 967:1 976:1 # ciment osseux acrylique
14:1 36:1 43:1 64:1 66:2 69:1 86:1 146:1 199:1 202:1 203:1 508:1 562:1 828:1 # cimicifuge noire
3:1 22:1 45:1 59:1 93:1 142:1 169:1 172:1 206:1 613:1 # actilyse
1:1 3:1 37:1 39:1 43:1 45:1 47:1 55:1 58:1 59:1 67:1 124:1 142:1 169:1 189:1 200:1 284:1 317:1 326:1 351:1 439:1 613:1 761:1 # actinomyces viscosus
1:1 3:1 37:1 43:1 45:1 59:1 142:1 169:1 225:1 284:1 317:1 326:1 351:1 439:1 613:1 761:1 # actinomycétome
1:2 3:1 10:1 11:1 37:2 39:1 43:1 45:1 59:1 64:1 65:1 108:1 142:1 169:1 188:1 233:1 258:1 284:1 310:1 317:1 320:1 326:1 351:1 439:1 613:1 761:1 776:1 891:1 # actinomycose abdominale
2:1 3:2 4:1 5:1 7:1 13:1 19:1 31:1 45:2 51:1 53:1 59:1 71:1 76:1 78:1 84:1 96:1 133:1 139:1 142:1 144:1 150:1 158:1 169:1 191:1 192:1 199:1 212:1 300:1 311:1 570:1 613:1 757:1 820:1 830:1 # activation des macrophages
2:1 3:2 4:1 5:1 6:1 7:1 8:1 13:1 18:1 19:1 23:1 30:1 45:1 48:1 51:1 53:1 59:1 71:1 76:1 78:1 82:1 84:1 93:1 99:1 103:1 133:1 142:1 150:1 158:1 169:1 191:1 192:1 201:1 205:1 226:1 239:1 240:1 244:1 272:1 300:1 311:1 422:1 444:1 477:1 537:1 570:1 613:1 657:1 719:1 820:1 838:1 883:1 916:1 # activation des granulocytes neutrophiles
4:1 12:1 22:1 24:1 25:1 27:1 33:1 38:1 39:1 40:2 44:1 46:1 57:1 62:1 109:1 114:1 116:1 143:1 215:1 298:1 312:1 590:1 610:1 640:1 755:1 869:1 # c3 convertase classique
3:1 12:1 14:1 28:1 34:1 36:1 41:1 45:1 59:1 75:1 86:1 100:1 105:1 107:1 124:1 142:1 169:1 191:1 248:1 274:1 286:1 419:1 570:1 613:1 # activité solaire
3:1 18:1 33:1 45:1 59:1 77:1 118:1 134:1 142:1 169:1 191:1 329:1 445:1 473:1 529:1 570:1 613:1 804:1 807:1 832:1 979:1 # hyperactivité
5:1 8:1 10:1 24:1 27:1 28:1 33:1 43:1 63:1 111:1 114:1 159:1 176:1 228:1 260:1 293:1 302:1 315:1 332:1 337:1 382:1 409:1 749:1 856:1 869:1 876:1 900:1 941:1 1001:1# verrues anogénitales
1:1 3:1 10:1 13:1 16:1 34:1 39:1 56:1 69:1 74:1 75:1 84:1 122:1 269:1 291:1 316:1 322:1 428:1 514:1 717:1 895:1 948:1 # intoxication aiguë à l'alcool
4:1 15:1 26:1 28:1 30:1 34:1 37:1 38:1 39:1 43:1 66:1 99:2 104:1 121:1 122:1 149:1 188:1 291:1 297:1 375:1 438:1 609:1 697:1 704:1 948:1 # endométrite gonococcique aiguë
3:1 8:1 21:1 25:1 34:1 38:1 57:1 64:1 75:1 88:1 122:1 132:1 162:1 167:2 172:1 204:1 221:1 272:1 291:1 423:1 451:1 515:1 652:1 707:1 744:1 867:1 948:1 950:1 # anémie hémolytique aiguë
1:1 3:1 8:1 13:1 24:1 25:1 34:1 38:1 46:1 57:1 58:1 62:1 73:1 79:1 84:1 87:1 122:1 132:1 173:1 200:1 204:1 221:1 227:1 242:1 291:1 367:1 483:1 666:1 706:1 729:1 788:1 801:1 948:1 # insuffisance hépatique aiguë
1:1 9:2 10:1 11:1 13:1 16:1 34:1 50:1 65:1 108:1 111:1 122:1 262:1 279:1 316:1 320:1 661:1 709:1 776:1 881:1 948:1 # atteinte rénale aigüe
9:1 12:1 28:1 34:1 42:1 122:1 128:1 130:1 168:1 230:1 291:1 325:1 803:1 948:1 # laryngite aiguë
1:2 2:1 6:1 8:1 15:1 16:1 52:1 55:1 89:1 90:1 124:1 128:1 130:1 285:1 424:1 803:1 # angine de vincent
6:1 11:1 21:1 23:1 34:1 64:1 82:1 122:1 163:1 167:1 176:1 225:1 289:1 291:1 318:1 326:1 354:1 365:1 403:1 423:1 451:1 558:1 652:1 670:1 917:1 948:1 # leucémie myélogène aiguë
8:1 21:1 32:1 34:1 35:1 47:1 64:1 81:1 88:1 122:1 132:1 162:1 167:2 291:1 423:1 451:1 476:1 510:1 515:1 652:1 708:1 744:1 867:1 948:1 950:1 988:1 # anémie aiguë post-hémorragique
3:2 4:1 19:1 25:1 34:1 38:1 45:1 50:1 51:1 57:1 59:1 61:1 71:1 72:1 76:1 92:1 122:1 142:1 169:1 198:1 204:1 221:1 270:1 276:1 291:1 305:1 317:1 453:1 527:1 613:1 948:1 # réaction psychotique aiguë
18:1 24:1 25:1 28:1 34:1 38:1 41:1 46:1 49:1 57:1 62:1 66:1 69:1 74:1 106:1 122:1 269:1 291:1 361:1 419:1 428:1 828:1 895:1 948:1 # toxicité radique aiguë
20:1 24:2 25:2 26:1 29:1 38:2 39:1 41:1 46:2 50:1 57:2 62:2 70:1 75:1 121:1 264:1 304:1 462:1 668:1 774:1 819:1 845:1 853:1 865:1 949:1 967:1 # colique urétérique
2:1 10:1 12:1 14:1 15:1 16:1 18:1 34:2 36:1 40:1 45:1 48:1 50:1 66:1 70:1 86:1 89:1 97:1 100:1 107:1 122:1 131:1 186:1 189:1 192:1 225:1 229:1 237:1 248:1 274:1 281:1 286:1 291:1 331:1 347:1 349:1 368:1 375:1 406:1 533:1 555:1 595:1 681:1 740:1 914:1 948:1 955:1 960:1 987:1 991:1 # accident vasculaire cérébral aigu
17:1 26:1 38:1 42:1 49:1 56:1 69:1 70:1 135:1 154:1 264:1 267:1 322:1 324:1 360:1 491:1 711:1 735:1 779:1 847:1 973:1 # empyème péricardique
26:1 28:1 34:1 42:1 49:1 56:1 69:1 70:1 122:1 264:1 267:1 291:1 322:1 324:1 360:1 491:1 735:1 779:1 847:1 948:1 973:1 # péricardite aiguë
34:1 50:1 53:1 72:1 78:1 103:1 122:1 189:1 265:1 291:1 300:1 634:1 948:1 997:1 # schizophrénie aiguë
1:1 2:1 5:1 16:1 42:1 43:1 45:1 64:1 102:1 133:1 240:1 255:1 258:1 261:1 284:1 452:1 495:1 550:1 815:1 # amino-acylation des arnt
8:1 18:1 30:1 45:2 49:1 113:1 172:1 183:1 217:1 239:1 240:2 255:2 261:1 317:1 463:1 550:1 612:1 734:1 # diacylglycerol o-acyltransferase
6:1 8:2 16:1 27:1 31:1 102:1 106:1 120:1 236:1 540:1 725:1 # adamantane
12:1 32:1 40:1 82:1 102:1 149:1 222:1 257:1 312:1 318:1 420:1 944:1 # améloblastome
1:1 3:1 8:1 16:1 31:1 34:1 43:1 53:1 78:1 81:1 87:1 102:1 106:1 118:2 120:1 134:1 206:1 236:1 253:1 284:1 300:1 356:1 439:1 449:1 473:1 930:1 # adamantinome hypophysaire
2:1 10:1 12:1 21:1 31:1 35:1 49:1 63:1 88:1 106:1 126:1 139:1 207:1 336:1 345:1 361:1 376:1 518:1 586:1 596:1 621:1 624:1 632:1 633:1 642:1 644:1 645:1 647:1 654:1 708:1 # maladie de morgagni
3:1 4:1 13:1 19:2 27:1 44:1 51:1 53:1 71:1 75:1 76:1 82:1 84:1 106:1 112:1 118:1 128:1 150:1 158:1 176:1 194:1 206:1 236:1 330:1 490:1 672:1 917:1 930:1 959:1 # adaptation physiologique
5:1 7:1 8:1 15:1 24:1 55:1 77:1 80:1 90:1 104:1 156:1 170:1 173:1 176:1 197:1 228:1 236:1 251:1 285:1 291:1 352:1 353:1 542:1 609:1 831:1 834:1 # dépendance aux drogues
3:1 4:1 19:1 49:1 51:1 59:1 69:1 71:1 76:1 78:1 98:1 106:1 151:1 169:1 270:1 276:1 421:1 855:1 # addiction à l'opium
2:2 15:2 17:1 30:1 37:1 42:1 43:1 56:1 66:1 99:1 104:1 106:1 123:1 164:1 188:1 252:1 267:1 458:1 609:1 730:1 791:1 796:1 810:1 864:1 991:1 # adenocarcinome de l'endometre
1:1 26:1 39:1 41:1 42:1 43:1 56:1 60:1 66:1 70:1 75:1 99:1 106:1 111:1 156:1 226:1 252:1 264:1 267:1 304:1 430:1 458:1 668:1 680:1 730:1 791:1 796:1 810:1 864:1 949:1 # adénocarcinome du col utérin
2:1 15:1 42:1 43:1 56:1 99:1 106:1 267:1 360:1 735:1 864:1 991:1 # adenocard
4:1 5:1 6:1 35:1 43:1 78:1 81:1 88:1 92:1 106:1 110:1 111:1 118:1 134:1 152:1 156:1 256:1 473:1 494:1 680:1 743:1 913:1 # hormones adénohypophysaires
2:2 3:1 4:1 5:2 7:1 13:1 19:1 27:1 30:1 33:1 43:1 51:1 53:1 71:1 76:1 77:1 78:1 84:1 106:1 111:1 116:1 118:1 121:1 133:2 134:1 150:1 156:1 158:1 205:1 260:1 300:1 311:1 329:1 373:1 459:1 468:1 473:1 490:1 529:1 538:1 603:1 610:1 680:1 684:1 719:1 804:1 807:1 820:1 832:1 837:1 921:1 959:1 # hypertrophie des végétations adénoïdes
11:1 17:1 37:1 43:1 45:1 53:1 66:1 78:1 93:1 97:1 103:1 106:1 111:1 123:1 156:1 188:1 300:1 351:1 444:1 517:1 533:1 678:1 680:1 838:1 954:1 969:1 # adénome acidophile
2:1 4:1 17:1 37:1 39:1 43:1 106:1 111:1 123:1 156:1 213:1 298:1 351:1 616:1 678:1 680:1 # adénome de conn
11:1 17:1 37:1 40:1 43:1 53:1 78:1 93:1 103:1 105:1 106:1 111:1 123:1 156:1 263:1 300:1 351:1 444:1 678:1 680:1 838:1 954:1 # adénome basophile
7:1 13:1 17:1 30:1 31:1 37:2 43:1 61:1 74:1 78:1 105:1 106:1 111:1 123:1 156:1 205:1 254:1 311:1 351:1 464:1 513:1 678:1 680:1 719:1 # adénome somatotrope
1:1 6:1 9:1 15:1 16:1 19:1 26:1 30:1 33:1 37:1 104:1 121:1 149:1 188:1 262:1 297:1 316:1 431:1 495:1 609:1 697:1 709:1 # endométriose interne
3:1 13:1 28:1 29:1 38:1 43:1 53:1 78:1 79:1 85:1 93:1 103:2 106:1 111:1 134:1 156:1 198:1 204:1 367:1 415:1 444:1 485:1 535:1 574:1 580:1 602:1 680:1 691:1 715:1 756:1 764:1 780:1 793:1 # adénopathie syphilitique
36:1 43:1 67:1 106:1 111:1 124:1 156:1 159:1 306:1 346:1 350:1 440:1 442:1 484:1 539:1 680:1 # adénovirus
1:1 2:1 9:1 12:1 13:1 15:1 22:1 40:1 65:1 106:1 143:1 233:1 255:1 283:1 309:1 383:1 525:1 532:1 548:1 773:1 792:1 984:1 991:1 # adenylate kinase
47:1 82:1 106:1 111:1 156:1 163:1 200:1 255:1 # adénylosuccinase
2:1 15:1 49:1 53:1 64:1 92:1 97:1 106:1 146:1 172:1 188:1 231:1 232:1 249:1 255:2 562:1 991:1 # adenylyl imidodiphosphate
1:1 6:1 10:1 29:1 52:1 96:1 106:1 246:1 366:1 772:1 790:1 # adhaline
1:1 5:1 6:1 15:1 21:1 26:1 41:1 44:1 45:1 52:1 59:1 70:1 106:1 132:1 142:1 152:1 161:1 213:1 263:1 264:1 304:1 319:1 333:1 447:1 469:1 658:1 668:1 741:1 854:1 946:1 # adhésines bactériennes
7:1 22:1 26:1 38:1 42:1 47:1 49:1 56:1 69:1 70:1 186:1 242:1 243:1 264:1 267:1 278:1 322:1 324:1 360:1 448:1 491:1 735:1 779:1 847:1 973:1 # fibrose péricardique
2:1 14:1 18:1 40:1 56:1 106:1 201:1 236:1 328:1 477:1 770:1 937:1 # gras de cadavre
3:1 4:1 6:1 15:1 16:1 17:1 41:1 49:1 59:1 80:1 81:1 89:1 106:1 117:1 127:1 169:1 171:1 211:1 232:1 259:1 361:1 364:1 414:1 508:1 545:1 742:1 743:1 778:1 871:1 892:1 896:1 929:1 # adiponectine augmentée
8:1 18:2 22:1 26:1 30:1 33:1 40:1 47:1 73:1 106:1 183:1 218:1 239:1 243:1 278:1 299:1 307:1 463:1 521:1 534:1 770:1 # adp ribose transferases
2:1 3:1 7:1 12:1 20:1 22:1 35:1 39:2 47:2 69:1 101:1 116:1 144:1 162:1 200:1 243:1 448:1 455:1 541:1 585:1 623:1 830:1 852:1 # nécrose de la corticosurrénale
10:1 11:1 20:1 22:1 26:1 50:1 58:1 65:1 108:1 111:1 144:1 200:1 320:1 332:1 776:1 996:1 # crise surrénale
3:1 33:1 35:1 39:1 77:1 116:1 118:1 134:1 252:1 329:1 473:1 529:1 541:1 585:1 623:1 804:1 807:1 832:1 # hypercortisolisme
2:1 4:1 5:2 10:2 11:1 12:1 20:1 27:1 28:1 33:1 39:1 40:1 44:1 50:1 63:1 65:1 77:1 108:1 111:2 118:1 130:1 133:1 134:1 148:1 157:1 200:1 260:1 293:1 298:1 302:1 312:1 315:1 320:1 329:1 332:1 359:1 372:1 382:1 409:1 473:1 529:1 689:1 749:1 758:1 776:1 804:1 807:1 832:1 856:1 872:1 874:1 876:1 898:1 900:1 941:1 1001:1# hyperplasie congénitale des surrénales
7:1 37:1 53:1 72:1 88:1 99:1 132:1 235:1 265:1 392:1 566:1 839:1 932:1 966:1 # phéochromocytome
2:1 4:1 5:2 6:1 9:2 10:1 20:1 23:1 32:1 33:1 38:1 50:2 53:1 55:1 58:1 63:1 68:1 96:1 101:1 106:1 111:1 112:1 125:1 128:1 133:1 138:1 139:1 140:1 147:1 170:1 212:1 219:1 234:1 238:1 241:1 288:1 294:1 334:1 339:1 342:1 343:1 391:1 396:1 397:1 398:1 400:1 405:1 408:1 410:1 412:1 413:1 416:1 417:1 418:1 429:1 432:1 433:1 434:1 435:1 437:1 438:1 450:1 454:1 493:1 518:1 556:1 565:1 705:1 727:1 739:1 746:1 851:1 858:1 878:1 # agonistes des récepteurs alpha-1 adrénergiques
3:1 27:1 32:1 146:1 245:1 386:1 493:1 748:1 998:1 # bêta-stimulants
6:1 8:1 16:1 25:1 33:1 38:1 50:1 82:1 106:1 111:1 120:1 128:1 170:1 222:1 271:1 474:1 518:1 727:1 977:1 # bloquants adrénergiques
4:1 6:1 8:1 10:1 11:1 31:1 35:3 39:1 43:2 50:1 88:1 92:1 99:1 106:1 108:1 110:2 111:1 116:1 126:1 170:1 256:2 290:1 337:1 363:1 381:1 494:1 541:1 554:1 585:1 597:1 615:1 680:1 683:1 738:1 743:1 822:1 913:1 968:1 982:1 # hormone adrénocorticotrope anormale
7:1 10:1 17:1 20:1 37:1 50:1 65:1 82:1 104:1 111:1 123:1 170:1 198:1 200:1 230:1 235:1 251:1 261:1 320:1 323:1 332:1 344:1 390:1 395:1 460:1 479:1 482:1 489:1 492:1 496:1 497:1 500:1 502:1 503:1 505:1 506:1 507:1 509:1 # syndrome surrénalo-génital
4:1 10:1 11:2 13:1 23:1 27:1 43:1 50:1 65:1 75:1 106:1 108:1 111:1 162:1 163:1 170:1 293:1 403:1 566:1 599:1 619:1 680:1 809:1 # adrénoleucodystrophie néonatale
3:1 4:1 42:1 45:1 59:1 72:1 96:1 142:1 169:1 191:1 307:1 538:1 570:1 613:1 768:1 901:1 # charbon activé
2:2 3:1 9:1 10:1 12:1 21:1 31:1 32:1 48:1 49:1 60:1 83:1 93:1 106:2 126:1 345:1 361:1 376:1 386:1 586:1 596:1 612:1 621:1 624:1 628:1 632:1 633:1 642:1 644:1 645:1 647:1 654:1 # maladie de still de l'adulte
4:1 5:2 6:1 33:1 77:1 105:1 117:1 140:1 152:1 213:1 260:1 301:1 329:1 616:1 829:1 936:1 994:1 # personnes âgées
775:1 785:1 # aednv
4:1 7:2 12:1 33:1 37:1 40:1 53:1 65:1 78:1 88:1 93:1 103:1 118:1 170:1 235:1 251:1 300:1 311:1 383:1 441:1 444:1 494:1 599:1 607:1 631:1 677:1 775:1 820:1 838:1 919:1 933:1 # aeromonas hydrophila
3:1 4:1 5:1 7:1 9:1 28:1 32:1 33:1 37:1 40:1 44:1 47:1 65:1 81:1 88:1 202:1 234:1 235:1 308:1 383:1 389:1 415:1 494:1 510:1 544:1 599:1 618:1 754:1 775:1 999:1 # test aeromonas positif
2:1 5:1 7:1 9:1 14:2 15:1 24:1 47:1 70:1 72:1 75:1 96:1 102:1 105:1 164:1 186:1 196:1 244:1 303:1 448:1 662:1 884:1 901:1 # chambres de retenue d'aérosol-doseur
5:1 27:1 32:1 40:1 48:1 56:1 67:1 81:1 99:1 103:1 131:1 141:1 189:1 232:1 237:1 341:1 420:1 693:1 775:1 864:1 # aesculus hippocastanum
1:1 5:1 14:2 16:1 30:1 32:1 59:1 127:1 196:1 218:1 259:1 279:1 308:1 316:1 369:1 388:1 401:1 483:1 881:1 # affect restreint
4:1 63:1 93:1 98:1 141:1 247:1 339:1 # afonilum
10:1 11:1 15:1 16:1 21:1 24:1 25:1 26:2 27:1 35:1 38:1 46:1 57:1 62:1 89:1 108:1 293:1 319:1 447:1 540:1 605:1 619:1 774:1 819:1 865:1 926:1 # afrique orientale
3:1 4:1 31:1 39:1 73:1 101:1 131:1 139:1 146:1 191:1 199:1 214:1 226:1 298:1 338:1 570:1 757:1 # image consécutive
31:1 82:1 102:1 139:2 207:1 217:1 257:1 287:1 944:1 958:1 983:1 # agammaglobulinémie
12:1 95:1 139:1 199:1 379:1 757:1 775:1 # agelaea
10:1 11:1 21:1 23:1 35:1 39:1 44:1 56:1 60:1 83:1 111:1 139:1 161:1 162:1 197:1 260:1 305:1 335:1 359:1 382:1 403:1 469:1 470:1 541:1 551:1 783:1 942:1 976:1 # agénésie du corps calleux
4:1 10:1 15:1 22:1 27:1 28:1 39:1 55:1 63:1 90:1 111:1 130:1 260:1 285:1 293:1 298:1 302:1 310:1 315:1 382:1 409:1 575:1 689:1 749:1 856:1 872:1 876:1 882:1 900:1 941:1 1001:1# absence congénitale
6:1 8:1 10:1 15:1 53:1 55:1 90:1 96:1 138:1 212:1 285:1 294:1 575:1 790:1 # anencephalie
2:1 13:1 15:1 16:1 31:1 33:1 74:1 75:1 82:1 89:1 110:1 139:1 176:1 199:1 254:1 271:1 290:1 464:1 474:1 572:1 672:1 757:1 826:1 911:1 917:1 # agents dermatologiques
8:2 29:1 58:1 65:1 75:1 87:1 307:1 310:1 462:1 666:1 732:1 # anabolisants
1:1 3:1 8:1 15:1 16:2 59:1 89:1 120:1 127:1 139:1 199:1 218:1 220:1 253:1 259:1 271:1 314:1 356:1 388:1 401:1 426:1 474:1 523:1 536:1 553:1 559:1 560:1 573:1 757:1 826:1 911:1 # agents antiinfectieux
8:1 16:1 26:1 113:1 120:1 141:1 186:1 202:1 242:1 275:1 # lubrifiants
8:1 15:1 16:2 89:1 120:1 139:1 199:1 236:1 269:1 271:2 441:1 474:2 682:1 757:1 789:1 826:1 831:1 911:1 # agents oxydants
1:1 2:1 3:1 5:1 9:1 11:1 13:1 23:1 39:1 65:1 99:1 139:1 141:1 163:1 217:1 226:1 233:1 234:1 240:1 272:1 403:1 439:1 537:1 657:1 916:1 # agglutination de leucocytes
1:1 2:1 3:1 5:1 13:2 31:1 33:1 65:1 74:1 77:1 110:1 133:1 139:1 141:1 145:1 217:1 226:1 233:1 254:1 290:1 329:1 439:1 464:1 572:1 997:1 # agglutination des spermatozoïdes
5:1 8:1 14:1 15:1 16:1 28:1 44:1 72:1 109:1 120:1 124:1 139:1 174:1 191:1 196:1 201:1 210:1 220:1 590:1 656:1 787:1 # agressivité chez l'enfant
5:1 14:1 28:1 44:1 109:1 124:1 139:1 191:1 196:1 201:1 590:1 656:1 # agressivite
12:1 34:1 113:1 139:1 217:1 248:1 # aglaia
3:1 21:1 28:1 43:1 44:1 47:1 49:1 80:1 114:1 139:1 191:1 336:1 389:1 415:1 470:1 570:1 686:1 927:1 962:1 # agnosie auditive
13:1 14:1 21:1 36:1 43:1 44:1 47:1 74:1 86:1 97:1 139:1 156:1 203:1 336:1 389:1 453:1 464:1 470:1 927:1 # agnosie idéatoire
11:1 21:1 24:1 43:1 44:1 47:1 58:1 83:1 95:1 124:1 139:1 200:1 223:1 335:1 336:1 389:1 470:1 664:1 927:1 # agnosie visuelle
13:1 15:1 21:1 22:1 31:1 37:1 43:1 44:1 47:2 73:1 74:1 105:1 139:1 243:1 254:1 336:1 389:1 464:1 470:1 513:1 557:1 882:1 897:1 927:1 # agnosie somatosensorielle
1:1 2:1 4:1 5:2 6:1 9:2 20:1 23:1 32:1 33:1 50:1 52:1 55:1 58:1 63:1 64:1 68:1 78:1 79:1 101:1 102:1 112:1 125:1 133:1 138:1 139:1 140:1 147:1 188:1 219:1 234:1 238:1 241:1 258:1 288:1 294:1 334:1 339:1 342:1 343:1 391:1 396:1 397:1 398:1 400:1 405:1 408:1 410:1 412:1 413:1 416:1 417:1 418:1 429:1 432:1 433:1 434:1 435:1 437:1 438:1 452:1 454:1 518:1 565:1 602:1 705:1 815:1 # agonistes des récepteurs dopaminergiques
14:1 18:1 20:1 21:1 53:1 103:1 139:1 194:1 201:1 387:1 402:1 444:1 477:1 519:1 # agraphie pure
1:1 6:1 14:1 34:1 52:1 88:1 122:1 154:1 201:1 203:1 948:1 # aigremoine
7:1 9:1 33:1 45:1 59:1 139:1 142:1 201:1 257:1 263:1 313:1 358:1 431:1 946:1 # agrobacterium
11:1 21:1 63:1 83:1 95:1 223:1 335:1 594:1 664:1 # nielle
15:1 22:1 29:1 53:1 58:1 90:1 109:1 173:1 225:1 575:1 604:1 713:1 882:1 975:1 # lissencéphalie
1:1 4:1 8:1 11:1 18:1 26:1 30:1 35:1 43:1 64:2 73:1 97:1 102:1 110:1 146:1 163:1 183:1 203:1 215:1 236:1 239:1 244:1 247:1 256:1 258:1 278:1 284:1 299:1 307:1 326:1 452:1 463:1 521:1 534:1 562:1 712:1 815:1 935:1 # aminoimidazolecarboxamide ribonucleotide transformylase
3:1 8:1 15:1 16:2 89:1 120:1 124:1 139:1 191:1 199:1 253:1 271:1 356:1 474:1 570:1 757:1 826:1 911:1 # agents antivih
10:1 15:1 40:1 44:1 53:1 66:1 78:1 80:1 82:1 90:1 96:1 97:1 99:1 105:1 109:1 117:1 173:1 212:1 225:1 236:1 575:1 755:1 769:1 790:1 975:1 # encéphalopathie associée au sida
4:1 7:1 13:1 65:1 70:1 79:1 80:1 367:1 480:1 501:1 599:1 662:1 # aéronaupathie
2:2 5:1 8:1 16:1 29:1 34:1 36:1 75:2 81:1 83:1 97:1 100:1 105:1 120:1 133:1 141:1 271:1 281:1 404:1 462:1 474:1 781:1 977:1 # polluants solides de l'air
1:1 3:1 4:1 10:1 12:1 13:1 19:1 51:1 71:1 76:1 84:1 96:1 150:1 158:1 345:1 532:1 790:1 # inhalation
13:1 21:1 44:1 45:1 56:1 58:1 85:1 103:1 470:1 485:1 535:1 715:1 717:1 # acathisie
1:1 3:1 5:1 22:1 24:1 25:1 26:1 38:1 46:1 57:1 58:1 62:1 121:1 144:1 162:1 204:1 221:1 227:1 309:1 487:1 525:1 710:1 996:1 # crises akinétiques
12:1 19:1 21:1 26:1 40:1 41:1 42:1 44:1 70:1 116:1 132:1 145:1 148:1 173:1 206:1 264:1 304:1 312:1 372:1 470:1 486:1 653:1 668:1 758:1 898:1 981:1 # dysplasie artériohépatique
1:1 6:1 10:1 11:1 52:1 64:1 98:1 117:1 258:1 318:1 348:1 538:1 # albumine élevée
1:1 6:1 9:1 10:1 20:1 23:1 50:1 52:1 55:1 64:1 68:1 98:1 101:1 112:1 125:1 138:1 147:1 219:1 238:1 258:1 294:1 334:1 342:1 343:1 348:1 391:1 396:1 397:1 398:1 400:1 405:1 408:1 410:1 412:1 413:1 416:1 417:1 418:1 429:1 432:1 433:1 434:1 435:1 437:1 # récepteur albumine
2:1 4:1 7:1 9:1 12:1 22:1 35:1 58:1 72:1 83:1 90:1 95:1 103:1 138:1 164:1 186:1 223:1 307:1 360:1 501:1 634:1 782:1 835:1 # bordetella bronchiseptica
3:1 15:2 16:1 22:1 28:1 37:1 40:1 58:1 66:1 69:1 88:1 89:1 92:1 143:1 156:1 176:1 199:1 236:1 242:1 253:1 269:1 441:1 682:1 760:1 789:1 806:1 828:1 911:1 953:1 # déficit en oxydase homogentisique
1:1 6:1 8:1 10:2 11:1 39:1 52:1 73:1 75:1 96:1 108:1 236:1 279:1 299:1 514:1 790:1 831:1 881:1 # alcool dans l'haleine
10:1 18:1 39:1 40:1 75:1 201:1 477:1 514:1 770:1 947:1 # alcools gras
7:1 10:1 17:1 29:1 39:1 54:1 75:1 94:1 222:1 257:1 514:1 711:1 769:1 # problème lié à l'alcool
10:1 39:1 75:1 514:1 947:1 # alcools
10:1 15:1 17:1 18:1 22:1 24:1 25:1 26:1 29:2 30:1 36:1 38:1 39:1 46:1 50:1 57:1 62:1 73:1 75:1 80:1 98:1 139:1 156:1 167:1 171:1 199:1 318:1 421:1 462:1 514:1 557:1 757:1 845:1 855:1 912:1 937:1 967:1 # délirium trémens dû au sevrage alcoolique
4:1 10:1 24:1 25:1 29:1 38:1 39:1 46:1 57:1 58:1 62:1 73:1 75:1 105:1 109:1 203:1 307:1 338:1 462:1 514:1 713:1 845:1 967:1 # boissons alcooliques
5:1 10:1 24:1 25:1 29:1 38:1 39:1 46:1 57:1 62:1 75:1 102:1 228:1 255:1 280:1 296:1 326:1 514:1 845:1 947:1 967:1 # alcools amyliques
2:2 10:1 118:1 266:1 441:1 607:1 # aldehyde-lyases
10:1 12:1 45:1 144:1 156:1 255:1 325:1 # acrylaldéhyde
2:1 9:1 10:1 20:1 23:1 32:1 41:1 47:1 50:1 55:1 68:1 70:1 101:1 112:1 125:1 138:1 140:1 147:1 188:1 219:1 238:1 241:1 288:1 294:1 304:1 334:1 342:1 343:1 391:1 396:1 397:1 398:1 400:1 405:1 408:1 410:1 412:1 413:1 416:1 417:1 418:1 429:1 432:1 433:1 434:1 435:1 437:1 454:1 476:1 650:1 # récepteurs de l'aldostérone
4:2 7:1 10:1 14:1 22:1 32:1 34:1 36:1 39:1 41:1 47:1 70:1 86:1 100:1 104:1 107:1 127:1 188:1 236:1 298:1 304:1 476:1 501:1 650:1 662:1 1000:1 # aldostéronisme secondaire
2:1 5:2 7:1 10:1 13:1 18:1 24:1 29:1 54:1 70:1 75:1 94:1 133:1 202:1 228:1 291:1 295:1 407:1 462:1 747:1 943:1 # prolifération des algues
1:2 3:1 10:2 13:1 15:1 16:2 29:1 42:1 56:2 58:1 63:1 69:1 74:1 79:1 84:1 87:1 89:1 139:1 199:1 246:1 269:1 271:1 277:1 316:1 322:1 366:1 428:1 474:1 514:1 551:1 667:1 717:1 757:1 826:1 895:1 911:1 # intoxication par agents alcalinisants
1:1 2:1 5:1 6:1 10:2 26:1 33:1 52:1 56:1 70:1 82:1 133:1 264:1 373:1 430:1 456:1 459:1 514:1 551:1 603:1 768:1 837:1 921:1 # alcaloïdes berbérine
8:1 10:1 12:1 15:1 16:2 39:1 89:1 120:1 139:1 199:1 255:1 271:2 474:2 514:1 547:1 757:1 826:1 911:1 # agents alcoylants
5:1 6:1 8:1 10:1 48:1 56:1 152:1 200:1 446:1 514:1 # alcanesulfonates
2:1 8:1 11:1 12:1 15:1 16:1 21:1 23:1 34:1 40:1 53:1 64:1 92:1 120:1 122:1 135:1 163:1 167:1 172:1 174:1 220:1 222:1 225:1 249:1 257:1 273:1 312:1 403:1 423:1 451:1 488:1 524:1 526:1 629:1 641:1 646:1 652:1 714:1 720:1 745:1 948:1 # leucémie aigüe lymphoblastique de l'enfant
15:2 16:1 17:1 22:1 33:1 44:1 49:1 56:1 69:1 73:1 77:1 80:1 89:1 102:1 118:1 134:1 140:1 149:1 171:1 197:1 211:1 322:1 329:1 352:1 411:1 473:1 529:1 557:1 804:1 807:1 832:1 846:1 882:1 961:1 994:1 # hypersensibilité aux médicaments
1:1 9:1 10:1 11:1 24:1 25:1 28:1 33:1 38:1 44:2 46:1 57:1 62:1 67:1 83:1 128:1 168:1 244:1 335:1 518:1 544:1 727:1 741:1 771:1 786:1 802:1 942:1 # sinusite allergique
3:1 4:1 6:1 10:1 11:2 14:1 19:1 24:1 25:1 33:1 38:2 45:1 46:1 50:1 51:1 57:1 59:1 62:1 71:1 76:1 83:2 93:1 128:1 142:1 151:1 169:1 216:1 270:1 276:1 279:1 310:1 335:2 453:1 456:1 518:1 613:1 628:1 727:1 771:1 802:1 942:1 # réaction allergique à une piqûre d'abeille
1:1 5:2 9:1 10:1 11:1 14:1 21:1 22:1 33:1 38:1 59:1 73:1 80:1 83:1 127:1 128:1 151:1 196:1 197:1 234:1 259:1 313:1 335:1 352:1 518:1 601:1 801:1 942:1 # allergie aux piqûres d'insectes
5:1 9:1 15:1 22:1 33:1 44:1 45:1 56:2 73:1 77:1 80:1 118:1 134:1 140:1 197:1 234:1 329:1 352:1 473:1 529:1 557:1 804:1 807:1 832:1 882:1 886:1 961:1 994:1 # hypersensibilité aux cacahuètes
1:1 10:1 11:1 12:1 21:1 29:1 33:1 63:1 66:1 69:1 83:2 93:1 111:1 128:1 302:1 324:1 335:1 366:1 518:1 601:1 628:1 828:1 942:1 # allergie à la pénicilline
10:1 11:1 12:1 14:1 21:1 33:1 34:1 36:1 48:1 83:1 86:1 99:1 100:1 107:1 128:1 131:1 229:1 237:1 248:1 274:1 286:1 331:1 335:1 349:1 368:1 406:1 518:1 555:1 595:1 601:1 681:1 942:1 # allergie oculaire
10:1 11:1 19:1 24:2 25:2 26:1 33:1 35:1 38:2 39:1 46:2 49:1 57:2 62:2 70:1 83:1 128:1 231:1 264:1 324:1 325:1 335:1 518:1 541:1 727:1 771:1 802:1 847:1 942:1 # coryza allergique périodique
10:1 11:1 12:1 21:1 25:1 33:1 39:1 80:1 83:2 93:1 128:1 139:1 197:1 199:1 292:1 335:1 352:1 518:1 601:1 628:1 757:1 835:1 942:1 # allergie aux coquillages
5:1 10:2 11:2 21:1 33:1 50:1 70:1 80:1 83:1 108:1 128:1 157:1 197:1 225:1 335:1 352:1 453:1 518:1 601:1 874:1 942:1 960:1 987:1 # allergie aux céréales
10:1 11:1 21:1 33:1 80:1 83:1 128:1 208:1 222:1 335:1 518:1 601:1 942:1 # allergie au blé
10:1 15:2 16:1 17:1 22:1 27:1 29:1 33:1 34:1 36:1 44:1 73:1 77:1 89:1 100:1 118:1 134:1 140:1 146:1 171:1 211:1 246:1 329:1 473:1 529:1 540:1 557:1 571:1 617:1 804:1 807:1 832:1 882:1 926:1 961:1 994:1 # hypersensibilité alimentaire
7:1 8:1 10:1 12:1 13:1 22:1 40:1 53:1 65:1 75:1 78:1 82:1 83:1 96:1 118:1 143:1 170:1 212:1 251:1 300:1 312:1 441:1 607:1 631:1 677:1 732:1 919:1 933:1 942:1 943:1 # allophanate hydrolase
3:1 4:1 10:1 12:1 13:1 19:1 26:1 32:1 38:1 41:1 47:1 48:1 50:1 51:1 70:1 71:1 76:1 82:1 83:1 84:1 150:1 158:1 229:1 264:1 291:1 304:1 468:1 476:1 532:1 650:1 668:1 774:1 942:1 # régulation allostérique
2:1 10:1 14:1 15:1 16:1 27:1 29:1 34:1 36:1 83:1 86:1 89:1 100:1 107:1 113:1 139:1 199:1 540:1 571:1 617:1 643:1 757:1 923:1 926:1 942:1 991:1 # alliage dentaire
1:1 10:2 26:1 27:1 29:1 32:1 53:1 58:1 83:1 96:1 144:1 212:1 293:1 341:1 366:1 556:1 565:1 739:1 746:1 851:1 858:1 878:1 942:1 996:1 # cristallines alpha
10:1 19:1 45:1 53:1 96:1 209:1 212:1 218:1 263:1 556:1 739:1 746:1 785:1 851:1 858:1 878:1 946:1 # biofeedback alpha
1:1 4:1 7:1 9:1 10:1 11:1 16:1 23:1 27:1 33:1 34:1 39:1 53:1 70:1 96:1 99:1 163:1 212:1 240:1 262:1 272:1 316:1 403:1 431:1 501:1 537:1 556:1 571:1 635:1 657:1 662:1 709:1 739:1 746:1 747:1 851:1 858:1 878:1 916:1 # interféron alpha leucocytaire
2:1 7:1 9:1 15:1 29:1 54:1 61:1 73:1 78:1 81:1 94:1 103:1 115:1 122:1 136:1 232:1 279:1 557:1 868:1 899:1 991:1 995:1 # hdl (high-density lipoproteins)
10:1 53:1 85:1 96:1 121:1 149:1 212:1 493:1 556:1 697:1 739:1 746:1 851:1 858:1 878:1 # alpha-méthyltyrosine
4:1 6:1 10:1 15:1 17:1 18:1 53:1 96:1 154:1 171:1 212:1 213:1 301:1 393:1 478:1 556:1 616:1 675:1 739:1 746:1 829:1 851:1 858:1 878:1 # rayonnement alpha
7:1 10:1 41:1 45:1 53:1 54:1 59:1 61:1 94:1 96:1 115:1 136:1 142:1 153:1 165:1 166:1 212:1 257:1 263:1 556:1 566:1 739:1 746:1 851:1 858:1 878:1 946:1 # protéobactéries alpha
2:1 4:1 5:2 6:1 7:1 10:1 28:1 35:1 39:1 41:2 53:1 54:1 61:1 63:1 67:1 78:1 88:1 91:1 92:1 94:1 96:1 105:1 110:1 115:1 133:1 136:1 152:1 153:1 165:1 166:1 172:1 212:1 216:1 217:1 256:1 315:1 317:1 419:1 494:1 556:1 576:1 739:1 743:1 746:1 799:1 817:1 851:1 858:1 868:1 878:1 913:1 952:1 995:1 # sous-unité alpha des hormones glycoprotéiques
1:1 2:1 8:1 10:1 12:1 18:1 28:1 30:1 41:1 53:1 60:1 63:1 66:1 67:1 73:1 91:1 96:1 105:1 163:1 183:1 212:1 216:1 239:1 299:1 315:1 362:1 419:1 463:1 521:1 534:1 556:1 576:1 739:1 746:1 799:1 817:1 851:1 858:1 878:1 952:1 # sous-unité alpha de la transducine
10:2 53:1 85:1 96:2 212:1 493:1 556:1 739:1 746:1 790:1 851:1 858:1 878:1 # alpha-thalassémie
10:1 39:1 53:1 74:1 96:1 99:1 212:1 493:1 556:1 739:1 746:1 851:1 858:1 878:1 # alpha-tocophérol
10:1 53:1 74:1 96:1 164:1 212:1 247:1 385:1 556:1 739:1 746:1 851:1 858:1 878:1 # alphafoetoprotéines
2:1 5:1 6:1 9:1 10:1 20:2 23:2 24:1 25:1 33:1 38:1 46:1 50:2 53:1 55:1 68:2 82:1 96:1 101:1 106:1 111:1 112:1 125:1 128:1 133:1 138:1 140:2 147:1 170:1 212:1 219:1 222:1 238:1 241:2 288:2 294:1 334:1 342:1 343:1 391:1 396:1 397:1 398:1 400:1 405:1 408:1 410:1 412:1 413:1 416:1 417:1 418:1 429:1 432:1 433:1 434:1 435:1 437:1 450:1 454:1 493:1 518:1 556:1 727:1 739:1 746:1 851:1 858:1 878:1 # bloqueurs des récepteurs alpha-1 adrénergiques
10:1 53:1 96:1 212:1 556:1 739:1 746:1 851:1 858:1 878:1 # alpha2-vldl
10:2 11:1 31:1 35:1 43:1 53:1 96:1 108:1 110:1 126:1 164:1 212:1 247:1 256:1 290:1 363:1 381:1 385:1 493:1 554:1 556:1 597:1 615:1 683:1 738:1 739:1 746:1 822:1 851:1 858:1 878:1 982:1 # alpha-foetoprotéine normale
7:1 10:1 15:1 16:1 17:1 41:1 53:1 54:1 74:1 78:1 80:1 89:1 94:1 96:1 117:1 164:1 171:1 211:1 212:1 247:1 385:1 414:1 508:1 545:1 556:1 739:1 742:1 746:1 778:1 851:1 858:1 868:1 871:1 878:1 892:1 896:1 929:1 995:1 # alpha 1-foetoprotéine augmentée
3:1 29:1 32:1 67:1 69:1 98:1 122:1 131:1 291:1 386:1 455:1 522:1 579:1 # ligusticum
1:1 8:1 10:2 12:1 63:1 113:1 130:1 151:1 207:2 345:1 424:1 547:1 556:1 667:1 739:1 # alpinia galanga
2:1 3:1 4:2 8:1 10:1 13:1 15:1 18:2 19:1 21:1 28:1 30:1 36:1 39:1 41:1 44:1 51:1 55:1 66:1 70:1 71:1 73:2 74:1 76:1 84:1 90:1 150:1 158:1 183:1 189:1 203:1 239:1 285:1 295:1 298:1 299:1 304:1 319:1 338:1 407:1 463:1 521:1 534:1 544:1 575:1 612:1 699:1 909:1 918:1 961:1 # altération de conscience transitoire
8:1 9:1 10:1 19:1 26:1 27:1 33:1 42:1 65:1 117:1 131:1 162:1 226:1 431:1 495:1 612:1 725:1 827:1 950:1 # alternariose cutanée
1:1 5:1 7:1 8:1 9:4 10:1 16:2 21:1 28:1 30:1 33:2 61:1 64:1 65:1 78:1 105:1 110:1 120:1 151:1 205:1 262:2 311:1 316:1 431:2 495:1 572:1 612:1 661:1 709:1 719:1 844:1 # esotropie intermittente alternante
4:1 7:1 9:1 10:1 33:1 37:1 65:1 88:1 235:1 431:1 494:1 599:1 612:1 # alteromonadaceae
4:1 7:1 9:1 10:1 33:1 37:1 65:1 88:1 235:1 431:1 494:1 599:1 612:1 # alteromonas
2:1 4:1 5:2 6:1 10:1 16:1 27:1 31:1 88:1 126:1 133:1 139:1 152:1 336:1 494:1 540:1 568:1 # mal des montagnes
1:1 10:1 15:1 16:1 17:1 41:1 63:1 64:1 80:1 89:1 98:2 141:1 171:1 211:1 258:1 414:1 421:1 508:1 545:1 667:1 742:1 778:1 855:1 871:1 892:1 896:1 929:1 # aluminium augmenté
1:1 4:1 7:1 17:1 19:1 37:1 42:1 43:1 56:1 66:1 72:1 90:1 103:1 123:1 186:1 252:1 261:1 267:1 284:1 351:1 362:1 458:1 501:1 550:1 634:1 678:1 730:1 752:1 761:1 767:1 782:1 791:1 796:1 800:1 805:1 810:1 811:1 813:1 814:1 823:1 843:1 848:1 849:1 850:1 860:1 861:1 862:1 863:1 # carcinome bronchio-alvéolaire
1:1 3:1 8:1 12:1 13:1 15:1 16:1 58:1 73:1 74:1 87:1 89:1 93:1 114:1 200:1 203:1 242:1 253:1 464:1 483:1 532:1 666:1 801:1 # insuffisance ventilatoire
2:2 10:1 12:2 14:1 25:1 29:1 34:1 36:1 38:1 57:1 75:1 86:1 97:1 100:1 107:1 139:1 192:1 199:1 248:1 274:1 281:1 286:1 292:1 328:1 538:1 566:1 757:1 845:1 967:1 # liquide de lavage alvéolaire
7:1 8:1 9:2 10:1 16:1 28:1 29:1 47:1 75:1 87:1 101:1 120:1 144:1 162:1 168:1 262:1 448:1 462:1 538:1 566:1 580:1 666:1 830:1 844:1 # alvéolite nécrosante
2:1 9:1 10:1 12:1 14:1 28:1 29:1 36:1 72:1 75:1 86:1 92:1 168:1 203:1 462:1 527:1 538:1 566:1 580:1 # alvéolite de la mâchoire
2:1 4:1 5:1 9:1 16:1 88:1 133:1 188:1 231:1 262:1 321:1 # desmodonte
8:1 16:1 18:1 31:1 42:1 45:1 85:1 96:1 102:1 120:1 239:1 766:1 # amaranthaceae
29:1 31:1 42:1 83:1 97:1 102:1 236:1 255:1 325:1 # amaryllidacées
2:1 4:1 7:1 10:1 11:1 20:1 22:1 27:1 28:1 31:1 33:1 39:1 47:1 63:1 80:1 102:1 111:1 130:1 243:1 260:1 293:1 298:1 302:1 315:1 382:1 409:1 448:1 456:1 689:1 733:1 749:1 856:1 872:1 876:1 900:1 941:1 1001:1# amaurose congénitale de leber
5:2 6:2 8:1 9:1 27:1 28:1 33:1 35:1 63:1 67:1 80:1 102:1 111:1 122:1 152:2 197:1 207:1 209:1 260:1 268:1 291:1 302:1 303:1 315:1 352:1 382:1 409:1 431:1 495:1 518:1 749:1 876:1 900:1 941:1 1001:1# organes génitaux externes ambigus
21:1 34:1 78:1 87:1 102:1 151:1 172:1 222:1 303:1 449:1 675:1 # amblyopie sai
8:1 12:1 17:1 21:1 72:1 90:1 95:1 102:1 103:1 353:1 402:1 547:1 634:1 # amelanchier
4:1 14:1 22:1 34:1 35:1 36:1 39:1 43:1 86:1 100:1 102:1 104:1 107:1 111:1 117:1 127:1 132:1 149:1 236:1 298:1 332:1 363:1 680:1 833:1 957:1 1000:1 # aménorrhée secondaire
15:1 17:1 55:1 90:1 156:1 167:1 171:1 285:1 575:1 # démence
14:1 20:1 80:1 200:1 379:1 387:1 # sureau
1:1 2:1 5:2 11:1 24:1 25:1 26:1 34:1 38:1 45:1 46:1 56:1 57:1 60:1 62:1 66:1 69:1 70:1 73:1 79:1 102:1 133:1 149:1 157:1 202:1 242:1 264:1 322:1 491:1 517:1 801:1 # américains des îles du pacifique
1:1 3:1 4:1 12:2 13:1 19:1 32:1 40:1 48:1 51:1 56:1 58:1 59:1 71:1 74:1 76:1 78:1 98:1 103:1 119:1 127:1 148:1 169:1 194:1 200:1 218:1 220:1 229:1 259:1 270:1 276:1 305:1 312:1 314:1 321:1 327:1 364:1 372:1 388:1 401:1 443:1 461:1 481:1 516:1 520:1 523:1 532:1 536:1 553:1 559:1 560:1 565:1 573:1 582:1 589:1 651:1 655:1 659:1 660:1 758:1 890:1 # infection à histoplasma capsulatum
7:1 21:1 30:1 78:1 102:1 121:1 149:1 151:1 205:1 311:1 697:1 719:1 # amétropie
27:1 53:1 67:1 102:2 121:1 132:1 135:1 310:1 348:1 526:1 684:1 # abus d'amphétamines
1:1 6:1 8:1 18:2 22:1 26:1 27:1 30:1 35:1 40:1 47:1 52:1 53:2 61:1 64:2 73:1 92:2 97:1 102:2 141:1 143:1 145:1 183:1 188:1 217:1 226:1 239:1 249:2 258:1 278:1 299:1 452:2 463:1 521:1 530:1 531:1 534:1 587:1 685:1 694:1 701:1 726:1 728:1 737:1 770:1 815:1 913:1 # glutamine phosphoribosylpyrophosphate amidotransfé rase
2:1 26:1 30:1 45:1 61:1 64:1 66:1 97:2 102:1 188:1 281:1 297:1 452:1 517:1 533:1 914:1 969:1 997:1 # acide amidotrizoïque
1:1 5:1 6:1 47:1 52:1 64:1 87:1 102:1 152:1 258:1 333:1 452:1 815:1 # osamines
1:1 12:1 43:1 45:1 64:1 102:1 240:1 255:1 258:1 284:1 452:1 815:1 873:1 # aminoacylation
1:1 2:1 5:1 7:1 43:1 45:1 54:1 56:1 64:1 66:1 94:1 97:1 99:1 102:1 133:1 194:1 258:1 281:1 284:1 452:1 517:1 533:1 815:1 864:1 914:1 969:1 # acides aminocaproïques
1:1 2:1 11:1 13:1 18:1 27:1 40:1 43:1 48:1 64:1 75:1 102:1 118:1 170:1 258:1 284:1 295:1 441:1 452:1 607:1 631:1 640:1 677:1 809:1 815:1 # aminolevulinate dehydratase
1:1 29:1 43:1 64:1 75:1 102:1 122:1 258:1 284:1 438:1 452:1 462:1 579:1 815:1 # aminooligopeptidase
27:1 64:1 97:1 102:1 172:1 217:1 226:1 348:1 452:1 # glybutamide
31:1 47:1 53:1 92:1 102:1 194:1 207:1 249:1 287:1 530:1 694:1 983:1 # gammaphos
9:1 10:1 20:1 23:1 28:1 41:1 45:1 53:1 59:1 60:1 63:1 67:1 68:1 91:1 96:1 105:1 125:1 142:1 147:1 174:1 212:1 216:1 313:1 315:1 355:1 358:1 419:1 425:1 427:1 436:1 466:1 467:1 471:1 472:1 475:1 493:1 556:1 576:1 739:1 746:1 795:1 799:1 817:1 851:1 858:1 878:1 952:1 # sous-unité alpha-2 du facteur cbf
4:1 15:1 16:1 17:1 24:1 25:1 41:1 46:1 63:1 80:1 88:1 89:1 102:1 113:1 171:1 211:1 287:1 339:1 414:1 494:1 508:1 545:1 742:1 778:1 871:1 892:1 896:1 929:1 983:1 # ammoniaque augmenté
8:1 18:1 21:1 28:1 30:1 36:1 44:2 73:1 74:1 102:1 161:1 162:1 183:1 203:1 239:1 299:1 463:1 469:1 470:1 521:1 534:1 544:1 961:1 # amnésie transitoire
7:1 8:1 16:1 18:1 21:1 41:1 44:1 70:1 102:1 106:1 120:1 161:1 162:1 176:1 201:1 304:1 469:1 470:1 477:1 545:1 662:1 834:1 # amnésie antérograde
18:1 25:1 35:1 49:1 72:1 82:1 88:1 102:1 113:1 118:1 170:1 231:1 441:1 607:1 631:1 677:1 734:1 759:1 833:1 # chlorhydrate d'amodiaquine
1:1 3:1 4:1 5:1 6:1 15:1 19:1 21:1 51:1 59:1 64:1 71:1 73:1 76:1 102:1 127:1 152:1 169:1 209:1 213:1 218:1 220:1 259:1 270:1 276:1 278:1 301:1 314:1 319:1 338:1 364:1 388:1 401:1 443:1 452:1 461:1 481:1 516:1 520:1 523:1 536:1 543:1 553:1 559:1 560:1 573:1 582:1 589:1 651:1 655:1 658:1 659:1 660:1 722:1 723:1 854:1 887:1 # infections amibiennes
88:1 102:1 307:1 385:1 873:1 997:1 # amoebozoa
2:1 4:1 36:1 42:1 43:1 72:1 96:1 203:1 307:1 768:1 901:1 # noir de charbon
1:1 6:1 27:1 52:1 64:1 102:2 121:1 258:1 452:1 684:1 747:1 815:1 # amfétamine
2:1 27:1 102:2 121:1 268:1 684:1 747:1 970:1 # dexamfétamine
26:1 41:1 53:1 61:1 69:1 70:1 92:1 102:1 135:1 153:1 249:1 264:1 304:1 491:1 526:1 668:1 714:1 # amphotéricine b
1:2 2:2 3:1 29:1 43:1 48:1 73:1 75:1 77:1 81:1 82:1 97:1 102:1 112:1 134:1 138:1 172:1 200:1 238:1 255:1 284:1 326:1 366:1 373:1 459:1 529:1 603:1 626:1 707:1 781:1 801:1 825:1 837:1 921:1 928:1 # polypeptide amyloïde de l'insulinome
2:2 20:2 22:1 23:1 50:1 54:1 68:1 82:1 101:1 102:1 131:1 140:1 219:1 241:1 255:1 326:1 373:1 459:1 588:1 603:1 837:1 921:1 # précurseur de l'amyloïde a
10:1 11:1 22:1 29:1 47:1 64:1 82:1 93:1 102:2 108:1 113:1 174:1 188:1 243:1 255:1 326:1 373:1 452:1 459:1 574:1 603:1 880:1 923:1 # amyloïdose familiale
22:1 47:1 82:1 102:1 188:1 243:1 255:1 326:1 373:1 459:1 603:1 # amyloïdose
2:1 8:1 27:1 32:1 55:1 82:1 90:1 102:1 200:1 255:1 275:1 285:1 326:1 341:1 353:1 373:1 459:1 542:1 603:1 725:1 837:1 921:1 # substance amyloïde
2:1 39:1 43:1 47:1 77:1 111:1 134:1 172:1 176:1 191:1 217:1 224:1 260:1 317:1 382:1 529:1 680:1 927:1 # glycogénose de type iv
8:1 15:1 16:1 17:1 41:1 65:1 80:1 89:1 161:1 171:1 211:1 414:1 508:1 545:1 732:1 742:1 778:1 871:1 892:1 896:1 929:1 # ana augmentés
4:1 7:1 8:1 75:1 82:1 104:1 170:1 251:1 269:1 344:1 395:1 672:1 784:1 943:1 970:1 # oxandrolone
8:1 17:1 29:1 58:1 65:1 75:1 307:1 310:1 321:1 462:1 732:1 840:1 # anabolisme
3:1 21:1 33:1 56:1 91:1 226:1 # cajoutier
6:1 7:1 8:1 17:1 21:1 37:1 64:1 72:1 81:1 99:1 118:1 123:1 134:1 154:1 235:1 265:1 390:1 392:1 451:1 473:1 839:1 932:1 966:1 # anemie hypochrome
3:1 7:1 8:1 21:1 38:1 64:2 69:1 99:1 144:1 162:1 167:1 204:1 240:1 272:1 423:1 451:1 537:1 652:1 657:1 830:1 916:1 950:1 972:1 # anémie microcytique
8:1 18:1 21:1 32:1 47:1 64:1 70:1 78:1 81:1 162:1 167:1 324:1 407:1 423:1 451:1 476:1 510:1 652:1 847:1 950:1 988:1 # anémie post-opératoire
15:1 21:1 22:1 26:1 28:1 35:1 66:1 69:1 73:1 95:1 105:1 156:1 242:1 447:1 557:1 806:1 828:1 882:1 953:1 # déficit sensoriel
5:1 6:1 8:1 32:1 38:1 44:1 85:1 132:1 152:1 161:1 308:1 469:1 922:1 # anesthésiques
1:1 3:1 4:1 8:1 10:1 11:1 19:1 51:1 59:1 65:1 71:1 76:1 108:1 127:1 169:1 218:1 220:1 259:1 270:1 276:1 314:1 320:1 364:1 388:1 401:1 443:1 461:1 481:1 516:1 520:1 523:1 536:1 553:1 559:1 560:1 573:1 582:1 589:1 651:1 655:1 659:1 660:1 732:1 776:1 # infection anale
8:1 22:1 40:1 53:1 65:1 96:1 143:1 194:1 212:1 732:1 # anaphase
3:1 4:1 8:1 12:1 14:1 19:1 45:2 51:1 53:1 59:2 65:1 71:1 76:1 118:1 142:2 169:1 194:1 255:1 270:1 276:1 379:1 613:1 732:1 930:1 # reaction anaphylactique
8:1 12:1 21:1 40:1 44:1 65:1 148:1 194:1 312:1 372:1 470:1 732:1 758:1 898:1 # anaplasie
8:1 12:1 17:1 40:1 65:1 148:1 194:1 312:1 321:1 372:1 732:1 758:1 840:1 # anaplasme
8:1 12:1 13:1 31:1 40:1 65:1 148:1 194:1 254:1 312:1 321:1 372:1 732:1 758:1 # anaplasmataceae
1:1 7:1 10:1 29:1 30:1 31:1 32:1 37:1 40:1 74:1 99:1 126:1 205:1 240:1 246:1 272:1 366:1 369:1 420:1 498:1 537:1 657:1 916:1 938:1 972:1 # astrocytome malin
8:1 10:1 12:1 25:1 29:1 32:1 38:1 39:1 40:1 41:1 42:1 44:1 47:2 56:1 57:1 58:1 65:1 82:1 87:1 99:1 148:1 194:1 214:1 246:1 252:1 312:1 372:1 458:1 476:1 551:1 566:1 650:1 732:1 758:1 777:1 864:1 898:1 # ostéosarcome anaplasique localisé
3:1 8:1 18:1 21:1 32:1 35:1 37:1 40:1 61:1 65:1 74:1 88:2 128:1 132:1 139:1 167:1 332:1 383:1 420:1 515:1 601:1 639:1 708:1 732:1 744:1 867:1 890:1 912:1 938:1 957:1 # hémorragie anastomotique
8:1 11:1 13:1 24:1 25:1 37:1 38:1 46:1 57:1 62:1 64:1 65:1 74:1 88:1 231:1 464:1 732:1 938:1 939:1 986:1 # modèle anatomique
26:1 27:1 28:1 35:1 40:1 56:1 58:1 124:1 328:1 409:1 640:1 996:1 # cavitas oris
8:1 32:1 37:1 47:1 74:1 82:1 255:1 476:1 890:1 938:1 # ankylostomiase
5:1 6:1 7:1 8:1 34:1 40:1 87:1 104:1 152:1 170:1 176:1 251:1 263:1 289:1 344:1 354:1 365:1 395:1 449:1 558:1 670:1 784:1 834:1 # androgènes sai bas
6:1 7:1 8:2 27:1 32:1 47:1 104:1 170:1 251:1 341:1 344:1 395:1 448:1 476:1 725:1 784:1 # androstane-3,17-diol
7:1 8:2 27:1 32:1 43:1 47:1 104:1 170:1 251:1 337:1 341:1 344:1 395:1 448:1 476:1 725:1 784:1 # androstanols
7:1 8:1 13:1 27:1 30:1 32:1 47:1 104:1 170:1 251:1 341:1 344:1 395:1 448:1 476:1 490:1 784:1 # androstatriènes
6:1 7:1 8:1 32:1 47:1 104:1 170:1 251:1 289:1 344:1 354:1 395:1 448:1 476:1 784:1 824:1 # androstènes
7:1 8:1 32:1 41:1 43:1 47:1 104:1 111:1 170:1 251:1 344:1 395:1 448:1 476:1 650:1 680:1 784:1 # androsténols
2:1 12:1 13:1 45:1 48:1 80:1 131:1 174:1 226:1 229:1 237:1 406:1 532:1 # defaut d'ejaculation
6:1 8:1 15:1 31:1 42:1 154:1 210:1 332:1 833:1 # anemarrhena
1:1 2:1 8:1 21:1 35:1 39:1 64:1 162:1 167:1 210:1 279:1 305:1 359:1 423:1 451:1 541:1 652:1 783:1 881:1 950:1 # anémie à corps de heinz
34:1 96:1 # ahai
2:1 8:1 17:1 21:2 33:2 64:1 110:1 162:1 167:1 209:1 423:1 451:1 572:1 652:1 950:1 # anémie de biermer
3:1 8:1 21:1 25:1 34:1 38:1 57:1 64:1 75:1 87:1 88:1 132:1 162:1 167:2 172:1 204:1 221:1 272:1 423:1 449:1 451:1 515:1 652:1 707:1 744:1 867:1 950:1 # anémie hémolytique sai
4:1 7:1 8:1 10:1 12:1 21:2 24:1 25:1 31:1 38:1 42:1 46:1 49:1 57:1 62:1 63:1 64:1 72:1 79:1 106:1 126:1 162:1 167:1 265:1 277:1 339:1 345:1 361:1 376:1 392:1 423:1 451:1 501:1 561:1 586:1 591:1 596:1 621:1 624:1 625:1 632:1 633:1 642:1 644:1 645:1 647:1 652:1 654:1 839:1 932:1 950:1 # anémie par maladie chronique
3:1 5:1 6:1 8:1 10:1 11:1 13:1 18:1 20:1 26:1 29:2 32:1 37:1 39:1 56:1 60:1 69:1 70:1 84:1 85:1 97:1 108:1 117:1 132:1 135:1 148:1 152:1 161:1 264:1 308:1 322:1 324:1 347:1 394:1 717:1 718:1 769:1 812:1 818:1 847:1 904:1 922:1 # complication péridurale liée à l'anesthésie
8:1 12:1 17:1 20:1 26:1 34:1 36:1 48:1 69:1 80:1 100:1 131:1 162:1 206:1 229:1 237:1 248:1 274:1 321:1 325:1 331:1 349:1 406:1 491:1 522:1 555:1 592:1 595:1 636:1 840:1 937:1 950:1 985:1 # anévrysme auriculaire
2:1 8:1 14:1 17:1 24:1 25:1 26:1 29:1 42:1 46:1 58:1 93:1 113:1 116:1 162:1 321:1 486:1 574:1 598:1 824:1 840:1 923:1 937:1 950:1 990:1 996:1 # anévrisme de l'artère iliaque
1:1 8:1 17:1 26:1 41:1 58:1 59:1 127:1 162:1 218:1 220:1 259:1 314:1 321:1 388:1 401:1 523:1 536:1 553:1 559:1 560:1 573:1 840:1 937:1 950:1 996:1 # anévrisme infecté
2:1 8:2 9:2 15:1 16:1 17:1 35:1 40:1 55:1 104:1 116:1 120:1 162:1 189:1 206:1 236:1 262:1 321:1 325:1 585:1 609:1 665:1 831:1 840:1 844:1 937:1 950:1 # anévrysme de l'aorte ascendante
8:1 9:1 15:1 22:1 28:1 33:1 77:1 118:1 129:1 130:1 134:1 140:1 168:1 260:1 329:1 424:1 473:1 529:1 804:1 807:1 832:1 872:1 882:1 994:1 # angéite d'hypersensibilité
8:1 11:1 15:1 35:2 42:1 72:1 79:1 90:1 101:1 116:1 130:1 132:1 156:1 215:1 247:1 277:1 424:1 438:1 483:1 575:1 585:1 712:1 # angor déclenché par l'effort
4:1 7:1 8:1 11:1 24:1 25:1 27:1 32:1 35:1 38:1 46:1 57:1 62:1 63:1 72:1 130:1 222:1 265:1 310:1 339:1 341:1 377:1 392:1 424:1 438:1 501:1 561:1 591:1 625:1 839:1 932:1 # angor chronique stable
2:1 8:1 10:1 17:1 18:1 30:1 37:1 40:1 53:1 65:1 77:1 87:1 92:1 123:1 130:1 134:1 135:1 139:1 172:1 183:1 207:1 217:1 224:1 249:1 268:1 273:1 383:1 424:1 488:1 524:1 526:1 529:1 629:1 641:1 646:1 714:1 720:1 745:1 760:1 912:1 988:1 # lymphome t-nk extraganglionnaire de type nasal
8:2 12:1 15:2 16:2 19:1 48:1 60:1 88:1 89:1 120:1 128:1 130:1 139:1 176:1 199:2 229:1 231:1 271:1 424:1 474:1 547:1 757:1 803:1 826:1 911:2 # agents modulant l'angiogenèse
6:1 8:1 17:1 19:1 23:1 33:1 37:1 56:1 114:1 123:1 128:1 130:1 197:1 328:1 422:1 424:1 495:1 803:1 869:1 976:1 # angiome caverneux
2:1 4:1 8:1 10:1 13:1 19:1 20:1 27:1 28:1 31:1 32:1 37:1 39:1 47:1 63:1 74:1 111:1 119:1 128:1 130:2 199:1 254:1 260:1 266:1 293:1 298:1 302:1 315:1 382:1 409:1 424:1 464:1 513:1 518:1 689:1 702:1 749:1 803:1 856:1 872:1 876:1 897:1 900:1 941:1 1001:1# angiomatose congénitale de sturge-weber-krabbe
4:1 6:1 8:2 16:1 27:1 81:1 117:1 130:1 145:1 162:1 201:1 207:1 289:1 354:1 424:1 540:1 725:1 950:1 # gangrène spontanée
8:1 19:1 78:1 81:1 121:1 128:1 130:1 373:1 424:1 803:1 # angiopoïétine-1
8:1 19:1 78:1 81:1 121:1 128:1 130:1 373:1 424:1 803:1 # angiopoïétine-2
19:1 29:1 31:1 43:1 53:1 75:1 78:1 139:1 300:1 336:1 462:1 # magnoliophyta
2:1 8:1 9:2 13:1 15:1 19:1 20:1 23:1 50:1 55:1 61:1 68:1 101:1 112:1 125:1 128:1 130:1 138:1 147:1 219:1 238:1 294:1 334:1 342:1 343:1 391:1 396:1 397:1 398:1 400:1 405:1 408:1 410:1 412:1 413:1 416:1 417:1 418:1 424:1 429:1 432:1 433:1 434:1 435:1 437:1 803:1 # récepteur at2 de l'angiotensine
8:1 9:1 15:1 19:1 44:1 61:1 73:1 128:1 130:1 424:1 557:1 803:1 961:1 # angiotensinase a
33:1 72:1 77:1 210:1 329:1 787:1 # perlèche
4:1 8:1 21:1 63:1 132:1 188:1 339:1 411:1 594:1 # anhédonie
2:1 5:1 8:1 26:1 97:1 118:1 133:1 170:1 281:1 441:1 607:1 631:1 677:1 # anhydrides
2:1 5:2 8:1 10:1 24:1 25:1 26:1 27:1 29:1 38:1 46:1 53:1 57:1 62:1 97:1 118:1 133:1 170:1 228:1 246:1 280:1 281:1 293:1 296:1 441:1 607:1 631:1 677:1 845:1 967:1 # anhydrides phtaliques
10:1 39:1 75:2 105:1 141:1 310:1 514:1 # alcool absolu
2:1 8:2 10:1 11:1 14:1 16:1 29:1 31:1 34:1 36:1 41:1 63:1 80:1 86:1 87:1 93:1 100:1 107:1 108:1 113:1 120:1 126:1 146:1 197:1 352:1 428:1 545:1 574:1 666:1 822:1 841:1 923:1 # auxiliaires de santé animale
2:1 7:1 8:1 10:1 12:1 14:1 21:1 30:1 31:1 32:1 34:1 36:1 48:1 53:1 63:1 67:1 78:1 86:1 100:1 103:1 107:1 126:1 131:1 146:1 189:1 205:1 206:1 229:1 237:1 245:1 248:1 274:1 286:1 300:1 311:1 331:1 349:1 368:1 369:1 402:1 406:1 444:1 555:1 595:1 600:1 653:1 681:1 719:1 820:1 838:1 841:1 981:1 # dystrophie musculaire de l'animal
3:1 10:1 11:1 25:1 38:1 39:1 42:1 57:1 78:1 87:1 108:1 112:1 204:1 207:1 221:1 252:1 458:1 626:1 # gale sarcoptique
8:2 10:1 11:1 13:1 21:1 31:1 37:1 63:1 64:1 65:1 74:1 108:1 126:1 146:1 451:1 464:1 732:1 822:1 841:1 938:1 # anatomie animale
8:1 10:1 31:1 43:1 63:1 80:1 91:1 114:1 126:1 146:1 162:1 379:1 808:1 841:1 # animal nouveau-né
3:1 4:1 5:1 8:1 10:1 17:1 24:1 25:1 31:1 32:1 37:1 38:1 43:1 46:1 57:1 62:1 63:1 123:1 126:1 146:1 188:1 204:1 221:1 227:1 308:1 386:1 552:1 841:1 842:1 # animal non domestique
2:1 5:2 8:1 10:1 12:1 21:1 31:2 49:1 63:1 80:1 106:1 126:1 133:1 146:1 197:1 345:1 352:1 361:1 376:1 457:1 586:1 596:1 621:1 624:1 632:1 633:1 642:1 644:1 645:1 647:1 654:1 841:1 # maladies des animaux
3:1 5:1 8:1 10:1 17:1 25:1 31:1 32:1 37:1 38:1 57:1 63:1 123:1 126:1 146:1 188:1 204:1 221:1 308:1 386:1 692:1 841:1 842:1 # animal domestiqué
186:1 325:1 675:1 873:1 997:1 # bryozoa
3:1 4:1 8:1 19:1 24:1 25:1 29:1 38:1 46:1 51:1 57:1 62:1 63:2 77:1 78:1 81:1 97:1 112:1 138:1 232:1 238:1 339:1 561:1 591:1 625:1 626:1 841:1 928:1 # lipopeptide anionique
2:1 8:1 10:1 15:1 16:1 22:1 47:1 74:1 82:1 89:1 243:1 255:1 538:1 566:1 873:1 991:1 # ankylose dentoalvéolaire
8:1 10:1 12:1 21:1 27:1 28:1 40:1 43:1 44:1 63:1 111:1 145:1 148:1 176:1 206:1 260:1 293:1 302:1 312:1 315:1 337:1 372:1 382:1 409:1 470:1 653:1 749:1 758:1 856:1 876:1 898:1 900:1 941:1 981:1 1001:1# dysplasie anogénitale
2:1 4:1 5:1 8:1 10:2 12:1 21:2 27:1 28:1 29:1 31:1 34:1 37:1 39:1 43:1 44:1 63:1 87:1 109:1 111:1 114:1 126:1 130:1 246:1 260:1 293:1 298:1 302:1 315:1 337:1 351:1 382:1 409:1 449:1 470:1 498:1 513:1 590:1 656:1 689:1 749:1 753:1 856:1 872:1 876:1 900:1 941:1 1001:1# anomalie congénitale de la vessie sai
2:1 4:1 5:2 8:1 10:2 11:2 12:1 14:1 17:1 27:1 28:1 29:1 31:1 34:1 35:2 36:1 39:1 43:1 44:1 48:1 63:1 69:1 86:1 93:1 100:1 107:1 108:1 110:2 111:1 113:1 126:1 130:1 131:1 157:1 161:1 209:1 237:1 247:1 256:2 260:1 282:1 290:1 293:1 298:1 302:1 315:1 337:1 363:1 381:1 382:1 409:1 469:1 522:1 538:1 554:1 574:1 592:1 597:1 615:1 683:1 689:1 712:1 738:1 749:1 822:1 842:1 856:1 872:1 874:1 876:1 900:1 923:1 935:1 941:1 968:1 982:1 1001:1# formes anormales congénitales de la vésicule biliaire
8:1 14:1 15:1 16:1 35:1 43:1 89:1 122:1 139:1 199:1 268:1 271:1 289:1 337:1 363:1 365:1 428:1 474:1 558:1 757:1 826:1 911:1 968:1 # agents anorexigènes
5:1 8:1 11:1 12:1 14:1 34:1 36:1 43:1 48:1 86:1 100:1 107:1 157:1 215:1 229:1 240:1 248:1 274:1 286:1 317:1 331:1 337:1 349:1 368:1 539:1 # cycles anovulaires
1:1 6:1 8:1 52:1 66:1 73:1 87:1 102:1 299:1 317:1 326:1 362:1 # ansamycines
8:1 14:1 16:1 20:1 21:2 23:1 26:1 40:1 41:1 44:1 53:1 68:1 70:1 96:1 120:1 194:1 212:1 264:1 304:1 387:1 447:1 470:1 545:1 668:1 898:1 # aphasie antérieure
1:1 3:1 8:1 15:1 16:2 64:1 89:1 95:1 120:1 139:1 199:1 210:1 253:1 258:1 271:1 356:1 474:1 757:1 821:1 826:1 911:1 # agents antihelminthiques
8:1 14:1 16:1 85:1 120:1 598:1 990:1 # anthère
7:1 8:1 16:1 33:1 55:1 61:1 85:1 92:1 99:1 115:1 120:1 698:1 # anthocerotophyta
1:1 8:1 16:1 18:1 40:1 42:1 44:1 58:1 66:1 85:1 92:1 97:1 99:1 109:1 120:1 144:1 145:1 151:1 236:1 533:1 590:1 755:1 770:1 # anthocidaris crassispina
4:1 8:1 17:1 27:1 35:1 42:1 72:1 96:1 110:1 117:1 131:1 162:1 226:1 247:1 256:1 307:1 712:1 725:1 768:1 901:1 935:1 950:1 # charbon à forme cutanée
1:1 2:1 8:1 9:1 15:1 19:1 20:1 23:1 28:1 68:1 103:1 125:1 128:1 130:1 147:1 168:1 176:1 199:1 209:1 278:1 424:1 803:1 911:1 # inhibiteurs de l'angiogenèse
3:2 8:2 16:2 19:1 35:1 39:1 49:1 61:1 69:1 97:1 120:2 224:1 253:2 305:1 356:2 359:1 426:1 455:1 541:1 716:1 783:1 852:1 951:1 # anticorps antiidiotypiques
3:1 8:1 10:1 16:1 79:1 120:1 141:1 156:1 232:1 253:1 356:1 962:1 # antipaludéens
2:1 3:1 5:1 7:1 8:1 16:1 17:1 37:1 47:1 53:2 92:1 104:1 120:1 123:1 133:1 145:1 170:1 198:1 230:1 232:1 235:1 249:1 251:1 253:1 323:1 344:1 356:1 390:1 395:1 460:1 479:1 482:1 489:1 492:1 496:1 497:1 500:1 502:1 503:1 505:1 506:1 507:1 509:1 530:1 531:1 587:1 685:1 694:1 701:1 726:1 728:1 737:1 # syndrome des antiphospholipides
3:1 8:1 16:1 28:1 85:1 88:1 118:1 120:1 176:1 253:1 273:1 356:1 724:1 877:1 # antithymoglobuline
3:1 7:1 8:2 15:1 16:2 17:1 49:1 56:1 69:1 89:1 102:1 104:1 113:1 120:1 149:1 170:1 171:1 176:1 211:1 251:1 253:1 322:1 344:1 356:1 395:1 411:1 784:1 834:1 846:1 # médicaments antiandrogènes
3:1 8:2 15:1 16:2 17:1 38:1 49:1 56:1 64:1 69:1 89:1 102:1 113:1 120:1 149:1 162:1 167:1 171:1 211:1 253:1 322:1 356:1 411:1 423:1 846:1 939:1 950:1 # médicaments antianémiques
7:1 29:1 54:1 75:1 78:1 81:2 94:1 194:1 232:1 462:1 781:1 868:1 995:1 # apolipoprotéine(a)
18:1 35:1 45:1 56:1 63:1 72:1 82:1 101:1 118:1 170:1 225:1 441:1 607:1 631:1 677:1 759:1 833:1 # chlorhydrate d'acécaïnide
3:2 8:1 15:1 16:2 19:1 38:1 61:1 89:1 120:1 139:1 199:1 204:1 209:1 253:1 271:1 278:1 356:1 474:1 757:1 826:1 911:1 # agents antibiotiques
3:2 8:2 16:2 35:1 39:1 69:1 120:2 253:2 305:1 356:2 359:1 455:1 541:1 783:1 852:1 # anticorps anti-htlv-iii
3:2 8:1 16:1 28:1 35:1 39:1 44:1 47:1 69:1 81:1 120:1 202:1 253:1 305:1 356:1 359:1 389:1 415:1 455:1 510:1 541:1 544:1 618:1 783:1 852:1 999:1 # anticorps positif
3:1 6:1 8:1 10:1 16:1 18:1 23:1 29:1 30:1 35:1 39:1 58:1 69:1 87:1 120:1 183:1 226:1 246:1 253:1 305:1 347:1 356:1 359:1 422:1 455:1 541:1 783:1 852:1 # anticorps neutralisant
8:1 15:1 16:1 22:1 50:1 54:1 65:1 89:1 161:1 271:1 474:1 588:1 732:1 826:1 882:1 # ana présents
3:1 8:2 16:1 31:1 35:2 39:1 43:1 69:1 80:1 110:1 120:1 197:1 253:1 256:1 290:1 305:1 337:1 352:1 356:1 359:1 363:1 381:1 455:1 541:1 554:1 615:1 783:1 852:1 968:1 # anticorps anormaux
3:1 8:1 16:1 31:1 35:2 39:1 43:1 69:1 80:1 110:1 120:1 197:1 253:1 256:1 290:1 305:1 352:1 356:1 359:1 363:1 381:1 455:1 541:1 554:1 615:1 783:1 852:1 # anticorps normaux
1:1 3:1 8:1 15:1 16:2 29:1 69:1 72:1 75:1 89:1 92:1 120:1 139:1 199:1 253:1 271:1 356:1 366:1 455:1 462:1 474:1 527:1 757:1 826:1 911:1 964:1 # agents anticholinergiques
3:1 8:1 16:1 29:1 72:1 75:1 92:1 120:1 253:1 356:1 462:1 527:1 690:1 964:1 # anti-cholinestérases
3:1 8:1 15:1 16:2 17:1 39:1 41:1 48:1 69:1 80:1 89:1 120:1 139:1 164:1 171:1 211:1 218:1 253:1 291:1 356:1 414:1 455:1 483:1 508:1 545:1 742:1 778:1 852:1 871:1 873:1 892:1 896:1 929:1 # effet anticoagulant augmenté
3:1 4:1 8:1 16:1 39:1 69:1 120:1 188:1 231:1 253:1 356:1 455:1 852:1 # anticodon
3:1 5:1 8:1 14:1 16:1 54:1 97:1 120:1 156:1 173:1 196:1 253:1 356:1 928:1 # antidépresseurs
3:1 8:1 16:1 42:1 49:1 97:1 113:1 120:1 253:1 332:1 356:1 716:1 734:1 833:1 928:1 # antidiarrhéiques
3:1 8:1 12:1 13:1 16:1 119:1 120:1 253:1 356:1 532:1 695:1 # anti-flatulents
3:1 6:1 8:1 16:1 120:1 122:1 172:1 253:1 289:1 354:1 356:1 365:1 558:1 670:1 859:1 # antigène ly-49a
1:1 2:4 3:1 5:3 6:1 9:1 11:2 12:1 14:1 17:1 20:1 23:1 48:1 50:1 52:1 55:2 59:1 64:1 67:1 68:1 77:1 83:1 91:1 93:1 95:1 101:1 102:1 105:1 112:1 125:1 127:1 133:2 134:1 138:1 140:1 141:1 147:1 154:1 157:1 169:1 174:1 186:1 219:1 223:1 224:1 238:1 241:1 259:1 266:1 282:1 288:1 294:1 303:1 334:1 342:1 343:1 364:1 391:1 396:1 397:1 398:1 400:1 404:1 405:1 408:1 410:1 412:1 413:1 416:1 417:1 418:1 429:1 432:1 433:1 434:1 435:1 437:1 439:1 452:1 454:1 465:1 511:1 529:1 549:1 576:1 577:1 578:1 583:1 584:1 611:1 721:1 750:1 765:1 794:1 795:1 799:1 817:1 910:1 931:1 934:1 940:1 # membre-2 de la sous-famille a des récepteurs de type lectine des cellules nk
1:1 2:3 3:1 5:3 6:1 9:1 11:2 12:1 14:1 17:1 20:1 23:1 29:1 48:1 50:1 52:1 55:2 59:1 64:1 67:1 68:1 83:1 91:1 93:1 95:1 101:1 102:1 105:1 112:1 125:1 127:1 133:2 138:1 140:1 141:1 147:1 154:1 157:1 169:1 174:1 186:1 219:1 223:1 238:1 241:1 259:1 266:2 282:1 288:1 294:1 303:1 334:1 342:1 343:1 364:1 391:1 396:1 397:1 398:1 400:1 404:1 405:1 408:1 410:1 412:1 413:1 416:1 417:1 418:1 429:1 432:1 433:1 434:1 435:1 437:1 439:1 452:1 454:1 465:1 511:1 549:1 576:1 577:1 578:1 583:1 584:1 611:1 637:1 721:1 750:1 751:1 765:1 794:1 799:1 817:1 910:1 931:1 934:1 940:1 # membre-3 de la sous-famille a des récepteurs lectine-like des cellules nk
1:1 2:1 6:1 9:1 19:1 20:1 23:1 50:1 52:1 55:1 64:1 68:1 72:1 77:1 80:1 101:1 103:1 112:1 125:1 134:1 138:1 140:1 146:1 147:1 197:1 219:1 224:1 238:1 241:1 288:1 294:1 309:1 334:1 342:1 343:1 352:1 391:1 396:1 397:1 398:1 400:1 405:1 408:1 410:1 412:1 413:1 416:1 417:1 418:1 429:1 432:1 433:1 434:1 435:1 437:1 454:1 525:1 529:1 562:1 634:1 690:1 # récepteurs aux chimiokines c-c de type 8
3:1 6:1 8:1 16:1 120:1 122:1 253:1 289:1 354:1 356:1 365:1 558:1 670:1 859:1 # antigène cdw217
2:1 3:1 6:1 8:2 16:1 31:1 35:1 109:1 120:1 122:1 140:1 247:1 253:1 289:1 321:1 354:1 356:1 365:1 558:1 670:1 712:1 859:1 # antigène de forssman
2:1 3:1 9:1 12:2 13:1 19:1 20:1 23:1 39:1 45:1 48:1 59:1 68:1 71:1 84:1 124:1 125:1 139:1 142:1 147:1 150:1 174:1 229:1 291:1 313:1 355:1 358:1 425:1 426:2 427:1 436:1 466:1 467:1 471:1 472:1 475:1 532:1 873:1 # facteur viii de la coagulation
2:1 3:1 9:1 12:2 13:1 19:1 20:1 23:1 39:1 45:1 48:1 59:1 68:1 71:1 84:1 125:1 139:1 142:1 147:1 150:1 174:1 229:1 291:1 313:1 355:1 358:1 425:1 427:1 436:1 466:1 467:1 471:1 472:1 475:1 532:1 873:1 # facteur ix de la coagulation
7:1 9:1 10:1 15:1 16:1 20:1 22:1 23:1 45:1 47:1 59:1 68:1 85:1 89:1 96:1 125:1 142:1 147:1 174:1 243:1 313:1 355:1 358:1 425:1 427:1 436:1 448:1 466:1 467:1 471:1 472:1 475:1 790:1 882:1 # facteur rosenthal
15:1 16:1 81:1 89:1 118:1 134:1 139:1 167:1 172:1 176:1 199:1 217:1 225:1 271:1 317:1 473:1 474:1 757:1 826:1 911:1 # agents hypoglycémiants
1:1 3:1 6:1 8:1 16:1 44:1 52:1 93:1 120:1 172:1 206:1 253:1 356:1 741:1 # antilysine
3:1 8:1 16:1 42:1 56:1 67:1 120:1 146:1 189:1 245:1 253:1 267:1 356:1 # antimuscariniques
3:1 5:1 6:1 8:2 16:1 53:1 56:1 69:1 70:1 74:1 90:1 118:1 120:1 152:1 176:1 225:1 253:1 272:1 289:1 322:1 353:1 354:1 356:1 365:1 446:1 455:1 558:1 670:1 930:1 960:1 # anticancéreux phytogènes
3:1 8:1 16:1 47:1 53:1 92:1 120:1 145:1 249:1 253:1 356:1 530:1 531:1 685:1 694:1 726:1 893:1 # anti-phosphodiestérases
3:1 8:1 16:1 39:1 48:1 60:1 67:1 69:1 120:1 139:1 141:1 253:1 291:1 356:1 455:1 480:1 519:1 852:1 873:1 # anticoagulant du lupus
3:1 7:1 8:1 15:1 16:2 17:1 30:1 36:1 49:1 50:1 56:1 69:1 89:1 102:1 120:1 121:1 149:1 171:1 205:1 211:1 253:1 322:1 356:1 411:1 539:1 846:1 853:1 # médicaments antirétroviraux
3:1 8:1 16:1 93:1 96:1 120:1 209:1 253:1 356:1 # anti-bilharziens
3:1 8:1 16:1 28:1 44:1 67:1 109:1 119:1 120:1 202:1 253:1 356:1 590:1 724:1 # antitussifs
1:1 12:1 14:1 31:1 34:1 36:1 44:1 67:1 83:1 86:1 93:1 100:1 107:1 244:1 248:1 274:1 286:1 428:1 628:1 741:1 786:1 835:1 # sinus maxillaires
8:1 14:2 16:1 30:1 35:1 60:1 82:1 120:1 255:1 569:1 # antre du pylore
8:2 12:1 14:2 34:1 36:1 40:1 48:1 79:1 86:1 90:1 100:1 107:1 144:1 213:1 229:1 244:1 248:1 274:1 286:1 331:1 349:1 353:1 368:1 379:1 # pancreas annulaire
8:1 22:2 26:1 58:2 109:1 130:1 144:1 203:1 424:1 438:1 604:1 713:1 996:1 # crise d'angoisse
2:1 3:1 4:1 8:1 13:1 18:1 19:1 41:1 42:1 51:1 71:1 76:1 79:1 84:1 121:1 150:1 158:1 173:1 214:1 277:1 295:1 428:1 699:1 766:1 769:1 909:1 918:1 # anxiété de séparation
8:1 9:1 11:1 21:1 45:1 56:1 164:1 222:1 310:1 375:1 377:1 428:1 # accable d'anxiete
3:1 8:1 17:1 18:1 24:2 25:2 26:1 35:2 38:2 45:1 46:2 57:2 58:1 62:2 66:1 85:1 92:1 116:1 162:1 204:1 221:1 227:1 321:1 445:1 517:1 585:1 623:1 840:1 913:1 937:1 945:1 950:1 996:1 # anévrisme aortique thoracique
2:1 3:1 10:2 11:1 12:1 13:1 24:1 25:1 35:1 38:1 46:1 48:1 56:2 57:1 62:1 66:1 69:1 116:1 192:1 202:1 204:1 221:1 227:1 242:1 282:1 322:1 514:1 551:1 585:1 623:1 717:1 953:1 # calcification de la valvule aortique
4:1 15:1 16:1 21:1 24:1 40:1 43:1 44:1 53:1 89:1 96:1 141:1 194:1 212:1 470:1 552:1 695:1 898:1 # aphasie non-fluente
2:1 3:1 4:1 19:1 21:1 40:1 44:1 50:1 51:1 53:1 55:1 71:1 76:1 96:1 101:1 112:1 138:1 194:1 212:1 219:1 238:1 294:1 342:1 343:1 391:1 396:1 397:1 398:1 400:1 470:1 626:1 898:1 # aphasie de réception
22:1 24:1 25:1 26:1 38:1 46:1 57:1 58:1 62:1 129:1 144:1 162:1 194:1 996:1 # crise apnéique
6:1 194:1 # apnee
8:1 18:1 29:1 30:1 34:1 93:1 104:1 122:1 183:1 207:1 579:1 784:1 # ligand trail
2:1 7:1 29:1 54:1 75:1 77:1 78:1 81:2 94:1 134:1 194:1 224:1 232:1 426:1 462:1 493:1 529:1 781:1 868:1 905:1 995:1 # apolipoprotéine de type a-ii
1:1 3:1 6:1 7:1 21:1 26:1 35:1 37:1 38:1 52:1 58:1 61:1 64:1 72:1 85:1 122:1 128:1 132:1 167:1 189:1 204:1 235:1 265:1 303:1 307:1 392:1 423:1 451:1 515:1 652:1 731:1 966:1 # ischémie d'origine thrombotique
11:1 21:1 34:1 53:1 78:2 81:2 87:1 118:2 134:1 148:1 194:1 206:1 268:1 300:1 428:1 449:1 473:1 930:1 # apoplexie hypophysaire
1:1 7:1 41:1 54:1 61:1 78:1 81:1 94:1 115:1 129:1 136:1 153:1 155:1 160:1 165:1 166:1 175:1 177:1 178:1 179:1 181:1 182:1 184:1 194:1 868:1 995:1 # apoprotéine b-48
3:1 6:1 8:1 16:1 81:1 120:1 122:1 194:1 253:1 261:1 289:1 354:1 356:1 365:1 450:1 558:1 670:1 859:1 # antigène apo-1
1:1 5:1 6:1 7:2 41:1 52:1 54:2 61:1 74:1 78:1 81:1 94:2 112:1 115:1 129:1 136:1 152:1 153:1 155:1 160:1 165:1 166:1 175:1 177:1 178:1 179:1 180:1 181:1 182:1 184:1 187:1 190:1 193:1 194:1 195:1 261:1 333:1 550:1 669:1 687:1 688:1 700:1 703:1 # protéines pro-apoptotiques
10:1 12:1 14:1 31:1 42:1 45:1 79:1 93:1 126:1 144:1 194:1 273:1 277:1 279:1 325:1 693:1 # appareil lacrymal
13:1 14:1 17:1 21:1 27:1 154:1 186:1 216:1 303:1 428:1 809:1 934:1 # ataxie d'un membre
15:1 17:1 33:1 35:1 49:1 55:1 64:1 69:1 77:1 104:1 110:2 114:1 194:1 202:1 247:1 256:1 572:1 609:1 693:1 712:1 869:1 935:1 # appendice vermiforme
2:1 3:2 4:1 10:1 13:1 18:1 19:1 28:1 41:1 51:1 70:1 71:1 76:1 84:1 121:1 150:1 158:1 194:1 295:1 304:1 324:1 407:1 612:1 693:1 699:1 710:1 724:1 909:1 918:1 # altérations de l'appétit
3:1 15:1 16:1 17:1 28:1 34:1 41:1 80:1 87:1 89:1 121:1 171:1 194:1 211:1 324:1 414:1 449:1 508:1 545:1 693:1 710:1 724:1 742:1 778:1 871:1 892:1 896:1 929:1 # appétit augmenté sai
3:1 4:1 14:1 16:1 35:1 42:1 79:1 85:1 92:1 93:1 116:1 188:1 194:1 231:1 253:1 277:1 279:1 585:1 693:1 947:1 # appareils orthodontiques
3:1 4:1 9:1 13:2 18:1 19:1 28:1 29:1 31:1 44:1 45:1 51:1 56:1 69:1 70:1 71:1 76:1 80:1 84:1 148:1 150:1 158:1 168:1 194:1 225:1 295:1 322:1 407:1 544:1 693:1 699:1 717:1 909:1 918:1 960:1 # macération au site d'application
1:1 2:1 3:1 5:1 13:2 16:1 25:1 29:1 31:1 56:1 69:1 80:1 81:1 84:1 102:1 133:1 148:1 194:1 203:1 254:1 316:1 322:1 528:1 693:1 717:1 977:1 # desquamation au point d'application
5:1 11:1 18:1 21:1 24:1 32:1 54:1 83:1 95:1 119:1 194:1 199:1 223:1 308:1 335:1 428:1 664:1 # apraxie gestuelle
12:1 18:1 21:1 24:1 25:1 38:1 40:1 44:1 46:1 54:1 57:1 62:1 109:1 194:1 215:1 312:1 428:1 590:1 755:1 # apraxie classique
1:1 6:1 25:1 26:1 35:1 52:1 81:1 194:1 430:1 763:1 977:1 # aquaporine-2
8:1 10:1 56:1 65:1 320:1 446:1 732:1 # canal aqp3
9:1 17:1 20:1 22:1 23:2 24:1 25:1 28:1 46:1 67:1 68:1 98:1 168:1 292:1 340:1 357:1 370:1 371:1 374:1 546:1 567:1 649:1 886:1 # fuite d'humeur aqueuse
1:1 5:1 6:1 7:2 8:1 15:1 17:1 22:1 37:1 44:2 73:2 80:1 104:2 113:1 123:1 152:1 170:2 176:1 197:1 198:1 230:1 235:1 251:2 278:1 289:1 323:1 344:2 352:1 354:1 365:1 390:1 395:2 460:1 479:1 482:1 489:1 492:1 496:1 497:1 500:1 502:1 503:1 505:1 506:1 507:1 509:1 557:1 558:1 670:1 784:1 801:1 834:1 882:1 961:1 # sia (syndrome d'insensibilité aux androgènes)
2:1 5:1 8:1 39:1 43:1 45:1 47:1 66:1 69:1 87:1 97:1 129:1 133:1 281:1 337:1 373:1 517:1 533:1 666:1 852:1 914:1 969:1 # acides éicosanoïques
10:1 18:1 21:1 29:1 42:1 246:1 347:1 753:1 766:1 # aralie
36:1 42:1 67:1 124:1 159:1 306:1 307:1 346:1 350:1 440:1 442:1 484:1 539:1 768:1 # arbovirus
5:1 6:2 15:1 35:1 39:1 45:1 59:1 142:1 152:1 176:1 199:1 230:1 263:1 325:1 541:1 675:1 911:1 946:1 # corynebacterium pyogenes
7:1 17:1 37:2 42:1 47:1 72:2 88:1 105:1 123:1 132:1 235:1 252:1 257:1 263:1 265:1 392:1 458:1 566:1 839:1 932:1 966:1 # chromosomes d'archéobactérie
8:2 29:2 42:1 56:1 69:1 72:1 95:2 96:1 130:2 199:2 252:1 322:1 424:2 458:1 901:1 # angelica archangelica
2:1 7:1 14:1 34:1 36:1 56:1 86:1 99:1 100:1 107:1 186:1 864:1 972:1 # aire de broca
14:1 34:1 36:1 42:1 50:1 65:1 86:1 100:1 107:1 111:1 736:1 907:1 925:1 # arénaire
1:2 5:1 6:1 14:1 40:1 42:1 44:1 52:1 54:1 63:1 78:1 105:1 109:1 128:1 192:1 196:1 518:1 590:1 656:1 667:1 866:1 868:1 # arginine vasopressine
40:1 42:1 44:1 97:1 156:1 161:1 207:1 518:1 898:1 # argasidés
6:1 26:1 29:2 42:1 75:1 113:2 122:1 131:1 202:1 207:1 216:1 247:1 279:1 462:1 579:1 827:1 923:1 # ligaria cuneifolia
14:1 15:1 42:2 65:1 98:1 159:1 247:1 348:1 # bufo arenarum
1:1 15:1 28:1 42:1 43:1 47:1 66:1 69:1 128:1 156:1 163:1 200:1 242:1 284:1 375:1 518:1 806:1 828:1 927:1 953:1 # déficit en arginosuccinase
4:2 12:1 19:1 22:1 33:1 40:1 42:1 51:1 58:1 63:1 140:1 143:1 214:1 312:1 339:1 438:1 518:1 777:1 994:1 # lasers argon ionisé
2:1 14:1 27:1 28:1 33:1 34:1 36:1 49:1 50:1 59:1 69:1 70:1 93:1 100:1 116:1 128:1 132:1 409:1 411:1 456:1 571:1 598:1 610:1 617:1 824:1 846:1 987:1 990:1 # ictère héréditaire de gilbert
13:1 22:1 29:1 31:1 33:1 60:1 116:1 146:1 156:1 161:1 215:1 254:1 610:1 # climat du désert
14:1 17:1 20:1 21:1 23:1 26:1 68:1 70:1 154:1 186:1 200:1 264:1 303:1 324:1 447:1 480:1 847:1 934:1 # membre supérieur
42:1 56:1 63:1 69:1 322:1 495:1 # arnica
3:1 7:2 13:1 24:1 25:1 31:1 37:1 38:1 42:2 46:1 56:1 57:1 62:1 84:1 99:1 118:1 170:1 204:1 221:1 227:1 235:1 251:1 254:1 267:1 348:1 441:1 513:1 528:1 607:1 631:1 677:1 706:1 729:1 768:1 788:1 864:1 919:1 933:1 972:1 # hydrocarbures aromatiques
4:1 7:1 14:1 36:1 42:1 43:1 63:1 86:1 113:1 203:1 339:1 501:1 # aronia noire
7:1 22:1 35:1 50:1 64:1 69:1 106:1 144:1 161:1 379:1 830:1 # microréseaux d'adn
10:1 11:1 21:1 27:1 42:1 64:1 85:1 108:1 164:1 247:1 272:1 293:1 325:1 385:1 451:1 619:1 # arythmie foetale
3:1 4:2 6:1 19:1 21:1 42:1 51:1 59:1 64:1 71:1 76:1 85:1 90:1 169:1 213:1 270:1 272:1 276:1 301:1 325:1 451:1 616:1 782:1 829:1 992:1 # arythmie jonctionnelle
37:1 39:1 42:1 47:1 63:1 81:1 111:1 135:1 140:1 161:2 214:2 302:1 394:1 510:1 718:1 769:1 812:1 # composés arséniés
6:1 22:1 37:1 39:1 42:1 58:1 88:1 110:1 203:1 216:1 245:1 287:1 394:1 # armoise commune
3:1 10:1 11:1 14:1 20:1 21:1 23:1 26:1 32:1 41:1 42:1 47:1 68:1 70:1 81:1 108:1 113:1 116:1 209:1 264:1 278:1 304:1 447:1 476:1 486:1 510:1 598:1 650:1 668:1 824:1 880:1 990:1 # artère tibiale postérieure
3:1 9:1 10:1 11:1 13:1 21:1 26:1 31:2 33:1 35:1 42:1 83:1 84:1 95:1 110:1 116:1 126:1 223:1 247:1 254:1 256:1 290:1 335:1 381:1 431:1 447:1 486:1 528:1 664:1 665:1 712:1 935:1 # malformation arterielle
10:1 12:2 14:1 21:1 26:2 31:1 33:2 34:1 36:1 38:1 40:1 48:1 49:1 53:1 77:1 86:1 100:1 106:1 107:1 126:1 131:1 189:1 192:1 210:1 229:1 232:1 237:1 248:1 274:1 286:1 329:1 331:1 345:1 349:1 361:1 368:1 376:1 406:1 555:1 586:1 595:1 596:1 621:1 624:1 632:1 633:1 642:1 644:1 645:1 647:1 654:1 681:1 774:1 # maladie vasculaire peripherique
5:2 14:2 29:1 34:1 36:1 42:1 66:1 86:1 93:1 100:1 107:1 113:1 116:1 196:2 486:1 574:1 598:1 608:1 696:1 824:1 923:1 990:1 # artères ciliaires
5:2 9:1 10:1 11:1 14:1 18:1 35:1 42:1 81:1 108:1 116:1 135:1 154:1 157:1 196:1 347:1 486:1 598:1 763:1 818:1 824:1 874:1 945:1 990:1 # artères temporales
4:1 7:2 13:1 15:1 21:1 26:1 35:1 39:1 42:1 47:1 65:1 70:1 85:1 132:1 189:1 208:1 215:1 319:1 447:1 448:1 501:1 535:1 541:1 599:1 662:1 827:1 922:1 # athérosclérose coronarienne
2:1 7:1 9:1 11:1 19:1 22:1 26:1 32:1 33:1 37:1 42:1 47:1 48:1 58:1 85:1 114:1 116:1 119:1 235:1 242:1 243:1 265:1 279:1 282:1 303:1 307:1 392:1 431:1 486:1 539:1 565:1 665:1 731:1 966:1 # thrombose de fistule arterioveine
10:1 11:1 14:1 32:1 41:1 42:1 43:1 47:1 50:1 65:1 108:1 111:2 116:1 117:1 214:1 320:1 486:1 598:1 650:1 680:1 776:1 824:1 927:1 990:1 # artère rénale sténosée
4:1 11:1 19:1 21:1 26:1 41:1 42:1 44:1 51:1 70:1 83:1 95:1 116:1 161:1 208:1 223:1 264:1 304:1 330:1 335:1 399:1 447:1 469:1 486:1 664:1 668:1 # lésion artérielle
1:1 6:1 9:2 11:1 12:1 26:1 28:2 39:1 42:2 60:1 75:1 79:1 83:1 85:1 104:1 116:1 139:1 168:2 265:1 277:1 289:1 292:1 354:1 365:1 486:1 558:1 670:1 704:1 731:1 835:1 949:1 # arthrite induite par le collagène
9:1 10:1 18:1 26:1 28:1 29:1 42:1 58:1 70:1 85:1 111:1 116:1 162:1 168:1 214:1 246:1 260:1 265:1 347:1 382:1 407:1 486:1 704:1 731:1 777:1 # arthrite généralisée
1:1 9:1 16:1 26:1 28:1 34:1 38:1 42:1 64:1 85:2 87:1 95:1 103:1 116:1 168:1 210:1 258:1 265:1 316:1 449:1 485:1 486:1 704:1 731:1 821:1 # arthrite helminthique sai
1:1 3:1 4:1 9:1 21:1 23:1 26:1 28:1 42:1 43:1 50:1 54:1 58:1 59:1 66:1 67:1 85:1 101:1 116:1 117:1 127:1 168:1 169:1 214:1 218:1 219:1 220:1 259:1 265:1 314:1 364:1 388:1 401:1 443:1 486:1 523:1 536:1 552:1 553:1 559:1 560:1 567:1 573:1 582:1 588:1 589:1 593:1 704:1 731:1 777:1 915:1 # arthrite infectieuse non précisée
9:1 24:1 25:1 26:1 28:1 38:1 42:1 46:1 57:1 62:1 85:1 116:1 141:1 151:1 168:1 265:1 480:1 486:1 704:1 731:1 # arthrite lupique
3:1 9:1 12:1 34:1 36:1 42:1 48:1 69:1 91:1 100:1 116:1 131:1 226:1 229:1 237:1 248:1 274:1 331:1 349:1 406:1 438:1 455:1 486:1 522:1 555:1 592:1 595:1 623:1 661:1 985:1 # goutte articulaire
3:1 7:1 13:2 25:1 26:1 35:1 38:1 42:1 57:1 78:1 79:1 84:1 85:2 105:1 113:1 116:1 204:1 221:1 265:1 305:1 311:1 367:1 392:1 486:1 535:1 602:1 691:1 706:1 729:1 731:1 764:1 780:1 # arthropathie psoriatique
2:2 5:1 7:1 23:1 37:1 39:1 42:1 47:1 78:1 81:2 85:1 116:1 133:1 135:1 161:1 197:1 214:1 231:1 265:1 311:1 392:1 394:1 486:1 510:1 718:1 731:1 812:1 976:1 # yeux composés des arthropodes
3:2 12:2 34:1 36:1 42:2 48:1 56:1 69:1 93:1 100:1 116:2 131:1 139:1 199:1 229:1 237:1 248:1 267:1 274:1 331:1 349:1 406:1 455:1 486:2 522:1 555:1 592:1 595:1 623:2 757:1 985:1 # cartilage articulaire
3:2 7:1 12:1 13:1 29:1 42:1 45:1 48:1 69:1 84:1 87:1 93:1 113:1 116:1 131:1 144:1 203:1 229:1 237:1 406:1 455:1 486:1 522:1 532:1 574:1 592:1 623:1 830:1 923:1 985:1 # articulation sacroiliaque
1:2 3:1 9:1 14:1 20:1 21:1 26:1 33:1 34:1 36:1 42:1 53:1 59:1 65:1 66:1 69:1 86:1 90:1 95:1 100:1 103:1 107:1 116:1 145:1 202:1 233:1 242:1 313:1 430:1 431:1 444:1 486:1 587:1 618:1 623:1 636:1 736:1 828:1 907:1 925:1 953:1 # sphincter urinaire artificiel
2:1 7:1 15:1 22:1 43:1 54:1 61:1 85:1 91:1 94:1 115:1 136:1 199:1 911:1 974:1 # prothèse de genou
3:1 4:1 9:1 12:1 13:1 14:1 15:1 16:1 23:1 34:1 36:1 48:1 65:1 86:1 88:1 89:1 93:1 100:1 107:1 114:1 125:1 253:1 283:1 494:1 519:1 532:1 599:1 736:1 821:1 907:1 925:1 # ventilateurs pulmonaires
2:1 5:1 14:1 20:1 27:1 72:1 91:1 96:1 102:1 133:1 135:1 164:1 305:1 307:1 310:1 387:1 901:1 # tabouret des champs
15:1 22:1 42:1 63:1 69:1 140:1 882:1 # arsenic
15:1 28:1 66:1 69:1 124:1 156:1 242:1 426:2 806:1 828:1 953:1 # déficit en fviii
1:1 15:1 16:1 22:1 27:1 28:1 40:1 42:1 43:1 47:1 66:1 69:1 85:1 121:1 128:1 132:1 143:1 156:1 163:1 198:1 200:1 230:1 242:1 284:1 323:1 375:1 518:1 640:1 684:1 806:1 828:1 922:1 927:1 953:1 # déficit en arginosuccinate synthétase
8:1 9:1 16:1 64:1 102:1 113:1 120:1 262:1 452:1 844:1 # amiante
19:1 26:1 40:1 42:1 47:1 49:1 56:1 97:1 189:1 267:1 716:1 827:1 951:1 # ascaridiose
3:1 8:1 9:1 14:1 15:1 16:1 20:1 24:1 25:1 35:1 38:1 40:1 46:1 55:1 57:1 62:1 104:1 112:1 116:1 119:1 120:1 159:1 189:1 204:1 221:1 227:1 236:1 262:1 387:1 480:1 585:1 609:1 623:1 702:1 831:1 844:1 # rupture aortique ascendante
40:1 49:1 66:1 97:1 113:1 189:1 533:1 716:1 734:1 # ascidia
2:1 9:1 25:1 28:1 29:1 38:1 40:1 57:1 66:1 97:1 168:1 189:1 281:1 292:1 845:1 967:1 # liquide d'ascite
2:1 40:1 106:1 113:1 151:1 173:1 189:1 208:1 215:1 924:1 # asclépiade
5:1 8:1 14:1 15:1 24:1 25:1 38:1 46:1 55:1 56:1 57:1 62:1 63:1 75:1 104:1 170:1 196:1 344:1 446:1 514:1 561:1 591:1 606:1 609:1 625:1 841:1 # cendres volcaniques
96:1 310:1 348:1 # habu
1:1 6:1 18:1 40:1 42:1 52:1 79:1 128:1 139:1 145:1 277:1 639:1 766:1 912:1 # asparagine
8:1 9:1 12:1 16:1 18:1 40:1 42:1 67:1 79:1 120:1 139:1 145:1 148:1 262:1 277:1 291:1 372:1 547:1 766:1 844:1 912:1 # asparagus (plante)
1:2 8:1 9:1 13:1 18:1 27:1 30:1 40:1 42:1 43:1 49:1 61:1 64:2 73:1 79:1 102:1 116:1 117:1 145:1 146:1 183:1 239:1 244:1 258:2 277:1 283:1 284:1 299:1 452:1 463:1 486:1 490:1 521:1 534:1 562:1 692:1 786:1 815:1 965:1 # aspartate aminotransférase diminuée
2:1 9:1 13:1 27:1 40:1 42:1 49:1 79:1 98:1 105:1 116:1 145:1 231:1 277:1 283:1 421:1 486:1 490:1 855:1 # aspartate de sodium
2:1 8:2 10:1 12:1 21:1 31:1 49:1 56:1 65:1 106:1 116:1 126:1 176:1 192:1 207:1 307:1 328:1 345:1 361:1 376:1 446:1 586:1 596:1 606:1 621:1 624:1 632:1 633:1 642:1 644:1 645:1 647:1 654:1 732:1 # maladie de canavan-von bogaërt
2:1 3:2 15:1 24:1 25:1 38:1 40:1 42:1 45:1 46:1 57:1 62:1 66:1 77:1 78:1 79:1 97:2 104:1 112:1 116:1 138:1 145:1 188:1 204:1 221:1 227:1 238:1 277:1 281:1 486:1 517:1 533:1 609:1 623:1 626:1 914:1 928:1 969:1 # endopeptidases à acide aspartique
8:1 10:1 11:1 21:1 27:1 43:1 108:1 164:1 247:1 269:1 293:1 337:1 385:1 428:1 619:1 895:1 # anoxie foetale
33:1 40:1 47:1 77:1 97:1 145:2 151:1 188:1 329:1 531:1 # aspidosperma
5:1 8:1 10:1 19:1 21:2 29:1 31:1 37:1 40:2 42:1 43:1 49:1 56:1 63:1 111:1 114:1 126:1 127:1 145:1 148:1 189:1 192:1 208:1 246:1 267:1 302:1 328:1 337:1 351:1 360:1 457:1 498:1 513:1 539:1 594:1 735:1 753:1 779:1 951:1 973:1 # asplénie avec anomalies cardiovasculaires
2:1 8:1 12:1 13:1 16:1 18:1 27:1 32:1 35:1 36:1 40:1 44:1 58:1 74:1 109:1 120:1 203:1 271:1 295:1 307:1 310:1 341:1 464:1 474:1 565:1 590:1 725:1 755:1 945:1 # assistants de laboratoire
13:1 21:1 24:1 25:1 26:1 27:1 32:1 38:1 41:1 46:1 57:1 62:1 70:1 118:1 206:1 264:1 304:1 428:1 600:1 650:1 668:1 774:1 809:1 819:1 865:1 # ataxie hystérique
32:1 40:1 43:1 47:1 77:1 85:1 111:1 132:1 145:1 420:1 531:1 680:1 922:1 927:1 # asthénospermie
1:1 17:1 25:1 26:1 30:1 32:1 40:1 73:1 85:1 268:1 297:1 420:1 430:1 801:1 # asthme extrinsèque
2:1 3:1 10:1 13:2 25:1 27:1 31:2 32:1 38:1 40:1 57:1 84:1 85:1 126:1 164:1 204:1 221:1 254:1 420:1 490:1 528:1 706:1 729:1 # etat de mal asthmatique
4:2 7:1 30:1 32:1 37:1 38:1 39:1 40:1 43:1 55:1 64:1 90:1 112:1 138:1 205:1 238:1 271:1 285:1 294:1 298:1 343:1 351:1 369:1 420:1 501:1 782:1 939:1 # concepts astronomiques
4:1 7:1 30:1 32:1 39:1 40:1 44:1 53:1 55:1 78:1 90:1 112:1 118:1 138:1 205:1 206:1 238:1 271:1 285:1 294:1 298:1 300:1 311:1 343:1 369:1 420:1 719:1 782:1 820:1 930:1 # concepts astrophysiques
13:1 20:1 26:2 31:1 32:1 37:1 40:1 41:1 42:1 45:1 47:1 59:1 70:1 74:1 79:1 81:1 98:1 112:1 116:1 119:1 135:1 142:1 198:1 254:1 263:1 264:1 273:1 277:1 304:1 327:1 421:1 476:1 486:1 488:1 510:1 513:1 636:1 668:1 938:1 946:1 # bactériurie asymptomatique postpartum
2:1 13:1 15:1 27:1 36:1 43:1 106:1 124:1 306:1 539:1 809:1 991:1 # atadenovirus
2:1 3:1 8:1 9:2 12:1 13:1 18:1 20:2 23:2 26:1 30:1 45:2 59:2 68:2 73:1 112:1 125:2 142:2 144:1 147:2 169:1 174:1 183:1 189:1 191:1 192:1 232:1 239:1 283:1 299:1 313:1 355:1 358:1 425:1 427:1 436:1 463:1 466:1 467:1 471:1 472:1 475:1 521:1 534:1 570:1 613:1 # facteur-6 activateur de la transcription
3:2 8:1 12:2 13:2 16:1 42:1 48:1 69:1 74:1 84:1 116:1 120:1 131:1 229:1 237:1 261:1 406:1 455:1 486:1 522:1 532:1 547:1 550:1 592:1 623:1 985:1 # articulation atlanto-axoïdienne
4:1 5:1 13:1 14:2 16:1 30:1 39:1 47:1 53:1 72:1 88:1 96:1 102:1 145:1 186:1 196:1 208:1 298:1 303:1 531:1 569:1 587:1 598:1 701:1 901:1 990:1 # chambres à atmosphère contrôlé
5:2 13:1 24:1 25:1 37:2 38:1 46:1 57:1 62:1 64:1 74:1 228:1 280:1 296:1 303:1 307:1 456:1 464:1 938:1 939:1 986:1 # bombes atomiques
2:1 5:1 7:1 9:1 13:1 15:1 22:1 40:1 54:1 61:1 77:1 94:1 104:1 115:1 136:1 138:1 143:1 379:1 487:1 609:1 899:1 # atp-dependent proteases
7:1 8:1 9:1 12:2 16:1 20:1 23:1 35:1 39:1 40:1 45:1 59:1 68:1 72:1 78:1 82:1 91:1 120:1 125:1 142:1 147:1 148:2 174:1 311:1 312:1 313:1 355:1 358:1 372:2 425:1 427:1 436:1 450:1 466:1 467:1 471:1 472:1 475:1 480:1 547:1 758:1 759:1 988:1 # facteur couplant-1 chloroplastique
2:1 5:2 6:1 8:1 13:1 21:1 30:1 44:1 50:1 72:1 92:1 133:1 152:1 161:1 469:1 470:1 527:1 873:1 # atrésie des choanes
4:1 10:2 11:1 13:1 21:1 27:1 28:1 30:1 39:1 44:1 50:1 60:1 63:1 65:1 108:1 111:2 130:1 156:1 161:1 231:1 260:1 293:1 298:1 302:1 315:1 320:1 382:1 409:1 469:1 470:1 689:1 749:1 776:1 856:1 872:1 876:1 900:1 941:1 1001:1# atrésie duodénale congénitale
2:1 4:2 10:2 12:1 13:1 14:1 21:1 27:1 28:1 30:1 34:1 36:1 39:1 44:1 48:1 50:1 63:1 65:1 86:1 88:1 100:1 107:1 111:1 114:1 130:1 161:1 192:1 260:1 293:1 298:1 302:1 315:1 382:1 409:1 469:1 470:1 494:1 519:1 599:1 689:1 736:1 749:1 821:1 856:1 872:1 876:1 900:1 907:1 925:1 941:1 1001:1# atrésie congénitale de la valve pulmonaire
10:1 11:1 13:1 14:1 21:1 27:1 30:1 44:1 50:1 59:1 108:1 127:1 161:1 259:1 293:1 469:1 470:1 619:1 # atrésie rectale
13:1 24:1 25:1 26:1 30:1 42:1 46:1 49:1 56:1 98:1 113:1 267:1 297:1 360:1 421:1 734:1 735:1 779:1 855:1 973:1 # atrium cardiaque
3:1 12:1 13:1 15:1 16:1 17:1 20:1 26:1 27:1 34:1 36:1 48:1 69:1 72:1 80:3 84:1 89:1 100:1 131:1 163:1 171:1 207:1 210:1 211:1 229:1 237:1 248:1 274:1 331:1 349:1 406:1 414:1 490:1 491:1 508:1 522:1 540:1 555:1 592:1 595:1 636:1 742:1 787:1 871:1 892:1 896:1 926:1 929:1 959:1 985:1 # augmentation auriculaire gauche
3:1 7:1 9:1 12:1 20:1 26:1 32:1 33:1 34:1 36:1 38:1 42:1 48:1 69:1 79:1 80:1 100:1 131:1 141:1 204:1 206:1 226:1 229:1 237:1 248:1 269:1 274:1 277:1 331:1 349:1 386:1 406:1 431:1 491:1 522:1 555:1 592:1 595:1 600:1 636:1 661:1 682:1 695:1 789:1 985:1 # flutter auriculaire paroxystique
20:1 23:1 26:1 43:1 48:1 69:1 80:1 82:1 131:1 237:1 261:1 385:1 491:1 522:1 592:1 636:1 883:1 962:1 # noeud auriculo-ventriculaire
82:1 99:1 222:1 328:1 # bloc av
14:1 34:1 36:1 44:1 48:1 53:1 58:2 85:1 86:1 100:1 103:1 107:1 263:1 348:1 485:1 963:1 # phthisis bulbaire
7:1 30:1 53:1 61:1 78:1 102:1 103:1 205:1 300:1 311:1 326:1 444:1 675:1 719:1 820:1 838:1 # amyotrophies
1:1 3:1 6:1 7:1 13:1 15:1 21:2 30:1 50:1 53:1 63:1 78:1 103:1 121:1 205:1 213:1 300:1 301:1 311:1 319:1 402:1 439:1 444:1 594:1 658:1 667:1 710:1 719:1 722:1 820:1 838:1 853:1 854:1 887:1 # atrophie rétinienne
4:1 5:1 6:1 13:1 14:1 26:1 30:1 32:1 33:1 63:1 74:1 111:1 113:1 122:1 156:1 189:1 196:1 260:1 297:1 339:1 369:1 382:1 464:1 468:1 # dégénerescence striatonigrique
2:1 7:1 13:1 15:1 16:1 17:1 30:1 33:1 47:1 53:1 74:1 78:1 89:1 92:1 122:1 151:1 171:1 200:1 205:1 211:1 231:1 249:1 300:1 311:1 414:1 719:1 742:1 820:1 871:1 897:1 929:1 # atrophoderma pigmentosum
7:1 10:1 11:1 13:1 21:1 30:1 50:1 53:1 65:1 78:1 103:1 108:1 111:1 205:1 300:1 311:1 320:1 402:1 444:1 719:1 776:1 820:1 838:1 # atrophie rénale
2:1 7:2 9:1 12:1 13:2 21:1 27:1 30:1 32:1 47:1 53:1 54:1 78:1 94:1 103:1 205:1 283:1 300:1 311:1 341:1 402:1 444:1 448:1 476:1 490:1 719:1 820:1 838:1 # atrophie de la prostate
7:1 13:1 21:1 22:2 23:1 30:1 47:1 53:1 67:1 78:1 103:1 109:1 205:1 300:1 311:1 402:1 444:1 546:1 567:1 604:1 649:1 719:1 820:1 838:1 # atrophie osseuse
2:1 7:1 8:1 12:1 13:1 19:1 21:1 30:1 45:1 53:1 56:1 66:1 78:1 91:1 103:1 104:1 174:1 188:1 189:1 194:1 205:1 261:1 300:1 311:1 355:1 402:1 444:1 517:1 547:1 719:1 784:1 820:1 838:1 899:1 # atrophie facio-scapulo-humérale de landouzy-déjerine
7:1 10:1 11:1 13:1 14:1 18:1 21:1 30:1 33:1 53:1 55:1 78:1 103:1 108:1 186:1 205:1 300:1 311:1 347:1 402:1 444:1 698:1 719:1 818:1 820:1 838:1 955:1 # atrophie cerebrale
2:1 3:1 4:1 6:1 13:1 28:1 33:1 60:1 77:1 95:1 105:1 119:1 140:1 213:1 301:1 329:1 616:1 661:1 724:1 829:1 903:1 962:1 994:1 # attitude du personnel
13:1 18:1 26:1 38:1 41:1 42:1 45:1 56:1 58:1 59:1 70:1 75:1 79:1 82:1 85:1 92:1 128:1 142:1 176:1 264:1 267:1 304:1 367:1 445:1 535:1 668:1 672:1 691:1 727:1 766:1 917:1 964:1 979:1 996:1 # caractéristiques pathologiques
5:3 9:2 12:1 13:1 15:1 16:1 22:1 24:2 25:2 38:1 46:2 50:1 54:1 57:1 62:1 89:1 134:1 148:1 151:1 161:1 164:1 224:1 228:1 234:2 262:1 280:1 296:1 372:1 588:1 661:1 882:1 # plaquettes atypiques présentes
3:1 4:1 7:1 8:1 10:1 12:1 16:1 18:1 28:1 30:1 49:1 50:1 60:1 70:1 80:1 90:1 120:1 135:1 146:1 148:1 186:1 202:1 205:1 225:1 271:1 347:1 372:1 415:1 474:1 501:1 547:1 618:1 740:1 782:1 904:1 955:1 960:1 962:1 987:1 # implants auditifs du tronc cérébral
8:1 10:1 42:1 53:1 56:1 61:1 65:1 96:1 130:1 212:1 224:1 230:1 320:1 325:1 438:1 446:1 732:1 # canal pharyngotympanique
3:1 5:2 22:1 26:1 28:1 49:1 58:1 80:1 114:1 144:1 191:1 415:1 487:1 570:1 686:1 962:1 996:1 # crises auditives
5:1 10:1 12:1 21:1 31:1 49:1 80:1 106:1 126:1 345:1 361:1 376:1 586:1 596:1 621:1 624:1 632:1 633:1 642:1 644:1 645:1 647:1 654:1 # maladie d'aujeszky
14:1 20:1 23:1 36:1 67:1 80:1 124:1 159:1 306:1 346:1 387:1 442:1 567:1 # aureusvirus
4:1 12:1 20:1 26:1 34:1 36:1 48:1 69:1 79:1 80:1 82:1 83:1 93:1 100:1 124:1 131:1 229:1 237:1 248:1 274:1 328:1 331:1 349:1 406:1 491:1 522:1 555:1 592:1 595:1 628:1 636:1 985:1 # pavillon auriculaire
1:1 16:1 74:2 80:1 226:1 261:1 269:1 316:1 905:1 # auto-intoxication
1:2 3:2 4:1 5:2 13:1 14:2 16:1 18:1 19:2 25:1 26:1 28:1 30:1 36:1 44:2 47:1 51:1 54:1 71:1 73:1 81:1 84:1 109:1 114:2 127:1 145:1 150:1 151:1 191:1 196:2 295:1 297:1 316:1 328:1 330:1 389:1 399:1 415:1 430:1 510:1 544:1 569:1 570:1 590:1 656:1 686:1 699:1 801:1 909:1 999:1 # respiration avec pression positive intrinsèque
14:1 24:1 25:1 36:1 38:1 46:1 49:1 57:1 58:1 62:1 86:1 88:1 105:1 149:1 151:1 167:1 173:1 203:1 231:1 744:1 924:1 # mémoire épisodique
3:1 5:2 6:1 8:1 16:1 24:1 74:1 75:1 80:1 82:1 120:1 122:1 152:1 176:1 226:1 228:1 253:1 289:1 291:1 354:1 356:1 365:1 558:1 670:1 672:1 859:1 917:1 # antigènes autologues
21:1 53:1 74:1 78:1 80:1 96:1 128:1 139:1 212:1 226:1 300:1 601:1 639:1 # autophagie
9:1 20:1 23:1 45:1 59:1 68:1 125:1 142:1 147:1 174:1 313:1 355:1 358:1 425:1 427:1 436:1 466:1 467:1 471:1 472:1 475:1 970:1 # facteur xa
2:1 3:1 9:1 12:2 13:1 19:1 20:1 23:1 39:1 45:1 48:1 59:1 68:1 71:1 84:1 124:1 125:1 139:1 142:1 147:1 150:1 174:1 229:1 291:1 313:1 355:1 358:1 425:1 426:1 427:1 436:1 466:1 467:1 471:1 472:1 475:1 532:1 873:1 # facteur vii de la coagulation
3:1 10:1 13:1 31:2 35:1 84:1 110:1 126:1 247:1 254:1 256:1 290:1 381:1 493:1 528:1 712:1 935:1 # malformation a-v
15:1 36:1 65:1 67:1 114:1 124:1 159:1 306:1 328:2 346:1 350:1 440:1 442:1 484:1 # avenavirus
4:1 19:1 27:1 33:1 44:1 45:1 51:1 80:1 114:1 140:1 263:1 310:1 328:1 330:1 399:1 869:1 946:1 994:1 # aversion au tabac
4:1 12:1 14:1 22:1 29:1 34:1 36:1 40:1 63:1 83:1 86:1 88:1 93:2 100:1 107:1 113:1 143:1 248:1 274:1 286:1 339:1 428:1 494:1 574:1 628:1 835:1 923:1 # moniliase axillaire
2:2 15:1 16:1 58:1 89:1 428:1 991:1 # dent de l'axis
8:1 9:1 19:1 26:1 32:1 33:1 58:1 63:1 263:1 431:1 565:1 705:1 841:1 # banisteriopsis
4:1 7:1 20:1 37:1 39:2 47:1 81:1 91:1 135:1 161:1 214:1 394:1 493:1 501:1 510:1 690:1 718:1 733:1 812:1 # composés aza-couronnes
8:1 63:1 139:1 291:1 550:1 841:1 977:1 # 8-azaguanine
13:1 19:1 24:1 25:1 26:1 38:1 46:1 49:1 54:1 57:1 62:1 78:1 85:1 103:1 105:1 231:1 485:1 535:1 715:1 868:1 # azathioprine sodique
33:1 47:1 64:1 77:1 110:1 145:1 329:1 531:1 572:1 997:1 # azoospermie
6:1 11:1 23:1 85:1 118:1 121:1 149:1 222:1 255:1 289:1 354:1 377:1 403:1 697:1 877:1 # bleu méthylène
17:1 34:1 37:1 53:1 87:1 92:1 123:1 135:1 172:1 249:1 273:1 449:1 488:1 524:1 526:1 629:1 641:1 646:1 714:1 720:1 745:1 760:1 # lymphome b sai
1:1 5:1 6:1 27:1 28:1 52:1 64:1 102:1 124:1 152:1 258:1 333:1 409:1 452:1 815:1 # vitamines b
13:1 18:1 30:1 45:1 61:1 72:1 74:1 92:1 183:1 263:1 445:1 527:1 # batrachotoxine b
1:1 26:1 43:1 77:1 78:1 138:1 186:1 242:1 278:1 284:1 430:1 # fibrinopeptide b
12:1 26:1 42:1 124:1 278:1 307:1 328:1 695:1 827:1 # ariboflavinose
3:1 4:1 13:1 18:1 19:1 20:2 26:1 42:1 43:1 50:1 54:1 58:1 71:1 79:1 81:1 84:1 91:2 105:1 109:1 150:1 173:1 277:1 295:1 332:1 588:1 699:1 713:1 766:1 909:1 996:1 # préparation pour nourrissons
8:1 10:1 12:1 14:1 20:1 36:1 81:1 86:1 91:1 203:1 263:1 345:1 547:1 740:1 # balançoires pour bébé
13:1 17:1 26:1 33:1 45:1 66:1 67:1 83:1 85:1 93:1 141:1 207:1 210:1 263:1 404:1 421:1 517:1 535:1 628:1 946:1 # bacillus megatherium
3:1 5:1 13:1 15:1 18:1 22:1 31:1 33:1 42:1 55:2 73:1 84:1 113:1 189:1 252:1 295:1 332:1 458:1 557:1 699:1 # serratia marcescens
19:1 26:1 41:1 45:1 53:2 59:1 70:1 78:1 103:1 142:1 263:1 264:1 300:1 304:1 444:1 668:1 795:1 946:1 # bactériophage phi-29
6:1 14:1 34:1 36:1 37:1 82:1 86:1 100:1 107:1 263:1 303:1 # gêne lombaire
14:2 20:1 34:1 36:1 37:1 48:1 82:1 86:1 91:1 100:1 107:1 141:1 247:1 263:1 303:1 387:1 # foulure lombaire
4:2 16:1 19:1 39:1 44:1 47:1 51:1 60:1 67:1 119:1 188:1 298:1 330:1 399:1 # contusion du dos
2:1 9:1 14:1 28:1 93:1 129:1 141:1 168:1 197:1 208:1 695:1 # iléite de reflux
2:1 8:1 21:1 22:1 23:1 26:1 31:1 34:1 36:1 41:1 45:1 59:1 67:1 70:1 72:1 96:1 100:1 130:1 142:1 199:1 263:1 264:1 304:1 424:1 447:1 546:1 567:1 649:1 668:1 901:1 946:1 # bactérie mangeuse de chair
1:1 9:1 14:1 15:2 16:1 21:1 26:1 33:1 41:1 45:1 59:1 70:2 142:1 213:1 262:1 263:1 264:1 304:1 316:1 319:1 431:1 447:1 635:1 658:1 668:1 709:1 747:1 854:1 946:1 # interférence bactérienne
3:1 5:1 6:1 8:1 16:1 120:1 122:1 152:1 253:1 289:1 354:1 356:1 365:1 558:1 670:1 859:1 # antigènes o
1:1 3:1 4:1 15:1 19:1 21:1 26:1 41:1 45:1 51:1 59:2 70:1 71:1 73:1 76:1 127:1 142:1 169:1 213:1 218:1 220:1 259:1 263:1 264:1 270:1 276:1 304:1 314:1 319:1 338:1 364:1 388:1 401:1 443:1 447:1 461:1 481:1 516:1 520:1 523:1 536:1 543:1 553:1 559:1 560:1 573:1 582:1 589:1 651:1 655:1 658:1 659:1 660:1 668:1 723:1 854:1 946:1 # infections bactériennes
19:1 26:1 41:1 45:1 53:1 59:1 70:1 78:1 142:1 263:1 264:1 300:1 304:1 668:1 946:1 # bactériophages
1:1 4:1 22:1 23:1 33:1 37:1 43:1 47:1 65:1 87:1 88:1 128:1 159:1 188:1 284:1 305:1 494:1 508:1 599:1 775:1 927:1 962:1 # pseudomonas aeruginosa
29:1 39:1 75:1 462:1 949:1 # e. coli
1:1 2:1 7:1 9:2 16:1 17:1 33:2 45:1 49:1 59:1 97:1 110:1 142:1 203:1 262:1 263:1 281:1 313:1 316:1 358:1 421:1 431:2 572:1 709:1 785:1 946:1 # bacteroides intermedius
6:1 7:1 9:1 33:1 35:1 45:1 53:1 59:1 67:1 78:1 92:1 105:1 127:1 142:1 144:1 159:1 249:1 257:1 263:1 300:1 311:1 313:1 358:1 431:1 820:1 830:1 913:1 946:1 # fusobacterium necrophorum
4:1 7:1 18:1 30:2 33:1 45:1 55:1 59:1 63:1 99:1 142:1 205:1 263:1 325:1 339:1 675:1 698:1 946:1 972:1 # bactrocera tryoni
2:1 8:1 12:1 16:1 33:1 95:1 114:1 120:1 135:1 146:1 148:1 263:1 271:1 372:1 474:1 547:1 775:1 798:1 904:1 # implants de baerveldt
3:1 8:1 10:1 12:1 16:1 19:1 49:1 97:1 120:1 253:1 263:1 345:1 356:1 547:1 716:1 928:1 951:1 # balantidiose
10:1 17:1 29:1 58:1 83:1 263:1 321:1 840:1 942:1 # ballisme
4:1 6:1 9:1 10:1 13:1 33:1 56:1 82:1 83:1 85:1 164:2 210:1 263:1 431:1 535:1 717:1 743:1 942:1 # catheter a ballonet
3:1 7:1 8:1 12:1 19:1 21:1 22:1 26:1 42:1 47:1 90:1 93:1 144:1 242:1 243:1 263:1 353:1 827:1 830:1 # filariose bancroftienne
2:1 7:1 8:1 12:1 14:1 34:1 36:1 86:1 90:1 93:1 100:1 107:1 144:1 242:1 248:1 263:1 274:1 286:1 353:1 830:1 # filaire de bancroft
2:1 3:1 5:1 8:1 19:1 24:1 25:1 38:1 46:1 57:1 61:1 62:1 63:1 102:1 104:1 133:1 204:1 221:1 227:1 263:1 784:1 # bandes amniotiques
8:1 27:1 39:1 49:1 61:1 69:1 104:1 263:1 784:1 852:1 # bandicota
2:1 5:2 8:1 23:1 24:1 25:1 46:1 133:1 197:1 228:1 263:1 280:1 976:1 # banques des yeux
1:1 2:2 5:1 6:1 7:1 9:2 12:1 13:1 16:1 17:1 19:1 20:1 22:1 23:1 29:1 35:1 38:1 47:1 50:1 68:1 75:1 82:1 128:1 172:1 176:1 234:1 243:1 262:1 273:1 279:1 307:1 316:1 318:1 332:1 422:1 524:1 661:1 672:1 709:1 727:1 733:1 881:1 917:1 920:1 943:1 957:1 980:1 # atteintes neurologiques de la borréliose de lyme
10:1 31:1 45:1 103:1 113:1 122:1 126:1 151:1 556:1 739:1 # malpighiaceae
6:1 37:1 39:1 42:2 50:1 117:1 216:1 245:1 263:2 287:1 394:1 768:1 # barbarée commune
15:1 20:1 21:2 33:1 36:1 42:1 72:1 103:1 128:1 159:1 209:1 263:1 319:1 346:1 518:1 601:1 634:1 768:1 # chirurgien barbier
20:1 26:1 28:1 38:1 42:1 119:1 209:1 263:1 636:1 702:1 768:1 774:1 # barbituriques
1:1 3:1 4:2 6:1 12:1 19:1 42:1 51:1 59:1 71:1 73:1 74:1 76:1 83:1 95:1 116:1 127:1 169:1 218:1 220:1 223:1 259:1 263:1 270:1 276:1 314:1 338:1 364:1 388:1 401:1 443:1 461:1 481:1 486:1 516:1 520:1 523:1 536:1 543:1 553:1 559:1 560:1 573:1 582:1 589:1 651:1 655:1 659:1 660:1 723:1 743:1 835:1 903:1 # infections à bartonellaceae
4:1 6:1 12:1 29:1 35:1 42:1 45:1 66:1 74:1 83:2 93:1 95:1 116:1 202:1 223:1 247:1 263:2 486:1 517:1 628:1 712:1 743:1 835:1 903:1 946:1 # bartonella bacilliformis
1:1 17:1 37:1 40:1 42:1 43:1 55:1 56:1 66:1 83:1 95:1 105:1 123:1 141:1 223:1 252:1 261:1 263:1 267:1 284:1 351:1 362:1 404:1 458:1 465:1 549:1 577:1 583:1 678:1 690:1 730:1 752:1 761:1 767:1 791:1 796:1 800:1 805:1 810:1 811:1 813:1 814:1 823:1 843:1 848:1 849:1 850:1 860:1 861:1 862:1 863:1 # carcinome baso-cellulaire
1:1 2:2 4:1 5:1 8:1 12:1 19:1 22:1 29:1 40:1 42:1 51:1 59:1 67:1 73:1 119:1 130:1 133:1 143:1 174:1 207:1 217:1 220:1 252:1 263:1 314:1 338:1 424:1 458:1 543:1 971:1 # infarctus des ganglions de la base
2:1 6:1 12:1 14:1 18:1 20:1 22:1 40:1 45:1 59:1 60:1 119:1 142:1 143:1 144:1 263:1 387:1 445:1 605:1 702:1 971:1 979:1 # fracture de la base du crâne
2:1 5:1 10:2 11:1 22:1 40:1 83:2 143:1 157:1 263:3 335:1 942:2 # balles de baseball
29:1 40:1 44:1 69:1 93:1 263:1 574:1 898:1 # basilic
1:1 2:1 5:1 11:1 15:1 16:1 20:1 27:1 40:1 49:1 53:1 55:1 64:1 78:1 81:1 89:1 91:1 93:1 103:1 105:1 139:1 146:1 157:1 244:1 252:1 258:1 263:1 300:1 444:1 540:1 562:1 692:1 786:1 838:1 926:1 954:1 965:1 # pourcentage de basophiles diminué
5:1 11:1 40:1 53:1 75:1 78:1 81:1 93:1 103:1 105:1 157:1 163:1 172:1 208:1 215:1 230:1 244:1 263:1 300:1 444:1 453:1 707:1 781:1 838:1 954:1 # polynucléaires basophiles
3:1 5:1 8:1 11:1 12:1 13:1 18:1 19:1 40:1 48:1 53:1 71:1 78:1 84:1 93:1 103:1 105:1 150:1 157:1 201:1 229:1 239:1 244:1 263:1 300:1 444:1 477:1 532:1 838:1 954:1 # granulations basophiles
2:1 5:1 7:1 8:1 9:1 15:1 18:1 26:2 28:1 30:2 35:1 37:1 38:1 47:1 64:2 66:1 69:2 70:1 73:1 81:1 105:1 116:1 122:1 133:1 144:1 145:1 156:1 172:1 183:1 217:1 225:1 239:1 242:1 264:1 297:1 299:1 317:1 448:1 463:1 521:1 534:1 585:1 665:1 763:1 806:1 828:1 830:1 939:1 953:1 960:1 # déficit en transporteur microsomique des triglycérides
72:1 99:1 103:1 113:1 634:1 # kochia
8:1 12:1 40:1 74:1 75:1 104:1 200:1 226:1 263:1 547:1 784:1 # basutoland
13:1 81:1 85:1 118:2 134:1 263:1 385:1 473:1 535:1 877:1 # bathyhypoesthésie
2:1 6:1 11:1 13:1 44:1 122:1 263:1 336:1 512:1 568:1 581:1 661:1 # signe de battle
263:1 # bay-g-5421
8:1 63:1 113:1 263:1 841:1 # bazzania
2:1 13:1 18:1 72:1 91:1 105:1 163:1 210:1 271:1 295:1 787:1 799:1 # rats de souche bb
1:1 2:1 9:1 10:1 11:1 17:1 26:1 45:1 56:1 66:1 70:1 83:1 93:1 164:2 263:1 264:1 291:1 335:1 430:1 517:1 551:1 628:1 661:1 692:1 821:1 946:1 # bacille de calmette et guérin
1:1 6:1 7:1 41:1 52:1 54:1 61:1 94:1 115:1 129:1 136:1 153:1 155:1 160:1 165:1 166:1 175:1 177:1 178:1 179:1 180:1 181:1 182:1 184:1 187:1 190:1 193:1 195:1 215:1 # protéine bcl2l1
3:1 6:1 9:2 17:1 28:1 33:2 34:1 42:1 61:1 122:1 140:1 146:1 168:1 268:1 287:1 291:1 379:1 431:1 495:1 724:1 948:1 994:1 # otite externe (swimmers' ear) aiguë
26:2 39:1 41:1 42:2 61:1 69:1 79:1 96:1 173:1 277:1 491:1 827:2 852:1 # haricot tépari
9:1 18:1 22:1 30:1 32:1 40:1 47:1 67:1 79:1 80:1 81:1 183:1 268:1 476:1 510:1 546:1 705:1 770:1 # pause postextrasystolique
32:1 35:1 40:1 56:1 74:1 140:1 420:1 890:1 # castors
1:1 2:1 7:1 8:1 10:1 11:1 14:2 16:1 17:1 20:1 21:1 23:1 26:1 37:1 41:1 42:1 65:1 68:1 70:1 104:1 108:1 116:1 120:1 123:1 145:1 151:1 170:1 198:1 230:1 233:1 235:1 251:1 264:1 304:1 320:1 323:1 344:1 387:1 390:1 395:1 447:1 460:1 479:1 482:1 486:1 489:1 492:1 496:1 497:1 500:1 502:1 503:1 505:1 506:1 507:1 509:1 545:1 598:1 668:1 776:1 824:1 891:1 990:1 # syndrome de l'artère spinale antérieure
14:1 39:1 75:1 78:1 112:1 208:1 566:1 598:1 824:1 949:1 990:1 # coléoptères
2:1 8:1 9:1 15:1 17:1 35:1 37:1 39:1 55:1 77:1 81:1 90:1 104:1 116:1 135:1 154:1 156:1 173:1 236:1 285:1 353:1 393:1 394:1 542:1 585:1 609:1 665:1 718:1 763:1 812:1 831:1 # comportement de dépendance
2:1 5:1 7:1 9:2 11:1 13:1 17:1 20:1 30:1 33:1 35:1 37:1 39:1 77:1 81:1 91:1 116:2 119:1 135:1 154:1 157:1 205:1 222:1 263:1 275:1 283:1 329:1 377:1 393:1 394:1 499:1 564:1 585:1 610:1 614:1 620:1 627:1 638:1 648:1 663:1 665:1 671:1 673:1 674:1 676:1 679:1 702:1 718:1 763:1 768:1 812:1 # troubles de comportement perturbateur
2:1 4:1 7:2 8:1 9:1 11:1 13:1 17:1 28:1 37:1 42:1 43:1 44:1 50:1 54:1 55:1 58:1 66:1 73:1 78:1 79:1 85:2 101:1 104:1 116:1 123:1 164:1 168:1 170:1 198:1 214:1 219:1 230:1 235:1 236:1 251:1 265:1 299:1 311:1 323:1 344:1 367:1 390:1 392:1 395:1 456:1 460:1 479:1 482:1 486:1 489:1 492:1 496:1 497:1 500:1 502:1 503:1 505:1 506:1 507:1 509:1 535:1 544:1 552:1 588:1 593:1 602:1 691:1 731:1 764:1 777:1 780:1 831:1 915:1 # arthropathie dans le syndrome de behcet, site non précisé
1:1 26:1 33:1 90:1 279:1 430:1 456:1 # beijerinckiaceae
2:1 5:2 10:1 12:1 13:1 21:1 26:1 31:1 49:1 60:1 72:1 96:1 106:1 126:1 133:1 201:1 202:1 218:1 345:1 361:1 376:1 483:1 586:1 596:1 621:1 624:1 632:1 633:1 642:1 644:1 645:1 647:1 654:1 901:1 993:1 # maladie des griffes du chat
1:1 8:1 12:1 17:1 37:1 43:1 63:1 111:1 123:1 149:1 302:1 318:1 337:1 351:1 547:1 678:1 866:1 # mélanome bénin
2:1 5:2 6:1 11:1 14:1 15:1 17:1 22:1 26:1 30:1 58:1 63:1 111:1 122:1 144:1 152:1 154:2 171:1 222:1 302:1 303:1 336:1 377:1 393:1 478:1 487:1 512:1 568:1 581:1 934:1 996:1 # crises de tremblement bénignes
1:1 12:1 15:1 20:1 21:1 26:1 33:1 80:1 203:1 447:1 456:1 636:1 997:1 # laurier benzoin
2:1 8:1 11:1 23:1 30:1 79:1 134:1 222:1 325:1 377:1 403:1 # bleu de trypan
7:1 15:1 31:1 37:1 42:1 186:1 235:1 456:1 513:1 # benzbromarone
6:1 85:1 118:1 121:1 149:1 255:1 289:1 354:1 697:1 785:1 877:1 # méthylènedioxybenzènes
15:1 43:1 53:1 78:1 111:1 132:1 300:1 456:1 680:1 997:1 # benzophénones
3:1 5:1 20:1 24:2 25:2 38:2 46:2 49:1 50:1 57:2 62:2 85:1 103:1 113:1 121:1 204:1 221:1 227:1 228:1 280:1 296:1 421:1 485:1 710:1 853:1 # diurétiques thiaziques
15:1 63:1 111:1 255:1 302:1 324:1 456:1 556:1 # benzylpénicilline
2:1 15:1 37:1 39:1 47:1 81:1 102:1 135:1 161:1 214:1 255:1 287:1 394:1 456:1 510:1 550:1 718:1 812:1 884:1 983:1 # composés de benzyl-ammonium
1:1 2:1 3:2 4:1 6:1 12:1 19:1 37:1 39:1 50:1 51:1 52:1 61:1 71:1 76:1 88:1 121:1 287:1 394:1 439:1 710:1 853:1 # commotion de la rétine
1:1 29:1 33:1 366:1 456:1 # berlin
4:1 8:1 16:1 27:2 32:1 50:1 58:1 63:1 106:1 111:1 120:1 139:1 170:1 339:1 438:1 493:1 540:1 550:1 565:1 748:1 998:1 # antagonistes bêta-adrénergiques
17:1 18:1 22:1 27:1 33:1 40:1 65:1 75:1 81:1 143:1 164:1 172:1 273:1 456:1 524:1 707:1 770:1 781:1 # dna polymerase beta
27:1 30:1 32:1 206:1 369:1 493:1 600:1 653:1 748:1 899:1 981:1 998:1 # bêta-dystroglycane
5:1 8:1 10:1 11:1 27:1 31:1 35:1 43:1 82:1 108:1 110:1 126:1 157:1 217:1 256:1 257:1 290:1 337:1 348:1 363:1 381:1 493:1 554:1 597:1 615:1 683:1 738:1 748:1 822:1 874:1 944:1 958:1 968:1 982:1 998:1 # bêta-globulines anormales
7:1 27:1 39:1 118:1 141:2 163:1 170:1 217:2 251:1 441:1 493:1 607:1 631:1 677:1 748:1 899:1 919:1 933:1 998:1 # bêta-d-glucoside glucohydrolase
7:1 14:1 22:1 27:1 40:1 59:1 60:1 118:1 134:1 143:1 163:1 170:1 251:1 269:1 441:1 563:1 607:1 631:1 640:1 677:1 682:1 785:1 789:1 919:1 933:1 # hydroxypyruvate reductase
1:1 4:1 7:1 9:1 16:1 33:1 70:1 262:1 316:1 431:1 501:1 635:1 662:1 709:1 747:1 # interféron-beta
27:1 30:1 252:1 493:1 748:1 998:1 # bêta-trcp
1:1 10:1 26:1 27:1 29:1 32:1 58:1 83:1 144:1 293:1 341:1 366:1 565:1 942:1 996:1 # cristallines-bêta
27:1 82:1 215:1 240:1 317:1 493:1 690:1 748:1 998:1 # bêta-cyclodextrines
15:1 27:1 156:1 164:1 218:1 456:1 493:1 806:1 899:1 # beta-défensines
2:1 6:1 8:1 9:1 13:2 27:1 31:1 33:1 48:1 110:1 174:1 200:1 254:1 283:1 290:1 572:1 725:1 809:1 # dermatane sulfate
27:1 30:1 112:1 134:1 164:1 325:1 456:1 493:1 # beta-tryptases
9:1 15:1 16:1 17:1 20:1 23:1 37:1 39:1 45:1 59:1 60:1 68:1 89:1 125:1 135:1 142:1 147:1 148:1 167:1 171:1 174:1 208:1 211:1 313:1 355:1 358:1 394:1 425:1 427:1 436:1 466:1 467:1 471:1 472:1 475:1 718:1 812:1 904:1 # facteur h du complément
1:2 6:1 16:1 26:1 27:1 41:1 52:1 201:1 316:1 430:1 468:1 493:1 545:1 748:1 998:1 # intégrine bêta-3b
1:1 6:1 27:1 49:1 52:1 106:1 121:1 361:1 684:1 # bétadine
27:1 53:1 65:1 194:1 493:1 748:1 998:1 # bêta-naphtoflavone
13:1 18:1 186:1 242:1 278:1 295:1 955:1 # bézafibrate
42:1 360:1 735:1 873:1 997:1 # bézoards
8:1 96:1 130:1 424:1 # bhang
2:1 9:1 12:1 24:1 28:1 41:1 49:1 97:1 141:1 164:1 202:1 209:1 242:1 419:1 661:1 716:1 # bifidité de la luette
11:1 93:1 209:1 954:1 # bile
11:1 14:1 29:1 34:1 36:1 86:1 87:1 93:1 100:1 107:1 113:1 209:1 222:1 310:1 377:1 574:1 923:1 # sable biliaire
2:1 3:1 4:1 5:3 14:1 19:1 21:1 29:1 34:1 36:1 51:1 59:1 71:1 76:1 86:1 93:1 100:1 107:1 113:1 127:1 133:1 169:1 196:1 203:1 209:1 218:1 259:1 270:1 276:1 364:1 388:1 401:1 443:1 457:1 461:1 481:1 483:1 516:1 520:1 574:1 606:1 608:1 696:1 923:1 # affection des voies biliaires
1:1 6:1 10:1 11:1 22:1 27:1 29:1 36:1 40:1 52:1 61:1 74:1 93:1 108:1 109:1 159:1 209:2 263:1 275:1 293:1 346:1 574:1 604:1 619:1 755:1 # bilirubine totale basse
1:1 2:1 3:1 12:1 13:1 15:1 16:1 17:1 27:1 29:1 33:1 49:1 80:1 84:1 89:1 93:1 114:1 171:1 191:1 209:1 211:1 360:1 414:1 490:1 508:1 540:1 574:1 686:1 742:1 779:1 869:1 871:1 892:1 896:1 926:1 929:1 959:1 # augmentation de la biliverdine
28:1 41:1 63:1 146:1 216:1 245:1 287:1 315:1 419:1 952:1 # immunité
5:1 17:1 19:1 35:1 85:1 209:1 272:1 325:1 842:1 # biorythmes
4:1 19:1 25:1 38:1 39:1 44:1 53:1 55:1 57:1 78:1 90:1 112:1 118:1 138:1 206:1 209:1 238:1 271:1 285:1 294:1 298:1 300:1 343:1 782:1 930:1 # concepts biophysiques
4:1 7:1 8:1 10:1 11:1 19:1 21:1 24:1 25:1 31:1 35:1 38:1 43:1 44:1 46:1 57:1 62:1 72:1 78:1 90:1 103:1 108:1 110:1 126:1 186:1 209:1 256:1 290:1 305:1 337:1 363:1 381:1 470:1 501:1 554:1 597:1 615:1 634:1 683:1 738:1 782:1 822:1 968:1 982:1 # biopsie bronchique anormale
10:1 11:1 12:1 19:1 21:1 31:1 35:1 42:1 43:1 44:1 60:1 78:1 108:1 110:1 126:1 209:1 230:1 256:1 290:1 305:1 325:1 363:1 381:1 470:1 554:1 597:1 615:1 683:1 738:1 822:1 982:1 # biopsie du larynx normale
8:1 10:1 11:1 12:1 14:1 19:1 21:1 31:1 34:1 35:1 36:1 43:1 44:1 48:1 67:1 78:1 86:1 100:1 107:1 108:1 110:1 126:1 131:1 189:1 209:1 229:1 237:1 245:1 248:1 256:1 274:1 286:1 290:1 305:1 331:1 337:1 349:1 363:1 368:1 381:1 406:1 470:1 554:1 555:1 595:1 597:1 615:1 681:1 683:1 738:1 822:1 968:1 982:1 # biopsie musculaire anormale
10:2 11:1 12:1 19:1 21:1 31:1 34:1 35:1 43:1 44:1 58:1 60:1 78:1 79:1 108:1 110:1 126:1 209:1 248:1 256:1 290:1 305:1 345:1 363:1 381:1 470:1 554:1 597:1 615:1 683:1 738:1 822:1 982:1 # biopsie du palais normale
10:2 11:2 18:1 19:1 20:1 21:1 30:1 31:1 35:1 43:1 44:1 50:1 78:1 108:2 110:1 121:1 126:1 183:1 209:1 256:1 290:1 305:1 347:1 363:1 381:1 470:1 554:1 597:1 615:1 683:1 738:1 818:1 822:1 853:1 982:1 # biopsie urétrale normale
9:1 19:1 20:1 23:1 24:1 25:1 38:1 46:1 56:1 57:1 62:1 68:1 75:1 82:1 112:1 125:1 128:1 140:1 147:1 176:1 194:1 209:1 241:1 288:1 334:1 405:1 408:1 454:1 672:1 727:1 771:1 802:1 917:1 # capteurs biologiques
1:1 3:1 6:1 14:1 15:2 19:1 42:1 52:1 55:1 56:1 61:1 90:1 209:1 267:1 285:1 439:1 575:1 # carence en biotine
6:1 26:1 70:1 97:1 209:1 232:1 264:1 289:1 324:1 354:1 847:1 # bipéridène
12:1 45:1 48:1 55:1 119:1 164:1 229:1 379:1 456:1 775:1 # betulaceae
11:1 26:1 48:1 60:1 77:1 81:1 91:1 164:1 201:1 232:1 282:1 693:1 # grippe du poulet
2:1 43:1 80:1 81:1 91:1 97:1 114:1 162:1 203:1 379:1 808:1 # poids de nouveau-né
8:1 10:1 12:1 31:1 34:1 35:1 43:1 55:1 58:1 65:1 81:1 87:1 90:1 97:1 109:1 110:1 126:1 200:1 203:1 256:1 275:1 285:1 290:1 353:1 363:1 381:1 542:1 554:1 597:1 615:1 666:1 683:1 713:1 736:1 738:1 # poids subnormal à la naissance
8:1 13:1 20:1 31:1 34:1 50:2 54:1 55:1 58:1 65:1 87:1 90:1 109:1 117:1 119:1 167:1 254:1 285:1 353:1 542:1 588:1 666:1 702:1 713:1 736:1 # naissance prématurée
58:1 75:1 87:1 209:1 210:1 307:1 310:1 326:1 332:1 563:1 833:1 # myrrhe bisabol
58:1 85:1 209:1 226:1 245:1 321:1 # bismuth
14:1 20:1 35:1 88:1 140:1 200:1 387:1 708:1 # morsure
1:1 5:1 9:1 14:1 20:1 22:1 35:1 59:1 73:1 88:1 127:1 140:1 196:1 200:1 259:1 313:1 387:1 708:1 801:1 # morsures d'insecte
2:2 3:1 14:1 15:1 16:1 38:1 55:1 89:1 151:1 232:1 253:1 # piqûre de centipède
3:1 8:1 16:1 18:1 20:1 28:1 30:1 66:1 67:1 80:1 98:1 120:1 159:1 239:1 253:1 350:1 356:1 421:1 855:1 # citrus aurantium
2:1 4:1 5:1 9:1 12:1 15:1 19:1 21:1 32:1 44:2 49:1 51:1 58:1 73:1 109:1 114:1 330:1 399:1 470:1 557:1 565:1 590:1 656:1 705:1 961:1 # distension de la vessie
1:2 2:1 5:1 12:1 17:1 21:1 28:1 34:1 37:1 42:1 43:1 44:2 56:1 66:1 87:1 109:1 114:1 119:1 123:1 252:1 267:1 284:1 351:1 362:1 449:1 458:1 470:1 544:1 590:1 656:1 678:1 730:1 752:1 761:1 767:1 791:1 796:1 800:1 805:1 810:1 811:1 813:1 814:1 823:1 843:1 848:1 849:1 850:1 860:1 861:1 862:1 863:1 # carcinome in situ de la vessie sai
10:1 11:1 18:1 21:1 35:1 44:1 56:1 69:1 88:1 108:1 128:1 132:1 139:1 161:1 167:1 322:1 332:1 469:1 515:1 538:1 551:1 601:1 639:1 708:1 744:1 867:1 912:1 957:1 # hémorragie vésicale
12:1 32:2 40:1 74:1 99:1 206:1 222:1 240:1 312:1 420:1 600:1 657:1 890:1 # blastocystis
4:1 6:1 8:1 12:1 16:1 23:1 32:1 37:1 40:1 49:1 50:1 55:1 63:1 66:1 74:1 88:1 97:1 98:1 101:1 113:1 120:1 191:1 192:1 219:1 222:1 312:1 317:1 326:1 339:1 420:1 422:1 494:1 533:1 593:1 716:1 890:1 938:1 # blastomyces pneumonia récidivant
12:1 13:1 26:1 27:1 42:1 113:1 222:1 532:1 661:1 827:1 # blattaria
8:1 10:1 11:1 18:1 21:1 31:1 35:2 43:1 88:1 108:1 110:1 126:1 128:1 132:1 139:1 167:1 256:1 290:1 332:1 337:1 363:1 381:1 515:1 554:1 597:1 601:1 615:1 639:1 683:1 708:1 738:1 744:1 822:1 867:1 912:1 957:1 968:1 982:1 # hémorragie anormale
1:1 18:1 35:1 128:2 130:1 191:1 332:1 606:1 803:1 956:1 957:1 # gingivorragie
18:1 21:1 32:1 35:1 43:1 47:1 78:1 79:1 81:1 88:1 111:1 128:1 132:1 139:1 149:1 167:1 332:1 476:1 510:1 515:1 601:1 602:1 639:1 680:1 708:1 744:1 867:1 912:1 957:1 # hémorragie postménopausique
10:1 11:1 14:1 18:1 21:1 27:1 35:1 59:1 88:1 108:1 127:1 128:1 132:1 139:1 167:1 259:1 293:1 332:1 515:1 601:1 619:1 639:1 708:1 744:1 867:1 912:1 957:1 # hémorragie rectale
1:1 16:1 18:2 21:1 30:1 35:1 45:1 63:1 88:1 128:1 132:1 139:1 144:1 167:1 183:1 316:1 332:1 445:1 515:1 569:1 601:1 639:1 708:1 744:1 867:1 912:1 957:1 # hémorragies intracrâniennes
2:1 5:1 7:1 12:1 18:1 21:1 22:2 35:1 47:1 88:1 109:2 128:1 139:1 154:1 201:1 210:1 332:1 448:1 487:1 601:1 604:2 639:1 656:1 708:1 912:1 957:1 # hemorragie de la grossesse
1:1 6:1 37:1 52:1 66:1 208:1 222:1 317:1 326:1 362:1 566:1 # bléomycine
2:1 11:1 12:1 14:1 20:1 23:1 48:1 68:1 79:1 80:1 91:1 151:1 188:1 282:1 403:1 480:1 598:1 990:1 # douleur de la paupière
29:1 103:1 113:1 122:1 222:1 579:1 # blighia
2:1 5:1 10:1 11:2 20:1 23:1 27:1 28:1 39:1 41:1 48:1 61:1 66:1 68:1 74:1 91:1 101:1 108:1 133:1 140:1 225:1 241:1 282:1 288:1 293:1 403:1 419:1 593:1 619:1 # cécité totale des couleurs
3:1 13:1 18:1 25:1 28:1 30:1 31:1 38:1 41:1 57:1 66:1 80:1 84:1 98:1 101:1 183:1 204:1 221:1 225:1 254:1 419:1 528:1 593:1 706:1 729:1 978:1 # cécité traumatique
2:1 4:1 14:1 74:1 91:1 226:1 242:1 307:1 937:1 # bouton de fièvre
1:1 5:2 10:1 11:2 44:1 48:1 69:1 108:1 128:2 130:1 131:1 157:2 161:1 191:1 192:1 237:1 282:1 469:1 522:1 538:1 592:1 721:1 803:1 874:1 956:1 # vésicules gingivales
1:1 5:2 10:1 11:2 29:1 44:1 48:1 69:1 108:1 130:1 131:1 157:2 161:1 237:1 282:1 291:1 366:1 469:1 522:1 538:1 592:1 721:1 874:1 956:1 977:1 # vésicules linguales
24:1 25:1 42:1 46:1 49:1 56:1 82:1 99:1 113:1 222:1 267:1 360:1 734:1 735:1 779:1 973:1 # bloc cardiaque
6:1 8:1 10:1 17:1 18:1 56:1 75:1 82:1 154:1 186:1 239:1 261:1 303:1 538:1 566:1 672:1 690:1 934:1 955:1 # membrane alvéolo-capillaire
8:1 10:1 15:1 16:1 17:1 39:1 41:1 60:1 75:1 80:1 87:1 89:1 130:1 171:1 211:1 414:1 424:1 508:1 514:1 545:1 666:1 742:1 778:1 871:1 892:1 896:1 929:1 # alcool du sang augmenté
1:1 7:1 8:2 10:1 14:1 20:1 31:1 35:1 37:1 43:1 87:1 110:1 126:1 130:1 186:1 235:1 245:1 256:1 290:1 291:1 292:1 337:1 363:1 381:1 387:1 424:1 554:1 597:1 615:1 666:1 683:1 738:1 968:1 # bromure sanguin anormal
1:1 7:1 8:1 14:1 15:1 16:1 17:1 20:1 37:1 41:1 80:1 87:1 89:1 130:1 171:1 186:1 211:1 235:1 245:1 291:1 292:1 387:1 414:1 424:1 508:1 545:1 666:1 742:1 778:1 871:1 892:1 896:1 929:1 # bromure sanguin augmenté
13:1 31:1 74:1 78:1 81:1 132:1 167:1 254:1 373:1 464:1 515:1 # hématopoïèse
1:1 8:1 10:1 14:1 20:1 31:1 35:2 43:1 72:1 82:1 87:1 110:1 126:1 130:1 159:1 256:1 290:1 291:1 292:1 363:1 381:1 387:1 424:1 554:1 597:1 615:1 666:1 683:1 738:1 759:1 # chlorure sanguin normal
1:4 3:1 6:2 8:1 13:1 49:1 50:1 52:2 63:1 64:1 84:1 87:1 117:1 130:1 144:1 146:1 244:1 258:1 291:1 292:1 424:1 439:1 453:1 562:1 666:1 667:1 692:1 786:1 866:1 965:1 # créatinine sanguine diminuée
2:1 4:1 5:1 11:1 12:1 14:1 19:1 21:1 22:1 26:1 34:1 41:1 42:1 44:1 51:1 54:1 58:1 70:1 83:1 95:1 109:2 116:1 196:1 223:1 263:1 264:1 304:1 330:1 335:1 399:1 447:1 486:1 590:1 604:1 656:1 664:1 668:1 713:1 # baisse de la pression artérielle
1:1 5:1 6:1 7:1 8:1 9:1 15:1 16:1 17:1 41:1 52:1 61:1 80:1 87:1 89:1 115:1 117:1 118:1 130:1 156:1 170:1 171:1 211:1 234:1 251:1 291:1 292:1 414:1 424:1 441:1 508:1 545:1 607:1 631:1 666:1 677:1 742:1 778:1 871:1 892:1 896:1 919:1 929:1 933:1 # déhydrotestostérone sanguine augmentée
13:1 15:1 16:1 17:1 31:1 49:1 56:1 69:1 74:1 75:1 82:1 89:1 102:1 128:1 132:1 149:1 167:1 171:1 176:1 211:1 254:1 322:1 411:1 464:1 515:1 672:1 846:1 917:1 # médicaments hématologiques
1:1 5:1 8:2 10:1 18:1 19:1 30:1 31:1 32:1 35:1 43:1 49:1 75:1 87:1 106:1 110:1 126:1 130:1 183:1 256:1 290:1 291:1 292:1 308:1 337:1 361:1 363:1 369:1 381:1 385:1 424:1 554:1 597:1 615:1 666:1 683:1 738:1 951:1 968:1 # oestradiol sanguin anormal
1:1 8:2 10:1 26:1 31:1 35:1 43:2 60:1 87:1 110:1 126:1 130:1 176:1 186:1 242:1 256:1 278:1 284:1 289:1 290:1 337:1 363:1 365:1 381:1 424:1 430:1 554:1 558:1 597:1 615:1 666:1 683:1 738:1 968:1 # fibrinogène du sang anormal
1:1 10:1 11:1 26:1 31:1 35:1 43:2 108:1 110:1 111:1 126:1 176:1 186:1 242:1 256:1 260:1 278:1 284:1 290:1 363:1 381:1 382:1 430:1 554:1 597:1 615:1 683:1 738:1 822:1 982:1 # fibrinogénémie normale
1:1 2:1 3:1 5:1 6:1 7:1 8:2 16:1 77:1 87:1 91:1 120:1 122:1 130:1 152:1 201:1 253:1 289:1 291:1 292:1 354:1 356:1 365:1 424:1 480:1 499:1 558:1 666:1 670:1 859:1 # antigènes de groupe sanguin
1:1 2:1 5:1 7:1 8:1 17:1 32:1 73:1 77:1 87:1 91:1 130:1 198:1 201:1 206:1 265:1 291:1 292:1 424:1 480:1 499:1 600:1 666:1 711:1 801:1 824:1 833:1 # système rh-hr de groupes sanguins
1:1 3:1 4:1 8:1 11:1 13:1 14:1 19:1 27:1 51:1 71:1 76:1 80:1 84:1 87:1 95:1 130:1 144:1 150:1 158:1 163:1 192:1 197:1 200:1 291:1 292:1 352:1 424:1 666:1 # elevation taux sucre sanguin
1:2 8:2 43:1 49:1 64:1 75:1 85:1 87:1 96:1 121:1 130:1 146:1 149:1 244:1 258:1 291:1 292:1 337:1 424:1 562:1 666:1 692:1 697:1 786:1 965:1 # méthanol sanguin diminué
1:1 8:1 14:1 15:1 16:1 17:1 35:1 41:1 47:1 53:2 80:1 87:1 89:1 92:2 130:1 145:1 171:1 211:1 249:2 291:1 292:1 414:1 424:1 508:1 530:1 531:1 545:1 587:1 666:1 685:1 694:1 701:1 726:1 728:1 737:1 742:1 778:1 871:1 892:1 896:1 913:1 929:1 # phosphore sanguin augmenté
3:1 13:1 14:1 26:1 31:1 35:1 42:1 50:1 74:1 121:1 132:1 167:1 254:1 263:1 332:1 464:1 515:1 598:1 710:1 853:1 990:1 # barrière hématorétinienne
1:1 8:1 9:1 15:1 22:1 32:1 34:1 49:1 58:2 60:1 67:1 73:1 80:1 87:1 104:1 109:1 130:1 192:1 197:1 291:1 292:1 352:1 379:1 424:1 565:1 604:1 609:1 666:1 705:1 713:1 801:1 # vaisseaux sanguins distendus
3:1 4:1 8:1 18:1 19:1 30:1 32:1 45:1 47:1 50:1 51:1 59:1 71:1 73:1 76:1 81:1 142:1 169:1 183:1 239:1 270:1 276:1 299:1 453:1 463:1 476:1 510:1 521:1 534:1 613:1 988:1 # réaction post-transfusionnelle
3:1 15:1 17:1 22:1 59:1 67:1 88:1 91:1 109:1 127:1 154:2 169:1 171:1 202:1 218:1 259:1 364:1 388:1 393:1 401:1 443:1 478:1 483:1 604:1 618:1 817:1 # emoussement affectif
6:1 7:1 20:1 23:1 28:1 35:1 39:1 68:1 85:1 151:1 173:1 305:1 359:1 422:1 541:1 733:1 783:1 920:1 924:1 980:1 # corps neuroépithéliaux
5:1 11:1 40:1 43:1 48:1 60:1 72:1 92:1 157:1 189:1 231:1 282:1 483:1 527:1 721:1 # nodules d'aschoff
18:1 22:1 34:1 35:1 39:1 58:1 60:1 109:1 201:1 305:1 359:1 477:1 541:1 604:1 713:1 783:1 # graisse du corps
1:1 11:2 14:1 27:1 34:1 35:2 39:1 49:1 64:1 81:1 83:2 93:1 95:1 117:1 146:1 223:1 244:1 258:1 335:2 359:1 541:1 562:1 571:1 628:1 664:1 692:1 763:1 783:1 786:1 965:1 # taille corporelle diminuée
35:1 39:1 60:1 80:1 305:1 359:1 379:1 541:1 783:1 # eau du corps
3:1 7:1 11:1 15:1 21:1 35:1 39:1 42:1 48:1 49:1 56:1 61:1 67:1 97:1 115:1 131:1 189:1 237:1 267:1 282:1 319:1 359:1 376:1 519:1 541:1 716:1 783:1 928:1 # corpuscule carotidien
23:1 60:1 67:2 75:1 77:1 98:1 245:1 307:1 # peumus boldus
37:1 55:1 263:2 278:1 279:1 303:1 307:1 # bombax ceiba
1:1 2:1 3:2 4:1 6:1 9:1 13:1 18:1 19:1 20:1 23:1 26:1 29:1 30:1 32:1 40:1 50:1 51:1 52:1 55:1 68:1 70:1 71:1 76:1 77:1 84:1 97:1 101:1 112:2 125:1 138:2 147:1 150:1 158:1 207:1 219:1 238:2 278:1 281:1 294:1 295:1 297:1 334:1 342:1 343:1 369:1 391:1 396:1 397:1 398:1 400:1 405:1 407:1 408:1 410:1 412:1 413:1 416:1 417:1 418:1 420:1 429:1 430:1 432:1 433:1 434:1 435:1 437:1 626:1 699:1 909:1 918:1 928:1 # récepteur peptide libération gastrine
2:1 5:1 47:1 77:1 78:1 82:1 95:1 114:1 133:1 154:1 156:1 693:1 # développement des os
32:1 41:1 42:1 47:1 85:1 116:1 265:1 476:1 486:1 566:1 650:1 731:1 873:1 # ostéoarthropathies
5:2 10:1 12:1 21:1 22:2 23:1 31:1 47:1 49:1 67:1 106:1 109:1 126:1 345:1 361:1 376:1 457:1 487:1 546:1 567:1 586:1 596:1 604:1 621:1 624:1 632:1 633:1 642:1 644:1 645:1 647:1 649:1 654:1 # maladies osseuses
1:1 9:2 13:1 16:1 22:2 23:1 47:1 67:1 109:1 262:1 279:1 316:1 546:1 567:1 604:1 649:1 661:1 709:1 881:1 # atteinte osseuse
2:1 47:1 118:1 373:1 459:1 603:1 675:1 837:1 921:1 # os hyoïde
17:1 35:1 44:1 47:1 58:1 110:1 151:1 202:1 247:1 256:1 712:1 935:1 # os pisiforme
2:1 47:1 310:1 974:1 # abcès de l'os
2:1 5:1 9:1 32:1 47:1 206:1 234:1 600:1 705:1 # kystes de l'os
5:1 7:1 12:1 14:1 34:1 36:1 40:1 44:1 54:1 55:1 67:1 86:1 93:1 94:1 99:1 100:1 107:1 109:1 200:1 248:1 263:1 274:1 286:1 656:1 898:1 972:1 # processus basilaire
3:1 13:1 25:1 31:1 37:1 38:1 47:1 57:1 84:1 204:1 221:1 254:1 438:1 513:1 528:1 706:1 729:1 # os zygomatique
15:1 21:1 27:1 42:1 44:1 47:1 73:1 140:1 319:1 470:1 557:1 # os tarsiens
5:1 22:1 32:1 47:2 74:1 243:1 268:1 476:1 487:1 890:1 897:1 # exostoses
10:1 12:1 83:1 113:1 209:1 257:1 307:1 835:1 880:1 942:1 # boobialla
5:1 14:1 29:1 30:1 32:1 50:1 67:1 83:1 93:1 141:1 161:1 191:1 196:1 369:1 404:1 628:1 937:1 # livres illustrés
9:1 12:1 13:1 26:1 30:1 32:1 80:1 148:1 161:1 197:1 283:1 297:1 352:1 369:1 372:1 379:1 532:1 769:1 # plateaux striés
9:1 11:2 12:1 15:1 21:1 26:1 33:1 41:1 42:1 44:1 70:1 73:1 77:1 83:1 93:1 95:1 116:2 118:1 134:1 209:1 223:1 264:1 304:1 310:1 329:1 335:1 447:1 473:1 486:1 529:1 557:1 610:1 664:1 665:1 668:1 804:1 807:1 832:1 954:1 961:1 # hypertension artérielle labile
10:1 21:1 24:1 25:1 38:1 46:1 57:1 62:1 64:1 97:1 128:1 151:1 156:1 167:1 173:1 326:1 423:1 601:1 924:1 939:1 986:1 989:1 # myalgie épidémique
3:3 8:2 14:1 16:2 28:1 35:2 39:1 44:1 47:1 69:1 81:1 120:2 202:1 253:2 305:1 307:1 332:1 356:2 359:1 389:1 415:1 455:1 510:1 541:1 544:1 618:1 783:1 852:1 957:1 999:1 # anticorps anti-borrelia positif
1:1 3:1 4:1 14:1 19:1 29:1 34:1 35:1 51:1 59:1 71:1 76:1 87:1 95:1 113:1 127:1 169:1 218:1 220:1 259:1 270:1 276:1 307:1 314:1 332:1 364:1 388:1 401:1 443:1 449:1 461:1 481:1 516:1 520:1 523:1 536:1 553:1 559:1 560:1 573:1 582:1 589:1 651:1 655:1 659:1 660:1 923:1 957:1 # infection à borrelia sai
14:1 29:2 35:1 95:2 113:1 307:1 332:1 426:1 923:1 957:1 # borrelia afzelii
2:1 5:1 12:1 31:1 39:2 40:1 78:1 133:1 148:1 312:1 317:2 321:1 326:2 372:1 373:1 459:1 603:1 758:1 837:1 921:1 # mycoplasma mycoïdes
1:1 3:1 6:1 10:1 36:1 52:1 67:1 90:1 113:1 124:2 159:1 198:1 230:1 240:1 272:1 306:1 307:1 323:1 346:1 350:1 440:1 442:1 484:1 537:1 539:1 880:1 # bsv (bovine syncytial virus)
15:1 42:1 43:1 91:1 98:1 159:1 192:1 197:1 199:1 911:1 # genoux varums
2:1 8:1 10:1 11:2 12:1 15:1 16:1 17:1 22:1 28:1 33:1 72:1 83:2 89:1 95:1 96:2 119:1 130:1 154:1 171:1 199:1 209:1 211:1 223:1 310:1 335:2 393:1 424:1 478:1 504:1 664:1 901:1 942:1 962:1 # changement d'habitudes d'aller à la selle
3:1 4:1 13:1 19:1 51:1 56:1 71:1 76:1 84:1 101:1 150:1 156:1 158:1 717:1 747:1 806:1 # défécation
1:3 3:1 5:1 8:1 9:1 10:1 12:1 14:1 16:1 32:1 34:1 36:1 40:1 48:1 58:1 65:1 73:1 86:1 87:1 100:1 107:1 131:1 189:1 192:1 200:1 229:1 233:1 234:1 237:1 242:1 248:1 262:1 274:1 286:1 308:1 316:1 320:1 331:1 349:1 368:1 386:1 406:1 439:1 483:1 555:1 595:1 666:1 681:1 709:1 754:1 801:1 891:1 # insuffisance vasculaire intestinale
1:2 3:1 5:1 9:1 16:1 32:1 33:1 35:1 50:1 77:1 234:1 247:1 262:1 308:1 316:1 329:1 386:1 439:1 635:1 709:1 712:1 754:1 # intestin perforé
1:2 3:1 4:1 5:1 9:1 10:1 16:1 20:1 32:1 42:1 43:1 50:1 54:1 58:1 65:1 66:1 72:1 96:1 101:1 117:1 199:1 200:1 214:1 219:1 233:1 234:1 252:1 262:1 308:1 316:1 320:1 386:1 439:1 518:1 552:1 588:1 593:1 709:1 754:1 777:1 891:1 901:1 915:1 # surcharge intestinale, non précisée
1:1 3:1 6:1 8:1 10:1 11:1 18:1 24:1 25:1 38:1 42:1 46:1 52:1 57:1 59:1 62:1 72:1 90:1 108:1 169:1 204:1 210:1 221:1 227:1 239:1 252:1 263:1 279:1 353:1 458:1 605:1 787:1 881:1 # baleine franche arctique
4:1 6:1 7:1 36:1 72:1 103:1 268:1 501:1 634:1 743:1 # chironex
2:1 3:1 7:1 41:1 54:1 61:1 94:1 97:1 115:1 136:1 173:1 281:1 928:1 # téprotide
9:1 10:1 11:1 18:2 28:1 29:1 45:1 48:1 49:1 69:1 72:1 103:1 106:1 108:1 113:1 131:1 168:1 186:1 237:1 361:1 445:1 522:1 580:1 592:1 634:1 825:1 880:1 955:1 # radiculite brachiale
4:1 10:1 11:1 18:1 19:1 44:1 45:1 51:1 60:1 67:1 72:1 103:1 113:1 148:1 161:1 186:1 208:1 268:1 330:1 399:1 445:1 469:1 634:1 880:1 955:1 # lésion du plexus brachial
9:1 18:1 32:1 45:1 72:1 118:1 154:1 186:1 206:1 445:1 600:1 705:1 955:1 # brachystemma
4:1 19:1 34:1 35:1 51:1 73:1 87:1 88:1 151:1 338:1 359:1 449:1 543:1 708:1 783:1 # morpions sai
9:1 11:1 18:1 45:1 72:1 95:1 118:1 186:1 272:1 445:1 955:1 # brachyteles
15:1 22:1 24:1 25:1 40:1 46:1 48:1 50:1 55:1 60:1 81:1 90:1 91:1 109:1 263:1 285:1 575:1 604:1 605:1 755:1 947:1 # fréquence du pouls basse
18:1 42:1 85:1 106:1 116:1 186:1 265:1 486:1 653:1 731:1 955:1 989:1 # bradyarthrie
10:1 18:1 50:1 70:1 186:1 225:1 310:1 347:1 740:1 955:1 960:1 974:1 987:1 # abcès cérébral
17:1 33:1 37:1 53:1 55:1 60:1 80:1 92:1 114:1 123:1 135:1 172:1 249:1 273:1 379:1 488:1 524:1 526:1 629:1 641:1 646:1 698:1 714:1 720:1 745:1 760:1 798:1 # lymphome du cerveau
5:2 10:1 11:1 14:1 17:1 18:1 22:1 27:2 32:1 33:1 40:2 55:1 108:1 143:1 157:1 164:1 186:1 341:1 347:1 420:1 487:1 640:2 698:1 818:1 874:1 955:1 # metastases cerebrales
4:1 7:1 10:1 18:2 21:1 30:1 35:1 50:1 60:1 70:1 88:1 90:1 128:1 132:1 139:1 167:1 186:1 205:1 225:1 332:1 347:1 501:1 515:1 601:1 639:1 708:1 740:1 744:1 782:1 867:1 912:1 955:1 957:1 960:1 987:1 # hémorragie du tronc cérébral
4:1 5:1 10:1 11:1 14:1 18:1 43:1 50:2 54:1 58:1 66:1 70:2 101:1 108:1 111:1 117:1 156:1 162:1 186:1 189:1 196:1 214:1 219:1 225:1 260:1 347:1 382:1 468:1 552:1 588:1 593:1 740:1 777:1 818:1 915:1 955:1 960:1 987:1 # dégénérescence cérébrale, non précisée
5:2 10:1 11:1 14:1 15:1 20:1 29:1 38:1 53:1 90:1 96:1 109:1 157:1 173:1 196:1 200:1 212:1 222:1 225:1 246:1 377:1 387:1 575:1 656:1 790:1 845:1 975:1 # blessures encéphaliques
1:1 11:1 22:1 23:1 43:1 47:1 66:1 163:1 243:1 284:1 362:1 403:1 752:1 927:1 # leucinose
2:1 7:1 17:1 35:1 37:1 49:1 104:1 123:1 170:1 198:1 199:2 230:1 235:1 251:1 323:1 344:1 390:1 395:1 460:1 479:1 482:1 489:1 492:1 496:1 497:1 500:1 502:1 503:1 505:1 506:1 507:1 509:1 518:1 # syndrome de di george
1:1 3:1 8:1 12:1 16:1 31:1 44:1 50:1 60:1 93:1 102:1 120:1 161:1 186:1 253:1 356:1 439:1 469:1 # lamantin du brésil
13:1 31:1 41:1 91:1 92:1 197:1 254:1 # houx maté
7:1 14:1 42:1 54:1 59:1 94:1 106:1 127:1 186:1 259:1 307:1 360:1 379:1 735:1 873:1 # breadboard project
7:1 14:1 30:1 31:2 33:1 34:1 36:1 53:1 77:1 78:1 86:1 100:1 102:1 107:1 116:1 118:1 134:1 205:1 287:1 300:1 311:1 329:1 473:1 529:1 610:1 719:1 804:1 807:1 820:1 832:1 983:1 # hypertrophie mammaire
10:1 11:1 14:1 19:1 21:1 31:3 34:1 35:1 36:1 43:1 44:1 78:1 86:1 100:1 102:1 107:1 108:1 110:1 126:1 209:1 256:1 287:1 290:1 305:1 363:1 381:1 470:1 554:1 597:1 615:1 683:1 738:1 822:1 982:1 983:1 # biopsie mammaire normale
1:1 3:1 13:1 18:1 22:1 35:1 39:1 60:1 75:1 82:1 84:1 101:1 156:1 279:1 295:1 672:1 699:1 881:1 945:1 949:1 # décoloration du sein
1:1 4:1 7:1 11:1 22:1 30:1 43:1 50:1 54:1 58:1 60:1 66:1 91:1 101:1 205:1 214:1 219:1 222:1 275:1 279:1 377:1 499:1 552:1 564:1 588:1 593:1 614:1 620:1 627:1 638:1 648:1 663:1 671:1 673:1 674:1 676:1 679:1 777:1 881:1 915:1 # trouble du sein non précisé
9:1 10:1 12:1 15:1 17:1 28:1 34:1 83:1 154:1 168:1 171:1 248:1 393:1 478:1 835:1 942:1 # allaitement
3:1 7:1 22:1 31:1 32:2 40:1 47:1 74:1 186:1 206:1 242:1 243:1 278:1 386:1 420:1 600:1 890:1 897:1 # mastose fibrokystique
12:1 14:1 31:2 33:1 34:1 36:1 40:1 44:1 77:1 86:1 100:1 102:1 107:1 118:1 134:1 148:1 287:1 312:1 329:1 359:1 372:1 473:1 529:1 758:1 804:1 807:1 832:1 898:1 983:1 # hyperplasie mammaire
1:1 5:1 12:1 14:1 22:1 34:1 36:1 43:1 48:1 60:1 73:1 86:1 100:1 107:1 196:1 229:1 231:1 248:1 274:1 279:1 286:1 331:1 349:1 368:1 608:1 696:1 801:1 881:1 # seins nodulaires
1:1 2:1 5:1 11:1 20:1 22:1 23:1 48:1 68:1 73:1 91:1 133:1 188:1 279:1 282:1 403:1 801:1 881:1 # douleur des seins
22:1 31:1 32:1 40:1 47:1 74:2 78:1 112:1 243:1 420:1 890:1 897:1 # mastoptose
5:1 11:1 91:1 105:1 109:1 154:1 483:1 656:1 695:1 799:1 # essoufflement
11:1 17:1 39:1 42:1 44:1 45:1 72:1 79:1 91:1 154:1 163:1 199:1 210:1 277:1 375:1 393:1 787:1 # accouchement par le siège
49:1 97:1 # did1
2:1 14:1 15:1 16:1 18:1 27:1 28:1 29:1 34:1 36:1 41:1 86:1 89:1 93:1 100:1 107:1 128:1 139:1 419:1 540:1 571:1 574:1 580:1 605:1 617:1 639:1 643:1 912:1 926:1 991:1 # fragilité dentaire
186:1 795:1 884:1 # brl-26921
186:1 # brl43694a
7:1 17:1 34:1 36:1 37:1 47:1 67:1 69:1 87:1 88:1 123:1 124:1 159:1 186:1 235:1 306:1 346:1 350:1 390:1 440:1 442:1 449:1 484:1 # brome mosaic virus
2:1 7:2 8:1 14:1 16:1 20:1 37:1 54:1 78:1 79:1 85:1 94:1 120:1 132:1 186:1 235:1 245:1 311:1 318:1 387:1 602:1 922:1 # bromure de propanthéline
5:1 7:1 11:1 37:1 53:1 75:1 81:1 111:1 132:1 149:1 157:1 161:1 172:1 186:1 209:1 232:1 235:1 255:1 707:1 781:1 # biphényles polybromés
1:1 3:1 6:1 7:1 37:1 49:1 52:1 88:1 97:1 105:1 156:1 161:1 186:1 235:1 240:1 261:1 269:1 272:1 537:1 682:1 716:1 789:1 795:1 928:1 # cytidine bromo-5 désoxy-2'
2:1 7:1 33:1 37:1 64:1 88:1 110:1 186:1 231:1 235:1 572:1 # bromodermie
7:1 26:1 36:1 37:1 88:1 97:1 124:1 186:1 235:1 306:1 539:1 # bromoviridae
4:1 7:1 13:1 72:1 78:1 79:1 90:1 92:1 186:1 367:1 501:1 527:1 602:1 764:1 782:1 # bronchopathie
4:1 7:1 10:1 11:1 31:1 35:1 39:1 43:1 47:1 72:1 90:1 92:1 108:1 110:1 126:1 186:1 189:1 256:1 290:1 363:1 381:1 501:1 527:1 530:1 554:1 597:1 615:1 683:1 738:1 782:1 822:1 982:1 # bronchoscopie normale
3:1 58:1 67:1 200:1 240:1 272:1 537:1 # cytisus
26:1 42:1 45:1 58:1 72:1 96:1 263:1 375:1 827:1 901:1 946:1 996:1 # baccharis
4:1 6:1 7:1 67:1 91:1 105:1 109:1 164:1 186:1 499:1 743:1 817:1 # broussonetia
17:1 33:1 37:1 43:1 103:1 123:1 278:1 351:1 456:1 495:1 678:1 # hibernome
2:1 7:1 10:1 18:1 21:1 25:1 42:1 44:1 79:1 172:1 186:1 206:1 214:1 277:1 347:1 470:1 766:1 # paralysie de brown-séquard
1:1 6:1 7:1 20:1 26:1 37:1 49:1 52:1 88:1 97:1 105:1 156:1 161:1 186:1 235:1 261:1 269:1 636:1 682:1 716:1 789:1 795:1 # uridine bromo-5 désoxy-2'
4:1 8:1 9:1 12:1 14:1 16:1 48:1 60:1 104:1 120:1 229:1 242:1 262:1 547:1 844:1 937:1 1000:1 # fièvre ondulante
12:1 35:1 55:1 67:1 83:1 95:1 116:1 119:1 159:1 163:1 186:1 223:1 307:1 310:1 465:1 549:1 585:1 835:1 # brucella abortus
8:1 79:1 96:1 113:1 128:2 130:1 159:1 186:1 424:1 508:1 803:1 # brugia pahangi
1:1 66:1 102:1 186:1 317:1 325:1 326:1 362:1 989:1 # bryamycin
2:1 4:1 7:1 10:2 18:1 27:1 28:1 29:2 30:1 32:1 39:1 58:1 63:1 70:1 77:1 81:1 111:2 130:1 134:1 162:1 205:1 206:1 214:1 224:1 231:1 232:1 246:1 260:2 293:1 298:1 302:1 315:1 347:1 369:1 382:2 407:1 409:1 529:1 600:1 653:1 689:1 749:1 777:1 856:1 872:1 876:1 900:1 941:1 981:1 1001:1# lipodystrophie généralisée congénitale de type i
795:1 # mcgf-2
1:1 9:1 11:1 16:1 23:1 33:1 262:1 309:1 316:1 403:1 431:1 709:1 # interleukine-6
8:1 10:1 11:1 31:1 35:1 43:1 108:1 110:1 126:1 145:1 256:1 290:1 337:1 363:1 381:1 554:1 597:1 615:1 683:1 738:1 822:1 968:1 982:1 # bsp anormale
271:1 450:1 576:1 # bts-18322
10:1 56:1 75:1 77:1 81:1 134:1 163:1 172:1 348:1 375:1 529:1 551:1 707:1 781:1 # polype buccal
5:1 6:1 11:1 33:1 48:1 83:1 152:1 289:1 335:1 354:1 # fullerènes
11:1 217:1 348:1 508:1 # bugle
10:1 14:1 18:1 21:1 34:1 36:1 42:1 44:1 48:1 79:1 86:1 100:1 107:1 172:1 206:1 263:1 277:1 347:1 348:1 470:1 766:1 963:1 # paralysie bulbaire
2:1 11:1 13:1 22:2 23:1 31:1 33:1 47:1 48:1 67:1 74:1 83:1 110:1 243:1 254:1 290:1 335:1 348:1 403:1 464:1 546:1 567:1 572:1 649:1 897:1 963:1 # dermatose bulleuse
2:1 5:2 8:1 11:1 12:1 14:1 15:1 20:1 27:1 66:1 90:1 95:1 114:1 117:1 131:1 162:1 191:1 196:1 199:1 226:1 387:1 575:1 686:1 725:1 911:1 936:1 950:1 # elevures cutanées de la gencive
8:1 9:1 15:1 16:1 17:1 20:1 24:1 25:1 38:1 41:1 46:1 50:1 57:1 60:1 61:1 62:1 80:1 87:1 89:1 129:1 130:1 171:1 211:1 414:1 424:1 508:1 545:1 666:1 742:1 778:1 871:1 892:1 896:1 929:1 997:1 # azote uréique du sang augmenté
10:2 15:1 28:1 29:2 35:1 36:1 53:1 55:1 56:1 63:1 67:1 90:1 96:1 113:1 124:1 138:1 159:1 202:1 212:1 246:2 247:1 285:1 294:1 306:1 346:1 350:1 440:1 442:1 484:1 495:1 551:1 575:1 580:1 712:1 790:1 # california encephalitis virus
3:1 12:1 42:1 59:1 79:1 98:1 169:1 194:1 252:1 421:1 458:1 693:1 855:1 # arctium lappa
33:1 72:1 77:1 82:1 118:2 134:1 252:1 255:1 329:1 473:1 529:1 804:1 807:1 832:1 # hyperchylomicronémie
2:1 5:1 14:1 20:1 53:1 78:1 96:1 105:1 139:1 141:1 186:1 212:1 300:1 385:1 387:1 # brûlure de l'oesophage
2:1 5:4 13:1 14:2 18:1 20:1 21:1 36:1 74:1 133:1 141:1 145:1 151:1 186:1 196:2 203:2 295:1 387:1 457:1 464:1 606:1 # brûlures des voies respiratoires
6:1 14:1 15:1 20:1 35:1 39:1 117:1 141:1 162:1 186:1 213:1 301:1 387:1 495:1 541:1 658:1 722:1 # brûlure cornéenne
5:1 8:2 9:1 12:1 16:1 31:1 34:1 58:1 120:1 130:1 156:1 167:1 186:1 199:1 234:1 262:1 379:1 424:1 547:1 844:1 # démangeaisons brûlantes
2:3 4:1 11:1 14:1 20:1 43:1 48:1 50:2 54:1 58:1 66:1 79:1 80:1 101:1 141:1 173:1 186:1 201:1 214:1 219:1 282:1 387:1 552:1 588:1 593:1 777:1 915:1 # brûlure de degré non précisé de l'épaule
2:3 3:1 4:1 9:1 12:1 14:1 20:1 21:1 22:1 42:1 43:1 50:2 54:1 58:2 66:1 74:1 79:1 91:1 101:1 109:1 116:1 131:1 141:1 186:1 201:1 214:1 219:1 226:1 277:1 292:1 387:1 486:1 552:1 588:1 593:1 604:1 623:1 713:1 777:1 915:1 # brûlure de degré non précisé de la cuisse (toute partie)
11:1 14:1 20:1 24:1 25:1 26:1 30:1 38:1 46:1 57:1 59:1 62:1 127:1 141:1 186:1 259:1 297:1 318:1 387:1 774:1 819:1 865:1 # brûlure électrique
1:1 2:1 3:1 4:1 12:1 14:1 19:1 20:1 51:1 59:1 71:1 76:1 127:1 141:1 169:1 186:1 218:1 220:1 259:1 270:1 276:1 314:1 364:1 387:1 388:1 401:1 443:1 461:1 481:1 516:1 520:1 523:1 536:1 553:1 559:1 560:1 573:1 582:1 589:1 651:1 655:1 659:1 660:1 # infection de la brûlure
2:1 14:1 20:1 93:1 141:1 186:1 279:1 385:1 387:1 # brûlure de l'oeil
9:1 53:1 92:1 99:1 135:1 172:1 240:1 249:1 272:1 273:1 488:1 524:1 526:1 537:1 629:1 641:1 646:1 657:1 714:1 720:1 745:1 916:1 # lymphocyte b
9:1 20:1 27:1 28:1 32:1 39:1 44:1 53:1 82:1 99:1 118:1 140:1 168:1 194:1 241:1 255:1 341:1 348:1 544:1 930:1 # bursite staphylococcique
4:1 6:1 9:1 29:1 33:1 39:1 69:1 104:1 138:1 151:1 255:1 268:1 298:1 431:1 495:1 653:1 852:1 1000:1 # epicondylite externe
1:1 6:1 29:1 50:1 52:1 67:1 70:1 214:1 318:1 348:1 366:1 772:1 987:1 # buséréline
26:1 35:1 44:1 58:1 82:1 97:1 236:1 775:1 996:1 # lorisidae
5:2 22:1 109:1 218:1 487:1 604:1 656:1 # fesses
9:1 13:1 18:1 224:1 226:1 283:1 295:1 348:1 563:1 # butyrate
10:2 12:1 34:1 58:1 79:1 128:1 176:1 191:1 192:1 248:1 345:1 # palais ogival
1:1 5:1 6:1 52:1 72:1 88:1 132:1 152:1 167:1 309:1 333:1 515:1 525:1 744:1 867:1 # chémokines c
1:1 4:1 5:1 6:1 7:2 39:1 41:1 47:1 52:1 54:2 61:2 74:1 90:1 94:2 115:2 129:1 136:2 152:1 153:1 155:1 160:1 165:1 166:1 175:1 177:1 178:1 179:1 180:1 181:1 182:1 184:1 187:1 190:1 193:1 195:1 247:1 261:1 333:1 669:1 687:1 688:1 700:1 703:1 782:1 # protéines proto-oncogènes c-fos
10:1 11:1 14:1 33:2 55:1 56:1 69:1 108:1 114:1 116:1 124:1 186:1 322:1 551:1 610:1 698:1 798:1 824:1 869:1 # vertèbre cervicale
15:1 16:1 17:1 37:1 39:1 89:1 135:1 148:1 167:1 171:1 208:1 211:1 394:1 718:1 812:1 904:1 # complément c3b
22:1 40:1 79:1 143:1 # c3pase
7:1 8:1 11:1 21:1 25:1 33:1 42:1 45:1 54:1 55:1 56:2 72:1 79:1 90:1 94:1 117:1 210:1 268:1 277:1 285:1 353:1 428:1 446:1 539:1 542:1 606:1 692:1 698:1 787:1 # cachexie provoquée par le cancer
10:1 12:1 21:1 27:2 28:2 31:1 34:1 49:1 106:1 126:1 345:1 361:1 376:1 409:2 571:1 586:1 596:1 621:1 624:1 632:1 633:1 642:1 644:1 645:1 647:1 654:1 905:1 # maladie d'itai-itai
22:1 24:1 25:1 26:1 29:1 38:1 46:1 47:1 57:1 62:1 106:1 215:1 240:1 243:1 278:1 307:1 317:1 845:1 967:1 # adp-ribose cyclique
1:1 6:1 10:1 11:1 31:1 35:1 43:1 52:1 56:1 108:1 110:1 126:1 129:1 155:1 180:1 256:1 290:1 363:1 381:1 554:1 597:1 615:1 683:1 738:1 747:1 822:1 982:1 # caféine normale
1:1 6:1 52:1 56:1 129:1 155:1 180:1 747:1 # caféine
8:1 31:1 56:1 73:1 299:1 # caïmans
2:2 5:1 14:1 15:1 16:1 37:1 39:1 45:1 54:1 66:1 89:1 97:1 101:1 109:1 135:1 156:1 196:1 281:1 375:1 394:1 533:1 656:1 718:1 812:1 914:1 991:1 # accident de décompression
8:1 56:1 67:1 244:1 # cajanus
3:1 10:1 13:2 27:2 32:1 38:1 40:1 56:2 66:1 69:1 84:1 121:1 149:1 202:1 204:1 242:1 322:1 341:1 420:1 490:1 514:1 551:1 640:1 684:1 697:1 706:1 717:1 953:1 959:1 # calcification métastatique
2:1 4:1 9:1 10:1 13:1 15:1 56:2 66:1 69:1 104:1 188:1 202:1 242:1 322:1 514:1 551:1 609:1 717:1 953:1 # calcification de tendon
1:1 2:2 5:1 10:1 15:1 16:1 18:1 29:1 58:1 64:1 70:1 87:1 89:1 133:1 162:1 246:1 258:1 271:1 347:1 407:1 474:1 826:1 991:1 # minéralisation des dents
10:1 56:1 64:1 66:1 121:1 146:2 149:1 514:1 551:1 562:1 697:1 # calcimimétiques
1:1 2:1 10:1 29:1 36:1 56:1 65:1 66:1 93:1 98:1 159:1 209:2 233:1 275:1 346:1 421:1 514:1 551:1 574:1 855:1 # bilirubinate de calcium
2:4 5:1 7:1 10:2 12:1 13:1 18:1 21:1 26:1 27:1 31:1 32:1 41:1 47:1 49:2 53:2 56:1 58:1 66:1 78:1 80:1 92:1 98:1 106:1 118:1 126:1 133:1 144:1 145:1 156:1 170:1 173:1 197:1 249:1 271:1 295:1 300:1 311:1 341:1 345:1 352:1 361:1 376:1 421:1 441:1 514:1 530:1 531:1 551:1 563:1 565:1 586:1 587:1 596:1 607:1 621:1 624:1 631:1 632:1 633:1 642:1 644:1 645:1 647:1 654:1 677:1 685:1 694:1 701:1 726:1 728:1 737:1 820:1 855:1 996:1 # maladie des dépôts de cristaux de pyrophosphate de calcium dihydraté
10:1 15:1 16:1 17:1 24:1 25:1 26:1 38:1 41:1 46:1 56:1 57:1 62:1 66:1 70:1 80:1 89:1 98:1 171:1 211:1 214:1 264:1 414:1 421:1 508:1 514:1 545:1 551:1 742:1 774:1 778:1 819:1 855:1 865:1 871:1 892:1 896:1 929:1 # calcium sérique augmenté
2:1 5:1 10:1 56:1 66:1 91:1 98:1 117:1 307:1 421:1 483:1 514:1 551:1 747:1 855:1 936:1 # bouffées de calcium
2:1 10:1 18:1 30:1 35:1 41:1 56:1 66:1 72:1 82:1 98:1 116:1 121:1 183:1 421:1 514:1 551:1 585:1 759:1 855:1 # chlortétracycline de calcium
2:1 10:1 56:1 66:1 69:1 98:1 151:1 421:1 514:1 551:1 855:1 # pics de calcium
2:1 9:1 10:1 13:2 18:1 41:1 48:1 49:1 56:1 66:1 98:1 118:1 170:1 174:1 200:1 283:1 295:1 421:1 441:1 514:1 551:1 607:1 631:1 677:1 855:1 # sulfate de calcium dihydraté
10:2 15:1 16:1 17:1 27:1 41:1 56:1 61:1 66:1 74:1 80:1 89:1 98:1 171:1 211:1 293:1 414:1 421:1 508:1 514:1 545:1 551:1 742:1 778:1 855:1 871:1 892:1 896:1 929:1 # calcium total augmenté
10:1 31:1 34:1 48:1 49:1 56:1 97:2 131:1 151:1 173:1 237:1 273:1 514:1 551:1 653:1 716:1 924:1 # calcul épididymaire
5:2 8:1 10:3 12:1 14:2 29:1 34:2 36:2 48:1 56:2 65:1 86:2 87:1 100:2 107:2 131:1 191:1 192:1 196:2 237:1 246:1 248:1 274:1 286:1 320:1 345:1 446:1 514:1 551:1 608:2 696:2 732:1 947:1 # calculs salivaires canalaires
5:1 11:1 18:1 60:1 75:1 77:1 83:1 88:1 102:1 135:1 144:1 164:1 335:1 # crampes du mollet
3:1 5:1 9:1 10:1 28:1 29:1 32:1 36:1 44:1 47:1 56:1 66:1 69:1 81:1 124:1 159:1 191:1 202:1 234:1 246:1 306:1 308:1 346:1 389:1 415:1 442:1 510:1 544:1 551:1 618:1 754:1 828:1 999:1 # test calicivirus positif
8:1 9:1 10:1 12:2 16:1 56:1 83:1 120:1 148:1 262:1 372:1 547:1 551:1 835:1 844:1 942:1 # calla (plante)
1:1 10:1 29:1 55:1 56:1 69:1 83:1 209:1 551:1 942:1 # callicebinae
10:1 11:1 29:1 56:1 58:1 83:1 93:1 138:1 151:1 551:1 942:1 954:1 # callilepis
10:1 28:1 41:1 44:1 47:1 56:1 82:1 83:1 161:1 389:1 419:1 544:1 551:1 942:1 999:1 # callosités
1:2 2:1 6:1 7:1 8:1 9:1 10:2 12:1 15:1 16:1 29:1 41:1 48:1 52:1 54:1 56:2 60:2 61:1 66:1 77:1 88:1 94:1 98:1 104:1 115:1 120:1 129:1 136:1 153:1 155:1 156:1 160:1 164:1 165:1 166:1 173:1 175:1 177:1 178:1 179:1 180:1 181:1 182:1 184:1 187:1 190:1 193:1 195:1 231:1 236:1 262:1 266:1 366:1 421:1 514:1 551:2 609:1 637:1 751:1 821:1 825:1 831:1 844:1 855:1 # protéine-kinase-2a dépendante du calcium et de la calmoduline
1:1 3:1 6:1 10:1 45:1 52:1 56:1 59:1 79:1 142:1 169:1 439:1 551:1 556:1 613:1 739:1 # calpactines
8:1 10:1 15:1 18:1 21:1 22:1 23:1 45:1 47:1 49:1 56:1 65:1 72:1 97:1 103:1 109:1 197:1 319:1 320:1 376:1 445:1 446:1 604:1 634:1 716:1 732:1 976:1 # canal rachidien osseux
4:1 17:1 20:1 23:1 34:1 39:1 60:1 68:1 75:1 82:1 87:1 98:1 119:1 327:1 340:1 357:1 370:1 371:1 374:1 378:1 380:1 384:1 449:1 672:1 949:1 # tumeur du colon sai
3:1 8:2 15:1 16:2 17:1 49:1 56:2 69:2 70:1 89:1 90:1 102:1 120:1 149:1 171:1 211:1 225:1 253:1 322:2 353:1 356:1 411:1 446:1 455:1 846:1 960:1 # médicaments anticancéreux
2:2 3:1 7:1 8:1 12:1 33:1 42:1 55:1 56:1 61:1 79:1 90:1 97:1 115:1 277:1 281:1 285:1 353:1 446:1 542:1 698:1 928:1 # cancer de la parotide
1:1 17:1 34:1 37:1 42:1 43:1 56:1 58:1 60:1 63:1 66:1 87:1 111:1 123:1 252:1 267:1 284:1 302:1 324:1 351:1 362:1 449:1 458:1 678:1 730:1 752:1 761:1 767:1 791:1 796:1 800:1 805:1 810:1 811:1 813:1 814:1 823:1 843:1 848:1 849:1 850:1 860:1 861:1 862:1 863:1 # carcinome du pénis sai
8:2 16:1 33:1 49:1 50:1 55:1 56:1 66:1 90:1 97:1 101:1 120:1 191:1 192:1 219:1 285:1 353:1 446:1 533:1 542:1 593:1 698:1 716:1 # cancer récidivant
6:2 10:2 11:1 17:1 20:1 23:1 29:1 31:1 68:1 98:1 102:1 108:1 119:1 122:1 126:1 216:1 236:1 246:1 326:1 327:1 336:1 340:1 357:1 370:1 371:1 374:1 378:1 380:1 384:1 498:1 512:1 568:1 579:1 581:1 797:1 875:1 885:1 888:1 889:1 894:1 902:1 # tumeur maligne d'une amygdale
8:1 33:1 55:1 56:1 58:1 60:1 63:1 90:1 111:1 285:1 302:1 324:1 353:1 446:1 542:1 698:1 # cancer du pénis
7:1 8:1 12:1 30:1 33:1 40:1 53:1 55:1 56:1 78:1 90:1 92:1 205:1 222:1 249:1 257:1 285:1 300:1 311:1 312:1 353:1 446:1 542:1 698:1 719:1 820:1 # cancer trophoblastique
2:1 8:1 11:1 12:1 14:1 29:1 33:1 34:2 36:1 44:1 48:1 55:1 56:1 69:1 86:1 87:1 90:1 93:1 100:1 107:1 113:1 131:1 161:1 209:1 237:1 282:1 285:1 353:1 446:1 449:1 469:1 522:1 538:1 542:1 574:1 592:1 698:1 923:1 # cancer de la vésicule biliaire sai
8:2 10:1 49:1 56:2 69:1 73:1 97:1 104:1 209:1 236:1 299:1 322:1 446:2 784:1 # candida albicans
3:1 4:1 8:1 13:1 39:1 49:1 56:1 58:1 63:1 75:1 82:1 84:1 87:1 97:1 104:1 236:1 339:1 446:1 672:1 784:1 949:1 # colonisation à candida
8:1 12:1 13:1 18:1 27:1 49:1 56:1 97:1 104:1 186:1 217:1 236:1 295:1 310:1 446:1 784:1 809:1 955:1 # candida glabrata
10:1 18:1 24:1 35:1 164:1 245:1 291:1 347:1 508:1 945:1 # muguet oral
5:1 24:1 25:1 28:1 38:1 39:1 44:1 46:1 47:1 53:1 57:1 62:1 78:1 96:1 105:1 128:1 139:1 212:1 300:1 317:1 326:1 385:1 389:1 639:1 # oesophagite mycosique
2:1 4:1 5:1 13:1 14:2 18:1 22:1 29:1 36:1 40:1 42:1 63:1 74:1 79:1 88:1 93:2 113:1 143:1 145:1 151:1 194:1 196:1 203:1 277:1 279:1 295:1 339:1 464:1 494:1 574:1 693:1 923:1 # moniliase de l'appareil respiratoire
7:1 82:1 91:2 199:1 480:1 499:1 508:1 # loup rouge
2:1 8:1 56:1 58:1 65:1 67:1 209:1 213:1 310:2 348:1 446:1 # abus de cannabis
8:1 9:1 13:1 27:1 40:1 43:1 44:1 50:1 56:1 61:1 81:1 98:1 109:1 111:1 283:1 421:1 446:1 590:1 640:1 680:1 755:1 855:1 873:1 # canrénoate potassium
3:1 13:2 27:1 28:1 31:1 33:1 45:1 56:1 60:1 66:1 74:1 77:1 79:1 84:1 110:1 145:1 194:1 254:1 290:1 329:1 409:1 464:1 490:1 517:1 572:1 959:1 997:1 # capacitation du spermatozoïde
8:1 9:1 12:1 14:1 17:1 19:1 32:1 34:1 36:1 37:1 83:1 86:1 95:1 100:1 107:1 123:1 128:1 130:1 223:1 248:1 274:1 286:1 424:1 705:1 803:1 835:1 # angiome stellaire
8:1 11:1 17:1 19:1 37:1 44:1 123:1 128:1 130:1 135:1 146:1 148:1 424:1 803:1 904:1 # angiome simple
9:1 28:1 29:1 48:1 56:1 168:1 194:1 200:1 305:1 580:1 825:1 # capsulite
2:1 5:2 8:1 47:1 58:1 63:1 133:1 199:1 606:1 841:1 # anis des vosges
15:1 16:1 22:1 27:1 28:1 40:1 42:1 56:1 66:1 69:1 85:1 88:1 102:1 121:1 132:1 143:1 156:1 198:1 230:1 242:1 255:1 263:1 267:1 323:1 640:1 684:1 768:1 806:1 828:1 884:1 922:1 953:1 # déficit en carbamoyl-phosphate synthétase i
42:1 56:1 111:1 194:1 263:1 267:1 324:1 711:1 768:1 # carbapénèmes
2:1 5:1 29:1 42:1 45:1 56:1 66:1 97:1 99:1 133:1 215:1 240:1 267:1 281:1 307:1 317:1 517:1 533:1 657:1 768:1 914:1 969:1 # acides carbocycliques
32:1 41:1 42:1 56:1 99:1 206:1 240:1 267:1 307:1 600:1 650:1 657:1 768:1 # carbocystéine
7:1 27:1 29:1 42:1 56:1 58:1 75:1 99:1 118:1 121:1 149:1 170:1 251:1 267:1 307:2 310:1 321:1 441:1 462:1 607:1 631:1 677:1 684:1 697:1 768:1 864:1 919:1 933:1 972:1 # métabolisme hydrocarboné
4:1 5:1 22:1 29:1 40:1 42:2 56:2 122:1 143:1 207:1 267:2 307:1 487:1 579:1 690:1 768:1 # carbon-carbon ligases
2:2 4:2 6:1 24:1 25:1 38:1 42:1 43:1 46:1 56:1 57:1 60:1 62:1 74:1 88:1 164:1 218:1 267:1 269:2 307:1 428:1 441:1 483:1 494:1 682:1 743:1 768:1 789:1 895:1 # effet toxique du monoxyde de carbone
4:2 5:1 6:1 22:1 29:1 34:1 40:1 42:1 56:1 58:1 105:1 113:1 143:1 172:1 266:1 267:1 269:1 307:1 487:1 637:1 743:1 768:1 923:1 989:1 # lyases liaison carbone-oxygène
42:1 56:1 172:1 267:1 269:1 307:1 682:1 768:1 789:1 # carboxy-lyases
10:1 11:1 31:1 35:1 42:1 43:1 56:1 108:1 110:1 126:1 132:1 167:1 256:1 267:1 269:1 290:1 307:1 363:1 381:1 515:1 554:1 597:1 615:1 682:1 683:1 738:1 768:1 789:1 822:1 982:1 # carboxyhémoglobine normale
42:1 56:1 154:1 210:1 267:1 269:1 307:1 682:1 768:1 789:1 # carboxyhemoglobinemie
3:1 6:1 8:1 16:1 45:1 55:1 120:1 122:1 253:1 289:1 354:1 356:1 365:1 558:1 670:1 859:1 # antigène ace
1:1 42:1 43:1 56:1 66:1 188:1 252:1 267:1 284:1 362:1 373:1 458:1 459:1 603:1 730:1 752:1 767:1 791:1 796:1 800:1 810:1 811:1 813:1 814:1 823:1 # carcinoïdose
1:1 2:1 5:3 14:1 17:1 21:1 29:1 34:1 36:1 37:1 42:1 43:1 56:1 66:1 86:1 93:1 100:1 107:1 113:1 123:1 133:1 196:1 203:1 209:1 252:1 267:1 284:1 351:1 362:1 457:1 458:1 574:1 606:1 608:1 678:1 696:1 730:1 752:1 761:1 767:1 791:1 796:1 800:1 805:1 810:1 811:1 813:1 814:1 823:1 843:1 848:1 849:1 850:1 860:1 861:1 862:1 863:1 923:1 # carcinome des voies biliaires
1:1 2:1 12:1 17:1 37:1 42:1 43:1 56:1 66:1 72:1 91:1 123:1 163:1 210:1 252:1 267:1 284:1 307:1 351:1 362:1 458:1 678:1 730:1 752:1 761:1 767:1 787:1 791:1 796:1 800:1 805:1 810:1 811:1 813:1 814:1 823:1 843:1 848:1 849:1 850:1 860:1 861:1 862:1 863:1 # carcinome de la bouche
1:1 8:1 10:1 16:1 17:1 33:1 37:1 42:1 43:1 49:1 50:1 55:1 56:2 66:2 69:1 97:1 101:1 120:1 123:1 124:1 191:1 192:1 219:1 252:1 267:1 284:1 322:1 351:1 362:1 458:1 533:1 551:1 593:1 678:1 698:1 716:1 730:1 752:1 761:1 767:1 791:1 796:1 798:1 800:1 805:1 810:1 811:1 813:1 814:1 823:1 843:1 848:1 849:1 850:1 860:1 861:1 862:1 863:1 # carcinome cervical récidivant
1:1 2:2 8:1 10:1 12:1 14:1 17:1 29:1 34:1 36:1 37:1 42:1 43:1 56:1 66:1 86:1 87:1 100:1 104:1 107:1 123:1 191:1 192:1 217:1 246:1 252:1 267:1 284:1 351:1 362:1 458:1 547:1 678:1 730:1 752:1 761:1 767:1 784:1 791:1 796:1 800:1 805:1 810:1 811:1 813:1 814:1 823:1 843:1 848:1 849:1 850:1 860:1 861:1 862:1 863:1 # carcinome de glande salivaire
1:1 12:1 17:1 37:1 42:2 43:1 56:1 60:1 66:1 123:1 230:1 252:1 267:1 284:1 325:1 351:1 362:1 458:1 678:1 730:1 752:1 761:1 767:1 791:1 796:1 800:1 805:1 810:1 811:1 813:1 814:1 823:1 843:1 848:1 849:1 850:1 860:1 861:1 862:1 863:1 # carcinome du larynx
3:2 8:1 13:2 24:1 25:1 27:2 32:1 33:1 38:2 40:1 46:1 55:1 56:1 57:1 62:1 79:1 84:2 90:1 121:1 132:1 149:1 173:1 204:2 221:1 227:1 285:1 341:1 353:1 367:1 420:1 446:1 490:1 542:1 640:1 684:1 697:1 698:1 706:2 729:1 788:1 959:1 # cancer hépatique métastatique
1:1 4:1 10:1 17:1 26:1 28:1 37:1 42:1 43:1 56:1 66:1 70:1 74:1 123:1 162:1 252:1 264:1 267:1 284:1 324:1 351:1 362:1 453:1 458:1 678:1 704:1 730:1 752:1 761:1 767:1 791:1 796:1 800:1 805:1 810:1 811:1 813:1 814:1 823:1 843:1 847:1 848:1 849:1 850:1 860:1 861:1 862:1 863:1 # carcinome péritonéal
8:1 24:1 25:1 26:1 30:1 32:1 33:1 38:1 40:1 46:1 55:1 56:1 57:1 62:1 90:1 207:1 285:1 297:1 353:1 369:1 420:1 446:1 542:1 698:1 774:1 819:1 865:1 # cancer gastrique
1:1 2:1 8:1 12:2 17:1 24:1 37:1 42:1 43:1 56:1 66:1 123:1 130:1 252:1 267:1 284:1 291:1 351:1 362:1 424:1 458:1 547:1 678:1 730:1 752:1 761:1 767:1 791:1 796:1 800:1 805:1 810:1 811:1 813:1 814:1 823:1 843:1 848:1 849:1 850:1 860:1 861:1 862:1 863:1 # carcinome de la langue
1:1 7:1 12:1 14:1 15:1 17:1 21:1 34:1 36:1 37:1 42:1 43:1 49:1 56:1 66:1 79:1 83:1 85:1 86:1 93:1 100:1 107:1 118:1 123:1 151:1 194:1 248:1 252:1 267:1 274:1 284:1 286:1 319:1 351:1 362:1 373:1 376:1 458:1 459:1 563:1 603:1 628:1 678:1 730:1 752:1 761:1 767:1 791:1 796:1 800:1 805:1 810:1 811:1 813:1 814:1 823:1 835:1 843:1 848:1 849:1 850:1 860:1 861:1 862:1 863:1 877:1 # carcinome papillaire thyroïdien
6:1 7:1 10:1 13:1 17:1 18:1 20:1 23:1 29:1 31:1 42:1 68:1 79:1 85:1 98:1 118:1 119:1 122:1 126:1 246:1 277:1 295:1 327:1 336:1 340:1 357:1 370:1 371:1 373:1 374:1 378:1 380:1 384:1 498:1 512:1 535:1 563:1 568:1 579:1 581:1 766:1 797:1 875:1 877:1 885:1 888:1 889:1 894:1 902:1 # tumeur maligne parathyroïdienne
1:1 2:1 7:1 9:1 12:1 13:1 17:1 27:1 32:1 37:1 42:1 43:1 47:1 54:1 56:1 66:1 94:1 123:1 252:1 267:1 283:1 284:1 341:1 351:1 362:1 448:1 458:1 476:1 490:1 678:1 730:1 752:1 761:1 767:1 791:1 796:1 800:1 805:1 810:1 811:1 813:1 814:1 823:1 843:1 848:1 849:1 850:1 860:1 861:1 862:1 863:1 # carcinome de la prostate
2:1 8:1 12:1 18:1 30:1 33:1 45:1 55:1 56:1 72:1 90:1 117:1 132:1 183:1 285:1 353:1 445:1 446:1 542:1 698:1 # cancer de la trachée
1:1 2:1 9:1 12:1 17:1 37:1 42:1 43:1 56:1 61:1 66:1 82:1 123:1 217:1 252:1 267:1 284:1 351:1 362:1 458:1 661:1 678:1 730:1 752:1 761:1 767:1 791:1 796:1 800:1 805:1 810:1 811:1 813:1 814:1 823:1 843:1 848:1 849:1 850:1 860:1 861:1 862:1 863:1 958:1 # carcinome de la glotte
1:1 17:1 26:2 35:1 37:1 42:1 43:1 56:1 66:1 110:1 123:1 144:1 186:1 202:1 247:1 252:1 256:1 267:1 278:1 284:1 351:1 362:1 458:1 678:1 712:1 730:1 752:1 761:1 767:1 791:1 796:1 800:1 805:1 810:1 811:1 813:1 814:1 823:1 843:1 848:1 849:1 850:1 860:1 861:1 862:1 863:1 935:1 # carcinome cribriforme
1:1 2:1 17:1 37:1 39:1 42:1 43:1 56:1 66:1 97:1 123:1 151:1 163:1 173:1 245:1 252:1 261:1 267:1 281:1 284:1 351:1 362:1 458:1 678:1 730:1 752:1 761:1 767:1 791:1 796:1 800:1 805:1 810:1 811:1 813:1 814:1 823:1 843:1 848:1 849:1 850:1 860:1 861:1 862:1 863:1 924:1 # carcinome muco-épidermoïde
24:1 25:1 26:1 30:1 32:1 38:1 40:1 42:1 46:1 49:1 56:1 57:1 62:1 113:1 207:1 267:1 297:1 360:1 369:1 420:1 734:1 735:1 774:1 779:1 819:1 865:1 973:1 # cardia gastrique
3:1 19:1 35:1 37:1 39:2 49:1 58:1 61:1 71:1 88:1 287:1 360:1 394:1 541:1 779:1 # commotio cordis
4:1 10:1 13:1 19:1 27:1 28:1 39:1 42:1 49:1 56:1 63:1 78:1 79:1 85:1 111:1 130:1 260:1 267:1 293:1 298:1 302:1 315:1 360:1 367:1 382:1 409:1 535:1 602:1 689:1 691:1 735:1 749:1 764:1 779:1 780:1 856:1 872:1 876:1 900:1 941:1 951:1 973:1 1001:1# cardiopathie congénitale
21:1 24:1 25:1 42:2 46:1 49:1 56:1 64:1 85:1 113:1 267:1 272:1 325:1 360:1 451:1 734:1 735:1 779:1 973:1 # arythmie cardiaque
5:3 11:1 15:1 17:1 24:1 25:1 42:1 46:1 49:1 56:1 113:1 117:1 228:1 267:1 273:1 280:1 318:1 360:1 538:1 734:1 735:1 779:1 842:1 936:1 973:1 # enzymes cardiaques élevées
1:1 5:2 6:1 24:1 25:1 42:1 44:1 46:1 47:1 49:1 52:1 56:1 113:1 152:1 228:1 267:1 280:1 326:1 333:1 360:1 389:1 675:1 734:1 735:1 741:1 779:1 973:1 # myosines cardiaques
2:1 10:1 11:1 12:1 22:1 24:1 25:1 32:1 41:1 42:1 43:1 46:1 47:1 48:1 49:1 56:1 111:1 113:1 192:1 243:1 267:1 282:1 360:1 650:1 680:1 734:1 735:1 779:1 927:1 973:1 # sténose de la valvule cardiaque
15:1 38:1 42:1 56:1 63:1 72:1 92:1 99:1 176:1 188:1 199:1 267:1 360:1 527:1 561:1 735:1 911:1 # choc cardogenique
4:1 14:1 19:1 22:1 34:1 36:1 37:1 39:1 42:1 49:1 56:1 78:1 86:1 100:1 104:1 107:1 127:1 236:1 267:1 298:1 326:1 360:1 675:1 735:1 779:1 951:1 973:1 1000:1 # cardiomyopathies secondaires
14:1 19:1 26:1 31:1 34:2 36:1 37:1 42:1 49:1 54:1 56:1 78:1 86:1 87:1 100:1 107:1 146:1 267:1 326:1 360:1 449:1 675:1 735:1 779:1 951:1 973:1 # cardiomyopathie primaire sai
3:1 7:1 19:1 30:2 32:1 33:1 37:1 39:1 42:1 49:1 53:1 56:1 59:1 77:1 78:2 116:1 118:1 134:1 159:1 163:1 169:1 191:1 205:1 257:1 267:1 300:1 311:1 326:1 329:1 360:1 369:1 473:1 529:1 570:1 610:1 675:1 719:1 735:1 779:1 804:1 807:1 820:1 832:1 951:1 973:1 # cardiomyopathie obstructive hypertrophique (coh)
3:1 5:1 8:1 12:1 16:1 24:1 25:1 32:1 42:1 46:1 48:1 49:1 56:1 113:1 120:1 146:1 228:1 229:1 245:1 267:1 271:1 280:1 360:1 386:1 474:1 547:1 734:1 735:1 779:1 973:1 # stimulants cardiaques
19:1 42:1 49:1 56:1 61:1 74:1 267:1 269:1 360:1 428:1 735:1 779:1 895:1 951:1 973:1 # cardiotoxines
5:1 10:1 12:1 19:1 21:1 31:1 40:1 42:1 49:2 56:1 106:1 126:1 189:1 192:1 267:1 345:1 360:1 361:1 376:1 457:1 539:1 586:1 596:1 621:1 624:1 632:1 633:1 642:1 644:1 645:1 647:1 654:1 735:1 779:1 951:1 973:1 # maladies cardiovasculaires
4:1 19:2 40:1 42:1 44:1 49:1 51:1 56:1 73:1 161:1 189:1 192:1 208:1 267:1 330:1 338:1 360:1 399:1 469:1 539:1 543:1 735:1 779:1 951:1 973:1 # lésions cardiovasculaires
1:1 8:1 19:1 40:1 42:1 49:1 56:1 58:1 73:1 87:1 189:1 192:1 200:1 242:1 267:1 360:1 483:1 539:1 666:1 735:1 779:1 801:1 951:1 973:1 # insuffisance cardiovasculaire
12:1 36:1 42:1 56:1 67:1 124:1 159:1 267:1 306:1 328:1 346:1 350:1 440:1 442:1 484:1 # carlavirus
1:1 42:1 56:1 64:1 110:1 258:1 267:1 # carmin
1:1 3:1 6:1 28:1 30:1 42:1 45:1 52:1 55:1 56:1 63:1 164:1 224:1 255:1 261:1 267:1 315:1 415:1 439:1 495:1 550:1 612:1 # carnitine o-acetyltransferase
1:2 3:1 6:1 28:1 42:1 49:1 52:1 56:1 63:1 64:1 117:1 146:1 244:1 258:1 267:1 315:1 415:1 439:1 495:1 562:1 692:1 786:1 965:1 # carnitine diminuée
1:1 3:1 6:1 10:1 28:2 42:1 52:1 56:1 63:1 64:1 74:1 79:1 261:1 267:1 315:1 415:1 439:1 495:1 821:1 893:1 # carnitine o-palmitoyltransferase
2:1 3:1 6:1 7:1 14:1 37:1 39:1 42:2 56:1 61:1 97:1 115:1 116:1 216:1 245:1 267:1 281:1 287:1 394:1 486:1 598:1 824:1 928:1 990:1 # artère carotide commune
3:1 7:2 15:1 21:1 22:1 37:1 42:1 47:1 49:1 56:1 61:1 85:1 97:1 115:1 235:1 243:1 265:1 267:1 303:1 307:1 319:1 376:1 392:1 716:1 731:1 928:1 966:1 # thrombose carotidienne
3:1 7:1 8:1 15:1 18:1 21:1 29:1 42:2 49:1 56:1 61:1 79:1 97:1 115:1 130:1 139:1 207:1 217:1 267:1 277:1 319:1 376:1 424:1 716:1 766:1 912:1 928:1 # paragangliome carotidien
7:1 33:1 42:1 56:1 61:1 77:1 115:1 118:1 134:1 252:1 267:1 329:1 473:1 529:1 804:1 807:1 832:1 # hypercarotinémie
4:1 5:1 42:1 56:1 58:1 77:1 81:1 105:1 109:1 203:1 267:1 359:1 713:1 # carpes (poisson)
2:1 9:1 15:1 42:1 43:1 53:1 59:1 67:1 78:1 83:1 95:1 96:1 97:1 141:1 212:1 223:1 281:1 300:1 313:1 325:1 404:1 577:1 # ctenopharyngodon idellus
4:1 7:1 13:1 72:1 78:1 79:1 92:1 104:1 170:1 251:1 311:1 344:1 367:1 395:1 527:1 602:1 764:1 1000:1 # chondropathies
3:1 12:1 42:1 56:1 93:1 116:1 139:1 199:1 267:1 486:1 623:1 757:1 # cartilage
2:1 3:1 4:1 11:1 12:1 14:1 35:1 42:1 56:1 60:1 79:1 82:1 83:2 93:3 116:1 124:1 139:1 199:1 267:1 279:1 328:1 335:1 486:1 623:1 628:2 757:1 # cartilage du pavillon de l'oreille
8:1 22:1 31:1 43:1 47:1 213:1 243:1 927:1 # mannose
5:2 10:1 11:1 21:1 26:1 33:1 42:1 55:1 56:2 69:1 108:1 124:1 157:1 267:1 322:1 447:1 457:1 551:1 698:1 798:1 827:1 874:1 # caries cervicales
2:1 3:1 5:1 14:1 15:1 25:1 26:1 28:1 38:1 57:1 75:1 81:1 104:1 170:1 172:1 196:1 204:1 221:1 273:1 344:1 415:1 524:1 598:1 609:1 704:1 707:1 781:1 990:1 991:1 # polymères dendritiques
1:1 6:1 40:1 52:1 56:1 129:1 155:1 180:1 214:1 266:1 309:1 637:1 751:1 # caséine-kinase-1-delta
1:1 6:1 40:1 52:1 56:1 79:1 129:1 155:1 180:1 194:1 214:1 266:1 309:1 637:1 693:1 751:1 # caséine-kinase kappa
9:1 12:1 32:1 40:1 56:1 95:1 420:1 705:1 # castela
10:1 12:1 13:1 22:1 27:1 40:1 56:1 143:1 293:1 312:1 345:1 717:1 809:1 # catalase
10:1 12:1 13:1 15:2 21:1 22:1 27:1 40:1 55:1 56:1 66:1 69:1 90:1 143:1 156:1 242:1 285:1 293:1 312:1 319:1 345:1 575:1 717:1 806:1 809:1 828:1 953:1 # déficience en catalase
2:1 5:2 10:1 13:1 19:1 24:1 27:1 29:1 56:1 61:1 82:1 85:1 133:1 176:1 209:1 222:1 228:1 278:1 291:1 293:1 717:1 809:1 917:1 # catalogues des bibliothèques
11:1 13:1 18:1 21:1 27:1 56:1 117:1 139:1 148:1 194:1 201:1 268:1 328:1 428:1 477:1 538:1 717:1 809:1 # cataplexie aggravée
9:1 13:1 18:2 27:1 34:1 42:1 45:1 56:1 59:1 87:1 117:1 139:1 142:1 201:1 313:1 328:1 358:1 445:1 449:1 477:1 538:1 717:1 766:1 809:1 979:1 # cataracte aggravée sai
3:1 13:2 18:1 31:1 58:1 72:1 75:1 82:1 84:1 87:1 92:1 102:1 170:1 176:1 198:1 254:1 305:1 317:1 527:1 528:1 672:1 917:1 964:1 # dramatisation (psychologie)
4:1 13:3 25:1 27:2 38:1 56:1 57:1 63:1 74:1 164:1 339:1 464:1 490:2 561:1 591:1 717:1 809:1 # etat catatonique
3:1 13:1 15:1 16:1 17:1 25:1 38:1 42:1 49:1 56:2 57:1 69:1 85:1 89:1 96:1 102:1 116:1 149:1 171:1 204:1 211:1 221:1 322:1 411:1 486:1 535:1 623:1 717:1 846:1 # médicaments cathartiques
1:1 6:1 13:1 44:1 52:1 56:1 85:1 138:1 210:1 305:1 535:1 717:1 741:1 # cathepsines
1:1 6:1 13:1 44:1 52:1 56:1 85:1 138:1 210:1 305:1 535:1 717:1 741:1 # cathepsine p
1:1 3:1 4:1 5:1 9:1 13:1 19:1 29:1 33:1 51:1 56:1 59:1 71:1 73:1 76:1 80:1 85:1 117:1 121:1 127:1 132:1 169:1 218:1 220:1 259:1 270:1 276:1 314:1 338:1 364:1 388:1 401:1 431:1 443:1 461:1 481:1 516:1 520:1 523:1 535:1 536:1 543:1 553:1 559:1 560:1 573:1 582:1 589:1 651:1 655:1 659:1 660:1 717:1 723:1 769:1 922:1 936:1 # infections liées au cathéter
9:2 13:1 17:1 28:1 33:1 44:1 56:1 60:1 80:1 85:1 121:1 132:1 168:1 385:1 431:1 535:1 544:1 711:1 717:1 785:1 922:1 # oedème au site du cathéter
13:1 36:1 56:1 67:1 119:1 124:1 159:1 306:1 346:1 350:1 440:1 442:1 484:1 717:1 # catu virus
2:1 3:1 4:2 5:1 6:1 13:1 14:1 19:1 31:1 33:1 34:1 35:1 36:1 48:1 51:1 56:1 65:1 71:1 76:1 84:1 86:1 88:1 100:1 107:1 110:1 114:1 150:1 152:1 158:1 247:1 254:1 256:1 290:1 328:1 381:1 494:1 495:1 519:1 528:1 599:1 712:1 736:1 821:1 869:1 907:1 925:1 935:1 # formation de cavernes pulmonaires
1:1 6:1 7:1 41:1 52:1 54:1 61:1 79:1 94:1 115:1 129:1 136:1 153:1 155:1 160:1 165:1 166:1 175:1 177:1 178:1 179:1 180:1 181:1 182:1 184:1 187:1 190:1 193:1 194:1 195:1 905:1 # protéine pap-i
4:1 13:1 15:1 16:1 19:1 27:2 28:1 32:1 51:1 66:1 69:1 85:2 103:1 156:1 198:1 206:1 230:1 240:1 242:1 323:1 341:1 485:1 490:1 493:1 535:1 600:1 715:1 748:1 806:1 828:1 953:1 998:1 # déficit en cystathionine bêta-synthase
1:1 2:1 5:1 6:1 9:1 19:1 20:1 23:1 50:1 52:1 55:1 64:1 68:1 72:1 101:1 103:1 112:1 125:1 133:1 138:1 140:1 146:1 147:1 219:1 238:1 241:1 288:1 294:1 309:1 334:1 342:1 343:1 375:1 391:1 396:1 397:1 398:1 400:1 405:1 408:1 410:1 412:1 413:1 416:1 417:1 418:1 429:1 432:1 433:1 434:1 435:1 437:1 454:1 525:1 562:1 634:1 # récepteurs des chimiokines cc
1:1 6:1 52:1 72:1 88:1 132:1 167:1 215:1 309:1 375:1 515:1 525:1 744:1 867:1 # chémokine ccl19
1:1 6:1 19:1 52:1 64:1 72:1 103:1 146:1 309:1 514:1 525:1 562:1 634:1 # chimiokine slc
1:2 6:2 19:1 27:1 52:2 61:1 64:1 72:1 103:1 146:1 266:1 309:1 428:1 525:1 562:1 566:1 634:1 637:1 751:1 795:1 # chimiokine éotaxine-2
7:1 37:1 235:1 # cd-rom
3:1 5:1 6:1 8:1 16:1 120:1 122:1 152:1 253:1 289:1 354:1 356:1 365:1 558:1 670:1 859:1 # antigènes cd104
9:2 20:2 23:2 50:2 55:2 68:2 101:2 112:2 125:2 138:2 147:2 219:2 238:2 294:2 334:2 342:2 343:2 391:2 396:2 397:2 398:2 400:2 405:2 408:2 410:2 412:2 413:2 414:2 416:2 417:2 418:2 429:2 432:2 433:2 434:2 435:2 437:2 690:1 # récepteur gm-csf récepteur gmcsf
1:1 6:1 7:1 28:1 41:1 52:1 54:1 61:1 94:1 115:1 129:1 136:1 153:1 155:1 160:1 165:1 166:1 175:1 177:1 178:1 179:1 180:1 181:1 182:1 184:1 187:1 190:1 193:1 195:1 309:1 # protéine c-kit
3:1 5:1 6:1 8:1 16:1 120:1 122:1 152:1 253:1 289:1 354:1 356:1 365:1 558:1 670:1 859:1 # antigènes cd11b
3:1 5:1 6:1 8:1 16:1 120:1 122:1 152:1 253:1 289:1 354:1 356:1 365:1 558:1 670:1 859:1 # antigènes cd11c
9:1 20:1 23:1 50:1 55:1 68:1 93:1 101:1 112:1 125:1 138:1 140:1 147:1 219:1 238:1 241:1 288:1 294:1 334:1 342:1 343:1 391:1 396:1 397:1 398:1 400:1 405:1 408:1 410:1 412:1 413:1 416:1 417:1 418:1 429:1 432:1 433:1 434:1 435:1 437:1 454:1 # récepteurs à l'il6
9:1 20:1 23:1 50:1 55:1 68:1 80:1 90:1 101:1 112:1 125:1 138:1 140:1 147:1 219:1 238:1 241:1 288:1 294:1 334:1 342:1 343:1 391:1 396:1 397:1 398:1 400:1 405:1 408:1 410:1 412:1 413:1 416:1 417:1 418:1 429:1 432:1 433:1 434:1 435:1 437:1 454:1 # récepteurs au mdncf
1:1 6:1 9:2 11:1 16:1 20:1 23:2 31:1 33:1 50:1 55:1 60:1 68:1 72:1 96:1 101:1 102:1 112:1 125:1 138:1 147:1 207:1 219:1 238:1 262:1 287:1 294:1 316:1 334:1 342:1 343:1 391:1 396:1 397:1 398:1 400:1 403:1 405:1 408:1 410:1 412:1 413:1 416:1 417:1 418:1 429:1 431:1 432:1 433:1 434:1 435:1 437:1 709:1 901:1 983:1 # chaîne gamma du récepteur à l'interleukine-21
3:1 5:1 6:1 8:1 16:1 120:1 122:1 152:1 253:1 289:1 354:1 356:1 365:1 558:1 670:1 859:1 # antigènes cd138
3:1 5:1 6:1 8:1 16:1 120:1 122:1 152:1 253:1 289:1 354:1 356:1 365:1 558:1 670:1 859:1 # antigènes cd140b
6:1 15:1 75:1 104:1 172:1 188:1 230:1 609:1 707:1 # endolyne
8:1 29:1 104:1 122:1 207:1 579:1 784:1 # ligand cd134
2:2 5:1 9:1 12:1 14:1 17:1 20:1 23:1 33:1 50:1 55:1 64:1 68:1 77:1 93:1 101:1 102:1 112:1 125:1 133:1 138:1 140:1 147:1 154:1 174:1 186:1 200:1 219:1 220:1 238:1 241:1 266:1 288:1 294:1 303:1 329:1 334:1 342:1 343:1 391:1 396:1 397:1 398:1 400:1 405:1 408:1 410:1 412:1 413:1 416:1 417:1 418:1 429:1 432:1 433:1 434:1 435:1 437:1 452:1 454:1 480:1 635:1 934:1 # membre-8 de la superfamille des tnf récepteurs
11:1 48:1 75:1 88:1 101:1 131:1 208:1 237:1 282:1 # molécule cd4
18:1 30:1 183:1 # traf3
3:1 6:1 8:1 16:1 120:1 122:1 253:1 289:1 354:1 356:1 365:1 558:1 670:1 859:1 # antigène cd42d
3:1 6:1 8:1 16:1 120:1 122:1 253:1 289:1 354:1 356:1 365:1 558:1 670:1 859:1 # antigène 2h4
7:1 12:1 24:1 25:1 27:1 34:1 39:1 41:1 46:1 54:1 61:1 78:1 94:1 115:1 136:1 148:1 153:1 164:1 165:1 166:1 172:1 217:1 317:1 372:1 571:1 661:1 868:1 995:1 # glycoprotéine plaquettaire-ia
1:2 6:1 10:1 16:1 26:1 27:1 41:1 52:1 53:1 96:1 201:1 212:1 316:1 430:1 468:1 545:1 556:1 739:1 746:1 748:1 851:1 858:1 878:1 998:1 # intégrine alpha3bêta1
3:1 6:1 8:1 16:1 120:1 122:1 253:1 289:1 354:1 356:1 365:1 558:1 670:1 859:1 # antigène cd49e
3:1 5:1 6:1 8:1 16:1 120:1 122:1 152:1 253:1 289:1 354:1 356:1 365:1 558:1 670:1 859:1 # antigènes cd51
9:1 20:1 23:1 31:1 45:2 59:1 66:1 68:1 125:1 142:1 147:1 174:1 202:1 313:1 355:1 358:1 425:1 427:1 436:1 466:1 467:1 471:1 472:1 475:1 517:1 # facteur macif
5:1 11:1 48:1 55:1 83:1 95:1 141:1 157:1 223:1 282:1 404:1 465:1 511:1 549:1 577:1 578:1 583:1 584:1 611:1 721:1 750:1 765:1 794:1 910:1 931:1 940:1 # cellules t8
1:2 7:1 9:1 22:1 40:1 54:1 61:1 65:1 94:1 115:1 136:1 143:1 233:1 279:1 309:1 383:1 525:1 548:1 773:1 792:1 881:1 984:1 # cdc2 protein kinase
1:1 5:1 12:1 13:1 14:1 22:1 40:1 65:1 95:1 143:1 233:1 309:1 383:1 487:1 525:1 532:1 548:1 773:1 792:1 984:1 # cdc2-related kinases
1:1 2:1 9:1 12:1 13:1 20:1 22:1 23:1 27:1 40:2 47:1 53:3 59:1 60:1 68:1 92:1 96:2 104:1 125:1 143:1 145:1 147:1 163:1 212:2 249:1 313:1 427:1 436:1 530:1 531:1 587:1 640:1 685:1 694:1 701:1 726:1 728:1 737:1 809:1 993:1 # phosphatase-1 inducteur de la phase m
18:1 40:1 201:1 576:1 635:1 770:1 # ras-grf1
3:1 47:1 53:2 59:1 72:1 92:3 97:1 99:1 145:1 172:1 240:1 249:2 255:2 272:1 527:1 530:1 531:1 537:1 587:1 612:1 653:1 685:1 694:1 701:1 726:1 728:1 737:1 928:1 # ctp phosphocholine cytidylyltransférase
1:1 26:1 56:1 70:1 106:1 132:1 264:1 430:1 690:1 # n-cadhérines
6:1 8:1 10:1 16:1 17:1 20:1 23:1 29:1 31:1 49:1 50:1 56:1 60:1 66:1 68:1 97:1 98:2 101:1 119:1 120:1 122:1 126:1 127:1 131:1 191:1 192:1 219:1 246:1 327:1 336:1 340:1 357:1 370:1 371:1 374:1 378:1 380:1 384:1 498:1 512:1 533:1 568:1 579:1 581:1 593:1 716:1 775:1 797:1 875:1 885:1 888:1 889:1 894:1 902:1 # tumeur maligne du caecum récidivante
56:1 98:1 127:1 131:1 775:1 # caecum
55:1 67:1 159:1 170:1 350:1 785:1 # cedrus
1:1 6:1 18:1 49:1 52:1 106:1 225:1 361:1 605:1 806:1 # céfradine
11:1 24:1 25:1 29:1 39:1 46:1 67:1 95:1 113:1 148:1 268:1 385:1 923:1 # plexus coeliaque
14:1 24:1 25:1 29:1 39:1 42:1 46:1 95:1 113:1 116:1 385:1 486:1 598:1 824:1 923:1 990:1 # artère coeliaque
4:1 11:1 19:1 31:1 44:1 48:1 51:1 55:1 73:1 83:1 95:1 106:1 132:1 141:1 161:1 223:1 266:1 282:1 330:1 338:1 399:1 404:1 465:1 469:1 511:1 543:1 549:1 577:1 578:1 583:1 584:1 611:1 750:1 765:1 794:1 931:1 # adhésions cellule-matrice
12:1 14:2 15:1 34:1 36:1 48:1 49:1 55:1 66:1 70:1 83:1 86:1 90:1 95:1 100:1 107:1 141:1 202:1 223:1 229:1 248:1 274:1 286:1 331:1 349:1 368:1 404:1 465:1 483:1 511:1 549:1 575:1 577:1 578:1 583:1 584:1 611:1 747:1 # différenciation cellulaire
29:1 39:1 75:1 97:1 151:1 163:1 188:1 232:1 245:1 426:1 462:1 949:1 # mucolipidose ii
2:1 4:1 11:1 12:1 19:1 44:1 48:1 49:1 51:1 55:1 58:1 83:1 95:1 124:1 141:1 191:1 223:1 282:1 330:1 399:1 404:1 465:1 511:1 549:1 577:1 578:1 583:1 584:1 611:1 750:1 765:1 794:1 931:1 # division de la cellule
11:1 12:1 14:1 34:1 36:1 48:1 55:1 83:1 86:1 95:1 100:1 107:1 141:1 215:1 223:1 229:1 240:1 248:1 274:1 286:1 317:1 331:1 349:1 368:1 404:1 465:1 511:1 549:1 577:1 578:1 583:1 584:1 611:1 # cycle cellulaire
5:2 8:1 9:1 11:1 16:1 17:1 20:1 23:1 48:1 55:1 68:1 83:1 95:1 98:1 119:1 120:1 140:1 141:1 157:1 223:1 234:1 241:1 260:1 262:1 282:1 288:1 327:1 340:1 357:1 370:1 371:1 374:1 378:1 380:1 384:1 404:1 453:1 465:1 511:1 549:1 577:1 578:1 583:1 584:1 611:1 721:1 750:1 765:1 794:1 844:1 910:1 931:1 940:1 # tumeurs à cellules géantes
9:1 11:1 23:1 39:1 99:1 163:1 240:1 272:1 403:1 537:1 657:1 916:1 # leucocyte
5:2 14:2 20:1 30:1 32:1 34:1 36:1 59:1 86:1 100:1 107:1 119:1 159:1 163:2 196:2 208:1 215:1 244:1 369:1 387:1 453:1 608:1 696:1 702:1 971:1 # structures nucléaires
4:1 7:1 12:1 19:1 30:1 40:1 44:1 51:1 54:1 61:1 64:1 67:1 74:1 78:1 94:1 115:1 136:1 148:1 159:1 240:1 272:1 312:1 321:1 330:1 350:1 372:1 399:1 537:1 758:1 # protrusions cytoplasmiques
12:1 14:1 34:1 35:1 36:1 48:1 53:1 55:1 75:1 82:1 83:1 86:1 88:1 92:1 95:1 100:1 107:1 128:1 141:1 176:1 223:1 229:1 248:1 249:1 274:1 286:1 331:1 349:1 359:1 368:1 404:1 465:1 511:1 549:1 577:1 578:1 583:1 584:1 611:1 672:1 708:1 783:1 917:1 964:1 # morphologie cellulaire
5:1 11:1 14:1 15:1 20:1 48:2 55:1 83:1 95:1 119:1 131:1 141:1 157:1 223:1 237:1 282:1 387:1 404:1 465:1 511:1 549:1 577:1 578:1 583:1 584:1 611:1 612:1 702:1 721:1 750:1 765:1 794:1 910:1 931:1 940:1 # cellules en culture
11:1 15:1 29:1 48:1 55:1 61:1 83:1 85:1 95:1 104:1 113:1 132:1 141:1 188:1 223:1 282:1 318:1 404:1 465:1 511:1 549:1 577:1 578:1 583:1 584:1 609:1 611:1 750:1 765:1 794:1 922:1 923:1 931:1 # cellule endothéliale
3:1 5:1 6:1 7:1 11:1 15:1 20:1 23:1 32:1 48:1 49:1 55:1 60:1 68:1 83:1 95:1 104:1 119:1 122:1 141:1 188:1 199:1 202:1 223:1 261:1 275:1 282:1 308:1 386:1 404:1 422:1 456:1 465:1 511:1 549:1 577:1 578:1 583:1 584:1 609:1 611:1 618:1 733:1 750:1 765:1 794:1 920:1 931:1 980:1 # cellule neuro-endocrine du tube digestif
5:1 11:1 21:1 48:1 55:1 60:1 83:1 95:1 141:1 157:1 203:1 223:1 247:1 282:1 404:1 465:1 511:1 549:1 577:1 578:1 583:1 584:1 611:1 721:1 750:1 765:1 794:1 910:1 931:1 940:1 # cellulesdu foie
3:1 4:1 12:1 13:1 14:1 18:1 19:1 34:1 36:1 48:1 51:1 55:1 64:1 71:1 76:1 83:1 84:1 86:1 95:1 100:1 107:1 122:1 141:1 150:1 158:1 201:1 223:1 229:1 248:1 274:1 286:1 295:1 331:1 349:1 368:1 404:1 465:1 477:1 511:1 549:1 577:1 578:1 583:1 584:1 611:1 699:1 909:1 918:1 # migration cellulaire
1:1 9:1 53:1 92:1 99:1 135:1 172:1 240:1 249:1 272:1 273:1 488:1 524:1 526:1 537:1 629:1 641:1 646:1 657:1 714:1 720:1 745:1 916:1 # lymphocytes inkt
11:1 48:1 55:1 83:1 95:1 141:1 223:1 282:1 404:1 465:1 511:1 549:1 577:1 578:1 583:1 584:1 611:1 750:1 765:1 794:1 931:1 # cellule k562
7:1 21:1 29:1 162:1 176:1 217:1 753:1 834:1 937:1 # névroglie
9:1 21:1 28:1 29:1 48:1 55:1 60:1 83:1 95:1 141:1 151:1 168:1 223:1 404:1 465:1 511:1 549:1 577:1 578:1 580:1 583:1 584:1 611:1 785:1 825:1 # cellulite du pied
9:1 10:1 11:1 27:1 28:2 29:1 48:1 49:1 55:1 83:1 95:1 108:1 122:1 128:1 141:1 168:1 223:1 293:1 404:1 409:1 465:1 511:1 549:1 577:1 578:1 580:1 583:1 584:1 611:1 619:1 825:1 856:1 # cellulite digitale
5:1 9:1 32:1 48:1 55:1 77:1 82:1 83:1 95:1 131:1 141:1 223:1 261:1 308:1 404:1 465:1 511:1 549:1 577:1 578:1 583:1 584:1 611:1 690:1 705:1 883:1 # peste cellulo-cutanée
21:1 44:1 47:1 82:1 225:1 318:1 389:1 470:1 # célosie
15:1 16:1 17:2 37:1 74:1 89:1 123:1 167:1 171:1 211:1 225:1 938:1 # cémentome
5:2 9:1 22:2 23:1 47:1 67:1 109:1 234:1 487:1 546:1 567:1 604:1 649:1 # pâtes osseuses
3:1 5:1 7:1 11:1 15:1 16:1 18:1 28:1 30:2 49:1 55:1 80:2 89:1 91:1 157:1 183:1 197:1 202:1 205:1 222:1 275:1 352:1 377:1 415:1 499:1 564:1 569:1 614:1 618:1 620:1 627:1 638:1 648:1 663:1 671:1 673:1 674:1 676:1 679:1 962:1 # troubles auditifs centraux
11:1 15:1 16:1 55:1 83:1 89:1 93:1 124:1 266:1 335:1 628:1 690:1 # ville-centre
1:1 3:1 4:1 6:1 9:1 10:1 11:1 15:1 16:1 18:1 19:1 26:1 28:1 30:1 33:1 35:1 49:1 51:1 52:1 55:1 71:1 76:1 77:1 80:1 89:1 108:1 116:1 122:1 128:1 183:1 329:1 347:1 415:1 569:1 610:1 665:1 818:1 962:1 # perte d'audition d'origine centrale
3:2 8:2 15:1 16:3 30:1 35:1 39:1 55:1 69:1 89:1 120:2 253:2 305:1 356:2 359:1 455:1 541:1 569:1 690:1 783:1 852:1 # anticorps anti-centromères
7:1 14:1 15:1 16:1 30:1 37:1 55:1 89:1 205:1 235:1 569:1 598:1 990:1 # centromère
10:1 47:1 53:1 81:1 82:1 96:1 145:1 173:1 212:1 225:1 531:1 790:1 975:1 # céphalosporines
4:1 14:1 45:1 63:1 88:1 98:1 144:1 154:1 339:1 421:1 494:1 855:1 # acremonium
13:1 18:1 70:1 74:1 78:1 81:1 176:1 225:1 295:1 407:1 438:1 464:1 960:1 # cératopogonidés
13:1 33:1 39:1 55:2 67:1 99:1 206:1 224:1 252:1 348:1 698:1 # cercocebus atys
9:1 11:1 23:1 35:1 39:1 50:1 70:1 83:1 95:1 116:1 223:1 225:1 268:1 335:1 403:1 456:1 541:1 585:1 664:1 665:1 740:1 960:1 987:1 # cortex cérébelleux
1:1 16:1 18:1 30:1 45:1 50:1 70:1 183:1 225:1 310:1 316:1 445:1 569:1 740:1 960:1 974:1 987:1 # abcès intracérébraux
1:1 14:1 15:1 16:1 18:2 21:1 30:1 33:1 35:1 42:1 55:1 60:1 79:1 80:1 88:1 114:1 128:1 132:1 139:1 167:1 183:1 194:1 277:1 316:1 332:1 379:1 515:1 569:1 601:1 639:1 698:1 708:1 744:1 798:1 867:1 912:1 957:1 # hémorragie intraparenchymateuse du cerveau
10:1 11:1 18:1 39:1 50:1 70:1 74:1 99:2 108:1 112:1 134:1 144:1 186:1 225:1 325:1 347:1 375:1 740:1 818:1 955:1 960:1 987:1 # cryptococcose cérébrale
2:1 10:1 14:1 17:1 18:1 33:1 55:1 154:1 186:1 347:1 385:1 393:1 698:1 785:1 955:1 # oedeme cerebral
10:1 11:1 18:1 21:1 22:1 23:1 29:1 50:1 67:1 70:1 75:1 108:1 154:1 186:1 207:1 225:1 303:1 307:1 347:1 462:1 546:1 567:1 649:1 740:1 753:1 818:1 934:1 955:1 960:1 987:1 # embolie gazeuse cérébrale
2:1 7:1 17:1 37:1 61:1 74:1 104:1 105:1 123:1 170:1 198:1 230:1 235:1 251:1 323:1 344:1 390:1 395:1 460:1 479:1 482:1 489:1 492:1 496:1 497:1 500:1 502:1 503:1 505:1 506:1 507:1 509:1 # syndrome de soto
1:1 3:1 8:1 10:2 11:2 16:1 18:2 21:1 38:1 42:1 44:1 50:1 64:1 70:1 79:1 93:1 108:1 120:1 128:1 132:1 148:1 167:1 172:1 174:1 186:1 206:1 208:1 220:1 225:1 232:1 253:1 277:1 314:1 347:2 356:1 423:1 468:1 470:1 515:1 727:1 740:1 766:1 818:1 954:1 955:1 960:1 987:1 # paralysie cérébrale infantile hémiplégique
8:1 10:1 11:1 18:1 21:1 43:1 50:1 58:1 70:1 108:1 186:1 189:1 225:1 266:1 269:1 337:1 347:1 428:1 740:1 818:1 895:1 905:1 955:1 960:1 987:1 # anoxie-ischémie cérébrale
10:1 11:1 18:2 21:1 42:1 50:1 70:1 79:1 108:1 128:1 148:1 186:1 194:1 208:1 225:1 277:1 347:1 468:1 601:1 740:1 766:1 818:1 955:1 960:1 987:1 # paraplégie cérébrale
8:1 10:1 11:1 18:1 21:1 43:1 50:1 70:1 108:1 186:1 225:1 269:1 337:1 347:1 428:1 740:1 818:1 895:1 955:1 960:1 987:1 # anoxie cérébrale
11:1 21:1 78:1 81:1 148:1 194:1 268:1 428:1 # apoplexie
10:1 11:1 18:1 19:1 26:1 41:1 42:1 47:1 50:1 70:2 108:1 116:1 186:1 189:1 215:1 225:1 264:1 304:1 347:1 486:1 668:1 740:1 818:1 955:1 960:1 987:1 # artériosclérose cérébrale
4:1 10:1 11:1 12:1 14:1 18:1 19:1 34:1 36:1 40:1 44:1 48:1 50:1 51:1 67:1 70:1 86:1 99:1 100:1 107:1 108:1 131:1 141:1 186:1 189:1 192:1 215:1 225:1 229:1 237:1 248:1 274:1 286:1 330:1 331:1 347:1 349:1 368:1 375:1 399:1 406:1 555:1 595:1 681:1 740:1 818:1 955:1 960:1 987:1 # occlusion vasculaire cérébrale
19:1 26:1 33:1 55:1 78:1 305:1 698:1 # ceriops
19:1 26:2 33:1 35:1 55:1 78:1 81:1 232:1 698:1 763:1 # ceriporiopsis
12:1 15:2 17:1 70:1 90:1 98:1 159:1 171:1 215:1 225:1 328:1 340:1 538:1 575:1 960:1 # cérumen enclavé
1:1 3:1 8:1 13:1 26:1 27:2 32:1 33:1 38:1 39:1 40:1 41:1 55:1 56:1 60:1 70:1 75:1 84:1 90:1 121:1 149:1 204:1 226:1 264:1 285:1 304:1 341:1 353:1 420:1 430:1 446:1 490:1 542:1 640:1 668:1 684:1 697:1 698:1 706:1 949:1 959:1 # cancer métastatique du col utérin
7:1 22:1 39:1 42:1 47:1 60:1 85:1 91:1 116:1 243:1 265:1 392:1 448:1 486:1 731:1 # arthrose du cou
4:1 7:1 9:1 10:1 11:2 23:1 24:1 25:1 28:1 33:2 38:1 46:1 48:1 55:1 56:1 57:1 62:1 63:2 69:1 72:1 106:1 108:1 111:1 119:1 124:1 131:1 156:1 168:1 237:1 252:1 265:1 275:1 282:1 302:1 315:1 322:1 339:1 392:1 403:1 456:1 501:1 551:1 561:1 591:1 625:1 698:1 798:1 839:1 876:1 932:1 # adénite cervicale chronique tuberculeuse
10:1 33:1 55:1 56:1 69:1 75:1 77:1 81:1 124:1 134:1 172:1 322:1 529:1 551:1 698:1 707:1 781:1 798:1 # polype cervical
2:1 10:1 11:1 14:2 18:1 20:1 33:2 45:1 55:1 56:1 59:1 69:1 108:1 114:1 116:1 119:1 124:1 142:1 186:1 322:1 387:1 445:1 551:1 605:1 610:1 698:1 702:1 798:1 824:1 869:1 971:1 979:1 # fracture de vertèbre cervicale
1:1 9:1 26:1 32:1 39:1 41:1 60:1 70:1 75:1 206:1 226:1 264:1 304:1 430:1 600:1 668:1 705:1 949:1 # kyste du col utérin
2:1 22:1 39:1 41:1 47:1 60:1 67:1 70:1 72:1 75:1 88:1 118:1 127:1 159:1 226:1 243:1 273:1 304:1 350:1 375:1 949:1 # ecchymose du col de l'utérus
10:1 17:1 33:2 55:1 56:1 69:1 85:1 124:1 272:1 322:1 325:1 551:1 698:1 711:1 798:1 # erythème cervical
1:1 8:1 10:1 11:1 33:1 55:1 56:1 58:1 69:1 73:1 87:1 108:1 124:1 200:1 242:1 322:1 483:1 551:1 666:1 698:1 798:1 801:1 # insuffisance cervicale
10:1 11:1 21:1 32:1 33:1 55:1 56:1 66:1 69:1 74:1 99:1 108:1 124:1 206:1 322:1 551:1 600:1 653:1 698:1 798:1 890:1 981:1 # dystocie cervicale
27:1 45:1 121:1 161:1 225:2 684:1 # cétacés
1:1 3:1 6:1 26:1 36:1 52:1 121:1 225:1 710:1 # cétirizine
2:1 8:1 10:1 12:1 16:1 21:1 31:1 40:1 49:2 50:1 66:1 72:1 96:1 97:1 101:1 106:1 120:1 126:1 139:1 191:1 192:1 207:1 219:1 345:1 361:1 376:1 533:1 586:1 593:1 596:1 621:1 624:1 632:1 633:1 642:1 644:1 645:1 647:1 654:1 716:1 901:1 # maladie de chagas récidivante
2:1 19:1 37:1 40:1 42:1 49:1 56:1 72:1 78:1 96:1 139:1 207:1 267:1 326:1 360:1 675:1 735:1 779:1 901:1 951:1 973:1 # cardiomyopathie de chagas
2:1 6:1 7:1 9:1 53:1 54:1 72:1 78:1 87:1 94:1 96:1 118:1 194:1 272:1 300:1 311:1 820:1 901:1 930:1 # chaîne de saprophytes
2:3 8:1 9:1 12:2 17:1 32:1 37:1 64:1 67:1 104:1 206:1 217:1 278:1 279:1 307:1 421:1 547:1 600:1 705:1 784:1 # kyste de la glande de meibomius
11:1 17:1 31:1 43:1 72:1 93:1 95:1 96:1 102:1 141:1 154:1 209:1 257:1 393:1 775:1 901:1 954:1 # chamaemelum nobile
2:1 7:1 12:1 15:1 21:1 29:1 30:1 32:1 35:1 39:1 53:1 61:1 78:1 85:1 103:1 104:1 113:1 117:1 132:1 162:1 188:1 205:1 206:1 300:1 311:1 318:1 369:1 402:1 444:1 495:1 541:1 600:1 609:1 653:1 719:1 820:1 838:1 922:1 923:1 981:1 # dystrophie endothéliale de la cornée
2:2 5:1 8:1 11:1 15:1 16:1 17:1 20:1 23:2 39:1 48:1 68:1 72:2 89:1 91:1 96:1 114:1 130:1 133:1 154:1 171:1 197:1 199:1 210:1 211:1 282:1 393:1 403:1 424:1 478:1 504:1 787:1 901:1 976:1 # changement de couleur des cheveux
1:1 8:1 10:1 12:1 15:1 16:1 17:2 21:1 31:1 49:1 63:1 64:1 72:1 89:1 96:1 106:1 126:1 130:1 146:1 154:1 171:1 199:1 211:1 258:1 345:1 361:1 376:1 393:1 424:1 478:1 504:1 586:1 596:1 621:1 624:1 632:1 633:1 642:1 644:1 645:1 647:1 654:1 667:1 901:1 # maladie à changement minime
2:1 3:1 4:1 10:1 13:1 17:1 18:1 19:1 20:1 23:1 41:1 51:1 68:1 70:1 71:1 76:1 84:1 98:1 150:1 158:1 295:1 304:1 340:1 357:1 370:1 371:1 374:1 407:1 612:1 699:1 886:1 909:1 918:1 # altération de l'humeur
1:1 3:2 4:2 5:1 7:1 8:1 9:2 11:2 12:1 15:1 16:2 32:1 33:1 34:1 37:1 39:2 48:1 63:1 65:1 69:1 72:1 75:1 77:2 81:1 96:1 97:1 112:1 120:1 131:1 134:1 135:1 138:1 148:1 172:1 194:1 229:1 234:1 237:1 238:1 248:1 262:1 268:1 298:1 308:1 329:1 331:1 339:1 386:1 394:1 406:1 455:1 501:1 522:1 529:1 555:1 592:1 626:1 707:1 718:1 754:1 781:1 812:1 866:1 901:1 904:1 928:1 985:1 # chaperonine contenant le complexe polypeptidique-1 testiculaire
9:1 28:1 29:1 72:1 93:1 129:1 132:1 168:1 574:1 580:1 # chéilite
5:1 11:1 33:1 37:1 39:1 60:1 135:1 148:1 218:1 268:1 394:1 718:1 812:1 904:1 # complexes du fer
3:1 4:1 19:1 24:1 25:1 34:1 38:1 46:1 49:1 51:1 57:1 59:1 62:1 64:1 65:1 69:1 71:1 72:1 76:1 103:1 146:1 169:1 213:1 270:1 276:1 562:1 616:1 634:1 736:1 939:1 986:1 992:1 # dictionnaire chimique
5:1 8:1 14:2 15:1 16:1 23:1 24:1 25:1 33:1 38:1 46:1 57:1 62:1 64:1 72:1 89:1 103:1 130:1 139:1 146:1 164:1 197:1 199:2 228:1 236:1 271:1 280:1 296:1 424:1 474:1 562:1 634:1 757:1 826:1 831:1 911:1 939:1 976:1 986:1 # rejet d'agents chimiques dangereux
2:1 12:1 14:1 20:1 24:1 25:1 38:1 46:1 57:1 62:1 64:1 72:1 77:1 80:1 103:1 141:1 146:1 186:1 379:1 387:1 562:1 634:1 939:1 986:1 # brûlure chimique de la peau
1:1 12:1 34:1 36:1 45:1 48:1 66:1 73:1 75:1 88:1 100:1 101:1 131:1 192:1 208:1 229:1 237:1 248:1 274:1 331:1 349:1 362:1 375:1 406:1 555:1 595:1 801:1 # vaccins moléculaires
2:1 7:1 17:1 37:1 72:1 104:1 123:1 154:1 170:1 198:1 210:1 230:1 235:1 251:1 323:1 344:1 390:1 395:1 460:1 479:1 482:1 489:1 492:1 496:1 497:1 500:1 502:1 503:1 505:1 506:1 507:1 509:1 787:1 # syndrome de chemke
1:1 6:1 52:1 64:1 72:1 88:1 122:1 132:1 167:1 309:1 515:1 525:1 744:1 867:1 # chémokine mig
19:1 27:1 61:1 64:1 72:1 103:1 146:1 428:1 562:1 634:1 # chimiotaxie
43:1 72:1 111:1 132:1 156:1 231:1 269:1 566:1 680:1 682:1 789:1 # chénodéoxycholate
9:1 15:1 17:1 28:1 50:1 144:1 151:1 154:1 168:1 171:1 173:1 393:1 478:1 924:1 # crépitements
1:1 18:2 24:1 25:1 34:1 35:1 38:1 45:1 46:1 57:1 62:1 66:1 73:1 85:1 92:1 170:1 445:1 517:1 801:1 913:1 945:1 # drains thoraciques
5:1 10:1 11:1 14:1 18:1 19:1 35:1 37:1 39:1 44:1 54:1 59:1 74:1 77:1 108:1 109:1 127:1 135:1 196:1 259:1 330:1 347:1 394:1 590:1 656:1 718:1 812:1 818:1 945:1 # compression pectorale
2:1 7:1 12:1 18:1 24:1 25:1 35:1 38:1 42:1 45:1 46:1 57:1 62:1 66:1 79:1 85:1 92:1 203:1 277:1 310:1 445:1 517:1 913:1 945:1 974:1 # abcès de la paroi thoracique
2:1 3:2 13:1 19:1 31:1 32:1 40:1 41:1 48:1 49:1 56:1 69:2 71:1 84:1 131:1 150:1 202:1 237:1 242:1 322:1 386:1 420:1 455:1 483:1 522:1 592:1 612:1 717:1 953:1 # difficultés de mastication
27:1 33:1 45:1 72:1 210:1 263:1 310:1 787:1 946:1 # tabac à mâcher
7:1 11:1 30:1 32:1 36:1 40:1 48:1 60:1 67:1 81:1 91:1 124:1 159:1 164:1 205:1 282:1 306:1 346:1 350:1 369:1 420:1 440:1 442:1 484:1 539:1 # astrovirus du poulet
2:1 11:1 55:1 87:1 163:1 222:1 310:1 377:1 519:1 # puce de sable
1:1 8:1 15:1 16:1 29:1 35:1 53:1 95:1 120:1 174:1 210:1 220:1 359:1 366:1 783:1 # enfant orphelin
2:1 4:2 8:1 15:1 19:1 39:1 44:1 48:1 51:1 55:1 90:1 174:1 220:1 285:1 298:1 330:1 353:1 399:1 542:1 947:1 # convulsion de l'enfance
2:1 4:1 8:1 15:1 22:1 43:1 47:1 50:1 54:1 55:1 58:1 66:1 72:1 90:1 92:1 101:1 117:1 174:1 198:1 214:1 219:1 220:1 243:1 285:1 305:1 317:1 353:1 527:1 530:1 542:1 552:1 588:1 593:1 777:1 915:1 # psychose de l'enfance non précisée
1:1 12:1 72:2 83:1 90:1 93:1 103:2 628:1 634:2 835:1 # chinchilla
3:1 4:3 10:1 11:1 12:1 13:1 27:1 39:1 49:1 59:1 65:1 72:1 90:1 102:1 108:1 113:1 162:1 169:1 191:1 293:1 298:1 326:1 441:1 566:1 570:1 599:1 619:1 734:1 759:1 775:1 782:1 809:1 # conjonctivite néonatale à chlamydiae
11:1 14:1 20:1 35:1 72:1 82:1 159:1 318:1 387:1 538:1 759:1 # chlorure élevé
2:1 4:1 14:1 20:1 26:1 35:2 58:1 72:2 82:2 104:1 105:1 159:1 387:1 759:2 996:1 1000:1 # chlorure de chlorisondamine
1:1 31:1 35:1 49:1 72:1 82:1 106:1 110:1 256:1 290:1 361:1 381:1 759:1 # chlormadinone
1:1 7:1 25:1 35:1 72:1 82:1 292:1 759:1 # chloroquine
1:1 3:1 6:1 32:1 37:1 52:1 67:1 82:1 245:1 386:1 439:1 # lomustine
35:1 53:1 65:1 72:1 82:1 111:1 132:1 359:1 759:1 783:1 # chlorphénamine
14:1 17:1 29:1 34:1 36:1 37:1 43:1 86:1 93:1 100:1 106:1 107:1 111:1 113:1 123:1 156:1 209:1 351:1 574:1 678:1 680:1 923:1 # adénome biliaire
6:1 72:1 75:1 92:1 289:1 354:1 527:1 964:1 # cholène
3:1 38:1 50:1 70:1 72:1 75:1 92:1 121:1 204:1 208:1 527:1 710:1 853:1 964:1 987:1 # cholérétiques
4:1 7:1 37:1 88:1 101:1 118:1 144:1 149:1 235:1 273:1 494:1 830:1 # hymécromone
5:1 8:1 11:1 27:1 32:1 43:1 72:1 75:1 92:1 157:1 308:1 337:1 341:1 527:1 725:1 964:1 # cholestanols
1:1 13:1 16:1 18:1 22:1 27:1 30:1 32:1 40:1 47:1 72:1 75:1 79:1 82:1 92:1 132:1 143:1 173:1 183:1 316:1 341:1 367:1 476:1 527:1 569:1 640:1 672:1 964:1 # cholostase intrahépatique
14:1 22:1 29:1 34:1 36:2 47:1 66:1 86:1 92:1 93:1 100:1 107:1 113:1 209:1 243:1 332:1 530:1 574:1 833:1 923:1 # cirrhose biliaire
3:1 5:1 11:1 13:1 14:1 27:1 32:1 59:1 69:1 72:1 75:1 84:1 92:1 157:1 308:1 341:1 490:1 527:1 598:1 824:1 959:1 964:1 990:1 # ictère cholestatique
5:3 7:1 11:1 12:1 22:1 28:1 29:2 32:1 34:1 36:1 40:1 41:1 44:1 48:1 69:1 70:1 72:1 75:1 80:1 85:1 92:1 100:1 103:1 113:1 117:1 131:1 143:1 157:1 161:1 229:1 237:1 248:1 274:1 304:1 308:1 331:1 349:1 406:1 469:1 485:1 487:1 522:1 527:1 538:1 555:1 580:1 592:1 595:1 650:1 662:1 769:1 936:1 964:1 985:1 # lithiases vésiculaires liées au cholestérol
1:1 5:1 7:1 8:1 11:2 32:1 41:1 70:1 72:1 75:1 87:1 92:1 130:1 157:1 291:1 292:1 304:1 308:1 318:1 424:1 527:1 538:1 650:1 662:1 666:1 964:1 # cholestérol sanguin élevé
1:2 6:1 20:1 23:1 26:1 29:1 52:1 68:1 93:1 209:1 366:1 422:1 430:1 574:1 636:1 772:1 920:1 # bilineurine
4:1 7:1 15:1 37:1 72:1 90:1 92:1 104:1 170:1 235:1 251:1 344:1 395:1 479:1 489:1 527:1 575:1 1000:1 # enchondromatose
4:1 7:1 34:1 42:1 47:1 72:1 87:2 92:1 104:1 170:1 251:1 344:1 395:1 448:1 449:1 527:1 1000:1 # chondrosarcome sai
4:1 6:1 35:1 53:1 72:1 88:1 92:1 154:1 359:1 527:1 708:1 743:1 783:1 # chonemorpha
35:1 72:1 92:1 156:1 161:1 360:1 527:1 913:1 # chordés
17:1 35:1 37:1 72:1 92:1 123:1 188:1 360:1 527:1 913:1 # chordome
19:1 26:1 35:1 72:1 92:1 102:1 261:1 527:1 550:1 913:1 # chorio-amniotite
5:1 9:1 19:1 26:1 35:1 72:1 78:1 92:1 112:1 234:1 334:1 527:1 913:1 # chorioptes
5:1 7:1 10:1 12:1 15:1 21:2 31:1 35:1 49:2 72:1 92:1 106:1 126:1 319:1 345:1 361:1 373:1 376:2 457:1 459:1 527:1 586:1 596:1 603:1 621:1 624:1 632:1 633:1 642:1 644:1 645:1 647:1 654:1 913:1 # maladies choroïdiennes
2:1 11:1 35:1 39:1 42:1 48:1 67:1 131:1 189:1 237:1 263:1 282:1 332:1 359:1 519:1 541:1 783:1 # corpuscules de barr
7:1 17:1 18:1 19:1 37:1 49:1 58:1 60:1 61:1 72:1 105:1 106:1 123:1 235:1 261:1 265:1 361:1 390:1 392:1 839:1 905:1 932:1 951:1 966:1 # radio-isotopes du chrome
1:1 5:1 7:1 10:1 11:1 17:1 37:2 42:1 43:1 48:1 50:1 53:1 55:1 56:1 65:1 66:1 72:1 78:1 83:1 88:1 92:1 95:1 111:1 123:1 141:1 157:1 223:1 235:1 249:1 252:1 257:1 265:1 267:1 282:1 284:1 300:1 320:1 351:1 362:1 392:1 404:1 458:1 465:1 511:1 549:1 577:1 578:1 583:1 584:1 611:1 678:1 721:1 730:1 750:1 752:1 761:1 765:1 767:1 791:1 794:1 796:1 800:1 805:1 810:1 811:1 813:1 814:1 823:1 839:1 843:1 848:1 849:1 850:1 860:1 861:1 862:1 863:1 910:1 931:1 932:1 940:1 966:1 # carcinome rénal à cellules chromophobes
3:1 5:1 8:1 10:1 21:1 29:1 31:1 37:1 43:1 74:1 111:1 121:1 126:1 162:1 176:1 240:1 246:1 260:1 272:1 337:1 351:1 382:1 457:1 498:1 513:1 537:1 710:1 753:1 # anomalies cytogénétiques
7:1 17:1 37:2 47:1 72:1 88:1 105:1 123:1 235:1 265:1 392:1 839:1 932:1 966:1 # chromosome y
2:1 7:1 17:1 21:1 26:1 37:2 41:1 45:1 47:1 59:1 70:1 72:1 88:1 105:1 123:1 142:1 235:1 263:1 264:1 265:1 304:1 392:1 447:1 668:1 839:1 932:1 946:1 966:1 # chromosomes de bactérie
7:1 17:1 37:2 47:1 53:1 72:1 88:1 105:1 123:1 235:1 265:1 392:1 839:1 932:1 966:1 # chromosome ph1
4:1 5:1 17:1 37:1 43:1 47:1 105:1 123:1 438:1 842:1 927:1 # gonosomes
1:1 3:1 7:1 13:1 14:1 16:1 20:1 37:2 39:1 42:1 47:1 56:1 60:1 69:1 74:1 79:1 81:1 84:1 135:1 161:1 186:1 214:1 235:1 245:1 269:1 277:1 316:1 322:1 387:1 394:1 428:1 510:1 717:1 718:1 812:1 895:1 # intoxication par composés du bromure
4:1 7:1 8:1 9:1 12:1 24:1 25:1 28:1 34:1 38:1 46:1 57:1 62:1 63:1 72:2 75:1 87:1 92:1 128:1 130:1 168:1 265:1 339:1 392:1 424:1 449:1 501:1 527:1 547:1 561:1 591:1 625:1 803:1 839:1 932:1 964:1 # cholangite chronique sai
3:1 4:1 7:1 9:1 24:1 25:1 28:1 32:1 34:1 38:1 46:1 57:1 62:1 63:1 72:1 87:1 168:1 206:1 240:1 265:1 339:1 386:1 392:1 449:1 501:1 561:1 591:1 600:1 625:1 724:1 839:1 932:1 # cystite chronique sai
5:1 14:1 42:1 56:1 189:1 267:1 332:1 # escarre
1:3 4:1 7:1 24:1 25:1 38:1 43:2 44:2 46:1 47:2 53:1 57:1 62:1 63:1 67:1 72:1 78:1 93:1 103:2 244:1 265:1 284:2 300:1 339:1 389:2 392:1 444:1 501:1 561:1 566:1 591:1 625:1 741:2 786:1 833:1 838:1 839:1 927:1 932:1 # rhinosinusite éosinophilique chronique
4:1 7:1 21:1 24:1 25:1 33:1 38:1 46:1 50:1 57:1 62:1 63:1 64:1 72:1 85:1 167:1 265:2 272:1 325:1 339:1 392:1 423:1 451:1 501:1 561:1 591:1 625:1 652:1 731:1 839:1 932:1 # erythrémie chronique
1:2 4:1 7:1 12:1 13:1 18:1 24:1 25:1 29:1 31:1 38:1 46:1 49:1 57:1 58:1 62:1 63:2 69:1 72:1 74:1 75:1 81:1 102:1 106:1 131:1 156:1 167:1 172:1 220:1 254:1 265:1 287:1 314:1 318:1 326:1 339:1 361:1 366:1 392:1 464:1 501:1 522:1 561:1 563:1 591:1 625:1 667:1 695:1 707:1 781:1 839:1 932:1 983:1 # polyradiculoneuropathie inflammatoire démyélinisante chronique
4:1 7:1 10:2 11:1 12:1 21:1 24:1 25:1 31:1 38:1 46:1 49:1 50:1 57:1 62:1 63:1 65:1 72:1 106:1 108:1 111:1 126:1 265:1 320:1 339:1 345:1 361:1 376:1 392:1 501:1 561:1 586:1 591:1 596:1 621:1 624:1 625:1 632:1 633:1 642:1 644:1 645:1 647:1 654:1 776:1 839:1 932:1 # maladie rénale chronique
3:1 4:1 7:1 9:1 24:1 25:1 28:1 31:1 32:1 38:1 40:1 46:1 57:1 62:1 63:1 72:1 168:1 265:1 339:1 386:1 392:1 420:1 501:1 561:1 591:1 625:1 724:1 839:1 932:1 # mastite chronique
4:2 7:2 9:1 11:1 24:1 25:1 28:1 38:1 44:1 46:1 57:1 62:1 63:1 72:2 90:1 103:1 135:1 146:1 148:1 168:1 186:1 265:1 339:1 392:1 501:2 561:1 591:1 625:1 634:1 782:1 839:1 904:1 932:1 # bronchite chronique simple
2:1 3:1 4:1 7:1 11:1 21:1 23:1 24:1 25:1 28:1 38:1 44:1 46:1 47:1 57:1 62:1 63:1 64:1 72:1 81:1 82:1 114:1 144:1 163:1 167:1 191:1 222:1 225:1 265:1 310:1 318:1 326:1 339:1 373:1 389:1 392:1 403:1 415:1 423:1 451:1 459:1 501:1 510:1 544:1 550:1 561:1 570:1 591:1 603:1 625:1 652:1 686:1 837:1 839:1 921:1 932:1 999:1 # leucémie myéloïde chronique bcr-abl positive
4:2 7:1 11:1 21:1 23:1 24:1 25:1 37:1 38:1 43:1 46:1 57:1 62:1 63:1 64:1 72:1 82:1 88:1 99:1 163:1 167:1 225:1 265:1 318:1 326:1 339:1 392:1 403:1 423:1 451:1 494:1 501:1 561:1 591:1 625:1 652:1 839:1 932:1 # leucémie myélomonocytaire chronique
3:1 7:1 8:2 12:1 16:1 26:1 28:2 47:1 54:1 64:1 70:1 72:1 75:1 87:1 92:1 114:1 120:1 128:1 130:1 146:1 189:1 191:1 208:1 215:1 305:1 415:1 424:1 448:1 527:1 547:1 562:1 570:1 662:1 666:1 686:1 803:1 964:1 # cps (cholangite primitive sclérosante)
1:1 4:1 7:1 9:1 24:1 25:1 28:1 38:1 46:1 57:1 62:1 63:2 72:1 111:1 128:1 130:1 149:1 168:1 265:1 302:1 339:1 392:1 501:1 561:1 591:1 625:1 803:1 839:1 866:1 932:1 956:1 # méningite chronique
4:1 18:1 20:1 45:1 67:1 72:2 99:1 105:1 118:1 159:1 186:1 206:1 240:1 265:1 325:1 350:1 445:1 657:1 675:1 839:1 955:1 # chrysocyon brachyurus
1:1 7:1 37:1 49:1 64:2 69:1 72:1 82:1 118:1 144:1 146:1 244:1 255:1 258:1 562:1 692:1 786:1 830:1 965:1 # chylomicron diminué
4:1 7:1 13:1 15:1 16:1 19:1 21:1 26:1 30:2 51:1 56:1 66:2 69:2 78:1 89:1 151:1 205:1 297:1 311:1 322:1 491:1 569:1 717:1 719:1 816:1 828:1 # entropion cicatriciel
9:1 13:1 18:1 33:1 66:1 122:1 283:1 291:1 431:1 977:1 # ciguatera
2:1 6:1 8:1 9:1 12:1 14:1 29:1 32:1 34:1 36:1 66:1 86:1 93:1 100:1 104:1 107:1 113:1 206:1 216:1 217:1 547:1 574:1 600:1 705:1 784:1 923:1 # kyste d'une glande ciliaire
2:1 6:1 8:2 12:1 21:1 29:1 33:1 55:1 56:1 95:1 213:1 255:1 301:1 446:1 547:1 753:1 903:1 # cannelier de ceylan
1:1 3:1 4:1 19:1 36:2 39:1 51:1 59:1 66:1 67:1 71:1 73:1 76:1 124:1 127:1 159:1 169:1 218:1 220:1 252:1 259:1 270:1 276:1 306:1 314:1 338:1 346:1 350:1 364:1 388:1 401:1 440:1 442:1 443:1 461:1 481:1 484:1 516:1 520:1 523:1 536:1 539:1 543:1 553:1 559:1 560:1 573:1 582:1 589:1 651:1 655:1 659:1 660:1 723:1 # infections à circovirus
3:1 8:1 12:2 13:1 19:1 36:1 38:1 48:1 63:1 66:1 71:1 72:1 84:1 90:1 131:1 145:1 148:1 150:1 229:1 237:1 252:1 353:1 372:1 406:1 532:1 547:1 561:1 # circulation splanchnique
3:1 12:2 13:1 15:1 16:1 19:1 27:1 34:1 36:2 45:1 48:1 55:1 66:1 71:1 84:1 89:1 100:1 131:1 148:1 150:1 229:1 237:1 252:1 372:1 406:1 532:1 540:1 571:1 617:1 926:1 # circulation placentaire
3:1 4:1 12:1 13:1 14:1 19:1 34:1 36:2 48:2 65:1 66:1 71:1 84:1 86:1 88:1 100:1 107:1 131:1 150:1 229:1 237:1 252:1 406:1 494:1 519:1 532:1 599:1 736:1 821:1 907:1 925:1 # circulation pulmonaire
22:1 36:1 47:1 66:1 92:1 243:1 332:1 530:1 833:1 # cirrhose
2:1 6:1 12:1 15:1 22:1 36:1 47:1 66:1 92:1 127:1 213:1 243:1 301:1 332:1 530:1 658:1 722:1 775:1 833:1 # cirrhose de laennec
2:1 4:1 5:1 42:1 72:2 96:2 102:1 133:1 135:1 188:1 305:1 360:1 735:1 901:2 # chardon des champs
58:1 66:1 118:1 170:1 441:1 576:1 607:1 631:1 677:1 915:1 # cis-4-hydroxyproline
1:1 2:1 3:1 4:1 5:1 8:1 13:1 15:1 19:1 37:1 39:1 41:1 51:1 65:2 71:1 73:1 76:1 77:1 80:1 84:1 104:2 133:1 150:1 156:1 158:1 173:1 216:1 226:1 236:1 245:1 287:1 338:1 394:1 543:1 609:1 723:1 831:1 # communauté des nations indépendantes
6:1 9:1 20:1 21:1 23:1 26:1 28:1 32:1 33:1 37:1 41:1 47:1 50:1 66:1 68:1 70:2 81:1 82:1 83:1 95:1 168:1 223:1 225:1 264:1 304:1 431:1 447:1 456:1 476:1 495:1 510:1 650:1 668:1 740:1 960:1 987:1 # citerne cérébellomédullaire postérieure
9:1 13:1 18:1 28:1 30:1 66:1 183:1 283:1 295:1 # citrate
2:2 8:1 9:1 10:1 13:1 18:1 28:1 30:1 56:1 64:1 65:1 66:2 97:1 98:1 102:1 183:1 240:1 281:1 283:1 295:1 421:1 452:1 514:1 551:1 732:1 855:1 989:1 # cyanamide de calcium citrate
4:1 42:1 60:1 65:1 67:1 78:1 81:1 176:1 240:1 273:1 303:1 307:1 360:1 438:1 735:1 # cymbopogon nardus
28:1 30:1 31:2 66:1 67:1 146:1 159:1 350:1 428:1 # citrus maxima
1:1 6:1 15:1 28:1 30:1 44:2 52:1 58:1 66:1 67:1 73:1 159:1 350:1 557:1 741:1 961:1 # citrus sinensis
1:1 2:1 6:1 9:1 19:1 20:1 23:1 50:1 52:1 55:1 64:1 68:1 72:1 77:1 80:1 101:1 103:1 112:1 125:1 134:1 138:1 140:1 146:1 147:1 197:1 219:1 224:1 238:1 241:1 288:1 294:1 309:1 334:1 342:1 343:1 352:1 375:1 391:1 396:1 397:1 398:1 400:1 405:1 408:1 410:1 412:1 413:1 416:1 417:1 418:1 429:1 432:1 433:1 434:1 435:1 437:1 454:1 525:1 529:1 562:1 634:1 # récepteurs aux chimiokines cc de type 5
12:1 25:1 38:1 40:1 44:1 57:1 65:1 67:1 145:1 148:1 206:1 312:1 372:1 653:1 758:1 775:1 898:1 981:1 # naevus dysplasique
2:1 7:1 27:1 54:1 61:1 94:1 95:1 115:1 136:1 493:1 612:1 893:1 # delta-protéobactéries
1:1 6:1 12:1 13:1 26:1 52:1 85:1 215:1 265:1 266:1 430:1 532:1 535:1 637:1 731:1 751:1 # clathrine-adaptateurs
1:1 2:1 3:1 6:1 9:1 10:1 12:1 13:1 15:1 16:1 29:1 52:1 79:1 84:1 89:1 114:1 127:2 218:1 262:1 266:1 328:1 345:1 439:1 456:1 532:1 899:1 # fente palatine avec bec-de-lièvre
47:1 72:2 82:1 93:1 103:1 129:1 132:1 189:1 634:1 # chéiloschisis
5:1 8:1 9:1 10:1 11:1 15:1 16:1 18:1 72:1 89:1 90:1 103:1 108:1 113:1 186:1 218:1 234:1 239:1 262:1 353:1 634:1 880:1 955:1 # fentes branchiales
11:1 22:1 27:1 28:1 32:1 34:1 36:1 47:2 49:1 50:1 70:1 74:1 97:1 99:1 100:1 105:1 132:1 144:1 188:1 206:1 215:1 243:1 279:1 409:1 411:1 476:1 571:1 617:1 653:1 846:1 890:1 897:1 981:1 987:1 # dysostose cleidocrânienne héréditaire
2:1 5:1 6:2 7:1 8:1 9:1 28:1 33:1 49:1 70:1 77:1 134:1 152:1 168:1 208:1 215:1 224:1 231:1 236:1 289:1 354:1 359:1 431:1 529:1 662:1 831:1 # diterpènes de type clérodane
1:1 15:2 21:2 29:1 31:1 42:1 45:1 53:1 63:1 66:2 69:1 73:1 96:1 110:1 212:1 215:1 290:1 319:2 366:1 517:1 557:1 667:1 828:1 # pharmaciens cliniciens
26:1 28:1 29:1 35:1 58:1 74:1 215:1 580:1 996:1 # clitoris
26:1 28:1 29:1 35:1 74:1 113:1 215:1 580:1 # clitoria
2:1 5:1 8:1 9:1 16:1 26:1 42:1 83:1 113:1 120:1 192:1 234:1 262:1 514:1 827:1 844:1 # variantes de llc
2:1 4:1 7:1 8:1 11:1 16:1 21:1 23:1 24:1 25:1 38:1 46:1 49:1 50:1 53:1 57:1 62:1 63:1 64:1 66:1 72:1 92:1 97:1 101:1 120:1 135:1 163:1 167:1 172:1 191:1 192:1 219:1 225:1 249:1 265:1 273:1 339:1 373:1 392:1 403:1 423:1 451:1 459:1 488:1 501:1 524:1 526:1 533:1 561:1 591:1 593:1 603:1 625:1 629:1 641:1 646:1 652:1 714:1 716:1 720:1 745:1 837:1 839:1 921:1 932:1 # leucémie lymphoïde chronique récidivante
7:1 10:1 11:1 21:1 30:1 32:1 45:1 53:1 56:1 78:1 82:1 103:1 108:1 205:1 215:1 268:1 300:1 311:1 369:1 402:1 444:1 551:1 719:1 820:1 838:1 873:1 # exstrophie cloacale
1:1 6:1 45:1 52:1 66:1 82:1 215:1 362:1 517:1 873:1 # cloacine
2:1 6:1 9:1 13:1 18:1 28:1 30:1 37:1 64:1 66:1 82:1 183:1 202:1 215:1 283:1 289:1 295:1 354:1 # citrate de clomifène
5:2 14:1 18:1 20:1 33:1 45:1 59:1 110:1 117:1 119:1 142:1 149:1 196:1 218:1 387:1 445:1 572:1 605:1 702:1 936:1 971:1 979:1 # fractures fermées
1:1 3:1 4:1 19:1 26:1 30:1 32:1 47:1 49:1 51:1 59:1 71:1 73:1 76:1 82:1 97:1 127:1 169:1 215:1 218:1 220:1 259:1 270:1 276:1 297:1 314:1 338:1 364:1 369:1 388:1 401:1 421:1 443:1 461:1 476:1 481:1 516:1 520:1 523:1 536:1 543:1 553:1 559:1 560:1 573:1 582:1 589:1 651:1 655:1 659:1 660:1 716:1 723:1 # infections à clostridium
1:1 2:1 26:1 29:1 30:1 32:1 47:1 48:1 49:1 61:1 77:1 82:1 97:1 98:1 119:1 134:1 215:1 224:1 244:1 297:1 307:1 366:1 369:1 421:1 476:1 529:1 716:1 786:1 825:1 # clostridium botulinum de type g
40:1 42:1 49:2 66:2 69:1 93:1 99:1 105:1 109:1 113:1 117:2 132:1 202:1 242:1 332:1 483:1 734:1 755:1 769:1 828:1 833:1 953:1 # diarrhée associée à c.difficile
3:1 11:1 21:1 22:1 26:1 30:1 32:1 47:1 49:2 64:1 66:1 69:2 82:1 93:1 97:1 112:1 138:1 167:1 202:1 215:1 225:1 238:1 242:1 297:1 369:1 421:1 423:1 451:1 455:1 476:1 483:1 626:1 652:1 716:1 828:1 953:1 954:1 # septicémie à clostridium difficile
1:1 26:2 30:1 32:1 33:1 47:1 49:1 82:1 90:1 97:1 215:1 279:1 297:1 369:1 421:1 430:1 456:1 476:1 716:1 # clostridium beijerinckii
9:1 15:1 16:1 17:1 89:1 154:1 171:1 211:1 271:1 393:1 474:1 478:1 504:1 748:1 826:1 # vêtements
2:2 3:1 5:1 9:1 12:2 13:1 19:1 20:1 23:1 28:1 39:1 45:1 48:1 59:1 66:1 68:1 69:1 71:1 84:1 125:1 133:1 139:1 140:1 142:1 147:1 150:1 156:1 174:1 229:1 241:1 242:1 271:1 288:1 291:1 313:1 355:1 358:1 425:1 427:1 436:1 454:1 466:1 467:1 471:1 472:1 475:1 532:1 806:1 828:1 873:1 953:1 # déficits des facteurs de la coagulation
2:2 7:1 11:2 36:1 82:1 91:1 93:1 128:1 215:1 292:1 695:1 886:1 954:1 # huile de clou de girofle
1:1 6:1 52:1 82:1 151:1 194:1 269:1 970:1 # loxapine
1:1 43:1 45:1 64:1 66:1 97:1 99:1 102:1 236:1 258:1 284:1 452:1 517:1 533:1 815:1 969:1 # acidaminococcaceae
2:1 6:1 20:1 23:1 45:2 66:1 68:1 97:1 121:1 135:1 224:1 225:1 255:1 281:1 422:1 517:1 533:1 914:1 920:1 969:1 # acide acétylneuraminique cmp
10:2 15:1 28:1 29:1 37:1 53:1 74:1 82:1 90:1 96:1 149:1 173:1 207:1 212:1 225:1 240:1 246:1 272:1 468:1 537:1 575:1 580:1 790:1 938:1 975:1 # encéphalite cytomégalovirale
5:1 14:1 34:1 36:1 63:1 86:1 97:1 100:1 107:1 196:1 236:1 608:1 696:1 # cnidaires
6:2 7:2 9:2 14:1 20:3 23:3 29:1 30:1 34:1 36:1 45:1 50:1 53:1 55:1 59:1 60:1 61:1 66:1 68:3 72:1 78:1 80:1 86:1 93:1 96:1 100:1 101:1 107:1 112:1 113:1 115:1 125:2 138:1 142:1 147:2 174:1 205:1 219:1 238:1 294:1 300:1 311:1 313:1 334:1 342:1 343:1 355:1 358:1 391:1 396:1 397:1 398:1 400:1 405:1 408:1 410:1 412:1 413:1 416:1 417:1 418:1 422:1 425:1 427:1 429:1 432:1 433:1 434:1 435:1 436:1 437:1 466:1 467:1 471:1 472:1 475:1 574:1 719:1 733:1 820:1 901:1 920:1 923:1 980:1 # chaîne a du récepteur au facteur neurotrophique ciliaire
135:1 305:1 321:1 # tmpsmx
2:1 3:1 9:1 12:2 13:1 15:1 19:1 20:1 23:1 28:1 39:1 45:1 48:1 59:1 66:1 68:1 69:1 71:1 84:1 125:1 139:1 140:1 142:1 147:1 150:1 156:1 174:1 229:1 241:1 242:1 271:1 288:1 291:1 313:1 355:1 358:1 425:1 427:1 436:1 454:1 466:1 467:1 471:1 472:1 475:1 532:1 806:1 828:1 873:1 953:1 # déficits en facteurs de la coagulation
4:1 42:1 72:1 96:1 307:1 768:1 901:1 # charbon
2:1 7:1 10:1 23:1 35:1 39:1 41:1 70:1 78:1 81:1 226:1 257:1 263:1 304:1 311:1 612:1 662:1 763:1 # deutéroporphyrine cobalt
11:1 15:1 26:1 33:1 48:1 91:1 130:1 199:1 282:1 307:1 # boulengerina
19:1 22:1 39:1 47:1 49:1 66:1 97:1 99:1 243:1 375:1 533:1 716:1 951:1 # coccidiose
2:1 39:2 97:1 99:1 203:1 281:1 375:1 379:1 # coccoidea
4:1 6:1 8:1 10:1 14:1 18:1 19:1 29:1 33:1 34:1 36:2 39:1 51:1 60:1 72:1 86:1 99:1 100:1 107:1 130:1 145:1 151:1 207:1 208:1 217:1 347:1 424:1 453:1 635:1 759:1 # ganglion spiral du nerf cochléaire
3:1 4:1 9:1 14:1 19:1 28:1 33:1 34:1 36:1 39:1 49:1 51:1 71:1 72:1 76:1 77:1 80:1 86:1 99:1 100:1 107:1 116:1 208:1 329:1 415:1 453:1 610:1 665:1 759:1 962:1 # perte d'audition cochléaire
3:1 4:1 7:1 9:1 15:1 16:1 21:1 53:1 61:1 63:1 64:1 69:1 78:1 81:1 89:1 92:1 95:1 144:1 249:1 253:1 300:1 311:1 339:1 820:1 830:1 947:1 # potentiels microphoniques
1:1 6:1 39:1 52:1 129:1 155:1 156:1 180:1 231:1 # codéine
4:1 8:1 19:1 24:1 25:1 29:2 39:1 46:1 51:1 95:1 113:1 130:1 207:1 217:1 385:1 424:1 923:1 # ganglion coeliaque
1:1 15:1 17:1 39:1 49:1 64:1 117:1 146:1 244:1 258:1 273:1 385:1 562:1 692:1 786:1 965:1 # coenzyme q10 diminuée
3:1 13:1 18:1 19:1 26:1 28:1 35:1 39:1 41:1 63:1 70:1 114:1 121:1 156:1 176:1 191:1 264:1 295:1 304:1 315:1 336:1 415:1 570:1 668:1 686:1 945:1 # détérioration cognitive
3:1 5:1 7:1 11:1 28:1 30:1 39:1 63:1 91:1 157:1 176:1 202:1 205:1 222:1 275:1 315:1 336:1 377:1 415:1 499:1 564:1 614:1 618:1 620:1 627:1 638:1 648:1 663:1 671:1 673:1 674:1 676:1 679:1 # troubles cognitifs
5:1 6:1 7:1 8:1 13:1 20:1 23:1 27:1 31:1 32:1 37:1 39:1 63:1 68:1 81:1 99:1 135:1 202:1 218:1 308:1 341:1 394:1 422:1 490:1 718:1 733:1 812:1 841:1 920:1 972:1 980:1 # manifestations neurocomportementales
10:2 11:1 26:1 28:1 29:1 41:1 49:1 79:1 83:1 97:2 108:1 122:1 128:1 236:1 419:1 716:1 942:1 # rigidité pallidale
1:1 10:1 11:1 24:1 25:1 29:1 37:1 38:1 39:1 46:1 57:1 62:1 64:1 65:1 75:1 108:1 188:1 233:1 258:1 310:1 320:1 462:1 776:1 845:1 891:1 949:1 967:1 # colique abdominale
1:1 6:1 11:1 20:1 23:1 26:1 41:1 48:1 52:1 68:1 70:1 91:1 188:1 226:1 264:1 282:1 304:1 403:1 430:1 668:1 # douleur utérine
9:1 17:1 22:1 23:1 28:1 29:1 37:1 39:1 75:1 123:1 154:1 168:1 188:1 303:1 305:1 462:1 580:1 934:1 949:1 962:1 # colite pseudomembraneuse
6:1 7:1 11:1 12:1 30:1 39:1 60:1 75:1 83:1 91:1 139:1 205:1 222:1 275:1 289:1 354:1 365:1 377:1 499:1 558:1 564:1 614:1 620:1 627:1 638:1 648:1 663:1 670:1 671:1 673:1 674:1 676:1 679:1 835:1 949:1 # trouble du collagène
4:1 5:1 6:1 12:2 26:1 34:1 36:1 39:1 43:1 75:1 83:2 93:1 100:1 139:1 152:1 186:1 242:1 248:1 274:1 278:1 289:1 354:1 365:1 552:1 558:1 628:1 670:1 835:2 949:1 # collagènes non fibrillaires
3:1 10:1 12:2 13:2 18:1 19:1 36:1 39:1 41:1 48:1 66:1 70:1 71:1 75:1 83:1 84:1 131:1 150:1 229:1 237:1 252:1 304:1 347:1 406:1 407:1 532:2 835:1 949:1 # circulation collatérale
1:1 3:1 6:1 11:1 39:1 52:1 59:1 75:1 83:1 127:1 169:1 259:1 335:1 364:1 439:1 949:1 # collectines
1:1 10:1 12:1 14:1 17:1 34:1 36:1 37:1 42:1 43:1 48:1 50:1 56:1 60:1 65:1 66:1 83:1 86:1 100:1 107:1 111:1 123:1 149:1 248:1 252:1 267:1 274:1 284:1 286:1 320:1 351:1 362:1 411:1 458:1 678:1 730:1 752:1 761:1 767:1 791:1 796:1 800:1 805:1 810:1 811:1 813:1 814:1 823:1 835:1 843:1 848:1 849:1 850:1 860:1 861:1 862:1 863:1 # carcinome médullaire rénal
11:1 17:1 20:1 21:1 23:1 25:1 26:2 32:1 33:1 41:1 47:1 48:1 68:1 70:1 81:1 98:1 106:1 119:1 131:1 170:1 237:1 252:1 264:1 275:1 282:1 304:1 340:1 447:1 456:1 476:1 510:1 650:1 668:1 977:1 # tubercule quadrijumeau postérieur
6:1 10:1 14:1 17:1 20:1 23:1 29:2 31:1 39:1 59:1 68:1 74:1 75:1 98:1 119:1 122:1 126:1 127:1 246:1 259:1 261:1 327:1 336:1 340:1 357:1 370:1 371:1 374:1 378:1 380:1 384:1 462:1 498:1 512:1 568:1 579:1 581:1 690:1 797:1 875:1 885:1 888:1 889:1 894:1 902:1 949:1 # tumeur maligne recto-colique
3:1 4:1 33:1 48:1 49:1 60:1 69:1 82:1 114:1 116:1 131:1 191:1 237:1 455:1 522:1 592:1 610:1 623:1 686:1 869:1 # diverticule du côlon
4:1 33:1 35:1 50:1 77:1 82:1 247:1 329:1 635:1 712:1 # côlon perforé
22:1 24:1 25:1 29:1 32:1 38:1 39:1 41:1 43:1 46:1 47:1 57:1 62:1 75:1 111:1 243:1 462:1 650:1 680:1 845:1 927:1 949:1 967:1 # sténose colique
4:1 9:1 15:1 16:1 24:1 25:1 29:1 38:1 39:2 46:1 57:1 62:1 75:1 244:1 262:1 298:1 462:1 845:1 949:1 967:1 # contenu colique
3:1 4:1 33:1 39:1 48:1 49:1 60:1 69:1 75:1 82:1 114:1 116:1 131:1 191:1 237:1 455:1 522:1 592:1 610:1 623:1 672:1 686:1 869:1 949:1 # diverticulose du colon
4:1 12:1 21:1 40:1 44:1 60:1 82:1 145:1 148:1 206:1 312:1 372:1 470:1 653:1 758:1 898:1 981:1 # dysplasie du côlon
11:1 12:1 20:1 23:1 39:1 48:1 60:1 68:1 77:1 91:1 95:1 139:1 199:1 282:1 403:1 757:1 # couleur du pelage
26:1 39:1 75:1 97:1 141:1 156:1 161:1 186:1 275:1 949:1 # colubridés
9:1 14:1 20:1 33:1 74:1 83:1 91:1 95:1 116:1 223:1 431:1 665:1 # tourterelles
5:1 7:2 22:2 41:1 47:1 61:1 70:1 74:1 78:1 109:2 115:1 121:1 132:1 151:1 201:1 304:1 448:1 487:1 604:2 656:1 662:1 # grossesse hétérotopique
5:1 14:1 17:1 28:1 37:1 39:1 41:1 64:1 154:1 186:1 196:1 216:1 303:1 394:1 419:1 934:1 # membres d'un comité
24:1 25:1 28:1 37:1 38:1 39:1 41:1 46:1 57:1 62:1 64:1 85:1 103:1 121:1 161:1 394:1 419:1 485:1 # comités d'éthique
5:1 8:2 14:1 16:1 27:3 28:1 32:1 34:1 36:1 37:1 39:1 40:1 44:1 58:1 63:1 65:1 80:1 86:1 87:1 100:1 107:1 109:1 120:1 196:1 216:1 226:1 245:1 271:1 287:1 315:1 341:1 394:1 409:1 474:1 565:1 571:1 590:1 608:1 617:1 643:1 666:1 696:1 725:1 755:1 841:1 900:1 # assistants sanitaires communautaires
24:1 25:1 37:1 39:1 45:1 46:1 49:1 58:1 59:1 79:1 135:1 142:1 394:1 718:1 812:1 # disque compact
11:1 12:1 17:1 37:1 39:1 44:1 80:1 123:1 135:1 146:1 148:1 163:1 217:1 394:1 904:1 # glaucome simple
13:1 15:1 17:1 37:1 39:1 53:1 73:1 74:1 77:1 87:1 118:1 135:2 154:1 206:1 394:1 464:1 526:1 557:1 711:1 718:1 812:1 930:1 # emphysème compensatoire
15:1 16:1 17:1 37:1 39:1 89:1 135:1 148:1 167:1 171:1 208:1 211:1 394:1 718:1 812:1 904:1 # complément
10:1 11:1 27:1 28:1 41:1 61:1 66:1 74:1 101:1 108:1 225:1 293:1 419:1 593:1 619:1 # cécité totale
3:1 9:1 13:1 15:1 16:1 22:1 27:1 37:1 39:1 44:1 50:1 54:1 60:1 84:1 89:1 135:1 148:1 161:1 199:1 394:1 490:1 540:1 588:1 718:1 812:1 882:1 904:1 926:1 959:1 # présentation du siège complète
3:1 9:1 11:1 13:1 35:1 37:1 39:1 84:1 110:1 118:1 135:1 148:1 202:1 236:1 247:1 256:1 394:1 441:1 607:1 618:1 712:1 718:1 812:1 904:1 935:1 # môle hydatiforme complète
7:1 8:1 10:1 11:1 12:1 22:1 27:1 31:1 34:1 48:1 49:1 54:1 61:2 74:1 85:1 94:1 104:1 108:1 115:1 136:1 229:1 248:1 278:1 293:1 331:1 348:1 619:1 784:1 963:1 974:1 # prothèse totale mandibulaire
1:1 2:1 3:2 13:1 16:1 18:1 28:1 29:1 30:1 37:1 39:1 41:1 44:1 47:1 49:1 56:1 58:1 69:1 70:1 81:1 84:1 135:1 145:1 148:1 183:1 202:1 226:1 304:1 316:1 322:1 389:1 394:1 415:1 493:1 510:1 544:1 569:1 618:1 717:1 718:1 812:1 904:1 999:1 # complication de dispositif intra-utérin
15:1 29:1 37:1 39:1 47:1 81:1 97:1 135:1 161:1 214:1 255:1 289:1 394:1 456:1 510:1 718:1 812:1 # composés benzylidène
4:1 37:1 39:1 47:1 63:1 81:1 98:1 135:1 161:1 214:1 339:1 394:1 421:1 510:1 718:1 812:1 855:1 # onium, composés
2:1 37:1 39:1 47:2 64:1 81:1 98:1 135:1 161:1 214:1 321:1 394:1 421:1 510:1 718:1 812:1 855:1 # composés de l'osmium
29:1 37:1 38:1 39:1 47:1 75:1 81:2 135:1 161:1 172:1 214:1 215:1 240:1 317:2 394:1 510:1 707:1 718:1 781:1 812:1 845:1 # composés polycycliques
26:1 28:1 30:1 37:1 39:1 47:1 81:1 135:1 161:1 214:1 224:1 255:1 297:1 394:1 510:1 704:1 718:1 812:1 # composés trityl
5:1 14:1 19:1 33:1 37:1 39:1 44:1 54:1 55:1 60:1 80:1 109:1 114:1 135:1 196:1 330:1 379:1 394:1 590:1 656:1 698:1 718:1 798:1 812:1 # compression du cerveau
9:1 10:2 12:1 13:1 15:1 16:1 18:1 23:1 30:1 48:1 55:1 56:1 89:1 125:1 131:1 183:1 229:1 237:1 283:1 347:1 406:1 514:1 532:1 551:1 569:1 # calculateur central
4:1 13:1 39:1 41:1 56:1 90:1 106:1 167:1 298:1 598:1 717:1 782:1 # concatémères d'adn
4:1 24:1 25:1 38:1 39:1 46:1 55:1 57:1 62:1 75:1 82:1 90:1 112:1 128:1 138:1 176:1 238:1 260:1 271:1 285:1 294:1 298:1 343:1 566:1 672:1 727:1 771:1 782:1 802:1 917:1 # concepts géologiques
5:1 6:1 7:1 19:1 37:1 43:1 53:1 64:1 69:1 75:1 82:1 111:1 132:1 144:1 152:1 209:1 257:1 289:1 351:1 354:1 672:1 680:1 830:1 # phénomènes microbiologiques
6:1 10:1 35:1 39:1 40:1 65:1 87:1 164:1 383:1 495:1 541:1 # cornet nasal
3:1 4:1 10:1 15:1 19:1 29:1 37:1 38:1 39:1 51:1 53:1 61:1 71:1 76:1 88:1 90:1 96:1 173:1 212:1 225:1 246:1 287:1 394:1 575:1 790:1 845:1 975:1 # commotion encéphalique
2:1 3:1 4:1 5:1 6:1 7:1 13:1 14:1 15:1 18:1 20:1 22:3 33:1 34:1 47:1 50:1 54:1 58:1 84:1 105:1 109:2 112:1 119:1 159:1 161:1 192:1 201:1 216:1 387:1 448:1 480:1 487:1 588:1 604:2 656:1 702:1 798:1 # grossesse en raison d'une rupture de préservatif
2:1 3:1 4:2 19:1 21:1 39:1 40:1 44:1 51:1 53:1 59:1 60:1 71:1 76:1 96:1 104:1 163:1 169:1 194:1 212:1 270:1 276:1 298:1 470:1 898:1 1000:1 # aphasie de conduction
1:1 3:1 5:1 6:2 50:1 52:1 121:1 152:1 439:1 710:1 853:1 # cônes (rétine)
2:1 5:1 9:1 15:1 20:1 22:1 23:1 33:1 41:1 44:1 47:1 50:2 53:1 55:1 61:1 68:1 73:1 74:1 92:1 101:1 112:1 114:1 116:1 125:1 133:1 138:1 140:1 147:1 161:1 186:1 219:1 238:1 241:1 243:1 249:1 288:1 294:1 334:1 342:1 343:1 391:1 396:1 397:1 398:1 400:1 405:1 408:1 410:1 412:1 413:1 416:1 417:1 418:1 429:1 432:1 433:1 434:1 435:1 437:1 454:1 557:1 610:1 740:1 869:1 882:1 897:1 961:1 # récepteurs photosensibles des vertébrés
4:1 21:1 22:1 26:1 33:1 39:1 58:1 220:1 242:1 298:1 447:1 # confiserie
4:2 10:1 11:1 15:1 16:1 17:1 19:1 27:1 39:1 44:1 51:1 67:1 89:1 108:1 171:1 211:1 220:1 293:1 298:1 330:1 399:1 540:1 619:1 926:1 # confusion mentale
3:1 4:3 13:1 19:2 27:1 28:1 39:1 44:1 51:2 66:1 67:1 71:1 76:1 84:1 150:1 158:1 213:1 220:1 268:1 298:1 330:1 399:1 409:1 490:1 616:1 959:1 992:1 # excitation confusionnelle
3:1 4:1 10:1 21:1 27:1 28:2 39:1 43:1 44:1 47:1 49:1 63:1 80:1 111:1 114:1 130:1 139:1 191:1 260:1 293:1 298:1 302:1 315:1 336:1 382:1 389:1 409:1 415:1 470:1 570:1 686:1 689:1 749:1 856:1 872:1 876:1 900:1 927:1 941:1 962:1 1001:1# agnosie auditive congénitale
4:1 12:1 21:1 29:1 35:1 40:1 44:1 63:1 88:1 93:1 110:1 148:1 194:1 202:1 247:1 256:1 312:1 339:1 372:1 470:1 494:1 574:1 712:1 758:1 898:1 935:1 # aplasie moniliforme
3:1 4:1 10:2 11:1 14:1 20:2 27:1 28:1 39:2 63:1 91:1 108:1 111:1 113:1 130:1 209:1 260:1 278:1 293:1 298:1 302:1 315:1 348:1 382:1 387:1 409:1 689:1 749:1 768:1 856:1 872:1 876:1 880:1 900:1 941:1 1001:1# courbure tibiale congénitale
4:1 10:1 27:1 28:1 39:2 42:1 63:1 67:1 111:1 130:1 159:1 192:1 260:1 269:1 293:1 298:1 302:1 315:1 350:1 382:1 409:1 689:1 749:1 856:1 872:1 876:1 900:1 941:1 970:1 1001:1# coxa varus congénitale
4:1 5:1 11:1 14:1 19:1 26:1 31:1 42:1 44:1 51:1 54:1 81:1 102:1 109:1 113:1 118:1 134:1 139:1 176:1 192:1 196:1 207:1 222:1 268:1 287:1 310:1 330:1 377:1 399:1 473:1 590:1 656:1 827:1 983:1 # hypogammaglobulinémie à expression variable
4:1 7:1 8:1 10:1 21:1 27:1 28:1 39:1 63:1 64:1 70:1 85:1 111:1 130:1 162:1 167:1 206:1 214:1 260:1 265:1 272:1 293:1 298:1 302:1 315:1 325:1 382:1 392:1 409:1 423:1 451:1 652:1 653:1 689:1 731:1 749:1 856:1 872:1 876:1 900:1 941:1 950:1 981:1 1001:1# anémie dysérythropoïétique congénitale
5:1 9:1 15:1 21:1 22:1 32:1 43:1 47:1 53:1 78:1 96:1 105:1 128:1 139:1 212:1 243:1 300:1 385:1 601:1 639:1 705:1 927:1 # stenose oesophagienne
4:1 8:1 10:2 21:2 27:1 28:1 29:1 31:1 37:1 39:1 43:1 60:1 63:1 111:1 126:1 130:1 151:1 246:1 260:1 293:1 298:1 302:1 315:1 337:1 351:1 382:1 409:1 498:1 513:1 689:1 749:1 753:1 785:1 856:1 872:1 876:1 900:1 941:1 1001:1# anomalie congénitale du pied
4:1 8:1 10:1 15:1 17:1 27:1 28:1 31:1 39:1 63:1 98:1 128:1 130:2 154:1 199:1 210:1 293:1 298:1 315:1 340:1 409:1 421:1 424:1 689:1 803:1 855:1 856:1 900:1 911:1 # hemangiume congenitale
4:1 10:2 11:1 13:1 21:1 27:2 28:1 33:1 39:1 63:2 103:1 108:1 111:1 113:1 130:1 210:1 260:1 293:2 298:1 302:1 315:1 382:1 409:1 495:1 594:1 619:1 689:1 749:1 809:1 856:1 872:1 876:1 900:1 941:1 1001:1# hernie hiatale congénitale
4:1 10:1 13:1 21:1 27:1 28:1 39:1 63:1 78:1 79:1 85:1 103:1 111:1 130:1 260:1 293:1 298:1 302:1 315:1 326:1 367:1 382:1 402:1 409:1 485:1 535:1 602:1 675:1 689:1 691:1 715:1 749:1 756:1 764:1 780:1 793:1 836:1 856:1 857:1 870:1 872:1 876:1 879:1 900:1 941:1 1001:1# myopathie congénitale
4:1 6:1 7:2 10:1 11:1 20:1 23:1 27:1 28:1 30:1 34:1 38:1 39:1 63:1 68:1 75:1 82:1 87:1 91:1 111:1 128:1 130:1 176:1 205:1 222:1 260:1 275:1 293:1 298:1 302:1 315:1 377:1 382:1 409:1 422:1 449:1 499:1 564:1 614:1 620:1 627:1 638:1 648:1 663:1 671:1 672:1 673:1 674:1 676:1 679:1 689:1 727:1 733:1 749:1 856:1 872:1 876:1 900:1 917:1 920:1 941:1 943:1 980:1 1001:1# trouble neurologique congénital sai
4:1 6:1 10:1 20:1 27:1 28:2 39:1 41:1 43:1 59:1 63:1 66:1 99:1 101:1 111:1 119:1 130:1 225:1 260:1 293:1 298:1 302:1 315:1 382:1 409:1 419:1 495:1 593:1 689:1 702:1 749:1 856:1 872:1 876:1 900:1 941:1 971:1 1001:1# cécité nocturne congénitale
2:1 4:1 5:1 8:1 10:2 21:1 27:1 28:1 29:1 31:1 37:1 39:1 43:1 53:1 63:1 78:1 96:1 105:1 111:1 126:1 130:1 139:1 212:1 246:1 260:1 293:1 298:1 300:1 302:1 315:1 337:1 351:1 382:1 385:1 409:1 498:1 513:1 689:1 749:1 753:1 856:1 872:1 876:1 900:1 941:1 1001:1# anomalie congénitale de l'oesophage
4:1 12:1 14:1 21:1 34:1 36:1 40:1 44:1 48:1 65:1 78:1 81:1 86:1 88:1 100:1 107:1 118:1 134:1 148:1 312:1 372:1 470:1 473:1 494:1 519:1 599:1 736:1 758:1 821:1 898:1 907:1 925:1 # hypoplasie pulmonaire
7:1 53:2 70:1 78:1 96:1 132:1 145:1 212:1 300:1 311:1 587:1 662:1 820:1 # sphérophakie
4:1 8:1 10:1 21:1 27:1 28:1 34:1 39:1 63:1 64:1 87:1 111:1 130:1 162:1 167:1 260:1 293:1 298:1 302:1 315:1 382:1 409:1 423:1 449:1 451:1 652:1 689:1 749:1 856:1 872:1 876:1 900:1 941:1 950:1 1001:1# anémie congénitale sai
3:1 4:3 5:1 14:1 19:1 32:1 34:1 36:1 39:1 48:1 51:1 65:1 71:1 76:1 86:1 88:1 100:1 107:1 130:1 199:1 298:1 308:1 386:1 494:1 519:1 599:1 689:1 736:1 821:1 907:1 925:1 # congestion pulmonaire
18:1 118:1 563:1 # hyrax
4:1 7:1 39:1 53:1 63:1 70:1 78:1 202:1 298:1 300:1 311:1 339:1 662:1 747:1 820:1 # coniférophytes
4:1 39:1 63:1 98:1 298:1 339:1 421:1 855:1 # conium
17:1 44:1 58:1 80:1 88:1 98:1 102:1 113:1 197:1 203:1 340:1 352:1 379:1 # jumeaux siamois
2:1 3:1 4:2 5:1 10:1 13:1 18:1 19:1 21:1 23:1 39:1 42:1 44:1 51:1 71:1 76:1 79:1 84:1 113:1 114:1 117:1 124:1 127:1 133:1 150:1 156:1 158:1 172:1 197:1 206:1 277:1 291:1 298:1 328:1 347:1 470:1 508:1 692:1 766:1 976:1 # paralysie avec déviation conjuguée des yeux
4:1 5:1 6:1 7:1 30:1 32:1 39:1 161:1 176:1 205:1 289:1 291:1 298:1 308:1 354:1 365:1 369:1 385:1 508:1 558:1 670:1 692:1 834:1 # oestrogènes conjugués
2:1 3:1 13:1 22:1 40:1 53:1 56:1 69:1 74:1 84:1 96:1 121:1 143:1 156:1 212:1 269:1 322:1 426:1 428:1 717:1 895:1 # phase ii de détoxication
3:2 4:4 19:1 39:2 50:1 51:1 59:1 71:1 76:1 90:2 121:1 144:1 169:1 191:1 298:2 570:1 710:1 782:2 853:1 # concrétion conjonctivale
2:1 3:1 4:2 17:1 39:1 59:1 90:1 154:1 169:1 191:1 298:1 385:1 393:1 570:1 782:1 785:1 # oedeme conjonctival
3:1 4:2 8:1 12:1 17:1 37:1 39:1 43:1 59:1 90:1 123:1 149:1 169:1 191:1 298:1 318:1 337:1 351:1 547:1 570:1 678:1 782:1 # mélanome conjonctival
3:1 4:3 34:1 39:1 43:1 50:1 54:1 58:1 59:1 66:1 90:1 101:1 117:1 122:1 169:1 191:1 214:1 219:1 291:1 298:1 552:1 570:1 588:1 593:1 777:1 782:1 915:1 948:1 # conjonctivite aiguë, non précisée
3:1 4:2 9:1 11:1 15:1 16:1 20:1 39:1 48:1 59:1 89:1 90:1 159:1 169:1 191:1 262:1 282:1 298:1 519:1 570:1 782:1 # conjonctivite purulente
1:1 3:1 4:2 8:1 16:1 26:1 27:1 39:1 54:1 59:1 63:1 90:1 169:1 191:1 298:1 316:1 430:1 540:1 570:1 598:1 725:1 782:1 841:1 # conjonctivite printanière
2:1 3:1 4:1 12:1 13:1 16:1 21:1 22:1 33:1 39:1 41:1 63:1 73:1 84:1 111:1 192:1 198:1 230:1 298:1 302:1 323:1 338:1 545:1 594:1 798:1 # conservation de la synténie
2:1 3:1 4:1 12:1 26:1 30:1 32:1 35:1 39:1 59:1 69:1 73:1 169:1 199:1 297:1 298:1 338:1 369:1 438:1 491:1 518:1 816:1 # constriction de la gorge
1:2 13:1 16:1 18:1 30:1 39:1 40:1 48:1 49:1 58:1 64:1 78:1 79:1 82:1 109:1 117:1 131:1 139:1 162:1 167:1 183:1 189:1 192:1 214:1 258:1 291:1 316:1 328:1 367:1 423:1 569:1 602:1 713:1 764:1 873:1 883:1 # coagulopathie intravasculaire disséminée
2:1 6:1 9:1 22:1 23:1 28:1 33:1 64:1 67:1 110:1 111:2 162:1 168:1 422:1 538:1 546:1 567:1 572:1 649:1 # dermite vénéneuse
3:1 5:2 11:3 15:1 16:1 83:1 89:1 91:1 93:1 105:1 148:1 157:2 253:1 335:1 480:1 628:1 799:1 # lentilles souples
2:1 3:1 4:1 14:1 16:1 20:1 27:1 34:1 36:1 39:1 45:1 56:1 59:1 69:1 86:1 100:1 107:1 116:1 142:1 298:1 322:1 455:1 540:1 623:1 # urticaire de contact
4:1 6:1 7:1 11:1 16:1 20:1 21:1 23:2 27:1 39:1 67:1 68:1 128:1 139:1 148:1 261:1 298:1 403:1 540:1 567:1 601:1 639:1 733:1 893:1 980:1 # pleuro-pneumonie contagieuse
2:1 3:1 4:1 16:1 18:1 28:1 30:1 39:1 44:1 45:1 47:1 49:1 55:1 58:1 81:1 112:1 138:1 145:1 183:1 202:1 238:1 294:1 298:1 343:1 389:1 415:1 445:1 510:1 544:1 569:1 618:1 999:1 # dispositifs de contraception
4:1 5:1 11:1 16:1 18:1 30:1 39:1 45:1 48:1 55:1 93:1 112:1 138:1 141:1 151:1 157:1 183:1 238:1 282:1 294:1 298:1 343:1 445:1 511:1 569:1 721:1 750:1 910:1 # pilules contraceptives
17:1 20:1 23:1 26:1 30:1 58:1 68:1 109:1 116:1 200:1 297:1 357:1 371:1 713:1 996:1 # meurtrissures
3:1 4:4 6:1 7:1 16:1 19:1 21:1 30:1 39:1 42:1 43:1 44:1 50:1 51:1 54:1 58:1 60:1 66:1 67:1 79:1 90:1 101:1 116:1 117:1 119:1 205:1 214:1 216:1 219:1 277:1 298:1 330:1 399:1 486:1 501:1 552:1 588:1 593:1 623:1 777:1 782:1 915:1 # contusion d'une partie non précisée du tronc
4:2 16:1 19:1 21:1 39:1 44:1 51:1 60:1 67:1 119:1 151:1 298:1 330:1 399:1 785:1 # contusion du pied
4:1 10:2 12:1 26:1 29:1 31:1 39:1 42:1 58:1 83:1 192:1 246:1 298:1 827:1 835:1 942:1 # convallaria majalis
4:1 11:1 15:1 16:1 17:1 22:1 27:1 33:1 37:1 39:2 40:1 89:1 114:1 116:1 135:1 143:1 148:1 154:1 171:1 211:1 298:1 393:1 394:1 478:1 504:1 610:1 640:1 718:1 812:1 869:1 904:1 # complement c3 convertases
4:1 8:1 39:1 56:1 60:1 65:1 106:1 236:1 298:1 446:1 732:1 # conyze du canada
14:1 131:1 191:1 292:1 937:1 # cuivre
2:1 4:1 7:1 15:1 35:1 39:1 54:1 55:1 60:1 66:1 90:1 94:1 97:1 99:1 188:1 281:1 285:1 360:1 533:1 541:1 575:1 914:1 972:1 991:1 # procidence du cordon
3:1 8:1 13:1 26:1 35:1 39:1 84:1 87:1 98:2 104:1 113:1 159:1 170:1 191:1 344:1 541:1 570:1 784:1 # coriandrum sativum
2:1 12:1 13:1 26:1 30:1 35:1 39:1 55:1 56:1 66:1 69:2 117:1 162:1 297:1 322:1 491:1 495:1 541:1 717:1 816:1 # cicatrice de la cornée
13:2 18:1 70:1 74:1 78:1 79:1 85:1 295:1 367:1 407:1 464:1 535:1 602:1 691:1 764:1 780:1 # kératopathies
3:1 4:1 5:2 6:1 7:1 11:1 15:1 19:1 35:1 39:1 44:1 47:1 48:1 51:1 70:1 73:1 117:1 148:1 152:1 157:1 162:1 213:1 232:1 245:1 301:1 330:1 338:1 389:1 399:1 448:1 495:1 541:1 543:1 612:1 658:1 662:1 722:1 # multiples érosions cornéennes
4:1 6:1 9:1 15:1 16:1 35:1 39:1 117:1 162:1 213:1 247:1 262:1 301:1 495:1 541:1 658:1 722:1 # fonte cornéenne
2:1 3:1 6:1 12:1 13:1 18:1 19:1 33:1 35:2 39:1 71:1 77:1 84:1 150:1 247:1 295:1 329:1 495:1 541:1 635:1 699:1 712:1 909:1 945:1 # perforation de la cornee
35:1 39:1 140:1 541:1 # cors
1:1 2:1 42:2 56:1 59:1 60:1 67:1 97:1 99:1 119:1 174:1 220:1 252:1 267:1 314:1 326:1 360:1 458:1 675:1 735:1 864:1 971:1 # idm (infarctus du myocarde)
4:1 7:1 8:1 14:1 19:1 34:1 35:1 36:1 39:1 40:1 47:1 65:1 79:1 86:1 100:1 107:1 128:1 130:1 145:1 321:1 424:1 501:1 531:1 541:1 599:1 736:1 803:1 907:1 925:1 # angiospasme coronaire
4:1 7:1 35:1 36:1 39:1 65:1 124:1 159:1 306:1 328:1 346:1 442:1 501:1 541:1 599:1 # coronavirus
4:1 7:1 13:1 18:1 35:1 36:1 39:1 60:1 65:1 124:1 159:1 295:1 306:1 328:1 346:1 442:1 501:1 541:1 599:1 # coronavirus du rat
10:1 11:1 23:1 35:1 39:1 56:1 83:1 197:1 305:1 335:1 359:1 403:1 541:1 551:1 783:1 942:1 976:1 # corps calleux
6:1 49:1 50:1 54:1 289:1 336:1 354:1 468:1 588:1 785:1 # prégnènedione
9:1 10:1 35:1 39:1 50:1 65:1 111:1 116:1 268:1 320:1 541:1 585:1 665:1 # cortex rénal
3:1 10:1 11:1 28:1 35:1 39:1 41:1 56:1 66:1 69:1 101:1 108:1 116:1 225:1 322:1 419:1 455:1 541:1 551:1 585:1 593:1 623:1 # cécité corticale
3:1 10:2 11:2 18:1 21:1 35:1 39:1 44:1 50:1 56:1 69:1 70:1 108:2 111:1 116:1 161:1 162:1 186:1 206:1 225:1 260:1 322:1 347:1 382:1 455:1 469:1 470:1 541:1 551:1 585:1 623:1 653:1 740:1 818:1 955:1 960:1 981:1 987:1 # dysgénésie corticale cérébrale
10:1 29:1 35:1 39:1 58:1 236:1 246:1 325:1 441:1 541:1 # corydalis
6:1 27:1 35:1 39:1 45:1 59:1 64:1 69:1 98:1 102:1 131:1 141:1 142:1 217:1 226:1 230:1 263:1 325:1 452:1 522:1 541:1 946:1 # corynebacterium glutamicum
1:1 2:1 3:1 4:1 9:1 13:1 18:1 19:1 49:1 51:1 53:1 64:1 70:1 71:1 76:1 84:1 92:1 98:1 99:1 117:1 135:1 146:1 149:1 150:1 158:1 172:1 240:1 244:2 249:1 258:1 272:1 273:1 295:1 407:1 488:1 524:1 526:1 537:1 562:1 629:1 641:1 646:1 657:1 692:1 699:1 714:1 720:1 745:1 786:1 909:1 916:1 918:1 965:1 # numération de lymphocytes diminuée
5:1 11:1 39:1 91:1 148:1 157:1 480:1 # couples
11:1 12:1 15:1 16:1 26:1 30:1 48:1 69:1 89:1 91:1 114:1 131:1 164:1 188:1 222:1 229:1 237:1 275:1 297:1 377:1 406:1 491:1 522:1 564:1 569:1 592:1 614:1 620:1 627:1 638:1 816:1 985:1 # doublet ventriculaire
2:1 5:1 7:1 10:1 12:2 14:1 19:1 21:1 31:1 34:1 44:1 49:1 54:1 87:1 94:1 106:1 109:1 126:1 176:1 196:1 201:1 330:1 345:1 361:1 376:1 449:1 586:1 590:1 596:1 621:1 624:1 632:1 633:1 642:1 644:1 645:1 647:1 654:1 656:1 834:1 # progression de la maladie sai
6:1 15:1 21:1 22:1 47:1 48:1 49:1 69:1 82:1 131:1 209:1 213:1 237:1 243:1 275:1 301:1 319:1 324:1 411:1 519:1 522:1 592:1 658:1 722:1 846:1 854:1 883:1 887:1 # pédiculose pubienne
5:2 10:1 11:1 12:1 14:1 20:1 33:1 108:1 113:1 157:1 196:1 199:1 209:1 310:1 387:1 874:1 880:1 # gerçures labiales
1:1 2:1 5:3 14:1 17:1 18:1 20:1 21:1 23:1 26:1 68:1 70:1 77:1 102:1 133:1 135:1 140:1 144:1 154:1 186:1 196:1 220:1 241:1 264:1 288:1 303:1 314:1 447:1 747:1 934:1 # crampes des membres inférieurs
1:1 8:1 12:1 18:1 31:1 34:1 73:1 77:1 102:1 135:1 144:1 236:1 299:1 831:1 # crampe dans la main
2:1 12:1 14:1 18:1 36:1 72:1 77:1 86:1 92:1 102:1 135:1 144:1 203:1 527:1 # crampe de la mâchoire
12:1 14:1 18:1 34:1 36:1 48:1 67:1 77:1 86:1 100:1 102:1 107:1 131:1 135:1 144:1 189:1 229:1 237:1 245:1 248:1 274:1 286:1 331:1 349:1 368:1 406:1 555:1 595:1 681:1 # crampe musculaire
4:1 8:1 18:1 130:1 144:1 239:1 424:1 438:1 # crangon
1:1 6:1 8:1 14:1 16:1 17:1 18:1 30:1 42:1 45:1 63:1 116:1 144:1 162:1 183:1 206:1 216:1 316:1 321:1 325:1 445:1 486:1 569:1 598:1 824:1 840:1 937:1 950:1 990:1 # anévrysme d'une artère intracrânienne
2:1 5:1 6:2 7:1 13:1 15:1 20:1 21:1 23:1 33:1 63:1 68:1 73:1 78:1 79:1 85:1 103:1 133:1 144:1 311:1 319:1 367:1 422:1 485:1 535:1 557:1 594:1 602:1 635:1 691:1 715:1 733:1 756:1 764:1 780:1 793:1 920:1 980:1 # neuropathie des nerfs crâniens
6:1 23:1 53:1 88:1 98:1 99:1 173:1 225:1 422:1 975:1 # pneumocéphale
5:2 6:1 14:1 15:1 20:1 21:1 63:1 119:1 144:1 152:1 196:1 200:1 213:1 226:1 301:1 319:1 387:1 594:1 658:1 702:1 722:1 854:1 887:1 # sutures crâniennes
1:2 3:1 6:1 8:1 10:1 11:1 13:1 31:1 35:1 43:1 47:1 50:1 52:1 53:2 84:1 92:2 108:1 110:1 126:1 144:1 145:1 249:2 256:1 290:1 309:1 337:1 363:1 381:1 439:1 453:1 525:1 530:1 531:1 554:1 587:1 597:1 615:1 683:1 685:1 694:1 701:1 726:1 728:1 737:1 738:1 822:1 968:1 982:1 # créatine phosphokinase anormale
1:1 49:1 64:1 117:1 146:1 244:1 258:1 562:1 692:1 786:1 965:1 # cpk diminuée
1:2 3:1 6:1 8:1 10:1 11:1 13:1 14:1 20:1 26:1 31:1 34:1 35:1 36:1 43:1 50:1 52:1 65:1 84:1 86:1 100:1 107:1 108:1 110:1 126:1 144:1 233:1 256:1 290:1 337:1 363:1 381:1 430:1 439:1 453:1 554:1 597:1 615:1 636:1 683:1 736:1 738:1 822:1 907:1 925:1 968:1 982:1 # créatine urinaire anormale
8:1 12:1 18:1 42:1 64:1 73:1 122:1 192:1 201:1 239:1 299:1 477:1 521:1 798:1 # larva migrans
5:1 7:1 11:1 26:1 39:1 61:1 67:1 69:1 85:1 118:1 144:1 157:1 189:1 215:1 245:1 491:1 563:1 852:1 877:1 # muscles cricothyroïdiens
1:1 26:1 36:1 63:1 67:1 124:1 144:1 159:1 191:1 306:1 346:1 350:1 430:1 440:1 442:1 484:1 667:1 # crinivirus
1:1 3:1 5:1 9:1 12:3 14:1 16:1 26:1 32:1 34:2 36:1 48:2 60:1 83:1 85:1 86:1 100:1 102:1 107:1 114:1 135:1 144:1 210:1 229:1 248:2 274:1 278:1 286:1 308:1 310:1 316:1 331:1 348:1 386:1 430:1 519:1 563:1 748:1 835:1 963:1 # crête ampullaire du labyrinthe vestibulaire
7:1 67:1 99:1 131:1 144:1 830:1 972:1 # crocus
3:2 5:1 8:1 9:1 18:1 30:1 32:2 58:1 69:1 72:1 73:1 103:1 114:1 121:1 183:1 239:1 299:1 308:1 386:1 455:1 463:1 521:1 534:1 565:1 634:1 705:1 710:1 747:1 # transvestisme fétichiste
1:1 3:1 7:1 27:1 61:2 81:1 115:1 144:1 194:1 439:1 830:1 # crotapotine
4:1 7:1 61:1 74:1 115:1 144:1 830:1 # croton
1:1 3:1 7:1 21:1 23:1 59:1 91:1 127:1 144:1 169:1 197:1 218:1 220:1 259:1 314:1 364:1 388:1 401:1 443:1 480:1 499:1 523:1 536:1 553:1 559:1 560:1 573:1 582:1 589:1 830:1 976:1 # croup infectieux
4:1 5:1 6:1 7:1 20:1 37:1 39:2 47:1 81:1 91:1 135:1 152:1 161:1 213:1 214:1 301:1 394:1 501:1 510:1 616:1 718:1 733:1 812:1 829:1 # composés couronnes
4:1 8:1 18:1 19:1 20:1 23:1 24:1 56:1 63:1 68:1 80:1 82:1 130:1 144:1 239:1 261:1 291:1 375:1 514:1 689:1 690:1 841:1 # lcc (longueur cranio-caudale)
7:1 17:1 32:1 37:1 104:1 123:1 140:1 144:1 170:1 198:1 230:1 235:1 251:1 323:1 344:1 390:1 395:1 460:1 479:1 482:1 489:1 492:1 496:1 497:1 500:1 502:1 503:1 505:1 506:1 507:1 509:1 # syndrome crst
13:1 27:1 66:1 113:1 144:1 159:1 163:1 809:1 # cruciata
48:1 82:1 144:1 176:1 217:1 257:1 325:1 348:1 675:1 944:1 958:1 963:1 # cryoglobulinémie
4:1 7:1 13:1 14:1 19:1 22:1 34:1 36:1 38:1 47:1 48:1 49:1 65:1 78:1 79:1 85:1 86:1 88:1 97:1 100:1 103:1 107:1 151:1 186:1 242:1 243:1 278:1 367:1 448:1 485:1 494:1 519:1 535:1 599:1 602:1 691:1 715:1 716:1 736:1 756:1 764:1 780:1 793:1 821:1 907:1 925:1 951:1 # fpi (fibrose pulmonaire idiopathique)
1:1 7:1 10:1 13:1 26:1 27:1 29:1 32:1 53:1 58:1 78:1 79:1 83:1 85:1 144:1 162:1 173:1 265:1 293:1 311:1 341:1 366:1 367:1 392:1 535:1 565:1 602:1 691:1 764:1 780:1 942:1 975:1 996:1 # néphropathie cristalline
2:1 10:2 20:1 26:1 27:1 32:1 56:1 58:1 66:1 83:1 98:1 141:1 144:1 293:1 341:1 404:1 421:1 514:1 551:1 565:1 855:1 942:1 996:1 # cristallurie de calcium
2:1 5:1 25:1 26:1 27:1 29:1 32:1 38:1 57:1 58:1 80:1 97:1 133:1 144:1 197:1 281:1 292:1 341:1 352:1 565:1 845:1 967:1 996:1 # cristaux liquides
2:2 7:1 25:1 29:1 35:1 38:1 47:1 50:1 57:1 61:1 70:1 74:1 97:1 117:1 132:1 145:1 151:1 186:1 225:1 281:1 292:1 332:1 448:1 531:1 740:1 833:1 845:1 957:1 960:1 967:1 987:1 # otorrhée de liquide cérébrospinal
2:1 3:1 4:1 5:2 8:2 11:2 12:1 13:1 15:1 16:1 17:1 18:1 19:1 34:1 41:1 48:1 51:1 70:1 71:1 73:1 76:1 80:1 82:1 84:1 87:1 89:1 90:1 98:1 117:1 133:1 144:1 149:1 150:1 157:1 158:1 171:1 211:1 217:1 222:1 236:1 244:1 257:1 282:1 295:1 299:1 348:1 353:1 407:1 414:1 449:1 508:1 514:1 545:1 547:1 699:1 721:1 742:1 778:1 831:1 871:1 892:1 896:1 909:1 918:1 929:1 944:1 958:1 963:1 # numération des globules blancs sai dans le lcr augmentée
1:1 5:1 6:1 29:1 48:1 52:1 83:1 131:1 152:1 237:1 333:1 366:1 772:1 # cullines
8:1 14:1 20:1 24:1 25:1 31:1 46:1 48:1 95:1 119:1 131:1 237:1 387:1 612:1 702:1 # manque culturel
7:1 8:1 16:1 27:1 42:1 120:1 260:1 453:1 # taro géant
1:1 63:1 96:1 102:1 130:1 131:1 213:1 216:1 866:1 956:1 # cunninghamella
2:1 43:1 54:1 61:1 134:1 240:1 974:1 # cyprès de nootka
4:1 63:1 67:1 105:1 109:1 113:1 131:1 339:1 # cussonia
1:1 5:1 6:1 7:1 9:1 20:1 23:1 39:1 41:1 50:1 52:1 54:1 55:1 61:1 68:1 80:1 91:1 94:1 101:1 112:1 115:1 125:1 129:1 136:1 138:1 140:1 147:1 148:1 152:1 153:1 155:1 160:1 161:1 165:1 166:1 175:1 177:1 178:1 179:1 180:1 181:1 182:1 184:1 187:1 190:1 193:1 195:1 197:1 208:1 219:1 238:1 241:1 288:1 294:1 333:1 334:1 342:1 343:1 352:1 391:1 396:1 397:1 398:1 400:1 405:1 408:1 410:1 412:1 413:1 416:1 417:1 418:1 429:1 432:1 433:1 434:1 435:1 437:1 454:1 480:1 669:1 687:1 688:1 700:1 703:1 # récepteurs-9 couplés aux protéines g
7:1 8:1 14:1 20:1 118:1 170:1 176:1 240:1 244:1 251:1 289:1 365:1 387:1 441:1 558:1 607:1 631:1 677:1 834:1 919:1 933:1 989:1 # cyanure d'hydrogène
4:1 26:1 28:1 30:1 45:1 63:1 74:1 121:1 225:1 297:1 315:1 339:1 # acétonitrile
8:1 43:1 47:1 214:1 240:1 337:1 927:1 989:1 # cyanosé
53:1 56:1 78:1 106:1 118:1 188:1 240:1 272:1 300:1 317:1 930:1 # cycadophytes
12:1 15:1 17:1 102:1 171:1 215:1 240:1 317:1 # cyclamen
2:1 12:1 24:1 25:1 38:1 45:1 46:1 57:1 62:1 64:1 66:1 97:1 102:1 215:1 240:1 281:1 317:1 452:1 517:1 533:1 914:1 939:1 969:1 986:1 # acide cyclamique
11:1 13:1 18:1 30:1 32:1 183:1 200:1 215:1 240:1 275:1 295:1 317:1 369:1 # cycle substrat
3:1 13:1 19:1 29:1 58:1 71:1 84:1 87:1 150:1 215:1 240:1 317:1 # cyclisation
1:2 2:1 5:1 6:1 26:1 30:1 42:1 49:1 52:1 72:1 96:1 130:1 152:1 189:1 199:1 268:1 297:1 333:1 360:1 430:1 735:1 779:1 901:1 956:1 973:1 # dextrines schardinger
15:1 16:1 77:1 78:1 82:1 89:1 215:1 240:1 317:1 824:1 # cyclopentènes
47:1 53:1 78:1 82:1 92:1 145:1 215:1 240:1 249:1 300:1 317:1 530:1 531:1 685:1 694:1 726:1 # cyclophosphamide
8:1 65:1 72:1 90:1 210:1 230:1 240:1 353:1 787:1 # cynanche
1:1 26:1 54:1 67:1 134:1 240:1 244:1 430:1 786:1 # cyprinus
33:1 47:1 74:1 77:1 110:1 116:1 145:1 240:1 329:1 531:1 563:1 572:1 897:1 # cyrtosperma
2:1 9:1 32:1 33:1 88:1 97:1 110:1 151:1 173:1 206:1 281:1 373:1 459:1 572:1 600:1 603:1 705:1 924:1 # kyste épidermoïde
2:1 9:1 11:1 12:1 14:1 29:1 32:1 34:1 36:1 44:1 48:1 69:1 86:1 93:1 100:1 107:1 113:1 131:1 161:1 206:1 209:1 237:1 282:1 469:1 522:1 538:1 574:1 592:1 600:1 705:1 923:1 # kyste de la vésicule biliaire
3:1 9:1 13:1 25:1 32:1 38:1 53:1 57:1 84:1 96:1 135:1 172:1 204:1 206:1 212:1 221:1 273:1 488:1 524:1 526:1 600:1 629:1 641:1 646:1 705:1 706:1 729:1 993:1 # kyste lymphatique
2:2 9:1 32:1 33:1 88:1 110:1 206:1 373:1 459:1 572:1 600:1 603:1 705:1 837:1 921:1 # kyste dermoïde
17:1 37:1 43:1 75:1 105:1 111:1 123:1 208:1 351:1 678:1 680:1 # solénome
7:1 8:1 13:1 17:1 27:1 37:1 70:1 85:1 123:1 131:1 132:1 162:1 226:1 235:1 390:1 535:1 662:1 725:1 922:1 950:1 # athérome cutané
3:1 8:1 9:1 13:1 14:1 32:1 38:1 79:1 84:1 90:1 144:1 204:1 206:1 353:1 379:1 600:1 705:1 706:1 # kyste pancreatique
27:1 32:1 47:1 206:1 240:1 247:1 341:1 600:1 # cystafos
1:1 6:1 13:1 18:1 26:1 27:1 37:1 47:1 52:1 70:1 88:1 92:1 118:1 156:1 161:1 170:1 214:1 264:1 295:1 430:1 441:1 607:1 631:1 677:1 760:1 809:1 # homosérine déshydratase
4:1 13:1 19:1 27:1 32:1 51:1 85:1 103:1 206:1 240:1 341:1 485:1 490:1 535:1 600:1 715:1 # cystathionine
2:1 17:1 18:1 27:1 33:1 35:1 56:1 64:1 72:1 82:1 102:1 112:1 118:1 170:1 194:1 252:1 441:1 452:1 607:1 631:1 677:1 759:1 833:1 # chlorhydrate de mercaptamine
1:2 6:2 8:1 9:1 15:1 16:1 20:1 22:1 26:1 32:1 41:1 50:1 52:2 54:1 73:1 89:1 129:1 155:1 160:1 161:1 178:1 180:1 187:1 206:1 236:1 240:1 262:1 299:1 430:1 588:1 600:1 636:1 650:1 831:1 882:1 # cystéine dans l'urine présente
1:1 64:1 102:1 258:1 452:1 550:1 815:1 # 5-((2-amino-2-carboxyéthyl)sulfanyl)-3-hydroxy-tyrosine
3:1 10:1 11:1 12:1 15:1 16:1 23:1 24:1 25:1 26:2 30:1 31:1 32:1 37:1 38:1 39:1 45:1 46:1 57:1 62:1 70:1 89:1 114:1 126:1 163:1 191:1 204:1 206:1 221:1 227:1 264:1 297:1 324:1 345:1 386:1 394:1 403:1 513:1 569:1 586:1 600:1 686:1 847:1 # leucomalacie périventriculaire kystique
2:2 5:2 9:1 12:1 15:1 16:1 21:1 44:1 55:1 89:1 109:1 114:1 133:1 189:1 262:1 470:1 590:1 656:1 # descente de la vessie
8:1 10:1 11:1 18:1 31:1 32:1 35:1 43:1 53:1 74:1 108:1 110:1 126:1 176:1 194:1 201:1 206:1 240:1 256:1 290:1 337:1 363:1 381:1 477:1 554:1 597:1 600:1 615:1 683:1 738:1 822:1 890:1 968:1 982:1 # cystographie anormale
32:1 39:1 47:1 74:1 77:1 78:1 189:1 206:1 240:1 600:1 890:1 897:1 # cystoscopes
2:2 7:1 9:1 10:1 12:1 30:1 32:1 37:1 77:2 78:1 82:1 83:1 135:1 174:1 205:1 206:1 235:1 600:1 705:1 718:1 942:1 # kyste de la trompe de fallope
9:1 10:1 32:1 56:1 163:1 206:1 348:1 375:1 551:1 600:1 705:1 # kyste buccal
9:1 20:1 26:1 32:1 50:1 54:1 69:1 80:1 131:1 206:1 491:1 522:1 550:1 588:1 600:1 636:1 705:1 # kyste pré-auriculaire
9:1 12:1 29:1 32:1 34:1 48:1 69:1 75:1 83:1 131:1 206:1 229:1 237:1 247:1 248:1 331:1 406:1 522:1 555:1 592:1 600:1 705:1 985:1 # kyste folliculaire
7:1 15:1 17:1 22:1 28:1 37:1 40:1 66:1 69:1 72:1 74:1 99:1 123:1 143:1 156:1 235:1 236:1 240:1 242:1 265:1 269:1 272:1 390:1 392:1 441:1 537:1 682:1 789:1 806:1 828:1 839:1 932:1 953:1 966:1 # déficit en cytochrome oxydase
1:1 2:1 4:1 5:1 6:1 7:1 11:1 24:1 25:1 29:1 34:1 41:1 46:1 47:1 52:1 54:1 58:1 61:1 74:1 80:1 94:1 95:1 105:1 113:1 115:1 129:1 136:1 152:1 153:1 155:1 160:1 165:1 166:1 175:1 177:1 178:1 179:1 180:1 181:1 182:1 184:1 187:1 190:1 193:1 195:1 240:1 272:1 333:1 537:1 669:1 687:1 688:1 700:1 703:1 897:1 923:1 # protéines de liaison au cytosquelette
1:1 3:1 4:1 10:1 19:1 37:1 51:1 59:1 71:1 73:1 74:1 76:1 82:1 127:1 149:1 169:1 207:1 218:1 220:1 240:1 259:1 270:1 272:1 276:1 314:1 338:1 364:1 388:1 401:1 443:1 461:1 468:1 481:1 516:1 520:1 523:1 536:1 537:1 543:1 553:1 559:1 560:1 573:1 582:1 589:1 651:1 655:1 659:1 660:1 723:1 938:1 # infections à cytomégalovirus
9:1 10:1 28:1 37:1 60:1 63:1 74:1 82:1 111:1 149:1 156:1 168:1 207:1 231:1 240:1 272:1 302:1 315:1 468:1 537:1 876:1 938:1 # duodénite à cytomégalovirus
9:1 10:1 15:1 16:1 26:1 28:1 37:1 41:1 70:1 74:1 82:1 89:1 149:1 168:1 207:1 240:1 264:1 272:1 304:1 468:1 537:1 545:1 668:1 704:1 778:1 938:1 # entérite à cytomégalovirus
1:2 3:1 4:1 10:1 19:1 37:1 49:1 51:1 58:1 59:1 64:1 71:1 74:1 76:1 82:1 109:1 117:1 127:1 149:1 162:1 167:1 169:1 207:1 214:1 218:1 220:1 240:1 258:1 259:1 270:1 272:1 276:1 314:1 364:1 388:1 401:1 423:1 443:1 461:1 468:1 481:1 516:1 520:1 523:1 536:1 537:1 553:1 559:1 560:1 573:1 582:1 589:1 651:1 655:1 659:1 660:1 713:1 938:1 # infection disséminée à cytomégalovirus
1:1 3:1 4:1 9:1 11:1 19:1 45:1 51:1 59:2 71:1 73:1 76:1 127:1 142:1 169:1 218:1 220:1 259:1 263:1 268:1 270:1 276:1 278:1 313:1 314:1 338:1 358:1 364:1 388:1 401:1 428:1 443:1 461:1 481:1 516:1 520:1 523:1 536:1 543:1 553:1 559:1 560:1 573:1 582:1 589:1 651:1 655:1 659:1 660:1 695:1 723:1 946:1 # infections à flexibacteraceae
1:1 6:1 52:1 61:1 74:2 240:1 269:1 272:1 428:1 537:1 895:1 # cytotoxines
4:1 11:1 45:1 59:1 61:1 74:1 77:1 82:1 95:1 142:1 162:1 213:1 224:1 236:1 255:1 616:1 # dactyle pelotonné
2:2 4:1 15:1 16:1 19:1 29:1 51:1 89:1 991:1 # dent de lion
6:1 53:1 194:1 236:1 # daphne
1:1 37:1 66:1 74:1 112:1 194:1 236:1 317:1 326:1 362:1 938:1 # daptomycine
1:1 4:1 29:1 42:1 74:1 130:1 236:1 366:1 956:1 # darlingtonia
24:1 25:1 29:1 38:1 46:1 49:1 57:1 62:1 102:1 135:1 215:1 224:1 226:1 240:1 255:1 278:1 317:1 325:1 348:1 563:1 845:1 967:1 # dibutyryl amp cyclique
1:2 6:1 44:1 52:1 104:1 124:1 156:1 161:1 469:1 741:1 # vindésine
3:1 10:1 11:1 15:1 21:1 27:1 28:1 49:1 55:1 61:1 66:1 69:1 74:1 80:1 90:1 108:1 114:1 156:1 191:1 242:1 285:1 293:1 319:1 415:1 570:1 575:1 619:1 686:1 806:1 828:1 953:1 962:1 # déficience auditive totale
11:1 14:1 20:1 28:1 35:1 41:1 49:1 72:1 80:1 83:1 93:1 163:1 200:1 207:1 210:1 279:1 335:1 360:1 419:1 628:1 779:1 787:1 # surdité oreille gauche
93:1 101:1 156:1 216:1 242:1 947:1 974:1 # décès d'un fils
7:1 22:1 34:1 47:1 87:1 101:1 144:1 162:1 243:1 448:1 449:1 830:1 # nécrose sai
1:1 33:1 49:1 66:1 97:1 119:1 252:1 275:1 456:1 533:1 716:1 730:1 # tubercidine
10:1 56:1 66:1 69:1 101:1 156:1 202:1 242:1 514:1 551:1 953:1 # décalcification
49:1 56:1 81:1 101:1 156:1 194:1 202:1 231:1 247:1 # décapodiformes
13:1 18:1 50:1 70:1 101:1 156:1 186:1 225:1 295:1 740:1 955:1 960:1 987:1 # décérébration
2:1 60:1 66:1 97:1 127:1 533:1 977:1 # decidua
2:1 3:2 4:1 14:2 15:1 16:1 19:1 28:1 51:1 54:1 64:1 71:1 76:1 89:1 154:1 253:1 415:1 598:1 724:1 990:1 991:1 # première dentition
15:1 24:1 25:1 37:1 39:1 42:1 46:1 49:1 56:1 73:1 77:1 87:1 101:1 113:1 135:1 156:1 267:1 360:1 394:1 557:1 718:1 734:1 735:1 779:1 812:1 973:1 # décompensation cardiaque
1:1 3:1 35:1 39:1 49:1 58:1 64:1 75:1 105:1 116:1 146:1 244:1 258:1 541:1 562:1 585:1 623:1 692:1 786:1 965:1 # cortisol diminué
4:1 5:1 11:1 14:1 19:1 21:1 22:1 25:1 26:1 29:1 32:1 38:1 40:2 41:1 42:1 44:1 49:1 51:1 54:1 57:1 70:1 74:1 75:1 83:1 95:1 109:2 113:1 116:1 196:1 223:1 263:1 264:1 304:1 330:1 335:1 399:1 420:1 447:1 462:1 486:1 590:1 604:1 656:1 664:1 668:1 734:1 755:1 845:1 890:1 967:1 # pression artérielle diastolique basse
40:1 263:1 # ldl bas
1:1 3:1 6:1 29:1 31:1 33:1 40:1 48:1 52:1 81:1 93:1 116:1 118:1 131:1 134:1 189:1 218:1 237:1 366:1 473:1 610:1 623:1 772:1 825:1 # hypofertilite masculine
1:1 2:1 5:2 7:1 11:1 14:1 37:1 43:1 48:1 49:1 64:1 82:1 91:1 146:1 157:1 186:1 199:1 217:1 244:1 257:1 258:1 282:1 303:1 348:1 351:1 499:1 508:1 562:1 692:1 721:1 786:1 944:1 958:1 963:1 965:1 # nombre de globules rouges diminué
9:1 33:1 77:1 116:1 329:1 610:1 665:1 # perte pds
3:1 10:1 11:1 15:1 16:1 18:1 22:1 24:1 25:1 31:1 42:1 46:1 48:1 58:1 60:1 81:1 89:1 91:1 108:1 109:1 253:1 347:1 604:1 713:1 818:1 947:1 # ralentissement marque du pouls
8:1 12:1 16:1 48:1 81:1 91:1 93:1 120:1 242:1 547:1 947:1 # pouls filant
2:1 3:1 4:2 7:1 9:1 13:1 18:1 28:1 54:1 59:1 70:1 81:1 84:1 90:1 94:1 104:1 117:1 119:1 168:1 247:1 295:1 407:1 692:1 699:1 724:1 782:1 971:1 1000:1 # kératite ponctuée profonde
2:2 4:1 7:1 13:1 31:1 33:1 53:1 54:1 74:1 78:1 94:1 104:1 110:1 118:1 247:1 254:1 290:1 300:1 464:1 572:1 930:1 1000:1 # dermatophytose profonde
1:1 11:1 36:1 37:1 39:1 67:1 90:1 124:1 135:1 148:1 159:1 164:1 306:1 346:1 350:1 394:1 440:1 442:1 484:1 718:1 812:1 904:1 # virus incomplet
2:1 18:1 22:1 40:1 143:1 186:1 242:1 278:1 770:1 955:1 # defibrase
15:1 28:1 43:1 66:1 69:1 82:1 146:1 156:1 176:1 216:1 217:1 242:1 245:1 257:1 287:1 806:1 828:1 944:1 953:1 958:1 # déficit en immunoglobulines a
1:1 18:1 33:1 42:1 77:1 118:1 128:1 134:1 329:1 473:1 518:1 529:1 804:1 807:1 832:1 # hyperargininémie
8:1 14:1 15:1 21:1 34:1 42:2 55:1 56:1 64:1 79:1 87:1 90:1 162:1 167:1 267:1 277:1 285:1 423:1 449:1 451:1 575:1 652:1 950:1 # anémie par carence sai
5:1 10:2 12:1 14:1 15:2 16:1 17:1 21:1 27:1 29:1 31:1 34:1 36:1 42:2 49:1 55:1 56:1 79:1 89:1 90:1 100:1 106:1 126:1 146:1 171:1 211:1 246:1 267:1 277:1 285:1 345:1 361:1 376:1 457:1 540:1 571:1 575:1 586:1 596:1 617:1 621:1 624:1 632:1 633:1 642:1 644:1 645:1 647:1 654:1 926:1 # maladies par carence alimentaire
3:1 4:1 14:1 15:1 26:1 28:1 30:1 42:1 43:1 50:1 54:1 55:1 56:1 58:1 66:1 90:1 101:1 114:1 117:1 191:1 214:1 219:1 226:1 244:1 267:1 285:1 297:1 415:1 552:1 570:1 575:1 588:1 593:1 686:1 704:1 777:1 915:1 # carence nutritive non précisée
1:1 26:1 43:1 176:1 186:1 242:1 260:1 278:1 284:1 430:1 # afibrinogénémie
7:1 54:1 61:1 78:1 81:1 85:1 94:1 115:1 118:1 134:1 136:1 265:1 473:1 731:1 868:1 995:1 # hypoprothrombinemie
18:1 42:1 53:1 78:1 79:1 88:1 132:1 167:1 277:1 300:1 515:1 744:1 766:1 867:1 # parahémophilie
14:1 15:2 31:1 42:1 44:1 55:1 56:1 90:1 98:1 139:1 161:1 162:1 267:1 285:1 336:1 421:1 469:1 575:1 855:1 # carence en magnésium
1:1 2:1 28:1 60:1 66:1 69:1 90:1 242:1 828:1 953:1 # deficit du zinc
10:1 15:1 28:1 45:1 53:1 66:1 69:1 96:1 156:1 212:1 242:1 493:1 550:1 556:1 739:1 746:1 806:1 828:1 851:1 858:1 878:1 953:1 # déficit en alpha-n-acétylglucosaminidase
14:1 15:2 28:1 42:1 55:1 56:1 90:1 124:1 267:1 285:1 575:1 # carence en vit b1
1:1 21:1 25:1 61:1 151:1 292:1 307:1 785:1 # pied bot équin
3:1 10:1 13:1 21:1 31:2 35:1 60:1 84:1 110:1 126:1 151:1 247:1 254:1 256:1 290:1 381:1 528:1 712:1 785:1 935:1 # malformation du pied
3:1 10:1 13:1 15:1 31:2 35:1 43:1 60:1 84:1 91:1 110:1 126:1 199:1 247:1 254:1 256:1 290:1 381:1 528:1 712:1 911:1 935:1 # malformation du genou
4:1 8:1 10:2 21:1 27:1 28:1 29:1 31:1 34:1 37:1 39:1 42:1 43:1 53:1 60:1 63:1 87:1 96:1 111:1 126:1 130:1 212:1 230:1 246:1 260:1 293:1 298:1 302:1 315:1 325:1 337:1 351:1 382:1 409:1 449:1 498:1 513:1 689:1 749:1 753:1 856:1 872:1 876:1 900:1 941:1 1001:1# anomalie congénitale du pharynx sai
1:1 6:1 7:1 13:1 21:1 26:1 30:1 41:1 52:1 53:1 70:1 78:1 103:1 205:1 226:1 264:1 300:1 304:1 311:1 402:1 430:1 444:1 668:1 719:1 820:1 838:1 # atrophie utérine
6:1 10:1 21:1 29:1 31:1 78:1 122:1 126:1 151:1 246:1 326:1 336:1 498:1 512:1 568:1 579:1 581:1 675:1 797:1 875:1 885:1 888:1 889:1 894:1 902:1 # myopie maligne
6:1 7:1 8:1 10:1 13:1 16:1 22:1 29:1 30:1 31:1 47:1 48:1 53:1 78:1 79:1 82:1 103:1 113:1 120:1 122:1 126:1 194:1 205:1 243:1 246:1 300:1 311:1 336:1 444:1 498:1 512:1 519:1 568:1 579:1 581:1 719:1 797:1 820:1 838:1 875:1 883:1 885:1 888:1 889:1 894:1 902:1 # papulose atrophiante maligne
7:1 40:1 118:1 170:1 172:1 251:1 261:1 441:1 607:1 631:1 677:1 919:1 933:1 989:1 # hydro-lyases
1:1 2:1 7:1 15:1 35:1 39:1 40:1 43:1 118:1 170:1 176:1 189:1 199:1 209:1 251:1 284:1 441:1 541:1 607:1 631:1 677:1 768:1 834:1 911:1 919:1 933:1 # ascorbino dehydrogenase
7:1 118:1 156:1 161:1 170:1 176:1 251:1 260:1 441:1 607:1 631:1 677:1 834:1 919:1 933:1 # ggs déshydrogénase
2:1 3:1 4:1 15:1 19:1 22:1 33:1 45:1 50:1 51:1 59:1 71:1 76:1 77:2 118:1 134:2 140:1 142:1 169:1 191:1 224:1 270:1 276:1 329:1 453:1 473:1 529:2 613:1 804:1 807:1 832:1 882:1 994:1 # réaction d'hypersensibilité de type iv
14:1 29:1 36:1 86:1 156:1 318:1 # délire
1:1 10:1 26:1 27:1 29:1 32:1 58:1 83:1 144:1 293:1 341:1 366:1 565:1 942:1 996:1 # cristallines-delta
2:1 9:1 20:1 23:1 27:1 50:1 55:1 68:1 95:1 101:1 112:1 125:1 138:1 147:1 219:1 238:1 294:1 334:1 342:1 343:1 391:1 396:1 397:1 398:1 400:1 405:1 408:1 410:1 412:1 413:1 416:1 417:1 418:1 429:1 432:1 433:1 434:1 435:1 437:1 612:1 # récepteur delta
2:1 3:2 8:2 16:2 27:1 35:1 39:1 42:1 69:1 95:1 97:1 120:2 253:2 281:1 305:1 356:2 359:1 455:1 541:1 612:1 783:1 852:1 928:1 # anticorps antideltarétrovirus
8:1 9:1 10:1 16:1 18:1 21:1 29:1 36:1 44:1 67:1 82:1 91:1 120:1 156:1 239:1 262:1 318:1 470:1 817:1 844:1 # jalousie délirante
1:1 3:1 5:1 11:1 15:1 17:1 42:2 48:1 55:1 59:1 67:1 79:1 90:1 119:1 148:1 156:1 157:1 167:1 171:1 174:1 220:1 232:1 245:1 252:1 277:1 285:1 314:1 458:1 575:1 612:1 971:1 # démence par infarctus multiples
3:1 8:1 15:1 16:1 17:1 24:1 25:1 31:1 38:1 46:1 55:1 57:1 62:1 90:1 120:1 156:1 167:2 171:1 204:1 214:1 221:1 227:1 253:1 285:1 356:1 575:1 # démence sémantique
2:1 3:2 9:1 13:1 15:1 18:1 25:1 26:1 28:2 38:1 57:1 70:1 84:1 104:1 168:1 170:1 204:1 221:1 295:1 344:1 407:1 415:1 609:1 699:1 704:1 724:1 991:1 # kératite dendritique
2:1 7:1 15:1 98:1 104:1 170:1 209:1 251:1 257:1 344:1 395:1 421:1 609:1 855:1 991:1 # dendrobium
1:1 2:1 5:1 14:2 15:1 16:1 27:1 34:1 36:2 64:1 86:1 89:1 100:1 107:1 110:1 196:1 220:1 242:1 314:1 540:1 571:1 598:1 608:1 617:1 643:1 696:1 926:1 990:1 991:1 # infirmières dentaires
2:2 14:1 15:1 16:1 27:1 28:1 29:1 31:1 34:2 36:1 41:1 75:1 86:1 89:1 93:2 100:1 105:1 107:1 141:1 167:1 209:1 275:1 419:1 540:1 571:1 574:1 580:1 617:1 643:1 926:1 991:1 # solubilité de l'émail dentaire
2:1 6:1 8:1 14:1 15:1 16:1 27:1 34:1 36:1 86:1 89:1 100:1 107:1 130:1 201:1 207:1 289:1 354:1 424:1 540:1 571:1 617:1 643:1 926:1 991:1 # gangrène dentaire
1:1 2:1 3:2 4:1 5:1 13:1 14:1 15:1 16:1 18:1 19:1 20:1 27:1 28:1 34:1 36:1 51:1 63:1 71:1 76:1 84:1 86:1 89:1 100:1 107:1 114:1 119:1 150:1 156:1 158:1 191:1 196:1 242:1 257:1 295:1 315:1 415:1 540:1 570:1 571:1 608:1 617:1 643:1 667:1 686:1 696:1 699:1 702:1 806:1 909:1 918:1 926:1 991:1 # obturations dentaires définitives
1:1 2:1 5:2 6:1 14:1 15:1 16:1 27:1 34:1 36:1 44:1 50:1 52:1 86:1 89:1 100:1 107:1 152:1 161:1 196:1 333:1 469:1 540:1 571:1 608:1 617:1 643:1 696:1 741:1 926:1 991:1 # résines dentaires
2:1 4:1 6:1 14:1 15:1 16:1 27:1 33:1 34:1 36:1 77:1 86:1 89:1 95:1 100:1 105:1 107:1 140:1 213:1 301:1 329:1 540:1 571:1 616:1 617:1 643:1 829:1 903:1 926:1 991:1 994:1 # personnel dentaire
2:2 5:4 8:1 10:1 14:1 15:1 16:1 20:1 21:1 27:1 29:1 31:1 34:1 36:1 37:1 43:1 45:1 55:1 86:1 89:1 100:1 107:1 126:1 133:1 174:1 196:1 200:1 246:1 337:1 351:1 355:1 457:1 498:1 513:1 540:1 571:1 608:1 617:1 635:1 643:1 696:1 753:1 926:1 991:1 # anomalies des surfaces dentaires
2:1 5:1 9:1 14:1 15:2 16:1 21:1 27:1 34:1 36:1 63:1 66:1 69:1 72:1 86:1 89:1 100:1 107:1 127:1 196:1 319:1 540:1 571:1 608:1 617:1 643:1 696:1 828:1 926:1 991:1 # techniciens dentaires
2:1 5:1 14:1 15:1 16:1 27:1 34:1 36:1 72:1 86:1 89:1 100:1 101:1 107:1 156:1 164:1 196:1 210:1 271:1 540:1 571:1 608:1 617:1 643:1 696:1 787:1 926:1 991:1 # déchets dentaires
1:1 6:1 42:1 52:1 56:1 64:1 102:1 236:1 258:1 267:1 360:1 452:1 735:1 815:1 # cardamine
2:1 6:1 8:1 9:1 14:1 15:2 16:2 20:1 31:1 33:1 77:1 89:2 110:1 119:1 262:1 290:1 329:1 387:1 572:1 702:1 991:1 # denture permanente
2:1 5:1 11:1 15:2 16:1 22:1 44:1 73:1 89:1 157:1 222:1 271:1 278:1 377:1 474:1 557:1 826:1 882:1 961:1 991:1 # dents sensibles
85:1 121:1 149:1 697:1 # 4-(2-(méthylamino)éthyl)pyrocatéchol
1:1 8:1 9:1 10:1 11:1 18:2 30:1 33:1 40:1 64:1 65:1 70:1 73:1 108:1 110:1 183:1 233:1 239:1 258:1 299:1 320:1 407:1 431:1 463:1 521:1 534:1 572:1 747:1 770:1 776:1 891:1 # transférase terminale
26:1 105:1 156:1 161:1 269:1 278:1 307:1 563:1 682:1 789:1 # désoxyribonucléoside
3:1 10:1 13:1 25:1 27:1 38:1 56:1 57:1 106:1 172:1 204:1 221:1 272:1 293:1 717:1 809:1 # adn catalytique
10:1 17:1 18:1 20:1 32:1 47:1 81:1 119:1 347:1 385:1 476:1 510:1 702:1 711:1 785:1 # oedème postural
8:1 16:1 18:1 20:1 26:1 42:1 45:1 58:1 72:1 75:1 87:1 92:1 120:1 121:1 131:1 224:1 225:1 255:1 514:1 527:1 666:1 827:1 964:1 996:1 # curarisants acétylcholinomimétiques
2:1 3:1 4:2 5:1 13:1 14:1 19:2 27:1 28:1 44:1 51:2 54:1 71:1 76:1 84:1 109:1 114:1 127:1 128:1 138:1 139:1 150:1 158:1 196:1 328:1 330:1 399:1 409:1 490:1 590:1 639:1 656:1 959:1 # depression avec agitation
4:1 5:1 14:2 19:1 34:1 36:1 44:1 51:1 54:1 66:1 69:1 86:1 97:1 100:1 107:1 109:1 156:1 173:1 196:1 200:1 236:1 292:1 330:1 399:1 533:1 590:1 656:1 828:1 # dépression suicidaire
4:1 5:1 8:1 14:1 19:1 22:1 29:1 44:1 51:1 54:1 58:1 109:2 117:1 130:1 156:1 173:1 196:1 203:1 330:1 399:1 424:1 438:1 590:1 604:1 656:1 713:1 769:1 # dépression liée à l'angoisse
2:2 10:1 12:1 21:1 31:1 33:1 49:1 98:1 106:1 126:1 131:1 252:1 345:1 361:1 376:1 586:1 596:1 621:1 624:1 632:1 633:1 642:1 644:1 645:1 647:1 654:1 # maladie de dercum
31:1 127:1 167:1 # eczéma
2:1 3:1 9:1 13:1 28:1 31:1 33:1 84:1 110:1 168:1 254:1 290:1 528:1 572:1 724:1 # dermatite
1:1 2:1 9:1 10:1 11:1 22:1 24:1 25:2 26:1 28:1 30:1 33:2 38:1 46:1 57:1 62:1 64:1 73:1 83:1 110:1 128:1 168:1 268:1 297:1 335:1 430:1 518:1 572:1 727:1 771:1 801:1 802:1 942:1 # dermite allergique extrinseque
2:1 3:1 4:1 5:1 7:1 9:1 13:1 19:1 28:1 31:1 33:1 44:1 51:1 54:1 84:1 94:1 109:1 110:1 168:1 218:1 254:1 290:1 330:1 399:1 528:1 572:1 590:1 656:1 724:1 # dermatite professionnelle
1:1 2:2 5:1 6:1 10:1 11:1 13:1 26:1 31:1 33:2 42:1 53:1 65:1 74:1 78:1 83:1 96:1 110:1 152:1 174:1 212:1 233:1 254:1 289:1 290:1 300:1 335:1 354:1 365:1 430:1 464:1 518:1 558:1 572:1 670:1 775:1 827:1 942:1 # allergènes de dermatophagoides farinae
2:2 4:1 7:1 12:1 14:1 15:2 20:1 21:1 23:1 26:1 31:1 34:1 42:1 44:1 45:1 56:1 58:1 67:1 68:1 73:2 78:1 81:1 91:1 105:1 109:1 117:1 267:1 311:1 319:1 324:1 447:1 557:2 590:1 598:1 733:1 817:1 827:1 980:1 990:1 # acariens européens de la poussière de maison
2:2 3:1 5:2 9:1 13:1 21:1 31:1 33:2 35:1 39:2 42:1 53:1 60:1 74:1 78:1 79:1 91:1 101:1 110:1 114:1 116:2 118:1 133:1 156:1 254:1 277:1 290:1 300:1 305:1 359:1 457:1 464:1 486:1 541:1 572:1 610:1 623:1 665:1 783:1 808:1 869:1 930:1 # dermatophytose des parties découvertes du corps
1:1 2:2 3:2 9:1 13:1 26:1 28:1 31:1 33:2 35:1 84:1 110:1 121:1 130:1 168:1 202:1 210:1 247:1 254:1 265:1 290:1 324:1 359:1 430:1 528:1 572:1 618:1 710:1 712:1 724:1 956:1 # dermatite herpétiforme de dühring
2:1 5:1 13:1 22:1 31:1 33:1 36:1 47:1 60:1 72:1 74:1 95:1 110:1 114:1 131:1 141:1 210:1 243:1 254:1 290:1 292:1 464:1 487:1 572:1 787:1 897:1 # dermatoses du cuir chevelu
2:1 17:1 33:1 110:1 572:1 # derme
7:1 15:1 18:1 21:1 28:1 30:1 34:1 49:1 85:1 118:1 183:1 268:1 319:1 373:1 376:1 459:1 563:1 603:1 877:1 # extrait thyroïdien
3:1 6:1 8:1 16:1 120:1 122:1 253:1 289:1 354:1 356:1 365:1 558:1 670:1 859:1 # antigène dsg1
1:1 2:1 5:1 88:1 129:1 133:1 155:1 176:1 208:1 217:1 321:1 # desmogléine-iii
2:1 4:1 7:1 23:1 41:1 70:1 73:1 226:1 304:1 338:1 501:1 662:1 # deutérons
2:1 8:1 15:1 16:1 77:1 78:1 82:1 95:1 114:1 120:1 154:1 156:1 174:1 220:1 693:1 # développement de l'enfant
4:1 20:1 26:1 43:1 58:1 60:1 77:1 78:1 82:1 91:1 95:1 105:1 109:1 114:1 154:1 156:1 332:1 693:1 713:1 996:1 # développement du nourrisson
3:1 9:1 13:1 20:1 33:1 37:1 60:1 61:1 72:1 77:2 78:1 82:1 84:1 88:1 92:1 95:1 114:1 116:1 119:1 154:1 156:1 198:1 263:1 305:1 317:1 329:1 527:1 610:1 693:1 702:1 760:1 768:1 # perturbation du développement psychomoteur
1:1 20:1 34:1 77:1 78:1 82:1 95:1 114:1 154:1 156:1 263:1 693:1 768:1 # développement urbain
21:1 43:1 44:1 47:1 77:1 78:1 82:1 95:1 114:1 139:1 154:1 156:1 336:1 389:1 470:1 693:1 927:1 # agnosie développementale
2:1 5:2 12:1 21:1 40:1 44:1 47:1 133:1 145:1 148:1 206:1 312:1 372:1 457:1 470:1 653:1 758:1 898:1 981:1 # dysplasies des os
10:1 39:1 67:1 77:1 78:1 82:1 95:1 114:1 154:1 156:1 192:1 269:1 291:1 693:1 970:1 # coxa valgus développementale
1:1 3:1 8:1 11:1 16:1 18:1 39:1 42:1 93:1 120:1 174:1 192:1 220:1 253:1 269:1 314:1 356:1 766:1 954:1 970:1 # coxa vara infantile
22:1 72:1 77:1 78:1 82:1 92:1 95:1 114:1 154:1 156:1 198:1 261:1 268:1 305:1 317:1 527:1 693:1 # développement psycho-sexuel
2:1 3:1 4:1 12:1 13:1 18:1 19:1 30:1 45:1 51:1 71:1 72:1 76:1 84:1 113:1 117:1 124:1 132:1 150:1 156:1 158:1 183:1 445:1 # déviation de la trachée
3:1 5:1 7:1 17:1 28:1 44:1 47:1 49:1 54:1 58:1 60:1 81:1 94:1 145:1 202:1 222:1 257:1 389:1 415:1 510:1 544:1 618:1 711:1 842:1 999:1 # problèmes du dispositif
2:1 7:1 24:1 25:1 30:1 38:1 46:1 49:1 57:1 61:1 62:1 85:1 105:1 115:1 118:1 205:1 231:1 268:1 563:1 877:1 # dextrothyronine sodique
2:1 10:1 12:1 21:2 29:1 31:1 49:2 88:1 95:1 106:1 126:1 217:1 291:1 345:1 361:1 376:1 508:1 586:1 596:1 621:1 624:1 632:1 633:1 642:1 644:1 645:1 647:1 654:1 753:1 821:1 # maladie de di guglielmo
9:1 15:1 25:1 29:1 32:1 33:1 38:1 40:1 44:1 49:1 57:1 73:1 74:1 75:1 77:1 113:1 116:1 118:1 134:1 329:1 420:1 462:1 473:1 529:1 557:1 610:1 665:1 734:1 804:1 807:1 832:1 845:1 890:1 961:1 967:1 # hypertension diastolique
1:2 9:1 29:1 43:1 48:1 49:1 73:1 113:1 200:1 261:1 284:1 310:1 366:1 734:1 801:1 825:1 # diabète insulino-résistant
31:1 33:1 37:1 39:1 55:1 77:1 118:1 134:1 172:1 217:1 317:1 329:1 394:1 473:1 513:1 518:1 529:1 804:1 807:1 832:1 # coma hyperglycemique
7:1 31:1 37:1 72:1 88:1 99:1 132:1 167:1 235:1 265:1 392:1 513:1 515:1 744:1 839:1 867:1 932:1 966:1 # hémochromatose
9:2 12:1 13:1 15:1 16:1 49:1 89:1 113:1 283:1 310:1 532:1 734:1 # diabète latent
2:1 3:1 13:1 22:1 24:1 25:1 31:1 33:1 38:1 46:1 47:1 49:1 57:1 62:1 74:1 110:1 113:1 121:1 204:1 221:1 227:1 243:1 254:1 290:1 310:1 464:1 572:1 710:1 734:1 897:1 # dermatose diabétique
2:1 3:1 7:1 17:2 21:1 32:1 37:1 95:1 104:1 123:1 146:1 170:1 198:1 230:1 235:1 251:1 287:1 309:1 323:1 344:1 386:1 390:1 395:1 460:1 479:1 482:1 489:1 492:1 496:1 497:1 500:1 502:1 503:1 505:1 506:1 507:1 509:1 947:1 # syndrome de kimmelstiel-wilson
3:1 4:2 6:1 7:1 20:1 23:1 24:1 25:1 38:1 43:1 46:1 49:1 57:1 62:1 68:1 78:1 88:1 113:1 121:1 204:1 221:1 227:1 310:1 311:1 422:1 494:1 552:1 710:1 733:1 734:1 743:1 920:1 980:1 # mononeuropathie diabétique
3:1 9:1 24:1 25:1 28:1 38:1 46:1 49:1 57:1 62:1 113:1 121:1 129:1 168:1 204:1 221:1 227:1 310:1 538:1 710:1 734:1 808:1 # uvéite diabétique
3:1 21:1 24:1 25:1 38:1 46:1 49:1 57:1 62:1 113:1 121:1 151:1 204:1 221:1 227:1 310:1 710:1 734:1 785:1 # pied diabétique
2:1 3:1 28:1 32:1 43:1 47:1 49:1 69:1 113:1 139:1 271:1 309:1 336:1 386:1 455:1 476:1 734:1 927:1 # kits de diagnostic
4:1 5:1 17:1 20:1 21:1 26:1 33:2 43:1 44:1 58:1 60:1 85:1 91:1 105:1 109:2 218:1 272:1 325:1 332:1 470:1 590:1 656:1 711:1 713:1 996:1 # erythème fessier du nourrisson
5:1 11:1 12:1 14:1 18:1 22:1 31:1 34:2 36:1 48:1 49:1 53:1 67:1 86:1 100:1 107:1 109:1 113:1 131:1 139:1 157:1 174:1 189:1 194:1 222:1 229:1 237:1 245:1 248:1 265:1 274:1 278:1 286:1 331:1 349:1 368:1 377:1 406:1 414:1 555:1 595:1 604:1 656:1 681:1 734:1 912:1 # faiblesse musculaire diaphragmatique
1:1 29:1 49:1 53:1 83:1 113:1 118:1 194:1 255:1 366:1 734:1 930:1 # diaphyllin
42:1 49:1 113:1 117:1 132:1 332:1 734:1 833:1 # diarrhée
15:1 21:1 26:1 41:1 42:1 45:1 49:1 59:1 70:1 113:1 117:1 132:1 142:1 213:1 263:1 264:1 304:1 319:1 332:1 447:1 658:1 668:1 734:1 833:1 854:1 946:1 # diarrhée bactérienne
12:1 19:1 26:1 42:1 45:1 66:1 83:1 93:1 263:1 517:1 628:1 827:1 835:1 946:1 # bacillariophyta
2:1 26:1 30:1 49:1 61:1 64:1 97:1 98:1 102:1 105:1 188:1 231:1 297:1 421:1 452:1 855:1 997:1 # amidotrizoate de sodium
1:1 2:1 6:1 26:1 30:1 52:1 61:1 64:2 97:1 98:1 102:1 141:1 149:1 188:1 217:1 258:1 297:1 452:1 468:1 997:1 # amidotrizoate de méglumine
1:2 2:1 43:1 45:1 49:1 64:2 66:1 97:1 102:2 113:1 161:1 162:1 258:2 281:1 284:1 452:2 517:1 533:1 734:1 815:2 873:1 914:1 969:1 # aminoacides diaminés
15:1 49:1 255:1 278:1 456:1 795:1 884:1 # dibenzyl-2-chloroéthyl-amine
7:1 26:1 35:2 49:1 69:1 72:1 82:1 759:1 # dichlororibofuranosylbenzimidazole
17:1 # bcme
7:1 35:1 49:1 53:1 69:1 72:1 78:1 82:1 300:1 311:1 759:1 820:1 # dichlorophène
3:1 4:1 19:1 23:1 31:1 34:1 42:1 45:1 49:1 51:1 53:1 55:1 59:1 65:1 69:1 71:1 76:1 96:1 110:1 169:1 212:1 213:1 226:1 270:1 276:1 290:1 616:1 736:1 992:1 # dictionnaire pharmaceutique
5:1 21:1 22:1 24:1 49:1 95:2 376:1 457:1 # fuel diesel
2:1 28:1 45:1 49:2 66:1 85:1 97:1 118:1 121:1 255:1 281:1 517:1 533:1 769:1 877:1 914:1 969:1 # acide diéthyldithiocarbamique
5:1 11:1 14:1 15:1 22:1 24:1 49:1 55:1 70:1 83:1 90:1 95:1 157:1 202:1 223:1 268:1 285:1 335:1 483:1 575:1 664:1 747:1 # différences sexuelles
12:1 22:1 33:1 41:1 45:1 48:1 49:1 55:1 69:1 131:1 148:1 156:1 173:1 202:1 237:1 242:1 372:1 483:1 522:1 592:1 612:1 698:1 953:1 # difficulté à se déplacer
3:2 4:1 13:1 32:1 39:1 73:1 79:1 84:1 232:1 298:1 338:1 367:1 386:1 # constipation
1:1 3:1 13:1 19:1 20:1 26:1 41:1 48:1 49:1 65:1 69:1 71:1 84:1 131:1 150:1 202:1 233:1 237:1 242:1 430:1 483:1 522:1 592:1 612:1 636:1 953:1 # difficulté d'urination
1:1 3:1 4:1 19:1 26:1 35:2 43:1 49:1 50:2 54:1 58:2 64:1 66:1 72:1 92:1 101:1 109:1 117:2 121:1 162:1 167:1 214:2 219:1 258:1 423:1 527:1 552:1 588:1 593:1 710:1 713:1 777:1 853:1 913:1 915:1 # choriorétinite disséminée, non précisée
1:1 6:1 7:1 10:1 16:1 17:1 20:1 23:1 29:1 30:1 31:1 32:1 40:1 68:1 98:1 119:1 122:1 126:1 205:1 207:1 246:1 261:1 316:1 327:1 336:1 340:1 357:1 369:1 370:1 371:1 374:1 378:1 380:1 384:1 420:1 498:1 512:1 568:1 579:1 581:1 797:1 875:1 885:1 888:1 889:1 894:1 902:1 905:1 # tumeur gastro-intestinale maligne
2:1 3:1 5:2 6:1 14:1 19:1 32:1 37:1 42:1 43:1 44:1 49:1 53:2 75:1 79:1 82:1 93:1 111:1 118:1 122:1 128:1 132:1 152:1 176:1 194:1 199:1 202:1 206:1 277:1 279:1 289:1 308:1 330:1 351:1 354:1 386:1 618:1 672:1 680:1 693:1 917:1 930:1 # phénomènes physiologiques de l'appareil digestif
1:1 2:1 6:1 7:1 27:1 32:1 37:1 49:1 52:1 64:1 102:1 118:1 170:1 186:1 206:1 235:1 240:1 258:1 278:1 341:1 441:1 452:1 600:1 607:1 631:1 677:1 815:1 # dibromhydrate de cystamine
7:1 33:1 49:1 118:1 170:1 251:1 385:1 441:1 518:1 607:1 631:1 677:1 919:1 933:1 # dihydroergotoxine
1:1 6:1 10:1 29:1 31:1 42:1 52:1 96:1 110:1 126:1 246:1 290:1 366:1 498:1 597:1 772:1 # harmaline
7:1 9:1 13:1 47:1 49:1 53:2 92:1 96:1 118:1 145:1 170:1 212:1 249:1 251:1 269:1 283:1 441:1 530:1 531:1 587:1 607:1 631:1 677:1 682:1 685:1 694:1 701:1 726:1 728:1 737:1 789:1 919:1 933:1 989:1 993:1 # dihydroxyacétone phosphate
3:1 32:1 47:1 64:1 122:1 141:1 386:1 414:1 476:1 695:1 859:1 # fluostigmine
5:2 11:1 12:1 13:1 41:1 49:1 83:1 93:2 117:1 151:1 157:1 335:1 480:1 519:1 532:1 628:1 936:1 # pupilles dilatées
1:1 3:1 49:1 104:1 121:1 146:1 149:1 289:1 439:1 697:1 710:1 965:1 # dimétindène
9:1 12:1 13:1 49:1 135:1 146:1 255:1 283:1 532:1 965:1 # dimpylate
4:1 6:1 7:1 49:1 118:1 170:1 251:1 441:1 501:1 607:1 631:1 677:1 743:1 919:1 933:1 # dihydrone
11:1 19:1 49:1 99:1 215:1 379:1 951:1 # dioclea
2:1 9:1 13:1 49:1 67:1 87:1 98:1 99:1 105:1 131:1 188:1 231:1 283:1 421:1 855:1 # docusate de sodium
1:1 2:1 3:1 6:1 8:1 12:1 16:1 21:1 26:1 28:1 41:1 49:1 52:1 53:1 70:1 74:1 120:1 232:1 253:1 264:1 269:1 304:1 356:1 428:1 447:1 668:1 724:1 895:1 # antitoxine de la diphtérie
3:1 40:1 49:1 77:1 97:1 112:1 138:1 232:1 236:1 238:1 626:1 928:1 # dipeptidases
33:1 35:1 49:1 72:1 77:1 82:1 85:1 102:1 121:1 149:1 210:1 232:1 252:1 268:1 329:1 697:1 759:1 970:1 # diperchlorate d'hexaméthonium
27:1 53:1 111:1 132:1 226:1 255:1 348:1 # phénylbutazone
2:1 7:1 10:1 47:1 53:2 56:1 66:1 78:1 92:1 98:1 145:1 249:1 300:1 311:1 421:1 514:1 530:1 531:1 551:1 563:1 587:1 685:1 694:1 701:1 726:1 728:1 737:1 820:1 855:1 # pyrophosphate de calcium
106:1 # adpg
12:1 21:1 26:1 41:1 42:1 49:1 53:1 70:1 117:1 130:1 230:1 232:1 260:1 264:1 304:1 325:1 447:1 668:1 872:1 # diphtérie laryngée
14:1 15:1 16:1 17:1 27:2 42:1 80:1 89:1 164:1 171:1 197:1 211:1 352:1 360:1 540:1 735:1 926:1 # retards mentaux
8:2 11:1 12:1 49:1 56:1 64:1 69:1 73:1 83:1 93:1 96:1 102:1 104:1 174:1 194:1 236:1 299:1 322:1 324:1 335:1 452:1 628:1 784:1 831:1 # handicapé dans la famille
14:1 15:2 18:1 22:1 40:1 42:1 55:1 56:1 58:1 90:1 143:1 144:1 163:1 200:1 266:1 267:1 285:1 575:1 770:1 905:1 # carence en sucrase-isomaltase
11:1 14:1 15:2 16:1 17:1 20:1 39:1 48:1 58:1 63:1 77:1 89:1 91:1 127:1 154:1 164:1 171:1 211:1 282:1 387:1 393:1 478:1 504:1 # ecoulement penis/urethre
11:1 14:1 15:1 16:1 17:1 31:2 34:1 36:1 39:1 48:1 86:1 89:1 91:1 100:1 102:1 107:1 127:1 154:1 171:1 211:1 282:1 287:1 393:1 478:1 504:1 983:1 # ecoulement mammaire
4:1 81:1 82:1 104:1 145:1 255:1 261:1 653:1 899:1 1000:1 # spondylo-discite
5:2 11:1 22:1 35:1 39:1 50:1 75:1 82:1 83:1 95:1 101:1 117:1 156:1 157:1 223:1 335:1 664:1 672:1 936:1 949:1 # selles décolorées
2:1 3:1 8:1 12:2 13:1 18:1 24:1 35:1 39:1 75:1 82:1 84:1 101:1 130:1 156:1 291:1 295:1 424:1 547:1 672:1 699:1 945:1 949:1 # décoloration de la langue
7:1 10:1 11:1 21:1 37:1 64:1 72:1 108:1 130:1 189:1 206:1 216:1 235:1 265:1 291:1 392:1 451:1 453:1 653:1 692:1 839:1 932:1 966:1 981:1 # dyschromie unguéale
6:1 21:1 60:1 151:1 785:1 # gêne du pied
2:1 10:1 12:1 14:1 15:1 16:1 31:1 42:1 79:1 89:1 106:1 126:1 277:1 345:1 586:1 596:1 621:1 632:1 # parent malade
3:1 7:1 8:1 14:1 22:1 24:1 25:1 32:1 38:1 40:1 46:1 47:1 57:1 60:1 62:1 79:1 90:1 144:1 186:1 204:1 206:1 221:1 227:1 242:1 243:1 278:1 353:1 379:1 386:1 448:1 600:1 # fibrose kystique du pancreas
1:1 2:1 4:1 10:1 11:1 12:1 21:1 31:1 42:1 49:1 63:1 73:1 79:1 93:1 105:1 106:1 111:1 126:1 277:1 302:1 309:1 345:1 361:1 376:1 525:1 538:1 586:1 596:1 621:1 624:1 632:1 633:1 642:1 644:1 645:1 647:1 654:1 801:1 808:1 954:1 # maladie de parkinson juvénile
4:2 6:1 7:1 10:1 12:1 20:1 21:1 23:1 31:1 49:1 60:1 61:1 68:1 74:1 88:1 106:1 126:1 345:1 361:1 376:1 422:1 501:1 586:1 596:1 621:1 624:1 632:1 633:1 642:1 644:1 645:1 647:1 654:1 733:1 743:1 920:1 980:1 # maladie du motoneurone
2:1 3:1 4:1 8:1 12:2 19:1 24:1 51:1 59:1 71:1 76:1 127:1 130:1 169:1 218:1 259:1 270:1 276:1 291:1 364:1 388:1 401:1 424:1 443:1 461:1 481:1 483:1 516:1 520:1 547:1 # affection de la langue
2:2 10:1 12:1 15:1 16:1 21:1 31:1 49:1 89:1 106:1 126:1 345:1 361:1 376:1 586:1 596:1 621:1 624:1 632:1 633:1 642:1 644:1 645:1 647:1 654:1 991:1 # maladie de dent
2:1 39:1 43:1 47:1 77:1 111:1 134:1 172:1 176:1 217:1 224:1 260:1 317:1 382:1 529:1 680:1 927:1 # glycogénose de type i
13:1 15:1 16:1 17:1 25:1 38:1 44:1 47:1 57:1 74:1 85:1 88:1 89:1 91:1 114:1 121:1 132:1 154:1 171:1 211:1 271:1 389:1 393:1 474:1 478:1 504:1 535:1 808:1 826:1 897:1 922:1 # mouvements athétosiques
5:1 8:1 10:1 12:1 21:1 31:1 49:1 60:1 87:1 106:1 126:1 130:1 345:1 361:1 376:1 424:1 457:1 586:1 596:1 621:1 624:1 632:1 633:1 642:1 644:1 645:1 647:1 654:1 666:1 # maladies du sang
4:1 5:1 10:1 12:1 21:1 28:1 31:1 49:1 64:1 72:1 74:1 92:1 99:1 104:1 106:1 126:1 170:1 344:1 345:1 361:1 376:1 457:1 527:1 586:1 596:1 621:1 624:1 632:1 633:1 642:1 644:1 645:1 647:1 654:1 1000:1 # maladies mitochondriales
5:2 10:1 12:1 21:1 29:1 31:1 49:1 106:1 117:1 122:1 126:1 162:1 217:1 260:1 345:1 361:1 376:1 457:1 468:1 579:1 586:1 596:1 621:1 624:1 632:1 633:1 642:1 644:1 645:1 647:1 654:1 936:1 # maladies négligées
1:2 2:1 3:1 5:3 9:1 10:1 12:1 16:1 21:1 31:1 32:1 49:1 73:1 106:1 126:1 133:1 234:1 262:1 308:1 316:1 345:1 361:1 376:1 386:1 439:1 457:1 586:1 596:1 621:1 624:1 632:1 633:1 642:1 644:1 645:1 647:1 654:1 709:1 754:1 801:1 # maladies des intestins
2:1 3:1 4:2 7:1 12:1 19:1 23:1 27:1 30:1 32:1 37:1 43:1 45:1 50:1 51:1 54:1 58:1 59:1 66:1 67:1 71:1 72:1 76:1 77:1 101:1 117:1 127:1 135:1 169:1 205:1 210:1 214:1 218:1 219:1 235:1 259:1 270:1 276:1 341:1 364:1 388:1 401:1 443:1 461:1 481:1 483:1 516:1 520:1 552:1 567:1 588:1 593:1 718:1 777:1 787:1 915:1 # affection non précisée de la trompe d'eustache
2:1 4:2 6:1 10:1 11:1 12:1 15:1 17:1 18:1 33:2 39:1 41:1 43:1 47:1 48:1 50:1 54:1 58:1 66:1 75:1 82:2 101:1 102:1 108:1 114:1 116:1 119:1 131:1 171:1 186:1 213:1 214:1 219:1 237:1 252:1 268:1 275:1 301:1 347:1 456:1 552:1 588:1 593:1 610:1 616:1 672:1 740:1 777:1 818:1 829:1 869:1 883:1 915:1 949:1 955:1 970:1 # tuberculose de la colonne vertébrale, examen non précisé
5:1 7:1 11:1 30:1 53:1 72:1 78:1 91:1 92:1 118:1 157:1 198:1 205:1 206:1 222:1 275:1 300:1 305:1 317:1 377:1 499:1 527:1 564:1 614:1 620:1 627:1 638:1 648:1 663:1 671:1 673:1 674:1 676:1 679:1 930:1 # troubles psychophysiologiques
2:1 4:1 5:2 7:1 10:1 12:1 20:1 21:1 23:1 31:1 49:1 68:1 106:1 126:1 130:1 133:1 140:1 199:1 241:1 288:1 345:1 361:1 376:1 457:1 501:1 586:1 596:1 621:1 624:1 632:1 633:1 642:1 644:1 645:1 647:1 654:1 689:1 # maladies des rongeurs
2:1 10:1 15:1 28:1 29:1 64:1 66:1 69:1 77:1 93:1 102:1 113:1 134:1 156:1 174:1 224:1 242:1 452:1 529:1 574:1 806:1 828:1 880:1 923:1 953:1 # déficit familial en hdl de type 1
3:2 4:1 12:1 19:1 34:1 36:1 42:1 48:1 59:1 69:1 71:1 90:1 100:1 116:1 131:1 169:1 206:1 229:1 237:1 247:1 248:1 270:1 274:1 331:1 349:1 406:1 455:1 486:1 522:1 555:1 592:1 595:1 623:1 653:1 782:1 981:1 985:1 # dysfonction articulaire
1:1 5:1 10:1 12:1 21:1 31:1 42:1 43:1 49:1 53:1 78:1 96:1 103:1 106:1 126:1 212:1 284:1 300:1 325:1 345:1 361:1 376:1 457:1 586:1 596:1 621:1 624:1 632:1 633:1 642:1 644:1 645:1 647:1 654:1 833:1 # maladies rhinopharyngées
5:1 10:1 12:1 21:1 31:1 35:1 49:1 106:1 126:1 345:1 361:1 376:1 457:1 586:1 596:1 621:1 624:1 632:1 633:1 642:1 644:1 645:1 647:1 654:1 # maladies orl
7:1 11:1 30:1 42:1 53:1 91:1 96:1 130:1 205:1 212:1 222:1 230:1 260:1 275:1 325:1 377:1 499:1 564:1 614:1 620:1 627:1 638:1 648:1 663:1 671:1 673:1 674:1 676:1 679:1 872:1 # trouble pharyngé
7:1 10:1 11:1 18:1 20:1 30:2 50:1 91:1 121:1 183:1 205:1 222:1 275:1 347:1 377:1 499:1 564:1 614:1 620:1 627:1 638:1 648:1 663:1 671:1 673:1 674:1 676:1 679:1 853:1 # trouble urétral
2:1 5:1 14:1 24:1 25:1 46:1 49:1 58:1 70:1 111:1 156:1 162:1 189:1 196:1 260:1 382:1 468:1 # dégénérescence de disque
2:2 3:2 4:1 12:1 13:1 19:1 39:1 42:1 48:1 51:1 60:1 69:1 71:1 76:1 84:1 91:1 116:1 131:1 141:1 150:1 158:1 197:1 229:1 237:1 406:1 455:1 486:1 522:1 592:1 623:1 962:1 970:1 985:1 # luxation de l'articulation du coude
2:1 3:1 4:1 13:1 14:1 19:1 33:1 51:1 71:1 76:1 84:1 114:1 116:1 141:1 150:1 158:1 186:1 197:1 610:1 824:1 869:1 970:1 # luxation de vertèbre
2:1 3:1 4:1 8:1 12:1 13:1 19:1 51:1 71:1 72:1 76:1 84:1 90:1 96:1 141:1 150:1 158:1 197:1 210:1 353:1 787:1 970:1 # luxation de la hanche
3:1 4:1 6:1 13:1 19:1 51:1 60:1 71:1 76:1 81:1 84:1 122:1 141:1 150:1 158:1 164:1 197:1 203:1 336:1 512:1 568:1 581:1 970:1 # luxation du poignet
1:1 6:1 14:1 30:1 44:1 47:1 52:1 80:1 216:1 389:1 566:1 741:1 # éosine jaunâtre
2:1 5:3 10:1 11:1 12:1 14:1 21:1 31:1 35:1 49:1 83:1 93:1 106:1 126:1 133:1 157:1 279:1 335:1 345:1 361:1 376:1 457:1 586:1 596:1 621:1 624:1 628:1 632:1 633:1 642:1 644:1 645:1 647:1 654:1 # maladies des oreilles
2:1 3:1 4:1 15:1 19:1 30:1 37:1 51:1 59:1 71:1 76:1 104:1 127:1 169:1 188:1 218:1 259:1 270:1 276:1 364:1 388:1 401:1 443:1 461:1 481:1 483:1 516:1 520:1 609:1 # affection de l'endomètre
18:1 21:1 28:1 30:1 35:1 50:1 60:1 88:1 124:1 128:1 132:1 139:1 167:1 332:1 515:1 601:1 639:1 708:1 744:1 867:1 912:1 957:1 # hémorragie du vitré
7:1 11:1 17:1 30:1 32:1 34:1 60:1 87:1 91:1 146:1 198:1 205:1 206:1 216:1 222:1 245:1 275:1 287:1 377:1 449:1 499:1 564:1 600:1 614:1 620:1 627:1 638:1 648:1 663:1 671:1 673:1 674:1 676:1 679:1 711:1 824:1 # trouble du système immun sai
21:1 43:1 47:1 53:1 78:1 92:1 105:1 209:1 249:1 257:1 300:1 927:1 # nosophobie
2:2 5:1 7:1 11:1 12:1 15:1 20:1 22:1 23:1 28:1 29:1 30:1 44:1 68:1 73:1 80:1 91:1 93:1 140:1 157:1 197:1 205:1 209:1 222:1 231:1 241:1 275:1 278:1 288:1 352:1 377:1 499:1 557:1 564:1 574:1 580:1 614:1 620:1 627:1 638:1 648:1 663:1 671:1 673:1 674:1 676:1 679:1 882:1 961:1 # troubles de la sensibilité aux odeurs
2:1 3:1 4:1 5:1 7:1 11:1 12:1 18:1 19:1 30:1 34:1 45:1 50:1 51:1 59:1 71:1 76:1 87:1 91:1 142:1 157:1 169:1 205:1 222:1 270:1 275:1 276:1 377:1 445:1 449:1 499:1 564:1 605:1 613:1 614:1 620:1 627:1 638:1 648:1 663:1 671:1 673:1 674:1 676:1 679:1 806:1 979:1 # troubles de la réfraction sai
2:1 3:2 4:2 5:1 8:1 13:1 19:2 25:1 29:1 38:1 51:2 53:1 57:1 59:1 71:1 73:1 76:1 84:1 96:1 127:1 130:1 133:1 135:1 169:1 172:1 204:1 207:1 212:1 217:1 218:1 221:1 259:1 270:1 273:1 276:1 338:1 364:1 388:1 401:1 424:1 443:1 461:1 481:1 483:1 488:1 516:1 520:1 524:1 526:1 543:1 629:1 641:1 646:1 706:1 729:1 993:1 # affection des ganglions lymphatiques
1:1 3:1 6:1 9:2 13:1 16:1 24:1 25:1 33:1 38:1 46:1 57:1 60:1 62:1 78:1 112:1 204:1 221:1 227:1 262:1 279:1 316:1 626:1 635:1 661:1 709:1 881:1 # atteinte du nerf optique
9:1 10:1 11:1 15:1 16:1 18:1 21:1 26:1 27:1 35:2 81:1 89:1 105:1 108:1 135:1 154:1 156:1 161:1 319:1 347:1 447:1 540:1 763:1 818:1 926:1 945:1 # désorientation temporale
1:2 2:1 5:2 6:1 13:1 18:1 34:1 49:1 52:1 58:1 64:1 65:1 109:1 133:1 152:1 167:1 201:1 214:1 233:1 258:1 333:1 423:1 477:1 713:1 # dissémination des graines
5:1 11:1 157:1 # les
3:1 13:1 21:1 44:1 49:1 58:1 66:1 84:1 99:1 102:1 105:1 109:1 113:1 161:1 162:1 469:1 470:1 713:1 # amnésie dissociative
9:1 32:1 33:1 49:1 58:1 77:1 135:1 154:1 329:1 565:1 705:1 # distemper
1:1 5:1 7:1 9:1 14:1 16:1 22:1 30:2 32:1 40:1 109:1 121:1 156:1 196:1 203:1 205:1 207:1 262:1 316:1 369:1 420:1 604:1 656:1 709:1 # détresse gastrointestinale
2:1 3:2 13:1 14:1 15:1 16:1 20:1 33:1 54:1 77:1 84:1 89:1 116:1 119:1 194:1 253:1 263:1 329:1 610:1 693:1 702:1 768:1 # perturbation de l'apprentissage
8:1 14:1 19:1 20:1 28:1 49:1 60:1 63:1 85:1 103:1 113:1 231:1 387:1 485:1 841:1 # iodure dithiazanine
2:1 4:1 9:1 19:1 28:2 49:2 51:1 63:1 85:1 98:1 103:1 105:1 168:1 231:1 315:1 339:1 421:1 485:1 855:1 # dithionite de sodium
2:1 3:1 8:1 11:1 12:1 45:1 50:1 59:1 95:1 104:1 142:1 169:1 202:1 215:1 453:1 547:1 613:1 618:1 784:1 # réactif de cleland
3:1 20:1 24:1 25:1 38:1 46:1 49:1 50:1 57:1 62:1 121:1 164:1 204:1 218:1 221:1 227:1 421:1 483:1 710:1 853:1 # effet diurétique
3:1 4:1 10:1 11:1 13:1 15:1 16:1 19:1 49:1 51:1 56:1 71:1 73:1 76:1 84:1 89:1 108:1 150:1 158:1 191:1 192:1 271:1 338:1 474:1 543:1 717:1 723:1 826:1 # cations divalents
4:1 8:1 15:1 16:1 17:1 18:1 27:1 28:1 30:1 32:1 33:1 37:1 39:2 49:1 58:1 64:1 89:1 90:1 114:1 183:1 191:1 199:1 209:1 298:1 310:1 321:1 369:1 394:1 409:1 518:1 686:1 725:1 782:1 840:1 869:1 911:1 # strabisme divergent concomitant
1:2 3:2 5:1 9:1 10:1 16:1 32:1 33:1 48:1 49:1 65:1 69:1 114:1 116:1 131:1 191:1 233:1 234:1 237:1 262:1 308:1 316:1 320:1 386:1 439:1 455:1 522:1 592:1 610:1 623:1 686:1 709:1 754:1 869:1 891:1 # diverticulite intestinale
2:1 3:1 15:1 33:2 48:1 49:1 69:1 114:1 116:1 131:1 191:1 237:1 455:1 522:1 592:1 610:1 623:1 686:1 869:1 # diverticule de zenker
14:1 15:1 16:1 35:1 42:1 49:1 79:1 89:1 161:1 191:1 225:1 252:1 271:1 277:1 474:1 606:1 826:1 # parents divorcés
1:1 49:1 66:1 93:1 99:1 151:1 556:1 997:1 # dizocilpine
1:1 3:2 4:1 6:1 10:1 11:1 13:1 15:1 18:1 19:1 20:1 22:1 23:1 32:1 33:1 47:1 51:1 52:1 71:1 73:1 76:1 81:1 84:1 87:1 108:1 114:1 116:1 119:1 122:1 128:1 150:1 158:1 347:1 422:1 476:1 510:1 557:1 610:1 623:1 702:1 818:1 859:1 869:1 882:1 # sensation vertigineuse posturale
2:1 4:1 19:1 44:1 51:1 67:1 106:1 330:1 399:1 # fusion de l'adn
3:1 5:1 12:1 13:1 17:1 22:1 40:1 49:1 56:1 65:1 69:1 84:1 85:1 88:1 118:1 143:1 164:1 202:1 231:1 242:1 255:1 312:1 322:1 487:1 717:1 877:1 953:1 # dna modification methylases
2:2 4:1 8:1 15:1 19:1 24:1 25:1 41:1 44:1 46:1 50:1 51:1 55:1 73:1 79:1 90:1 106:1 117:1 121:1 173:1 214:1 268:1 285:1 299:1 324:1 330:1 399:1 575:1 961:1 # expansion de séquence répétée de l'adn
1:1 2:1 9:1 12:1 16:1 20:1 22:1 23:1 28:1 68:1 85:1 103:1 106:1 125:1 147:1 168:1 198:1 209:1 230:1 278:1 323:1 974:1 # inhibiteurs de la synthèse d'adn
17:1 33:1 37:1 58:1 65:1 74:1 78:1 81:1 105:1 123:1 203:1 # dna topoisomerases
4:1 28:1 64:1 72:1 74:1 92:1 99:1 104:1 106:1 170:1 344:1 527:1 1000:1 # adn mitochondrial
26:1 105:1 156:1 161:1 269:1 278:1 307:1 563:1 682:1 789:1 # désoxyribonucléase i
7:1 35:1 72:1 82:1 261:1 690:1 759:1 795:1 # 1-chloro-2,4-dinitro-benzène
2:1 3:1 5:1 14:1 28:1 30:1 139:1 196:1 199:1 606:1 724:1 757:1 989:1 # titres de voyage
2:1 15:1 17:1 21:1 33:1 72:1 103:1 319:1 402:1 634:1 # chien de mer
1:1 37:1 39:1 53:1 73:2 80:1 103:1 216:1 236:1 245:1 287:1 394:1 444:1 480:1 801:1 # dauphins communs
5:1 11:1 80:1 157:1 348:1 379:1 483:1 695:1 # buffles d'eau
10:1 13:1 31:1 56:1 74:1 172:1 254:1 257:1 273:1 287:1 464:1 524:1 551:1 # calymmatobacterium
7:1 118:1 170:1 251:1 269:1 441:1 607:1 631:1 677:1 682:1 789:1 919:1 933:1 # 3-hydroxy-l-tyrosine
1:1 4:1 6:1 27:1 43:1 52:1 64:1 78:1 79:1 88:1 102:1 164:1 188:1 258:1 452:1 456:1 493:1 494:1 602:1 815:1 # dopamine beta-monooxygenase
7:1 61:1 70:1 115:1 208:1 271:1 662:1 # lérots
4:1 17:1 29:1 58:1 75:1 88:1 130:1 321:1 438:1 462:1 494:1 689:1 840:1 # mongolisme
1:1 4:1 13:1 18:1 29:1 43:1 88:1 118:1 170:1 188:1 215:1 240:1 269:1 295:1 317:2 366:1 441:1 494:1 607:1 631:1 677:1 682:1 789:1 # doxycycline monohydratée
2:3 5:1 7:1 9:2 10:1 11:1 12:1 14:1 17:1 18:1 20:2 22:1 23:2 33:1 35:1 45:1 47:1 50:1 55:1 59:1 64:1 68:2 77:1 80:1 88:1 93:1 98:1 101:2 102:1 108:1 112:1 119:1 125:2 133:1 138:1 140:1 142:1 144:1 147:2 154:1 162:1 174:2 186:1 200:1 219:1 238:1 241:1 243:1 266:1 288:1 294:1 303:1 313:1 327:1 329:1 334:1 342:1 343:1 347:1 355:1 358:1 391:1 396:1 397:1 398:1 400:1 405:1 408:1 410:1 412:1 413:1 416:1 417:1 418:1 425:1 427:1 429:1 432:1 433:1 434:1 435:1 436:1 437:1 448:1 452:1 454:1 466:1 467:1 471:1 472:1 475:1 480:1 635:1 708:1 795:1 818:1 830:1 934:1 945:1 # membre-25 de la superfamille des récepteurs au facteur de nécrose tumorale
8:1 9:1 12:1 16:1 18:1 45:1 48:1 90:1 120:1 131:2 141:1 148:1 170:1 216:1 237:1 262:1 372:1 445:1 547:1 844:1 # dracunculus (plante)
11:1 48:1 50:1 88:1 91:1 117:1 186:1 282:1 740:1 # moule zébrée
114:1 263:1 328:1 # bave
1:1 6:1 9:1 15:1 17:1 20:1 26:1 52:1 91:1 154:1 171:1 226:1 393:1 430:1 438:1 478:1 636:1 661:1 # egouttement d'urine
11:1 14:1 20:1 72:1 210:1 387:1 787:1 # levure sèche
47:1 69:1 72:1 81:1 85:1 118:1 145:1 531:1 675:1 877:1 # ichthyosporea
6:1 11:1 25:1 39:1 48:1 91:1 282:1 292:1 # nez qui coule
7:1 13:1 27:1 45:1 78:1 170:1 251:1 311:1 661:1 # drop attack
6:1 8:1 16:1 37:1 74:1 81:1 120:1 122:1 164:1 203:1 263:1 303:1 336:1 512:1 568:1 581:1 938:1 # poignet tombant
5:1 14:1 39:1 75:1 83:1 172:1 196:1 563:1 949:1 # collyres
7:1 8:1 12:2 17:1 32:1 40:1 43:1 47:1 53:1 78:1 93:1 95:1 103:1 105:1 170:1 176:1 207:1 251:1 300:1 337:1 420:1 444:1 448:1 547:1 838:1 # drosophila melanogaster
2:1 3:1 13:1 15:1 16:1 17:1 18:1 41:1 48:1 49:1 56:1 60:1 69:1 70:1 84:1 89:1 102:1 106:1 149:1 171:1 211:1 295:1 304:1 322:1 407:1 411:1 612:1 699:1 846:1 # adultération de médicaments
2:2 4:1 5:1 15:1 16:1 17:2 19:1 32:1 33:1 44:1 49:1 51:1 56:1 67:1 69:1 77:1 89:1 102:1 149:1 171:1 198:1 206:1 211:1 322:1 329:1 330:1 399:1 411:1 600:1 635:1 711:1 824:1 842:1 846:1 # systèmes de perfusion de médicaments
1:1 3:1 9:1 15:1 16:2 17:1 18:1 19:1 33:1 45:1 49:1 56:1 59:1 69:1 71:1 89:1 102:1 142:1 149:1 169:1 171:1 211:1 262:1 270:1 316:1 322:1 411:1 431:1 445:1 613:1 709:1 846:1 979:1 # interaction médicamenteuse
2:1 15:1 16:1 17:1 44:1 49:1 50:1 56:1 60:1 67:1 69:1 89:1 97:1 102:1 149:1 161:1 171:1 211:1 322:1 411:1 469:1 846:1 # résidus de médicaments
1:1 3:1 9:1 10:1 15:1 16:2 17:1 18:1 19:1 29:1 33:1 45:1 59:1 71:1 89:1 142:1 146:1 169:1 171:1 211:1 246:1 262:1 270:1 271:1 316:1 431:1 445:1 474:1 576:1 613:1 709:1 826:1 979:1 # interactions aliments-médicaments
3:1 4:1 13:1 15:2 16:2 17:1 18:2 23:1 30:1 39:1 49:1 55:1 56:1 69:1 70:1 77:1 85:1 89:2 90:1 102:1 132:1 149:1 171:1 183:1 194:1 211:1 226:1 285:1 295:1 298:1 322:1 407:1 411:1 569:1 782:1 846:1 922:1 # concentration médicamenteuse thérapeutique
2:1 9:1 15:1 16:1 33:1 77:1 81:1 89:1 97:1 116:1 139:1 199:1 203:1 271:1 329:1 474:1 610:1 665:1 757:1 826:1 911:1 # agents perte de poids
3:1 8:1 10:1 11:1 15:1 16:1 17:1 25:1 38:1 49:1 56:1 57:1 65:1 69:1 89:1 102:1 108:1 112:1 138:1 149:1 171:1 204:1 211:1 221:1 238:1 320:1 322:1 411:1 626:1 732:1 776:1 846:1 # médicaments analeptiques
4:1 14:1 15:1 16:2 17:1 28:1 30:1 34:1 39:1 49:1 56:1 69:1 89:1 102:1 149:1 171:1 174:1 211:1 298:1 322:1 411:1 569:1 846:1 # médicaments contrefaits
1:1 4:1 6:1 7:1 52:1 61:1 63:1 70:1 74:1 115:1 214:1 339:1 662:1 866:1 # sérotoninergiques
8:1 18:1 25:1 29:1 30:1 83:1 93:1 183:1 239:1 292:1 463:1 628:1 # tranquillisants
5:1 7:1 12:1 13:1 14:2 24:1 25:1 30:1 31:1 34:1 36:1 38:1 45:1 46:1 48:1 53:1 57:1 62:1 70:1 78:1 86:1 100:1 103:1 107:1 111:1 131:1 156:1 162:1 189:1 196:1 205:1 229:1 237:1 248:1 260:1 274:1 286:1 300:1 311:1 331:1 349:1 368:1 382:1 406:1 444:1 468:1 555:1 595:1 681:1 719:1 820:1 838:1 # dégénérescence maculaire atrophique
2:1 3:1 7:1 12:1 13:1 18:1 19:1 30:1 45:1 48:1 50:1 71:1 84:1 106:1 121:1 131:1 150:1 176:1 201:1 205:1 229:1 237:1 406:1 477:1 532:1 834:1 853:1 # ejaculation rétrograde
1:1 5:1 10:1 11:1 14:1 22:1 33:1 65:1 72:1 101:1 108:1 109:1 128:1 139:1 192:1 196:1 210:1 214:1 233:1 320:1 604:1 639:1 656:1 776:1 787:1 891:1 # sécheresse vaginale
145:1 426:1 905:1 # dspg-ii
27:1 310:1 974:1 # tabès
4:1 8:1 26:1 53:1 56:1 65:1 80:1 105:1 149:1 161:1 162:1 173:1 197:1 265:1 352:1 446:1 732:1 975:1 # canaux mésonéphriques
4:1 14:1 28:1 34:1 36:1 39:2 60:1 72:1 86:1 99:1 100:1 104:1 107:1 208:1 292:1 298:1 453:1 759:1 1000:1 # conduit cochléaire
3:1 8:1 10:1 13:1 24:1 25:1 37:1 38:1 39:1 46:1 56:1 57:1 62:1 65:1 79:1 84:1 132:1 173:1 204:1 216:1 221:1 227:1 245:1 287:1 320:1 367:1 394:1 446:1 706:1 729:1 732:1 788:1 # canal hépatique commun
26:1 39:1 42:1 48:1 58:1 60:1 66:1 78:1 79:1 113:1 189:1 277:1 514:1 602:1 827:1 915:1 # scoparia dulcis
3:1 8:1 10:1 13:1 27:2 32:1 33:1 38:1 40:1 55:1 56:1 60:1 65:1 84:1 90:1 111:1 121:1 149:1 156:1 204:1 231:1 285:1 320:1 341:1 353:1 420:1 446:1 490:1 542:1 640:1 684:1 697:1 698:1 706:1 959:1 # cancer duodénal métastatique
3:1 10:1 33:1 48:1 49:1 60:1 65:1 69:1 111:1 114:1 116:1 131:1 156:1 191:1 231:1 237:1 320:1 455:1 522:1 592:1 610:1 623:1 686:1 869:1 # diverticule duodénal
2:1 8:1 10:1 11:1 15:1 18:1 30:1 33:1 35:1 39:1 60:1 65:1 108:1 130:1 164:1 183:1 199:1 231:1 239:1 305:1 320:1 359:1 424:1 463:1 541:1 776:1 783:1 991:1 # corps etranger duodenale
4:1 10:1 11:1 19:1 44:1 51:1 60:1 65:1 67:1 99:1 108:1 111:1 141:1 156:1 215:1 231:1 320:1 330:1 375:1 399:1 776:1 # occlusion duodénale
2:1 3:1 10:1 11:2 15:1 32:2 43:1 47:1 48:1 49:1 58:1 60:1 65:1 108:1 113:1 119:1 139:1 231:1 242:1 282:1 320:1 336:1 386:1 476:1 565:1 734:1 776:1 927:1 991:1 # fistule duodenale (diagnostic)
60:1 480:1 # dup-753
3:1 5:1 13:1 15:1 16:1 17:1 19:1 22:1 24:1 25:1 27:1 29:1 34:1 36:1 37:1 38:1 43:1 46:1 56:1 57:1 60:1 62:1 64:1 69:1 71:1 84:1 89:1 100:1 111:1 148:1 150:1 171:1 211:1 228:1 260:1 280:1 296:1 322:1 351:1 382:1 414:1 480:1 540:1 571:1 617:1 680:1 717:1 742:1 871:1 926:1 929:1 939:1 986:1 # duplications génomiques segmentaires
2:2 7:1 8:1 12:1 17:1 37:1 104:1 123:1 130:1 170:1 198:1 199:1 230:1 235:1 251:1 323:1 344:1 390:1 395:1 424:1 460:1 479:1 482:1 489:1 492:1 496:1 497:1 500:1 502:1 503:1 505:1 506:1 507:1 509:1 547:1 # syndrome de de lange
8:2 13:1 17:1 53:1 58:1 63:1 65:2 74:1 78:1 85:1 92:1 96:1 249:1 300:1 321:1 464:1 732:1 840:1 841:1 # nanisme thanatophore
7:1 8:1 13:1 17:1 28:1 30:1 31:1 37:1 42:1 58:1 61:1 63:1 65:1 66:1 69:1 74:1 78:1 79:1 105:1 156:1 205:1 242:1 254:1 277:1 311:1 321:1 464:1 513:1 719:1 806:1 828:1 840:1 841:1 953:1 # nanisme par déficit somatotrope
10:1 12:1 21:2 29:1 31:1 33:1 49:1 75:1 83:1 106:1 126:1 345:1 361:1 376:1 586:1 596:1 621:1 624:1 632:1 633:1 642:1 644:1 645:1 647:1 654:1 753:1 # maladie d'ollier-maffuci
13:2 14:1 17:1 18:1 20:1 31:1 37:1 41:1 70:1 74:1 119:1 123:1 254:1 295:1 304:1 387:1 407:1 464:1 702:1 938:1 # tératome mature
2:1 3:1 4:1 12:1 18:1 19:1 30:1 37:1 45:1 59:1 61:1 71:1 72:1 74:1 90:1 132:1 169:1 183:1 206:1 247:1 270:1 445:1 566:1 653:1 782:1 938:1 981:1 # dysfonctionnement de la trachéotomie
8:1 58:1 87:1 90:1 109:1 135:1 146:1 292:1 353:1 519:1 666:1 713:1 # impuissance
1:1 33:1 43:1 64:1 110:1 199:1 206:1 258:1 284:1 572:1 653:1 981:1 # dysgerminome
1:1 5:1 6:2 21:1 43:1 44:1 52:1 60:1 80:1 91:1 114:1 152:1 206:1 309:1 333:1 379:1 470:1 525:1 653:1 808:1 981:1 # dyskinesie du nouveau-ne
1:1 7:1 10:1 21:1 35:1 44:1 45:1 66:1 113:1 161:1 162:1 174:1 206:1 261:1 309:1 355:1 469:1 470:1 517:1 525:1 653:1 880:1 981:1 # dyskinésie oro-faciale
29:1 97:1 151:1 156:1 167:1 206:1 232:1 653:1 981:1 # dyslipidémies
8:1 21:1 37:1 43:1 64:1 337:1 351:1 451:1 # anomie
2:1 21:1 33:1 40:1 44:1 53:1 63:1 69:1 96:1 194:1 212:1 470:1 495:1 898:1 # aphasie de wernicke
8:1 10:1 11:1 12:1 21:1 40:1 44:1 65:1 108:1 145:1 148:1 206:1 312:1 320:1 372:1 470:1 653:1 732:1 758:1 776:1 898:1 981:1 # dysplasie anale
18:1 24:1 25:1 31:1 38:1 42:1 46:1 54:1 57:1 62:1 72:1 194:1 210:1 252:1 428:1 458:1 787:1 # marche apraxique
7:1 47:1 49:1 54:1 94:1 105:1 145:1 206:1 231:1 448:1 653:1 981:1 # dysprosodie
1:1 10:1 18:1 53:1 58:1 65:1 103:1 145:1 151:1 194:1 206:1 233:1 320:1 321:1 444:1 653:1 891:1 981:1 # dysraphisme spinal
4:1 8:1 10:1 18:1 21:1 29:1 30:1 31:1 34:1 37:1 43:2 50:1 54:1 58:1 60:1 66:1 93:1 101:1 117:1 126:1 183:1 192:1 214:1 219:1 246:1 328:1 337:1 351:1 498:1 513:1 552:1 588:1 593:1 753:1 777:1 915:1 # anomalie non précisée du travail
4:1 5:1 21:1 32:1 63:1 74:1 206:1 339:1 457:1 594:1 600:1 653:1 890:1 981:1 # dystonies
4:1 6:1 20:1 21:1 32:1 49:1 63:1 74:1 206:1 339:1 421:1 495:1 594:1 600:1 653:1 890:1 981:1 # dystonie diurne
1:1 2:1 7:1 17:1 37:1 73:1 104:1 123:1 170:1 198:1 209:1 230:1 235:1 251:1 263:1 309:1 310:1 323:1 344:1 390:1 395:1 460:1 479:1 482:1 489:1 492:1 496:1 497:1 500:1 502:1 503:1 505:1 506:1 507:1 509:1 801:1 # syndrome de babinski-frölich
15:1 16:1 21:1 22:1 26:1 34:1 41:1 70:1 87:1 89:1 206:1 264:1 304:1 447:1 449:1 545:1 653:1 668:1 778:1 882:1 981:1 # dysentérie sai
2:1 4:1 5:2 9:1 32:1 58:1 63:1 133:1 139:1 234:1 339:1 438:1 565:1 705:1 775:1 # agonistes des aae
2:1 11:1 14:1 20:1 26:1 28:1 35:1 54:1 83:1 93:1 159:1 279:1 335:1 628:1 636:1 704:1 # prurit de l'oreille
2:1 4:1 15:1 17:1 70:1 72:1 91:1 92:1 98:1 159:1 163:1 171:1 225:1 307:1 340:1 527:1 960:1 # bouchon de cérumen
2:1 9:1 14:1 33:2 114:1 140:1 332:1 431:1 869:1 994:1 # vers de terre
17:1 30:1 35:1 266:1 268:1 # extrême-orient
1:1 7:1 14:1 26:1 34:1 56:1 69:1 70:1 91:1 102:1 149:1 170:1 199:1 264:1 322:1 491:1 499:1 508:1 # cèdre rouge américain
3:1 22:1 32:2 41:1 42:1 47:3 56:1 74:1 99:1 116:1 243:1 267:1 268:1 476:2 486:1 566:1 623:1 650:1 864:1 890:1 897:1 # exostose ostéocartilagineuse
4:1 32:1 41:1 47:1 72:1 92:1 99:1 104:1 476:1 527:1 566:1 650:1 1000:1 # ostéochondromatose
3:1 9:1 32:1 48:2 82:1 93:1 99:1 131:1 206:1 237:1 245:1 600:1 612:1 705:1 # kyste multiloculaire
1:1 2:1 33:1 43:1 72:1 101:1 103:1 110:1 231:1 284:1 572:1 634:1 # échinodermes
1:1 6:1 26:1 52:1 70:1 124:1 232:1 264:1 324:1 430:1 847:1 # vipérine
1:1 3:1 4:1 19:1 34:1 36:1 51:1 59:1 67:1 71:1 72:1 76:1 87:1 92:1 124:1 127:2 159:1 169:1 218:1 220:1 259:1 270:1 276:1 306:1 314:1 346:1 350:1 364:1 388:1 401:1 440:1 442:1 443:1 449:1 461:1 481:1 484:1 516:1 520:1 523:1 527:1 536:1 539:1 553:1 559:1 560:1 573:1 582:1 589:1 651:1 655:1 659:1 660:1 # infection à echovirus sai
12:1 21:1 32:1 42:1 44:1 47:1 79:1 81:1 98:1 102:1 116:1 119:1 127:1 135:1 215:1 277:1 305:1 327:1 470:1 476:1 486:1 510:1 # eclampsie, postpartum
2:1 4:1 26:2 35:1 39:1 127:1 269:1 278:1 307:1 541:1 563:1 682:1 789:1 # deoxyribonuclease ecori
10:1 15:1 25:1 28:1 29:1 38:1 42:1 53:1 57:1 85:1 90:1 96:2 121:1 128:1 173:1 208:1 212:1 225:1 246:1 518:1 575:1 580:1 727:1 771:1 790:1 975:1 # encéphalite léthargique
39:1 61:1 77:1 101:1 134:1 224:1 529:1 # écotype
6:1 7:1 20:1 23:1 59:1 68:1 74:1 127:1 259:1 261:1 422:1 733:1 920:1 980:1 # neuro-ectoderme
5:1 7:1 11:1 18:1 30:1 40:1 42:1 44:1 59:1 74:1 78:1 79:1 91:1 127:1 157:1 205:1 222:1 259:1 275:1 277:1 377:1 499:1 564:1 602:1 614:1 620:1 627:1 638:1 648:1 663:1 671:1 673:1 674:1 676:1 679:1 766:1 770:1 898:1 # troubles ectoparasitaires
1:1 14:1 24:1 25:1 38:1 46:1 57:1 59:1 62:1 74:1 78:1 127:1 151:1 259:1 279:1 881:1 # rein ectopique
12:1 13:1 19:1 27:1 35:1 45:1 59:1 61:1 74:1 75:1 85:1 103:1 127:1 131:1 192:1 259:1 485:1 532:1 809:1 833:1 # ectothiorhodospira vacuolata
1:1 4:1 10:1 15:1 24:1 27:1 28:1 31:1 34:1 39:1 60:1 63:1 104:1 111:1 130:1 218:1 260:1 293:1 298:1 302:1 315:1 382:1 409:1 609:1 689:1 749:1 856:1 872:1 876:1 900:1 941:1 1001:1# main fendue congénitale
4:1 7:1 19:1 30:1 51:1 59:1 78:1 127:1 151:1 205:1 259:1 311:1 719:1 # ectropion
2:1 9:1 10:2 11:1 18:1 28:1 33:1 64:1 79:1 108:1 110:1 168:1 186:1 324:1 347:1 556:1 572:1 739:1 740:1 818:1 955:1 # dermite palpébrale
1:1 20:1 26:1 31:1 41:1 59:1 127:2 167:1 200:1 218:1 220:1 259:1 314:1 388:1 401:1 430:1 523:1 536:1 553:1 559:1 560:1 573:1 636:1 # eczéma surinfecté
2:3 5:1 7:1 9:2 10:1 11:1 12:1 14:1 17:1 18:1 20:2 22:1 23:2 33:1 35:1 45:1 47:1 50:1 55:1 59:1 64:1 68:2 77:1 80:1 88:1 93:1 98:1 101:2 102:1 108:1 112:1 119:1 125:2 133:1 138:1 140:1 142:1 144:1 147:2 154:1 162:1 174:2 186:1 200:1 219:1 238:1 241:1 243:1 266:1 288:1 294:1 303:1 313:1 327:1 329:1 334:1 342:1 343:1 347:1 355:1 358:1 391:1 396:1 397:1 398:1 400:1 405:1 408:1 410:1 412:1 413:1 416:1 417:1 418:1 425:1 427:1 429:1 432:1 433:1 434:1 435:1 436:1 437:1 448:1 452:1 454:1 466:1 467:1 471:1 472:1 475:1 480:1 635:1 708:1 795:1 818:1 830:1 934:1 945:1 # membre-27 de la superfamille des récepteurs au facteur de nécrose tumorale
42:1 49:2 56:1 64:1 85:1 118:1 121:2 146:2 149:1 231:1 255:1 267:1 307:1 426:1 562:1 697:1 768:1 877:1 965:1 # carbodiimide éthyldiméthylaminopropyl
2:1 10:1 17:1 56:1 154:1 163:1 348:1 375:1 385:1 393:1 551:1 785:1 # oedeme buccal
1:1 2:1 3:1 14:1 15:1 17:1 21:1 63:1 154:1 164:1 319:1 385:1 393:1 439:1 594:1 667:1 785:1 # oedeme retinien
10:1 17:1 18:1 30:1 45:1 72:1 132:1 183:1 385:1 445:1 453:1 711:1 785:1 # oedème trachéal
2:1 17:1 154:1 385:1 393:1 785:1 # oedeme
2:1 5:2 17:1 102:1 133:1 303:1 385:1 456:1 711:1 785:1 # oedème des jambes
2:1 4:1 5:1 17:1 73:1 81:1 88:1 91:1 98:1 133:1 338:1 385:1 494:1 711:1 785:1 # oedème des poumons
17:1 58:1 60:1 63:1 111:1 302:1 324:1 385:1 711:1 785:1 # oedème du pénis
2:1 7:1 12:1 14:1 17:1 33:1 34:1 36:1 37:1 40:1 48:1 77:1 86:1 95:1 100:1 104:1 107:1 123:1 131:1 134:1 140:1 170:1 189:1 192:1 198:1 210:1 224:1 229:1 230:1 235:1 237:1 248:1 251:1 274:1 286:1 323:1 331:1 344:1 349:1 368:1 390:1 395:1 406:1 460:1 479:1 482:1 489:1 492:1 496:1 497:1 500:1 502:1 503:1 505:1 506:1 507:1 509:1 529:1 555:1 576:1 595:1 681:1 899:1 994:1 # syndrome d'elhers-danlos de type vasculaire
1:1 2:1 6:1 27:1 34:1 49:2 85:1 118:1 121:2 255:1 289:1 354:1 571:1 684:1 769:1 785:1 877:1 # éthylènediaminetétraacétate de diétain
3:1 13:1 19:1 56:1 60:1 63:1 71:1 80:1 84:1 114:1 150:1 163:1 191:1 379:1 411:1 686:1 717:1 # niveau d'éducation
10:1 53:1 96:1 212:1 450:1 556:1 739:1 746:1 851:1 858:1 878:1 # ef-1alpha
5:1 32:1 38:1 63:1 74:1 111:1 164:1 176:1 218:1 260:1 302:1 308:1 382:1 385:1 483:1 561:1 749:1 890:1 # effet oestogénique
1:1 3:1 25:1 38:1 39:1 57:1 61:1 63:2 69:1 164:1 218:1 271:1 439:1 483:1 561:1 591:1 667:1 852:1 # effets nicotiniques
13:1 37:1 64:1 79:1 85:1 92:1 135:1 164:1 198:1 218:1 273:1 367:1 483:1 488:1 535:1 691:1 760:1 # effet sympathomimétique
4:1 6:2 7:1 14:1 15:1 16:1 20:1 23:1 68:1 70:1 89:1 422:1 483:1 501:1 733:1 743:1 747:1 920:1 980:1 # neurone efférent
8:1 15:1 17:1 26:1 38:1 42:1 49:1 56:1 69:1 70:1 72:1 79:1 90:1 138:1 154:1 171:1 210:1 264:1 267:1 322:1 324:1 353:1 360:1 393:1 478:1 491:1 735:1 779:1 787:1 847:1 973:1 # epanchement péricardique
12:1 27:1 28:1 44:1 45:1 53:1 66:1 72:1 78:1 102:1 188:1 300:1 305:1 326:1 441:1 517:1 544:1 661:1 759:1 # chlamydophila psittaci
2:2 7:2 9:1 15:1 33:1 35:1 39:1 45:1 59:1 73:1 97:1 142:1 203:1 231:1 263:1 281:1 313:1 332:1 358:1 431:1 541:1 557:1 946:1 957:1 991:1 # bacteroides corrodens
3:1 4:1 11:1 19:1 24:1 25:1 29:1 32:1 38:1 46:1 51:1 57:1 59:1 62:1 71:1 74:1 75:1 76:1 91:1 105:1 127:1 169:1 198:1 206:1 259:1 270:1 276:1 364:1 461:1 462:1 481:1 483:1 600:1 695:1 799:1 845:1 890:1 967:1 # souffle d'éjection systolique
2:2 4:1 5:2 11:1 15:1 16:1 17:1 39:1 89:1 91:1 133:2 154:1 171:1 211:1 220:1 393:1 438:1 478:1 504:1 695:1 962:1 # gonflement des coudes
67:1 87:1 102:1 131:1 163:1 303:1 348:1 # sambucus
2:1 3:1 8:1 10:1 21:2 29:2 31:1 37:1 42:1 43:1 48:1 69:1 79:1 116:1 126:1 127:1 131:1 237:1 246:1 277:1 337:1 351:1 455:1 486:1 498:1 513:1 522:1 592:1 623:1 753:2 825:1 # anomalie particuliere de l'ecg
8:1 9:1 10:1 11:1 16:1 26:1 31:1 35:1 42:1 43:1 108:1 110:1 113:1 120:1 126:1 127:1 192:1 256:1 262:1 290:1 363:1 381:1 554:1 597:1 615:1 683:1 738:1 822:1 827:1 844:1 982:1 # ecg normale variante
7:1 11:1 12:1 30:1 59:1 78:1 127:1 148:1 205:1 259:1 311:1 318:1 372:1 719:1 # électroplaquage
1:1 7:1 9:1 11:1 14:1 15:1 16:1 30:1 31:1 33:1 37:1 59:1 70:1 127:1 139:1 205:1 235:1 259:1 262:1 316:1 318:1 431:1 513:1 635:1 709:1 747:1 # interférence électromagnétique
1:1 6:1 11:1 23:1 44:1 52:1 67:1 318:1 403:1 567:1 741:1 # éleusine
2:2 3:1 4:1 5:2 6:1 7:1 16:1 17:1 29:1 37:1 39:1 67:1 83:1 93:1 102:1 104:1 113:1 122:1 123:1 133:1 152:1 170:1 198:1 230:1 235:1 251:1 253:1 289:1 291:1 298:1 323:1 344:1 354:1 365:1 390:1 395:1 460:1 479:1 482:1 489:1 492:1 496:1 497:1 500:1 502:1 503:1 505:1 506:1 507:1 509:1 558:1 628:1 670:1 859:1 923:1 # syndrome des gènes contigus de williams
10:1 29:1 53:1 96:1 173:1 212:1 225:1 246:1 269:1 317:1 682:1 789:1 790:1 975:1 # oxycéphalie
2:2 5:1 7:1 8:1 9:1 11:2 12:1 21:1 30:1 31:1 48:1 55:1 60:2 66:1 75:1 79:1 90:1 91:1 106:2 124:1 156:1 157:1 164:1 167:1 188:1 189:1 205:1 222:1 226:1 232:1 275:1 348:1 353:1 377:1 499:1 564:1 612:1 614:1 620:1 627:1 638:1 648:1 663:1 671:1 673:1 674:1 676:1 679:1 740:1 # trouble d'émancipation de l'adolescence et du début de la vie adulte
29:1 95:1 113:1 154:1 303:1 456:1 923:1 934:1 # embelia
11:1 12:1 25:1 38:1 40:1 44:1 57:1 75:1 78:1 148:1 154:1 162:1 303:1 307:1 312:1 372:1 566:1 758:1 898:1 934:1 # embole néoplasique
6:1 8:1 11:1 73:1 75:1 102:1 154:1 216:1 236:1 299:1 303:2 307:1 456:1 831:1 934:1 # embole dans une jambe
2:2 3:1 12:1 13:1 15:1 16:1 17:1 22:1 27:2 32:1 84:1 89:1 106:1 171:1 211:1 341:1 414:1 490:1 540:1 742:1 871:1 926:1 929:1 959:1 # stade de la segmentation
35:1 41:1 67:1 116:1 119:1 164:1 247:1 328:1 385:1 585:1 606:1 # foetus avorté
2:1 4:1 11:1 48:1 81:1 91:1 154:1 164:1 186:1 282:1 303:1 325:1 675:1 934:1 # embryon de poulet
2:1 4:1 14:1 31:1 64:1 102:1 154:1 186:1 202:1 287:1 303:1 325:1 598:1 675:1 934:1 983:1 990:1 # embryon de mammifère
1:1 8:1 9:1 15:2 16:1 20:1 33:1 55:1 65:1 90:1 114:1 199:1 262:1 285:1 316:1 431:1 518:1 575:1 709:1 798:1 911:1 # intervenants d'urgence
2:2 5:3 10:1 11:1 14:1 15:1 20:1 55:1 66:1 83:1 87:1 90:1 124:1 133:1 191:1 196:1 199:1 285:1 335:1 518:1 575:1 598:1 911:1 942:1 990:1 # civières de salle des urgences
12:1 17:1 26:1 33:1 55:1 69:1 83:1 95:1 154:1 223:1 393:1 465:1 491:1 549:1 835:1 # emericella
15:1 16:1 21:1 29:1 75:1 83:1 88:1 89:1 167:1 319:1 744:1 753:1 # émollient
3:2 4:2 6:1 19:2 45:1 50:1 51:2 59:1 61:1 71:2 76:2 88:1 95:1 142:1 167:1 169:1 213:1 270:1 276:1 301:1 453:1 613:1 616:1 744:1 829:1 903:1 992:1 # réaction émotionnelle
26:1 70:1 75:1 81:1 135:1 154:1 232:1 264:1 324:1 781:1 847:1 # empéripolèse
3:1 4:2 7:2 9:1 24:1 25:1 28:1 30:1 32:1 38:1 46:1 57:1 59:1 62:1 63:1 72:2 90:1 103:1 159:1 163:1 168:1 169:1 186:1 191:1 257:1 265:1 339:1 369:1 392:1 501:2 561:1 570:1 591:1 625:1 634:1 782:1 839:1 932:1 # bronchite chronique obstructive
3:1 13:1 31:1 32:1 53:1 72:1 75:1 92:1 101:1 118:1 135:1 154:1 167:1 206:2 208:1 214:1 240:1 254:1 386:1 526:1 527:1 600:1 930:1 964:1 # cholécystite emphysémateuse
11:1 17:1 32:1 48:1 58:1 114:1 119:1 127:1 135:1 154:1 242:1 282:1 328:1 565:1 711:1 # empyème avec fistule
15:1 37:1 64:1 82:1 90:1 202:1 215:1 289:1 575:1 # enclomifène
10:1 15:1 28:1 29:1 53:1 90:1 96:1 173:1 212:1 225:1 246:1 575:1 580:1 790:1 975:1 # encéphalitozoon
10:1 15:1 28:1 29:1 32:1 47:1 53:1 70:1 81:1 90:1 96:1 112:1 159:1 173:1 212:1 225:1 246:1 476:1 480:1 510:1 575:1 580:1 790:1 975:1 988:1 # encéphalite post-éruptive
4:1 7:1 15:1 37:1 72:1 90:1 92:1 104:1 170:1 235:1 251:1 344:1 395:1 479:1 489:1 527:1 575:1 1000:1 # enchondrome
15:1 26:1 28:1 41:1 42:1 70:1 104:1 116:1 236:1 264:1 304:1 486:1 609:1 668:1 704:1 # endartérite
5:1 53:1 55:1 67:1 134:1 163:1 224:1 519:1 886:1 # typhus à puces
14:1 15:1 29:1 38:1 42:1 49:1 56:1 58:1 99:1 104:1 138:1 148:1 188:1 267:1 360:1 609:1 735:1 779:1 864:1 973:1 # replis endocardiques
7:1 15:2 16:1 25:1 28:1 39:1 41:1 42:1 49:1 56:1 70:1 89:1 99:2 104:1 188:1 267:1 304:1 360:1 545:1 609:1 662:1 735:1 778:1 779:1 864:1 972:1 973:1 # endocardite à entérocoques
1:1 10:1 12:1 15:1 21:1 31:1 37:1 42:1 43:1 44:1 47:1 49:1 53:1 56:1 78:1 93:1 99:1 103:1 104:1 106:1 126:1 188:1 267:1 284:1 300:1 326:1 345:1 361:1 376:1 389:1 444:1 566:1 586:1 596:1 609:1 621:1 624:1 632:1 633:1 642:1 644:1 645:1 647:1 654:1 675:1 741:1 838:1 864:1 # maladie endomyocardique à éosinophiles
1:1 5:2 10:1 12:1 15:1 21:2 22:2 23:1 26:1 31:1 47:1 49:1 63:1 67:1 99:1 104:1 106:1 109:1 126:1 144:1 188:1 345:1 361:1 376:1 430:1 457:1 487:1 546:1 567:1 586:1 594:1 596:1 604:1 609:1 621:1 624:1 632:1 633:1 642:1 644:1 645:1 647:1 649:1 654:1 667:1 # maladies osseuses endocriniennes
1:1 4:1 7:1 11:1 15:1 21:1 26:1 30:1 43:1 50:1 54:1 58:1 63:1 66:1 91:1 99:1 101:1 104:1 144:1 188:1 205:1 214:1 219:1 222:1 275:1 377:1 430:1 499:1 552:1 564:1 588:1 593:1 594:1 609:1 614:1 620:1 627:1 638:1 648:1 663:1 667:1 671:1 673:1 674:1 676:1 679:1 777:1 915:1 # trouble endocrinien non précisé
1:1 10:1 12:1 15:1 21:1 26:1 28:1 30:1 31:1 49:1 59:1 99:1 104:1 106:1 126:1 127:1 144:1 188:1 218:1 220:1 226:1 244:1 259:1 297:1 314:1 345:1 361:1 376:1 388:1 401:1 523:1 536:1 553:1 559:1 560:1 573:1 586:1 596:1 609:1 621:1 624:1 632:1 633:1 642:1 644:1 645:1 647:1 654:1 704:1 # maladie infect endocr nutrit
1:1 2:1 3:1 4:1 5:1 6:1 8:1 9:1 12:1 16:1 19:1 33:1 50:1 51:1 71:1 76:1 101:1 104:1 121:1 133:1 144:1 214:1 217:1 262:1 316:1 431:1 495:1 547:1 709:1 710:1 784:1 853:1 # glandes à sécrétion interne
1:1 9:1 15:2 21:1 26:1 33:1 44:1 63:1 73:1 77:1 99:1 104:1 116:1 118:1 134:1 144:1 188:1 329:1 430:1 473:1 529:1 557:1 594:1 609:1 610:1 665:1 667:1 804:1 807:1 832:1 961:1 # hypertension endocrinienne
2:1 8:2 12:1 33:1 61:1 73:1 82:1 96:1 130:1 199:1 271:1 299:1 424:1 547:1 833:1 # îlots de langerhans
1:1 3:1 4:1 6:1 8:1 15:1 19:1 26:1 40:1 50:1 51:1 52:1 59:1 60:1 71:1 76:1 79:1 90:1 99:1 104:1 127:1 144:2 169:1 188:1 218:1 259:1 270:1 276:1 353:1 364:1 388:1 401:1 430:1 443:1 453:1 461:1 481:1 483:1 516:1 520:1 609:1 # affection du pancréas endocrine
1:1 3:1 5:1 7:1 12:1 13:1 14:1 15:1 20:1 21:1 26:1 29:2 37:1 39:1 54:1 56:1 60:1 63:2 69:1 80:2 84:1 94:1 99:2 104:1 114:1 117:1 135:1 144:1 148:1 188:1 191:1 225:1 322:1 379:1 387:1 394:1 411:1 430:1 594:1 609:1 667:1 686:1 717:1 718:1 769:1 812:1 904:1 936:1 972:1 # complications liées à la procédure au niveau endocrinien
1:1 8:1 10:1 15:1 26:1 31:1 35:1 43:1 47:1 87:1 99:1 104:1 110:1 126:1 139:1 144:1 188:2 199:1 256:1 290:1 337:1 363:1 381:1 430:1 554:1 597:1 609:1 615:1 683:1 738:1 757:1 968:1 # dosage d'endocrine anormal
15:1 22:1 47:1 74:1 99:1 104:1 188:1 240:1 243:1 272:1 537:1 609:1 657:1 897:1 916:1 # endocytose
5:1 6:1 7:1 15:1 30:1 36:1 50:1 67:1 104:1 121:1 124:1 152:1 159:1 176:1 188:1 205:1 289:1 306:1 346:1 350:1 354:1 365:1 440:1 442:1 484:1 539:1 558:1 609:1 670:1 853:1 # rétrovirus endogènes
15:1 53:1 75:1 104:1 135:1 172:1 188:1 210:1 273:1 488:1 524:1 526:1 609:1 629:1 641:1 646:1 707:1 # endolymphe
2:1 15:1 17:1 30:1 37:2 43:1 104:1 106:1 111:1 123:1 156:1 188:1 351:1 609:1 678:1 680:1 # adénome de l'endomètre
15:1 26:1 30:1 37:1 75:1 77:1 81:1 104:1 113:1 121:1 134:1 149:1 172:1 188:1 297:1 529:1 609:1 697:1 707:1 781:1 # polype endométrial
2:1 15:1 22:1 30:1 34:1 37:1 44:1 58:2 79:1 104:1 109:2 138:1 188:1 590:1 604:1 609:1 713:2 # epaississement de l'endomètre
2:1 15:1 17:1 20:1 23:1 30:1 37:1 68:1 98:1 104:1 119:1 140:1 188:1 241:1 288:1 327:1 340:1 357:1 370:1 371:1 374:1 378:1 380:1 384:1 609:1 # tumeurs de l'endomètre
2:1 7:1 13:1 15:1 21:1 30:2 37:1 53:1 78:1 103:1 104:1 188:1 205:1 300:1 311:1 402:1 444:1 609:1 719:1 820:1 838:1 # atrophie de l'endomètre
12:1 15:1 21:1 26:1 27:1 30:1 37:1 40:1 44:1 104:1 113:1 121:2 148:1 149:2 188:1 194:1 297:1 312:1 372:1 470:1 609:1 684:1 697:2 758:1 898:1 # métaplasie endométriale
14:1 19:1 20:1 24:1 25:1 26:1 37:1 38:1 42:1 46:1 49:1 56:1 57:1 62:1 78:1 131:1 189:1 257:1 267:1 326:1 360:1 387:1 605:1 675:1 735:1 774:1 779:1 819:1 865:1 951:1 973:1 # cardiomyopathie obscure d'afrique
5:1 15:1 17:1 37:1 47:1 104:1 105:1 123:1 188:1 609:1 842:1 # endosomes
2:1 5:3 8:1 14:1 15:1 16:1 21:1 26:1 31:1 35:2 41:1 45:1 47:1 59:1 70:1 81:1 104:1 110:1 120:1 133:1 142:1 145:1 188:1 196:1 247:1 256:1 263:1 264:1 290:1 304:1 381:1 447:1 457:1 531:1 609:1 668:1 712:1 763:1 935:1 946:1 # bactéries formant des endospores
1:1 15:1 29:1 61:1 85:1 104:1 132:1 188:1 318:1 366:1 609:1 922:1 # endothéline-1
1:1 15:1 29:1 61:1 85:1 104:1 132:1 188:1 318:1 366:1 609:1 922:1 # endothéline-2
8:1 15:1 19:1 31:1 128:1 130:1 132:1 167:1 385:1 424:1 515:1 803:1 # hémangioendothéliome
12:1 14:1 15:1 29:1 34:1 36:1 56:1 61:1 83:1 85:1 86:1 93:1 100:1 104:1 107:1 132:1 151:1 188:1 194:1 248:1 274:1 286:1 318:1 421:1 609:1 628:1 835:1 922:1 # endothélium capillaire
15:1 29:1 61:1 85:1 104:1 132:1 188:1 318:1 421:1 609:1 922:1 # endothélium
2:1 12:1 15:1 16:1 17:1 67:1 89:1 114:1 154:1 171:1 211:1 310:1 328:1 348:1 393:1 478:1 504:1 # abus de lavement
1:1 15:2 17:1 22:1 35:1 60:1 130:1 154:1 171:1 199:1 279:1 393:1 438:1 478:1 518:1 881:1 # engorgement du sein
3:1 7:1 31:2 32:1 37:1 40:1 45:1 144:1 235:1 386:1 420:1 513:1 830:1 # macromastie
2:1 4:1 6:1 7:1 8:1 11:1 12:1 16:1 27:1 30:1 33:1 53:1 77:1 78:1 83:1 95:1 116:1 118:1 134:1 205:1 223:1 247:1 300:1 311:1 329:1 335:1 473:1 529:1 540:1 610:1 664:1 719:1 725:1 804:1 807:1 820:1 832:1 903:1 # hypertrophie de la fontanelle
2:1 7:1 11:1 12:1 14:1 29:1 30:1 33:1 34:1 36:1 44:1 48:1 53:1 69:1 77:1 78:1 86:1 93:1 100:1 107:1 113:1 116:1 118:1 131:1 134:1 161:1 205:1 209:1 237:1 282:1 300:1 311:1 329:1 469:1 473:1 522:1 529:1 538:1 574:1 592:1 610:1 719:1 804:1 807:1 820:1 832:1 923:1 # hypertrophie de la vésicule biliaire
2:1 15:1 16:1 17:2 41:1 58:1 63:1 75:1 80:1 89:1 98:1 111:1 141:1 171:1 211:1 302:1 324:1 340:1 414:1 508:1 545:1 606:1 742:1 778:1 871:1 892:1 896:1 929:1 # pénis augmenté de volume
3:1 4:1 8:1 17:1 19:2 29:1 45:1 51:1 59:1 65:1 71:1 98:1 119:1 130:1 142:1 169:1 174:1 207:1 213:1 217:1 270:1 327:1 340:1 355:1 378:1 424:1 425:1 613:1 616:1 992:1 # tumefaction ganglionnaire
1:1 4:1 6:1 9:1 15:1 19:1 26:1 32:1 41:1 44:1 49:1 51:1 52:1 58:1 70:1 73:1 226:1 264:1 304:1 330:1 399:1 430:1 557:1 565:1 668:1 705:1 961:1 # distension utérine
9:1 15:1 16:1 26:1 28:1 36:1 41:1 43:1 67:1 70:1 89:1 106:1 111:1 124:1 156:1 159:1 168:1 264:1 304:1 306:1 346:1 350:1 440:1 442:1 484:1 539:1 545:1 668:1 680:1 704:1 778:1 # entérite à adénovirus
7:1 15:1 16:1 25:1 39:1 41:1 70:1 89:1 99:1 304:1 545:1 662:1 778:1 972:1 # entérocoques
1:2 5:2 6:1 7:1 9:1 11:1 15:1 16:1 26:1 30:1 32:1 40:1 48:1 52:1 55:1 83:1 95:1 99:1 104:1 141:1 144:1 152:1 157:1 188:1 203:1 205:1 207:1 223:1 262:1 282:1 316:1 333:1 369:1 404:1 420:1 430:1 465:1 511:1 549:1 577:1 578:1 583:1 584:1 609:1 611:1 709:1 721:1 750:1 765:1 794:1 910:1 931:1 940:1 # cellules endocrines gastrointestinales
7:1 11:1 15:1 16:1 41:1 70:1 79:1 89:1 132:1 173:1 215:1 240:1 304:1 317:1 545:1 662:1 778:1 # cycle entérohépatique
1:1 2:1 5:1 6:1 7:2 9:1 13:1 15:1 16:1 33:1 41:2 52:1 54:1 61:1 70:1 77:1 78:1 79:1 85:1 89:1 94:1 114:1 115:1 116:1 127:1 129:1 136:1 152:1 153:1 155:1 160:1 165:1 166:1 175:1 177:1 178:1 179:1 180:1 181:1 182:1 184:1 187:1 190:1 193:1 195:1 304:1 311:1 328:1 329:1 333:1 367:1 535:1 545:1 602:1 610:1 662:1 665:1 669:1 687:1 688:1 691:1 700:1 703:1 764:1 778:1 780:1 # entéropathie avec perte de protéines
3:1 4:2 18:1 34:1 35:1 38:1 39:1 59:1 88:1 90:1 122:1 128:1 132:1 139:1 167:1 169:1 191:1 291:1 298:1 332:1 515:1 570:1 639:1 708:1 727:1 744:1 782:1 867:1 912:1 948:1 957:1 # conjonctivite hémorragique aiguë
1:1 2:1 7:1 15:1 16:1 31:1 34:1 36:1 41:1 70:1 77:1 89:1 98:1 124:1 134:1 159:1 224:1 304:1 306:1 346:1 442:1 529:1 539:1 545:1 662:1 778:1 886:1 978:1 # entérovirus humain de type 70
9:1 15:1 16:1 28:1 44:1 85:1 89:1 132:1 161:1 168:1 469:1 544:1 922:1 # enthésite
7:1 15:1 39:1 41:1 54:1 61:1 78:1 94:1 115:1 136:1 153:1 165:1 166:1 172:1 217:1 317:1 868:1 995:1 # glycoprotéines env
1:1 3:2 4:1 13:1 15:1 19:1 25:1 31:1 38:1 51:1 57:1 59:1 60:1 71:1 76:1 84:1 104:1 163:1 169:1 204:1 221:1 254:1 270:1 273:1 276:1 528:1 706:1 729:1 # induction enzymatique
1:1 43:1 44:1 47:1 53:1 78:1 93:1 103:1 284:1 300:1 389:1 444:1 566:1 741:1 838:1 # éosinophilie
1:1 4:1 14:1 34:1 36:1 43:1 44:1 47:1 48:1 53:1 65:1 78:1 86:1 88:1 93:1 100:1 103:1 107:1 284:1 300:1 389:1 444:1 494:1 519:1 599:1 736:1 741:1 821:1 838:1 907:1 925:1 # eosinophilie pulmonaire
1:1 4:2 6:1 7:1 21:1 23:1 24:1 25:1 38:1 43:1 44:1 46:1 47:1 53:1 57:1 62:1 63:2 72:1 78:1 88:1 93:1 98:1 103:1 265:1 284:1 300:1 339:2 389:1 392:1 422:1 444:1 494:1 501:1 561:1 566:1 591:1 594:1 625:1 741:1 838:1 839:1 932:1 # pneumonie éosinophilique chronique
11:1 33:1 55:1 95:1 114:1 164:1 698:1 798:1 # cervelet
9:1 15:1 53:1 90:1 96:1 121:1 149:1 173:1 212:1 225:1 575:1 697:1 975:1 # métencéphale
15:1 40:1 77:1 88:1 104:1 138:1 273:1 609:1 653:1 873:1 # ependymoastrocytome
9:1 20:1 23:1 50:1 53:1 55:1 68:1 96:1 101:1 112:1 125:1 138:2 147:1 212:1 219:1 238:1 294:1 334:1 342:1 343:1 391:1 396:1 397:1 398:1 400:1 405:1 408:1 410:1 412:1 413:1 416:1 417:1 418:1 429:1 432:1 433:1 434:1 435:1 437:1 # récepteur epha7
9:1 20:1 23:1 50:1 53:1 55:1 68:1 96:1 101:1 112:1 125:1 138:2 147:1 212:1 219:1 238:1 294:1 334:1 342:1 343:1 391:1 396:1 397:1 398:1 400:1 405:1 408:1 410:1 412:1 413:1 416:1 417:1 418:1 429:1 432:1 433:1 434:1 435:1 437:1 # récepteur epha8
1:1 2:1 6:1 14:1 52:1 53:1 72:1 103:1 170:1 173:1 634:1 975:1 # éphèdre de chine
24:1 25:1 26:1 38:1 42:1 46:1 57:1 62:1 64:1 75:1 81:1 85:1 97:1 116:1 151:1 156:1 167:1 172:1 173:1 265:1 423:1 486:1 707:1 731:1 781:1 924:1 939:1 986:1 989:1 # polyarthrite épidémique
1:1 17:2 23:1 25:1 37:1 42:1 43:1 56:1 66:1 102:1 123:1 197:1 252:1 267:1 284:1 351:1 357:1 362:1 458:1 678:1 730:1 752:1 761:1 767:1 791:1 796:1 800:1 805:1 810:1 811:1 813:1 814:1 823:1 843:1 848:1 849:1 850:1 860:1 861:1 862:1 863:1 976:1 977:1 # carcinome squameux
1:1 3:1 4:1 19:1 31:1 34:1 49:1 51:1 59:1 71:1 76:1 97:2 127:1 151:1 169:1 173:1 218:1 220:1 259:1 270:1 273:1 276:1 314:1 364:1 388:1 401:1 443:1 461:1 481:1 516:1 520:1 523:1 536:1 553:1 559:1 560:1 573:1 582:1 589:1 651:1 653:1 655:1 659:1 660:1 716:1 924:1 # infection épididymaire
49:1 58:1 64:1 97:2 138:1 151:1 273:1 653:1 716:1 # epididymis
13:1 31:1 33:1 74:1 77:1 99:1 110:1 145:1 254:1 290:1 329:1 464:1 572:1 # spermatocèle
6:1 10:1 18:1 20:1 23:1 53:1 60:1 88:1 97:1 98:1 99:1 151:1 173:2 225:1 347:1 422:1 924:1 975:1 # pneumocéphale épidural
15:1 26:2 30:1 32:1 35:1 38:1 40:1 58:1 75:1 82:1 104:1 109:1 122:1 151:1 173:1 188:1 207:1 297:1 369:1 420:1 609:1 672:1 713:1 774:1 924:1 996:1 # endolorissement épigastrique
1:1 21:1 26:1 30:1 32:1 33:1 38:1 40:1 42:1 50:1 56:1 63:1 70:1 90:1 117:1 122:1 151:1 173:1 207:1 210:1 225:1 252:1 267:1 297:1 369:1 420:1 458:1 495:1 594:1 774:1 796:1 924:1 960:1 987:1 # hernie épigastrique incarcérée
3:2 28:1 30:1 32:1 59:1 61:1 82:1 122:1 138:1 151:1 159:1 163:1 169:1 191:1 217:1 257:1 369:1 570:1 661:1 724:1 958:1 # epiglottite obstructive
11:1 18:1 21:1 30:1 32:1 44:1 47:1 80:1 81:1 93:1 98:1 138:2 151:1 183:1 305:1 470:1 476:1 510:1 954:1 988:1 # epilepsie post-traumatique
4:1 7:1 10:1 11:1 16:1 21:1 27:1 44:1 60:1 82:1 93:1 138:1 151:1 173:1 257:1 293:1 305:1 456:1 470:1 501:1 540:1 605:1 924:1 944:1 954:1 # épilepsie du lobe frontal
4:1 11:1 15:1 21:2 44:1 45:1 63:1 93:1 105:1 138:2 151:1 305:1 319:1 339:1 470:1 594:1 954:1 # epilepsie jacksonienne
3:1 10:1 28:1 31:1 77:1 126:1 164:1 724:1 # petit mal
11:1 15:1 21:2 22:1 26:1 35:1 44:1 73:1 83:1 93:1 95:1 105:1 138:2 151:1 223:1 305:1 447:1 470:1 557:1 882:1 954:1 # epilepsie sensorielle
3:1 11:1 22:1 25:1 38:1 47:1 57:1 72:1 92:1 93:1 112:1 138:1 151:1 173:1 198:1 204:1 221:1 238:1 243:1 305:1 317:1 527:1 530:1 626:1 924:1 954:1 # psychose épileptique
2:1 3:1 11:1 15:1 16:1 17:1 25:1 38:1 57:1 77:1 88:1 89:1 91:1 93:1 112:1 114:1 134:1 138:1 151:1 154:1 171:1 173:1 204:1 211:1 221:1 224:1 238:1 393:1 478:1 504:1 529:1 626:1 808:1 924:1 954:1 # mouvement de type épileptique
11:1 15:1 17:1 18:1 20:1 24:1 30:1 32:1 39:1 45:1 66:1 73:1 91:1 95:1 159:1 171:1 215:1 240:1 252:1 317:1 369:1 375:1 445:1 557:1 730:1 # cycle menstruel raccourci
19:1 44:1 53:1 75:1 118:1 151:1 173:1 206:1 232:1 330:1 924:1 930:1 # épiphysiolyse
10:1 18:1 21:1 33:1 50:1 58:1 64:1 70:1 77:1 118:1 134:1 151:1 167:1 173:1 189:1 208:1 215:1 329:1 347:1 407:1 423:1 451:1 473:1 529:1 652:1 804:1 807:1 832:1 924:1 # hyperémie épisclérale
11:1 26:1 28:1 33:1 58:1 138:1 151:1 189:1 215:1 704:1 # episclerite
2:1 8:1 24:1 25:1 31:1 46:1 58:1 63:1 105:1 113:1 138:1 151:1 231:1 841:1 # episode maniaque
6:1 8:1 12:1 15:1 24:1 25:1 38:1 39:1 46:1 49:1 55:1 56:1 57:1 58:1 62:1 67:1 77:1 87:1 90:1 99:1 104:1 105:1 139:1 151:1 156:1 173:2 199:1 231:1 236:1 285:1 353:1 542:1 609:1 757:1 831:1 864:1 924:1 # dépendance à la cocaïne, usage épisodique
3:1 5:1 8:1 9:1 12:1 16:1 26:1 28:1 32:1 34:1 48:1 49:1 50:1 66:1 97:1 101:1 114:1 120:1 162:1 168:1 191:1 192:1 219:1 229:1 248:1 278:1 308:1 331:1 348:1 386:1 533:1 593:1 704:1 716:1 937:1 963:1 # névrite vestibulaire récidivante
1:1 10:2 19:1 28:1 29:3 31:1 61:1 85:2 105:1 113:1 126:1 132:2 149:1 151:1 161:1 173:1 246:1 318:2 366:1 498:1 880:1 922:2 923:1 924:1 # mésothéliome épithélial malin
1:1 4:1 5:1 6:1 44:1 52:1 82:2 93:1 138:1 152:1 209:1 217:1 257:1 305:1 333:1 944:1 958:1 # globines epsilon
4:1 44:1 54:1 82:1 93:1 138:1 305:1 893:1 # epsilon-protéobactéries
2:1 9:1 13:1 18:1 27:1 31:1 44:1 48:1 98:1 112:1 118:1 138:1 139:1 161:1 162:1 170:1 174:1 200:1 210:1 238:1 283:1 336:1 421:1 441:1 469:1 607:1 631:1 677:1 855:1 # sulfate de magnésium heptahydraté
1:1 2:1 4:1 13:2 16:1 21:1 26:1 27:1 31:1 39:1 41:1 64:1 65:1 70:1 95:1 102:1 233:1 254:1 258:1 264:1 298:1 304:1 447:1 452:1 540:1 668:1 815:1 # contamination de matériel
15:1 16:1 17:1 20:1 25:1 77:1 81:1 89:1 91:1 154:1 171:1 211:1 232:1 292:1 393:1 478:1 504:1 740:1 # équipement pour bébé
15:1 16:1 17:1 25:1 35:1 38:1 49:1 77:1 78:1 85:1 89:1 92:1 116:1 154:1 171:1 211:1 232:1 292:1 324:1 393:1 411:1 478:1 504:1 585:1 846:1 # équipement orthopédique
2:1 23:1 24:2 25:1 46:1 266:2 690:1 899:1 # queue-de-cheval
4:1 7:1 8:1 19:1 27:1 33:1 44:1 47:1 51:1 117:1 131:1 162:1 226:1 330:1 389:1 399:1 448:1 725:1 950:1 # erosion cutanée
7:2 13:1 30:1 32:1 33:1 40:1 44:1 47:1 78:1 79:1 85:1 114:1 191:1 205:1 207:1 311:1 367:1 369:1 389:1 420:1 448:1 535:1 602:1 686:1 691:1 719:1 764:1 780:1 # gastropathie erosive
1:1 3:1 4:1 19:1 36:1 42:1 51:1 59:1 67:1 71:1 76:1 79:1 124:1 127:1 159:1 169:1 218:1 220:1 259:1 270:1 276:1 277:1 306:1 314:1 346:1 350:1 364:1 388:1 401:1 440:1 442:1 443:1 461:1 481:1 484:1 516:1 520:1 523:1 536:1 539:1 553:1 559:1 560:1 573:1 582:1 589:1 606:1 651:1 655:1 659:1 660:1 798:1 # infection à parvovirus b19
6:1 17:1 33:1 85:1 122:1 272:1 310:1 325:1 336:1 512:1 568:1 581:1 711:1 # erythème ab igne
2:1 5:1 14:2 20:1 21:1 33:1 50:1 54:1 60:1 64:1 141:1 154:1 186:1 196:1 201:1 387:1 451:1 # brûlures du premier degré
4:1 7:1 9:1 13:1 17:1 18:1 20:1 23:1 24:1 25:1 33:1 38:1 46:1 57:1 62:1 63:1 64:1 68:1 72:1 85:1 122:1 125:1 147:1 201:1 265:1 272:1 283:1 295:1 325:1 339:1 392:1 477:1 501:1 561:1 591:1 625:1 711:1 839:1 932:1 # erythème chronique migrateur
12:1 17:1 20:1 26:1 33:1 34:1 36:1 48:1 69:1 80:1 85:1 100:1 131:1 229:1 237:1 248:1 272:1 274:1 325:1 331:1 349:1 406:1 491:1 522:1 555:1 592:1 595:1 636:1 711:1 985:1 # erythème auriculaire
3:1 13:1 17:1 33:1 84:1 85:1 154:1 200:1 202:1 210:1 236:1 268:1 272:1 325:1 393:1 618:1 962:1 # erytheme exsudatif
17:1 33:1 35:1 53:1 75:1 81:1 85:1 88:1 172:1 210:1 272:1 273:1 325:1 359:1 524:1 707:1 708:1 711:1 781:1 783:1 # erythème polymorphe
17:1 24:1 25:1 33:1 38:1 43:1 46:1 57:1 60:1 62:1 74:1 80:1 85:1 91:1 114:1 162:1 269:1 272:1 325:1 379:1 428:1 711:1 808:1 895:1 # erythème toxique du nouveau-né
6:1 7:1 8:1 17:1 18:1 70:1 85:1 99:1 154:1 186:1 239:1 240:1 265:1 272:2 303:1 325:1 392:1 537:1 657:1 731:1 916:1 934:1 955:1 972:1 # membrane érythrocytaire
7:1 33:1 85:1 99:1 240:1 265:1 272:2 325:1 392:1 537:1 657:1 731:1 916:1 972:1 # erythrocytopenie
2:1 7:1 26:1 33:1 35:1 40:1 44:1 58:1 70:1 85:1 105:1 113:1 231:1 265:1 272:1 305:1 325:1 392:1 731:1 898:1 # psoriasis érythrodermique
2:2 5:1 7:1 15:1 17:1 27:1 32:1 39:1 47:1 70:2 85:1 104:1 133:1 171:1 236:1 265:1 272:1 325:1 341:1 392:1 476:1 609:1 731:1 # érythrokératodermie de mendes da costa
7:1 37:1 70:1 85:1 235:1 265:1 272:1 317:1 325:1 326:1 392:1 731:1 966:1 # érythromycine
7:2 35:1 53:1 54:1 61:1 70:1 74:1 78:2 81:2 85:1 94:1 115:1 136:1 265:1 272:1 311:1 325:1 359:1 373:1 392:1 731:1 763:1 783:1 # protoporphyrie érythropoïétique
7:1 33:1 85:1 255:1 265:1 269:1 272:1 325:1 392:1 682:1 731:1 789:1 # erythroxylon
3:1 5:2 9:1 26:1 28:1 32:1 33:1 44:1 47:1 69:1 72:2 81:1 103:1 189:1 202:1 210:1 234:1 308:1 389:1 415:1 491:1 510:1 544:1 618:1 634:1 754:1 787:1 999:1 # test escherichia positif
5:1 10:1 27:1 28:1 54:1 66:1 78:1 82:1 189:1 293:1 409:1 856:1 868:1 # escitalopram
1:1 9:1 25:1 26:1 29:1 33:1 49:1 93:1 97:1 98:2 112:1 244:1 292:1 334:1 366:1 421:1 431:1 574:1 716:1 786:1 855:1 # pteridium aquilinum
1:1 6:1 7:1 41:1 52:1 54:1 61:1 94:1 115:1 129:1 136:1 153:1 155:1 160:1 165:1 166:1 175:1 177:1 178:1 179:1 180:1 181:1 182:1 184:1 187:1 190:1 193:1 195:1 215:1 375:1 # protéine ccl27
3:1 4:2 5:1 19:1 51:1 53:1 59:1 71:1 76:1 78:1 90:1 96:1 105:1 139:1 169:1 212:1 261:1 270:1 276:1 300:1 385:1 438:1 782:1 # jonction oesophago-gastrique
5:1 33:1 35:1 50:1 53:1 77:1 78:1 96:1 105:1 139:1 199:1 212:1 247:1 300:1 329:1 385:1 635:1 712:1 757:1 # oesophage perforé
3:1 4:1 15:1 16:1 17:1 18:1 26:1 28:1 30:1 32:1 33:1 39:1 54:1 58:1 64:1 89:1 114:1 146:1 183:1 199:1 202:1 209:1 298:1 310:1 321:1 369:1 415:1 518:1 562:1 618:1 840:1 869:1 911:1 # strabisme convergent primitif
66:1 67:1 141:1 163:1 268:1 269:1 421:1 # exox lucius
1:1 10:1 11:1 14:1 15:1 17:1 29:1 30:1 63:1 64:1 93:1 102:1 111:1 113:1 154:2 171:1 174:1 222:1 302:1 303:1 377:1 393:1 452:1 478:1 574:1 866:1 880:1 923:1 934:1 # tremblement familial bénin
5:2 6:1 7:1 26:1 30:1 32:2 41:1 67:1 70:1 145:1 161:1 176:1 202:1 205:1 242:1 264:1 289:1 304:1 308:2 354:1 365:1 369:1 385:1 558:1 650:1 668:1 670:1 769:1 834:1 # oestrogènes estérifiés (usp)
2:1 3:1 5:1 7:1 12:1 22:1 40:1 75:1 77:1 97:1 112:1 118:1 138:1 143:1 170:1 238:1 251:1 281:1 312:1 441:1 487:1 607:1 626:1 631:1 677:1 919:1 928:1 933:1 943:1 # peptide hydrolases
2:1 5:1 7:1 15:1 18:1 19:1 30:1 32:1 49:1 75:1 106:1 118:1 170:1 176:1 183:1 199:1 251:1 308:1 361:1 369:1 385:1 441:1 607:1 631:1 677:1 834:1 911:1 919:1 933:1 951:1 # oestradiol dehydrogenases
5:1 13:1 18:2 19:1 30:1 32:1 49:1 64:1 75:1 106:1 118:1 132:1 167:1 170:1 183:1 295:1 308:1 361:1 369:1 423:1 441:1 515:1 607:1 631:1 677:1 951:1 # estradiol hémihydrate
2:1 5:4 6:1 7:1 8:1 10:1 24:1 30:1 32:1 65:1 82:1 133:1 152:1 176:2 205:1 228:1 289:1 291:1 308:1 320:1 354:1 365:1 369:1 558:1 670:1 732:1 834:1 917:1 # analogues des estrogènes
2:2 5:3 6:1 7:1 9:2 12:1 13:1 20:2 23:2 30:1 32:1 48:1 50:1 55:1 60:1 68:2 88:1 101:1 112:1 125:2 133:2 138:1 140:1 147:2 176:1 205:1 219:1 229:1 231:1 238:1 241:1 283:1 288:1 289:1 294:1 308:1 334:1 342:1 343:1 354:1 365:1 369:1 385:1 391:1 396:1 397:1 398:1 400:1 405:1 408:1 410:1 412:1 413:1 416:1 417:1 418:1 429:1 432:1 433:1 434:1 435:1 437:1 454:1 532:1 558:1 670:1 834:1 # modulateurs des récepteurs des oestrogènes
5:1 7:1 30:1 32:1 37:1 38:1 39:1 47:1 63:1 81:1 111:1 135:1 161:1 176:1 205:1 214:1 260:1 302:1 308:1 369:1 382:1 394:1 510:1 561:1 718:1 749:1 812:1 834:1 # composés estrogéniques
8:1 10:1 31:1 35:1 43:2 75:1 85:1 96:1 110:1 126:1 164:1 256:1 290:1 337:1 363:1 381:1 554:1 597:1 615:1 683:1 738:1 # ethanol normal
3:1 9:1 10:1 13:1 24:1 25:1 28:1 29:1 38:1 39:1 46:1 57:1 62:1 75:1 79:1 84:1 132:1 168:1 173:1 367:1 462:1 514:1 724:1 845:1 967:1 # hépatite alcoolique
1:1 3:1 10:1 13:1 16:1 24:1 25:1 29:1 38:1 39:1 46:1 56:1 57:1 62:1 69:1 74:1 75:1 84:1 269:1 316:1 322:1 428:1 462:1 514:1 717:1 845:1 895:1 967:1 # intoxication alcoolique
3:1 18:1 26:1 35:1 72:1 82:1 93:1 118:1 121:1 170:1 208:1 441:1 605:1 607:1 631:1 677:1 710:1 759:1 806:1 833:1 # chlorhydrate d'étiléfrine
11:1 23:1 163:1 215:1 379:1 # euclea
3:1 17:1 24:1 25:1 37:1 38:1 39:1 46:1 57:1 61:1 62:1 74:1 121:1 123:1 204:1 221:1 225:1 227:1 317:2 326:2 938:1 # mycétome mycotique
1:1 3:1 5:1 8:1 9:1 12:1 32:1 34:2 48:1 58:1 69:1 73:1 87:2 131:1 200:1 229:1 234:1 237:1 242:1 248:1 308:1 331:1 386:1 406:1 449:1 455:1 483:1 522:1 555:1 592:1 666:1 754:1 801:1 985:1 # insuffisance testiculaire sai
49:1 113:1 231:1 606:1 734:1 # evodia
3:1 4:1 13:1 15:1 19:1 21:1 22:1 23:1 26:1 35:1 51:1 53:1 71:1 73:1 76:1 84:1 87:1 92:1 150:1 158:1 249:1 447:1 480:1 557:1 882:1 913:1 # sensation d'euphorie
3:2 9:1 15:1 16:1 21:1 25:1 28:1 39:1 61:1 63:1 81:1 89:1 95:1 161:1 176:1 202:1 253:1 315:1 336:1 415:1 606:1 618:1 692:1 947:1 # potentiels évoqués cognitifs
8:1 16:1 17:1 58:1 60:1 85:1 87:1 120:1 124:1 139:1 199:1 268:1 711:1 757:1 970:1 # exanthème du visage
10:1 21:1 29:1 33:1 77:1 118:1 134:1 246:1 329:1 473:1 529:1 753:1 804:1 807:1 832:1 # hyperkaliemie
5:1 11:1 12:1 13:1 15:2 16:1 17:1 41:1 48:1 55:1 80:1 89:1 90:1 117:1 119:1 171:1 211:1 282:1 285:1 414:1 508:1 532:1 545:1 575:1 695:1 742:1 778:1 871:1 892:1 896:1 929:1 936:1 # flatulences augmentées
8:1 9:1 13:1 16:1 18:1 20:2 23:1 27:1 28:1 32:1 39:1 47:1 65:1 66:1 68:1 81:1 91:1 112:1 120:1 125:1 147:1 194:1 198:1 230:1 239:1 268:1 271:2 283:1 323:1 409:1 474:1 476:1 490:1 510:1 # courants postsynaptiques excitateurs
26:1 39:1 42:1 56:1 113:1 127:1 267:1 268:1 385:1 827:1 # excoecaria
10:1 15:1 53:1 90:1 96:1 173:1 212:1 225:1 268:1 575:1 790:1 975:1 # exencéphalie
17:1 32:1 35:1 40:1 85:1 116:1 247:1 420:1 483:1 585:1 712:1 # asthme d'effort
2:1 5:1 11:1 37:1 72:1 74:1 77:1 80:1 88:1 93:1 96:1 101:1 133:1 154:1 194:1 207:1 209:1 226:1 257:1 693:1 901:1 938:1 954:1 # gaz d'échappement des automobiles
3:1 4:1 19:1 28:1 51:1 71:1 76:1 103:1 209:1 268:1 278:1 415:1 # exhibitioniste
3:1 4:1 13:1 19:1 31:1 51:1 71:1 76:1 84:1 98:1 150:1 158:1 254:1 268:1 528:1 886:1 978:1 # exhumation
4:1 73:1 268:1 338:1 # exons
4:1 26:1 35:1 163:1 244:1 268:1 278:1 307:1 # exoribonucleases
2:2 3:2 4:2 8:1 11:1 19:2 26:1 28:1 30:1 44:1 50:1 51:2 71:1 73:1 76:1 79:1 121:1 148:1 164:1 173:1 232:1 268:1 297:1 299:1 324:1 330:1 399:1 415:1 710:1 724:1 961:1 # expansion de répétition de triplet
5:1 8:1 12:1 15:1 16:1 17:2 26:1 37:1 43:1 70:1 89:1 123:1 146:1 149:1 171:1 211:1 264:1 268:1 318:1 324:1 337:1 351:1 547:1 678:1 842:1 847:1 # mélanomes expérimentaux
3:1 4:2 7:1 15:1 19:1 28:1 36:1 44:1 47:1 51:1 71:1 76:1 81:1 124:1 213:1 268:1 306:1 389:1 415:1 501:1 510:1 544:1 616:1 999:1 # exposition à l'environnement
3:2 4:2 13:1 18:1 19:2 28:1 44:1 47:1 49:1 51:2 71:2 73:1 76:2 80:1 81:1 84:1 106:1 113:1 150:1 158:1 197:1 268:1 338:1 352:1 361:1 389:1 415:1 510:1 543:1 544:1 723:1 734:1 999:1 # exposition aux radiations
5:1 14:1 21:1 40:1 44:2 53:1 54:1 96:1 109:1 114:1 191:1 194:1 196:1 212:1 268:1 470:1 590:1 656:1 686:1 898:1 # aphasie expressive
3:1 6:1 9:1 13:1 24:1 25:1 32:1 33:1 38:1 39:1 45:1 46:1 57:1 62:1 67:1 91:1 149:1 204:1 221:1 227:1 268:1 386:1 431:1 453:1 495:1 817:1 # méat acoustique externe
2:1 11:1 12:1 32:1 48:1 58:1 77:1 80:1 119:1 242:1 282:1 379:1 565:1 # fistule de la peau
2:1 5:1 45:1 59:1 75:1 81:1 122:1 133:1 142:1 172:1 188:1 203:1 224:1 236:1 255:1 271:1 441:1 707:1 781:1 # polydactylie des doigts
2:1 15:1 16:1 18:1 20:1 34:1 70:1 89:1 98:1 149:1 200:1 244:1 407:1 495:1 991:1 # dent surnuméraire
2:1 18:1 28:1 30:1 34:1 111:1 162:1 183:1 214:1 268:1 # extrait de séné
5:1 10:1 11:1 17:1 18:1 20:2 23:1 60:1 68:1 97:1 98:1 108:1 119:1 140:1 151:1 157:1 173:1 241:1 288:1 327:1 340:1 347:1 357:1 370:1 371:1 374:1 378:1 380:1 384:1 818:1 874:1 924:1 # tumeurs épidurales
4:1 7:1 18:1 24:1 25:1 30:1 34:1 42:1 46:1 47:1 72:1 87:2 92:1 104:1 170:1 183:1 251:1 268:1 344:1 395:1 448:1 449:1 493:1 527:1 1000:1 # chondrosarcome extra-squelettique sai
18:1 21:1 34:1 35:1 87:1 88:1 128:1 132:1 139:1 167:1 332:1 449:1 515:1 601:1 639:1 708:1 744:1 867:1 912:1 957:1 # hémorragie sai
1:1 6:1 13:1 18:1 20:1 26:1 30:1 40:1 52:1 87:1 183:1 192:1 268:1 328:1 430:1 636:1 # extravasation d'urine
1:1 5:2 8:1 11:2 14:1 17:1 20:2 21:1 23:2 26:1 48:1 68:2 70:1 73:1 91:1 140:1 154:1 157:1 186:1 188:1 196:1 220:1 236:1 241:1 264:1 282:1 288:1 299:1 303:1 314:1 403:1 447:1 747:1 831:1 934:1 # douleur dans les membres inférieurs
2:1 9:1 12:1 14:1 28:1 33:1 34:1 36:1 48:1 64:1 86:1 98:1 100:1 107:1 110:1 168:1 229:1 244:1 245:1 248:1 274:1 286:1 287:1 331:1 349:1 368:1 572:1 # dermite nummulaire
3:1 13:1 26:1 28:1 42:1 49:1 56:1 69:1 70:1 84:1 114:1 191:1 200:1 236:1 264:1 267:1 268:1 322:1 324:1 360:1 491:1 570:1 686:1 735:1 779:1 847:1 962:1 973:1 # péricardite exsudative
2:1 3:1 4:1 6:1 10:1 17:1 20:1 21:1 23:1 29:1 31:1 42:1 43:1 50:1 54:1 58:1 66:1 68:1 79:1 93:1 98:1 101:1 116:1 117:1 119:1 122:1 126:1 214:1 219:1 246:1 277:1 279:1 327:1 336:1 340:1 357:1 370:1 371:1 374:1 378:1 380:1 384:1 385:1 486:1 498:1 512:1 552:1 568:1 579:1 581:1 588:1 593:1 623:1 777:1 797:1 875:1 885:1 888:1 889:1 894:1 902:1 915:1 # tumeur maligne de l'oeil, partie non précisée
5:2 7:1 11:1 12:1 14:1 30:1 34:1 36:1 48:1 56:1 86:1 90:1 91:1 99:1 100:1 107:1 131:1 157:1 196:1 205:1 222:1 229:1 237:1 248:1 274:1 275:1 286:1 331:1 349:1 368:1 377:1 406:1 499:1 555:1 564:1 595:1 608:1 614:1 620:1 627:1 638:1 648:1 663:1 671:1 673:1 674:1 676:1 679:1 681:1 696:1 # troubles oculaires nca
10:2 15:1 17:1 27:1 31:1 35:1 43:1 53:1 75:1 78:1 82:1 88:1 102:1 110:1 126:1 171:1 256:1 268:1 290:1 293:1 300:1 363:1 381:1 554:1 597:1 615:1 672:1 683:1 738:1 821:1 970:1 # examen ophtalmologique normal
1:1 3:1 4:1 12:2 14:1 19:1 34:1 36:1 48:1 49:1 51:1 59:1 71:1 72:1 76:1 86:1 99:1 100:1 102:1 107:1 113:1 127:1 131:1 169:1 218:1 220:1 229:1 237:1 248:1 259:1 270:1 274:1 276:1 286:1 314:1 326:1 331:1 349:1 364:1 368:1 388:1 401:1 406:1 441:1 443:1 461:1 481:1 516:1 520:1 523:1 536:1 553:1 555:1 559:1 560:1 573:1 582:1 589:1 595:1 651:1 655:1 659:1 660:1 681:1 734:1 759:1 # infection oculaire à chlamydia
1:1 3:1 4:1 10:1 19:1 25:1 27:2 32:1 38:1 39:1 51:1 53:2 57:1 59:1 64:1 71:1 76:1 78:1 82:1 99:1 118:1 127:1 169:1 194:1 218:1 220:1 255:1 259:1 270:1 276:1 293:1 300:1 314:1 341:1 364:1 388:1 401:1 443:1 461:1 481:1 516:1 520:1 523:1 536:1 553:1 559:1 560:1 573:1 582:1 589:1 651:1 655:1 659:1 660:1 821:1 930:1 939:1 986:1 # infection ophtalmique staphylococcique
1:1 3:1 12:2 13:1 14:1 31:1 34:1 36:1 48:1 84:1 86:1 99:1 100:1 102:1 107:1 131:1 220:1 229:1 237:1 248:1 254:1 274:1 286:1 287:1 314:1 331:1 349:1 368:1 406:1 528:1 555:1 595:1 681:1 695:1 983:1 # inflammation oculaire
23:1 197:1 976:1 # yeux
20:1 66:1 91:1 93:1 105:1 252:1 730:1 799:1 947:1 # sourcils
2:1 3:1 4:2 12:1 14:1 19:1 43:1 50:1 51:1 54:1 58:1 59:1 66:1 71:1 76:1 79:1 80:1 101:1 117:1 127:1 151:1 169:1 214:1 218:1 219:1 259:1 270:1 276:1 364:1 388:1 401:1 443:1 461:1 480:1 481:1 483:1 516:1 520:1 552:1 588:1 593:1 598:1 777:1 915:1 990:1 # affection non précisée de la paupière
2:1 3:1 4:2 6:1 7:1 11:1 12:1 14:1 19:1 30:1 51:1 59:1 71:1 76:1 79:1 80:1 90:1 91:1 151:1 169:1 205:1 213:1 222:1 247:1 270:1 275:1 276:1 301:1 377:1 480:1 499:1 564:1 598:1 614:1 616:1 620:1 627:1 638:1 648:1 663:1 671:1 673:1 674:1 676:1 679:1 782:1 829:1 990:1 992:1 # trouble fonctionnel de la paupière
2:1 5:2 14:1 20:1 26:1 28:1 54:1 79:1 80:1 133:1 151:1 159:1 196:1 480:1 598:1 636:1 704:1 990:1 # prurit des paupières
7:1 11:1 33:1 75:1 114:1 869:1 943:1 # fèverole
4:1 6:1 10:1 19:1 33:1 44:1 45:1 48:1 51:1 60:1 66:1 113:1 174:1 328:1 330:1 355:1 399:1 517:1 635:1 880:1 947:1 # avulsion du nerf facial
10:1 11:1 21:1 42:1 44:1 45:1 50:1 66:1 79:1 108:1 113:1 161:1 174:1 277:1 355:1 469:1 470:1 517:1 880:1 # parésie faciale
2:1 3:1 9:1 12:2 13:1 19:1 20:1 23:1 39:1 45:1 48:1 59:1 68:1 71:1 84:1 125:1 139:1 142:1 147:1 150:1 174:1 229:1 291:1 313:1 355:1 358:1 425:1 427:1 436:1 466:1 467:1 471:1 472:1 475:1 532:1 873:1 # facteur i de la coagulation
9:1 15:1 16:1 17:1 20:1 23:1 37:1 39:1 45:1 59:1 60:1 68:1 89:1 125:1 135:1 142:1 147:1 148:1 167:1 171:1 174:1 208:1 211:1 313:1 355:1 358:1 394:1 425:1 427:1 436:1 466:1 467:1 471:1 472:1 475:1 718:1 812:1 904:1 # facteur p du complément
2:1 3:1 9:1 12:2 13:1 19:1 20:1 23:1 39:1 45:1 48:1 59:1 68:1 71:1 84:1 125:1 139:1 142:1 147:1 150:1 174:1 229:1 291:1 313:1 355:1 358:1 425:1 427:1 436:1 466:1 467:1 471:1 472:1 475:1 532:1 873:1 # facteur v de la coagulation
7:1 54:1 61:1 74:1 78:1 80:1 85:1 94:1 115:1 136:1 226:1 265:1 426:2 731:1 868:1 995:1 # autoprothrombine iii
2:1 5:1 12:1 19:1 26:1 40:1 41:1 45:1 59:1 64:1 66:1 70:1 97:1 99:1 133:1 142:1 148:1 263:1 264:1 281:1 304:1 312:1 321:1 372:1 668:1 758:1 946:1 # plasmides bactériocinogènes
9:1 20:1 23:1 45:1 59:1 68:1 72:1 75:1 82:1 92:1 125:1 128:1 140:1 142:1 147:1 174:1 176:1 198:1 241:1 288:1 305:1 313:1 317:1 355:1 358:1 425:1 427:1 436:1 454:1 466:1 467:1 471:1 472:1 475:1 527:1 672:1 917:1 964:1 # facteurs psychologiques
1:2 2:1 7:1 8:1 9:1 20:1 23:1 29:1 43:1 45:1 48:1 55:1 58:1 59:1 66:1 68:1 73:1 87:1 90:1 109:1 125:1 142:1 144:1 147:1 174:1 200:1 203:1 284:1 285:1 313:1 353:1 355:1 358:1 366:1 373:1 425:1 427:1 436:1 459:1 466:1 467:1 471:1 472:1 475:1 542:1 603:1 666:1 713:1 801:1 825:1 830:1 # fci (facteur de croissance insulinoïde)
4:1 6:1 8:1 15:2 16:1 21:1 22:1 31:1 33:1 42:1 45:1 53:1 65:1 66:1 73:1 77:1 95:1 96:1 105:1 110:1 120:1 122:1 140:1 212:1 213:1 279:1 290:1 301:1 329:1 336:1 512:1 517:1 557:1 616:1 829:1 903:1 994:1 # personnel enseignant en pharmacie
1:1 2:2 3:1 4:1 15:1 19:1 28:1 51:1 71:1 73:1 76:1 103:1 209:1 278:1 415:1 557:1 785:1 991:1 # inhibition de wedensky
5:2 11:1 14:1 20:1 22:1 60:1 83:1 95:1 157:1 196:1 223:1 335:1 387:1 664:1 # selles dures
13:1 26:1 27:2 42:1 69:1 78:1 98:2 131:1 139:1 159:1 174:1 438:1 490:1 491:1 522:1 563:1 809:1 827:1 # fagopyrum tataricum
67:1 139:1 174:1 291:1 # fagus
1:1 7:1 8:1 9:1 24:1 25:1 28:1 42:1 46:1 49:1 56:1 58:1 73:1 87:1 113:1 168:1 170:1 200:1 203:1 242:1 251:1 267:1 360:1 483:1 666:1 734:1 735:1 779:1 801:1 973:1 # insuffisance cardiaque droite
2:1 5:1 8:1 12:1 13:1 14:1 18:1 34:1 36:1 74:1 83:1 90:1 93:1 145:1 151:1 174:1 196:1 203:1 295:1 353:1 464:1 547:1 628:1 835:1 # defaillance respiratoire
2:1 5:1 9:2 15:1 16:1 45:1 66:1 72:1 89:1 95:1 97:1 226:1 234:1 262:1 281:1 375:1 533:1 886:1 914:1 991:1 # chutes accidentelles
2:2 7:1 10:1 12:1 17:1 20:1 23:1 30:1 37:1 68:1 77:2 78:1 82:1 83:1 98:1 119:1 135:1 140:1 174:1 205:1 235:1 241:1 288:1 327:1 340:1 357:1 370:1 371:1 374:1 378:1 380:1 384:1 718:1 942:1 # tumeurs de la trompe de fallope
7:1 11:1 20:1 23:1 26:1 30:1 47:1 68:1 148:1 232:1 297:1 403:1 448:1 733:1 980:1 # tripleurospermum
2:1 5:1 6:1 7:1 13:1 20:1 23:1 27:1 28:1 34:1 36:1 49:1 50:1 68:1 70:1 78:1 79:1 82:1 85:1 100:1 102:1 103:1 132:1 133:1 255:1 311:1 326:1 367:1 373:1 409:1 411:1 422:1 459:1 485:1 535:1 571:1 602:1 603:1 617:1 691:1 715:1 733:1 756:1 764:1 780:1 793:1 837:1 846:1 920:1 921:1 980:1 987:1 # neuropathies amyloïdes héréditaires
10:1 11:1 29:1 32:1 53:2 58:1 64:1 78:1 88:1 92:1 93:1 96:1 99:1 102:1 103:1 108:1 113:1 132:1 135:1 139:1 167:1 172:1 174:1 212:1 249:1 273:1 300:1 438:1 452:1 488:1 515:1 524:1 526:1 565:1 574:1 629:1 641:1 646:1 714:1 720:1 744:1 745:1 867:1 880:1 923:1 # lymphohistiocytose hémophagocytaire familiale
15:1 27:1 28:1 39:1 66:1 69:1 141:1 156:1 163:1 217:1 242:1 493:1 748:1 806:1 828:1 953:1 998:1 # déficit en bêta-glucocérébrosidase
156:1 161:1 307:1 373:1 459:1 603:1 # boïdés
1:1 2:2 4:1 5:1 8:1 15:1 21:1 44:1 66:1 88:1 90:1 104:1 130:1 199:1 319:1 353:1 494:1 741:1 956:1 1000:1 # singes de l'ancien monde
1:1 26:1 36:1 43:1 97:1 124:1 236:1 284:1 306:1 539:1 775:1 # inoviridae
29:2 45:1 55:1 93:1 113:1 379:1 574:1 775:1 923:1 # liliaceae
26:1 36:1 43:1 97:1 124:1 231:1 236:2 306:1 328:1 # nodaviridae
1:1 2:2 11:1 64:1 66:1 73:1 83:1 93:1 102:1 127:1 149:1 174:1 335:1 362:1 411:1 452:1 628:1 801:1 # médecins de famille
97:1 151:2 156:1 161:1 232:1 # pipidés
27:1 45:1 55:1 159:1 226:1 379:1 775:1 # rutaceae
49:1 97:1 156:1 161:1 231:1 # ixodidés
2:1 4:1 8:2 39:1 63:1 74:1 78:1 79:1 90:2 111:1 174:1 240:1 272:1 298:1 324:1 339:1 353:2 537:1 # pancytopénie de fanconi
5:1 9:1 32:1 33:1 42:1 61:1 82:1 174:1 222:1 308:1 431:1 705:1 # far-western blot
2:1 15:1 16:1 41:1 67:1 89:1 159:1 350:1 545:1 563:1 778:1 991:1 # gyrus denté
8:1 11:1 19:1 40:1 56:1 66:1 75:1 82:1 93:1 98:1 99:1 164:1 174:1 189:1 244:1 446:1 661:1 864:1 # fascioletta ilocanum
7:1 8:1 9:2 16:1 28:1 40:1 47:1 66:1 87:1 101:1 120:1 144:1 162:1 168:1 174:1 189:1 262:1 426:1 448:1 666:1 830:1 844:1 # fasciite nécrosante
5:1 14:1 196:1 598:1 990:1 # pères
2:1 14:1 18:1 20:1 31:1 42:1 45:1 59:1 72:1 119:1 142:1 210:1 252:1 387:1 445:1 458:1 605:1 702:1 787:1 971:1 979:1 # fracture de marche
15:1 16:1 17:1 22:1 58:1 89:1 138:1 154:1 171:1 211:1 292:1 393:1 478:1 504:1 519:1 # epuisement
186:1 # fbr-msv
2:1 5:1 9:1 20:1 23:1 50:1 55:1 68:1 101:1 112:1 122:1 125:1 133:1 138:1 140:1 147:1 219:1 238:1 241:1 288:1 294:1 334:1 342:1 343:1 391:1 396:1 397:1 398:1 400:1 405:1 408:1 410:1 412:1 413:1 416:1 417:1 418:1 429:1 432:1 433:1 434:1 435:1 437:1 454:1 # récepteurs des igg
7:1 17:1 19:1 27:1 37:1 45:1 66:1 104:1 123:1 131:1 170:1 174:1 198:1 226:1 230:1 235:1 251:1 261:1 323:1 344:1 355:1 390:1 395:1 460:1 479:1 482:1 489:1 492:1 496:1 497:1 500:1 502:1 503:1 505:1 506:1 507:1 509:1 517:1 690:1 # syndrome facio-cutanéo-squelettique
3:1 4:1 13:1 19:1 39:1 71:1 84:1 101:1 104:1 150:1 236:1 298:1 747:1 1000:1 # fécondation
2:1 3:1 4:1 10:1 12:1 13:1 18:1 19:1 21:1 31:1 34:1 44:1 51:1 58:1 70:1 71:1 76:1 84:1 126:1 150:1 156:1 158:1 248:1 295:1 345:1 407:1 411:1 470:1 586:1 699:1 747:1 909:1 918:1 # fédération de malaisie
2:1 3:1 4:1 7:1 13:1 15:1 19:1 22:1 51:1 71:1 73:1 76:1 84:1 87:1 97:1 150:1 158:1 203:1 557:1 605:1 882:1 # sensation de froid
2:2 3:1 4:1 7:1 13:1 15:1 19:1 20:1 22:1 23:1 51:1 68:1 71:1 73:1 76:1 84:1 87:1 97:1 150:1 158:1 203:1 281:1 557:1 605:1 882:1 # sensation de froideur
1:1 2:1 3:1 4:2 7:1 13:1 15:1 19:1 20:1 22:1 23:1 26:1 51:1 54:2 65:1 68:1 71:1 73:1 76:1 78:1 84:1 87:1 94:1 150:1 158:1 194:1 210:1 233:1 307:1 311:1 557:1 693:1 868:1 882:1 # sensation de bonheur inappropriée
3:1 10:1 15:1 16:1 22:2 31:1 36:1 89:1 126:1 253:1 882:1 # se sentir mal
1:1 4:1 6:1 7:1 29:1 35:1 36:1 39:1 52:1 65:1 95:1 124:1 159:1 218:1 306:1 328:1 346:1 366:1 442:1 501:1 541:1 599:1 772:1 # feline coronavirus
1:1 2:1 6:1 29:1 36:1 43:1 52:1 67:1 95:1 124:1 146:1 159:1 191:1 216:1 218:1 231:1 242:2 245:1 287:1 306:1 346:1 350:1 366:1 440:1 442:1 484:1 772:1 # fiv (feline immunodeficiency virus)
1:2 4:1 15:1 16:2 18:1 30:1 39:1 45:1 55:1 63:1 64:1 73:1 89:1 112:1 138:1 139:1 167:1 183:1 199:1 238:1 258:1 271:1 294:1 298:1 343:1 423:1 445:1 474:1 569:1 667:1 747:1 757:1 801:1 826:1 866:1 911:1 # agents contraceptifs féminins
11:1 48:1 282:1 539:1 # ovule
2:1 4:1 5:2 6:2 8:1 9:1 10:1 12:1 17:2 20:1 23:1 27:1 28:2 29:1 31:1 35:1 43:1 44:1 50:1 54:1 58:1 63:1 66:1 68:1 72:1 80:1 98:1 101:1 111:1 119:1 122:1 126:1 133:1 152:1 154:1 168:1 197:1 207:1 210:1 214:1 218:1 219:1 246:1 260:1 287:1 302:1 315:1 327:1 336:1 340:1 352:1 357:1 370:1 371:1 374:1 378:1 380:1 382:1 384:1 409:1 498:1 512:1 518:1 544:1 552:1 568:1 579:1 581:1 588:1 593:1 749:1 777:1 787:1 797:1 875:1 876:1 885:1 888:1 889:1 894:1 900:1 902:1 915:1 941:1 1001:1# tumeur maligne des organes génitaux chez la femme, site non précisé
15:1 18:1 28:1 30:1 31:1 32:1 60:1 63:1 80:1 98:1 183:1 198:1 199:1 206:1 315:1 600:1 911:1 978:1 # trauma du syst genit
1:2 6:1 9:2 12:1 13:2 15:1 16:1 21:1 31:1 74:1 77:1 95:1 102:1 124:1 213:1 220:1 254:1 262:1 279:1 287:1 301:1 314:1 316:1 319:1 464:1 658:1 661:1 695:1 709:1 722:1 854:1 881:1 887:1 983:1 # atteinte inflammatoire pelvienne
1:2 2:1 3:1 5:2 6:2 7:1 8:1 10:1 14:1 17:1 20:1 23:1 29:1 31:1 34:1 35:1 54:1 59:1 60:1 63:1 64:1 68:1 73:1 87:1 94:1 98:1 119:1 122:1 126:1 133:1 138:1 152:1 163:1 167:1 169:1 207:1 231:1 246:1 258:1 327:1 336:1 340:1 357:1 370:1 371:1 374:1 378:1 380:1 384:1 423:1 449:1 498:1 512:1 518:1 568:1 579:1 581:1 667:1 747:1 797:1 801:1 866:1 875:1 885:1 888:1 889:1 894:1 902:1 # tumeur maligne des organes reproductifs féminins sai
6:1 8:1 10:1 11:1 18:1 20:1 21:1 33:1 63:1 108:1 114:1 127:1 130:1 144:1 159:1 201:1 207:1 210:1 289:1 328:1 347:1 354:1 424:1 495:1 594:1 818:1 # hernie crurale avec gangrène
8:1 10:2 18:1 31:1 35:2 43:1 48:1 81:1 88:1 91:1 110:1 126:1 167:1 256:1 290:1 337:1 347:1 363:1 381:1 554:1 597:1 615:1 683:1 708:1 738:1 744:1 747:1 945:1 947:1 968:1 # pouls fémoral anormal
1:1 2:1 4:1 6:1 7:1 13:1 15:1 18:1 37:1 52:1 63:1 82:1 90:1 118:1 170:1 186:1 215:1 218:1 235:1 295:1 339:1 441:1 575:1 607:1 631:1 677:1 866:1 # bromhydrate de fenclonine
15:1 43:1 91:1 93:1 218:1 292:1 # fenouil
12:1 15:1 16:1 53:1 64:1 74:1 75:1 89:1 102:1 210:1 452:1 # phentolamine
14:1 15:1 127:1 201:1 218:1 244:1 508:1 # fenugrec
3:1 15:1 16:1 17:1 28:1 29:1 33:1 41:2 80:1 89:1 93:1 116:1 117:1 171:1 211:1 218:1 414:1 419:1 508:1 545:1 574:1 580:1 610:1 623:1 742:1 778:1 871:1 892:1 896:1 929:1 # fertilité augmentée
1:1 6:1 7:1 10:1 12:1 17:1 26:1 27:1 37:1 42:2 52:1 104:1 123:1 164:1 170:1 174:1 198:1 230:1 235:1 247:1 251:1 293:1 323:1 344:1 385:1 390:1 395:1 430:1 460:1 479:1 482:1 489:1 492:1 496:1 497:1 500:1 502:1 503:1 505:1 506:1 507:1 509:1 635:1 827:1 # syndrome foetal dû à la warfarine
3:1 7:1 8:1 10:1 11:1 16:1 17:1 27:1 37:1 80:1 93:1 104:1 120:1 123:1 138:1 151:1 170:1 173:1 197:1 198:1 230:1 235:1 251:1 253:1 293:1 323:1 344:1 352:1 356:1 390:1 395:1 460:1 479:1 482:1 489:1 492:1 496:1 497:1 500:1 502:1 503:1 505:1 506:1 507:1 509:1 769:1 924:1 954:1 # syndrome fœtal dû aux antiépileptiques
3:1 5:1 10:1 11:1 13:1 27:1 29:1 37:1 39:1 56:1 69:1 84:1 108:1 135:1 148:1 157:1 164:1 247:1 293:1 322:1 385:1 394:1 619:1 717:1 718:1 812:1 874:1 904:1 # complications foetales
5:2 6:1 8:1 10:1 11:1 17:1 18:1 27:1 108:1 152:1 154:1 157:1 164:1 186:1 239:1 247:1 293:1 303:1 385:1 619:1 874:1 934:1 955:1 # membranes foetales
10:1 27:1 81:1 97:1 164:1 203:1 247:1 293:1 385:1 # poids foetal
1:1 16:1 18:1 30:1 35:1 41:1 70:1 88:1 116:1 183:1 226:1 304:1 316:1 493:1 569:1 585:1 708:1 # mort intra-utérine
1:1 9:2 14:1 16:1 21:1 28:1 33:1 64:1 110:1 262:1 268:1 316:1 428:1 431:1 563:1 572:1 661:1 709:1 # pyrexie intermittente
2:1 5:1 8:1 10:1 26:1 73:1 77:1 133:1 201:1 232:1 263:1 299:1 693:1 # grippe des balkans
2:1 8:1 10:1 12:1 18:1 21:1 31:1 49:1 58:1 66:1 90:1 106:1 126:1 239:1 345:1 353:1 361:1 376:1 586:1 596:1 605:1 621:1 624:1 632:1 633:1 642:1 644:1 645:1 647:1 654:1 915:1 # maladie de francis
2:1 14:1 67:1 81:1 91:1 109:1 117:1 214:1 242:1 817:1 937:1 # poussée de fièvre
14:1 60:2 98:2 242:1 899:1 937:1 # fièvre dum-dum
2:2 4:1 5:1 14:1 20:1 21:1 23:1 68:1 104:1 133:1 140:1 241:1 242:1 247:1 288:1 937:1 1000:1 # fievre des fondeurs
4:1 7:1 11:1 36:1 43:1 47:1 50:1 54:1 58:1 66:1 74:1 101:1 112:1 117:1 138:1 145:1 151:1 214:1 219:1 238:1 531:1 552:1 588:1 593:1 777:1 897:1 915:1 # leptospirose, non précisée
13:1 14:1 27:1 45:1 66:1 79:2 194:1 242:1 367:1 517:1 693:1 809:1 937:1 # fièvre à pappataci
1:1 3:1 4:2 6:1 10:1 12:1 19:1 51:1 53:1 59:1 71:1 76:1 83:1 87:1 88:1 95:1 103:1 127:1 134:1 169:1 218:1 220:1 223:1 224:1 259:1 270:1 276:1 314:1 364:1 388:1 401:1 443:1 444:1 461:1 481:1 494:1 516:1 520:1 523:1 536:1 553:1 559:1 560:1 573:1 582:1 589:1 651:1 655:1 659:1 660:1 743:1 821:1 835:1 903:1 # infection à salmonella typhi
13:1 19:1 21:1 26:1 30:1 58:1 103:1 109:1 203:1 261:1 297:1 606:1 713:1 # voie atrio-hissienne
6:1 7:1 13:1 14:1 20:1 23:1 25:1 38:1 57:1 68:1 79:1 85:1 103:1 135:1 186:1 198:1 242:1 273:1 278:1 367:1 422:1 485:1 488:1 535:1 691:1 715:1 733:1 756:1 920:1 980:1 # neurofibres sympathiques
3:1 5:2 12:1 14:1 24:1 25:1 32:1 38:1 40:1 46:1 57:1 62:1 186:1 196:1 204:1 221:1 227:1 228:1 242:1 278:1 280:1 296:1 312:1 318:1 386:1 420:1 # fibres élastiques
2:1 5:2 14:2 30:1 32:1 109:1 186:1 196:2 242:1 278:1 369:1 656:1 # fibres de stress
1:1 2:1 9:1 12:2 13:1 20:1 23:1 26:1 43:1 48:1 60:1 68:1 75:1 88:1 125:1 147:1 172:1 186:1 206:1 229:1 231:1 242:1 278:1 283:1 284:1 430:1 532:1 707:1 # modulateurs de la fibrinolyse
1:1 26:1 43:1 75:1 172:1 186:1 242:1 272:1 278:1 284:1 430:1 707:1 # fibrinolytiques
2:1 7:1 33:1 110:1 186:1 231:1 242:1 278:1 572:1 # fibroderm
7:1 13:1 31:1 37:1 47:1 74:1 186:1 235:1 242:1 254:1 278:1 464:1 513:1 897:1 # fibromatose
2:1 4:1 7:2 8:1 12:1 13:1 14:1 16:1 27:1 31:1 34:1 36:1 37:1 47:1 74:1 81:1 86:1 100:1 107:1 120:1 148:1 162:1 186:1 194:1 235:1 242:1 254:1 278:1 372:1 464:1 513:1 540:1 547:1 571:1 617:1 643:1 897:1 937:1 # fibromatose de l'aponévrose plantaire
7:1 11:1 12:1 21:2 26:1 37:1 40:1 41:1 42:1 44:1 67:1 70:1 83:1 95:1 116:1 131:1 145:1 148:1 186:1 189:1 206:1 223:1 235:1 242:1 245:1 264:1 278:1 304:1 312:1 335:1 372:1 447:1 470:1 486:1 653:1 664:1 668:1 758:1 898:1 981:1 # dysplasie fibromusculaire artérielle
1:2 5:2 6:1 7:1 11:1 29:1 48:1 52:1 73:1 75:1 80:1 82:1 97:1 105:1 141:1 152:1 157:1 203:1 217:1 222:1 257:1 275:1 333:1 348:1 366:1 377:1 564:1 605:1 620:1 772:1 801:1 825:1 944:1 958:1 963:1 # globulines insolubles au froid
2:1 4:1 7:1 27:1 32:1 39:1 42:1 43:1 47:1 50:1 54:1 58:1 66:1 87:1 101:1 106:1 186:1 214:1 219:1 242:1 252:1 278:1 341:1 448:1 458:1 552:1 588:1 593:1 777:1 915:1 # fibrosarcome stade non précisé
4:1 7:1 10:1 27:1 28:1 39:2 42:1 47:1 63:1 87:1 111:1 130:1 186:1 242:1 252:1 260:1 278:1 293:1 298:1 302:1 315:1 382:1 409:1 448:1 458:1 689:1 749:1 856:1 872:1 876:1 900:1 941:1 1001:1# fibrosarcome congénital
10:1 11:1 18:1 20:1 22:1 23:1 34:1 44:1 58:2 68:1 79:1 109:2 138:1 148:1 347:1 403:1 590:1 604:1 713:2 # epaississement pleural
4:1 7:1 14:1 22:1 34:1 36:1 47:1 48:1 65:1 86:1 88:1 100:1 107:1 186:1 242:1 243:1 278:1 448:1 494:1 519:1 599:1 736:1 821:1 907:1 925:1 # fibrose pulmonaire
4:1 39:1 48:1 75:1 141:1 298:1 606:1 # convolvulus
1:2 2:1 8:2 9:2 15:2 16:2 18:1 33:2 34:1 41:1 65:1 87:1 114:1 120:1 262:1 316:1 332:1 431:2 545:1 666:1 709:1 798:1 # intervenants de terrain en santé
3:1 24:1 25:1 31:1 38:1 46:1 57:1 62:1 72:1 96:1 102:1 121:1 135:1 139:1 162:1 204:1 221:1 227:1 305:1 336:1 710:1 901:1 # champs magnétiques
2:1 72:1 96:1 102:1 135:1 207:1 305:1 901:1 # champs de gaz
2:1 12:1 19:1 26:1 42:1 93:1 97:1 203:1 242:1 281:1 827:1 # filarioidea
11:1 34:1 48:1 81:1 91:1 174:1 222:1 278:1 377:1 947:1 # pouls faible
1:1 3:1 4:1 19:1 26:1 36:1 51:1 59:1 71:1 73:1 76:1 82:1 93:1 97:1 124:1 127:1 169:1 218:1 220:1 236:1 242:1 259:1 270:1 276:1 306:1 314:1 338:1 364:1 388:1 401:1 443:1 461:1 481:1 516:1 520:1 523:1 536:1 539:1 543:1 553:1 559:1 560:1 573:1 582:1 589:1 651:1 655:1 659:1 660:1 723:1 # infections à filoviridae
5:2 7:1 14:2 30:1 35:1 64:1 69:1 78:1 81:1 93:1 144:1 196:2 242:1 311:1 612:1 763:1 830:1 # filtres micropores
24:1 25:1 46:1 82:1 215:1 # cloque
1:1 9:1 15:1 16:1 17:1 55:1 90:1 154:1 218:1 262:1 279:1 285:1 287:1 316:1 575:1 709:1 881:1 # femme enceinte
1:1 41:1 59:1 122:1 127:1 188:1 203:1 218:1 220:1 259:1 314:1 388:1 401:1 523:1 536:1 553:1 559:1 560:1 573:1 # doigt infecté
15:1 16:1 22:1 35:1 60:1 74:1 89:1 122:1 140:1 188:1 203:1 # entorse du doigt
3:1 13:1 18:1 81:1 84:1 99:1 103:1 122:1 144:1 188:1 203:1 232:1 295:1 693:1 699:1 # doigt hippocratique
5:1 11:1 32:1 48:1 53:1 58:1 78:1 96:1 105:1 119:1 139:1 212:1 242:1 261:1 282:1 300:1 385:1 438:1 565:1 # fistule oesophago-bronchique
11:1 32:1 39:2 44:1 48:1 58:1 69:1 75:1 119:1 161:1 242:1 261:1 282:1 469:1 538:1 565:1 690:1 852:1 949:1 # fistule vésico-colique
11:1 32:1 39:1 44:1 48:1 58:1 69:1 119:1 139:1 161:1 192:1 242:1 261:1 282:1 469:1 538:1 565:1 852:1 # fistule vésico-vaginale
8:1 11:1 32:1 40:1 48:1 50:1 58:1 60:1 79:1 90:1 119:1 144:1 242:1 282:1 353:1 453:1 565:1 # fistule du pancréas
1:1 11:1 14:1 20:1 26:1 32:1 34:1 36:1 48:1 58:1 65:1 86:1 100:1 107:1 119:1 233:1 242:1 282:1 430:1 565:1 636:1 736:1 907:1 925:1 # fistule urinaire
4:2 19:1 39:1 44:1 48:1 51:1 298:1 330:1 399:1 947:1 # convulsion
1:1 3:1 4:1 6:1 15:1 16:1 17:1 19:1 26:1 33:1 35:1 49:1 51:1 52:1 56:1 69:1 71:1 76:1 89:1 102:1 112:1 122:1 128:1 149:1 159:1 171:1 211:1 242:1 322:1 411:1 480:1 626:1 846:1 # eruption fixe d'origine médicamenteuse
1:1 6:1 12:1 29:1 52:1 83:1 95:1 139:1 199:1 223:1 366:1 695:1 757:1 772:1 # flagelline
11:1 12:1 83:1 95:1 139:1 199:1 223:1 335:1 664:1 695:1 757:1 # flagelle
2:1 8:1 9:1 12:1 14:1 33:1 104:1 217:1 332:1 431:1 547:1 784:1 # gland de terre
12:1 13:1 28:1 41:1 44:1 47:1 119:1 389:1 419:1 532:1 544:1 695:1 999:1 # flatuosité
2:1 5:1 8:1 72:1 88:1 91:1 104:1 113:1 124:1 163:1 210:1 784:1 787:1 # mouches à viande
13:1 21:1 31:1 74:1 132:1 167:1 209:1 254:1 257:1 464:1 515:1 # hématobie
82:1 695:1 # flo1347
43:1 47:1 74:1 78:1 111:1 112:1 145:1 148:1 208:1 680:1 897:1 # splénoptose
1:1 3:1 4:2 13:1 19:1 43:1 51:1 71:1 76:1 84:1 104:1 150:1 158:1 236:1 284:1 552:1 1000:1 # inondation
11:1 28:1 48:1 56:1 119:1 151:1 194:1 282:1 # capitule
2:6 5:5 7:2 11:2 25:2 29:2 30:2 38:1 40:1 45:1 57:1 59:1 66:1 75:1 91:1 93:1 97:2 127:1 133:5 164:1 172:1 186:1 205:2 222:1 259:1 263:1 272:1 275:1 278:1 281:2 292:2 318:1 377:1 499:1 517:1 533:1 564:1 574:1 576:1 614:1 620:1 627:1 638:1 648:1 663:1 671:1 673:1 674:1 676:1 679:1 707:1 845:1 914:1 943:1 967:1 969:1 # trouble de l'équilibre des liquides, des électrolytes et des acides-bases
15:1 21:1 25:2 29:2 38:1 49:1 57:1 93:1 97:1 156:1 161:1 214:1 278:1 292:2 319:1 376:1 574:1 716:1 845:1 967:1 # déséquilibre liquidien
2:1 10:1 25:1 29:1 38:1 43:1 57:1 97:1 113:1 124:1 198:1 230:1 281:1 292:1 323:1 539:1 845:1 880:1 967:1 # liquide synovial
2:1 7:1 25:1 29:1 38:1 47:1 50:1 57:1 70:1 97:1 145:1 151:1 186:1 225:1 281:1 292:1 448:1 531:1 740:1 845:1 960:1 967:1 987:1 # liquide cérébrospinal
5:1 14:1 35:1 129:1 141:1 189:1 196:1 225:1 695:1 # fluorescéine
27:1 31:1 34:1 41:1 45:1 72:1 93:1 154:1 164:1 210:1 787:1 # email tacheté
2:1 5:1 10:1 11:1 20:1 23:1 34:1 68:1 72:1 87:1 91:1 96:1 108:1 117:1 307:1 403:1 449:1 483:1 747:1 790:1 901:1 936:1 # bouffées de chaleur sai
9:1 10:1 13:1 26:1 30:1 33:1 113:1 141:1 226:1 297:1 431:1 661:1 695:1 880:1 # flutter atrial
5:2 18:1 21:1 34:1 72:1 88:1 91:1 163:1 210:1 457:1 787:1 937:1 # vraies mouches
11:1 17:1 22:1 23:1 48:1 55:1 67:1 83:1 95:1 98:1 141:1 145:1 223:1 282:1 340:1 357:1 370:1 404:1 465:1 511:1 519:1 546:1 549:1 567:1 577:1 578:1 583:1 584:1 611:1 649:1 750:1 765:1 794:1 931:1 # cellule spumeuse
2:1 3:1 7:1 8:1 10:1 11:1 12:1 13:1 27:1 29:1 37:1 39:1 55:1 56:1 58:1 69:1 84:1 87:1 90:1 108:1 109:1 135:1 144:1 148:1 164:1 203:1 247:1 285:1 293:1 322:1 353:1 385:1 394:1 542:1 619:1 666:1 713:1 717:1 718:1 812:1 830:1 904:1 # complications de la croissance foetale
15:1 16:1 17:1 27:1 28:1 50:1 60:1 80:1 88:1 89:1 91:1 114:1 154:1 164:1 171:1 197:1 211:1 247:1 271:2 292:1 352:1 385:1 393:1 411:1 474:1 478:1 504:1 808:1 826:1 # mouvements foetaux réduits
2:3 5:1 8:1 9:1 11:1 12:1 14:1 17:1 18:1 30:1 35:1 41:1 64:1 73:1 75:1 81:1 83:1 93:1 102:1 105:1 116:1 133:1 141:1 145:1 154:1 161:1 174:1 183:1 186:1 226:1 239:1 266:2 299:1 303:1 335:1 450:1 452:1 463:1 521:1 534:1 585:1 628:1 665:1 763:1 905:1 934:1 # membre-i de la famille-19 des transporteurs de solutés
2:2 4:1 8:1 16:1 24:1 25:1 27:1 29:1 32:1 38:1 45:1 46:1 57:1 58:1 62:1 63:1 66:1 75:1 97:1 120:1 139:1 247:1 281:1 339:1 438:1 462:1 517:1 533:1 540:1 565:1 845:1 914:1 967:1 969:1 # antagonistes de l'acide folique
4:1 7:1 12:1 19:1 29:2 34:1 48:1 69:1 72:1 75:2 83:1 90:1 103:1 131:1 186:1 229:1 237:1 247:1 248:1 331:1 406:1 462:1 501:1 522:1 555:1 592:1 634:1 782:1 985:1 # bronchiolite folliculaire
28:1 29:2 48:1 69:1 75:1 83:1 131:1 237:1 247:1 522:1 580:1 592:1 825:1 # folliculite
3:1 10:1 15:1 16:1 17:1 24:1 25:1 29:1 38:1 46:1 49:1 57:1 62:1 88:1 89:1 111:1 121:1 146:1 154:1 162:1 171:1 202:1 204:1 211:1 221:1 227:1 231:1 242:1 246:1 260:1 382:1 710:1 769:1 # aliment génétiquement modifié
2:1 7:1 10:1 15:1 16:1 17:1 22:1 27:1 28:1 29:1 34:1 36:1 40:1 54:1 60:1 89:1 94:1 100:1 105:1 143:1 146:1 171:1 211:1 231:1 246:1 263:1 271:1 292:1 540:1 571:1 617:1 926:1 # produits alimentaires à base de soja
10:1 15:1 16:1 17:1 24:1 25:1 29:1 38:1 46:1 57:1 62:1 66:1 89:1 101:1 145:1 146:1 171:1 202:1 211:1 242:1 246:1 271:1 324:1 474:1 593:1 826:1 # aliments spécifiques
2:1 8:1 12:1 14:1 18:1 20:2 26:1 28:1 30:1 42:1 43:1 79:1 91:1 119:1 130:1 164:1 183:1 208:1 217:1 239:1 277:1 332:1 387:1 424:1 463:1 702:1 704:1 # etranglé par de la nourriture
3:1 13:1 18:1 21:1 30:1 31:1 58:1 60:1 80:1 84:1 98:1 151:1 183:1 254:1 321:1 528:1 785:1 978:1 # traumatismes du pied
35:1 55:1 247:1 252:1 712:1 # force g
10:1 12:1 21:1 31:1 35:1 49:1 55:1 106:1 126:1 247:2 269:1 317:1 345:1 360:1 361:1 376:1 586:1 596:1 621:1 624:1 632:1 633:1 642:1 644:1 645:1 647:1 653:1 654:1 712:1 # fox fordyce, maladie
8:1 16:1 18:1 40:1 120:1 186:1 192:1 328:1 770:1 955:1 988:1 # avant-bras
8:1 18:1 30:1 33:1 35:1 39:1 130:1 164:1 183:1 199:1 239:1 305:1 359:1 424:1 463:1 541:1 783:1 # corps etranger
50:1 54:1 55:1 163:1 173:1 519:1 588:1 # prépuce
2:1 5:2 24:1 25:1 35:1 38:1 45:1 46:1 57:1 62:1 64:1 66:1 97:1 110:1 133:1 228:1 247:1 256:1 280:1 281:1 296:1 517:1 533:1 712:1 914:1 935:1 939:1 969:1 986:1 # acides formiques
2:1 5:1 9:1 13:1 15:2 16:1 17:1 29:1 32:1 37:1 49:1 56:1 58:1 69:1 78:1 79:1 85:1 89:1 92:1 102:1 103:1 149:2 171:1 211:1 234:1 322:1 367:1 411:1 485:1 535:1 565:1 566:1 602:1 691:1 705:1 715:1 756:1 760:1 764:1 780:1 793:1 846:1 # listes de médicaments en homéopathie
2:1 7:1 31:1 35:1 64:2 97:2 102:2 110:1 118:1 170:1 188:1 247:1 251:1 256:1 281:1 290:1 381:1 441:1 452:2 607:1 631:1 677:1 712:1 919:1 933:1 935:1 # formamide amidohydrolase
4:1 9:1 13:1 20:1 23:1 68:1 104:1 125:1 147:1 164:1 218:1 236:1 247:1 283:1 483:1 1000:1 # effet fondateur
2:1 7:1 12:1 17:1 37:1 42:1 64:1 83:1 93:1 104:1 123:1 170:1 198:1 230:1 235:1 251:1 291:1 323:1 344:1 360:1 390:1 395:1 460:1 479:1 482:1 489:1 492:1 496:1 497:1 500:1 502:1 503:1 505:1 506:1 507:1 509:1 628:1 735:1 835:1 # syndrome de millard-gubler
36:1 67:1 81:1 124:1 159:1 247:1 269:1 306:1 346:1 350:1 440:1 442:1 484:1 556:1 # fowlpox virus
605:1 # fr13749
2:1 4:1 5:2 13:1 14:1 18:1 20:1 29:1 39:1 45:1 59:1 73:1 75:1 97:1 105:1 119:1 133:1 142:1 196:1 236:1 298:1 338:1 387:1 445:1 462:1 605:1 702:1 971:1 979:1 # consolidation des fractures
2:1 14:3 18:1 20:1 33:1 34:1 36:1 37:1 45:1 59:1 82:1 86:1 100:1 107:1 114:1 116:1 119:1 142:1 186:1 263:1 303:1 387:1 445:1 605:1 610:1 702:1 824:1 869:1 971:1 979:1 # fracture de vertèbre lombaire
14:1 18:1 20:1 45:1 58:1 59:1 60:1 63:1 111:1 119:1 142:1 302:1 324:1 387:1 445:1 605:1 702:1 971:1 979:1 # fracture du pénis
9:1 18:1 20:1 32:1 33:1 45:1 50:1 59:1 98:1 119:1 142:1 244:1 431:1 445:1 495:1 605:1 702:1 705:1 971:1 979:1 # sternum fracturé
2:1 5:2 14:1 18:1 20:1 45:1 47:1 59:1 119:1 133:1 142:1 196:1 387:1 445:1 605:1 702:1 971:1 979:1 # fractures des os
1:1 3:1 5:1 12:1 14:1 18:1 20:1 42:1 45:1 56:1 59:1 93:1 116:1 119:1 128:1 139:1 142:1 196:1 267:1 387:1 445:1 486:1 605:1 623:1 639:1 702:1 971:1 979:1 # fractures cartilagineuses
5:1 7:1 14:1 18:1 20:1 32:1 35:1 41:1 45:1 47:1 59:1 61:1 78:1 81:1 115:1 119:1 142:1 196:1 387:1 445:1 476:1 566:1 605:1 650:1 702:1 763:1 971:1 979:1 # fractures ostéoporotiques
2:1 14:1 18:1 20:1 24:1 25:1 29:1 45:1 46:1 47:1 59:1 93:1 113:1 119:1 142:1 387:1 445:1 574:1 605:1 702:1 923:1 971:1 979:1 # fracture de l'os iliaque
10:1 11:1 14:1 18:1 20:1 27:1 28:1 35:1 45:1 59:1 108:1 119:1 142:1 209:1 293:1 387:1 409:1 445:1 605:1 619:1 702:1 768:1 856:1 971:1 979:1 # fracture orbitale
5:2 10:1 11:1 14:1 18:1 20:1 27:1 28:1 45:1 59:1 108:1 119:1 131:1 142:1 157:1 196:1 209:1 275:1 293:1 387:1 409:1 445:1 605:1 619:1 702:1 856:1 874:1 971:1 979:1 # fractures cubitales
5:2 9:1 14:1 18:1 20:1 33:1 45:1 59:1 91:1 114:1 116:1 119:1 142:1 196:1 234:1 387:1 445:1 605:1 610:1 665:1 702:1 808:1 869:1 971:1 979:1 # fractures ouvertes
8:1 40:1 56:1 72:1 90:1 96:1 109:1 117:1 210:1 214:1 353:1 755:1 787:1 # hanche cassée
2:1 5:1 7:1 17:1 18:1 28:1 29:1 37:2 41:1 47:1 72:1 88:1 93:1 105:1 123:1 128:1 133:1 139:1 235:1 265:1 392:1 419:1 574:1 580:1 605:1 639:1 839:1 912:1 932:1 966:1 # fragilité des chromosomes
4:1 6:1 11:1 18:1 33:1 77:1 93:1 105:1 117:1 128:1 139:1 140:1 213:1 260:1 301:1 329:1 605:1 616:1 639:1 829:1 912:1 954:1 994:1 # personne âgée fragile
2:1 7:1 17:1 27:1 37:1 53:1 74:1 78:1 104:1 112:1 123:1 134:1 144:1 170:1 198:1 230:1 235:1 251:1 300:1 323:1 325:1 344:1 390:1 395:1 460:1 479:1 482:1 489:1 492:1 496:1 497:1 500:1 502:1 503:1 505:1 506:1 507:1 509:1 # syndrome de cryptophtalmie-syndactylie
3:1 4:2 6:1 8:1 10:1 11:2 19:1 24:1 28:1 31:1 34:1 35:1 41:1 43:1 44:1 45:1 50:1 51:1 56:1 59:1 60:1 66:1 71:1 76:1 79:1 83:1 87:1 90:1 95:1 97:1 108:1 110:1 126:1 161:1 169:1 194:1 213:1 223:1 247:1 256:1 270:1 276:1 290:1 301:1 335:1 337:1 363:1 381:1 419:1 449:1 469:1 517:1 554:1 597:1 615:1 616:1 664:1 683:1 738:1 782:1 822:1 829:1 968:1 982:1 992:1 # capacité résiduelle fonctionnelle anormale sai
3:1 91:1 226:1 278:1 307:1 # djibouti
20:1 21:1 26:1 75:1 81:1 172:1 447:1 636:1 707:1 781:1 # polyurie
2:1 7:1 14:1 17:1 37:1 104:1 123:1 170:1 198:1 230:1 235:1 251:1 323:1 344:1 390:1 395:1 460:1 479:1 482:1 489:1 492:1 496:1 497:1 500:1 502:1 503:1 505:1 506:1 507:1 509:1 605:1 # syndrome de frey
1:1 2:1 11:1 14:1 15:2 43:1 63:1 73:1 83:1 91:1 93:1 114:1 201:1 292:1 335:1 628:1 801:1 866:1 # venins de grenouille
6:1 7:1 15:1 21:1 32:1 33:1 47:2 63:1 74:1 77:1 118:1 134:1 144:1 213:1 301:1 319:1 329:1 448:1 473:1 476:1 529:1 594:1 658:1 722:1 804:1 807:1 832:1 854:1 887:1 890:1 897:1 # hyperostose crânienne
2:2 5:1 6:1 8:1 12:1 14:1 16:1 18:1 20:2 21:1 22:1 23:1 26:1 27:1 40:1 41:1 45:1 59:1 60:1 68:1 70:1 119:1 120:1 121:1 139:1 142:1 143:1 144:1 196:1 199:1 263:1 264:1 304:1 387:1 445:1 447:1 545:1 605:1 668:1 684:1 702:1 757:1 971:1 979:1 # fractures de l'étage antérieur de la base du crâne
15:1 22:1 28:1 47:1 59:1 66:1 69:1 74:1 156:1 159:1 163:1 242:1 243:1 266:1 450:1 605:1 806:1 828:1 897:1 953:1 # déficit en fructose-1,6-diphosphatase
9:1 13:1 22:1 47:2 53:2 59:1 74:1 92:1 96:1 145:1 159:1 163:1 212:1 243:1 249:1 283:1 530:1 531:1 587:1 605:1 685:1 694:1 701:1 726:1 728:1 737:1 897:1 993:1 # fructose phosphate
11:1 35:1 39:1 43:1 83:1 91:1 93:1 292:1 335:1 495:1 541:1 628:1 # cornouille
2:1 7:1 21:1 30:1 32:1 53:1 72:1 78:1 103:1 163:1 205:1 206:1 300:1 311:1 369:1 402:1 444:1 600:1 653:1 719:1 820:1 838:1 981:1 # dystrophie de fuchs
1:2 8:1 9:1 16:1 39:1 48:1 63:1 64:1 65:1 99:2 111:1 120:1 130:1 149:1 233:1 258:1 262:1 302:1 438:1 821:1 844:1 866:1 956:1 # méningococcémie fulminante
1:1 3:1 4:2 6:1 10:1 11:2 19:1 20:1 23:1 37:1 48:1 51:1 59:1 64:1 65:1 68:1 71:1 76:1 90:1 91:1 108:1 169:1 188:2 213:1 233:1 247:1 258:1 270:1 276:1 282:1 301:1 310:1 320:1 403:1 616:1 776:1 782:1 829:1 891:1 992:1 # douleur abdominale fonctionnelle
3:2 4:1 8:2 16:2 35:1 38:1 39:1 69:1 120:2 128:1 130:1 202:1 247:1 253:2 305:1 356:2 359:1 455:1 541:1 618:1 689:1 727:1 783:1 803:1 852:1 # anticorps antifongique
4:1 15:1 24:1 25:1 28:1 38:1 42:1 46:1 49:1 56:1 57:1 62:1 99:1 104:1 128:1 130:1 188:1 247:1 267:1 360:1 609:1 689:1 727:1 735:1 771:1 779:1 802:1 803:1 864:1 973:1 # endocardite fongique
4:2 7:1 21:1 24:1 25:1 38:1 42:1 46:1 57:1 62:1 72:1 79:1 103:1 128:1 130:1 247:1 277:1 317:1 402:1 501:1 634:1 689:1 727:1 771:1 802:1 803:1 # paronychie fongique
1:1 4:1 9:1 24:1 25:1 28:1 38:1 44:2 46:1 57:1 62:1 67:1 128:1 130:1 168:1 244:1 247:1 544:1 689:1 727:1 741:1 771:1 786:1 802:1 803:1 # sinusite fongique
39:2 61:1 69:1 74:1 269:1 317:1 326:1 428:1 852:1 895:1 # mycotoxicose
4:1 5:1 7:1 11:1 20:1 90:1 157:1 215:1 501:1 733:1 782:1 # furoncles
2:1 4:1 7:1 11:2 14:1 20:1 35:1 83:1 90:1 93:1 215:1 279:1 335:1 501:1 628:1 733:1 782:1 # furoncle de l'oreille
2:1 4:1 5:1 19:1 22:2 23:1 29:1 44:1 45:1 47:1 51:1 59:1 67:2 104:1 109:1 114:1 122:1 127:1 133:1 142:1 188:1 198:1 203:1 224:1 230:1 236:1 255:1 271:1 323:1 328:1 330:1 399:1 460:1 482:1 546:1 567:1 604:1 649:1 # syndactylie des doigts avec fusion osseuse
9:1 20:1 23:1 50:1 55:1 68:1 101:1 112:1 125:1 138:1 147:1 219:1 238:1 294:1 334:1 342:1 343:1 391:1 396:1 397:1 398:1 400:1 405:1 408:1 410:1 412:1 413:1 416:1 417:1 418:1 429:1 432:1 433:1 434:1 435:1 437:1 690:1 # récepteur g-csf
1:1 2:2 4:1 6:1 7:1 10:1 28:1 29:1 34:1 41:2 52:1 53:1 54:1 58:1 61:1 63:1 67:1 80:1 91:1 94:1 96:1 105:2 113:1 115:1 129:1 136:1 153:1 155:1 160:1 165:1 166:1 175:1 177:1 178:1 179:1 180:1 181:1 182:1 184:1 187:1 190:1 193:1 195:1 212:1 216:1 315:1 419:1 438:1 556:1 576:1 739:1 746:1 799:1 817:1 851:1 858:1 878:1 923:1 952:1 # sous-unité alpha go de protéine de liaison au gtp
7:1 8:1 12:1 27:1 32:1 47:1 54:1 94:1 139:1 217:1 341:1 448:1 476:1 547:1 # prostaglandines g
15:1 22:1 28:1 39:1 47:1 66:1 69:1 141:1 156:1 163:1 217:1 242:1 243:1 266:1 806:1 828:1 953:1 # déficit en glucose-6-phosphate-déshydrogénase
25:1 33:1 38:1 57:1 128:1 207:1 263:1 310:1 518:1 727:1 771:1 775:1 # gabaergiques
7:1 37:2 42:1 66:1 79:1 88:1 235:1 277:1 317:1 326:1 # paromomycine
1:1 6:1 7:1 28:1 41:1 49:1 52:1 54:1 61:1 94:1 115:1 129:1 136:1 153:1 155:1 160:1 165:1 166:1 175:1 177:1 178:1 179:1 180:1 181:1 182:1 184:1 187:1 190:1 193:1 195:1 # protéine ddit3
1:1 11:1 27:1 31:1 32:1 42:1 72:1 73:1 156:1 167:1 210:1 222:1 252:1 310:1 341:1 377:1 458:1 787:1 801:1 # démarche instable
12:1 21:1 31:1 42:2 72:1 128:1 156:1 167:1 210:1 252:1 318:1 458:1 518:1 601:1 787:1 # démarche élargie
1:1 10:1 12:1 15:1 28:1 45:1 59:1 66:1 69:1 74:1 142:1 156:1 207:1 242:1 309:1 345:1 525:1 806:1 828:1 953:1 # déficit en galactokinase
10:1 12:1 45:1 53:1 59:1 74:1 78:1 92:1 142:1 207:1 249:1 300:1 345:1 # galactophorite
10:1 12:1 35:1 45:1 59:1 74:1 142:1 207:1 332:1 345:1 833:1 957:1 # galactorrhee
2:1 3:1 6:1 8:1 10:1 12:2 13:1 16:1 22:1 27:1 29:1 45:2 47:2 48:2 50:1 59:1 74:1 84:1 97:1 98:1 120:1 131:1 142:1 151:1 161:1 188:1 198:1 200:1 207:1 216:1 229:1 232:1 243:1 245:1 255:1 345:1 375:1 532:1 612:1 725:1 897:1 # lipidose résultant d'une accumulation de galactosylcéramide
10:2 11:1 15:1 16:1 21:1 26:1 27:1 29:1 35:1 58:1 89:1 108:1 207:2 246:1 293:1 319:1 447:1 540:1 926:1 # galega orientalis
2:1 5:3 10:1 14:1 21:1 29:1 34:1 36:1 48:1 56:1 86:1 93:1 100:1 107:1 113:1 131:1 133:1 196:1 203:1 209:1 237:1 457:1 514:1 551:1 574:1 606:1 608:1 696:1 923:1 # calcul des voies biliaires
72:1 75:1 92:1 99:1 101:1 208:1 240:1 527:1 675:1 964:1 # pyocholécyste
1:1 2:1 6:1 7:1 10:1 28:1 41:2 52:1 53:1 54:1 61:1 63:1 67:1 91:1 94:1 96:1 105:1 115:1 129:1 136:1 153:1 155:1 160:1 165:1 166:1 175:1 177:1 178:1 179:1 180:1 181:1 182:1 184:1 187:1 190:1 193:1 195:1 212:1 216:1 315:1 419:1 556:1 576:1 739:1 746:1 799:1 817:1 851:1 858:1 878:1 952:1 # sous-unité alpha g13 de protéine g
10:1 53:1 64:1 103:1 113:1 146:1 207:1 444:1 556:1 562:1 739:1 746:1 851:1 # galphimia
15:1 74:1 102:1 121:1 149:1 176:1 199:1 207:1 697:1 911:1 # gamétogenèse
4:1 18:2 31:1 40:1 56:1 70:1 73:1 102:2 149:1 207:1 287:1 338:1 407:1 675:1 770:1 983:1 # caméras à rayons gamma
4:1 6:1 7:1 8:1 19:1 20:1 23:1 29:1 51:1 68:1 130:1 207:1 217:1 260:1 261:1 422:1 424:1 468:1 538:1 733:1 920:1 980:1 # ganglion neuro-végétatif
4:1 8:1 10:1 19:1 20:1 21:1 23:1 26:1 29:1 33:1 51:1 55:1 56:1 68:1 69:1 70:1 124:1 130:1 200:1 207:1 217:1 264:1 322:1 324:1 424:1 447:1 480:1 551:1 698:1 798:1 847:1 # ganglion cervical supérieur
8:1 19:1 29:1 78:1 130:1 148:1 207:1 208:1 217:1 424:1 # ganglioplégiques
6:1 8:2 27:1 117:1 130:1 131:1 162:1 201:1 207:1 226:1 289:1 354:1 424:1 725:1 950:1 # gangrène cutanée
3:1 5:1 6:1 9:1 14:1 28:1 32:1 33:1 42:1 44:1 47:1 81:1 83:1 95:1 202:1 207:1 223:1 234:1 308:1 360:1 389:1 415:1 510:1 544:1 618:1 735:1 754:1 999:1 # test gardnerella positif
1:1 6:1 10:1 14:1 29:1 33:1 42:1 58:1 65:1 83:1 95:1 128:1 139:1 192:1 207:1 223:1 233:1 246:1 320:1 360:1 639:1 735:1 891:1 # gardnerella vaginalis
2:2 5:1 11:1 27:1 31:1 32:1 37:1 45:1 48:1 55:1 74:1 83:1 95:2 141:1 223:1 282:1 308:1 404:1 465:1 511:1 513:1 549:1 577:1 578:1 583:1 584:1 611:1 612:1 750:1 765:1 794:1 890:1 931:1 938:1 # cellule delta de l'estomac
1:2 3:1 5:1 9:1 10:1 16:1 26:1 32:1 65:1 77:1 201:1 232:1 233:1 234:1 262:1 308:1 316:1 320:1 386:1 439:1 693:1 709:1 754:1 891:1 # grippe intestinale
1:1 3:1 12:1 13:1 24:1 25:1 26:1 30:1 31:1 32:1 38:1 40:1 46:1 57:1 62:1 84:1 102:1 207:1 220:1 254:1 287:1 297:1 314:1 369:1 420:1 528:1 695:1 774:1 819:1 865:1 983:1 # inflammation gastrique
2:1 4:1 12:1 19:1 22:1 23:1 24:2 25:2 26:1 30:1 32:1 38:1 40:1 44:1 46:2 51:1 57:1 62:1 67:1 161:1 207:1 208:1 245:1 297:1 330:1 369:1 399:1 420:1 469:1 546:1 567:1 649:1 774:1 819:1 865:1 # lésion de la muqueuse gastrique
5:3 10:1 11:2 24:1 25:1 26:2 27:1 30:1 32:1 38:1 40:1 42:1 46:1 48:1 55:1 57:1 62:1 79:1 83:1 95:1 108:1 121:1 141:1 157:2 207:1 223:1 228:1 277:1 280:1 282:1 293:1 296:1 297:1 369:1 404:1 420:1 465:1 511:1 549:1 577:1 578:1 583:1 584:1 611:1 619:1 684:1 721:1 750:1 765:1 769:1 774:1 794:1 819:1 827:1 865:1 874:1 910:1 931:1 940:1 # cellules pariétales gastriques
10:1 18:1 21:1 24:1 25:1 26:1 30:1 32:1 38:1 40:1 42:1 44:1 46:1 57:1 62:1 79:1 172:1 206:1 207:1 277:1 297:1 347:1 369:1 420:1 470:1 766:1 774:1 819:1 865:1 # paralysie gastrique
4:1 24:1 25:1 26:1 30:1 32:1 38:1 40:1 43:1 46:1 57:1 62:1 88:1 122:1 203:1 207:1 297:1 336:1 369:1 420:1 512:1 552:1 774:1 819:1 865:1 # moignon gastrique
9:1 14:2 26:1 28:1 29:1 30:1 32:1 34:1 36:1 40:1 42:1 79:1 86:1 93:1 100:1 107:1 113:1 141:1 168:1 197:1 207:1 209:1 277:1 297:1 369:1 420:1 574:1 695:1 704:1 923:1 # gastrite par reflux biliaire
7:2 15:1 16:1 30:2 32:2 36:1 40:2 67:1 89:1 124:1 159:1 205:2 207:1 261:1 306:1 346:1 350:1 369:2 420:2 440:1 442:1 484:1 539:1 # gastro-entérite à astrovirus
1:1 5:1 7:2 11:1 16:1 30:2 32:1 34:1 40:1 87:1 91:1 157:1 205:2 207:1 222:1 261:1 275:1 316:1 369:1 377:1 420:1 449:1 499:1 564:1 614:1 620:1 627:1 638:1 648:1 663:1 671:1 673:1 674:1 676:1 679:1 905:1 # troubles gastro-intestinaux sai
1:1 7:1 15:1 16:2 17:1 30:1 32:1 40:1 49:1 56:1 69:1 89:1 102:1 149:1 171:1 205:1 207:1 211:1 261:1 316:1 322:1 369:1 411:1 420:1 846:1 905:1 # médicaments gastro-intestinaux
1:1 7:1 10:1 15:1 16:1 17:1 30:1 31:1 32:1 35:1 40:1 43:1 102:1 110:1 126:1 171:1 205:1 207:1 256:1 261:1 268:1 290:1 316:1 363:1 369:1 381:1 420:1 554:1 597:1 615:1 683:1 738:1 905:1 970:1 # examen gastro-intestinal normal
1:1 6:1 7:1 8:1 16:1 30:1 32:1 40:1 130:1 201:1 205:1 207:2 261:1 289:1 316:1 354:1 369:1 420:1 424:1 905:1 # gangrène gastro-intestinale
1:1 2:1 7:2 11:1 12:1 16:1 26:1 28:1 30:3 32:1 40:1 41:1 61:1 66:1 69:1 88:1 91:1 205:2 207:1 222:1 261:1 275:1 297:1 316:1 369:1 377:1 419:1 420:1 491:1 499:1 564:1 614:1 620:1 627:1 638:1 648:1 663:1 671:1 673:1 674:1 676:1 679:1 816:1 828:1 905:1 # trouble de la motricité gastro-intestinale
1:1 4:1 6:1 7:1 9:2 16:1 20:1 23:1 30:1 32:1 35:1 40:1 50:1 55:1 68:1 88:1 92:1 101:1 110:1 112:1 125:1 138:1 147:1 203:1 205:1 207:1 219:1 238:1 256:1 262:1 294:1 316:1 334:1 342:1 343:1 369:1 391:1 396:1 397:1 398:1 400:1 405:1 408:1 410:1 412:1 413:1 416:1 417:1 418:1 420:1 429:1 432:1 433:1 434:1 435:1 437:1 494:1 709:1 743:1 913:1 # récepteur hormone gastrointestinale
1:1 7:1 8:1 9:1 12:1 16:1 21:1 30:1 32:1 40:1 41:1 59:1 127:1 128:1 130:1 203:1 205:1 207:1 259:1 262:1 316:1 318:1 369:1 420:1 424:1 547:1 601:1 709:1 803:1 # télangiectasie gastrointestinale
7:1 30:1 32:1 36:1 40:1 47:1 145:1 151:1 205:1 207:1 369:1 420:1 448:1 531:1 # gastrospirillum
12:1 30:1 32:1 40:1 48:1 159:1 207:1 229:1 369:1 420:1 # gastrula
3:1 11:1 12:1 21:1 24:1 25:1 32:1 38:1 40:1 44:1 46:1 57:1 62:1 93:1 138:1 151:1 173:1 204:1 221:1 227:1 260:1 305:1 312:1 318:1 386:1 420:1 470:1 924:1 954:1 # épilepsie gélastique
1:1 10:1 65:1 95:1 128:1 139:1 192:1 199:1 233:1 320:1 639:1 891:1 # gel vaginal
5:2 6:1 55:1 152:1 163:1 289:1 354:1 365:1 519:1 558:1 670:1 # puces à gènes
3:1 4:1 5:1 14:1 19:1 24:1 25:1 38:1 44:1 46:1 51:1 54:1 57:1 62:1 109:1 111:1 121:1 162:1 196:1 204:1 221:1 227:1 260:1 268:1 330:1 382:1 399:1 590:1 656:1 710:1 # expression génétique
2:1 5:1 6:1 8:1 24:1 25:1 46:1 152:1 263:1 289:1 354:1 365:1 558:1 670:1 # banque de gènes
5:2 11:1 24:1 25:1 38:1 46:1 48:1 57:1 60:1 62:1 63:1 88:1 111:1 157:1 228:1 231:1 260:1 280:1 282:1 296:1 302:1 382:1 561:1 591:1 625:1 721:1 749:1 # modules géniques
2:1 5:2 6:1 14:1 35:1 133:1 152:1 170:1 289:1 354:1 360:1 365:1 558:1 670:1 # ordre des gènes
2:1 5:1 6:1 22:1 50:1 80:1 152:1 161:1 197:1 289:1 352:1 354:1 365:1 379:1 558:1 670:1 # réseaux de gènes
3:1 4:1 7:1 10:1 11:2 18:1 25:1 29:1 30:1 38:1 39:1 44:1 48:1 57:1 58:1 70:1 91:1 93:1 111:1 112:1 138:1 151:1 162:1 173:1 202:1 204:1 205:1 214:1 221:1 222:1 238:1 246:1 260:1 275:1 298:1 347:1 377:1 382:1 407:1 499:1 564:1 614:1 620:1 626:1 627:1 638:1 648:1 663:1 671:1 673:1 674:1 676:1 679:1 777:1 924:1 947:1 954:1 # trouble épileptique convulsif généralisé
4:1 8:1 19:1 29:1 48:1 51:1 63:1 69:1 73:1 111:1 130:1 131:1 161:1 207:1 208:1 217:1 237:1 260:1 302:1 338:1 382:1 424:1 522:1 543:1 592:1 749:1 # ganglions géniculés
4:1 8:1 9:1 19:1 26:1 28:1 29:1 48:1 51:1 60:1 63:1 69:1 111:1 130:1 131:1 162:1 168:1 207:1 208:1 217:1 237:1 260:1 302:1 382:1 424:1 522:1 592:1 704:1 749:1 937:1 # névrite du ganglion géniculé
1:1 2:1 5:1 9:1 15:1 16:1 20:1 21:1 26:1 33:1 119:1 133:1 199:1 279:1 316:1 447:1 636:1 702:1 748:1 881:1 911:1 # genêt des teinturiers
10:1 11:1 18:1 21:1 27:1 28:1 34:1 35:1 63:1 87:1 88:1 108:1 111:1 128:1 132:1 139:1 167:1 260:1 293:1 302:1 315:1 332:1 382:1 409:1 449:1 515:1 601:1 619:1 639:1 708:1 744:1 749:1 856:1 867:1 876:1 900:1 912:1 941:1 957:1 1001:1# hémorragie génitale sai
1:1 3:1 4:1 7:1 9:1 14:1 18:1 19:1 30:1 45:1 51:1 54:1 59:3 60:2 67:1 71:1 73:1 76:1 94:1 119:1 127:1 138:1 142:1 163:1 169:1 183:1 218:1 220:1 231:1 259:1 270:1 276:1 313:1 314:1 338:1 364:1 388:1 401:1 443:1 445:1 461:1 481:1 516:1 520:1 523:1 536:1 543:1 553:1 559:1 560:1 573:1 582:1 589:1 651:1 655:1 659:1 660:1 723:1 971:1 979:1 # infections du tractus reproducteur
10:1 11:1 27:1 28:2 41:1 63:1 102:1 108:1 111:1 122:1 209:1 260:1 293:1 302:1 303:1 315:1 382:1 409:1 419:1 619:1 749:1 856:1 876:1 900:1 941:1 1001:1# ambigüité génitale
5:1 8:1 10:1 11:1 27:1 28:1 31:1 34:1 58:1 63:1 108:1 111:1 130:1 156:1 157:1 167:1 199:1 260:1 293:1 302:1 315:1 379:1 382:1 409:1 424:1 619:1 749:1 856:1 874:1 876:1 900:1 941:1 1001:1# démangeaisons génitales
1:1 2:2 5:5 6:1 8:1 14:1 20:1 21:1 26:1 27:1 28:1 33:1 34:1 35:1 36:1 47:1 48:1 63:1 65:1 80:1 82:1 86:1 100:1 107:1 111:1 119:1 131:1 133:2 152:1 164:1 196:1 197:1 203:1 207:1 233:1 237:1 252:1 260:1 275:1 302:1 315:1 352:1 382:1 409:1 430:1 456:1 457:1 518:1 606:1 608:1 636:1 696:1 736:1 749:1 876:1 883:1 900:1 907:1 925:1 941:1 1001:1# tuberculose des organes génitaux et des voies urinaires
6:1 15:1 23:1 43:1 56:1 91:1 139:1 197:1 199:1 336:1 422:1 568:1 911:1 976:1 # genou cagneux
3:1 8:1 28:1 77:1 79:1 104:1 164:1 236:1 724:1 784:1 # petit panda
10:1 55:1 67:1 82:1 83:1 99:1 348:1 942:1 # allocebus
10:1 53:1 79:1 93:1 96:1 151:1 194:2 212:1 556:1 739:1 746:1 851:1 858:1 878:1 # alphapapillomavirus
9:1 10:1 26:1 33:1 42:1 65:1 113:1 431:1 495:1 612:1 827:1 # alternaria
8:1 43:1 45:1 66:1 93:1 263:1 269:1 337:1 517:1 682:1 789:1 946:1 # anoxybacillus
4:1 31:1 37:1 39:1 40:1 65:1 88:1 102:1 383:1 394:1 494:1 513:1 599:1 # comamonas
6:1 35:1 39:1 45:1 59:1 142:1 230:1 263:1 325:1 541:1 946:1 # corynebacterium
1:1 12:1 83:1 95:1 130:1 199:1 223:1 835:1 956:1 # ewingella
9:1 10:1 33:1 45:1 59:1 82:1 96:1 142:1 257:1 263:1 313:1 358:1 431:1 790:1 944:1 946:1 # halobacterium
5:2 9:1 32:1 33:1 77:1 210:1 234:1 308:1 359:1 705:1 # herpestes
3:1 55:1 59:1 67:1 69:1 169:1 317:1 348:1 455:1 # nycticebus
58:1 124:1 539:1 # ovis
14:1 30:1 32:1 47:1 74:1 77:1 112:1 138:2 238:1 369:1 476:1 897:1 # peptostreptococcus
4:1 7:1 9:1 18:1 20:1 33:1 112:1 244:1 334:1 431:1 501:1 # pteronura
9:1 45:1 59:1 92:1 142:1 188:1 231:1 257:1 263:1 313:1 358:1 833:1 946:1 # rhodobacter
33:1 61:1 85:1 92:1 110:1 188:1 210:1 231:1 572:1 833:1 # rhodothermus
4:1 7:1 22:1 37:1 40:1 47:1 65:1 88:1 243:1 383:1 448:1 494:1 599:1 # roseomonas
14:1 30:1 32:1 39:1 74:1 99:1 112:1 138:1 238:1 369:1 # streptocoque
9:1 27:1 139:1 365:1 # tagète
15:1 27:1 42:1 63:1 113:1 118:1 230:1 775:1 833:1 # taeniarhynchus
7:1 30:1 31:1 33:1 53:1 78:1 205:1 210:1 273:1 300:1 311:1 325:1 719:1 820:1 # tropheryma
7:1 12:1 17:1 36:1 40:1 78:1 148:1 151:1 311:1 312:1 321:1 372:1 758:1 840:1 # piroplasme
4:1 7:1 8:1 11:1 16:1 30:1 32:1 120:1 130:1 205:1 217:1 260:1 369:1 453:1 501:1 689:1 # strongle géant
6:1 8:1 31:1 42:1 95:1 96:1 116:1 213:1 301:1 486:1 903:1 # hartmannella
1:1 26:1 30:1 65:1 69:1 72:1 103:1 233:1 297:1 491:1 634:1 816:1 # trichina
7:1 26:1 30:2 32:1 47:1 69:1 72:1 92:1 205:1 297:1 369:1 476:1 491:1 527:1 530:1 816:1 # trichostrongylus
12:1 32:1 40:1 49:1 58:1 74:1 222:1 231:1 312:1 420:1 890:1 # blastodisque
2:1 5:1 7:1 12:1 17:1 22:2 37:1 41:1 47:1 109:2 123:1 141:1 201:1 226:1 448:1 487:1 566:1 604:2 656:1 # lutéome de la grossesse
3:1 4:1 5:1 13:1 19:1 20:1 27:1 30:1 32:1 51:1 71:1 76:1 80:1 81:1 84:1 91:1 150:1 158:1 159:1 199:1 226:1 292:1 308:1 341:1 490:1 959:1 # gestation pour autrui
2:1 7:1 8:1 9:1 10:1 11:1 20:1 23:1 29:1 45:1 55:1 58:1 59:1 68:1 87:1 90:1 108:1 109:1 113:1 125:1 142:1 144:1 147:1 174:1 203:1 217:1 285:1 313:1 353:1 355:1 358:1 425:1 427:1 436:1 466:1 467:1 471:1 472:1 475:1 542:1 666:1 713:1 830:1 880:1 923:1 # facteur de croissance gliale
3:1 11:2 23:1 26:1 28:1 33:1 37:1 39:1 48:1 54:1 64:1 119:1 131:1 135:1 146:1 148:1 202:1 237:1 252:1 268:1 275:1 282:1 394:1 403:1 415:1 456:1 562:1 618:1 718:1 812:1 904:1 # complexe tuberculeux primitif
1:2 2:1 7:1 16:1 17:1 20:1 23:1 30:1 32:1 40:1 42:1 43:1 56:1 66:1 68:1 98:1 119:1 205:1 207:1 252:1 261:1 267:1 284:1 316:1 327:1 340:1 357:1 362:1 369:1 370:1 371:1 373:1 374:1 378:1 380:1 384:1 420:1 458:1 459:1 603:1 730:1 752:1 767:1 791:1 796:1 800:1 810:1 811:1 813:1 814:1 823:1 837:1 905:1 921:1 # tumeur carcinoïde gastro-intestinale
1:1 3:1 7:1 15:1 16:1 21:1 23:1 30:1 32:1 34:1 40:1 59:1 67:1 87:1 89:1 127:1 169:1 205:1 207:1 218:1 220:1 259:1 261:1 314:1 364:1 369:1 388:1 401:1 420:1 443:1 449:1 523:1 536:1 553:1 559:1 560:1 567:1 573:1 582:1 589:1 # gastro-entérite infectieuse sai
1:1 7:1 12:1 16:1 21:1 30:1 32:1 40:2 44:1 78:1 148:1 162:1 205:1 207:1 261:1 312:1 316:1 369:1 372:1 420:1 470:1 566:1 758:1 898:1 905:1 # néoplasie gastro-intestinale
4:1 5:1 6:2 7:1 8:1 13:1 16:1 20:1 23:1 68:1 78:1 79:1 85:1 103:1 120:1 152:1 260:1 271:1 311:1 367:1 422:1 453:1 474:1 485:1 535:1 602:1 691:1 715:1 733:1 743:1 756:1 764:1 780:1 793:1 920:1 980:1 # neuropathie à axones géants
1:1 8:2 16:2 17:1 18:1 26:1 30:1 58:1 120:1 144:1 162:1 183:1 260:1 316:1 321:1 453:1 493:1 569:1 690:1 840:1 937:1 950:1 996:1 # anévrisme géant intra-crânien
1:2 3:1 5:1 9:1 10:1 16:1 32:1 42:1 49:1 65:1 113:2 128:1 233:1 234:1 262:1 308:1 316:1 320:1 360:1 386:1 439:1 709:1 734:1 735:1 754:1 779:1 891:1 973:1 # giardia intestinalis
3:1 8:1 16:1 17:1 58:1 120:1 122:1 128:1 207:1 253:1 321:1 356:1 840:1 # gigantisme
2:1 18:1 20:1 80:1 106:1 236:1 # daurade
1:1 49:1 55:1 69:1 104:1 128:1 # indice gi
1:1 15:1 22:1 73:1 128:1 130:1 801:1 882:1 # ginseng
8:1 27:1 28:1 128:1 409:1 725:1 # gitan
2:1 3:1 24:1 25:1 38:1 45:2 46:1 57:1 62:1 66:1 97:1 121:1 204:1 221:1 225:1 227:1 281:1 517:1 533:1 710:1 914:1 969:1 # acide acétique
2:1 3:1 4:1 5:1 6:1 8:1 9:1 12:1 19:1 33:1 50:1 51:1 71:1 76:1 101:1 104:1 121:1 133:1 144:1 214:1 217:1 268:1 431:1 495:1 547:1 710:1 784:1 853:1 # glandes à sécrétion externe
1:1 5:1 10:1 11:1 17:1 20:1 23:1 68:1 98:1 108:1 119:1 140:1 151:1 157:1 162:1 241:1 288:1 327:1 340:1 357:1 370:1 371:1 374:1 378:1 380:1 384:1 453:1 874:1 # tumeurs pinéales
2:1 5:2 8:1 10:1 11:1 12:1 42:1 49:1 56:1 104:1 108:1 113:1 133:1 157:1 217:1 267:1 360:1 547:1 734:1 735:1 779:1 784:1 874:1 880:1 973:1 # glandes cardiales
2:1 5:2 8:1 10:1 11:1 12:1 27:1 42:1 87:1 104:1 108:1 133:1 140:1 157:1 217:1 547:1 784:1 874:1 # glandes tarsales
1:1 2:1 8:1 10:1 12:1 29:1 104:1 130:1 200:1 217:1 222:1 275:1 291:1 366:1 547:1 564:1 784:1 956:1 977:1 # glande sublinguale
3:1 8:1 9:1 12:2 28:1 32:1 34:1 36:1 48:1 60:1 100:1 104:1 168:1 206:1 217:1 229:1 240:1 248:1 274:1 331:1 349:1 386:1 547:1 600:1 724:1 784:1 # cystite glandulaire
12:2 14:1 17:1 34:1 36:1 37:1 39:1 48:1 56:1 80:1 86:1 100:1 107:1 123:1 163:1 194:1 200:1 217:1 229:1 248:1 274:1 286:1 305:1 331:1 349:1 368:1 394:1 # glaucome capsulaire
12:1 17:1 34:1 37:1 39:1 80:1 122:1 123:1 163:1 217:1 291:1 394:1 948:1 # glaucome aigu
12:1 17:1 34:1 37:1 39:1 80:1 87:1 123:1 163:1 217:1 394:1 449:1 # glaucome sai
1:1 29:1 67:1 217:1 244:1 366:1 786:1 # glinus
10:1 11:1 17:1 20:1 23:1 29:1 68:1 98:1 108:1 113:1 119:1 217:1 327:1 340:1 357:1 370:1 371:1 374:1 378:1 380:1 384:1 880:1 923:1 # tumeur gliale
4:1 5:1 6:1 27:1 28:1 29:1 152:1 217:1 409:1 580:1 743:1 997:1 # glitazones
34:1 37:1 47:1 48:1 70:1 82:2 87:1 149:1 159:1 217:1 449:1 883:1 958:1 # glomérulosclérose sai
12:1 14:1 17:1 20:1 23:1 34:1 36:1 37:1 48:1 60:1 67:1 68:1 82:1 86:1 98:1 100:1 107:1 119:1 217:1 229:1 245:1 248:1 274:1 286:1 291:1 327:1 331:1 340:1 349:1 357:1 368:1 370:1 371:1 374:1 378:1 380:1 384:1 508:1 958:1 # tumeur du glomus jugulaire
1:1 44:1 47:1 63:1 82:1 97:1 109:1 156:1 217:1 590:1 667:1 741:1 958:1 # glossinidés
4:1 6:1 19:1 33:1 42:1 44:1 47:1 48:1 51:1 53:1 60:1 78:1 82:1 96:1 105:1 109:1 212:1 217:1 300:1 328:1 330:1 399:1 635:1 947:1 958:1 # avulsion du nerf glossopharyngien
4:1 6:1 15:1 17:1 19:1 21:1 33:1 44:1 51:1 60:1 63:1 73:1 144:1 161:1 208:1 319:1 330:1 338:1 399:1 469:1 543:1 594:1 635:1 711:1 # lésions du ixème nerf crânien
2:1 8:1 10:1 12:2 18:1 21:1 24:1 42:1 44:1 79:1 130:1 172:1 206:1 277:1 291:1 347:1 424:1 470:1 547:1 766:1 # paralysie de la langue
3:1 17:1 24:1 25:1 38:1 46:1 57:1 61:1 62:1 82:1 204:1 217:1 221:1 227:1 385:1 661:1 711:1 785:1 958:1 # oedème glottique
2:1 3:1 4:1 56:1 77:1 97:1 112:1 138:1 139:1 141:1 163:1 217:1 238:1 266:1 281:1 438:1 450:1 626:1 928:1 # glucagon-like peptide-1
217:1 556:1 795:1 # glp-2
7:1 22:1 40:1 41:1 54:1 61:1 94:1 115:1 136:1 143:1 153:1 165:1 166:1 453:1 # protéase f
4:1 20:2 22:1 23:1 50:1 54:1 56:1 60:1 68:1 101:1 131:1 139:1 140:1 141:1 163:1 217:1 219:1 241:1 438:1 588:1 # précurseurs du glucagon
3:1 35:1 39:2 99:1 116:1 141:1 163:1 217:1 541:1 585:1 623:1 # glucocorticostéroïdes
13:1 22:1 37:1 39:1 47:2 53:2 58:1 74:1 75:1 92:1 96:1 105:1 141:1 145:1 163:1 164:1 212:1 217:1 243:1 249:1 530:1 531:1 587:1 685:1 694:1 701:1 726:1 728:1 737:1 884:1 893:1 905:1 993:1 # d-glucose 6-phosphate ketol-isomerase
4:1 7:1 20:1 43:1 47:1 131:1 141:1 163:1 217:1 501:1 733:1 927:1 # glucuronosyltransferase
5:1 11:1 39:1 75:1 83:1 157:1 335:1 949:1 # colles
1:1 3:1 8:1 9:1 10:1 13:1 18:1 27:1 30:1 31:1 45:1 64:1 65:1 73:1 82:1 87:1 102:2 121:1 141:1 183:1 217:1 225:1 226:1 233:1 239:1 254:1 258:1 269:1 283:1 299:1 452:1 463:1 521:1 534:1 710:1 815:1 873:1 970:1 # glutamate oxaloacétique transaminase
1:1 2:2 4:1 5:2 8:1 9:1 13:1 16:1 20:1 23:1 27:2 28:1 32:1 45:1 58:1 63:1 64:1 66:2 68:1 97:1 102:1 120:1 125:1 133:2 139:1 147:1 161:1 162:1 258:1 268:1 281:1 283:1 339:1 409:1 438:1 452:1 490:1 517:1 533:1 540:1 565:1 815:1 914:1 969:1 # antagonistes des acides aminés excitateurs
4:1 8:1 13:1 18:2 19:1 27:1 30:1 40:1 51:1 70:1 73:1 85:1 103:1 141:1 183:1 217:1 226:1 239:1 299:1 407:1 463:1 485:1 490:1 521:1 534:1 535:1 715:1 747:1 770:1 # glutathion transférase
1:1 4:1 6:1 10:2 29:1 37:1 47:1 52:1 53:2 56:1 88:1 92:2 145:1 246:1 249:2 366:1 494:1 514:1 530:1 531:1 551:1 587:1 685:1 694:1 701:1 726:1 728:1 737:1 760:1 772:1 # alcaline phosphomonoesterase
1:1 6:1 12:1 52:1 63:1 111:1 217:1 302:1 747:1 866:1 # glafénine
1:2 6:2 30:1 39:1 42:1 44:1 47:1 52:2 66:1 85:1 87:1 118:1 121:1 149:1 172:1 217:1 252:1 255:1 317:1 362:1 389:1 458:1 612:1 697:1 741:1 877:1 # glycine sarcosine n-méthyltransférase
13:1 15:1 27:1 39:1 40:1 47:1 53:2 92:1 96:1 145:1 172:1 176:1 199:1 212:1 217:1 249:1 317:1 530:1 531:1 587:1 640:1 685:1 694:1 701:1 726:1 728:1 737:1 809:1 911:1 993:1 # glycogen-synthase-d phosphatase
3:1 6:1 13:1 24:1 25:1 38:1 39:1 46:1 57:1 62:1 79:1 84:1 132:1 172:1 173:1 176:1 204:1 217:1 221:1 227:1 289:1 317:1 354:1 365:1 367:1 558:1 670:1 706:1 729:1 788:1 # glycogène hépatique
2:1 10:1 15:1 28:1 45:1 53:1 66:2 69:1 96:1 97:1 156:1 212:1 242:1 281:1 450:1 493:1 517:1 533:1 556:1 739:1 746:1 806:1 828:1 851:1 858:1 878:1 914:1 953:1 969:1 # déficit en alpha-1,4-glucosidase acide
39:1 43:1 47:1 77:1 111:1 124:1 134:1 172:1 176:1 217:1 224:1 260:1 317:1 382:1 529:1 680:1 927:1 # glycogénose type vi
1:1 11:1 39:1 47:1 82:1 88:1 117:2 132:1 167:1 172:1 176:1 198:1 208:1 209:1 217:2 255:1 257:1 317:1 318:1 515:1 538:1 744:1 867:1 944:1 958:1 # hémoglobine glycosylée élevée
7:1 39:1 41:1 54:1 61:1 78:1 94:1 115:1 136:1 153:1 165:1 166:1 172:1 217:1 317:1 868:1 995:1 # glycoprotéine cd22
39:1 47:1 58:1 64:1 172:1 217:1 317:1 321:1 # glycosmis
1:1 39:1 47:1 82:1 88:1 117:1 132:1 167:1 172:1 176:1 198:1 208:1 209:1 217:2 255:1 257:1 317:1 515:1 744:1 867:1 944:1 958:1 # hémoglobine glycosylée
1:1 8:1 10:1 11:1 31:1 35:1 39:1 43:1 47:1 82:1 88:1 108:1 110:1 117:1 126:1 132:1 167:1 172:1 176:1 198:1 208:1 209:1 217:2 255:1 256:1 257:1 290:1 317:1 337:1 363:1 381:1 515:1 554:1 597:1 615:1 683:1 738:1 744:1 822:1 867:1 944:1 958:1 968:1 982:1 # hémoglobine glycosylée anormale
3:2 8:1 9:1 13:1 19:1 20:1 23:1 29:1 44:1 45:2 47:1 59:2 60:1 68:1 84:1 97:1 125:1 130:1 142:2 147:1 169:1 174:1 191:1 192:1 207:1 217:1 313:1 355:1 358:1 389:1 424:1 425:1 427:1 436:1 466:1 467:1 471:1 472:1 475:1 570:1 613:1 # facteur d'activation du ganglioside g m1
8:1 19:1 29:1 44:1 47:1 97:1 130:1 207:1 217:1 389:1 414:1 424:1 # ganglioside gm2
8:1 19:1 29:1 44:1 47:1 97:1 130:1 207:1 217:1 389:1 414:1 424:1 # gangliosidoses à gm2
336:1 833:1 # gnrh
114:1 328:1 438:1 989:1 # goyave
4:1 14:1 28:1 30:1 43:1 50:1 54:1 58:1 66:1 101:1 203:1 214:1 219:1 438:1 552:1 588:1 593:1 777:1 915:1 # goitre, non précisé
4:1 21:1 24:1 25:1 38:1 44:1 46:1 49:1 57:1 62:1 65:1 106:1 111:1 139:1 161:1 162:1 260:1 361:1 382:1 438:1 469:1 470:1 599:1 # agénésie gonadique
2:1 4:2 5:1 6:1 7:1 8:1 10:1 21:1 29:1 30:1 31:1 35:1 37:1 43:1 61:1 65:1 78:1 88:1 92:1 106:1 110:1 126:1 188:1 205:1 246:1 256:1 311:1 337:1 351:1 438:1 457:1 494:1 498:1 513:1 599:1 719:1 743:1 753:1 913:1 # anomalies de l'hormone gonadotrope
4:1 7:1 12:1 15:2 16:2 17:1 27:1 30:1 34:1 36:1 41:1 45:1 55:1 61:1 65:1 78:1 80:1 89:2 100:1 106:1 117:1 148:1 171:1 188:1 205:1 211:1 311:1 372:1 414:1 438:1 508:1 540:1 545:1 571:1 599:1 617:1 719:1 742:1 778:1 871:1 892:1 896:1 926:1 929:1 # gonadotrophine placentaire augmentée
2:2 5:2 11:2 21:1 44:1 48:1 49:1 55:1 83:1 95:1 111:1 122:1 133:1 139:1 141:1 157:1 161:1 162:1 223:1 260:1 282:1 382:1 404:1 441:1 465:1 469:1 470:1 511:1 549:1 577:1 578:1 583:1 584:1 611:1 721:1 750:1 765:1 794:1 910:1 931:1 940:1 # agénésie des cellules de leydig
4:1 5:1 7:1 10:1 11:1 30:1 31:1 34:1 35:1 43:1 61:1 65:1 78:1 87:1 106:1 108:1 110:1 126:1 157:1 188:1 205:1 256:1 290:1 311:1 363:1 381:1 438:1 449:1 554:1 597:1 599:1 615:1 683:1 719:1 738:1 822:1 874:1 982:1 # gonadotrophines sai normales
4:1 7:1 30:1 61:1 65:1 78:1 106:1 188:1 205:1 311:1 438:1 599:1 719:1 # gonadotrophines
4:1 7:1 15:1 16:1 17:1 30:1 41:1 61:1 65:1 78:1 80:1 89:1 106:1 117:1 171:1 188:1 205:1 211:1 311:1 414:1 438:1 508:1 545:1 599:1 719:1 742:1 778:1 871:1 892:1 896:1 929:1 # gonadotrophine b augmentée
1:1 2:1 4:1 5:1 6:1 7:1 12:1 22:1 30:1 31:1 34:1 43:1 52:1 61:1 65:1 67:1 78:2 79:1 80:1 98:1 106:1 111:1 149:1 152:1 188:1 205:1 311:1 333:1 438:1 546:1 599:1 602:1 680:1 719:1 886:1 978:1 # gonadotrophines humaines de la ménopause
3:1 4:1 7:1 9:1 28:1 38:1 39:1 43:1 54:1 59:1 66:1 94:1 99:3 168:1 169:1 375:1 438:1 724:1 972:1 # proctite gonococcique
3:2 4:1 8:2 10:1 11:1 12:1 16:2 17:1 18:2 30:1 34:1 35:1 37:2 39:1 40:1 42:1 45:1 48:2 56:1 69:1 70:2 79:1 82:3 87:1 93:1 108:1 120:2 146:1 149:2 151:1 154:1 159:2 183:1 186:1 194:1 217:2 229:1 248:1 253:2 263:1 268:1 277:1 303:1 305:1 331:1 356:2 359:1 445:1 455:1 541:1 783:1 852:1 883:1 934:1 955:1 958:2 # glomérulonéphrite extracapillaire par anticorps antimembrane basale glomérulaire
5:1 11:1 26:1 35:1 83:1 93:1 157:1 335:1 438:1 628:1 # gorilles
6:1 7:1 8:1 9:2 20:2 23:2 33:1 45:1 50:1 55:2 58:1 59:1 68:2 87:1 90:1 101:1 109:1 112:1 125:2 138:1 142:1 144:1 147:2 174:1 203:1 219:1 238:1 285:1 294:1 313:1 334:1 342:1 343:1 353:1 355:1 358:1 391:1 396:1 397:1 398:1 400:1 405:1 408:1 410:1 412:1 413:1 416:1 417:1 418:1 425:1 427:1 429:1 432:1 433:1 434:1 435:1 436:1 437:1 466:1 467:1 471:1 472:1 475:1 542:1 635:1 666:1 713:1 830:1 # récepteur facteur croissance nerf
8:1 15:1 16:1 17:1 18:1 28:1 30:1 36:1 41:1 44:1 73:1 74:1 80:1 89:1 117:1 171:1 183:1 203:1 211:1 239:1 299:1 414:1 463:1 508:1 521:1 534:1 544:1 545:1 742:1 778:1 871:1 892:1 896:1 929:1 961:1 # tgp augmentée transitoire
2:2 7:1 18:1 30:1 32:1 37:1 40:1 74:1 99:1 106:1 201:1 205:1 240:1 272:1 369:1 420:1 477:1 537:1 657:1 916:1 938:1 972:1 # astrocytome de grade 1
2:2 7:1 18:1 30:1 32:1 37:1 40:1 74:1 99:1 106:1 191:1 201:1 205:1 240:1 272:1 369:1 420:1 477:1 537:1 657:1 916:1 938:1 972:1 # astrocytome de grade iv
3:1 5:1 18:1 21:1 26:1 28:1 41:1 44:1 45:1 47:1 59:1 70:1 81:1 102:1 142:1 201:1 202:1 263:1 264:1 304:1 389:1 415:1 447:1 457:1 477:1 510:1 544:1 618:1 668:1 946:1 999:1 # bactéries à gram positif
1:2 14:1 18:1 29:1 34:1 36:1 49:1 64:1 66:1 69:1 86:1 97:1 100:1 102:1 107:1 162:1 201:1 366:1 452:1 453:1 477:1 533:1 716:1 828:1 # gramicidine linéaire
2:1 7:1 8:1 18:2 30:1 35:1 58:1 63:1 72:1 82:1 118:1 121:1 170:1 201:1 205:1 214:1 239:1 441:1 477:1 607:1 631:1 677:1 759:1 777:1 833:1 841:1 # chlorhydrate de granisétron
3:1 12:1 14:1 15:1 23:1 24:1 33:1 40:1 48:1 50:1 64:1 69:1 78:1 98:1 104:1 121:1 131:1 141:1 148:1 159:1 188:1 197:1 237:1 291:1 312:1 321:1 372:1 455:1 508:1 522:1 592:1 609:1 710:1 758:1 853:1 976:1 # rer (réticulum endoplasmique rugueux)
3:1 4:1 8:1 11:1 13:1 18:2 19:1 48:1 51:1 70:1 71:1 76:1 82:1 84:1 98:1 99:1 117:1 149:1 150:1 158:1 201:1 239:1 240:1 244:2 272:1 295:1 318:1 407:1 477:1 537:1 538:1 657:1 699:1 883:1 909:1 916:1 918:1 # numération granulocytaire élevée
8:1 11:1 18:1 21:1 23:1 48:1 64:1 82:1 99:1 163:1 167:1 201:1 225:1 239:1 240:1 244:1 272:1 403:1 423:1 451:1 477:1 537:1 652:1 657:1 883:1 916:1 # leucémie granulocytaire
4:1 8:1 14:1 17:1 18:1 34:2 36:1 37:1 48:2 65:1 82:1 86:1 87:1 88:1 100:1 107:1 123:1 201:1 239:1 244:1 449:1 477:1 494:1 519:1 599:1 736:1 821:1 883:1 907:1 925:1 # granulome pulmonaire sai
8:2 17:1 18:1 27:1 37:1 48:1 82:1 123:1 131:1 162:1 201:1 226:1 239:1 244:1 477:1 725:1 883:1 950:1 # granulome cutané
2:1 8:1 14:1 17:1 18:1 20:1 37:1 48:1 82:1 119:1 123:1 200:1 201:1 226:1 239:1 244:1 387:1 477:1 702:1 883:1 # granulome de suture
5:1 8:1 17:1 18:1 37:1 48:1 82:1 123:1 201:1 239:1 244:1 477:1 842:1 883:1 # granulomes
22:1 26:1 54:1 58:1 996:1 # prise
5:1 7:1 12:1 22:2 24:1 35:1 47:1 50:1 60:1 72:1 92:1 109:2 117:1 201:1 448:1 487:1 527:1 604:2 656:1 913:1 # chorée due à la grossesse
18:1 33:1 77:1 118:1 124:1 134:1 201:1 328:1 329:1 473:1 477:1 518:1 529:1 804:1 807:1 832:1 # hypergravité
2:1 5:3 7:1 9:1 12:1 17:1 22:1 24:1 25:1 26:1 37:1 46:1 58:1 104:1 123:1 133:1 145:1 148:1 164:1 170:1 198:1 201:1 230:1 234:1 235:1 251:1 323:1 344:1 372:1 390:1 395:1 460:1 479:1 482:1 487:1 489:1 492:1 496:1 497:1 500:1 502:1 503:1 505:1 506:1 507:1 509:1 661:1 996:1 # spg (syndrome des plaquettes grises)
1:1 2:2 6:1 7:2 8:2 9:2 16:1 20:2 23:2 29:1 41:1 45:1 50:1 52:1 54:1 55:2 58:1 59:1 61:1 68:2 87:1 90:1 94:1 101:1 109:1 112:1 113:1 115:1 120:1 125:2 129:1 136:1 138:1 142:1 144:1 147:2 153:1 155:1 160:1 165:1 166:1 174:1 175:1 177:1 178:1 179:1 180:1 181:1 182:1 184:1 187:1 190:1 193:1 195:1 203:1 216:1 219:1 238:1 266:1 285:1 294:1 313:1 334:1 342:1 343:1 353:1 355:1 358:1 391:1 396:1 397:1 398:1 400:1 405:1 408:1 410:1 412:1 413:1 416:1 417:1 418:1 425:1 427:1 429:1 432:1 433:1 434:1 435:1 436:1 437:1 450:1 466:1 467:1 471:1 472:1 475:1 542:1 637:1 666:1 713:1 751:1 830:1 923:1 # protéine-10 liant un récepteur de facteur de croissance
2:1 8:1 14:1 18:1 28:1 30:1 35:1 42:1 44:1 47:1 48:1 73:1 74:1 81:1 116:2 145:1 183:1 239:1 261:1 299:1 389:1 463:1 486:1 510:1 519:1 521:1 534:1 544:1 585:1 598:1 821:1 824:1 893:1 990:1 999:1 # transposition de l'artère aorto-pulmonaire
1:1 2:1 3:2 5:1 6:2 7:2 13:1 23:1 30:1 41:1 45:1 52:1 53:1 54:1 59:1 61:1 78:1 84:1 93:1 94:1 103:1 115:1 129:1 133:1 136:1 142:1 153:1 155:1 160:1 165:1 166:1 169:1 175:1 177:1 178:1 179:1 180:1 181:1 182:1 184:1 187:1 190:1 191:1 192:1 193:1 195:1 205:1 226:1 266:1 300:1 311:1 422:1 444:1 570:1 613:1 637:1 719:1 751:1 820:1 838:1 # protéine-3 d'activation des neutrophiles
1:1 2:1 9:1 13:1 14:1 16:1 24:1 25:1 33:1 38:1 46:1 49:1 54:1 57:1 62:1 77:1 110:1 113:1 134:2 149:1 151:1 224:2 262:1 316:1 411:1 431:1 529:1 572:1 709:1 734:1 846:1 # lèpre de type intermédiaire atypique
7:1 14:1 30:1 32:1 39:1 74:1 77:1 91:1 99:2 112:1 138:1 201:1 238:1 369:1 480:1 499:1 # streptococcus groupe b
2:1 14:1 18:1 30:1 32:1 74:1 77:1 112:1 134:1 138:1 176:1 201:1 224:1 238:1 369:1 477:1 529:1 # streptogramines de type b
5:1 11:1 15:1 22:1 26:1 42:1 73:1 79:1 154:1 157:1 161:1 194:1 222:1 277:1 303:1 377:1 557:1 693:1 769:1 827:1 934:1 # ensembles appariés
7:1 9:1 13:1 20:1 23:1 30:1 31:1 37:1 50:1 55:1 61:1 68:1 74:1 78:1 101:1 105:1 112:1 125:1 138:1 147:1 205:1 219:1 238:1 254:1 294:1 311:1 334:1 342:1 343:1 391:1 396:1 397:1 398:1 400:1 405:1 408:1 410:1 412:1 413:1 416:1 417:1 418:1 429:1 432:1 433:1 434:1 435:1 437:1 464:1 513:1 719:1 # récepteur somatotropine
24:1 25:1 26:1 33:1 38:1 39:1 45:1 46:1 57:1 60:1 62:1 70:1 75:1 85:1 121:1 172:1 207:1 210:1 217:1 225:1 264:1 317:1 774:1 819:1 865:1 949:1 960:1 # éther glycérique du gaïacol
1:1 2:2 3:1 6:1 8:1 52:1 61:1 63:1 97:1 163:1 208:1 215:1 244:1 281:1 291:1 566:1 841:1 866:1 928:1 977:1 # nucléotide de guanine
1:1 6:1 8:1 13:1 22:1 39:1 43:1 44:1 47:3 49:1 52:1 53:2 92:1 96:1 145:1 163:1 212:1 232:1 243:1 249:1 291:1 337:1 389:1 530:1 531:1 587:1 685:1 694:1 701:1 726:1 728:1 737:1 741:1 927:1 977:1 993:1 # guanosine diphosphate fucose
5:1 22:1 40:1 79:1 143:1 487:1 # gtpases
28:1 33:1 39:1 55:1 78:1 85:1 151:1 210:1 252:1 698:1 # cercopithecus
1:1 4:1 39:1 117:1 162:1 266:1 291:1 292:1 298:1 690:1 # guinée-conakry
1:1 2:1 24:1 25:1 29:1 38:1 46:1 50:1 57:1 58:1 62:1 117:1 162:1 173:1 209:1 222:1 266:1 275:1 291:1 292:1 519:1 564:1 845:1 967:1 # république de guinée-bissau
1:1 10:1 11:1 12:1 21:1 40:1 44:1 78:1 81:1 108:1 118:1 128:2 130:1 134:1 148:1 191:1 192:1 312:1 372:1 470:1 473:1 758:1 803:1 898:1 956:1 # hypoplasie gingivale
3:1 5:2 13:1 22:1 26:1 27:1 32:1 58:1 67:1 84:1 114:1 144:1 191:1 291:1 341:1 487:1 490:1 570:1 686:1 959:1 996:1 # crises gustatives
1:1 43:1 49:1 63:1 231:1 273:1 421:1 667:1 # gymnodinium
7:1 36:1 67:1 124:1 159:1 306:1 346:1 350:1 440:1 442:1 484:1 539:1 563:1 # gyrovirus
1:1 4:1 12:1 14:1 34:1 36:2 39:1 48:1 66:2 75:1 86:1 100:1 107:1 130:1 141:1 229:1 248:1 252:1 274:1 286:1 291:1 298:1 331:1 349:1 362:1 368:1 606:1 956:1 # circonvolution cingulaire
3:1 5:1 6:1 8:1 16:1 25:1 38:1 43:1 57:1 63:1 111:2 120:1 122:1 152:1 176:1 253:1 260:1 289:1 302:1 354:1 356:1 365:1 382:1 558:1 561:1 591:1 670:1 680:1 749:1 859:1 # antigènes xénogéniques
9:1 20:1 23:1 50:1 55:1 68:1 101:1 112:1 125:1 138:1 147:1 219:1 238:1 294:1 334:1 342:1 343:1 391:1 396:1 397:1 398:1 400:1 405:1 408:1 410:1 412:1 413:1 416:1 417:1 418:1 429:1 432:1 433:1 434:1 435:1 437:1 # récepteur h2
8:1 10:1 12:1 21:1 31:2 33:1 49:1 96:1 106:1 110:1 126:1 290:1 310:1 345:1 361:1 376:1 456:1 572:1 586:1 596:1 621:1 624:1 632:1 633:1 642:1 644:1 645:1 647:1 654:1 # maladie d'habermann
1:1 45:1 64:1 65:1 72:1 96:1 154:1 210:1 233:1 258:1 787:1 # hachemina
13:1 31:1 35:1 74:1 78:1 81:1 132:1 167:1 254:1 359:1 464:1 515:1 763:1 783:1 # hématoporphyrine ix
1:2 3:1 6:1 8:1 21:2 23:1 29:1 52:1 59:1 64:1 67:1 127:1 162:1 167:1 169:1 218:1 220:1 259:1 314:1 318:1 364:1 366:1 388:1 401:1 423:1 443:1 451:1 523:1 536:1 553:1 559:1 560:1 567:1 573:1 582:1 589:1 652:1 747:1 772:1 950:1 # anémie infectieuse féline
3:1 4:1 10:1 19:1 49:1 51:1 71:1 73:1 75:1 76:1 88:1 105:1 113:1 132:1 141:1 167:1 226:1 231:1 338:1 515:1 543:1 723:1 734:1 744:1 867:1 880:1 # solutions d'hémodialyse
4:1 7:1 9:1 10:1 11:1 20:1 23:1 27:1 28:1 30:1 39:1 45:1 59:1 60:1 63:1 68:1 91:1 111:1 125:1 130:1 142:1 147:1 174:1 205:1 222:1 260:1 275:1 293:1 298:1 302:1 313:1 315:1 355:1 358:1 377:1 382:1 409:1 425:1 427:1 436:1 466:1 467:1 471:1 472:1 475:1 499:1 564:1 614:1 620:1 627:1 638:1 648:1 663:1 671:1 673:1 674:1 676:1 679:1 689:1 749:1 856:1 872:1 876:1 900:1 941:1 1001:1# trouble congénital du facteur ix
15:1 28:1 66:1 69:1 156:1 242:1 428:1 806:1 828:1 953:1 # déficit en fxi
7:1 13:1 29:1 38:1 42:1 53:1 78:2 79:1 85:2 88:1 93:1 103:1 116:1 132:1 167:1 265:1 300:1 311:1 367:1 392:1 444:1 486:1 515:1 535:1 574:1 602:1 691:1 731:1 744:1 764:1 780:1 838:1 845:1 867:1 # arthropathie hémophilique
9:1 33:1 39:1 45:1 53:1 59:1 78:1 88:1 93:1 96:1 103:1 141:1 142:1 154:1 257:1 263:1 300:1 313:1 317:1 326:1 358:1 431:1 444:1 775:1 838:1 946:1 # mycobacterium haemophilum
10:1 13:1 31:1 41:1 50:1 70:1 74:1 78:1 81:1 117:1 132:1 167:1 254:1 304:1 373:1 464:1 515:1 612:1 987:1 # hématopoïèse altérée
18:1 31:1 35:1 88:1 102:1 128:1 139:1 287:1 332:1 639:1 708:1 912:1 957:1 983:1 # mammorragie
2:1 7:1 35:1 88:1 97:1 154:1 203:1 210:1 281:1 332:1 708:1 957:1 # hemorroides
22:1 27:1 32:1 40:1 47:1 88:1 132:1 143:1 167:1 341:1 476:1 515:1 640:1 744:1 867:1 # hémostase
4:1 8:1 9:1 10:1 15:1 20:1 23:1 27:1 28:2 31:1 39:1 45:1 59:1 63:1 66:1 68:1 69:1 96:1 111:1 125:1 130:1 139:1 142:1 147:1 154:1 156:1 174:1 199:1 242:1 260:1 293:1 298:1 302:1 313:1 315:1 355:1 358:1 382:1 409:1 425:1 427:1 436:1 466:1 467:1 471:1 472:1 475:1 689:1 749:1 757:1 806:1 828:1 856:1 872:1 876:1 900:1 941:1 953:1 1001:1# déficit congénital en facteur hageman
2:1 5:1 18:1 23:1 42:1 45:1 72:2 96:1 114:1 133:1 139:1 197:1 199:1 210:1 332:1 445:1 757:1 787:1 901:1 976:1 # arrachage des cheveux
1:1 42:1 56:1 81:1 90:1 93:1 162:1 203:1 267:1 495:1 # poil incarné
8:1 13:1 18:1 73:1 81:1 87:1 93:1 203:1 271:1 295:1 299:1 666:1 947:1 # rats sans poils
2:1 7:1 15:1 17:1 37:1 60:1 72:1 96:1 104:1 123:1 170:1 198:1 210:1 230:1 235:1 251:1 323:1 344:1 390:1 395:1 460:1 479:1 482:1 489:1 492:1 496:1 497:1 500:1 502:1 503:1 505:1 506:1 507:1 509:1 690:1 787:1 # syndrome de hajdu-cheney
4:1 5:1 7:1 10:1 11:1 14:1 19:1 31:1 35:1 43:1 44:1 51:1 53:1 54:1 55:1 96:1 99:1 108:1 109:1 110:1 118:1 126:1 138:1 170:1 196:1 212:1 251:1 256:1 290:1 294:1 330:1 363:1 381:1 399:1 441:1 554:1 590:1 597:1 607:1 615:1 631:1 656:1 677:1 683:1 738:1 822:1 919:1 933:1 972:1 982:1 # hydrocephalie a pression normale
10:2 25:1 45:1 58:1 67:1 83:1 96:1 141:1 192:1 197:1 291:1 292:1 404:1 790:1 942:1 # hallux valgus (acquis)
1:1 9:1 10:2 29:1 33:1 42:1 45:1 59:1 65:1 82:1 87:1 96:1 98:1 142:1 159:1 233:1 246:1 257:1 263:1 313:1 358:1 366:1 431:1 790:1 944:1 946:1 # halobacterium salinarum
4:1 10:1 74:1 82:1 96:1 164:1 176:1 199:1 790:1 917:1 # halogeton
4:1 10:1 37:1 40:1 65:1 82:1 88:1 96:1 383:1 494:1 599:1 790:1 # halomonas
5:2 8:1 9:1 10:1 11:1 12:1 16:1 53:1 78:1 82:1 93:1 96:1 103:1 120:1 148:1 157:1 234:1 262:1 300:1 372:1 444:1 547:1 790:1 838:1 844:1 954:1 # plantes halophiles
7:2 10:1 35:1 37:1 54:1 61:1 72:1 78:2 82:1 88:1 92:1 94:1 96:1 115:1 136:1 188:1 231:1 235:1 265:1 392:1 790:1 833:1 839:1 868:1 932:1 966:1 995:1 # chromoprotéine halorhodopsine
3:3 8:2 10:1 16:2 28:1 35:1 39:1 44:1 47:1 61:1 69:1 81:1 82:1 96:1 120:2 202:1 253:2 305:1 356:2 359:1 389:1 415:1 455:1 510:1 541:1 544:1 618:1 783:1 790:1 852:1 999:1 # anticorps anti-halothane positifs
2:1 3:1 14:1 21:1 22:1 33:1 35:1 43:1 58:1 66:1 105:1 164:1 203:1 252:1 598:1 730:1 990:1 # noisetier de sorcière
3:1 4:3 9:1 13:1 14:1 15:1 19:1 42:1 51:1 60:2 71:1 76:1 82:1 84:1 95:1 104:1 130:1 150:1 158:1 164:1 188:1 207:1 332:1 609:1 689:1 # elongation du tendon du jarret
1:1 2:3 4:2 9:1 12:1 14:1 20:1 28:1 31:1 34:1 43:2 44:1 50:3 54:2 58:2 66:2 101:2 141:1 168:1 186:1 201:1 214:2 216:1 219:2 387:1 544:1 552:2 588:2 593:2 777:2 915:2 # brûlure de degré non précisé d'un site non précisé de la main
1:1 18:1 31:1 34:1 40:1 101:1 117:1 144:1 214:1 770:1 # main écrasée
1:1 2:1 3:1 4:1 12:1 13:1 18:1 19:1 25:1 30:1 31:2 34:1 38:1 44:1 51:1 57:1 73:1 80:1 84:1 98:1 161:1 183:1 204:1 208:1 221:1 254:1 330:1 338:1 399:1 469:1 528:1 543:1 706:1 729:1 978:1 # lésions traumatiques de la main
1:1 2:1 5:1 12:1 14:1 31:1 32:1 34:1 42:1 44:1 79:1 85:1 132:1 161:1 196:1 277:1 308:1 469:1 922:1 # paresthésie de la main
1:1 2:1 5:1 11:1 14:1 15:1 17:1 30:1 31:1 34:1 73:1 133:1 154:2 171:1 222:1 303:1 377:1 393:1 478:1 801:1 934:1 # tremblement des mains
1:1 2:1 5:1 8:1 10:1 15:1 16:1 29:1 97:1 120:1 133:1 174:1 192:1 220:1 246:1 271:1 281:1 474:1 # enfants invalides
8:1 49:1 56:1 69:1 96:1 104:1 194:1 322:1 784:1 # handicap
1:1 2:1 5:2 11:1 22:1 31:1 34:2 73:1 109:1 133:1 157:1 174:1 222:1 278:1 377:1 604:1 656:1 801:1 # faiblesse des mains
1:1 3:1 4:1 8:1 16:1 19:1 27:1 36:1 51:1 59:1 67:1 71:1 73:1 76:1 96:1 120:1 124:1 127:1 159:1 169:1 218:1 220:1 259:1 270:1 276:1 306:1 314:1 328:1 338:1 346:1 350:1 364:1 388:1 401:1 440:1 442:1 443:1 461:1 481:1 484:1 516:1 520:1 523:1 536:1 540:1 543:1 553:1 559:1 560:1 573:1 582:1 589:1 651:1 655:1 659:1 660:1 723:1 # infections à hantavirus
7:1 8:2 17:1 31:1 37:1 95:1 104:1 123:1 130:1 170:1 198:1 199:1 230:1 235:1 251:1 323:1 344:1 390:1 395:1 424:1 460:1 479:1 482:1 489:1 492:1 496:1 497:1 500:1 502:1 503:1 505:1 506:1 507:1 509:1 821:1 # syndrome d'angelman
5:1 6:1 96:1 112:1 152:1 194:1 289:1 354:1 824:1 # haptènes
74:1 82:1 96:1 112:1 176:1 194:1 209:1 217:1 257:1 944:1 958:1 # haptoglobines
20:1 91:1 105:1 360:1 799:1 # sourds
4:1 7:1 19:1 30:1 37:1 49:1 51:1 97:1 205:1 209:1 235:1 303:1 716:1 951:1 # trombidions
2:2 7:2 8:1 9:1 12:1 20:1 23:1 32:1 40:1 45:1 55:1 58:1 59:1 68:1 77:1 87:1 90:1 109:1 125:1 134:1 142:1 144:1 147:1 174:1 186:1 203:1 222:1 224:1 242:1 257:1 278:1 285:1 312:1 313:1 353:1 355:1 358:1 420:1 425:1 427:1 436:1 466:1 467:1 471:1 472:1 475:1 529:1 542:1 666:1 713:1 830:1 # facteur de croissance fibroblastique de type 2
1:1 4:1 6:1 7:2 32:1 39:1 41:1 52:1 54:2 60:1 61:2 74:1 90:1 94:2 115:2 129:1 136:2 153:1 155:1 160:1 165:1 166:1 175:1 177:1 178:1 179:1 180:1 181:1 182:1 184:1 187:1 190:1 193:1 195:1 261:1 450:1 782:1 988:1 # protéine du proto-oncogène hst-1
2:1 18:2 35:1 64:1 70:1 72:1 79:1 82:1 93:1 102:1 118:1 170:1 194:1 407:1 441:1 452:1 538:1 607:1 631:1 677:1 759:1 833:1 # chlorhydrate de vérapamil
39:1 539:1 # hcov-nl63
2:1 5:2 7:1 10:1 11:1 29:1 32:1 41:1 53:1 70:1 72:1 75:1 81:1 92:1 96:1 133:1 157:1 212:1 232:1 304:1 308:1 493:1 527:1 556:1 650:1 662:1 739:1 746:1 851:1 858:1 878:1 964:1 # cholestérol des alpha-lipoprotéines
5:1 7:1 11:1 15:1 16:1 17:1 32:1 41:2 70:1 72:1 75:1 80:1 89:1 92:1 157:1 171:1 211:1 304:1 308:1 414:1 508:1 527:1 545:1 650:1 662:1 742:1 778:1 871:1 892:1 896:1 929:1 964:1 # cholestérol hdl augmenté
6:1 10:1 53:1 72:1 92:1 96:1 117:1 173:1 176:1 198:1 208:1 212:1 225:1 289:1 305:1 317:1 354:1 365:1 527:1 558:1 670:1 790:1 975:1 # céphalée psychogène
8:1 10:1 18:1 28:1 30:1 36:1 44:1 53:1 73:1 74:1 96:1 117:1 173:1 183:1 203:1 208:1 212:1 225:1 239:1 299:1 463:1 521:1 534:1 544:1 790:1 961:1 975:1 # céphalée transitoire
9:1 10:1 33:1 53:1 60:1 96:1 114:1 116:1 117:1 173:1 208:1 212:1 225:1 268:1 610:1 665:1 790:1 869:1 975:1 # céphalée du vertex
2:1 5:1 7:1 11:1 12:1 13:2 26:1 30:2 56:1 58:1 66:1 69:1 87:1 91:1 157:1 205:1 222:1 275:1 297:1 322:1 377:1 499:1 564:1 614:1 620:1 627:1 638:1 648:1 663:1 671:1 673:1 674:1 676:1 679:1 717:1 996:1 # troubles de la cicatrisation
2:1 3:1 4:1 5:1 7:1 11:1 19:1 28:1 30:1 49:1 51:1 71:1 76:1 80:1 91:1 157:1 205:1 222:1 275:1 377:1 415:1 499:1 564:1 614:1 620:1 627:1 638:1 648:1 663:1 671:1 673:1 674:1 676:1 679:1 962:1 # troubles de l'audition
13:1 17:1 20:1 23:1 25:1 26:1 28:1 30:1 39:1 60:1 68:1 159:1 186:1 292:1 297:1 385:1 711:1 977:1 # quatrième bruit du coeur
5:1 24:1 25:1 28:1 42:1 46:1 49:1 56:1 113:1 159:1 186:1 228:1 267:1 271:1 280:1 292:1 360:1 734:1 735:1 779:1 973:1 # bruits cardiaques
13:2 26:2 30:2 35:1 39:1 113:2 119:1 297:2 541:1 # cor triatriatum
10:1 11:1 12:1 15:1 16:1 17:1 20:1 22:1 23:1 58:1 68:1 72:1 89:1 96:1 108:1 138:1 154:1 171:1 211:1 292:1 393:1 403:1 478:1 504:1 519:1 790:1 901:1 # epuisement dû à la chaleur
2:2 3:1 4:1 13:1 15:1 19:1 20:2 22:1 23:1 51:1 68:1 71:1 73:1 76:1 82:1 84:1 87:1 91:1 150:1 158:1 360:1 557:1 882:1 # sensation de lourdeur
1:1 3:1 10:1 13:1 16:1 20:1 27:1 56:1 69:1 74:1 82:1 84:1 91:1 121:1 149:1 216:1 269:1 293:1 316:1 322:1 360:1 428:1 684:1 697:1 717:1 895:1 # intoxication à un métal lourd
2:2 11:1 19:1 31:1 37:1 48:1 97:1 128:1 203:1 210:1 281:1 282:1 513:1 519:1 785:1 # hedeoma pulegioides
3:1 58:1 61:1 210:1 653:1 675:1 785:1 # hedyotis
5:1 14:1 32:1 33:1 77:1 85:1 118:1 134:1 196:1 210:1 308:1 329:1 473:1 529:1 804:1 807:1 832:1 # hyperesthesie
1:1 2:1 35:1 39:1 210:1 279:1 305:1 359:1 541:1 783:1 881:1 # corps de heinz
1:2 2:1 12:1 14:2 29:1 31:1 34:2 36:1 48:1 55:1 83:1 86:1 95:1 98:1 100:1 107:1 117:1 122:1 141:1 162:1 223:1 229:1 248:1 274:1 279:1 286:1 331:1 336:1 349:1 368:1 404:1 465:1 511:1 512:1 549:1 577:1 578:1 579:1 583:1 584:1 611:1 797:1 881:1 886:1 978:1 # lignée cellulaire de rein humain 293
5:1 14:1 22:1 29:1 40:1 56:1 69:1 95:1 127:1 143:1 210:1 322:1 487:1 # recq helicases
26:1 35:1 45:1 56:1 82:2 102:1 135:1 255:2 257:1 263:1 944:1 946:1 # campylobacter pylori
10:1 12:1 15:1 16:1 26:1 27:1 29:1 30:1 39:1 42:1 45:1 48:1 49:1 56:1 69:2 72:1 89:1 114:1 118:1 131:1 132:1 229:1 236:1 237:1 267:1 297:1 317:1 318:1 360:1 373:1 406:1 459:1 491:1 522:1 569:1 592:1 603:1 735:1 779:1 816:1 852:1 973:1 985:1 # tachycardie ventriculaire hélicoïdale
2:1 3:1 14:1 35:1 83:1 95:1 97:1 121:1 208:1 210:1 223:1 281:1 307:1 710:1 740:1 747:1 928:1 # hellébore fétide
3:1 31:1 132:1 139:1 141:1 167:1 217:1 226:1 515:1 # hémagglutinines
8:1 18:1 19:1 35:1 37:1 72:1 92:1 128:1 130:1 239:1 424:1 527:1 803:1 913:1 945:1 # chorangiome
2:1 8:1 9:1 12:1 13:1 17:1 18:1 19:1 31:1 37:1 123:1 128:1 130:1 132:1 167:1 283:1 295:1 424:1 515:1 803:1 # hémangiome de la rate
1:1 8:1 10:1 15:1 19:1 29:1 31:2 126:1 128:1 130:1 132:1 167:1 246:1 366:1 385:1 424:1 498:1 515:1 803:1 # hémangioendothéliome malin
7:1 10:1 11:2 13:1 27:1 31:1 61:1 74:1 99:1 108:1 115:1 132:1 144:1 167:1 189:1 254:1 293:1 464:1 515:1 619:1 830:1 # hématocèle scrotale
2:1 13:1 14:1 17:1 31:1 34:1 36:1 37:1 74:1 86:1 100:1 107:1 123:1 132:1 167:1 192:1 254:1 464:1 515:1 539:1 938:1 # hématome de l'ovaire
3:1 13:2 17:1 18:1 25:1 30:1 31:2 37:1 38:1 57:1 74:1 80:1 84:1 98:1 123:1 132:1 167:1 183:1 204:1 221:1 254:2 464:1 515:1 528:1 706:1 729:1 938:1 978:1 # hématome traumatique
13:1 30:1 31:1 37:1 74:1 121:1 132:1 149:1 167:1 254:1 464:1 515:1 697:1 938:1 # hématométrie
15:1 17:1 154:1 199:1 210:1 269:1 393:1 682:1 789:1 911:1 # hemeoxygenase-1
7:1 10:1 56:1 70:1 83:1 99:1 132:1 149:1 167:1 515:1 551:1 662:1 864:1 942:1 972:1 # hémérocalle
8:1 34:1 43:1 64:1 78:1 87:1 132:1 167:1 305:1 337:1 423:1 449:1 515:1 550:1 # hémi-anopsie sai
4:1 8:1 10:1 16:1 26:1 27:1 35:1 43:1 44:1 64:1 78:1 92:1 113:1 132:1 167:1 293:1 305:1 337:1 423:1 515:1 540:1 913:1 997:1 # hémianopsie horizontale
10:1 29:1 58:1 64:1 83:1 132:1 167:1 263:1 278:1 423:1 515:1 942:1 # hémiballisme
2:1 7:1 17:1 37:1 64:1 88:1 104:1 123:1 132:1 167:1 170:1 198:1 230:1 235:1 251:1 323:1 344:1 385:1 390:1 395:1 423:1 460:1 479:1 482:1 489:1 492:1 496:1 497:1 500:1 502:1 503:1 505:1 506:1 507:1 509:1 515:1 # syndrome de l'hémi-moelle
21:1 25:1 38:1 40:1 49:1 57:1 64:1 79:1 88:1 128:1 132:1 145:1 148:1 167:1 208:1 231:1 232:1 321:1 423:1 468:1 515:1 601:1 # hémiplégie spasmodique
21:1 29:1 88:1 93:1 132:1 167:1 209:1 257:1 515:1 574:1 744:1 753:1 867:1 # hémobilie
53:1 78:1 88:1 96:1 99:1 132:1 139:1 167:1 212:1 300:1 438:1 515:1 744:1 867:1 # hémophagocytose
1:1 82:1 88:1 132:1 167:1 176:1 209:1 217:1 257:1 515:1 744:1 867:1 944:1 958:1 # hémoglobinose h
1:1 10:1 11:1 31:1 35:1 43:1 82:1 88:1 108:1 110:1 126:1 132:1 167:1 176:1 209:1 217:1 256:1 257:1 290:1 363:1 381:1 515:1 554:1 597:1 615:1 683:1 738:1 744:1 822:1 867:1 944:1 958:1 982:1 # hémoglobine s normale
1:1 3:1 7:1 32:1 38:1 42:1 79:1 82:1 88:1 132:1 167:1 176:1 204:1 206:1 209:1 217:1 257:1 269:1 277:1 386:1 515:1 600:1 682:1 744:1 789:1 867:1 944:1 958:1 # hémoglobinurie paroxystique
1:1 18:1 24:1 34:1 42:1 53:1 78:1 79:1 88:1 93:1 96:1 103:1 141:2 154:1 220:1 277:1 300:1 314:1 444:1 695:1 766:1 775:1 838:1 # haemophilus parainfluenzae
13:1 17:1 31:1 32:1 74:1 78:1 81:1 132:1 167:1 198:1 206:1 254:1 373:1 464:1 515:1 600:1 711:1 824:1 # système hématopoïétique
10:1 11:1 18:1 21:1 27:1 34:1 35:1 87:1 88:1 108:1 128:1 132:1 139:1 164:1 167:1 247:1 293:1 332:1 385:1 449:1 515:1 601:1 619:1 639:1 708:1 744:1 867:1 912:1 957:1 # hémorragie foetale sai
18:1 21:1 35:1 58:1 60:1 63:1 88:1 111:1 128:1 132:1 139:1 167:1 302:1 324:1 332:1 515:1 601:1 639:1 708:1 744:1 867:1 912:1 957:1 # hémorragie du pénis
3:1 7:1 13:1 18:1 21:1 25:1 27:1 32:1 35:1 38:1 47:1 54:1 57:1 84:1 88:1 94:1 128:1 132:1 139:1 167:1 204:1 221:1 332:1 341:1 448:1 476:1 490:1 515:1 601:1 639:1 706:1 708:1 729:1 744:1 867:1 912:1 957:1 959:1 # hémorragie prostatique
1:2 3:1 5:1 9:1 10:1 16:1 18:1 21:1 32:1 35:1 65:1 88:1 128:1 132:1 139:1 167:1 233:1 234:1 262:1 308:1 316:1 320:1 332:1 386:1 439:1 515:1 601:1 639:1 708:1 709:1 744:1 754:1 867:1 891:1 912:1 957:1 # hémorragie intestinale
4:1 18:1 21:1 35:1 43:2 50:1 54:1 58:1 60:1 66:1 80:1 88:1 91:1 101:1 114:1 117:1 128:1 132:1 139:1 162:1 167:1 214:1 219:1 332:1 379:1 515:1 552:1 588:1 593:1 601:1 639:1 708:1 744:1 777:1 808:1 867:1 912:1 915:1 957:1 # hémorragie du nouveau-né non précisée
18:2 20:2 35:1 38:1 88:1 128:1 132:1 139:1 167:1 332:1 359:1 515:1 519:2 639:1 708:1 727:1 744:1 867:1 912:1 957:1 # purpura hémorragique
7:1 10:1 11:1 18:1 21:1 27:1 35:1 61:1 88:1 108:1 115:1 128:1 132:1 139:1 144:1 167:1 189:1 293:1 332:1 515:1 601:1 619:1 639:1 708:1 744:1 830:1 867:1 912:1 957:1 # hémorragie scrotale
10:1 11:1 18:2 20:1 21:1 35:1 50:1 85:1 88:1 108:1 121:1 128:1 132:1 139:1 167:1 265:1 332:1 347:1 515:1 601:1 639:1 708:1 731:1 744:1 818:1 853:1 867:1 912:1 957:1 # hémorragie uréthrale
3:1 18:1 21:1 22:1 35:1 38:1 64:1 69:1 88:1 112:1 128:1 132:1 138:1 139:1 167:2 225:1 238:1 332:1 423:1 451:1 455:1 515:1 626:1 639:1 652:1 708:1 727:1 744:1 867:1 912:1 957:1 # septicémie hémorragique
18:1 35:1 38:1 72:1 88:1 92:1 99:1 128:1 132:1 139:1 167:1 332:1 515:1 527:1 639:1 708:1 727:1 744:1 867:1 912:1 957:1 # choc hémorragique
3:1 13:1 15:1 16:1 27:1 32:1 38:1 47:1 84:1 88:1 89:1 132:1 139:1 167:1 199:1 204:1 271:1 341:1 474:1 476:1 490:1 515:1 706:1 744:1 757:1 826:1 867:1 911:1 959:1 # agents hémostatiques
1:1 2:1 3:1 5:1 7:1 9:1 12:1 22:1 27:1 28:1 32:1 34:1 36:1 48:1 49:1 50:1 70:2 77:1 85:1 100:1 114:1 127:1 132:1 134:1 163:1 172:1 206:1 215:1 222:1 224:1 234:1 236:1 244:1 245:1 257:1 265:1 272:1 308:1 325:1 328:1 392:1 409:1 411:1 426:1 439:1 529:1 571:1 612:1 617:1 731:1 754:1 786:1 846:1 987:1 # cda type ii (multinucléarité érythroblastique héréditaire avec test de lyse)
12:1 14:1 29:1 34:1 36:1 48:1 55:1 83:1 86:1 95:1 100:1 107:1 117:1 122:1 138:1 141:1 162:1 210:1 223:1 229:1 248:1 274:1 286:1 331:1 336:1 349:1 368:1 404:1 465:1 511:1 512:1 549:1 577:1 578:1 579:1 583:1 584:1 611:1 797:1 # lignée cellulaire hepg2
1:1 6:1 19:1 52:1 64:1 72:1 103:1 146:1 215:1 309:1 525:1 562:1 634:1 # chimiokine cxcl4
3:2 4:1 10:1 11:1 13:1 19:1 24:2 25:2 33:1 38:2 46:2 57:2 59:1 62:2 71:1 79:1 83:1 84:1 90:1 128:1 132:1 169:1 173:1 204:1 206:1 221:1 227:1 247:1 270:1 335:1 367:1 518:1 653:1 706:1 727:1 729:1 771:1 782:1 788:1 802:1 942:1 981:1 # dysfonctionnement hépatique allergique
2:1 3:2 4:1 5:3 13:2 15:1 17:1 19:1 24:1 25:1 38:1 46:1 51:1 57:1 62:1 71:1 76:1 79:1 84:2 95:1 132:1 133:1 150:1 158:1 173:1 192:1 204:1 208:1 221:1 227:1 228:1 273:1 280:1 296:1 367:1 706:1 729:1 788:1 842:1 # elévation des enzymes hépatiques
20:1 26:1 47:1 59:1 74:1 159:1 163:1 200:1 605:1 636:1 897:1 # fructosurie
13:1 17:1 21:1 31:1 37:1 60:1 74:1 123:1 132:1 167:1 203:1 247:1 254:1 464:1 515:1 938:1 # hématome du foie
2:1 3:2 5:1 6:1 8:1 9:1 13:1 16:1 28:1 36:1 60:1 67:1 79:1 84:1 120:1 122:1 124:1 132:1 152:1 159:1 168:1 173:1 253:1 289:1 306:1 346:1 350:1 354:1 356:1 365:1 367:1 440:1 442:1 484:1 558:1 670:1 724:1 859:1 # antigènes du virus de l'hépatite a
3:1 4:1 7:1 9:1 10:1 11:1 13:1 18:1 24:1 25:1 28:1 36:1 38:1 46:1 57:1 62:1 63:1 72:1 79:1 84:1 108:1 124:1 132:1 168:1 173:1 265:1 306:1 339:1 347:1 367:1 392:1 501:1 561:1 591:1 625:1 724:1 818:1 839:1 932:1 # hépatite virale b chronique
1:1 3:2 8:1 13:1 16:1 45:1 66:1 79:1 84:1 120:1 132:1 173:1 192:1 253:1 356:1 362:1 367:1 375:1 # vaccin antihépatite b
3:2 10:1 11:1 13:1 18:1 21:1 28:1 36:1 79:1 84:1 108:1 124:1 138:1 210:1 306:1 347:1 367:1 415:1 724:1 818:1 # hepatitie virale a
2:1 3:1 9:1 13:1 28:1 36:1 67:1 79:1 84:1 96:1 124:1 132:1 159:1 168:1 173:1 306:1 346:1 350:1 367:1 440:1 442:1 484:1 724:1 # vha (virus de l'hépatite a)
3:2 13:1 28:1 36:1 58:1 67:1 79:1 84:1 124:1 138:1 159:1 210:1 306:1 346:1 350:1 367:1 415:1 440:1 442:1 484:1 724:1 # hcv (hepatitis c virus)
1:1 3:1 8:1 10:1 11:1 13:1 16:1 18:1 29:1 31:1 35:1 43:1 66:1 74:1 79:1 93:1 108:1 110:1 122:1 126:1 132:1 173:1 189:1 194:1 201:1 209:1 253:1 256:1 257:1 290:1 316:1 337:1 362:1 363:1 367:1 381:1 464:1 477:1 554:1 574:1 597:1 615:1 683:1 738:1 822:1 859:1 968:1 982:1 # scintigraphie hépatobiliaire anormale
1:1 3:2 8:1 13:1 16:1 45:1 66:1 73:1 79:1 84:1 120:1 132:1 173:1 192:1 253:1 356:1 362:1 367:1 375:1 801:1 # vaccins antihépatite a
27:1 81:1 112:1 138:1 173:1 210:1 238:1 269:1 682:1 789:1 # époxyheptachlore
22:1 47:1 74:1 112:1 138:1 210:1 238:1 243:1 897:1 # heptose
2:1 3:1 5:1 8:1 9:1 12:1 13:1 16:1 18:1 19:1 22:1 40:1 42:1 50:1 54:1 71:1 79:1 84:1 120:1 143:1 148:1 150:1 173:1 234:1 262:1 263:1 277:1 295:1 372:1 547:1 588:1 699:1 766:1 844:1 909:1 # préparations à base de plantes
2:1 5:1 33:1 66:1 69:1 97:1 133:1 209:1 210:1 281:1 533:1 768:1 828:1 914:1 # herbicides
1:1 5:1 10:1 11:1 33:1 49:1 65:1 66:1 69:1 108:1 149:1 210:1 233:1 320:1 362:1 411:1 456:1 768:1 776:1 828:1 846:1 891:1 # herbes médicinales
2:1 7:2 13:2 15:1 16:1 31:1 33:1 41:1 45:1 70:1 78:1 79:1 85:1 89:1 110:1 144:1 231:1 254:1 290:1 304:1 311:1 367:1 535:1 545:1 572:1 602:1 662:1 691:1 764:1 778:1 780:1 830:1 # acrodermatite entéropathique
7:1 10:1 17:1 35:1 37:1 81:1 104:1 116:1 123:1 170:1 198:1 230:1 235:1 251:1 323:1 344:1 390:1 395:1 460:1 479:1 482:1 489:1 492:1 496:1 497:1 500:1 502:1 503:1 505:1 506:1 507:1 509:1 556:1 585:1 739:1 763:1 # syndrome d'alport
4:1 10:1 27:1 28:1 39:1 63:1 82:1 85:1 88:1 111:1 121:1 130:1 132:1 149:1 167:1 176:1 217:1 260:1 293:1 298:1 302:1 315:1 382:1 409:1 515:1 689:1 697:1 744:1 749:1 856:1 867:1 872:1 876:1 900:1 922:1 941:1 958:1 1001:1# méthémoglobinémie congénitale
10:1 12:1 21:1 28:1 29:1 31:1 33:1 49:1 106:1 126:1 210:1 345:1 361:1 376:1 580:1 586:1 596:1 621:1 624:1 632:1 633:1 642:1 644:1 645:1 647:1 654:1 # maladie d'herlitz
2:1 3:1 5:1 6:1 8:1 11:1 16:1 17:1 33:1 64:1 83:1 93:1 102:1 110:1 120:1 122:1 174:1 210:1 253:1 289:1 335:1 354:1 356:1 365:1 452:1 558:1 572:1 628:1 670:1 842:1 859:1 # famille de l'antigène hermes
10:1 11:1 13:1 21:1 27:1 33:1 49:1 63:1 103:1 108:1 113:1 210:1 293:1 495:1 594:1 619:1 809:1 # hernie hiatale/diaphragmatique
7:1 10:1 11:1 21:1 27:1 33:1 61:1 63:1 108:1 115:1 144:1 189:1 210:1 293:1 495:1 594:1 619:1 830:1 # hernie scrotale
5:1 10:1 11:1 21:1 29:1 33:1 37:1 56:1 63:1 69:1 93:1 108:1 209:1 210:1 303:1 322:1 457:1 495:1 551:1 574:1 594:1 # hernies ombilicales
6:1 8:1 9:1 14:1 21:1 28:1 30:1 33:1 44:1 50:1 54:1 58:1 63:1 66:1 80:1 101:1 114:1 127:1 130:1 168:1 201:1 207:1 210:1 214:1 216:1 219:1 226:1 289:1 328:1 354:1 424:1 495:1 544:1 588:1 593:1 594:1 777:1 915:1 # hernie d'un autre site précisé avec gangrène
1:2 10:1 11:1 21:1 33:1 63:1 65:1 108:1 130:1 210:1 233:1 291:1 292:1 320:1 495:1 594:1 776:1 891:1 956:1 # hernie inguinale
7:1 10:1 12:1 49:1 54:1 56:1 58:1 67:1 75:1 94:1 189:1 194:1 200:1 305:1 551:1 943:1 # prolapsus discal
12:1 14:1 33:1 34:1 36:1 48:1 86:1 99:1 100:1 107:1 131:1 210:1 229:1 237:1 248:1 274:1 286:1 331:1 349:1 359:1 368:1 406:1 555:1 595:1 681:1 974:1 # herpès oculaire
22:1 33:1 44:1 58:1 138:1 210:1 305:1 359:1 974:1 # sepsis à herpès
1:1 11:1 15:1 33:1 44:1 63:1 90:1 111:1 130:1 135:1 146:1 148:1 149:1 210:1 268:1 302:1 359:1 385:1 438:1 575:1 866:1 904:1 956:1 974:1 # méningoencéphalite à herpès simplex
5:1 22:1 31:1 33:1 36:1 42:1 47:1 77:1 88:1 110:1 124:1 159:1 164:1 210:1 243:1 306:1 346:1 359:1 442:1 # marmoset herpesvirus
33:1 36:1 124:1 159:1 210:1 306:1 346:1 359:1 442:1 974:1 # herpèsvirus b
4:1 6:1 7:1 14:1 26:1 34:1 36:1 41:1 70:1 86:1 100:1 107:1 121:1 132:1 163:2 176:1 208:2 215:2 244:2 278:1 289:1 304:1 307:1 354:1 365:1 453:1 558:1 566:1 662:1 670:1 834:1 # ribonucléoprotéine nucléaire hétérogène
114:1 210:1 379:1 # hevea
1:1 6:1 8:1 29:1 104:1 236:1 366:1 831:1 # lindane
7:1 35:1 45:1 72:1 82:1 210:1 268:1 759:1 970:1 # hexachlorophène
7:1 14:1 20:1 37:1 85:1 102:1 121:1 149:1 186:1 210:1 235:1 245:1 268:1 387:1 697:1 970:1 # bromure d'hexaméthonium
1:1 6:1 18:1 20:1 24:1 25:1 38:1 46:1 49:1 52:1 57:1 62:1 64:1 102:1 105:1 200:1 231:1 258:1 452:1 815:1 # suramine sodique
5:1 7:1 30:1 32:1 75:1 205:1 210:1 268:1 308:1 369:1 943:1 # hexestrol
10:1 50:1 54:1 65:1 78:1 111:1 210:1 268:1 320:1 588:1 868:1 # hexoprénaline
3:1 13:1 19:1 33:1 65:1 71:1 84:1 103:1 150:1 278:1 456:1 495:1 # hibernation
24:1 25:1 46:1 92:1 164:1 # hoquet
7:1 47:1 87:1 97:1 103:1 106:1 111:1 156:1 170:1 251:1 448:1 # hidrosadénite
2:1 3:1 4:1 19:1 20:1 23:1 24:1 50:1 51:1 68:1 71:1 76:1 101:1 121:1 144:1 200:1 214:1 710:1 853:1 # sécrétion de sueur
26:1 34:1 122:1 144:1 291:1 948:1 # cri aigu
1:1 17:1 26:1 33:1 67:1 98:1 154:1 159:1 186:1 218:1 220:1 303:1 314:1 421:1 523:1 536:1 934:1 # membrum inferius
2:1 3:1 4:2 8:1 10:1 12:1 13:1 19:1 27:1 28:1 39:1 51:1 63:1 71:1 72:1 76:1 84:1 90:1 96:1 111:1 130:1 141:1 150:1 158:1 197:1 210:1 260:1 293:1 298:1 302:1 315:1 353:1 382:1 409:1 689:1 749:1 787:1 856:1 872:1 876:1 900:1 941:1 970:1 1001:1# luxation congénitale de la hanche
2:1 8:1 12:1 13:1 14:1 18:1 20:1 38:1 45:1 59:1 72:1 75:1 79:1 82:1 85:1 90:1 92:1 96:1 119:1 128:1 142:1 176:1 210:1 353:1 367:1 387:1 445:1 535:1 605:1 672:1 691:1 702:1 727:1 787:1 917:1 964:1 971:1 979:1 # fracture pathologique de la hanche
2:1 5:2 8:1 32:1 41:1 42:1 47:1 72:1 85:1 90:1 96:1 116:1 133:1 210:1 265:1 353:1 476:1 486:1 566:1 650:1 731:1 787:1 873:1 # ostéoarthrite des hanches
2:1 8:1 12:1 15:1 16:1 22:1 35:1 72:1 74:1 89:1 90:1 96:1 140:1 210:1 353:1 787:1 # entorse de la hanche
3:1 4:1 13:1 19:1 31:1 35:1 51:1 56:1 71:1 76:1 81:1 84:1 99:1 102:1 103:1 110:1 135:1 150:1 151:1 158:1 232:1 247:1 254:1 256:1 290:1 381:1 528:1 693:1 712:1 864:1 935:1 # formation hippocampique
5:1 8:1 11:1 18:1 20:1 27:1 34:1 35:1 72:1 81:1 83:1 90:1 93:1 96:1 116:1 194:1 200:1 210:1 335:1 353:1 571:1 585:1 628:1 693:1 763:1 787:1 # rapport taille sur hanches
8:1 43:1 58:1 79:1 102:1 103:1 145:1 261:1 337:1 550:1 # hispano-américain
5:1 11:2 14:1 15:1 16:1 17:1 35:1 44:1 83:1 89:1 93:1 154:1 157:1 171:1 202:1 211:1 279:1 335:1 393:1 478:1 483:1 504:1 628:1 695:1 # sifflements d'oreilles
9:1 20:1 23:1 50:1 55:1 68:1 101:1 112:1 125:1 138:1 147:1 219:1 238:1 294:1 334:1 342:1 343:1 391:1 396:1 397:1 398:1 400:1 405:1 408:1 410:1 412:1 413:1 416:1 417:1 418:1 429:1 432:1 433:1 434:1 435:1 437:1 # récepteur h3
12:1 15:1 28:1 32:1 40:1 42:1 49:1 56:1 58:1 74:1 78:1 99:1 103:1 104:1 148:1 188:1 267:1 312:1 321:1 360:1 372:1 565:1 609:1 735:1 758:1 779:1 864:1 890:1 973:1 # endocardite à histoplasma
[truncated: 392,578 more chars]
