# Supplementary material for: A Cross-Lingual Similarity Measure for Detecting Biomedical Term Translations
Source: PLoS One. 2015 Jun 1;10(6):e0126196. doi: 10.1371/journal.pone.0126196 (PMC4452086; doi:10.1371/journal.pone.0126196)
Supplement: S1 dataset — (TGZ) [file pone.0126196.s001.tgz › dataset/en-fr/ngram_1000.shuffled]

1 alpha antitrypsin	alpha1-antiprotéase	YES
1 alpha antitrypsin	abcès périrectal	NO
1 deoxymannojirimycin	1-désoxymannojirimycine	YES
1 deoxymannojirimycin	infection anale	NO
1 propanol	alcool propylique	YES
1 propanol	ethanol normal	NO
1,2,5,6 dianhydrogalactitol	dianhydrogalactitol	YES
1,2,5,6 dianhydrogalactitol	quinolinone	NO
1,2-dipalmitoylphosphatidylcholine	1,2-dipalmitoylphosphatidylcholine	YES
1,2-dipalmitoylphosphatidylcholine	fièvre jaune sylvatique	NO
1,5 pentanediamine	pentane-1,5-diamine	YES
1,5 pentanediamine	cartilage de la cloison nasale	NO
1,5-diphenylcarbazide	diphénylcarbazide	YES
1,5-diphenylcarbazide	vessie hyperactive	NO
1-nitrosopyrrolidine	n-nitrosopyrrolidine	YES
1-nitrosopyrrolidine	déficit en glucose-6-phosphate-déshydrogénase	NO
1-octanol	n-octanol	YES
1-octanol	troubles du sens positionnel	NO
12 chromosome	chromosome 12	YES
12 chromosome	cavitas oris	NO
15s rna	arnr 15s	YES
15s rna	rats sans poils	NO
16-hydroxyestradiol	estriol	YES
16-hydroxyestradiol	démangeaisons génitales	NO
17 hydroxycorticosteroid	17-hydroxycorticostéroïdes	YES
17 hydroxycorticosteroid	fractures de l'étage antérieur de la base du crâne	NO
17 oxosteroids	17-cétostéroïdes	YES
17 oxosteroids	sporotrichose lymphocutanée	NO
17,21-hydroxyprogesterone	11-désoxycortisone	YES
17,21-hydroxyprogesterone	anticorps normaux	NO
17-methyltestosterone	méthyltestostérone	YES
17-methyltestosterone	insuffisance ventilatoire	NO
2 5 dom	2,5-diméthoxy-4-méthylamphétamine	YES
2 5 dom	crampes des membres inférieurs	NO
2 aminopurine	amino-2 purine	YES
2 aminopurine	filaire de bancroft	NO
2 mercaptoethanol	2-mercapto-éthanol	YES
2 mercaptoethanol	contusion d'une partie non précisée du tronc	NO
2 nicotinamidoethyl nitrate	nicorandil	YES
2 nicotinamidoethyl nitrate	trouble du sein non précisé	NO
2,2' dipyridyl	2,2'-dipyridyle	YES
2,2' dipyridyl	infection à dipetalonema	NO
2,5 oligoadenylate synthetase	2',5'-oligoadenylate synthetase	YES
2,5 oligoadenylate synthetase	types d'inflorescences	NO
2-chloroacetophenone	chloroacétophénone	YES
2-chloroacetophenone	chondropathies	NO
2-cyanobutylacrylate	enbucrilate	YES
2-cyanobutylacrylate	agraphie acquise	NO
2-methylnaphthoquinone	ménadione	YES
2-methylnaphthoquinone	thyroïde nodulaire	NO
2-pyridinylmethylsulfinylbenzimidazoles	2-picolylsulfinyl-benzimidazoles	YES
2-pyridinylmethylsulfinylbenzimidazoles	assistants de laboratoire	NO
25 hydroxycholecalciferol	25-hydroxycholécalciferol	YES
25 hydroxycholecalciferol	angiome caverneux	NO
3 chloropropanediol	3-chloropropane-1,2-diol	YES
3 chloropropanediol	oligoménorrhée primitive	NO
3 hydroxyanthranilic acid	acide 3-hydroxy-anthranilique	YES
3 hydroxyanthranilic acid	entérite à cytomégalovirus	NO
3-sulfoalanine	bêta-sulfoalanine	YES
3-sulfoalanine	pubis	NO
4-butyrolactone	4-butyrolactone	YES
4-butyrolactone	pouls radial	NO
4-hpr	4-hpr	YES
4-hpr	cardiomyopathie obstructive hypertrophique (coh)	NO
4-hydroxycoumarins	acide hydroxy-4 coumarine benzotétronique	YES
4-hydroxycoumarins	lupus érythémateux profond	NO
4-nqo	quinoléine 4-nitro 1-oxyde	YES
4-nqo	sphinx du tabac	NO
4-pyridinamine	4-aminopyridine	YES
4-pyridinamine	physiologie de l'alimentation	NO
5 hydroxytryptamine	5-hydroxytryptamine	YES
5 hydroxytryptamine	lésion articulaire	NO
5 imino pyranoses	iminopyranoses	YES
5 imino pyranoses	maladie à changement minime	NO
5-azacytidine	azacitidine	YES
5-azacytidine	cancer vaginal stade ivb	NO
5-hydroxytryptophan	5-hydroxytryptophane	YES
5-hydroxytryptophan	méthylènedioxybenzènes	NO
5-ureidohydantoin	allantoïne	YES
5-ureidohydantoin	chylomicron diminué	NO
5alpha dhp	alloprégnane-3,20-dione	YES
5alpha dhp	hypertriglycéridémie familiale	NO
6-iodomethylnorcholesterol	adostérol	YES
6-iodomethylnorcholesterol	choc hémorragique	NO
60b8 b antigen	calgranuline a	YES
60b8 b antigen	méningoencéphalite à herpès simplex	NO
60s ribosomal subunit	grande sous-unité ribosomale 60s des eucaryotes	YES
60s ribosomal subunit	infirmières dentaires	NO
7,12-dimentylbenzanthracene	7,12-diméthylbenzo[a]anthracène	YES
7,12-dimentylbenzanthracene	ostéochondromatose	NO
abbott50192	abbott-50192	YES
abbott50192	infections du tractus reproducteur	NO
abdomen scan normal	scan de l'abdomen sai normal	YES
abdomen scan normal	fistule vasculaire	NO
abdominal aortic stenosis	sténose de l'aorte abdominale	YES
abdominal aortic stenosis	bloc av	NO
abdominal bloating	meteorisme	YES
abdominal bloating	hydrocephalie obstructive	NO
abdominal neoplasm nos	tumeurs de l'abdomen	YES
abdominal neoplasm nos	tumeur du poumon	NO
abelmoschus esculentus	abelmoschus esculentus	YES
abelmoschus esculentus	mares	NO
abnormal behaviour	comportement anormal	YES
abnormal behaviour	apoplexie	NO
abnormal dermatoglyphic pattern	anomalie dermatoglyphique sai	YES
abnormal dermatoglyphic pattern	hypertrophie mammaire	NO
abnormal dreams	activité onirique anormale	YES
abnormal dreams	korthalsella	NO
abnormal glucagon	glucagon anormal sai	YES
abnormal glucagon	sténose de la valvule cardiaque	NO
abnormal pulse	pouls anormal sai	YES
abnormal pulse	lévomépromazine	NO
abnormal retinal correspondence	correspondance rétinienne anormale	YES
abnormal retinal correspondence	oestradiol dans l'urine diminué	NO
abnormal semen	sperme anormal	YES
abnormal semen	epididymite à mycobacterium tuberculosis	NO
abnormal sweating	transpiration anormale	YES
abnormal sweating	côlon perforé	NO
abnormal urination	anomalie de la miction sai	YES
abnormal urination	lysine 2-oxoglutarate 6-aminotransférase	NO
abnormal uterine contraction	contractions utérines anormales sai	YES
abnormal uterine contraction	dysfonctionnement de la trachéotomie	NO
abnormal; irritability	humeur irritable	YES
abnormal; irritability	deutéroporphyrine cobalt	NO
abnormalities enzymes	anomalie enzymatique sai	YES
abnormalities enzymes	acides uroniques	NO
abnormalities taste	paragueusie	YES
abnormalities taste	epaississement de l'endomètre	NO
abortion early	avortement précoce	YES
abortion early	mitoguazone	NO
abortion histories	antécédent d'avortement	YES
abortion histories	bourdonnement d'oreille	NO
abortion, induced	avortement provoque	YES
abortion, induced	orang-outang de bornéo	NO
abrasion, nos	abrasion sai	YES
abrasion, nos	oncovirus	NO
abrasions penis	abrasion pénienne	YES
abrasions penis	ostéoarthrite des hanches	NO
abrus cyaneus	haricot paternoster	YES
abrus cyaneus	halomonas	NO
abscess dentoalveolar	abcès périapicaux	YES
abscess dentoalveolar	agents anorexigènes	NO
abscess intestine	abcès de l'intestin	YES
abscess intestine	méticilline	NO
abscess morphology	abcès sai	YES
abscess morphology	lésion de la muqueuse gastrique	NO
abscess of hand	abcès de la main	YES
abscess of hand	scoparia dulcis	NO
abscess pelvic	abces pelvien	YES
abscess pelvic	ours	NO
abscess perirectal	abcès périrectal	YES
abscess perirectal	trouble pupillaire	NO
abscess rectal	abcès rectal	YES
abscess rectal	vêtements antichoc pneumatiques	NO
abscess; tooth	abcès dentaire	YES
abscess; tooth	amétropie	NO
abscess; wound	abcès de plaie	YES
abscess; wound	démangeaisons vulvaires	NO
abscessed tonsils	abcès amygdalien	YES
abscessed tonsils	appareil genital masculin	NO
absence attack	absence de crises	YES
absence attack	acéto-acétate augmenté	NO
absence congenital kidney	agenesie renale	YES
absence congenital kidney	cirrhose biliaire	NO
absent breath sounds	bruits respiratoires absents	YES
absent breath sounds	hallux valgus (acquis)	NO
absent reflexes	abolition d'un réflexe tendineux	YES
absent reflexes	mouse mammary tumor virus	NO
absent sacrum	agénèse sacrée	YES
absent sacrum	intervenants de terrain en santé	NO
absidia	absidia	YES
absidia	ixeris	NO
absorption intestinal	absorption par l'intestin	YES
absorption intestinal	méthobromure de hyoscine	NO
abuse cocaine disorders	abus de cocaïne	YES
abuse cocaine disorders	plaie suintante	NO
abuse pcp	abus de poudre d'ange	YES
abuse pcp	dermatose diabétique	NO
abuse sex	abus sexuel	YES
abuse sex	prolifération des algues	NO
abuse, hashish	abus de hashish	YES
abuse, hashish	bêta-stimulants	NO
abutments, dental	dents piliers	YES
abutments, dental	suralimentation d'un enfant en bas âge	NO
acanthamoeba polyphaga mimivirus	mimivirus	YES
acanthamoeba polyphaga mimivirus	eau du corps	NO
acanthocheilonema perstan	acanthocheilonema perstans	YES
acanthocheilonema perstan	ischémie chaude	NO
acarbose - chemical	acarbose	YES
acarbose - chemical	poumon radique	NO
acariasis nos	acariose sai	YES
acariasis nos	contractions utérines anormales sai	NO
acaridae	acariens des denrées alimentaires	YES
acaridae	myopie maligne	NO
accelerated hypertension	hypertension maligne	YES
accelerated hypertension	fagopyrum tataricum	NO
accelerated nodulosis	nodulose accélérée	YES
accelerated nodulosis	n-nitrosopyrrolidine	NO
accelerated sexual maturation	maturité sexuelle accélérée	YES
accelerated sexual maturation	alcool dans l'haleine	NO
accessory nerve	nerf accessoire de willis	YES
accessory nerve	potassium élevé	NO
accessory nerve diseases	affections du nerf accessoire	YES
accessory nerve diseases	poignet tombant	NO
accident household	accident domestique	YES
accident household	hernie crurale avec gangrène	NO
accident, nos	accidents	YES
accident, nos	affections liées à la photosensibilité	NO
acclimation, function	acclimatement	YES
acclimation, function	prépuce	NO
accommodation eye	accommodation oculaire	YES
accommodation eye	selles décolorées	NO
acebutolol - chemical	acétobutolol	YES
acebutolol - chemical	délirium trémens dû au sevrage alcoolique	NO
acenocoumarol novartis brand	mini-sintrom	YES
acenocoumarol novartis brand	tuberculose cérébrale	NO
acetabulum, nos	acétabulum	YES
acetabulum, nos	tumeur de l'épiploon	NO
acetate, dipropyl	dipropylacétate	YES
acetate, dipropyl	agents modulant l'angiogenèse	NO
acetate, fluorogestone	flurogestone acétate	YES
acetate, fluorogestone	lissencéphalie	NO
acetic aldehyde	acétaldéhyde	YES
acetic aldehyde	goniosynéchies	NO
acetoacetate increased	acéto-acétate augmenté	YES
acetoacetate increased	électroplaquage	NO
acetobacter	acetobacter	YES
acetobacter	egouttement d'urine	NO
acetobacterium xylinum	acetobacter xylinum	YES
acetobacterium xylinum	rana ridibunda	NO
acetomonas oxydans	gluconobacter oxydans	YES
acetomonas oxydans	myrrhe bisabol	NO
acetomorphine	héroïne	YES
acetomorphine	sérine hydroxyméthylase	NO
acetonchloroform	chlorobutanol	YES
acetonchloroform	cataracte aggravée sai	NO
acetopromazine	acépromazine	YES
acetopromazine	gamétogenèse	NO
acetrizoate sodium	acétrizoate de sodium	YES
acetrizoate sodium	fièvre jaune sylvatique	NO
acetyl coa	acétyl-coa	YES
acetyl coa	nandiniidae	NO
acetyl coa acylase	acétyl-coa acylase	YES
acetyl coa acylase	brûlures des voies respiratoires	NO
acetylation increased	acétylation augmentée	YES
acetylation increased	adn catalytique	NO
acetylcysteine as mucolytic	acide mercapturique	YES
acetylcysteine as mucolytic	hypofonction testiculaire	NO
acetylserotonin o methyltransferase	acetylserotonine n-methyltransferase	YES
acetylserotonin o methyltransferase	protéines régulatrices de la transduction du signal par les cytokines	NO
acetyltransferase, choline	choline o-acetyltransferase	YES
acetyltransferase, choline	volonté	NO
achillea	achillée	YES
achillea	amygdalite à streptocoque	NO
achlorhydria, gastric	achlorhydrie	YES
achlorhydria, gastric	genêt des teinturiers	NO
acholeplasmataceae	acholeplasmataceae	YES
acholeplasmataceae	concept du soi	NO
achromobacter	achromobacter	YES
achromobacter	hémangioendothéliome	NO
acid amide ligases	amide synthases	YES
acid amide ligases	dépression suicidaire	NO
acid fatty trans	agt (acides gras trans)	YES
acid fatty trans	condyle mandibulaire	NO
acid lipoic	acide thioctique	YES
acid lipoic	cycle de l'azote	NO
acid mefenamic	acide méfénamique	YES
acid mefenamic	inhibiteur de la monoamine oxydase	NO
acid nalidixic	acide nalidixique	YES
acid nalidixic	anévrisme infecté	NO
acid seromucoid	alpha1-glycoprotéine acide	YES
acid seromucoid	diperchlorate d'hexaméthonium	NO
acid yellow 23	tartrazine	YES
acid yellow 23	glycogen-synthase-d phosphatase	NO
acid, digenic	acide kaïnique	YES
acid, digenic	adénome somatotrope	NO
acid, glycyrrhizinic	acide glycyrrhizique	YES
acid, glycyrrhizinic	hypoglycémie aggravée	NO
acid, glyoxalinylacrylic	acide urocanique	YES
acid, glyoxalinylacrylic	mimosa	NO
acid, penicillic	acide pénicillique	YES
acid, penicillic	yeux composés des arthropodes	NO
acid, polyanhydroglucuronic	cellulose	YES
acid, polyanhydroglucuronic	pharyngite staphylococcique	NO
acid, pyrocitric	acide aconitique	YES
acid, pyrocitric	avulsion du nerf facial	NO
acidaemia	acidémie	YES
acidaemia	accident ischémique cérébral sai	NO
acidic glycosphingolipid	glycosphingolipides acides	YES
acidic glycosphingolipid	virus du complexe tacaribe	NO
acidic keratins	protéines de filaments intermédiaires de type i	YES
acidic keratins	waltheria	NO
acidosis hyperchloraemic	acidose hyperchlorémique	YES
acidosis hyperchloraemic	ictère cholestatique	NO
acidovorax	acidovorax	YES
acidovorax	coenzyme q10 diminuée	NO
acids, aldehydic	acides aldéhydiques	YES
acids, aldehydic	fasciite nécrosante	NO
acids, triiodobenzoic	acides triiodobenzoïques	YES
acids, triiodobenzoic	hyperthyroïdie	NO
acids, uronic	acides uroniques	YES
acids, uronic	nitrate d'argent	NO
acne detergicans	acné detergicans	YES
acne detergicans	cortex cérébelleux	NO
acne inversa	idrosadénite suppurée	YES
acne inversa	dna topoisomerases	NO
acne pustulosa	acne pustuleuse	YES
acne pustulosa	nylon	NO
acne, cystic	acne kystique	YES
acne, cystic	armoise commune	NO
acne, frontalis	acné varioliforme	YES
acne, frontalis	bursite staphylococcique	NO
acnes conglobata	acné conglobata	YES
acnes conglobata	intégration de provirus	NO
acoustic phonons	phonons acoustiques	YES
acoustic phonons	allophanate hydrolase	NO
acquaintances	connaissances (groupe social)	YES
acquaintances	facteur-15 de croissance et de différenciation	NO
acquired agraphia	agraphie acquise	YES
acquired agraphia	sulfaméthoxazole	NO
acquired corneal dystrophy	dystrophie cornéenne acquise	YES
acquired corneal dystrophy	débit expiratoire maximal 0.2-1.2	NO
acquired deformity	malformation acquise sai	YES
acquired deformity	anoxie cérébrale	NO
acquired ichthyosis	ichtyose acquise	YES
acquired ichthyosis	arnr 15s	NO
acquired immunodeficiency syndromes	sida	YES
acquired immunodeficiency syndromes	8-azaguanine	NO
acquired zygomatic hypoplasia	hypoplasie zygomatique	YES
acquired zygomatic hypoplasia	malondialdéhyde	NO
acquired; macroglossia	macroglossie acquise	YES
acquired; macroglossia	nitrite dans l'urine présente	NO
acrocyanosis	acrocyanose	YES
acrocyanosis	fièvre jaune sylvatique	NO
acrophobia	acrophobie	YES
acrophobia	pâtes osseuses	NO
acrp30	protéine adipoq	YES
acrp30	arythmie jonctionnelle	NO
acrylic bone cement	ciment osseux acrylique	YES
acrylic bone cement	kyste ovarien maligne	NO
actaea racemosa	cimicifuge noire	YES
actaea racemosa	epsilon-protéobactéries	NO
actilyse	actilyse	YES
actilyse	chromosome y	NO
actinomyces viscosus	actinomyces viscosus	YES
actinomyces viscosus	fumée secondaire de tabac	NO
actinomycetomas	actinomycétome	YES
actinomycetomas	faux thuya	NO
actinomycotic abdominal infection	actinomycose abdominale	YES
actinomycotic abdominal infection	bouchon de cérumen	NO
activation, macrophage	activation des macrophages	YES
activation, macrophage	infections à legionnella	NO
activations, neutrophil	activation des granulocytes neutrophiles	YES
activations, neutrophil	aluminium augmenté	NO
active c4b2a	c3 convertase classique	YES
active c4b2a	hémorragie uréthrale	NO
activities, solar	activité solaire	YES
activities, solar	mésothéliome péritonéal malin	NO
activity increasing physical	hyperactivité	YES
activity increasing physical	ccda	NO
acuminata condylomas	verrues anogénitales	YES
acuminata condylomas	amiante	NO
acute alcohol overingestion	intoxication aiguë à l'alcool	YES
acute alcohol overingestion	magnésium	NO
acute gonococcal endometritis	endométrite gonococcique aiguë	YES
acute gonococcal endometritis	achlorhydrie	NO
acute hemolytic anemia	anémie hémolytique aiguë	YES
acute hemolytic anemia	clostridium beijerinckii	NO
acute hepatic failure	insuffisance hépatique aiguë	YES
acute hepatic failure	acrophobie	NO
acute kidney injuries	atteinte rénale aigüe	YES
acute kidney injuries	fonte	NO
acute laryngitis nos	laryngite aiguë	YES
acute laryngitis nos	absorption par l'intestin	NO
acute membranous gingivitis	angine de vincent	YES
acute membranous gingivitis	elevation taux sucre sanguin	NO
acute myelogenous leukemia	leucémie myélogène aiguë	YES
acute myelogenous leukemia	oedeme buccal	NO
acute posthemorrhagic anemia	anémie aiguë post-hémorragique	YES
acute posthemorrhagic anemia	strabisme convergent primitif	NO
acute psychotic reaction	réaction psychotique aiguë	YES
acute psychotic reaction	raideur de la hanche	NO
acute radiation toxicity	toxicité radique aiguë	YES
acute radiation toxicity	malformation rénale	NO
acute renal colic	colique urétérique	YES
acute renal colic	athérome cutané	NO
acute strokes	accident vasculaire cérébral aigu	YES
acute strokes	listes de médicaments en homéopathie	NO
acute suppurative pericarditis	empyème péricardique	YES
acute suppurative pericarditis	acne pustuleuse	NO
acute; pericarditis	péricardite aiguë	YES
acute; pericarditis	idées d'homicide	NO
acute; schizophrenic	schizophrénie aiguë	YES
acute; schizophrenic	fécondation polyspermique	NO
acylation, trna	amino-acylation des arnt	YES
acylation, trna	polystic	NO
acyltransferase, diglyceride	diacylglycerol o-acyltransferase	YES
acyltransferase, diglyceride	transpeptidases	NO
adamantane	adamantane	YES
adamantane	maladie métastatique	NO
adamantinoma	améloblastome	YES
adamantinoma	alvéole pulmonaire	NO
adamantinomatous craniopharyngioma	adamantinome hypophysaire	YES
adamantinomatous craniopharyngioma	péricardite aiguë	NO
adams attack stoke	maladie de morgagni	YES
adams attack stoke	précurseurs enzymatiques	NO
adaptation, physiologic	adaptation physiologique	YES
adaptation, physiologic	maladie de schenk	NO
addiction drug	dépendance aux drogues	YES
addiction drug	bay-g-5421	NO
addiction opium	addiction à l'opium	YES
addiction opium	douleur des seins	NO
adenocarcinoma of endometrium	adenocarcinome de l'endometre	YES
adenocarcinoma of endometrium	sphinx du tabac	NO
adenocarcinomas cervix	adénocarcinome du col utérin	YES
adenocarcinomas cervix	dictionnaire chimique	NO
adenocard	adenocard	YES
adenocard	acéto-acétate augmenté	NO
adenohypophyseal hormone	hormones adénohypophysaires	YES
adenohypophyseal hormone	infarctus rénal	NO
adenoidal enlargement	hypertrophie des végétations adénoïdes	YES
adenoidal enlargement	ap-2	NO
adenoma, acidophilic	adénome acidophile	YES
adenoma, acidophilic	opsonines	NO
adenoma, conn	adénome de conn	YES
adenoma, conn	fonte	NO
adenomas, basophilic	adénome basophile	YES
adenomas, basophilic	souches consanguines de souris	NO
adenomas, somatotroph	adénome somatotrope	YES
adenomas, somatotroph	cellule spumeuse	NO
adenomyosis uterus	endométriose interne	YES
adenomyosis uterus	dystrophie musculaire de l'animal	NO
adenopathy syphilitic	adénopathie syphilitique	YES
adenopathy syphilitic	kyste pré-auriculaire	NO
adenoviruses	adénovirus	YES
adenoviruses	mésylate de méthyle	NO
adenylokinase	adenylate kinase	YES
adenylokinase	appareil genital masculin	NO
adenylosuccinate lyase	adénylosuccinase	YES
adenylosuccinate lyase	protrusions cytoplasmiques	NO
adenylylimidodiphosphate	adenylyl imidodiphosphate	YES
adenylylimidodiphosphate	troubles nutritionnels	NO
adhalin	adhaline	YES
adhalin	synovite au site d'injection	NO
adhesins	adhésines bactériennes	YES
adhesins	lésion oesophagienne	NO
adhesive; pericarditis	fibrose péricardique	YES
adhesive; pericarditis	photophosphorylation	NO
adipocere	gras de cadavre	YES
adipocere	tendonite stylo-radiale	NO
adiponectin increased	adiponectine augmentée	YES
adiponectin increased	thrombophlebite cerebrale	NO
adp ribose transferases	adp ribose transferases	YES
adp ribose transferases	hypoglycémie réactionnelle	NO
adrenal cortical necrosis	nécrose de la corticosurrénale	YES
adrenal cortical necrosis	mitochondries du muscle	NO
adrenal crisis	crise surrénale	YES
adrenal crisis	expansion de séquence répétée de l'adn	NO
adrenal gland hyperfunction	hypercortisolisme	YES
adrenal gland hyperfunction	décalcification	NO
adrenal hyperplasia congenital	hyperplasie congénitale des surrénales	YES
adrenal hyperplasia congenital	stemodia	NO
adrenal pheochromocytoma	phéochromocytome	YES
adrenal pheochromocytoma	protéine msa1	NO
adrenergic alpha1 agonists	agonistes des récepteurs alpha-1 adrénergiques	YES
adrenergic alpha1 agonists	leucémie de type cellulaire non précisé	NO
adrenergic beta agonists	bêta-stimulants	YES
adrenergic beta agonists	infection anale	NO
adrenergic receptor antagonist	bloquants adrénergiques	YES
adrenergic receptor antagonist	marmoset herpesvirus	NO
adrenocorticotropin abnormal	hormone adrénocorticotrope anormale	YES
adrenocorticotropin abnormal	odeur d'urine anormale	NO
adrenogenital syndrome	syndrome surrénalo-génital	YES
adrenogenital syndrome	vitamine d augmentée	NO
adrenoleukodystrophy, neonatal	adrénoleucodystrophie néonatale	YES
adrenoleukodystrophy, neonatal	mya	NO
adsorbent charcoal	charbon activé	YES
adsorbent charcoal	troubles sensitifs	NO
adult disease stills	maladie de still de l'adulte	YES
adult disease stills	anticorps anti-centromères	NO
advanced age	personnes âgées	YES
advanced age	douleur abdominale fonctionnelle	NO
aedes aegypti densoviruses	aednv	YES
aedes aegypti densoviruses	hyposurrénalisme	NO
aeromonas liquefaciens	aeromonas hydrophila	YES
aeromonas liquefaciens	cations divalents	NO
aeromonas test positive	test aeromonas positif	YES
aeromonas test positive	cancer vaginal stade ivb	NO
aerosol holding chamber	chambres de retenue d'aérosol-doseur	YES
aerosol holding chamber	synovite au site d'injection	NO
aesculus hippocastanum	aesculus hippocastanum	YES
aesculus hippocastanum	inactivation du chromosome x	NO
affect constricted	affect restreint	YES
affect constricted	kératite ponctuée profonde	NO
afonilum	afonilum	YES
afonilum	arthrite helminthique sai	NO
africa, eastern	afrique orientale	YES
africa, eastern	hypersensibilité alimentaire	NO
after images	image consécutive	YES
after images	acidaminococcaceae	NO
agammaglobulinemia	agammaglobulinémie	YES
agammaglobulinemia	maladie de sanfilippo	NO
agelaea	agelaea	YES
agelaea	turdidae	NO
agenesis callosum corpus	agénésie du corps calleux	YES
agenesis callosum corpus	fenugrec	NO
agenesis, nos	absence congénitale	YES
agenesis, nos	alcool du sang augmenté	NO
agenesis; brain	anencephalie	YES
agenesis; brain	arthrite induite par le collagène	NO
agent, dermatological	agents dermatologiques	YES
agent, dermatological	permanganate de potassium	NO
agents, anabolic	anabolisants	YES
agents, anabolic	présentation transversale	NO
agents, antiinfective	agents antiinfectieux	YES
agents, antiinfective	vomissement sai	NO
agents, lubricating	lubrifiants	YES
agents, lubricating	médias de masse	NO
agents, oxidizing	agents oxydants	YES
agents, oxidizing	quinolizines	NO
agglutination leukocytes	agglutination de leucocytes	YES
agglutination leukocytes	dermite palpébrale	NO
agglutinations, sperm	agglutination des spermatozoïdes	YES
agglutinations, sperm	alliages	NO
aggression childhood	agressivité chez l'enfant	YES
aggression childhood	néphropathie à virus puumala	NO
aggressive behaviors	agressivite	YES
aggressive behaviors	hernie étranglée	NO
aglaias	aglaia	YES
aglaias	frottement péricardique	NO
agnosia auditory	agnosie auditive	YES
agnosia auditory	estomac	NO
agnosia, ideational	agnosie idéatoire	YES
agnosia, ideational	calcification de tendon	NO
agnosia, visual	agnosie visuelle	YES
agnosia, visual	nanisme par déficit somatotrope	NO
agnosias, somatosensory	agnosie somatosensorielle	YES
agnosias, somatosensory	phénylbutazone	NO
agonists dopamine receptor	agonistes des récepteurs dopaminergiques	YES
agonists dopamine receptor	membre-8 de la superfamille des tnf récepteurs	NO
agraphias, pure	agraphie pure	YES
agraphias, pure	constriction de la gorge	NO
agrimonias	aigremoine	YES
agrimonias	muscles du pharynx	NO
agrobacterium, nos	agrobacterium	YES
agrobacterium, nos	l-lysine	NO
agrostemma, nos	nielle	YES
agrostemma, nos	plaque terminale motrice	NO
agyria	lissencéphalie	YES
agyria	malformation cranienne	NO
aicar transformylase	aminoimidazolecarboxamide ribonucleotide transformylase	YES
aicar transformylase	glafénine	NO
aids drugs	agents antivih	YES
aids drugs	analogues des estrogènes	NO
aids encephalopathies	encéphalopathie associée au sida	YES
aids encephalopathies	pancytopénie de fanconi	NO
air sickness	aéronaupathie	YES
air sickness	amétropie	NO
airborne particulate matter	polluants solides de l'air	YES
airborne particulate matter	arbovirus	NO
airway aspiration	inhalation	YES
airway aspiration	neuropathie des nerfs crâniens	NO
akathisia	acathisie	YES
akathisia	abcès de l'intestin	NO
akinetic epilepsies	crises akinétiques	YES
akinetic epilepsies	amp pyrophosphorylase	NO
alagille watson syndrome	dysplasie artériohépatique	YES
alagille watson syndrome	ostéoarthropathies	NO
albumin increased	albumine élevée	YES
albumin increased	maladies mitochondriales	NO
albumin receptors	récepteur albumine	YES
albumin receptors	nécrose de la corticosurrénale	NO
alcaligenes bronchisepticus	bordetella bronchiseptica	YES
alcaligenes bronchisepticus	neisseria meningitidis sérogroupe w 135	NO
alcaptonuria	déficit en oxydase homogentisique	YES
alcaptonuria	ectothiorhodospira vacuolata	NO
alcohol breath smelling	alcool dans l'haleine	YES
alcohol breath smelling	c3 convertase classique	NO
alcohol fatty	alcools gras	YES
alcohol fatty	tumeurs ovariennes	NO
alcohol problem	problème lié à l'alcool	YES
alcohol problem	singes de l'ancien monde	NO
alcohol substance	alcools	YES
alcohol substance	nsc-301739d	NO
alcoholic delirium	délirium trémens dû au sevrage alcoolique	YES
alcoholic delirium	ischémie chaude	NO
alcoholic drink	boissons alcooliques	YES
alcoholic drink	calymmatobacterium	NO
alcohols, pentyl	alcools amyliques	YES
alcohols, pentyl	pgf synthétique	NO
aldehyde lyase	aldehyde-lyases	YES
aldehyde lyase	syndrome de lowe	NO
aldehyde, acrylic	acrylaldéhyde	YES
aldehyde, acrylic	transfert (psychanalyse)	NO
aldosterone receptors	récepteurs de l'aldostérone	YES
aldosterone receptors	cyanosé	NO
aldosteronism secondary	aldostéronisme secondaire	YES
aldosteronism secondary	diacylglycerol o-acyltransferase	NO
algal blooms	prolifération des algues	YES
algal blooms	maladie des griffes du chat	NO
alkalising agent poisoning	intoxication par agents alcalinisants	YES
alkalising agent poisoning	cancer trophoblastique	NO
alkaloids, berberine	alcaloïdes berbérine	YES
alkaloids, berberine	déficit en transporteur microsomique des triglycérides	NO
alkylating drug	agents alcoylants	YES
alkylating drug	planétoïdes	NO
alkylsulfonate	alcanesulfonates	YES
alkylsulfonate	hormone adrénocorticotrope anormale	NO
all, pediatric	leucémie aigüe lymphoblastique de l'enfant	YES
all, pediatric	aminooligopeptidase	NO
allergic drugs reaction	hypersensibilité aux médicaments	YES
allergic drugs reaction	agnosie visuelle	NO
allergic; sinusitis	sinusite allergique	YES
allergic; sinusitis	adostérol	NO
allergies bee stings	réaction allergique à une piqûre d'abeille	YES
allergies bee stings	allergie au blé	NO
allergies insect stings	allergie aux piqûres d'insectes	YES
allergies insect stings	vaccins peptidiques	NO
allergies peanuts	hypersensibilité aux cacahuètes	YES
allergies peanuts	spondylose cervicale	NO
allergies penicillin	allergie à la pénicilline	YES
allergies penicillin	nasturtium officinale	NO
allergy eyes	allergie oculaire	YES
allergy eyes	abcès splénique	NO
allergy seasonal	coryza allergique périodique	YES
allergy seasonal	dermatite ocre	NO
allergy shellfish	allergie aux coquillages	YES
allergy shellfish	spécificité d'anticorps	NO
allergy to grains	allergie aux céréales	YES
allergy to grains	articulation du genou	NO
allergy to wheat	allergie au blé	YES
allergy to wheat	facteur rosenthal	NO
allergy;food	hypersensibilité alimentaire	YES
allergy;food	ixeris	NO
allophanate hydrolase	allophanate hydrolase	YES
allophanate hydrolase	précurseurs du glucagon	NO
allosteric regulations	régulation allostérique	YES
allosteric regulations	alpha-synucléine	NO
alloy, dental	alliage dentaire	YES
alloy, dental	brachiopodes	NO
alpha crystallin	cristallines alpha	YES
alpha crystallin	infection à dipetalonema	NO
alpha feedback	biofeedback alpha	YES
alpha feedback	protéines core p30	NO
alpha interferons	interféron alpha leucocytaire	YES
alpha interferons	célosie	NO
alpha lipoprotein	hdl (high-density lipoproteins)	YES
alpha lipoprotein	descente de la vessie	NO
alpha methylparatyrosine	alpha-méthyltyrosine	YES
alpha methylparatyrosine	neurones moteurs gamma	NO
alpha particles	rayonnement alpha	YES
alpha particles	holmium	NO
alpha subdivision	protéobactéries alpha	YES
alpha subdivision	mésylate de méthyle	NO
alpha subunit	sous-unité alpha des hormones glycoprotéiques	YES
alpha subunit	métastases pancréatiques	NO
alpha subunit transducin	sous-unité alpha de la transducine	YES
alpha subunit transducin	anévrisme de l'artère iliaque	NO
alpha thalassaemia syndrome	alpha-thalassémie	YES
alpha thalassaemia syndrome	pansements par hétérogreffe	NO
alpha tocopherol	alpha-tocophérol	YES
alpha tocopherol	méthylthiouracile	NO
alpha-fetoproteins	alphafoetoprotéines	YES
alpha-fetoproteins	antigènes tumoraux	NO
alpha1 adrenoceptor blocker	bloqueurs des récepteurs alpha-1 adrénergiques	YES
alpha1 adrenoceptor blocker	thyroidite	NO
alpha2-vldl	alpha2-vldl	YES
alpha2-vldl	endopeptidases à acide aspartique	NO
alphafetoprotein normal	alpha-foetoprotéine normale	YES
alphafetoprotein normal	trouble de la libido sai	NO
alphafoetoprotein high	alpha 1-foetoprotéine augmentée	YES
alphafoetoprotein high	neurones miroirs	NO
alpine lovages	ligusticum	YES
alpine lovages	bourdonnement d'oreille	NO
alpinia galanga	alpinia galanga	YES
alpinia galanga	infection à parvovirus b19	NO
alteration awareness transient	altération de conscience transitoire	YES
alteration awareness transient	auxiliaires de santé animale	NO
alternariosis, cutaneous	alternariose cutanée	YES
alternariosis, cutaneous	connaissances (groupe social)	NO
alternating intermittent esotropia	esotropie intermittente alternante	YES
alternating intermittent esotropia	thiobacillus thiooxidans	NO
alteromonadaceae	alteromonadaceae	YES
alteromonadaceae	anticorps thyréostimulant	NO
alteromonas	alteromonas	YES
alteromonas	lysophospholipides	NO
altitude anoxia	mal des montagnes	YES
altitude anoxia	syndrome méningé	NO
aluminum high	aluminium augmenté	YES
aluminum high	syndrome post-péricardiotomie	NO
alveolar adenocarcinoma	carcinome bronchio-alvéolaire	YES
alveolar adenocarcinoma	pansporablastina	NO
alveolar aeration decreased	insuffisance ventilatoire	YES
alveolar aeration decreased	trouble de l'attachement	NO
alveolar lavage fluid	liquide de lavage alvéolaire	YES
alveolar lavage fluid	syndrome de de lange	NO
alveolitis necrotizing	alvéolite nécrosante	YES
alveolitis necrotizing	syndrome de bradycardie-tachycardie	NO
alveolitis of jaws	alvéolite de la mâchoire	YES
alveolitis of jaws	multiples érosions cornéennes	NO
alveolodental ligaments	desmodonte	YES
alveolodental ligaments	exostoses	NO
amaranthaceae	amaranthaceae	YES
amaranthaceae	chlorhydrate d'acécaïnide	NO
amaryllis family	amaryllidacées	YES
amaryllis family	prurit de l'oreille	NO
amaurosis; leber	amaurose congénitale de leber	YES
amaurosis; leber	parasystole ventriculaire	NO
ambiguous external genitalia	organes génitaux externes ambigus	YES
ambiguous external genitalia	lipodermatosclérose	NO
amblyopias	amblyopie sai	YES
amblyopias	teignes corporelles	NO
amelanchier	amelanchier	YES
amelanchier	bêta-d-glucoside glucohydrolase	NO
amenorrhoea;secondary	aménorrhée secondaire	YES
amenorrhoea;secondary	lésions traumatiques du rachis cervical par impact postérieur	NO
amentias	démence	YES
amentias	carence en sucrase-isomaltase	NO
american elderberry	sureau	YES
american elderberry	effet fondateur	NO
american islanders pacific	américains des îles du pacifique	YES
american islanders pacific	lésion du plexus brachial	NO
american; histoplasmosis	infection à histoplasma capsulatum	YES
american; histoplasmosis	trouble de la membrane péritonéale	NO
ametropia	amétropie	YES
ametropia	kétotifène	NO
amfetamine; abuse	abus d'amphétamines	YES
amfetamine; abuse	inactivation du chromosome x	NO
amidophosphoribosyltransferase	glutamine phosphoribosylpyrophosphate amidotransfé rase	YES
amidophosphoribosyltransferase	tumeur maligne du foie, précisée comme secondaire	NO
amidotrizoic acid	acide amidotrizoïque	YES
amidotrizoic acid	anhédonie	NO
amino sugars	osamines	YES
amino sugars	kératose séborrhéique inflammatoire	NO
aminoacylation	aminoacylation	YES
aminoacylation	enbucrilate	NO
aminocaproic acids	acides aminocaproïques	YES
aminocaproic acids	prolapsus urétral	NO
aminolevulinate dehydratase	aminolevulinate dehydratase	YES
aminolevulinate dehydratase	bsv (bovine syncytial virus)	NO
aminooligopeptidase	aminooligopeptidase	YES
aminooligopeptidase	affection de l'endomètre	NO
aminophenurobutane	glybutamide	YES
aminophenurobutane	wenckebach	NO
aminopropylaminoethylthiophosphoric acid trihydrate	gammaphos	YES
aminopropylaminoethylthiophosphoric acid trihydrate	cuivre	NO
aml1 protein	sous-unité alpha-2 du facteur cbf	YES
aml1 protein	evodia	NO
ammonia increased	ammoniaque augmenté	YES
ammonia increased	lignée cellulaire hepg2	NO
amnesia, temporary	amnésie transitoire	YES
amnesia, temporary	ginseng	NO
amnesia; anterograde	amnésie antérograde	YES
amnesia; anterograde	douleur des seins	NO
amodiaquine hydrochloride	chlorhydrate d'amodiaquine	YES
amodiaquine hydrochloride	sclérose disséminée	NO
amoebiasis, unspecified	infections amibiennes	YES
amoebiasis, unspecified	arbre à thé	NO
amoebozoa	amoebozoa	YES
amoebozoa	fuseau neuromusculaire	NO
amorphous carbon	noir de charbon	YES
amorphous carbon	choc cardogenique	NO
amphetamine, nos	amfétamine	YES
amphetamine, nos	puits pétrolier	NO
amphetamines d	dexamfétamine	YES
amphetamines d	anémie aiguë post-hémorragique	NO
amphotericin b	amphotéricine b	YES
amphotericin b	blessure du nerf sciatique	NO
amylin	polypeptide amyloïde de l'insulinome	YES
amylin	mécanismes de défense	NO
amyloid a precursor	précurseur de l'amyloïde a	YES
amyloid a precursor	occlusion intestinale non précisée	NO
amyloidoses, familial	amyloïdose familiale	YES
amyloidoses, familial	cloacine	NO
amyloidosis, nos	amyloïdose	YES
amyloidosis, nos	patrinia	NO
amyloids	substance amyloïde	YES
amyloids	chambres à atmosphère contrôlé	NO
amylopectinoses	glycogénose de type iv	YES
amylopectinoses	vers de terre	NO
ana increased	ana augmentés	YES
ana increased	insuffisance cardiovasculaire	NO
anabolics oxandrolone	oxandrolone	YES
anabolics oxandrolone	bleu de trypan	NO
anabolism	anabolisme	YES
anabolism	iodotyrosine	NO
anacardium occidentale	cajoutier	YES
anacardium occidentale	insuffisance respiratoire aggravée	NO
anaemia hypochromic	anemie hypochrome	YES
anaemia hypochromic	névralgie du nerf vidien	NO
anaemia microcytic	anémie microcytique	YES
anaemia microcytic	flutter atrial	NO
anaemia postoperative	anémie post-opératoire	YES
anaemia postoperative	psoriasis pustulaire	NO
anaesthesia	déficit sensoriel	YES
anaesthesia	banisteriopsis	NO
anaesthetic	anesthésiques	YES
anaesthetic	vert indocyanine	NO
anal infections	infection anale	YES
anal infections	camions	NO
anaphase	anaphase	YES
anaphase	leucoplasie genitale	NO
anaphylaxis, generalized	reaction anaphylactique	YES
anaphylaxis, generalized	thrombophlébite veineuse	NO
anaplasia	anaplasie	YES
anaplasia	erythrocytopenie	NO
anaplasma	anaplasme	YES
anaplasma	anticorps positif	NO
anaplasmataceae	anaplasmataceae	YES
anaplasmataceae	teignes corporelles	NO
anaplastic astrocytoma	astrocytome malin	YES
anaplastic astrocytoma	neurofibres	NO
anaplastic osteosarcoma localized	ostéosarcome anaplasique localisé	YES
anaplastic osteosarcoma localized	respiration douloureuse	NO
anastomotic hemorrhage	hémorragie anastomotique	YES
anastomotic hemorrhage	substituts du lait	NO
anatomical models	modèle anatomique	YES
anatomical models	flagelline	NO
anatomies mouth	cavitas oris	YES
anatomies mouth	abcès amygdalien	NO
ancylostomiases	ankylostomiase	YES
ancylostomiases	bêta-trcp	NO
androgens decreased	androgènes sai bas	YES
androgens decreased	ro-236019	NO
androstane 3,17 diol	androstane-3,17-diol	YES
androstane 3,17 diol	médulloblastome de l'adulte	NO
androstanols	androstanols	YES
androstanols	examen pharyngé anormal	NO
androstatrienes	androstatriènes	YES
androstatrienes	inoviridae	NO
androstenes	androstènes	YES
androstenes	pneumocéphale épidural	NO
androstenol	androsténols	YES
androstenol	antigène prostatique spécifique normal	NO
anejaculation	defaut d'ejaculation	YES
anejaculation	dauphins communs	NO
anemarrhena	anemarrhena	YES
anemarrhena	maladie des griffes du chat	NO
anemia heinz body	anémie à corps de heinz	YES
anemia heinz body	dystrophie endothéliale de la cornée	NO
anemia hemolytic autoimmune	ahai	YES
anemia hemolytic autoimmune	dispositifs de contraception	NO
anemia, addisons	anémie de biermer	YES
anemia, addisons	oedème des jambes	NO
anemia; hemolytic	anémie hémolytique sai	YES
anemia; hemolytic	nisoldipine	NO
anemias chronic disease	anémie par maladie chronique	YES
anemias chronic disease	distension utérine	NO
anesthetic complication epidural	complication péridurale liée à l'anesthésie	YES
anesthetic complication epidural	homozygote	NO
aneurysm atrial	anévrysme auriculaire	YES
aneurysm atrial	rayonnement alpha	NO
aneurysm iliac	anévrisme de l'artère iliaque	YES
aneurysm iliac	phytostérols	NO
aneurysm, infected	anévrisme infecté	YES
aneurysm, infected	cardiomyopathie obstructive hypertrophique (coh)	NO
aneurysms aorta ascending	anévrysme de l'aorte ascendante	YES
aneurysms aorta ascending	dactyle pelotonné	NO
angiitis, hypersensitivity	angéite d'hypersensibilité	YES
angiitis, hypersensitivity	agonistes des récepteurs alpha-1 adrénergiques	NO
angina pectoris exertional	angor déclenché par l'effort	YES
angina pectoris exertional	perturbation du développement psychomoteur	NO
angina, stable	angor chronique stable	YES
angina, stable	bleu de trypan	NO
angiocentric lymphoma nos	lymphome t-nk extraganglionnaire de type nasal	YES
angiocentric lymphoma nos	gastroentérite rotavirale	NO
angiogenesis modulators	agents modulant l'angiogenèse	YES
angiogenesis modulators	mémoire épisodique	NO
angioma, cavernous	angiome caverneux	YES
angioma, cavernous	gigantisme	NO
angiomatosis meningoulofacialis	angiomatose congénitale de sturge-weber-krabbe	YES
angiomatosis meningoulofacialis	dermatophytose profonde	NO
angioneurotic gangrene	gangrène spontanée	YES
angioneurotic gangrene	striadyne	NO
angiopoietin 1	angiopoïétine-1	YES
angiopoietin 1	lésion veineuse	NO
angiopoietin 2	angiopoïétine-2	YES
angiopoietin 2	citrate (si)-synthase	NO
angiosperm	magnoliophyta	YES
angiosperm	noeuds lymphatiques	NO
angiotensin at2 receptor	récepteur at2 de l'angiotensine	YES
angiotensin at2 receptor	gastrite par reflux biliaire	NO
angiotensinase a	angiotensinase a	YES
angiotensinase a	pénis augmenté de volume	NO
angulus infectiosus	perlèche	YES
angulus infectiosus	epiglottite obstructive	NO
anhedonias	anhédonie	YES
anhedonias	neurofibres	NO
anhydride	anhydrides	YES
anhydride	fièvre ondulante	NO
anhydrides, phthalic	anhydrides phtaliques	YES
anhydrides, phthalic	ef-1alpha	NO
anhydrous ethanol	alcool absolu	YES
anhydrous ethanol	cardiomyopathie primaire sai	NO
animal care technician	auxiliaires de santé animale	YES
animal care technician	occlusion intestinale non précisée	NO
animal muscular dystrophies	dystrophie musculaire de l'animal	YES
animal muscular dystrophies	hétérotopie nodulaire subépendymaire	NO
animal scabies	gale sarcoptique	YES
animal scabies	cryptococcose cérébrale	NO
animal structures	anatomie animale	YES
animal structures	reste d'hyperlipidémie	NO
animal, neonatal	animal nouveau-né	YES
animal, neonatal	wigglesworthia	NO
animal, nondomestic	animal non domestique	YES
animal, nondomestic	hymécromone	NO
animals diseases	maladies des animaux	YES
animals diseases	chlorhydrate d'amodiaquine	NO
animals, domestic	animal domestiqué	YES
animals, domestic	phentolamine	NO
animals, moss	bryozoa	YES
animals, moss	arthrite induite par le collagène	NO
anionic lipopeptide	lipopeptide anionique	YES
anionic lipopeptide	choline o-acetyltransferase	NO
ankylosis, dentoalveolar	ankylose dentoalvéolaire	YES
ankylosis, dentoalveolar	haptoglobines	NO
anogenital dysplasia	dysplasie anogénitale	YES
anogenital dysplasia	commotio cordis	NO
anomaly; bladder	anomalie congénitale de la vessie sai	YES
anomaly; bladder	anticorps anti-borrelia positif	NO
anomaly; gallbladder	formes anormales congénitales de la vésicule biliaire	YES
anomaly; gallbladder	pouls faible	NO
anorectic agent	agents anorexigènes	YES
anorectic agent	névrodermite circonscrite	NO
anovulatory; cycle	cycles anovulaires	YES
anovulatory; cycle	test de psp anormal	NO
ansamycin antibiotics	ansamycines	YES
ansamycin antibiotics	capteurs biologiques	NO
anterior aphasias	aphasie antérieure	YES
anterior aphasias	stb (sclérose tubéreuse de bourneville)	NO
anthelmintics	agents antihelminthiques	YES
anthelmintics	d-glucose 6-phosphate ketol-isomerase	NO
anther, plant	anthère	YES
anther, plant	pression du liquide spinal	NO
anthocerotophytas	anthocerotophyta	YES
anthocerotophytas	vaccins contre la maladie de lyme	NO
anthocidaris crassispina	anthocidaris crassispina	YES
anthocidaris crassispina	journaux	NO
anthrax, cutaneous	charbon à forme cutanée	YES
anthrax, cutaneous	calcium sérique augmenté	NO
anti angiogenetic agents	inhibiteurs de l'angiogenèse	YES
anti angiogenetic agents	pouteria sapota	NO
anti idiotype antibodies	anticorps antiidiotypiques	YES
anti idiotype antibodies	mécanismes de défense	NO
anti malarial	antipaludéens	YES
anti malarial	vecteurs arthropodes	NO
anti phospholipid syndrome	syndrome des antiphospholipides	YES
anti phospholipid syndrome	kérato-conjonctivite infectieuse	NO
anti thymocyte globulin	antithymoglobuline	YES
anti thymocyte globulin	solénome	NO
antiandrogen agents	médicaments antiandrogènes	YES
antiandrogen agents	pigeon de ville	NO
antianemia agents	médicaments antianémiques	YES
antianemia agents	pouls anormal sai	NO
antiangiogenic ak38 protein	apolipoprotéine(a)	YES
antiangiogenic ak38 protein	mastoptose	NO
antiarrhythmics acecainide hydrochloride	chlorhydrate d'acécaïnide	YES
antiarrhythmics acecainide hydrochloride	cajanus	NO
antibiotic drugs	agents antibiotiques	YES
antibiotic drugs	maladie de parkinson juvénile	NO
antibodies aids	anticorps anti-htlv-iii	YES
antibodies aids	vomissement sai	NO
antibodies positive	anticorps positif	YES
antibodies positive	dent de lion	NO
antibodies, neutralizing	anticorps neutralisant	YES
antibodies, neutralizing	trauma du syst genit	NO
antibody antinuclear present	ana présents	YES
antibody antinuclear present	daurade	NO
antibody test abnormal	anticorps anormaux	YES
antibody test abnormal	effet fondateur	NO
antibody test normal	anticorps normaux	YES
antibody test normal	espèces sympatriques	NO
anticholinergic drug	agents anticholinergiques	YES
anticholinergic drug	lutéome de la grossesse	NO
anticholinesterase drugs	anti-cholinestérases	YES
anticholinesterase drugs	altération de conscience transitoire	NO
anticoagulant effect increased	effet anticoagulant augmenté	YES
anticoagulant effect increased	péricardite tuberculeuse	NO
anticodon	anticodon	YES
anticodon	contusion du pied	NO
antidepressant, nos	antidépresseurs	YES
antidepressant, nos	acide cyclamique	NO
antidiarrheals	antidiarrhéiques	YES
antidiarrheals	anémie aiguë post-hémorragique	NO
antiflatulents	anti-flatulents	YES
antiflatulents	affection du voile du palais	NO
antigen, ly49a	antigène ly-49a	YES
antigen, ly49a	déficit congénital en facteur hageman	NO
antigen, ly49b	membre-2 de la sous-famille a des récepteurs de type lectine des cellules nk	YES
antigen, ly49b	uroplakine iii	NO
antigen, ly49c	membre-3 de la sous-famille a des récepteurs lectine-like des cellules nk	YES
antigen, ly49c	phase ii de détoxication	NO
antigens, cdw198	récepteurs aux chimiokines c-c de type 8	YES
antigens, cdw198	membre-3 de la sous-famille a des récepteurs lectine-like des cellules nk	NO
antigens, cdw217	antigène cdw217	YES
antigens, cdw217	nécrose rénale tubulaire	NO
antigens, forssman	antigène de forssman	YES
antigens, forssman	coxa vara infantile	NO
antihaemophilic factor a	facteur viii de la coagulation	YES
antihaemophilic factor a	examen pharyngé anormal	NO
antihaemophilic factor b	facteur ix de la coagulation	YES
antihaemophilic factor b	protéines core p30	NO
antihaemophilic factor c	facteur rosenthal	YES
antihaemophilic factor c	fructose phosphate	NO
antihyperglycemic agents	agents hypoglycémiants	YES
antihyperglycemic agents	endothélium	NO
antilysin	antilysine	YES
antilysin	hippomane	NO
antimuscarinic	antimuscariniques	YES
antimuscarinic	nucléotide de guanine	NO
antineoplastics, phytogenic	anticancéreux phytogènes	YES
antineoplastics, phytogenic	livèche officinale	NO
antiphosphodiesterases	anti-phosphodiestérases	YES
antiphosphodiesterases	dipeptidases	NO
antiphospholipid anticoagulant	anticoagulant du lupus	YES
antiphospholipid anticoagulant	cps (cholangite primitive sclérosante)	NO
antiretroviral agents	médicaments antirétroviraux	YES
antiretroviral agents	arriération mentale modérée	NO
antischistosomal agent	anti-bilharziens	YES
antischistosomal agent	tumeur méningée sai	NO
antitussive	antitussifs	YES
antitussive	cicatrice rétinienne	NO
antrum of highmore	sinus maxillaires	YES
antrum of highmore	protection contre les rayonnements	NO
antrum, gastric	antre du pylore	YES
antrum, gastric	abcès au pylore	NO
anular pancreas	pancreas annulaire	YES
anular pancreas	syndrome d'angelman	NO
anxiety attack	crise d'angoisse	YES
anxiety attack	2-picolylsulfinyl-benzimidazoles	NO
anxiety, separation	anxiété de séparation	YES
anxiety, separation	concrétion conjonctivale	NO
anxiety-ridden	accable d'anxiete	YES
anxiety-ridden	pipidés	NO
aorta thoracic aneurysm	anévrisme aortique thoracique	YES
aorta thoracic aneurysm	caractéristiques pathologiques	NO
aortic valve calcific	calcification de la valvule aortique	YES
aortic valve calcific	maladie de di guglielmo	NO
aphasia motor	aphasie non-fluente	YES
aphasia motor	blattaria	NO
aphasia, receptive	aphasie de réception	YES
aphasia, receptive	syndactylie des doigts avec fusion osseuse	NO
apnea attack	crise apnéique	YES
apnea attack	epilepsie sensorielle	NO
apneas	apnee	YES
apneas	win40680	NO
apo 2 ligand	ligand trail	YES
apo 2 ligand	aglaia	NO
apolipoprotein a ii	apolipoprotéine de type a-ii	YES
apolipoprotein a ii	hypertension intraoculaire	NO
apoplexy, embolic	ischémie d'origine thrombotique	YES
apoplexy, embolic	dysplasie anogénitale	NO
apoplexy, pituitary	apoplexie hypophysaire	YES
apoplexy, pituitary	désoxyribonucléase i	NO
apoprotein b 48	apoprotéine b-48	YES
apoprotein b 48	métaplasie endométriale	NO
apoptosis antigen 1	antigène apo-1	YES
apoptosis antigen 1	embryon de mammifère	NO
apoptosis inducing proteins	protéines pro-apoptotiques	YES
apoptosis inducing proteins	erythrémie chronique	NO
apparatus, lacrimal	appareil lacrymal	YES
apparatus, lacrimal	exencéphalie	NO
appendicular ataxias	ataxie d'un membre	YES
appendicular ataxias	geranylgeranyl-diphosphate geranylgeranyltransferase	NO
appendix organ	appendice vermiforme	YES
appendix organ	bifidité de la luette	NO
appetite alterations	altérations de l'appétit	YES
appetite alterations	metastins	NO
appetite increased nos	appétit augmenté sai	YES
appetite increased nos	hypertension artérielle labile	NO
appliance orthodontic	appareils orthodontiques	YES
appliance orthodontic	laryngite aiguë	NO
application site maceration	macération au site d'application	YES
application site maceration	résistance virale	NO
application site peeling	desquamation au point d'application	YES
application site peeling	déficit en vitamine a	NO
apraxias, gestural	apraxie gestuelle	YES
apraxias, gestural	avenavirus	NO
apraxias, ideokinetic	apraxie classique	YES
apraxias, ideokinetic	gastrite par reflux biliaire	NO
aqp-2	aquaporine-2	YES
aqp-2	morphologie cellulaire	NO
aquaporin 3 protein	canal aqp3	YES
aquaporin 3 protein	sérum antitétanique	NO
aqueous humor leakage	fuite d'humeur aqueuse	YES
aqueous humor leakage	lésions initiales dues au pian	NO
ar deficiency	sia (syndrome d'insensibilité aux androgènes)	YES
ar deficiency	carcinome du sein sai récidivant	NO
arachidic acids	acides éicosanoïques	YES
arachidic acids	endosomes	NO
aralia	aralie	YES
aralia	paralysie transitoire d'un membre	NO
arbovirus	arbovirus	YES
arbovirus	psoriasis érythrodermique	NO
arcanobacterium pyogenes	corynebacterium pyogenes	YES
arcanobacterium pyogenes	facteurs transactivateurs	NO
archaeal chromosomes	chromosomes d'archéobactérie	YES
archaeal chromosomes	test de lassègue positif	NO
archangelicas, angelica	angelica archangelica	YES
archangelicas, angelica	oxathiinnes	NO
area, broca	aire de broca	YES
area, broca	nodule digital	NO
arenaria l.	arénaire	YES
arenaria l.	scan de l'abdomen sai normal	NO
arg-vasopressin	arginine vasopressine	YES
arg-vasopressin	paralysie de brown-séquard	NO
argasidae	argasidés	YES
argasidae	eisenia	NO
argentine mistletoe	ligaria cuneifolia	YES
argentine mistletoe	rupture du tendon du quadriceps	NO
argentine toad	bufo arenarum	YES
argentine toad	glaucome aigu	NO
argininosuccinic; aciduria	déficit en arginosuccinase	YES
argininosuccinic; aciduria	immuns-sérums	NO
argon beam	lasers argon ionisé	YES
argon beam	sarcome du stroma endométrial	NO
arias type hyperbilirubinemia	ictère héréditaire de gilbert	YES
arias type hyperbilirubinemia	epicondylite externe	NO
arid regions	climat du désert	YES
arid regions	hépatomégalie néonatale	NO
arm region	membre supérieur	YES
arm region	blastocystis	NO
arnica, nos	arnica	YES
arnica, nos	maladie d'aujeszky	NO
aromatic hydrocarbons	hydrocarbures aromatiques	YES
aromatic hydrocarbons	problèmes menstruels	NO
aronia melanocarpas	aronia noire	YES
aronia melanocarpas	assistants de laboratoire	NO
array, dna	microréseaux d'adn	YES
array, dna	cardiostimulateur	NO
arrhythmia nos foetal	arythmie foetale	YES
arrhythmia nos foetal	typhus historique	NO
arrhythmias junctional	arythmie jonctionnelle	YES
arrhythmias junctional	tumeurs bénignes du rein	NO
arsenical	composés arséniés	YES
arsenical	magnésium urinaire augmenté	NO
artemisia vulgaris	armoise commune	YES
artemisia vulgaris	instabilité cardiovasculaire	NO
arteria tibialis posterior	artère tibiale postérieure	YES
arteria tibialis posterior	glossinidés	NO
arterial abnormality	malformation arterielle	YES
arterial abnormality	inflammations artérielles	NO
arterial diseases peripheral	maladie vasculaire peripherique	YES
arterial diseases peripheral	oesophagite mycosique	NO
arteries, ciliary	artères ciliaires	YES
arteries, ciliary	tumeur surrénalienne	NO
arteries, temporal	artères temporales	YES
arteries, temporal	occlusion intestinale non précisée	NO
arteriosclerotic heart disease	athérosclérose coronarienne	YES
arteriosclerotic heart disease	charbon activé	NO
arteriovenous fistula thrombosis	thrombose de fistule arterioveine	YES
arteriovenous fistula thrombosis	céphalosporines	NO
artery renal stenosis	artère rénale sténosée	YES
artery renal stenosis	hématome d'une plaie	NO
artery; injury	lésion artérielle	YES
artery; injury	peptide trap	NO
arthritis collagen induced	arthrite induite par le collagène	YES
arthritis collagen induced	perforation stomacale	NO
arthritis diffuse	arthrite généralisée	YES
arthritis diffuse	blighia	NO
arthritis helminthic nos	arthrite helminthique sai	YES
arthritis helminthic nos	anomalie congénitale de l'oesophage	NO
arthritis infectious	arthrite infectieuse non précisée	YES
arthritis infectious	centres de réadaptation	NO
arthritis sle	arthrite lupique	YES
arthritis sle	poumon radique	NO
arthritis; uratic	goutte articulaire	YES
arthritis; uratic	anticorps anormaux	NO
arthropathy psoriatic	arthropathie psoriatique	YES
arthropathy psoriatic	infection ophtalmique staphylococcique	NO
arthropod compound eye	yeux composés des arthropodes	YES
arthropod compound eye	fracture pathologique de la hanche	NO
articular cartilage	cartilage articulaire	YES
articular cartilage	cristaux rénaux	NO
articulatio sacroiliaca	articulation sacroiliaque	YES
articulatio sacroiliaca	chonemorpha	NO
artificial genitourinary sphincter	sphincter urinaire artificiel	YES
artificial genitourinary sphincter	inhibiteurs de l'angiogenèse	NO
artificial joints knees	prothèse de genou	YES
artificial joints knees	nodule froide de la thyroïde	NO
artificial respirator	ventilateurs pulmonaires	YES
artificial respirator	mélanome conjonctival	NO
arvense, thlaspi	tabouret des champs	YES
arvense, thlaspi	corps etranger	NO
as element	arsenic	YES
as element	macaque rhésus	NO
as, hemophilia	déficit en fviii	YES
as, hemophilia	glaucome néovasculaire	NO
asas deficiency	déficit en arginosuccinate synthétase	YES
asas deficiency	mal des montagnes	NO
asbestos	amiante	YES
asbestos	angine de gensoul-ludwig	NO
ascariases	ascaridiose	YES
ascariases	tension interfaciale	NO
ascending aortic rupture	rupture aortique ascendante	YES
ascending aortic rupture	hedyotis	NO
ascidia	ascidia	YES
ascidia	mimétisme moléculaire	NO
ascitis	liquide d'ascite	YES
ascitis	leucémie myélomonocytaire chronique	NO
asclepias, nos	asclépiade	YES
asclepias, nos	troubles de comportement perturbateur	NO
ash, volcanic	cendres volcaniques	YES
ash, volcanic	afonilum	NO
asian pit vipers	habu	YES
asian pit vipers	insuffisance cérébrovasculaire	NO
asparagine	asparagine	YES
asparagine	mégaspores végétales	NO
asparagus plant	asparagus (plante)	YES
asparagus plant	ligands de la voie de signalisation nodal	NO
aspartate aminotransferase decreased	aspartate aminotransférase diminuée	YES
aspartate aminotransferase decreased	expansion de répétition de triplet	NO
aspartate, sodium	aspartate de sodium	YES
aspartate, sodium	amide synthases	NO
aspartoacylase deficiency disease	maladie de canavan-von bogaërt	YES
aspartoacylase deficiency disease	clostridium beijerinckii	NO
aspartyl endopeptidases	endopeptidases à acide aspartique	YES
aspartyl endopeptidases	cyprinus	NO
asphyxia; intrauterine	anoxie foetale	YES
asphyxia; intrauterine	dactyle pelotonné	NO
aspidospermas	aspidosperma	YES
aspidospermas	elongation du tendon du jarret	NO
asplenia syndromes	asplénie avec anomalies cardiovasculaires	YES
asplenia syndromes	chémokine mig	NO
assistant, laboratory	assistants de laboratoire	YES
assistant, laboratory	acné detergicans	NO
astasia abasia	ataxie hystérique	YES
astasia abasia	hépatomégalie néonatale	NO
asthenozoospermia	asthénospermie	YES
asthenozoospermia	infection à shigella sonnei	NO
asthma; atopic	asthme extrinsèque	YES
asthma; atopic	prolapsus du rectum	NO
asthmatic shock	etat de mal asthmatique	YES
asthmatic shock	infirmières dentaires	NO
astronomic phenomenon	concepts astronomiques	YES
astronomic phenomenon	schwannome mélanocytaire vestibulaire	NO
astrophysical concept	concepts astrophysiques	YES
astrophysical concept	cellule delta de l'estomac	NO
asymptomatic bacteriuria postpartum	bactériurie asymptomatique postpartum	YES
asymptomatic bacteriuria postpartum	plasmodium yoelii	NO
atadenovirus	atadenovirus	YES
atadenovirus	pastille à la nicotine	NO
atf6 transcription factor	facteur-6 activateur de la transcription	YES
atf6 transcription factor	première dentition	NO
atlantoaxial joints	articulation atlanto-axoïdienne	YES
atlantoaxial joints	organes tendineux de golgi	NO
atmosphere exposure chamber	chambres à atmosphère contrôlé	YES
atmosphere exposure chamber	acide 4-chloro-2-méthylphénoxy-acétique	NO
atomic bombs	bombes atomiques	YES
atomic bombs	gerçures labiales	NO
atp dependent protease	atp-dependent proteases	YES
atp dependent protease	hellébore fétide	NO
atpase, cf1	facteur couplant-1 chloroplastique	YES
atpase, cf1	cercopithecus	NO
atresia choanal	atrésie des choanes	YES
atresia choanal	dossiers concernant les hôpitaux	NO
atresia duodenal	atrésie duodénale congénitale	YES
atresia duodenal	orteil en marteau	NO
atresia, pulmonary	atrésie congénitale de la valve pulmonaire	YES
atresia, pulmonary	apolipoprotéine de type a-ii	NO
atresia; rectum	atrésie rectale	YES
atresia; rectum	première dentition	NO
atria of heart	atrium cardiaque	YES
atria of heart	hyperkaliemie	NO
atrial enlargement left	augmentation auriculaire gauche	YES
atrial enlargement left	ricinus	NO
atrial flutter paroxysmal	flutter auriculaire paroxystique	YES
atrial flutter paroxysmal	cellules t8	NO
atrioventricular node	noeud auriculo-ventriculaire	YES
atrioventricular node	gardnerella vaginalis	NO
atrioventricular; block	bloc av	YES
atrioventricular; block	bhang	NO
atrophia bulbi	phthisis bulbaire	YES
atrophia bulbi	névrite optique rétro-bulbaire	NO
atrophic muscular disorder	amyotrophies	YES
atrophic muscular disorder	sous-unité p110bêta de la phosphatidylinositol 3-kinase de classe ia	NO
atrophic retina	atrophie rétinienne	YES
atrophic retina	obturations dentaires définitives	NO
atrophies, striatonigral	dégénerescence striatonigrique	YES
atrophies, striatonigral	tabac à mâcher	NO
atrophoderma; pigmentosum	atrophoderma pigmentosum	YES
atrophoderma; pigmentosum	ver solitaire du boeuf	NO
atrophy of kidney	atrophie rénale	YES
atrophy of kidney	déficit en fructose-1,6-diphosphatase	NO
atrophy of prostate	atrophie de la prostate	YES
atrophy of prostate	oxyde de zinc	NO
atrophy; bone	atrophie osseuse	YES
atrophy; bone	chromosome y	NO
atrophy; facioscapulohumeral	atrophie facio-scapulo-humérale de landouzy-déjerine	YES
atrophy; facioscapulohumeral	parahémophilie	NO
atrophy;cerebral	atrophie cerebrale	YES
atrophy;cerebral	reaction anaphylactique	NO
attitude, staff	attitude du personnel	YES
attitude, staff	daptomycine	NO
attributes, disease	caractéristiques pathologiques	YES
attributes, disease	doigt hippocratique	NO
atypical platelets present	plaquettes atypiques présentes	YES
atypical platelets present	présentation transversale	NO
auditory brainstem implants	implants auditifs du tronc cérébral	YES
auditory brainstem implants	kératose solaire	NO
auditory tubes	canal pharyngotympanique	YES
auditory tubes	hépatite virale b chronique	NO
auditory uncinate fit	crises auditives	YES
auditory uncinate fit	traumatismes mandibulaires	NO
aujeszkys disease	maladie d'aujeszky	YES
aujeszkys disease	cornouille	NO
aureusvirus	aureusvirus	YES
aureusvirus	membres d'un comité	NO
auricles	pavillon auriculaire	YES
auricles	hernie inguinale	NO
auto-intoxication	auto-intoxication	YES
auto-intoxication	voix abaissée	NO
auto-peep	respiration avec pression positive intrinsèque	YES
auto-peep	asthme d'effort	NO
autobiographical memories	mémoire épisodique	YES
autobiographical memories	hypersensibilité alimentaire	NO
autologous antigens	antigènes autologues	YES
autologous antigens	psoriasis	NO
autophagocytosis	autophagie	YES
autophagocytosis	hmg-at-hook proteins	NO
autoprothrombin c	facteur xa	YES
autoprothrombin c	lipidose résultant d'une accumulation de galactosylcéramide	NO
autoprothrombin i	facteur vii de la coagulation	YES
autoprothrombin i	champignons (botanique)	NO
av malformation	malformation a-v	YES
av malformation	ascorbino dehydrogenase	NO
avenaviruses	avenavirus	YES
avenaviruses	fracture de vertèbre lombaire	NO
aversion to tobacco	aversion au tabac	YES
aversion to tobacco	atrésie congénitale de la valve pulmonaire	NO
axillary candidiasis	moniliase axillaire	YES
axillary candidiasis	syndrome de marfan	NO
axis, dens	dent de l'axis	YES
axis, dens	motilité des spermatozoïdes	NO
ayahuasca	banisteriopsis	YES
ayahuasca	malformation acquise sai	NO
aza crown compounds	composés aza-couronnes	YES
aza crown compounds	acne pustuleuse	NO
azaguanine	8-azaguanine	YES
azaguanine	démence par infarctus multiples	NO
azathioprine sodium	azathioprine sodique	YES
azathioprine sodium	cellulite à streptococcus pyogenes	NO
azoospermatism	azoospermie	YES
azoospermatism	2-picolylsulfinyl-benzimidazoles	NO
azul de metileno	bleu méthylène	YES
azul de metileno	affection des ganglions lymphatiques	NO
b cell lymphoma	lymphome b sai	YES
b cell lymphoma	cyprinus	NO
b vitamins	vitamines b	YES
b vitamins	thyrotrophine élevée	NO
b, batrachotoxin	batrachotoxine b	YES
b, batrachotoxin	fibres de stress	NO
b, fibrinopeptide	fibrinopeptide b	YES
b, fibrinopeptide	chaîne de parasites	NO
b2 deficiencies vitamin	ariboflavinose	YES
b2 deficiencies vitamin	brûlure de l'oesophage	NO
baby formula	préparation pour nourrissons	YES
baby formula	cruciata	NO
baby swings	balançoires pour bébé	YES
baby swings	pression intra-ventriculaire	NO
bacillus fructosus	bacillus megatherium	YES
bacillus fructosus	influx nerveux	NO
bacillus marcescens	serratia marcescens	YES
bacillus marcescens	zaire ebola virus	NO
bacillus phage phi29	bactériophage phi-29	YES
bacillus phage phi29	protéasome 20s	NO
back discomfort	gêne lombaire	YES
back discomfort	eczéma dysidrosique	NO
back strain lumbar	foulure lombaire	YES
back strain lumbar	alpha-thalassémie	NO
back; contusion	contusion du dos	YES
back; contusion	pyrexie intermittente	NO
backwash ileitis	iléite de reflux	YES
backwash ileitis	chlorhydrate de robénidine	NO
bacteria eating flesh	bactérie mangeuse de chair	YES
bacteria eating flesh	lagothrix	NO
bacterial interference	interférence bactérienne	YES
bacterial interference	sous-unité alpha g12 de protéine g	NO
bacterial o antigen	antigènes o	YES
bacterial o antigen	lixiviat de décharge	NO
bacterial; disease	infections bactériennes	YES
bacterial; disease	masse rectale	NO
bacteriophages	bactériophages	YES
bacteriophages	recq helicases	NO
bacterium aeruginosum	pseudomonas aeruginosa	YES
bacterium aeruginosum	coxa valgus développementale	NO
bacterium coli commune	e. coli	YES
bacterium coli commune	particules nanométriques	NO
bacteroides intermedia	bacteroides intermedius	YES
bacteroides intermedia	épithélioma in situ	NO
bacteroides necrophorus	fusobacterium necrophorum	YES
bacteroides necrophorus	diastasis de la symphyse pubienne	NO
bactrocera tryonus	bactrocera tryoni	YES
bactrocera tryonus	dermatite auto-immune à la progestérone	NO
baerveldt implants	implants de baerveldt	YES
baerveldt implants	cartilage de la cloison nasale	NO
balantidiosis	balantidiose	YES
balantidiosis	bartonella bacilliformis	NO
ballism	ballisme	YES
ballism	oesophagite mycosique	NO
balloon dilatation catheter	catheter a ballonet	YES
balloon dilatation catheter	poignet tombant	NO
bancroftian filariasis	filariose bancroftienne	YES
bancroftian filariasis	gymnodinium	NO
bancroftus, filaria	filaire de bancroft	YES
bancroftus, filaria	anémie par maladie chronique	NO
band, amniotic	bandes amniotiques	YES
band, amniotic	hemorragie de la grossesse	NO
bandicota	bandicota	YES
bandicota	marula	NO
banks, eye	banques des yeux	YES
banks, eye	hérédo-ataxie cérébelleuse de pierre marie	NO
bannwarth syndrome	atteintes neurologiques de la borréliose de lyme	YES
bannwarth syndrome	consultations antidouleur	NO
barbados cherry family	malpighiaceae	YES
barbados cherry family	test gardnerella positif	NO
barbarea vulgari	barbarée commune	YES
barbarea vulgari	jéjunite	NO
barber surgeons	chirurgien barbier	YES
barber surgeons	atrophie cerebrale	NO
barbiturate, nos	barbituriques	YES
barbiturate, nos	neurones moteurs	NO
bartonellaceae infection	infections à bartonellaceae	YES
bartonellaceae infection	sténose rectale	NO
bartonia bacilliformis	bartonella bacilliformis	YES
bartonia bacilliformis	psychose de l'enfance non précisée	NO
basal cell epithelioma	carcinome baso-cellulaire	YES
basal cell epithelioma	lobulation rénale foetale	NO
basal ganglia infarction	infarctus des ganglions de la base	YES
basal ganglia infarction	coxa varus congénitale	NO
base fractures skull	fracture de la base du crâne	YES
base fractures skull	infection périobitaire	NO
baseball, device	balles de baseball	YES
baseball, device	tanin	NO
basils	basilic	YES
basils	scoliose thoracogénique	NO
basophil percentage decreased	pourcentage de basophiles diminué	YES
basophil percentage decreased	aplasie moniliforme	NO
basophil, segmented	polynucléaires basophiles	YES
basophil, segmented	contraction nodale prématurée	NO
basophilic stippled	granulations basophiles	YES
basophilic stippled	gastrospirillum	NO
bassen-kornzweig	déficit en transporteur microsomique des triglycérides	YES
bassen-kornzweig	euclea	NO
bassia	kochia	YES
bassia	ligand cd134	NO
basutoland	basutoland	YES
basutoland	ulceration de la langue	NO
bathyhypesthesia	bathyhypoesthésie	YES
bathyhypesthesia	tumeur gliale	NO
battle sign	signe de battle	YES
battle sign	arnr 15s	NO
bay g 5421	bay-g-5421	YES
bay g 5421	quatrième bruit du coeur	NO
bazzanias	bazzania	YES
bazzanias	atrophie osseuse	NO
bb rat	rats de souche bb	YES
bb rat	coenzyme q10 diminuée	NO
bcg live	bacille de calmette et guérin	YES
bcg live	tremblement massif	NO
bcl x protein	protéine bcl2l1	YES
bcl x protein	décès d'un fils	NO
beach ear	otite externe (swimmers' ear) aiguë	YES
beach ear	scapulalgie	NO
bean, tepary	haricot tépari	YES
bean, tepary	feline coronavirus	NO
beat skip	pause postextrasystolique	YES
beat skip	gorilles	NO
beaver, nos	castors	YES
beaver, nos	épiphysiolyse	NO
beck syndrome	syndrome de l'artère spinale antérieure	YES
beck syndrome	exanthème critique	NO
beetle, nos	coléoptères	YES
beetle, nos	coenzyme q10 diminuée	NO
behavior addictive	comportement de dépendance	YES
behavior addictive	phénomène de rappel	NO
behavior disorder disruptive	troubles de comportement perturbateur	YES
behavior disorder disruptive	rupture artérielle	NO
behcets syndrome arthropathy	arthropathie dans le syndrome de behcet, site non précisé	YES
behcets syndrome arthropathy	identité sexuelle	NO
beijerinckia group	beijerinckiaceae	YES
beijerinckia group	scintigraphie normale	NO
benign inoculation lymphoreticulosis	maladie des griffes du chat	YES
benign inoculation lymphoreticulosis	troubles du sens positionnel	NO
benign melanocytic naevus	mélanome bénin	YES
benign melanocytic naevus	nodule du poumon	NO
benign shuddering attacks	crises de tremblement bénignes	YES
benign shuddering attacks	orchidacées	NO
benjamin-bush	laurier benzoin	YES
benjamin-bush	avulsion du nerf glossopharyngien	NO
benzamine blue	bleu de trypan	YES
benzamine blue	capacité résiduelle fonctionnelle anormale sai	NO
benzbromaron	benzbromarone	YES
benzbromaron	coloration dentaire	NO
benzodioxoles	méthylènedioxybenzènes	YES
benzodioxoles	sulfadiazine d'argent	NO
benzophenones	benzophénones	YES
benzophenones	dermatophytose des parties découvertes du corps	NO
benzothiadiazine diuretics	diurétiques thiaziques	YES
benzothiadiazine diuretics	examen neurologique anormal	NO
benzyl penicillin	benzylpénicilline	YES
benzyl penicillin	intervenants de terrain en santé	NO
benzylammonium compounds	composés de benzyl-ammonium	YES
benzylammonium compounds	catalogues des bibliothèques	NO
berlin; edema	commotion de la rétine	YES
berlin; edema	constipation	NO
berlins	berlin	YES
berlins	dégénérescence cérébrale, non précisée	NO
beta adrenergic blocker	antagonistes bêta-adrénergiques	YES
beta adrenergic blocker	anémie infectieuse féline	NO
beta dna polymerase	dna polymerase beta	YES
beta dna polymerase	ligand tl1	NO
beta dystroglycan	bêta-dystroglycane	YES
beta dystroglycan	troubles mentaux organiques	NO
beta globulin abnormal	bêta-globulines anormales	YES
beta globulin abnormal	aminooligopeptidase	NO
beta glucosidase	bêta-d-glucoside glucohydrolase	YES
beta glucosidase	hydrocarbures aromatiques	NO
beta hydroxypyruvate reductase	hydroxypyruvate reductase	YES
beta hydroxypyruvate reductase	gluconobacter oxydans	NO
beta interferons	interféron-beta	YES
beta interferons	cataplexie aggravée	NO
beta trcp	bêta-trcp	YES
beta trcp	1-chloro-2,4-dinitro-benzène	NO
beta-crystallins	cristallines-bêta	YES
beta-crystallins	choriogonadotropine	NO
beta-cyclodextrins	bêta-cyclodextrines	YES
beta-cyclodextrins	oedème cérébral vasogène	NO
beta-defensins	beta-défensines	YES
beta-defensins	descente de la vessie	NO
beta-heparin	dermatane sulfate	YES
beta-heparin	adaptation physiologique	NO
beta-tryptase	beta-tryptases	YES
beta-tryptase	viabilité du tissu	NO
beta1h	facteur h du complément	YES
beta1h	naevus de la zone de jonction	NO
beta3b integrin	intégrine bêta-3b	YES
beta3b integrin	sulfate de magnésium heptahydraté	NO
betadine antiseptic	bétadine	YES
betadine antiseptic	mamelon infecté	NO
betanf	bêta-naphtoflavone	YES
betanf	naevus dysplasique	NO
bezafibrate	bézafibrate	YES
bezafibrate	tuberculose de la bronche	NO
bezoar, nos	bézoards	YES
bezoar, nos	atrophie cerebrale	NO
bhangs	bhang	YES
bhangs	bande élastique adhésive de contention	NO
bifid uvula	bifidité de la luette	YES
bifid uvula	activité onirique anormale	NO
bile fluid	bile	YES
bile fluid	cyclophosphamide	NO
biliary sand	sable biliaire	YES
biliary sand	écoles secondaires	NO
biliary tract diseases	affection des voies biliaires	YES
biliary tract diseases	tumeurs palatales	NO
bilirubin total low	bilirubine totale basse	YES
bilirubin total low	cellule neuro-endocrine du tube digestif	NO
biliverdin increased	augmentation de la biliverdine	YES
biliverdin increased	neuropeptide y	NO
biological immunity	immunité	YES
biological immunity	troubles de la voix	NO
bioperiodicity	biorythmes	YES
bioperiodicity	brûlures des voies respiratoires	NO
biophysical concept	concepts biophysiques	YES
biophysical concept	exostose ostéocartilagineuse	NO
biopsy bronchus abnormal	biopsie bronchique anormale	YES
biopsy bronchus abnormal	heptose	NO
biopsy larynx normal	biopsie du larynx normale	YES
biopsy larynx normal	torticolis psychogène	NO
biopsy muscle abnormal	biopsie musculaire anormale	YES
biopsy muscle abnormal	stress du post-partum	NO
biopsy palate normal	biopsie du palais normale	YES
biopsy palate normal	tumeurs supratentorielles	NO
biopsy urethra normal	biopsie urétrale normale	YES
biopsy urethra normal	neurones dopaminergiques	NO
biosensor	capteurs biologiques	YES
biosensor	nécrose colique	NO
biotin deficiency	carence en biotine	YES
biotin deficiency	gastrospirillum	NO
biperiden	bipéridène	YES
biperiden	anévrisme de l'artère iliaque	NO
birch famly	betulaceae	YES
birch famly	attachement intracoronaire	NO
bird influenza	grippe du poulet	YES
bird influenza	nepovirus	NO
birth weight finding	poids de nouveau-né	YES
birth weight finding	tête du spermatozoïde	NO
birth weight subnormal	poids subnormal à la naissance	YES
birth weight subnormal	atrophoderma pigmentosum	NO
births premature	naissance prématurée	YES
births premature	maladie de kienbock	NO
bisabol myrrh	myrrhe bisabol	YES
bisabol myrrh	rachitisme rénal	NO
bismuth preparation	bismuth	YES
bismuth preparation	artère carotide commune	NO
bite nos	morsure	YES
bite nos	caractéristiques pathologiques	NO
bite wound insect	morsures d'insecte	YES
bite wound insect	embole néoplasique	NO
bite; centipede	piqûre de centipède	YES
bite; centipede	mépivacaïne	NO
bitter orange	citrus aurantium	YES
bitter orange	bêta-d-glucoside glucohydrolase	NO
bladder distended	distension de la vessie	YES
bladder distended	lymphome dermique	NO
bladder flat cis	carcinome in situ de la vessie sai	YES
bladder flat cis	maladies rhinopharyngées	NO
bladder haemorrhage	hémorragie vésicale	YES
bladder haemorrhage	inflammat de la trompe d'eustache	NO
blastocystis, nos	blastocystis	YES
blastocystis, nos	hématopoïèse	NO
blastomyces pneumonia recurrent	blastomyces pneumonia récidivant	YES
blastomyces pneumonia recurrent	mars	NO
blattaria	blattaria	YES
blattaria	albumine élevée	NO
bleeding abnormal	hémorragie anormale	YES
bleeding abnormal	fenouil	NO
bleeding gingival	gingivorragie	YES
bleeding gingival	luxation de la hanche	NO
bleeding postmenopausal	hémorragie postménopausique	YES
bleeding postmenopausal	fièvre à pappataci	NO
bleeding rectal	hémorragie rectale	YES
bleeding rectal	phéochromocytome	NO
bleeding, intracranial	hémorragies intracrâniennes	YES
bleeding, intracranial	pio (pression intra-oculaire) diminuée	NO
bleeds pregnancy	hemorragie de la grossesse	YES
bleeds pregnancy	spirillum	NO
bleomycins	bléomycine	YES
bleomycins	houlque	NO
blepharal pain	douleur de la paupière	YES
blepharal pain	metastases cerebrales	NO
blighias	blighia	YES
blighias	cps (cholangite primitive sclérosante)	NO
blindness colour total	cécité totale des couleurs	YES
blindness colour total	inhibiteur de la trypsine sécrétoire pancréatique de kazal	NO
blindness; traumatic	cécité traumatique	YES
blindness; traumatic	transfert (psychanalyse)	NO
blister fever	bouton de fièvre	YES
blister fever	colite pseudomembraneuse	NO
blisters gum	vésicules gingivales	YES
blisters gum	gel vaginal	NO
blisters tongue	vésicules linguales	YES
blisters tongue	adenocarcinome de l'endometre	NO
block heart	bloc cardiaque	YES
block heart	accidents de réacteurs nucléaires	NO
blood air barrier	membrane alvéolo-capillaire	YES
blood air barrier	mauve	NO
blood alcohol increased	alcool du sang augmenté	YES
blood alcohol increased	axones	NO
blood bromide abnormal	bromure sanguin anormal	YES
blood bromide abnormal	polypore	NO
blood bromide increased	bromure sanguin augmenté	YES
blood bromide increased	millet	NO
blood cell biosynthesis	hématopoïèse	YES
blood cell biosynthesis	anthocerotophyta	NO
blood chloride normal	chlorure sanguin normal	YES
blood chloride normal	emericella	NO
blood creatinine decreased	créatinine sanguine diminuée	YES
blood creatinine decreased	tuberculose de la bronche	NO
blood decreasing pressure	baisse de la pression artérielle	YES
blood decreasing pressure	pyocholécyste	NO
blood dihydrotestosterone increased	déhydrotestostérone sanguine augmentée	YES
blood dihydrotestosterone increased	récepteur 5-ht2b	NO
blood drugs	médicaments hématologiques	YES
blood drugs	névralgie du moignon	NO
blood estradiol abnormal	oestradiol sanguin anormal	YES
blood estradiol abnormal	oléogranulome	NO
blood fibrinogen abnormal	fibrinogène du sang anormal	YES
blood fibrinogen abnormal	abcès splénique	NO
blood fibrinogen normal	fibrinogénémie normale	YES
blood fibrinogen normal	derme	NO
blood group ag	antigènes de groupe sanguin	YES
blood group ag	aorte thoracique	NO
blood group rh	système rh-hr de groupes sanguins	YES
blood group rh	mouche domestique	NO
blood increasing sugar	elevation taux sucre sanguin	YES
blood increasing sugar	scintigraphie hépatobiliaire anormale	NO
blood methanol decreased	méthanol sanguin diminué	YES
blood methanol decreased	américain origine mexicaine	NO
blood phosphorus increased	phosphore sanguin augmenté	YES
blood phosphorus increased	idées d'homicide	NO
blood retinal barrier	barrière hématorétinienne	YES
blood retinal barrier	pneumonie lipoïdique	NO
blood swollen vessels	vaisseaux sanguins distendus	YES
blood swollen vessels	mycobacterium intracellulare	NO
blood transfusion complications	réaction post-transfusionnelle	YES
blood transfusion complications	folliculite	NO
blunting of affect	emoussement affectif	YES
blunting of affect	leucémie lymphoïde chronique récidivante	NO
bodies, neuroepithelial	corps neuroépithéliaux	YES
bodies, neuroepithelial	enseignement inadéquat	NO
bodies; aschoff	nodules d'aschoff	YES
bodies; aschoff	cancer de la parotide	NO
body fats	graisse du corps	YES
body fats	mycobacterium haemophilum	NO
body height decreased	taille corporelle diminuée	YES
body height decreased	adénome biliaire	NO
body waters	eau du corps	YES
body waters	virus des insectes	NO
body, carotid	corpuscule carotidien	YES
body, carotid	fièvre fluviale du japon	NO
boldea fragran	peumus boldus	YES
boldea fragran	colonisation à sarm	NO
bombax ceiba	bombax ceiba	YES
bombax ceiba	articulation sacroiliaque	NO
bombesin receptor	récepteur peptide libération gastrine	YES
bombesin receptor	lipoamide réductase (nadh)	NO
bone development	développement des os	YES
bone development	hyperpyrexie maligne	NO
bone diseases joint	ostéoarthropathies	YES
bone diseases joint	réseaux de gènes	NO
bone disorder	maladies osseuses	YES
bone disorder	difficulté à se déplacer	NO
bone injury	atteinte osseuse	YES
bone injury	actilyse	NO
bone, hyoid	os hyoïde	YES
bone, hyoid	difficulté à se déplacer	NO
bone, pisiform	os pisiforme	YES
bone, pisiform	arctium lappa	NO
bone; abscess	abcès de l'os	YES
bone; abscess	goût du produit anormal	NO
bone; cyst	kystes de l'os	YES
bone; cyst	handicap	NO
bones, basilar	processus basilaire	YES
bones, basilar	protéine-kinase-1 des récepteurs couplés aux protéines g	NO
bones, jugal	os zygomatique	YES
bones, jugal	taux de tryptase augmenté	NO
bones, tarsal	os tarsiens	YES
bones, tarsal	modification de l'humeur sai	NO
bony outgrowth	exostoses	YES
bony outgrowth	ectothiorhodospira vacuolata	NO
boobialla	boobialla	YES
boobialla	glande lacrymale	NO
book, illustrated	livres illustrés	YES
book, illustrated	syrinx	NO
border, brush	plateaux striés	YES
border, brush	vertiges labyrinthiques	NO
borderline hypertension	hypertension artérielle labile	YES
borderline hypertension	dépendance aux drogues	NO
bornholm; disease	myalgie épidémique	YES
bornholm; disease	môle hydatiforme complète	NO
borrelia antibody positive	anticorps anti-borrelia positif	YES
borrelia antibody positive	aureusvirus	NO
borrelia; infection	infection à borrelia sai	YES
borrelia; infection	aminooligopeptidase	NO
borrellia group vs461	borrelia afzelii	YES
borrellia group vs461	typhus à puces	NO
bovimyces pleuropneumoniae	mycoplasma mycoïdes	YES
bovimyces pleuropneumoniae	muscles lisses	NO
bovine syncytial virus	bsv (bovine syncytial virus)	YES
bovine syncytial virus	plagiocéphalie sans synostose	NO
bow legged	genoux varums	YES
bow legged	sifflements d'oreilles	NO
bowel changes habits	changement d'habitudes d'aller à la selle	YES
bowel changes habits	naevus	NO
bowel habit	défécation	YES
bowel habit	multiples érosions cornéennes	NO
bowel ischaemia	insuffisance vasculaire intestinale	YES
bowel ischaemia	éphrine b1	NO
bowel perforations	intestin perforé	YES
bowel perforations	mucopolysaccharidose de type 4a	NO
bowel; impaction	surcharge intestinale, non précisée	YES
bowel; impaction	neurome d'un moignon d'amputation	NO
bowhead whales	baleine franche arctique	YES
bowhead whales	tumeurs ovariennes	NO
box jelly	chironex	YES
box jelly	fièvre sudorale	NO
bpp-9a	téprotide	YES
bpp-9a	cartilage de la cloison nasale	NO
brachial neuritis radiculitis	radiculite brachiale	YES
brachial neuritis radiculitis	trichothiodystrophie avec photosensibilité	NO
brachial plexus lesions	lésion du plexus brachial	YES
brachial plexus lesions	tumeur gliale	NO
brachystemmas	brachystemma	YES
brachystemmas	danshen	NO
brachyura	morpions sai	YES
brachyura	stridor	NO
bracytele	brachyteles	YES
bracytele	complexe tuberculeux primitif	NO
bradycardia - pulse	fréquence du pouls basse	YES
bradycardia - pulse	q-snares	NO
bradyphasia	bradyarthrie	YES
bradyphasia	naevus de ota	NO
brain abscesses	abcès cérébral	YES
brain abscesses	angéite d'hypersensibilité	NO
brain lymphomas	lymphome du cerveau	YES
brain lymphomas	abcès sai	NO
brain secondaries	metastases cerebrales	YES
brain secondaries	dépendance à la cocaïne, usage épisodique	NO
brain stem haemorrhage	hémorragie du tronc cérébral	YES
brain stem haemorrhage	agt (acides gras trans)	NO
brain; degeneration	dégénérescence cérébrale, non précisée	YES
brain; degeneration	tumeurs de la trompe de fallope	NO
brain; injury	blessures encéphaliques	YES
brain; injury	calcification métastatique	NO
branched chain ketoaciduria	leucinose	YES
branched chain ketoaciduria	gonflement des jambes	NO
branchial arch syndrome	syndrome de di george	YES
branchial arch syndrome	biosatellite	NO
brazilian manatee	lamantin du brésil	YES
brazilian manatee	goudron houille	NO
brazilian-tea	houx maté	YES
brazilian-tea	tryptophane pyrrolase	NO
breadboard project	breadboard project	YES
breadboard project	balantidiose	NO
breast appearance hypertrophy	hypertrophie mammaire	YES
breast appearance hypertrophy	hypertension maligne	NO
breast biopsy normal	biopsie mammaire normale	YES
breast biopsy normal	pouls filant	NO
breast discolouration	décoloration du sein	YES
breast discolouration	adostérol	NO
breast disorder nos	trouble du sein non précisé	YES
breast disorder nos	pseudomonas putida	NO
breast fed infants	allaitement	YES
breast fed infants	polynevrite	NO
breast fibrocystic changes	mastose fibrokystique	YES
breast fibrocystic changes	lésion splénique	NO
breast hyperplasias	hyperplasie mammaire	YES
breast hyperplasias	fructose phosphate	NO
breast lumps	seins nodulaires	YES
breast lumps	kyste pancreatique	NO
breast; pain	douleur des seins	YES
breast; pain	diverticulose du colon	NO
breasts pendulous	mastoptose	YES
breasts pendulous	synovite du genou	NO
breathing difficulty	essoufflement	YES
breathing difficulty	centres de réadaptation	NO
breech; extraction	accouchement par le siège	YES
breech; extraction	fusobacterium necrophorum	NO
brittle diabetes mellitus	did1	YES
brittle diabetes mellitus	marque éditeur	NO
brittle teeth	fragilité dentaire	YES
brittle teeth	récepteur 5-ht2b	NO
brl 26921	brl-26921	YES
brl 26921	exanthème maculopapulaire	NO
brl 43694a	brl43694a	YES
brl 43694a	oedeme retinien	NO
brome mosaic virus	brome mosaic virus	YES
brome mosaic virus	anomalie dermatoglyphique sai	NO
bromide, propantheline	bromure de propanthéline	YES
bromide, propantheline	adhaline	NO
brominated biphenyls	biphényles polybromés	YES
brominated biphenyls	maladie de foie chronique	NO
bromodeoxycytidine	cytidine bromo-5 désoxy-2'	YES
bromodeoxycytidine	affection des ganglions lymphatiques	NO
bromoderma vegetans	bromodermie	YES
bromoderma vegetans	ascorbino dehydrogenase	NO
bromoviridae	bromoviridae	YES
bromoviridae	masse pancréatique	NO
bronchopathy	bronchopathie	YES
bronchopathy	composés polycycliques	NO
bronchoscopy normal	bronchoscopie normale	YES
bronchoscopy normal	abcès splénique	NO
broom	cytisus	YES
broom	travail prématuré	NO
broom, desert	baccharis	YES
broom, desert	hémagglutinines	NO
broussonetias	broussonetia	YES
broussonetias	corynebacterium pyogenes	NO
brown fat tumour	hibernome	YES
brown fat tumour	nalorphine	NO
brown-séquard	paralysie de brown-séquard	YES
brown-séquard	trillium	NO
broxuridine	uridine bromo-5 désoxy-2'	YES
broxuridine	test de transformation blastique	NO
bruce	fièvre ondulante	YES
bruce	diurétiques thiaziques	NO
brucella abortus bacterium	brucella abortus	YES
brucella abortus bacterium	méningiome méningothéliomateux	NO
brugia pahangus	brugia pahangi	YES
brugia pahangus	tumeur surrénalienne	NO
bryamycin	bryamycin	YES
bryamycin	maladie d'itai-itai	NO
bscl1	lipodystrophie généralisée congénitale de type i	YES
bscl1	cruciata	NO
bsf-1	mcgf-2	YES
bsf-1	epiglottite obstructive	NO
bsf-2	interleukine-6	YES
bsf-2	lésion de l'oreille	NO
bsp abnormal	bsp anormale	YES
bsp abnormal	maladie de niemann-pick	NO
bts 18322	bts-18322	YES
bts 18322	antigènes cd104	NO
buccal polyp	polype buccal	YES
buccal polyp	bazzania	NO
buckyball	fullerènes	YES
buckyball	récepteur hépatique des asialoglycoprotéines	NO
bugles	bugle	YES
bugles	glycine sarcosine n-méthyltransférase	NO
bulbar palsy	paralysie bulbaire	YES
bulbar palsy	chloroacétophénone	NO
bullous skin disorder	dermatose bulleuse	YES
bullous skin disorder	liquide de lavage alvéolaire	NO
bump gums	elevures cutanées de la gencive	YES
bump gums	obstruction des voies urinaires	NO
bun increased	azote uréique du sang augmenté	YES
bun increased	alliage dentaire	NO
bunyavirus serogroup california	california encephalitis virus	YES
bunyavirus serogroup california	tissu cicatriciel du poumon	NO
burdock	arctium lappa	YES
burdock	traumatismes du pied	NO
burger grutz syndrome	hyperchylomicronémie	YES
burger grutz syndrome	halobacterium	NO
burn of oesophagus	brûlure de l'oesophage	YES
burn of oesophagus	hypertrophie des végétations adénoïdes	NO
burn, inhalation	brûlures des voies respiratoires	YES
burn, inhalation	agrafes chirurgicales	NO
burn; cornea	brûlure cornéenne	YES
burn; cornea	astragalus	NO
burning itch	démangeaisons brûlantes	YES
burning itch	mésothéliome malin localisé	NO
burning shoulder	brûlure de degré non précisé de l'épaule	YES
burning shoulder	sepsis à pasteurella	NO
burning thighs	brûlure de degré non précisé de la cuisse (toute partie)	YES
burning thighs	synovite du genou	NO
burns electric	brûlure électrique	YES
burns electric	syndrome du cri du chat	NO
burns infections	infection de la brûlure	YES
burns infections	protéine-kinase jnk1 activée par le stress	NO
burns of eyes	brûlure de l'oeil	YES
burns of eyes	sensibibilité du mamelon	NO
bursa dependent lymphocytes	lymphocyte b	YES
bursa dependent lymphocytes	péritonite lupique	NO
bursitis infective staphylococcal	bursite staphylococcique	YES
bursitis infective staphylococcal	taeniarhynchus	NO
bursitis, radiohumeral	epicondylite externe	YES
bursitis, radiohumeral	agenesie renale	NO
busereline	buséréline	YES
busereline	protéine-kinase-1 des récepteurs couplés aux protéines g	NO
bushbabies	lorisidae	YES
bushbabies	produits alimentaires à base de soja	NO
buttock, nos	fesses	YES
buttock, nos	filipendula	NO
butyrate	butyrate	YES
butyrate	fibrose péricardique	NO
byzanthine arch palate	palais ogival	YES
byzanthine arch palate	lissencéphalie	NO
c chemokines	chémokines c	YES
c chemokines	chrome urinaire augmenté	NO
c fos	protéines proto-oncogènes c-fos	YES
c fos	intelligence diminuée	NO
c spine	vertèbre cervicale	YES
c spine	fesses	NO
c3b complement	complément c3b	YES
c3b complement	hémorragie uréthrale	NO
c3pase	c3pase	YES
c3pase	tumeurs à cellules géantes	NO
cachexia; malignant	cachexie provoquée par le cancer	YES
cachexia; malignant	plaies gingivales	NO
cadmium poisoning	maladie d'itai-itai	YES
cadmium poisoning	azoture de sodium	NO
cadp-ribose	adp-ribose cyclique	YES
cadp-ribose	somatotype	NO
caffeine normal	caféine normale	YES
caffeine normal	steatorrhee	NO
caffeine products	caféine	YES
caffeine products	bromhydrate de fenclonine	NO
caiman, nos	caïmans	YES
caiman, nos	emphysème paraseptal	NO
caisson; disease	accident de décompression	YES
caisson; disease	fructose phosphate	NO
cajanus	cajanus	YES
cajanus	ecg normale variante	NO
calcification metastatic	calcification métastatique	YES
calcification metastatic	bonobo	NO
calcification of tendon	calcification de tendon	YES
calcification of tendon	récepteur obra	NO
calcification teeth	minéralisation des dents	YES
calcification teeth	processus physiologiques	NO
calcimimetic agents	calcimimétiques	YES
calcimimetic agents	volume sanguin augmenté	NO
calcium bilirubinate	bilirubinate de calcium	YES
calcium bilirubinate	pepsinogène a	NO
calcium gout	maladie des dépôts de cristaux de pyrophosphate de calcium dihydraté	YES
calcium gout	ganglions géniculés	NO
calcium increased serum	calcium sérique augmenté	YES
calcium increased serum	peste cellulo-cutanée	NO
calcium puffs	bouffées de calcium	YES
calcium puffs	plasmodium yoelii	NO
calcium salt chlortetracycline	chlortétracycline de calcium	YES
calcium salt chlortetracycline	angor déclenché par l'effort	NO
calcium spikes	pics de calcium	YES
calcium spikes	protéine sonic hedgehog	NO
calcium sulfate dihydrate	sulfate de calcium dihydraté	YES
calcium sulfate dihydrate	lourdeur des gestes	NO
calcium total increased	calcium total augmenté	YES
calcium total increased	lasers pulsés	NO
calculus; epididymis	calcul épididymaire	YES
calculus; epididymis	glandes cardiales	NO
calculus; wharton	calculs salivaires canalaires	YES
calculus; wharton	bacillus megatherium	NO
calf muscle cramps	crampes du mollet	YES
calf muscle cramps	amiante	NO
calicivirus test positive	test calicivirus positif	YES
calicivirus test positive	dystrophies neuro-axonales	NO
callas	calla (plante)	YES
callas	tumeurs de la trompe de fallope	NO
callicebinae	callicebinae	YES
callicebinae	dichlororibofuranosylbenzimidazole	NO
[truncated: 8,486 more rows]
