# Supplementary material for: A Cross-Lingual Similarity Measure for Detecting Biomedical Term Translations
Source: PLoS One. 2015 Jun 1;10(6):e0126196. doi: 10.1371/journal.pone.0126196 (PMC4452086; doi:10.1371/journal.pone.0126196)
Supplement: S1 dataset — (TGZ) [file pone.0126196.s001.tgz › dataset/en-fr/context_2000.shuffled]

5-fluorouracil	fluorouracile	YES
5-fluorouracil	cacatoès	NO
5-htp	5-hydroxytryptophane	YES
5-htp	estinyl	NO
abelmoschus	abelmoschus	YES
abelmoschus	morus	NO
ability	capacité	YES
ability	kansas	NO
abrasion	abrasion	YES
abrasion	congo	NO
absinthe	absinthe	YES
absinthe	gravité	NO
acacia	acacia	YES
acacia	haïti	NO
acaricide	acaricide	YES
acaricide	mondialisation	NO
acceleration	accélération	YES
acceleration	viser	NO
acer	acer	YES
acer	mimétisme	NO
acetabularia	acetabularia	YES
acetabularia	solanum	NO
acetaldehyde	acétaldéhyde	YES
acetaldehyde	neurasthénie	NO
acetate	acétate	YES
acetate	complication	NO
acetazolamide	acétazolamide	YES
acetazolamide	frénésie	NO
acetone	acétone	YES
acetone	voïvodine	NO
acetyl-coa	acétyl-coa	YES
acetyl-coa	stérilité	NO
acetylation	acétylation	YES
acetylation	trétinoïne	NO
acetylcysteine	acétylcystéine	YES
acetylcysteine	quinone	NO
acetylene	acétylène	YES
acetylene	appendicite	NO
achalasia	achalasie	YES
achalasia	giardia	NO
achondroplasia	achondroplasie	YES
achondroplasia	synchrotron	NO
aciclovir	aciclovir	YES
aciclovir	chlorate	NO
acidity	acide	YES
acidity	procaïne	NO
acinetobacter	acinetobacter	YES
acinetobacter	cachexie	NO
acoustics	acoustique	YES
acoustics	hémoglobinurie	NO
acrolein	acroléine	YES
acrolein	fructose	NO
acromion	acromion	YES
acromion	malentendant	NO
acrylonitrile	acrylonitrile	YES
acrylonitrile	miction	NO
actin	actine	YES
actin	phosphatidylcholines	NO
actinide	actinide	YES
actinide	paracétamol	NO
actinobacteria	actinomycète	YES
actinobacteria	pasteurisation	NO
acylation	acylation	YES
acylation	anorgasmie	NO
adaption	acclimatation	YES
adaption	voyeurisme	NO
addiction	dépendance	YES
addiction	accélération	NO
adenine	adénine	YES
adenine	bronchiole	NO
adenocarcinoma	adénocarcinome	YES
adenocarcinoma	bovin	NO
adhesive	adhésif	YES
adhesive	figuier	NO
adipocyte	adipocyte	YES
adipocyte	baltimore	NO
adiposity	obésité	YES
adiposity	satisfaction	NO
administrator	gestionnaire	YES
administrator	labrador	NO
adolescence	adolescence	YES
adolescence	vulpes	NO
adventitia	adventice	YES
adventitia	toxicodendron	NO
aedes	aedes	YES
aedes	mollicutes	NO
aeromonas	aeromonas	YES
aeromonas	fluoroquinolones	NO
afghanistan	afghanistan	YES
afghanistan	hypercalcémie	NO
aflatoxin	aflatoxine	YES
aflatoxin	corse	NO
africa	afrique	YES
africa	luffa	NO
agaricales	agaricales	YES
agaricales	parent	NO
agaricus	agaricus	YES
agaricus	cacao	NO
agarose	agarose	YES
agarose	canule	NO
agave	agave	YES
agave	diurèse	NO
aggression	agressivité	YES
aggression	chlorhexidine	NO
agitation	agitation	YES
agitation	oppositionnel	NO
agnosia	agnosie	YES
agnosia	malawi	NO
agoraphobia	agoraphobie	YES
agoraphobia	maroc	NO
agranulocytosis	agranulocytose	YES
agranulocytosis	lièvre	NO
agraphia	agraphie	YES
agraphia	veine	NO
agrobacterium	agrobacterium	YES
agrobacterium	endotoxine	NO
aircraft	aéronef	YES
aircraft	coco	NO
akathisia	akathisie	YES
akathisia	forêt	NO
akinesia	akinésie	YES
akinesia	turdidae	NO
alabama	alabama	YES
alabama	capacité	NO
alanine	alanine	YES
alanine	trifolium	NO
alaska	alaska	YES
alaska	chyle	NO
albania	albanie	YES
albania	jéjunum	NO
albendazole	albendazole	YES
albendazole	seychelles	NO
alberta	alberta	YES
alberta	émulsifiant	NO
alcohol	alcool	YES
alcohol	épistaxis	NO
aldehyde	aldéhyde	YES
aldehyde	angola	NO
alder	aulne	YES
alder	décélération	NO
aldolase	aldolase	YES
aldolase	papillon	NO
algeria	algérie	YES
algeria	guatemala	NO
alkali	alcali	YES
alkali	diathèse	NO
alkaloid	alcaloïde	YES
alkaloid	afghanistan	NO
alkalosis	alcalose	YES
alkalosis	ambroisie	NO
alkane	alcane	YES
alkane	incubateur	NO
alkaptonuria	alcaptonurie	YES
alkaptonuria	dermatophyte	NO
alkene	alcène	YES
alkene	clavicule	NO
alkylation	alkylation	YES
alkylation	l-thyroxine	NO
alkyne	alcyne	YES
alkyne	métalloprotéinases	NO
alligator	alligator	YES
alligator	saccharomyces	NO
allium	allium	YES
allium	thrombose	NO
allopurinol	allopurinol	YES
allopurinol	curcumine	NO
alloy	alliage	YES
alloy	minéralocorticoïde	NO
aloe	aloès	YES
aloe	dryopteris	NO
alopecia	calvitie	YES
alopecia	castor	NO
alouatta	alouatta	YES
alouatta	désherbant	NO
alpha-glucosidase	maltase	YES
alpha-glucosidase	lanostérol	NO
alphavirus	alphavirus	YES
alphavirus	lolium	NO
alternaria	alternaria	YES
alternaria	blastomère	NO
alternation	alternance	YES
alternation	cicatrice	NO
aluminium	aluminium	YES
aluminium	tahiti	NO
amanita	amanita	YES
amanita	bombax	NO
amantadine	amantadine	YES
amantadine	inspiration	NO
amaryllidaceae	amaryllidaceae	YES
amaryllidaceae	consanguinité	NO
amaurosis	amaurose	YES
amaurosis	guyana	NO
amazon	amazona	YES
amazon	peinture	NO
amber	ambre	YES
amber	progestatif	NO
ambrosia	ambroisie	YES
ambrosia	somnolence	NO
ambulance	ambulance	YES
ambulance	utah	NO
amenorrhea	aménorrhée	YES
amenorrhea	ramipril	NO
america	amérique	YES
america	enképhaline	NO
amide	amide	YES
amide	dysménorrhée	NO
amination	amination	YES
amination	aspartame	NO
amine	amine	YES
amine	achalasie	NO
amiodarone	amiodarone	YES
amiodarone	automatisme	NO
amitriptyline	amitriptyline	YES
amitriptyline	ivresse	NO
ammi	ammi	YES
ammi	juif	NO
ammonia	ammoniac	YES
ammonia	eimeria	NO
ammonium	ammonium	YES
ammonium	atropine	NO
amnesia	amnésie	YES
amnesia	homo	NO
amoeba	amibe	YES
amoeba	pied	NO
amoxapine	amoxapine	YES
amoxapine	bombina	NO
ampa	ampa	YES
ampa	hélicoptère	NO
amphetamine	méthamphétamine	YES
amphetamine	niobium	NO
amphibian	batracien	YES
amphibian	incapacité	NO
amphipod	amphipodes	YES
amphipod	abrasion	NO
ampicillin	ampicilline	YES
ampicillin	canard	NO
amplifier	amplificateur	YES
amplifier	brancard	NO
amputee	amputer	YES
amputee	pédophilie	NO
amygdalin	amygdaline	YES
amygdalin	gésier	NO
amyloidosis	amylose	YES
amyloidosis	décompression	NO
amylopectin	amylopectine	YES
amylopectin	anticodon	NO
anabolism	anabolisme	YES
anabolism	névralgie	NO
anaconda	anaconda	YES
anaconda	carcinogénicité	NO
anaesthetics	anesthésique	YES
anaesthetics	gymnosperme	NO
analgesia	analgésie	YES
analgesia	papillome	NO
anaphase	anaphase	YES
anaphase	anisotropie	NO
anas	canard	YES
anas	mélanisme	NO
anatomist	anatomiste	YES
anatomist	saccule	NO
anca	anca	YES
anca	charme	NO
andorra	andorre	YES
andorra	lune	NO
androgen	androgène	YES
androgen	fabacées	NO
androstenedione	androstènedione	YES
androstenedione	dysarthrie	NO
anemia	anémier	YES
anemia	talon	NO
anemone	anémone	YES
anemone	dryopteris	NO
anencephaly	anencéphalie	YES
anencephaly	brancard	NO
aneuploidy	aneuploïdie	YES
aneuploidy	aversion	NO
angelica	angelica	YES
angelica	thromboxanes	NO
anger	colère	YES
anger	obstruction	NO
angiosperm	angiospermes	YES
angiosperm	expert	NO
angola	angola	YES
angola	thrombophlébite	NO
anhedonia	anhédonie	YES
anhedonia	lion	NO
anhydride	anhydride	YES
anhydride	cardon	NO
animalia	animaux	YES
animalia	sclérotique	NO
anion	anion	YES
anion	paramédical	NO
anise	anis	YES
anise	fugu	NO
anisotropy	anisotropie	YES
anisotropy	putamen	NO
annelid	annélides	YES
annelid	arbovirus	NO
annona	annona	YES
annona	camelus	NO
anode	anode	YES
anode	perroquet	NO
anopheles	anopheles	YES
anopheles	texas	NO
anorgasmia	anorgasmie	YES
anorgasmia	calcaire	NO
anosmia	anosmie	YES
anosmia	abricot	NO
anoxia	anoxie	YES
anoxia	adhésif	NO
antabuse	antabuse	YES
antabuse	bile	NO
antarctica	antarctique	YES
antarctica	réflexion	NO
antelope	antilope	YES
antelope	nucléosomes	NO
anthelmintic	anthelminthique	YES
anthelmintic	losartan	NO
anthocyanin	anthocyane	YES
anthocyanin	intima	NO
anthracene	anthracène	YES
anthracene	isoleucine	NO
anthracyclines	anthracyclines	YES
anthracyclines	mangue	NO
anthraquinone	anthraquinone	YES
anthraquinone	veine	NO
anthrax	charbon	YES
anthrax	angine	NO
antiarrhythmic	anti-arythmiques	YES
antiarrhythmic	arachnides	NO
antibacterial	antibactérien	YES
antibacterial	raticide	NO
antibiotic	antibiotique	YES
antibiotic	térébenthine	NO
antibody	anticorps	YES
antibody	électrocardiogramme	NO
anticholinesterase	anticholinestérasiques	YES
anticholinesterase	expiration	NO
anticodon	anticodon	YES
anticodon	veuf	NO
antidote	antidote	YES
antidote	ilion	NO
antiemetics	antiémétique	YES
antiemetics	oignon	NO
antiepileptics	antiépileptiques	YES
antiepileptics	festuca	NO
antifungals	antifongique	YES
antifungals	tétracycline	NO
antigen	antigène	YES
antigen	mucilage	NO
antihypertensive	anti-hypertenseurs	YES
antihypertensive	botulisme	NO
antimalarials	antipaludéen	YES
antimalarials	anorgasmie	NO
antimicrobials	antimicrobien	YES
antimicrobials	fibroscope	NO
antimony	antimoine	YES
antimony	mangoustan	NO
antitoxin	antitoxine	YES
antitoxin	polymère	NO
anuria	anurie	YES
anuria	uruguay	NO
anxiolytic	anxiolytique	YES
anxiolytic	journal|journau	NO
aorta	aorte	YES
aorta	astringent	NO
apap	paracétamol	YES
apap	pers|perse	NO
apathy	indifférence	YES
apathy	saponine	NO
apatite	apatite	YES
apatite	mangabey	NO
aphrodisiac	aphrodisiaque	YES
aphrodisiac	comté	NO
apiaceae	ombellifères	YES
apiaceae	rhésus	NO
apis	api|apis	YES
apis	culpabilité	NO
apnoea	apnée	YES
apnoea	tapioca	NO
apocynaceae	apocynaceae	YES
apocynaceae	lectine	NO
apodemus	apodemus	YES
apodemus	anhydride	NO
apolipoprotein	apolipoprotéine	YES
apolipoprotein	rhinopharynx	NO
apomorphine	apomorphine	YES
apomorphine	pharmacocinétique	NO
appendicitis	appendicite	YES
appendicitis	mucopolysaccharides	NO
appendix	appendice	YES
appendix	fructose	NO
apprehension	appréhension	YES
apprehension	alabama	NO
apricot	abricot	YES
apricot	météorites	NO
aptitude	aptitude	YES
aptitude	mongolie	NO
aquaporins	aquaporines	YES
aquaporins	clivia	NO
aquila	aquila	YES
aquila	disulfirame	NO
arabia	arabie	YES
arabia	chypre	NO
arabidopsis	arabidopsis	YES
arabidopsis	sœur	NO
arachnid	arachnides	YES
arachnid	nacl	NO
arachnoid	arachnoïde	YES
arachnoid	impuissance	NO
aragonite	aragonite	YES
aragonite	haliaeetus	NO
arbovirus	arbovirus	YES
arbovirus	agaricus	NO
archaea	archéobactéries	YES
archaea	java	NO
archive	archives	YES
archive	panthera	NO
arctic	arctique	YES
arctic	thalassémie	NO
areca	arec	YES
areca	actinide	NO
arenavirus	arenavirus	YES
arenavirus	carbapénèmes	NO
argasidae	argasidae	YES
argasidae	vanillier	NO
argentina	argentin	YES
argentina	cardamome	NO
arginine	arginine	YES
arginine	drosera	NO
argon	argon	YES
argon	jamaïque	NO
arkansas	arkansas	YES
arkansas	coenzymes	NO
armenia	arménie	YES
armenia	stridor	NO
armpit	aisselle	YES
armpit	helminthe	NO
aromatase	aromatase	YES
aromatase	muser	NO
aronia	aronia	YES
aronia	minoxidil	NO
arrowhead	sagittaire	YES
arrowhead	vascularite	NO
arsenic	arsenic	YES
arsenic	maryland	NO
artefact	artéfacts	YES
artefact	astringent	NO
artemisia	armoise	YES
artemisia	chocolat	NO
arteriosclerosis	artériosclérose	YES
arteriosclerosis	hyperuricémie	NO
artery	artère	YES
artery	dihydroxyacétone	NO
arthritis	arthrite	YES
arthritis	atmosphère	NO
arthropod	arthropodes	YES
arthropod	anses	NO
artichoke	artichaut	YES
artichoke	cotoneaster	NO
articulation	articulation	YES
articulation	alcalose	NO
asbestos	amiante	YES
asbestos	obésité	NO
ascomycete	ascomycota	YES
ascomycete	nori	NO
asians	asiatique	YES
asians	interleukines	NO
asparagaceae	asparagaceae	YES
asparagaceae	aquila	NO
asparagine	asparagine	YES
asparagine	pince	NO
aspartame	aspartame	YES
aspartame	désherbant	NO
aspergillus	aspergillus	YES
aspergillus	semiconducteurs	NO
asphyxia	asphyxie	YES
asphyxia	ectoderme	NO
assault	assaut	YES
assault	eukaryotes	NO
association	association	YES
association	hypoderme	NO
aster	aster	YES
aster	terpène	NO
asteraceae	composer	YES
asteraceae	anisotropie	NO
asteroid	astéroïde	YES
asteroid	lymphangite	NO
asthenia	asthénie	YES
asthenia	syphilis	NO
asthmatic	asthmatique	YES
asthmatic	pyrimidine	NO
astigmatism	astigmatisme	YES
astigmatism	lymphe	NO
astragalus	astragale	YES
astragalus	atropa	NO
astringent	astringent	YES
astringent	enzymes	NO
astrocyte	astrocyte	YES
astrocyte	télomère	NO
astrocytoma	astrocytome	YES
astrocytoma	rhinopharynx	NO
astronaut	astronaute	YES
astronaut	neutron	NO
asystole	asystolie	YES
asystole	agarose	NO
atelectasis	atélectasie	YES
atelectasis	crète	NO
atheroma	athérome	YES
atheroma	déréalisation	NO
atmosphere	atmosphère	YES
atmosphere	phencyclidine	NO
atopy	atopie	YES
atopy	djibouti	NO
atpase	atpases	YES
atpase	blaireau	NO
atra	trétinoïne	YES
atra	granulocyte	NO
atropa	atropa	YES
atropa	photosensibilité	NO
atropine	atropine	YES
atropine	clonazépam	NO
attitude	attitude	YES
attitude	étrier	NO
attorney	avocat	YES
attorney	caïman	NO
aubergine	aubergine	YES
aubergine	trétinoïne	NO
australasia	australasie	YES
australasia	phoque	NO
austria	autriche	YES
austria	cricetinae	NO
austria-hungary	autriche-hongrie	YES
austria-hungary	pronéphros	NO
autoantigen	auto-antigènes	YES
autoantigen	inhalateur	NO
automatism	automatisme	YES
automatism	chèvre	NO
automobile	automobile	YES
automobile	imine	NO
autophagy	autophagie	YES
autophagy	kelp	NO
autoreceptors	autorécepteurs	YES
autoreceptors	brocoli	NO
auxin	auxine	YES
auxin	paraplégie	NO
aversion	aversion	YES
aversion	gémissement	NO
axoneme	axonème	YES
axoneme	bronchiole	NO
azerbaijan	azerbaïdjan	YES
azerbaijan	pastèque	NO
azide	azoture	YES
azide	branchie	NO
aziridines	aziridines	YES
aziridines	glycolipide	NO
azoospermia	azoospermie	YES
azoospermia	méthylglyoxal	NO
azore	açores	YES
azore	chili	NO
babesia	babesia	YES
babesia	mycobacterium	NO
bacteremia	bactériémie	YES
bacteremia	coke	NO
bacteria	bactérie	YES
bacteria	sporozoïte	NO
bacteriophage	phage	YES
bacteriophage	saskatchewan	NO
bacteriuria	bactériurie	YES
bacteriuria	coupler	NO
bacteroides	bacteroides	YES
bacteroides	imao	NO
bactris	bactris	YES
bactris	ranidae	NO
badger	blaireau	YES
badger	thiourée	NO
bahamas	bahamas	YES
bahamas	dyscalculie	NO
bahrain	bahreïn	YES
bahrain	médecin	NO
balantidium	balantidium	YES
balantidium	microcéphalie	NO
balsam	oléorésine	YES
balsam	drosophile	NO
baltimore	baltimore	YES
baltimore	dapsone	NO
bandage	bandage	YES
bandage	radiopharmaceutiques	NO
bangladesh	bangladesh	YES
bangladesh	synovial	NO
baobab	baobab	YES
baobab	propofol	NO
barbados	barbade	YES
barbados	dyskinésie	NO
barbel	barbeau	YES
barbel	laparoschisis	NO
barberry	berberis	YES
barberry	gadolinium	NO
barbiturate	barbiturique	YES
barbiturate	squelette	NO
baroreceptors	barorécepteur	YES
baroreceptors	cadavre	NO
bashkortostan	bachkirie	YES
bashkortostan	fumarate	NO
basidiomycete	basidiomycota	YES
basidiomycete	fucus	NO
basil	basilic	YES
basil	phytophthora	NO
basophil	basophile	YES
basophil	lamellibranches	NO
bauhinia	bauhinia	YES
bauhinia	tortu	NO
bauxite	bauxite	YES
bauxite	antilope	NO
beard	neurasthénie	YES
beard	microsatellites	NO
beaver	castor	YES
beaver	agarose	NO
bedding	literie	YES
bedding	danemark	NO
beer	bière	YES
beer	cholécystokinine	NO
beet	betterave	YES
beet	mariage	NO
belarus	biélorussie	YES
belarus	prométhazine	NO
belgium	belgique	YES
belgium	camélia	NO
belize	belize	YES
belize	bombax	NO
benin	bénin	YES
benin	dracunculose	NO
bent	agrostis	YES
bent	chlamydia	NO
bentonite	bentonite	YES
bentonite	nigella	NO
benzaldehyde	benzaldéhyde	YES
benzaldehyde	impatiens	NO
benzene	benzène	YES
benzene	verveine	NO
benzoate	benzoate	YES
benzoate	oncorhynchus	NO
benzocaine	benzocaïne	YES
benzocaine	macule	NO
benzoin	benjoin	YES
benzoin	amazona	NO
bereavement	deuil	YES
bereavement	clone	NO
berlin	berlin	YES
berlin	biélorussie	NO
bermuda	bermudes	YES
bermuda	catalase	NO
beryllium	béryllium	YES
beryllium	tortu	NO
beta-blocker	bêta-bloquants	YES
beta-blocker	phosphore	NO
beta-carotene	bêta-carotène	YES
beta-carotene	gibraltar	NO
beta-lactamase	bêta-lactamases	YES
beta-lactamase	hydroxylamine	NO
betalains	bétalaïnes	YES
betalains	aldolase	NO
bettongs	bettongia	YES
bettongs	blastopore	NO
betula	bouleau	YES
betula	lépidoptères	NO
bezoar	bézoard	YES
bezoar	hypophyse	NO
bhutan	bhoutan	YES
bhutan	antifongique	NO
bible	bible	YES
bible	nématocyste	NO
bibliography	bibliographie	YES
bibliography	mécanique	NO
bile	bile	YES
bile	cd25	NO
biofilms	biofilm	YES
biofilms	hyponatrémie	NO
biofuel	biocarburants	YES
biofuel	sarawak	NO
biomarker	biomarqueurs	YES
biomarker	dyspareunie	NO
biota	biocénose	YES
biota	papillon	NO
biotin	biotine	YES
biotin	polyéthylène	NO
biotransformation	biotransformation	YES
biotransformation	moscou	NO
birth	naissance	YES
birth	pseudoéphédrine	NO
bismuth	bismuth	YES
bismuth	daphnie	NO
bison	bison	YES
bison	perchlorate	NO
bivalve	lamellibranches	YES
bivalve	liberia	NO
blastocyst	blastocyste	YES
blastocyst	gonadotrophine	NO
blastomere	blastomère	YES
blastomere	quinine	NO
blastomycosis	blastomycose	YES
blastomycosis	thalidomide	NO
blastopore	blastopore	YES
blastopore	pneumonie	NO
bleb	cloque	YES
bleb	phosphore	NO
blindness	cécité	YES
blindness	amputer	NO
blink	clignement	YES
blink	eucalyptus	NO
block	obstruction	YES
block	nitroglycérine	NO
blossom	fleur	YES
blossom	triazoles	NO
blow	cocaïne	YES
blow	hibiscus	NO
blush	rougissement	YES
blush	rhinovirus	NO
boar	cocher	YES
boar	achondroplasie	NO
bolivia	bolivie	YES
bolivia	barbiturique	NO
bomb	bombe	YES
bomb	charbon	NO
bombax	bombax	YES
bombax	sacrum	NO
bombina	bombina	YES
bombina	analgésie	NO
bombyx	bombyx	YES
bombyx	amiante	NO
booklet	brochure	YES
booklet	louisiane	NO
borage	bourrache	YES
borage	dinde	NO
borate	borate	YES
borate	rhumatisme	NO
boredom	ennui	YES
boredom	pied	NO
borneo	bornéo	YES
borneo	microvillosité	NO
boron	bore	YES
boron	jupiter	NO
bosnia	bosnie-herzégovine	YES
bosnia	fil|fils	NO
bothrops	bothrops	YES
bothrops	misoprostol	NO
botswana	botswana	YES
botswana	grotte	NO
botulism	botulisme	YES
botulism	périplasme	NO
bougainvillea	bougainvillea	YES
bougainvillea	pronéphros	NO
bovid	bovin	YES
bovid	serbie	NO
bowel	intestin	YES
bowel	bière	NO
bradycardia	bradycardie	YES
bradycardia	leucine	NO
bradykinin	bradykinine	YES
bradykinin	germination	NO
brassica	brassica	YES
brassica	3,4-dihydroxyphénylalanine	NO
brassicaceae	crucifères	YES
brassicaceae	amputer	NO
brazilwood	pernambouc	YES
brazilwood	arsenic	NO
breastfeeding	allaitement	YES
breastfeeding	nitrocellulose	NO
brettanomyces	brettanomyces	YES
brettanomyces	ferula	NO
broccoli	brocoli	YES
broccoli	épistaxis	NO
bromazepam	bromazépam	YES
bromazepam	ennui	NO
brome	bromus	YES
brome	mangouste	NO
bromide	bromure	YES
bromide	gadolinium	NO
bromination	bromation	YES
bromination	tapir	NO
bromine	brome	YES
bromine	atopie	NO
bromocriptine	bromocriptine	YES
bromocriptine	cadavre	NO
bronchiole	bronchiole	YES
bronchiole	mauritanie	NO
bronchoconstriction	bronchoconstriction	YES
bronchoconstriction	jasmin	NO
bronchodilator	bronchodilatateurs	YES
bronchodilator	adipocyte	NO
bronchospasm	bronchospasme	YES
bronchospasm	articulation	NO
broom	cytisus	YES
broom	rétrotransposons	NO
brother	frère	YES
brother	xanthomonas	NO
bruce	brucellose	YES
bruce	argasidae	NO
brugmansia	brugmansia	YES
brugmansia	cucurbita	NO
brunei	brunei	YES
brunei	œdème	NO
bryophyte	bryophytes	YES
bryophyte	chicanos	NO
bubalus	bubalus	YES
bubalus	tchécoslovaquie	NO
buffalo	buffle	YES
buffalo	togo	NO
bufo	bufo	YES
bufo	hypothermie	NO
bufonidae	bufonidae	YES
bufonidae	plie	NO
bufotenin	bufoténine	YES
bufotenin	titan	NO
bulb	bulbe	YES
bulb	biélorussie	NO
bulgaria	bulgarie	YES
bulgaria	corvus	NO
bulimia	boulimie	YES
bulimia	kétoconazole	NO
bunion	oignon	YES
bunion	glucoside	NO
bunyaviridae	bunyaviridae	YES
bunyaviridae	lectine	NO
buprenorphine	buprénorphine	YES
buprenorphine	muscariniques	NO
burglar	cambrioleur	YES
burglar	hydrogénation	NO
burkholderia	burkholderia	YES
burkholderia	zidovudine	NO
burns	brûlure	YES
burns	thiopental	NO
bursitis	hygroma	YES
bursitis	matelas	NO
burundi	burundi	YES
burundi	tabac	NO
butadiene	butadiène	YES
butadiene	vomitif	NO
butane	butane	YES
butane	larme	NO
butanol	butanol	YES
butanol	ostéosarcome	NO
butorphanol	butorphanol	YES
butorphanol	phalloïdine	NO
butter	beurre	YES
butter	engrais	NO
butterflies	papillon	YES
butterflies	mahonia	NO
byzantium	byzance	YES
byzantium	orthomyxoviridae	NO
cabbage	chou	YES
cabbage	chypre	NO
cachexia	cachexie	YES
cachexia	météorites	NO
caco3	caco3	YES
caco3	protège-dents	NO
cactus	cactaceae	YES
cactus	synchrotron	NO
cadaver	cadavre	YES
cadaver	papule	NO
cade	cade	YES
cade	scopolamine	NO
cadmium	cadmium	YES
cadmium	anti-arythmiques	NO
caenorhabditis	caenorhabditis	YES
caenorhabditis	reproduction	NO
caesalpinia	caesalpinia	YES
caesalpinia	noyer	NO
caesium	césium	YES
caesium	symbolisme	NO
caffeine	caféine	YES
caffeine	stéréotype	NO
caiman	caïman	YES
caiman	sarcome	NO
calcaneus	calcanéus	YES
calcaneus	intoxication	NO
calcineurin	calcineurine	YES
calcineurin	radioactivité	NO
calcite	calcite	YES
calcite	plaie	NO
calcitonin	calcitonine	YES
calcitonin	métatarsien	NO
calcium	calcium	YES
calcium	crucifères	NO
calendula	souci	YES
calendula	annélides	NO
californium	californium	YES
californium	iowa	NO
cambium	cambium	YES
cambium	bulletin	NO
cambodia	cambodge	YES
cambodia	carnitine	NO
camel	camelus	YES
camel	autophagie	NO
camellia	camélia	YES
camellia	islande	NO
cameroon	cameroun	YES
cameroon	vision	NO
campanula	campanule	YES
campanula	hypercholestérolémie	NO
camphor	camphre	YES
camphor	insémination	NO
campylobacter	campylobacter	YES
campylobacter	bronchiole	NO
cananga	cananga	YES
cananga	sensibilisation	NO
canary	canari	YES
canary	neurofibromatose	NO
canid	canidés	YES
canid	xenopus	NO
canine	chien	YES
canine	autriche-hongrie	NO
cannula	canule	YES
cannula	chyle	NO
capra	chèvre	YES
capra	nitrile	NO
capsaicin	capsaïcine	YES
capsaicin	sikkim	NO
capsicum	capsicum	YES
capsicum	ipod	NO
captopril	captopril	YES
captopril	gastrine	NO
capuchin	cebus	YES
capuchin	compréhension	NO
carbamazepine	carbamazépine	YES
carbamazepine	épistaxis	NO
carbapenem	carbapénèmes	YES
carbapenem	crucifères	NO
carbonate	carbonater	YES
carbonate	misoprostol	NO
carboplatin	carboplatine	YES
carboplatin	vaginisme	NO
carcinogen	carcinogène	YES
carcinogen	blastomère	NO
carcinogenicity	carcinogénicité	YES
carcinogenicity	lièvre	NO
cardamom	cardamome	YES
cardamom	bronchodilatateurs	NO
cardia	cardia	YES
cardia	strabisme	NO
cardoon	cardon	YES
cardoon	nautile	NO
carers	soignant	YES
carers	montana	NO
carex	carex	YES
carex	mondialisation	NO
caribbean	caraïbe	YES
caribbean	lutéine	NO
caries	carie	YES
caries	mutagenèse	NO
carnitine	carnitine	YES
carnitine	hongrie	NO
carnivora	carnivore	YES
carnivora	larix	NO
carotene	carotène	YES
carotene	centenaire	NO
carotenoid	caroténoïde	YES
carotenoid	sphingolipide	NO
carpet	tapir	YES
carpet	overdose	NO
carrot	carotte	YES
carrot	nori	NO
carya	caryer	YES
carya	macaque	NO
casein	caséine	YES
casein	proventricule	NO
caspase	caspases	YES
caspase	jordanie	NO
caspase-8	caspase-8	YES
caspase-8	lutéine	NO
cassia	cassia	YES
cassia	caspase-8	NO
catabolism	catabolisme	YES
catabolism	galantamine	NO
catalase	catalase	YES
catalase	mégalomanie	NO
catalepsy	catalepsie	YES
catalepsy	urine	NO
catatonia	catatonique	YES
catatonia	cicer	NO
catechin	catéchine	YES
catechin	mucopolysaccharides	NO
catechol	catéchol	YES
catechol	cystéamine	NO
catecholamine	catécholamines	YES
catecholamine	vacciner	NO
cathode	cathode	YES
cathode	cystine	NO
cation	cation	YES
cation	lotus	NO
caulerpa	caulerpa	YES
caulerpa	nicaragua	NO
cavern	grotte	YES
cavern	acer	NO
cavia	cavia	YES
cavia	chocolat	NO
cd20	cd20	YES
cd20	sumatriptan	NO
cd25	cd25	YES
cd25	enzymes	NO
cd28	cd28	YES
cd28	mucilage	NO
cdna	adnc	YES
cdna	mucopolysaccharidoses	NO
cecropia	cecropia	YES
cecropia	libye	NO
cefalexin	céfalexine	YES
cefalexin	fasciola	NO
ceiba	ceiba	YES
ceiba	hépatique	NO
celebrity	célébrité	YES
celebrity	philadelphie	NO
celery	céleri	YES
celery	kétoconazole	NO
cellophane	cellophane	YES
cellophane	fluorose	NO
cellulose	cellulose	YES
cellulose	flaviviridae	NO
celtis	celtis	YES
celtis	acinetobacter	NO
cemetery	cimetière	YES
cemetery	séneçon	NO
centenarian	centenaire	YES
centenarian	hôpitaux	NO
centriole	centriole	YES
centriole	sacrum	NO
centromere	centromère	YES
centromere	eutrophisation	NO
centrosome	centrosome	YES
centrosome	astéroïde	NO
cephalopod	cephalopoda	YES
cephalopod	cryptococcus	NO
cephalosporin	céphalosporines	YES
cephalosporin	tourniquet	NO
cerastes	cerastes	YES
cerastes	gliome	NO
cercaria	cercaire	YES
cercaria	sphaigne	NO
cereal	grain	YES
cereal	chromatide	NO
cerebroside	cérébrosides	YES
cerebroside	thallium	NO
cerebrum	télencéphale	YES
cerebrum	alcène	NO
cerium	cérium	YES
cerium	germination	NO
cerumen	cérumen	YES
cerumen	astragale	NO
cestode	cestodes	YES
cestode	stéarate	NO
cetirizine	cétirizine	YES
cetirizine	tibet	NO
ceylon	ceylan	YES
ceylon	laridae	NO
chad	tchad	YES
chad	coumarine	NO
chalk	craie	YES
chalk	styrène	NO
chamois	chamois	YES
chamois	oman	NO
chamomile	camomille	YES
chamomile	parfum	NO
cheetah	guépard	YES
cheetah	gentamicine	NO
chemokine	chimiokines	YES
chemokine	tétine	NO
chemotherapeutics	anticancéreux	YES
chemotherapeutics	vénus	NO
chenopodium	chenopodium	YES
chenopodium	leucopénie	NO
cherry	cerise	YES
cherry	tryptophane	NO
chicano	chicanos	YES
chicano	quinone	NO
chile	chili	YES
chile	morus	NO
chimera	chimère	YES
chimera	incapacité	NO
chimpanzee	chimpanzé	YES
chimpanzee	akathisie	NO
chin	menton	YES
chin	crâne	NO
chinchilla	chinchilla	YES
chinchilla	vegf	NO
chitin	chitine	YES
chitin	amygdaline	NO
chlamydiae	chlamydia	YES
chlamydiae	tungstène	NO
chlamydomonas	chlamydomonas	YES
chlamydomonas	alphavirus	NO
chlorambucil	chlorambucil	YES
chlorambucil	alcaptonurie	NO
chloramine	chloramine	YES
chloramine	salamandre	NO
chloramphenicol	chloramphénicol	YES
chloramphenicol	suggestibilité	NO
chlorate	chlorate	YES
chlorate	adipocyte	NO
chlordane	chlordane	YES
chlordane	céphalée	NO
chlorella	chlorelle	YES
chlorella	sumatriptan	NO
chlorhexidine	chlorhexidine	YES
chlorhexidine	amiodarone	NO
chloride	chlorure	YES
chloride	arbovirus	NO
chlorination	chloration	YES
chlorination	caesalpinia	NO
chloroform	chloroforme	YES
chloroform	symbolisme	NO
chlorophyll	chlorophylle	YES
chlorophyll	météorites	NO
chloroplast	chloroplaste	YES
chloroplast	alaska	NO
chlorosis	chlorose	YES
chlorosis	caspases	NO
chlorphenamine	chlorphénamine	YES
chlorphenamine	iodure	NO
chlorpromazine	chlorpromazine	YES
chlorpromazine	invertébré	NO
choanoflagellates	choanoflagellés	YES
choanoflagellates	frère	NO
chocolate	chocolat	YES
chocolate	astringent	NO
cholangiocarcinoma	cholangiocarcinome	YES
cholangiocarcinoma	viverridae	NO
cholecystokinin	cholécystokinine	YES
cholecystokinin	mélanisme	NO
cholera	choléra	YES
cholera	phobie	NO
cholestasis	cholestase	YES
cholestasis	eucalyptus	NO
cholesterol	cholestérol	YES
cholesterol	rhizobium	NO
choline	choline	YES
choline	morve	NO
chondrocalcinosis	chondrocalcinose	YES
chondrocalcinosis	endocytose	NO
chondrocytes	chondrocytes	YES
chondrocytes	pont	NO
chondroitin	chondroïtine	YES
chondroitin	prune	NO
chorion	chorion	YES
chorion	sumatra	NO
choroid	choroïde	YES
choroid	molybdène	NO
chromate	chromate	YES
chromate	hypoxémie	NO
chromatid	chromatide	YES
chromatid	basilic	NO
chromatin	chromatine	YES
chromatin	melon	NO
chromatophore	chromatophore	YES
chromatophore	clozapine	NO
chromium	chrome	YES
chromium	rhubarbe	NO
chromosome	chromosome	YES
chromosome	misoprostol	NO
chrysanthemum	chrysanthème	YES
chrysanthemum	oviposition	NO
chyle	chyle	YES
chyle	diverticulose	NO
chymotrypsin	chymotrypsine	YES
chymotrypsin	haptophyta	NO
cicada	cigale	YES
cicada	dinoflagellés	NO
cicer	cicer	YES
cicer	calcineurine	NO
cichlid	cichlidés	YES
cichlid	nazi	NO
ciclosporin	cyclosporine	YES
ciclosporin	nicotinamide	NO
ciguatera	ciguatera	YES
ciguatera	alimentation	NO
cilantro	cilantro	YES
cilantro	stéarate	NO
ciliate	cilié	YES
ciliate	cryptococcus	NO
cimetidine	cimétidine	YES
cimetidine	halobacteriaceae	NO
cinchona	quinquina	YES
cinchona	crohn	NO
cinnamon	cannelle	YES
cinnamon	mannose	NO
cirrhosis	cirrhose	YES
cirrhosis	hystérie	NO
cisplatin	cisplatine	YES
cisplatin	trapèze	NO
citalopram	citalopram	YES
citalopram	bibliothèque	NO
cities	cité	YES
cities	chondrocalcinose	NO
citrate	citrate	YES
citrate	trifolium	NO
civet	viverridae	YES
civet	dysarthrie	NO
clam	palourde	YES
clam	ilex	NO
clathrin	clathrine	YES
clathrin	mastodonte	NO
claustrophobia	claustrophobie	YES
claustrophobia	misoprostol	NO
clavicle	clavicule	YES
clavicle	parésie	NO
claw	serre	YES
claw	fibromyalgie	NO
clergy	clergé	YES
clergy	kosovo	NO
clindamycin	clindamycine	YES
clindamycin	rhumatisme	NO
clivia	clivia	YES
clivia	thermomètre	NO
clonazepam	clonazépam	YES
clonazepam	cobra	NO
clone	clone	YES
clone	mozambique	NO
clonidine	clonidine	YES
clonidine	mahonia	NO
clover	trifolium	YES
clover	terpène	NO
clozapine	clozapine	YES
clozapine	côte	NO
club	hippocratisme	YES
club	tchad	NO
cnidarian	cnidaires	YES
cnidarian	talon	NO
cobalamin	cyanocobalamine	YES
cobalamin	dioxine	NO
cobalt	cobalt	YES
cobalt	hypoglycémie	NO
cobra	cobra	YES
cobra	aflatoxine	NO
coca	coca	YES
coca	adnc	NO
coccyx	coccyx	YES
coccyx	chondrocytes	NO
cochlea	cochlée	YES
cochlea	cryptochromes	NO
cockatoo	cacatoès	YES
cockatoo	polypropylène	NO
cockroach	cafard	YES
cockroach	aversion	NO
coco	coco	YES
coco	halogène	NO
cocoa	cacao	YES
cocoa	extinction	NO
coenzyme	coenzymes	YES
coenzyme	vulpes	NO
coffea	café	YES
coffea	dermatite	NO
coinfection	co-infection	YES
coinfection	croissance	NO
coitus	coït	YES
coitus	triplé	NO
coke	coke	YES
coke	tachyarythmie	NO
cola	kola	YES
cola	phencyclidine	NO
colchicine	colchicine	YES
colchicine	algérie	NO
colchicum	colchicum	YES
colchicum	glucoside	NO
colic	colique	YES
colic	violence	NO
colobus	colobe	YES
colobus	pdgf	NO
colon	côlon	YES
colon	cuscuta	NO
color	couleur	YES
color	éphémère	NO
colorado	colorado	YES
colorado	dyskinésie	NO
colostrum	colostrum	YES
colostrum	amputer	NO
columbidae	columbidés	YES
columbidae	déforestation	NO
comedones	comédon	YES
comedones	rhododendron	NO
comfrey	consoude	YES
comfrey	hémiparésie	NO
comoros	comores	YES
comoros	sumac	NO
companion	compagnon	YES
companion	pyrophosphate	NO
complication	complication	YES
complication	diurèse	NO
compost	compost	YES
compost	trimeresurus	NO
comprehension	compréhension	YES
comprehension	chili	NO
concentration	concentration	YES
concentration	polypropylène	NO
condiment	condiment	YES
condiment	sertraline	NO
confection	confiserie	YES
confection	abelmoschus	NO
congo	congo	YES
congo	hypercholestérolémie	NO
conidium	conidie	YES
conidium	gastrostomie	NO
conifer	conifère	YES
conifer	séneçon	NO
connecticut	connecticut	YES
connecticut	phénol	NO
consanguinity	consanguinité	YES
consanguinity	vermont	NO
consultant	expert	YES
consultant	gentiana	NO
contusion	contusion	YES
contusion	couleur	NO
conus	cône	YES
conus	fabacées	NO
convection	convection	YES
convection	strychnos	NO
convention	conférence	YES
convention	nécrose	NO
copd	bpco	YES
copd	vairon	NO
copepod	copépodes	YES
copepod	cnidaires	NO
coral	corail	YES
coral	déréalisation	NO
coriander	coriandre	YES
coriander	bothrops	NO
corium	derme	YES
corium	mucopolysaccharidoses	NO
corn	cor|cors	YES
corn	lentille	NO
cornu	cornu	YES
cornu	oomycètes	NO
coronavirus	coronavirus	YES
coronavirus	cupressaceae	NO
corrosion	corrosion	YES
corrosion	disulfirame	NO
corsica	corse	YES
corsica	giardia	NO
corticosteroid	corticostéroïde	YES
corticosteroid	vanillier	NO
cortisone	cortisone	YES
cortisone	arménie	NO
corundum	corindon	YES
corundum	maltase	NO
corvus	corvus	YES
corvus	phimosis	NO
cosmetic	cosmétique	YES
cosmetic	osmolarité	NO
costa	côte	YES
costa	phénobarbital	NO
cotoneaster	cotoneaster	YES
cotoneaster	cacatoès	NO
cotton	gossypium	YES
cotton	bauhinia	NO
cotyledon	cotylédon	YES
cotyledon	jugement	NO
coumarin	coumarine	YES
coumarin	malawi	NO
counselor	conseiller	YES
counselor	mars	NO
counties	comté	YES
counties	xenopus	NO
couple	coupler	YES
couple	phosphorylation	NO
coxa	hanche	YES
coxa	camphre	NO
coxibs	coxibs	YES
coxibs	hypermétropie	NO
coyote	coyote	YES
coyote	chloration	NO
crab	brachyura	YES
crab	hérédité	NO
crackle	râle	YES
crackle	incapacité	NO
cramp	crampe	YES
cramp	chromate	NO
cranberry	canneberge	YES
cranberry	sorbier	NO
cranium	crâne	YES
cranium	oligodendrocytes	NO
crayfish	écrevisse	YES
crayfish	projection	NO
creatine	créatine	YES
creatine	biomarqueurs	NO
creativity	créativité	YES
creativity	hypoxanthine	NO
cresol	crésol	YES
cresol	calcanéus	NO
crete	crète	YES
crete	leptospermum	NO
cricket	griller	YES
cricket	triazoles	NO
crime	crime	YES
crime	hypoderme	NO
crocodile	crocodile	YES
crocodile	saccule	NO
crocus	crocus	YES
crocus	mélancolie	NO
crohn	crohn	YES
crohn	neuropathie	NO
crotalus	crotalus	YES
crotalus	cérium	NO
crow	corneille	YES
crow	urbanisation	NO
crown	couronne	YES
crown	tabebuia	NO
crustacea	crustacés	YES
crustacea	salamandre	NO
cryptochrome	cryptochromes	YES
cryptochrome	menthol	NO
cryptococcosis	cryptococcose	YES
cryptococcosis	botswana	NO
cryptococcus	cryptococcus	YES
cryptococcus	adhésif	NO
cryptomonads	cryptophyte	YES
cryptomonads	dyscalculie	NO
cryptorchidism	cryptorchidie	YES
cryptorchidism	cystéamine	NO
cryptosporidium	cryptosporidium	YES
cryptosporidium	rétinol	NO
crystallization	cristallisation	YES
crystallization	frère	NO
cuba	cuba	YES
cuba	radar	NO
cuboid	cuboïde	YES
cuboid	neptunium	NO
cucurbita	cucurbita	YES
cucurbita	nectar	NO
cucurbitaceae	cucurbitacées	YES
cucurbitaceae	dextrose	NO
culex	culex	YES
culex	rongeur	NO
cumin	cumin	YES
cumin	éclair	NO
cupressaceae	cupressaceae	YES
cupressaceae	charbon	NO
cupressus	cupressus	YES
cupressus	zelkova	NO
curare	curare	YES
curare	vermont	NO
curcumin	curcumine	YES
curcumin	polydipsie	NO
curium	curium	YES
curium	loup	NO
cuscus	couscous	YES
cuscus	clozapine	NO
cuscuta	cuscuta	YES
cuscuta	hedychium	NO
cyclins	cycline	YES
cyclins	hémangiome	NO
cyclization	cyclisation	YES
cyclization	supination	NO
cyclohexane	cyclohexane	YES
cyclohexane	malvaceae	NO
cyclone	cyclone	YES
cyclone	acétyl-coa	NO
cyclooxygenase	cyclo-oxygénase	YES
cyclooxygenase	iguane	NO
cyclothymia	cyclothymie	YES
cyclothymia	camomille	NO
cyp2d6	cyp2d6	YES
cyp2d6	hongrie	NO
cyperus	cyperus	YES
cyperus	chyle	NO
cypress	cyprès	YES
cypress	oligoélément	NO
cyprus	chypre	YES
cyprus	kosovo	NO
cyst	kyste	YES
cyst	loup	NO
cysteamine	cystéamine	YES
cysteamine	jamaïque	NO
cysteine	cystéine	YES
cysteine	loup	NO
cysticercus	cysticerque	YES
cysticercus	mondialisation	NO
cystine	cystine	YES
cystine	massachusetts	NO
cytokine	cytokines	YES
cytokine	3,4-dihydroxyphénylalanine	NO
cytosine	cytosine	YES
cytosine	oxydoréduction	NO
cytoskeleton	cytosquelette	YES
cytoskeleton	adnc	NO
czechoslovakia	tchécoslovaquie	YES
czechoslovakia	amoxapine	NO
d-glucose	dextrose	YES
d-glucose	cardamome	NO
dandelion	pissenlit	YES
dandelion	hypercapnie	NO
dandruff	pellicule	YES
dandruff	brachyura	NO
daphne	daphne	YES
daphne	toluidine	NO
daphnia	daphnie	YES
daphnia	hymen	NO
dapsone	dapsone	YES
dapsone	escitalopram	NO
datura	datura	YES
datura	dryopteris	NO
daughters	fille	YES
daughters	cassia	NO
deaf	malentendant	YES
deaf	plastifiant	NO
decapitation	décapitation	YES
decapitation	labrador	NO
deceleration	décélération	YES
deceleration	épistaxis	NO
decidua	caduque	YES
decidua	agrobacterium	NO
decompression	décompression	YES
decompression	incarcération	NO
decongestants	décongestionnant	YES
decongestants	prednisolone	NO
deet	deet	YES
deet	cathartique	NO
defecation	défécation	YES
defecation	mare	NO
defibrillator	défibrillateur	YES
defibrillator	curcumine	NO
deficiency	malnutrition	YES
deficiency	zooplancton	NO
deforestation	déforestation	YES
deforestation	atmosphère	NO
delaware	delaware	YES
delaware	madagascar	NO
delphinus	delphinus	YES
delphinus	pédophile	NO
deltoid	deltoïde	YES
deltoid	olive	NO
delusion	délire	YES
delusion	fumigation	NO
demeclocycline	déméclocycline	YES
demeclocycline	anti-arythmiques	NO
demographer	démographe	YES
demographer	libye	NO
dendrite	dendrite	YES
dendrite	choroïde	NO
dengue	dengue	YES
dengue	utricule	NO
denial	dénégation	YES
denial	acer	NO
denmark	danemark	YES
denmark	saccule	NO
dentition	dentition	YES
dentition	ginseng	NO
deodorant	déodorant	YES
deodorant	ecchymose	NO
deoxyribose	désoxyribose	YES
deoxyribose	amylopectine	NO
depersonalization	dépersonnalisation	YES
depersonalization	lèpre	NO
depression	dépression	YES
depression	neuroleptique	NO
derealization	déréalisation	YES
derealization	hypomanie	NO
dermatitis	dermatite	YES
dermatitis	fluvoxamine	NO
dermatomyositis	dermatomyosite	YES
dermatomyositis	finastéride	NO
dermatophyte	dermatophyte	YES
dermatophyte	nucléosomes	NO
dermatosis	dermatose	YES
dermatosis	nacl	NO
desertification	désertification	YES
desertification	iodure	NO
desiccation	dessiccation	YES
desiccation	méningite	NO
desmosomes	desmosome	YES
desmosomes	radiopharmaceutiques	NO
detachment	détachement	YES
detachment	phytoplancton	NO
detergent	détergent	YES
detergent	propofol	NO
deuterium	deutérium	YES
deuterium	pernambouc	NO
dexmedetomidine	dexmédétomidine	YES
dexmedetomidine	pica	NO
dextromethorphan	dextrométhorphane	YES
dextromethorphan	diospyros	NO
dhea	dhea	YES
dhea	métalloprotéinases	NO
diacetyl	diacétyle	YES
diacetyl	parthénogenèse	NO
diacetylmorphine	héroïne	YES
diacetylmorphine	prusse	NO
diagnosis	diagnostic	YES
diagnosis	crucifères	NO
diamine	diamine	YES
diamine	amiante	NO
diaphysis	diaphyse	YES
diaphysis	vasoconstricteur	NO
diastole	diastole	YES
diastole	lesotho	NO
diathesis	diathèse	YES
diathesis	manganèse	NO
diazepam	valium	YES
diazepam	troglodyte	NO
dicots	magnoliopsida	YES
dicots	dhea	NO
diet	alimentation	YES
diet	bacteroides	NO
diffusion	diffusion	YES
diffusion	rifamycine	NO
digitalis	digitalis	YES
digitalis	chlamydia	NO
digoxin	digoxine	YES
digoxin	lymphe	NO
dihydrotestosterone	dihydrotestostérone	YES
dihydrotestosterone	péthidine	NO
dihydroxyacetone	dihydroxyacétone	YES
dihydroxyacetone	lépidoptères	NO
diltiazem	diltiazem	YES
diltiazem	microvillosité	NO
dimerization	dimérisation	YES
dimerization	hémodynamique	NO
dinoflagellate	dinoflagellés	YES
dinoflagellate	psychologue	NO
diospyros	diospyros	YES
diospyros	asphyxie	NO
dioxin	dioxine	YES
dioxin	noir	NO
dioxygen	dioxygène	YES
dioxygen	phobie	NO
dipeptide	dipeptide	YES
dipeptide	micronésie	NO
diphenhydramine	diphénhydramine	YES
diphenhydramine	photosensibilité	NO
diplopia	diplopie	YES
diplopia	sélénium	NO
diptera	diptère	YES
diptera	arsenic	NO
disabilities	incapacité	YES
disabilities	biocénose	NO
disaccharide	disaccharide	YES
disaccharide	subluxation	NO
disaster	sinistre	YES
disaster	excrément	NO
disequilibrium	déséquilibre	YES
disequilibrium	barbiturique	NO
disinfectant	désinfectant	YES
disinfectant	delaware	NO
disinhibition	désinhibition	YES
disinhibition	mésencéphale	NO
disorientation	désorientation	YES
disorientation	nacl	NO
dissociation	dissociation	YES
dissociation	myosis	NO
distension	distension	YES
distension	absinthe	NO
disulfide	disulfures	YES
disulfide	furosémide	NO
disulfiram	disulfirame	YES
disulfiram	hydrocarbure	NO
diuresis	diurèse	YES
diuresis	cichlidés	NO
diverticulitis	diverticulite	YES
diverticulitis	listériose	NO
diverticulosis	diverticulose	YES
diverticulosis	rapamycine	NO
djibouti	djibouti	YES
djibouti	diaphyse	NO
dmso	diméthylsulfoxyde	YES
dmso	hétérozygote	NO
doctors	médecin	YES
doctors	cerise	NO
dolphin	dauphin	YES
dolphin	pubis	NO
dominica	dominique	YES
dominica	metapneumovirus	NO
dopa	3,4-dihydroxyphénylalanine	YES
dopa	condiment	NO
dormouse	lérot	YES
dormouse	leucémie	NO
doxorubicin	doxorubicine	YES
doxorubicin	adénocarcinome	NO
dracunculiasis	dracunculose	YES
dracunculiasis	syphilis	NO
dress	pansement	YES
dress	aptitude	NO
drosera	drosera	YES
drosera	arbovirus	NO
drosophila	drosophile	YES
drosophila	malentendant	NO
drunkenness	ivresse	YES
drunkenness	lactococcus	NO
dryopteris	dryopteris	YES
dryopteris	créatine	NO
dung	excrément	YES
dung	anti-arythmiques	NO
dura	dure-mère	YES
dura	claustrophobie	NO
dwarfism	nanisme	YES
dwarfism	yougoslavie	NO
dynein	dynéines	YES
dynein	silicone	NO
dysarthria	dysarthrie	YES
dysarthria	rattus	NO
dyscalculia	dyscalculie	YES
dyscalculia	silicium	NO
dysgenesis	malformation	YES
dysgenesis	aquaporines	NO
dyskinesia	dyskinésie	YES
dyskinesia	énurésie	NO
dyslexia	dyslexie	YES
dyslexia	vairon	NO
dysmenorrhea	dysménorrhée	YES
dysmenorrhea	catalepsie	NO
dyspareunia	dyspareunie	YES
dyspareunia	saccharomyces	NO
dyspepsia	indigestion	YES
dyspepsia	bore	NO
dysphonia	dysphonie	YES
dysphonia	biélorussie	NO
dysphoria	dysphorie	YES
dysphoria	vaginisme	NO
dyspraxia	dyspraxie	YES
dyspraxia	méiose	NO
dysthymia	dysthymie	YES
dysthymia	chlorphénamine	NO
dystocia	dystocie	YES
dystocia	extinction	NO
dystonias	dystonie	YES
dystonias	neurofibromatose	NO
dysuria	dysurie	YES
dysuria	épichlorohydrine	NO
ecchymosis	ecchymose	YES
ecchymosis	sumatra	NO
echinococcus	échinococcose	YES
echinococcus	chacal	NO
echolocation	écholocation	YES
echolocation	aflatoxine	NO
ecstasy	ecstasy	YES
ecstasy	orthèse	NO
ectoderm	ectoderme	YES
ectoderm	sumatra	NO
edema	œdème	YES
edema	cocaïne	NO
edta	edta	YES
edta	citalopram	NO
eimeria	eimeria	YES
eimeria	pasteurisation	NO
ejaculation	éjaculation	YES
ejaculation	chromate	NO
elaeagnus	elaeagnus	YES
elaeagnus	vacciner	NO
elastin	élastine	YES
elastin	aedes	NO
electrocardiography	électrocardiogramme	YES
electrocardiography	mosaïcisme	NO
electrode	électrode	YES
electrode	neem	NO
elements	élément	YES
elements	kansas	NO
embryogenesis	embryogenèse	YES
embryogenesis	perciformes	NO
emetic	vomitif	YES
emetic	vaccinium	NO
emigrant	émigrant	YES
emigrant	zelkova	NO
emulsifier	émulsifiant	YES
emulsifier	flavonoïdes	NO
endo	endométriose	YES
endo	amide	NO
endocardium	endocarde	YES
endocardium	gélatine	NO
endocytosis	endocytose	YES
endocytosis	laboratoire	NO
endoderm	endoderme	YES
endoderm	élastine	NO
endometrium	endomètre	YES
endometrium	bétalaïnes	NO
endorphin	endorphine	YES
endorphin	vanillier	NO
endoscope	fibroscope	YES
endoscope	balantidium	NO
endosome	endosomes	YES
endosome	axonème	NO
endothelin	endothélines	YES
endothelin	opsonine	NO
endotoxin	endotoxine	YES
endotoxin	rhésus	NO
enjoyment	bonheur	YES
enjoyment	apnée	NO
enkephalin	enképhaline	YES
enkephalin	ombilic	NO
entamoeba	entamoeba	YES
entamoeba	digitalis	NO
enteritis	entérite	YES
enteritis	mars	NO
enterobacteriaceae	enterobacteriaceae	YES
enterobacteriaceae	dengue	NO
enterococcus	entérocoque	YES
enterococcus	diagnostic	NO
enterocolitis	entérocolite	YES
enterocolitis	açores	NO
entropy	entropie	YES
entropy	putamen	NO
enuresis	énurésie	YES
enuresis	myrica	NO
enzyme	enzymes	YES
enzyme	pro-insuline	NO
ephedrine	éphédrine	YES
ephedrine	gnrh	NO
epichlorohydrin	épichlorohydrine	YES
epichlorohydrin	beurre	NO
epiphysis	épiphyse	YES
epiphysis	gastrostomie	NO
epothilone	épothilones	YES
epothilone	pyrimidine	NO
equina	morve	YES
equina	chimère	NO
erbium	erbium	YES
erbium	bismuth	NO
erection	érection	YES
erection	intima	NO
ergosterol	ergostérol	YES
ergosterol	vapeur	NO
ericaceae	ericaceae	YES
ericaceae	gaultheria	NO
erysipelas	érysipèle	YES
erysipelas	lactulose	NO
escitalopram	escitalopram	YES
escitalopram	furosémide	NO
ester	ester	YES
ester	éjaculation	NO
esterification	estérification	YES
esterification	matelas	NO
estinyl	estinyl	YES
estinyl	centromère	NO
estradiol	œstradiol	YES
estradiol	moscou	NO
estriol	estriol	YES
estriol	frère	NO
estrone	estrone	YES
estrone	amiante	NO
ethanolamine	2-aminoéthanol	YES
ethanolamine	photo	NO
ethidium	éthidium	YES
ethidium	asphyxie	NO
eucalyptus	eucalyptus	YES
eucalyptus	giardia	NO
eukarya	eukaryotes	YES
eukarya	atropine	NO
eupleridae	eupleridae	YES
eupleridae	cryptophyte	NO
europe	europe	YES
europe	opium	NO
eutrophication	eutrophisation	YES
eutrophication	haïti	NO
exanthem	efflorescence	YES
exanthem	acacia	NO
excipient	excipient	YES
excipient	zelkova	NO
excitability	excitabilité	YES
excitability	dextrométhorphane	NO
exfoliation	desquamation	YES
exfoliation	insula	NO
exhalation	expiration	YES
exhalation	fucus	NO
exhibitionism	exhibitionnisme	YES
exhibitionism	victoria	NO
expectorant	expectorant	YES
expectorant	météorites	NO
explosion	exploser	YES
explosion	cassia	NO
extinction	extinction	YES
extinction	anoxie	NO
extravasation	extravasation	YES
extravasation	amaurose	NO
fabaceae	fabacées	YES
fabaceae	endotoxine	NO
familiarity	familiarité	YES
familiarity	amibe	NO
famine	famine	YES
famine	fasciculation	NO
fantasy	fantasmer	YES
fantasy	nitrile	NO
farsightedness	hypermétropie	YES
farsightedness	orthèse	NO
fasciculation	fasciculation	YES
fasciculation	strychnos	NO
fasciitis	fasciite	YES
fasciitis	microfilaments	NO
fasciola	fasciola	YES
fasciola	pyrimidine	NO
fatigue	faiblesse	YES
fatigue	valine	NO
felv	felv	YES
felv	impuissance	NO
femininity	féminité	YES
femininity	germination	NO
femoral	fémur	YES
femoral	elaeagnus	NO
fennel	fenouil	YES
fennel	helminthe	NO
fentanyl	fentanyl	YES
fentanyl	pulmonaria	NO
fermentation	fermentation	YES
fermentation	féminité	NO
fern	fougère	YES
fern	impatiens	NO
ferret	furet	YES
ferret	hétérochromatine	NO
fertilisation	fécondation	YES
fertilisation	anti-hypertenseurs	NO
fertilizer	engrais	YES
fertilizer	mycotoxines	NO
ferula	ferula	YES
ferula	lactone	NO
fescue	festuca	YES
fescue	basilic	NO
fetish	fétichisme	YES
fetish	mutagène	NO
fetus	fœtus	YES
fetus	roténone	NO
fibromyalgia	fibromyalgie	YES
fibromyalgia	tonga	NO
fibula	fibula	YES
fibula	œdème	NO
ficus	figuier	YES
ficus	désinfectant	NO
fiji	fidji	YES
fiji	symbolisme	NO
filariasis	filariose	YES
filariasis	mandataire	NO
filipendula	filipendula	YES
filipendula	tétraéthylammonium	NO
finasteride	finastéride	YES
finasteride	intention	NO
finch	fringillidae	YES
finch	coriandre	NO
finland	finlande	YES
finland	gdnf	NO
firefly	luciole	YES
firefly	coriandre	NO
fixative	fixateur	YES
fixative	répondant	NO
flagellum	flagelle	YES
flagellum	dendrite	NO
flavin	flavine	YES
flavin	bromocriptine	NO
flaviviridae	flaviviridae	YES
flaviviridae	iridium	NO
flavone	flavones	YES
flavone	lichen	NO
flavonoids	flavonoïdes	YES
flavonoids	radon	NO
flavonol	flavonols	YES
flavonol	slovaquie	NO
flicker	photopsie	YES
flicker	cd28	NO
flooding	inondation	YES
flooding	péthidine	NO
flooring	plancher	YES
flooring	tamoxifène	NO
florida	floride	YES
florida	gallium	NO
fluke	douve	YES
fluke	oman	NO
flunitrazepam	flunitrazépam	YES
flunitrazepam	marteau	NO
fluorescein	fluorescéine	YES
fluorescein	perruche	NO
fluorescence	fluorescence	YES
fluorescence	cétirizine	NO
fluorine	fluor	YES
fluorine	clignement	NO
fluoroquinolone	fluoroquinolones	YES
fluoroquinolone	xérostomie	NO
fluorosis	fluorose	YES
fluorosis	oro-pharynx	NO
fluvoxamine	fluvoxamine	YES
fluvoxamine	acclimatation	NO
fomites	fomites	YES
fomites	cyp2d6	NO
foods	nourriture	YES
foods	gentiana	NO
foot	pied	YES
foot	carnivore	NO
foraminifera	foraminifères	YES
foraminifera	praziquantel	NO
forceps	pince	YES
forceps	trillium	NO
forest	forêt	YES
forest	paroxétine	NO
formaldehyde	formaldéhyde	YES
formaldehyde	gtpases	NO
formosa	taiwan	YES
formosa	maxillaire	NO
fragaria	fragaria	YES
fragaria	glucoside	NO
frailty	fragilité	YES
frailty	hexachlorophène	NO
fraxinus	frêne	YES
fraxinus	anti-hypertenseurs	NO
freckle	éphélides	YES
freckle	intoxication	NO
frenzy	frénésie	YES
frenzy	ampa	NO
friends	amis	YES
friends	ruthénium	NO
[truncated: 2,910 more rows]
