# Supplementary material for: A Cross-Lingual Similarity Measure for Detecting Biomedical Term Translations
Source: PLoS One. 2015 Jun 1;10(6):e0126196. doi: 10.1371/journal.pone.0126196 (PMC4452086; doi:10.1371/journal.pone.0126196)
Supplement: S1 dataset — (TGZ) [file pone.0126196.s001.tgz › dataset/en-fr/en_2000_context_test.dat]

1:0.027423872815399142 2:13.935491950869151 3:8.27801621088857 4:3.5107023205297274E-4 5:11.933036207768966 8:0.046888906668080876 9:0.06073980820230234 11:0.1102826342833049 12:0.11382969849696896 13:15.79339464963976 14:0.18189869456299299 15:0.2073086311433288 16:0.23719298506773365 17:0.24182696955052477 19:0.2557882670300656 20:22.781000845367757 22:2.4482409776537426 23:0.37132326819016015 24:9.703582782359014 25:2.592489196220819 26:36.394171329262996 27:10.245007221162881 28:6.182543398573474 29:98.60032524970038 30:42.99262274398692 31:0.48255731760802895 32:0.5192966629229113 33:25.830640750911627 36:0.5702770164865333 37:0.5885999610379026 38:79.91714790330157 40:0.620916419252272 42:0.6554544660763824 43:7.043630262008074 44:7.096872977634526 49:7.494458388793785 51:35.16693655701249 52:3.711713998798499 54:3.7839700180205966 55:0.8610781711737199 56:0.8690009973489357 60:0.9171277711024458 61:0.9246174997564997 64:0.9669194429591476 68:13.430689413994584 70:1.0298878354927976 72:4.282140258941786 73:8.661954137713774 74:8.703541055894936 77:4.467553152360285 79:14.279108823392681 80:4.624716147139942 81:9.171938867645968 83:32.85204235297159 84:14.518055475910598 85:26.504659760503912 87:14.758821652868889 88:14.765444798451568 94:1.3179937817949585 99:48.58419423356653 100:5.144943638394657 105:10.09083641880829 108:162.27593020213095 112:10.338820832760085 113:16.023873786446647 116:5.475610552227309 118:5.540649338708196 119:1.5933956527773148 124:22.88187344943974 126:16.694881455325486 130:93.80461988251592 133:5.810516694939504 138:1.7239863923670657 139:23.346482626015483 140:44.85557682451643 142:1.7627023877074326 143:30.47190694432697 144:11.203386445364771 146:1.7884848221566856 147:6.068098567357091 148:1.8250199051841378 150:6.090877842120322 154:1.894661417973769 156:1.9120892672472922 166:6.432291324814986 168:11.971226977826616 170:98.9885532119803 171:6.483283117783974 173:72.90525895161583 176:2.084473135059225 182:6.7116992554237065 185:2.145163722321709 188:2.165969746865781 189:25.94636036452855 192:12.631153699065347 194:2.2138905465007324 195:2.2165990330318373 197:6.956428604617053 221:2.352753922079806 227:34.707918095589356 233:20.115992120016383 234:7.382536463525292 236:2.4571932216339394 237:2.460375250570557 241:2.4699608842294913 242:13.579239312076153 246:7.539231875851456 247:7.560192576723764 250:2.515495665273093 254:2.542127096654255 258:7.674126165402121 259:7.703190161502945 261:7.732493599132538 264:2.6002700487639503 268:2.6072539693347436 271:28.4326324396687 272:2.621315235601226 274:2.6355027247549634 281:2.6606406884740026 283:2.6715371164942034 290:53.890339169956434 300:14.520443569864907 301:21.639377725369418 305:2.796569095598881 312:2.8163897129939692 313:14.7112123732396 317:8.25424441902307 320:92.5862726601339 322:2.848615171428103 326:8.357800271117522 333:2.919285362530807 334:2.9235389797493023 341:2.944973806912227 347:2.9579700053049236 350:8.555687481018369 353:8.592852384274975 354:2.9931354754073807 366:3.042740744461954 372:3.0891570429662623 373:31.057116757479093 379:23.207692607871035 383:160.17266579419444 385:3.1514903044164013 389:8.955812532229034 391:23.375293768534185 397:31.55551564795049 406:3.257324324803709 423:9.30148620118578 424:9.30148620118578 436:3.3757536025465953 437:9.404824084138932 439:9.428184117250579 442:24.368734483896183 445:3.4095258347862227 452:3.443973573063834 455:3.4497823087526376 456:3.4497823087526376 471:3.5029576105781444 480:3.5271248051290143 481:3.5271248051290143 491:42.473167370326514 494:3.5640171493354837 496:17.087871607878608 507:9.862652848178126 516:3.640227122310694 517:3.6467302906918473 525:3.6598093856399796 526:34.09481979282558 548:3.706368327171887 549:10.093400914352825 550:17.53752206235124 554:3.7199002294215027 567:10.178348262332515 570:3.754191149215123 594:3.8248339449921804 598:221.94433069461675 603:3.8465872416014335 607:26.271634930310707 619:3.8909083572585144 628:26.5220993862583 646:3.9595252830893775 653:10.650589862533959 658:10.683180428451143 661:26.880202021941894 663:35.89381212788945 665:4.014773643574205 666:10.716053473269351 674:55.17021966222909 680:75.67502394840206 688:18.634640647927032 690:10.816416188543798 692:27.15138333320037 698:4.071774875686007 700:4.071774875686007 718:4.113622993127775 726:18.84399586263238 743:46.354191152841736 749:11.079563300058462 756:27.760983629452824 762:11.134446745400169 767:66.9857460330234 771:11.171479349791003 772:27.911608482493243 786:37.3402025554156 792:67.45148362693101 793:11.265663655453098 805:4.310185836088032 811:4.319645534924691 813:11.36222824982538 827:11.44127443006328 832:57.795926153330896 847:28.544910210552917 853:4.407060178170927 856:28.62780099561962 872:4.457488227910655 892:4.509339003823348 897:29.05594222972107 940:4.6065123258367064 943:4.617631737689919 950:11.953168160654801 954:11.976050759463908 959:4.640072990266711 962:49.364993553847 985:4.685787711340218 988:4.685787711340218 1002:4.720828411327837 1019:12.261795546869562 1020:4.768601299780003 1038:30.241219754761637 1071:4.855270780261031 1080:21.131471225651108 1090:21.171031349611408 1108:12.57039021847757 1117:21.372932953360014 1118:12.62430373399563 1123:12.62430373399563 1148:4.986502909621563 1156:5.0001461720691065 1163:12.73443552367311 1176:5.041681051048685 1179:5.041681051048685 1189:5.05573256852971 1190:12.876651238273606 1194:5.084154525744735 1205:5.084154525744735 1234:31.637404650152295 1240:13.054488189439358 1243:5.1571448801253865 1249:5.172088280520996 1250:5.172088280520996 1265:13.146555427586797 1269:13.177735435404118 1295:13.272803605823766 1311:13.305016203044097 1342:5.361278001490087 1363:5.394731072873179 1390:13.642699517764036 1402:5.463457907314034 1445:13.823177862699618 1446:5.5347603946992 1466:55.13697566727774 1500:5.627810317908545 1512:14.051369978798842 1527:33.723295311042754 1530:44.550776864539756 1554:5.705657951104702 1561:14.211248104628913 1573:5.745802625087917 1580:5.745802625087917 1586:5.745802625087917 1590:34.13149238105282 1596:5.766194951759155 1600:14.293704699823943 1616:5.786806588208906 1648:5.850004779850609 1652:14.464015336453606 1653:24.156843706089713 1659:5.850004779850609 1706:5.915354147681148 1707:5.915354147681148 1708:24.357805051998092 1758:6.006091661712231 1788:35.303217784504064 1794:24.708677813215967 1847:14.974515209895431 1856:6.1013159899560145 1870:46.93995483259859 1908:6.1759513257565475 1984:15.337715169012968 1988:15.337715169012968 1993:15.337715169012968 1994:6.280172363623728 # ultrasound
1:2.118942925328693 2:2.1626600634602733 3:8.359999399953512 4:24.35761912347236 5:24.53496037296466 6:3.2961383199441845 7:26.82168088844195 9:49.9661734838728 10:19.219569189116857 11:90.85046079312106 12:4.206761066568892 13:4.4081222186928635 14:1.90776304398134 15:12.427461754478577 16:0.24554154593686173 19:5.131868535793677 20:0.2947721572780253 21:5.538022967766766 22:18.694624128711915 23:5.753090419595462 27:30.986459806915413 28:25.343813515138716 29:0.48360607826674995 30:0.4846465614425074 31:63.123297684473116 33:20.49682041585506 34:15.379464713306755 36:15.767452812267436 37:0.6004266796342874 38:0.6130095526858739 39:3.218325270105982 40:0.632967781008538 41:7.070131390378782 42:39.73543930381445 44:0.6864503018103043 45:0.691378863895737 46:28.11914560448606 48:0.7677353666828507 49:3.6359797927518684 51:0.8207140333928671 54:3.8175700014622564 55:3.869845675716655 56:78.74101519369793 58:3.9797142433033352 59:79.61007990651937 60:8.146415387373969 64:8.342008587627282 65:4.193337693352322 66:24.781484416346256 68:13.505930487016874 69:24.992065875587734 70:19.0859815014098 71:4.301288205842846 72:4.316674492455274 73:8.716932966799698 76:8.859938385683192 78:19.787176878962317 79:1.1947273613737244 81:61.55673719191835 84:1.2419866756953752 87:1.29002352910979 88:9.510992350087408 89:9.579516206703516 92:9.6489800601327 94:4.969377329690927 100:1.4249495331420383 101:5.184183932589464 105:65.15544634335907 106:1.4844800235552795 107:5.338402948403032 109:15.959799750610063 112:1.5372218266601607 113:1.5487039271671532 114:16.11670633967657 117:22.516644341120564 118:1.59913810918631 121:5.679145140182669 125:1.6860594409364595 129:10.981772101130002 132:1.7157511543459323 134:1.7195102666441016 138:5.893684050477788 142:1.779183118749627 143:5.993237919946707 144:1.785102194011586 146:6.037475014326667 147:1.8354659247893865 155:1.9114243844800178 156:6.311155847471815 158:6.354940281484553 159:6.3598405211590014 160:1.968998057192611 165:55.459700824236634 166:2.001007113774537 174:6.640892016942672 176:6.689174383408991 179:2.116560153982875 180:65.22770294558892 188:2.183235494755948 189:6.883676118898965 193:102.6185022195057 197:2.2421171426933544 201:2.272457962648926 204:12.915900611256122 216:104.47873324460657 217:2.3379559949570803 220:2.36734477050075 222:2.37329143062609 224:2.3792614256848745 229:2.4094670886524843 234:2.4402808800981655 236:13.57457300613241 238:2.4812839242329288 245:2.5038211614391326 247:7.5982233697358215 248:2.52998475219858 249:52.263951397013734 259:2.5905057752353065 260:13.96387793692492 261:7.770630262282562 262:2.6042777000954347 278:331.8362509327558 280:7.928646735397391 289:8.030081189282495 291:2.7490028485595612 294:8.102021821012846 302:2.787326014443635 303:2.787326014443635 306:2.826580308608616 307:8.241958827618719 309:14.718460335079643 313:2.8425519522218607 314:2.8425519522218607 326:55.5518371145374 340:2.9632673657547355 347:2.976276799660449 349:2.989389498318981 350:22.6130504350928 355:8.631447851748037 356:3.020395871142208 363:3.04290344923525 365:8.716519074170865 371:3.102887215928906 383:15.788485417830694 384:3.165100077895597 385:8.963752986980863 389:3.184714766216883 393:3.1995768580482413 396:31.65567922549318 404:9.152651330470484 408:9.185096358474304 410:3.2968569799845016 419:3.3341462537160864 422:3.34495142475814 426:3.3722662410893807 430:9.432134135721656 438:50.51504141720093 454:9.586230926938976 463:9.647239284192825 475:3.5337868866226008 484:3.564283037172137 500:3.595322066667582 502:3.6078937621479317 511:3.639723847001459 516:25.45080675582754 526:3.6852792576441304 529:3.6852792576441304 531:103.72895925553465 533:3.6918846461609705 537:3.705170251750173 539:10.090800860052026 547:10.11860117646315 557:3.7456386432272604 563:25.902731664873833 570:3.7731421161867136 588:3.8152154438365815 589:26.138959352686175 603:151.0703964200247 609:10.438765866021228 611:3.8876314920992985 614:3.8876314920992985 619:3.9099431625875267 621:3.9174427966197083 637:10.593781387723546 641:3.970839956815679 646:3.978599802042436 647:18.369465561239988 651:26.89401395217129 652:4.002082844068228 654:10.689930998909038 659:4.017910625129654 667:27.027293848649467 669:18.542154339590642 673:10.755412260423057 675:10.771960622699368 678:4.041916750124887 682:18.64319437649186 683:45.6728978010273 684:4.074431267193205 696:36.33667426058931 699:10.872793877402964 709:10.924231513674652 712:10.924231513674652 714:4.12432934275331 717:4.12432934275331 722:4.132781352825207 732:4.15837690695218 737:18.984282865782134 740:11.06489695838763 741:4.184339372870071 747:4.20185651619013 748:4.20185651619013 757:4.228453258007456 779:4.282842861821153 787:11.305159238015442 788:11.305159238015442 799:4.320025939136046 805:47.337043439775904 808:11.382232485147075 810:11.382232485147075 812:11.382232485147075 822:19.611423339042005 829:4.386974792440447 830:11.480809728466854 840:4.406561529268812 845:4.416433930298776 846:4.416433930298776 870:28.876653295768314 871:11.664903289681584 873:4.476809861872118 879:4.497383987136536 880:4.497383987136536 883:38.52112508135071 890:11.771127432432904 900:4.539234840197837 905:11.836300848727358 914:20.246748084476597 930:29.404963126367203 933:4.614838357197249 950:4.637019566057582 957:49.34470273083374 965:4.682194937091455 970:20.556848800039614 973:12.108628721673156 980:12.108628721673156 983:4.705202017617526 987:4.705202017617526 1000:71.32647373000498 1006:4.7520890343767554 1007:4.7520890343767554 1008:12.252366701158952 1011:4.763997853437787 1015:20.846998116898604 1028:30.22005136077317 1033:30.270735587019438 1038:4.824711627538317 1039:12.376377106226691 1052:4.8495616610446515 1053:4.8495616610446515 1066:12.478532742999358 1067:4.874746869007287 1099:4.9261585648333135 1100:4.9261585648333135 1117:4.965665628955294 1124:21.433049767084018 1125:4.965665628955294 1152:5.006023129284935 1153:12.746381345733239 1159:5.0196708048519865 1165:12.774213536709539 1199:12.945535331211932 1219:13.03411757940392 1248:52.75537643032206 1256:5.206732948334572 1270:5.237232391803909 1276:13.249016043288664 1281:13.249016043288664 1284:5.252668618629482 1312:5.315704137110307 1321:13.410122863220348 1327:32.48766640903425 1329:5.348026193736078 1337:32.55532154239641 1363:5.4143704486506445 1376:5.431325011335686 1378:5.448432134450778 1430:5.536353258130265 1442:13.863105925507986 1459:13.937708170986594 1465:5.591121212156845 1467:5.591121212156845 1481:5.628526252620797 1500:5.647507066720508 1503:5.647507066720508 1514:5.666678256602341 1517:5.666678256602341 1529:14.13069019014649 1535:5.686043592883072 1562:14.251220300297213 1617:5.827378669882131 1621:24.086908264732262 1677:45.71854531990281 1678:5.9130772736572705 1685:14.592036272307332 1705:5.935112683122345 1756:14.77423693500219 1791:6.049240961205404 1793:6.049240961205404 1809:6.072900953320696 1822:6.0968548249013095 1837:6.121109832988914 1860:6.121109832988914 1869:6.1456735063835035 1900:6.17055365982574 1934:25.298067375887314 1936:15.217998949444173 1960:47.56976069214512 1967:6.273406231836361 1980:25.54006634924548 1997:6.299997100702563 # breathing
1:11.964775946315125 2:10.487649752360278 3:0.823345187316116 4:60.814470770062066 5:44.42833386327638 6:0.02548232066428057 7:3.3675280632189732 8:0.05102370444236464 9:3.749401375592163 10:23.934853345292307 11:11.196843468985099 13:4.4081222186928635 14:8.149863814479069 17:0.25024154327938436 19:0.2643964844003399 22:13.89916666138528 24:0.39792707396617255 27:268.96077505878907 29:0.48360607826674995 30:0.4846465614425074 31:15.052534481106367 32:2.969258208237879 33:0.5328524713417503 34:25.971623985118708 36:51.40672601714234 37:0.6004266796342874 38:0.6130095526858739 39:21.3553319347247 40:3.2477777033851907 41:46.22890102625007 42:3.340023184177454 46:28.11914560448606 48:17.169034486288172 51:0.8207140333928671 54:7.83949776907365 56:0.8824930184996256 58:3.9797142433033352 62:8.20575621170683 63:43.75481698988281 64:4.132379517990652 65:1.0058860265412364 66:24.781484416346256 68:1.0305148885536182 69:1.0420112466988878 72:1.0568368061369628 73:205.93995663735632 74:1.0893573332019173 78:45.97657256768642 79:1.1947273613737244 80:1.2008302028154851 81:9.2274334021485 82:4.721023532165622 83:1.2280958941911155 85:1.2483587426583012 86:20.465721968886392 88:14.841664398807698 89:33.73105391476832 92:40.86089569136928 93:1.3319028907672896 97:5.056816262075524 100:5.180765026552954 103:1.4369238760781755 104:10.048954046631874 105:5.277924223448757 107:10.241617241654629 109:28.665640303618787 113:1.5487039271671532 114:1.5520040072432226 120:1.6427527543927676 122:1.6534444606619787 132:1.7157511543459323 136:30.175698467161652 141:5.927971882022346 149:1.8437007109965502 150:1.8457672093744908 152:1.8687074297877737 155:1.9114243844800178 156:6.311155847471815 158:11.820450009829353 160:1.968998057192611 172:2.0648562403073027 174:18.575703902557557 176:64.96554902067439 183:18.89342120857373 186:6.843886374759753 189:2.1911278603419784 192:12.689068971196564 196:6.982259940689252 201:2.272457962648926 204:41.82734649677366 212:7.157180163248984 215:2.335048240344513 217:2.3379559949570803 218:2.352579172666472 222:13.240295064145725 223:7.283138544199744 231:2.4309716155594594 232:20.167179411630066 234:2.4402808800981655 235:20.33398881232333 247:20.5623128757514 250:2.5332863137339645 251:7.619322142561895 255:2.566691318467956 262:7.770630262282562 266:20.994634113482366 270:2.6321875253417946 271:2.635711151175454 289:2.7264395961046666 291:14.467695400560876 294:8.102021821012846 297:8.142619086286135 299:8.150793720471436 300:8.150793720471436 306:2.826580308608616 307:73.19524593986775 311:8.258784403004109 312:2.834546509117589 316:8.29267224076017 325:14.914175410173181 326:8.39628103292893 328:2.9080512414772617 331:8.440340363887861 347:146.08107917372197 353:22.689353175916768 355:47.56636381230749 356:8.65018213354825 361:3.0383774874204597 366:3.0611313638757767 367:3.0611313638757767 368:3.0749343188532836 370:3.07956078927442 394:3.2045600803021808 400:9.131178533533777 402:3.2603655625321797 405:3.265530966331818 410:3.2968569799845016 412:9.26192717424775 414:3.3127385301406767 418:3.3287691425889974 421:3.3395403147306584 430:9.432134135721656 432:32.64700307881121 439:24.400452062148144 449:3.4453852269900684 452:9.574148176657737 454:24.6437844201345 460:3.4860789722963057 465:3.5038161577211016 473:91.13092477583336 481:9.746976240938945 489:3.57663249677832 493:3.5828401557932836 497:3.589069963239721 500:17.16700640260647 506:9.901755708395534 511:61.97665903534365 518:3.665610658273041 519:17.3882568882184 523:17.408799243901687 524:10.022186658034805 526:17.45010531076745 528:43.24956922609538 529:25.561343625245467 531:3.6918846461609705 536:3.705170251750173 551:53.00576285428092 554:3.7388291340124216 555:10.146608527567711 568:10.217552609385896 572:3.787055859222268 579:10.275285985273698 585:3.8152154438365815 599:3.8583104363531215 600:3.8583104363531215 602:18.015906620419994 610:3.8876314920992985 622:26.53883288018412 625:10.531011098652412 636:10.593781387723546 643:18.345210754531116 648:3.98639337863119 654:10.689930998909038 655:4.00997930093839 656:10.706195680642393 675:10.771960622699368 681:4.058100641759502 683:27.162892032358414 684:4.074431267193205 696:10.872793877402964 698:10.872793877402964 703:4.099207917938104 706:27.30088950350618 712:4.115916663545228 714:18.82436368475669 715:4.12432934275331 717:36.512322138527395 719:4.132781352825207 730:4.15837690695218 740:4.184339372870071 746:4.193076805481655 764:11.17391143824879 771:11.21095286798816 773:19.261000195470587 788:37.44108094892 794:4.310658896207932 801:11.362818084053725 803:28.262719126459636 804:4.329441276939023 810:4.3389053886010265 824:19.611423339042005 831:4.386974792440447 839:11.52096224329639 845:4.416433930298776 846:28.62527577993583 849:4.426359747706352 863:28.74995648978372 871:11.664903289681584 875:4.487068173831636 877:4.487068173831636 878:11.707041017475719 881:4.497383987136536 885:11.72828457184567 894:20.081320148363265 898:11.792729349395563 900:4.539234840197837 903:4.549847690864245 925:20.280402978494635 930:4.603846655798013 938:4.62589574083451 942:4.62589574083451 946:11.992809369024275 954:4.648210605056405 970:4.682194937091455 986:12.132216170324638 987:29.825929053373233 996:4.728497696283927 999:4.728497696283927 1003:30.020520026643503 1004:4.7520890343767554 1014:60.73277826607879 1026:4.800188256633371 1038:4.824711627538317 1039:4.824711627538317 1050:4.837095287287213 1051:4.837095287287213 1052:61.27400737666989 1055:4.8495616610446515 1064:4.862111822847892 1065:4.874746869007287 1068:30.529174989994157 1069:4.874746869007287 1072:12.478532742999358 1074:12.50449891894385 1095:12.55695994407646 1100:4.9261585648333135 1104:12.583459534858726 1107:4.939235235998767 1154:5.006023129284935 1173:5.047267259443447 1177:5.061218923417086 1184:12.887583583321106 1210:5.118083636739584 1218:5.147172979817764 1219:21.993027708815504 1222:5.147172979817764 1225:5.147172979817764 1235:5.1618876873388855 1260:13.186395225129377 1285:5.252668618629482 1300:5.283924083558392 1321:22.561954560428635 1329:5.348026193736078 1359:13.578180634536102 1361:13.578180634536102 1382:5.448432134450778 1387:5.46569451850068 1396:13.682605514024043 1422:5.5184413406387565 1449:5.5726899729713075 1459:5.591121212156845 1462:5.591121212156845 1466:5.591121212156845 1483:23.475304224364493 1489:5.628526252620797 1508:55.612465535580775 1514:14.091324521184262 1526:14.091324521184262 1528:14.091324521184262 1552:23.77320443601759 1560:5.745343901518688 1582:34.21228602433994 1590:5.765525853652345 1591:5.765525853652345 1600:14.333685722163226 1604:14.333685722163226 1617:14.417924584844524 1654:158.58535637959173 1661:5.869750075377473 1677:5.891291567183713 1695:24.350421239006334 1759:6.02586785090998 1760:6.02586785090998 1774:14.821139999814449 1802:14.916660918366352 1831:14.965306775081041 1834:6.0968548249013095 1866:6.121109832988914 1890:35.78248772134232 1902:15.166144624341404 1916:6.195758409268021 1935:15.217998949444173 1943:423.92937077678096 1950:6.247175755113298 1999:15.377793286618818 # sensation
1:73.12725809694011 2:0.012700825016321431 3:15.767815707143606 4:49.69928302422688 5:39.287614808691906 6:0.027039555097767325 7:0.032401522879040044 8:1.3118733759970846 10:51.08389350230767 11:40.77362829139808 12:11.292403224964698 13:30.722430518194084 14:116.64870802234839 15:16.946810283726965 16:27.440048274551934 17:0.2545254749025488 18:2.1643823162280262 19:5.156709857775261 20:5.325681900520575 21:13.738105031008624 22:5.678015427686641 23:14.12659884638158 24:5.861763758072331 25:30.07873933505011 26:14.788810825905754 27:0.48394753341862196 28:10.36675403341829 29:6.2746216440251565 30:10.39386173189487 31:10.451856176570148 32:0.536333816062865 33:0.538591428982151 34:10.707124416982838 35:3.0197805170736247 37:32.70026808934809 38:11.200217551133054 39:11.254390424226514 40:16.211429918315172 42:0.6739517483302013 44:3.4057281026988684 45:0.6976706123165889 46:22.381850486373903 47:11.976861931635398 48:0.7742540017461492 49:0.788413094530928 50:7.696885220615702 55:0.8813333651654816 56:0.8893156782309141 57:3.924521667898521 59:57.29681246165856 60:8.173815396516106 61:87.84927900090571 64:4.149637654179181 65:1.0129951284364267 66:8.505851331869781 68:8.561470351982818 72:1.0640538853163704 74:1.0966405238806773 77:1.1417533673730151 78:9.017516148003903 80:20.16078597176428 81:14.492967627320267 84:1.249554170449141 85:4.789284506729323 86:9.409461340367223 88:27.011891589663275 91:1.3313809084871078 93:40.969351672681675 94:21.0028740021157 98:5.111163307553848 100:10.023528599003098 105:5.296050727535867 106:10.236480802145017 107:5.35656692866368 111:10.418019230470568 112:35.79765684300533 113:10.464414899186462 114:22.3527521149269 117:22.56586249478256 118:10.642179419338861 121:10.801296066526941 122:10.83245762381789 123:5.721568042018268 126:5.798951850788551 128:5.815479171648558 129:5.832090268705054 130:23.3140611750991 131:5.85716568788631 133:11.06244826821864 134:5.865566892595076 136:11.088633966654402 139:1.7505676238461496 141:5.946466564663556 142:1.7875001359915776 146:53.482781644211755 147:6.1235390300870485 148:1.8500227113164665 150:46.03247854610431 151:6.178552914817804 153:1.9069147767804224 154:1.91988251958558 156:46.82035437182618 157:6.354101164985908 158:18.017749451491575 159:1.959526825534064 160:6.418020310026523 161:1.9843182805256816 162:6.452945527135099 165:55.55137397965479 170:12.089382034464569 171:12.105237876440768 177:2.120203272521157 179:6.740601436473423 184:40.993704760104755 186:12.603903187788719 189:6.902596385271337 190:2.205133595791759 194:6.989468392284627 195:2.242700011869593 197:12.835063820702558 210:2.3236646271320343 212:13.085935147432942 216:13.152894431422514 220:68.13294139125031 223:2.3851352006180493 227:2.406190167325373 233:7.439564706175403 234:7.439564706175403 238:2.4902206115529695 239:35.47514721245535 242:13.666992943416936 243:7.554820204284845 245:2.512773287801056 247:2.532367885674686 249:35.78019522919267 250:2.542258290670079 254:2.5689426568146585 257:2.5790675894940818 258:2.5858539858828404 260:2.6029491607147226 265:7.819425778233213 267:7.8268574985902495 269:2.6341952518329825 272:2.648282986212662 276:2.67324146493213 278:2.6804449888862036 279:21.26817435984476 289:21.493035455076466 297:2.7887123423702618 298:2.7887123423702618 301:14.621264225987359 302:2.7964545958699034 303:2.7964545958699034 305:8.23621458859886 307:2.835730948163555 314:21.998541042225273 322:22.103800990738154 326:2.9089091955122184 328:30.074802747094967 332:2.9340477052922336 333:2.9467626480584186 336:15.146625063605661 340:2.9724907979949133 343:56.23048387580268 346:15.229835688030956 354:8.650899674087745 356:8.669638367711633 360:3.0431225357765563 374:3.126339165203746 375:3.1310858940136783 382:3.1695501545288254 385:8.98327981205233 393:9.045189707227573 397:3.218898378910503 398:3.2339880216485146 400:3.2594396085923965 408:3.285278098180584 412:9.281515768259014 415:3.327452052801701 417:9.303767996808855 418:9.314944423573298 428:9.417077410612958 434:3.40385297675199 448:3.4490844468006987 452:3.472152367284265 456:9.605881291794748 460:16.85231392412572 461:3.495531830560054 464:9.666900680124389 471:3.5312025889452907 472:3.537219552091693 475:9.741465794469416 487:3.5861184471881487 488:33.66902202370668 495:3.5923283127816132 497:3.598560326204982 498:3.598560326204982 500:9.86914481631088 503:3.6237128459486265 509:3.642817200487786 521:3.675127495770446 542:10.110537266373306 546:3.7348251001185835 548:10.138341995037388 556:3.7551819556074646 561:3.7620200212098593 567:3.7826942535386023 572:3.7966124086720776 573:17.799739653939813 589:17.910352713498277 591:10.338945460491791 593:26.239497652836057 595:3.8534032368398377 606:3.8824936619734696 608:10.44339526846409 617:3.912066748316645 618:18.18480191326952 626:3.9345725188591345 636:3.9650276550525105 642:3.9804516633414533 646:10.661369373908814 647:3.988213715085292 652:18.47292669713763 657:4.027535569781726 663:4.0355042606308595 667:4.043508408330268 669:10.775245742931912 672:10.775245742931912 687:4.092294993290229 694:4.092294993290229 695:4.092294993290229 697:18.75025212917332 704:10.909713714819732 709:155.59077963233668 722:4.14243718671123 724:4.150931085592816 734:4.176654460714157 740:11.084770155643332 746:4.202748083963037 755:4.238133361823501 760:19.178868927977998 764:4.247088360346862 766:11.212275871366469 781:4.292536204014418 787:4.311037432577595 798:4.329728106761417 810:19.522424989781996 824:11.480809728466962 854:4.446068182683596 857:28.748673939731408 863:58.37635103397402 867:4.476343704029236 874:11.705858144048486 877:4.496807851237436 882:20.046643113034683 883:80.33222158080537 910:4.581015571063049 914:20.276968200081242 933:4.624604512233657 940:4.635664102557331 976:4.703444434546971 980:4.703444434546971 981:4.7149858246023655 1001:12.223851159667905 1005:12.248032200981948 1024:4.809989715724035 1036:4.822213294303876 1052:4.85937194624523 1068:4.884561567277446 1076:4.897284820448387 1086:12.550663773982345 1104:30.782811542299598 1108:21.38173152463135 1118:4.975495773449935 1127:4.975495773449935 1130:31.0017902340789 1133:4.988854246159993 1155:5.015859893252366 1158:5.029509775382684 1168:5.043259549643089 1171:12.822292242362959 1174:5.071064513651828 1211:12.994897383271539 1215:5.142428819543596 1276:5.2625428944989885 1278:13.269094444688163 1280:5.2625428944989885 1284:5.2625428944989885 1304:13.364963087782861 1305:13.364963087782861 1312:5.3255872392106225 1314:5.3255872392106225 1323:13.430212297854828 1329:13.463251325562714 1339:5.390800480157733 1372:54.318847588283006 1379:13.667590631239255 1418:5.510603610680146 1427:77.97522227301991 1430:5.546265046806598 1431:5.546265046806598 1434:13.846448160523497 1449:5.582606174940913 1467:5.6010396205761275 1488:14.033889004323692 1503:5.657432095107151 1516:5.676605492051299 1542:5.7155386066577805 1557:5.755279963432369 1564:14.271360487672453 1576:5.775464122238495 1587:23.9270961464766 1598:5.795863069128239 1608:5.816481325601845 1619:14.43807359911585 1620:14.43807359911585 1629:14.43807359911585 1634:5.8583945839951435 1650:14.524167440228602 1653:5.879699377361901 1664:14.567933817699204 1672:24.313847477980353 1676:5.901243075856031 1678:5.923030989019441 1679:14.612194113514022 1691:5.923030989019441 1698:5.945068605175799 1718:94.17282138504908 1724:5.967361599969074 1737:24.586468803582022 1770:6.035832599554865 1785:58.195275847956154 1811:6.08287011557731 1813:14.936834206652312 1853:6.131083408666219 1888:25.095989267384304 1889:15.084623146347454 1978:36.46111867983277 # asthma
1:6.384804392704164 2:14.116798114442096 3:5.304639446916778 5:15.97916304897284 7:3.389686502221425 8:27.79768234375849 9:23.424934536000755 10:3.9538935345921415 11:97.93118271982311 13:0.151289243763723 15:0.21923482941311156 16:0.24979247096147902 18:0.2628798896158986 19:17.593711058825743 21:9.392446284311148 22:5.678015427686641 24:0.4030737676886406 26:0.46210959242173816 27:0.48394753341862196 28:0.48602093591983186 29:6.2746216440251565 32:2.985192478542813 34:26.039385726936228 36:3.1265422529086675 37:3.176618080301245 39:0.6280185359661511 41:3.3564441650671264 43:46.42635995672982 44:3.4057281026988684 45:16.654247189289727 46:3.512909382507922 47:11.976861931635398 48:69.06904956901255 49:7.575050347344348 51:3.7515433392385913 54:3.8345240777535294 56:0.8893156782309141 58:0.9256643699823063 64:0.9879281850762305 65:4.210650917789841 67:24.949185617022913 68:8.561470351982818 71:1.057660018000763 76:32.02694359676562 78:9.017516148003903 79:26.264463968477408 80:4.677504630625682 81:1.2218971343778422 82:1.2343827696780612 83:9.306239117390644 85:4.789284506729323 86:9.409461340367223 89:9.607658891568699 90:9.652224667829254 93:4.984107196071026 97:1.378862780292845 98:1.394646447531594 99:1.396091847409916 104:1.4478189189069142 106:5.335076455916629 107:10.270037674424154 109:1.5273849965749415 110:5.425591968974075 116:5.530105162005491 118:5.595256385013747 119:10.67847128482128 121:16.597207618142562 126:5.798951850788551 129:1.7127688632882092 132:23.33635400920642 133:5.865566892595076 134:1.7277589329943235 136:5.882433996019943 137:1.742921044495569 138:11.13477381636288 141:1.7640558214544781 146:1.8133685619081656 147:6.1235390300870485 149:38.38996315369091 152:1.8771214645542804 154:1.91988251958558 155:6.291371178252975 158:6.373640026675313 159:18.028003070122804 164:146.48927286814387 171:2.03289092931929 172:40.205110646446656 177:6.729705680889375 179:2.1252123425406273 180:2.1327584629788103 181:12.440975437887053 184:18.991077331970253 185:2.1710860688728335 187:2.184088183955692 196:66.63401340176658 198:49.78296230028893 199:19.411776649769475 200:7.060568279695005 201:26.555739688499123 203:26.571486496139293 205:153.1622699873073 208:34.25224808240101 210:7.170019350986095 212:2.32653589425299 213:2.329412634253386 215:19.76628776929952 222:2.382150924320431 224:2.3881253301504946 225:13.29918646662842 231:2.4398730140870617 235:7.506905868299856 238:7.527361149585603 242:7.554820204284845 243:2.503067727056881 245:27.851830249599185 246:7.596412302775158 249:61.04362696738978 250:20.64564658034535 252:28.015522173016983 256:20.807697940701004 263:14.038350379926404 264:14.072341005355666 270:14.117987129792464 273:2.662496943793778 275:2.6660703922869726 280:21.284016585000572 284:7.986601030082627 287:45.299665039393176 289:2.735532885352392 291:8.097192024177865 295:8.153789040031526 301:8.178319639336229 302:8.178319639336229 307:14.748071553570188 309:8.261313591891694 312:2.8437015602865223 317:14.825554461432352 321:2.871910046668639 323:2.888250884608937 325:14.943819715937932 329:8.45088892330296 333:2.9467626480584186 335:8.513345349684437 343:2.976818099385334 345:38.73187039638644 371:23.122776455752017 385:3.179305098069474 392:3.2089127942021727 393:3.2089127942021727 401:3.2645760092250535 418:24.089426931102967 420:9.337398880474723 421:3.348935814022442 423:3.3597795952401954 424:16.42285092012521 425:3.376174897931571 444:60.189725393506805 453:24.68400056256499 454:16.79683471585879 461:42.03467663981536 462:16.87092704444546 465:16.908335659052483 467:167.6896453389743 468:16.927131932732646 475:3.543257394070089 486:9.81754915827123 496:9.856179085220411 503:25.301350526589275 504:9.908313487757816 509:3.642817200487786 519:3.675127495770446 535:10.082936624795915 538:25.713781132448627 550:10.152321810790815 552:34.52980888730075 563:25.94305149880847 575:3.803612689630764 582:3.81769668567079 602:26.361315944676214 607:3.8824936619734696 619:18.18480191326952 620:3.9195372190861435 629:3.942137850382924 631:3.9497353105969246 636:3.9650276550525105 639:26.77093668496584 643:3.9804516633414533 650:10.693558214429364 660:4.027535569781726 667:4.043508408330268 671:10.775245742931912 684:45.78594128314672 693:4.092294993290229 696:4.100555973563603 698:4.100555973563603 707:18.802131084184996 726:11.013779194892937 733:11.031403335553051 738:4.185310697369906 740:144.89753648733057 745:46.5369092912918 746:11.102726416616479 748:121.85241542571279 751:19.15113410396295 763:11.19379787399467 774:11.249502267413812 781:28.10879055077476 790:19.4056393003203 799:11.363408009225113 801:11.382726583811001 805:4.339145651381423 812:4.348611969461243 843:19.76326057115874 846:28.665769916082162 853:19.794076559943328 854:4.446068182683596 866:4.476343704029236 871:4.4865473328243315 875:4.496807851237436 877:11.705858144048486 883:4.51750201375769 893:4.538431205575444 894:20.11152923204172 899:59.06118601674918 901:4.5489855497060026 902:38.736457838752955 932:29.4911739320368 934:4.635664102557331 935:4.635664102557331 954:4.657983379555611 956:4.657983379555611 961:4.669244625172912 963:12.081863733380471 970:20.587088774188512 974:4.703444434546971 975:4.703444434546971 981:4.7149858246023655 992:20.694224221681125 1000:4.750046383131401 1023:12.346299780137343 1029:50.360995267291244 1042:21.027910558288394 1043:4.834517500081546 1052:4.85937194624523 1073:12.498551567066533 1082:4.897284820448387 1110:4.949060967187777 1119:4.975495773449935 1124:12.684098364680114 1135:12.711345837460295 1142:5.002308506120699 1144:5.002308506120699 1154:5.015859893252366 1181:12.878978699200712 1195:5.113557847502492 1244:13.144836166564899 1246:86.85195493224452 1247:13.144836166564899 1251:31.944164522907506 1253:22.20695934246726 1259:13.175530608804005 1267:13.2064692133333 1272:5.247104460869601 1273:5.247104460869601 1285:5.2625428944989885 1287:5.27810831560116 1322:13.430212297854828 1328:22.642288832829333 1339:32.66422311177205 1357:5.424266790874068 1373:32.87255915369255 1391:33.01456576988927 1392:5.475597481021477 1398:13.702712601640282 1399:5.475597481021477 1418:13.773919061054618 1438:33.381162644620204 1453:23.333890973270428 1464:5.6010396205761275 1484:5.638449074550293 1491:5.657432095107151 1492:5.657432095107151 1504:5.657432095107151 1505:5.657432095107151 1512:5.676605492051299 1516:14.111455882305826 1546:5.7353062084437285 1566:5.755279963432369 1575:14.312378356504645 1589:45.11610165052103 1599:14.353830323283674 1620:5.837323558298472 1631:24.11731373415836 1662:14.524167440228602 1666:5.901243075856031 1693:14.612194113514022 1719:35.0454482566765 1731:5.989915844359282 1732:5.989915844359282 1739:14.74805207897037 1750:14.794403602780175 1752:6.012737413935595 1768:6.035832599554865 1779:14.841308874494205 1791:6.05920791675528 1792:6.05920791675528 1811:6.08287011557731 1814:14.936834206652312 1833:24.94588953173805 1844:15.034740134989319 1850:25.020464528300458 1914:6.2057386050940755 1934:6.231278588629838 1959:6.257160364384987 1962:6.283393047834534 1972:6.283393047834534 # secretion
1:30.44397553681262 2:0.011536388481159603 5:20.241390867824567 6:0.02864857870823678 7:37.15841192722644 9:3.7952775625182564 10:3.977215720767457 11:7.497885424618815 12:0.12628830463365773 13:41.90169014856972 14:95.20739454424373 16:22.313513499980502 19:2.1986751577587116 20:0.30397717474328356 21:2.440078424927058 22:9.589300050425473 24:67.88694083808558 25:5.945442662055063 26:10.246220602692912 30:20.127415272663956 31:10.488416890738513 33:10.740276524081288 34:37.9468357172984 35:10.804832718608125 36:3.142774435013082 37:0.6124584866146863 39:0.6341352170103628 40:6.973658543745015 42:0.6802204014121883 43:0.6864469929054912 44:0.6990547553816157 46:7.376836180798585 47:0.7576875346433944 48:0.7808244310437964 53:35.66855190205589 57:23.850020272773957 58:36.612500834144505 59:8.17928090825849 62:4.081277965240908 65:4.2280682662047315 66:4.252861003093914 67:1.0438476891946704 68:1.0448906595008987 69:8.633423768601238 71:8.66580244053269 74:83.13128648460831 75:1.1117457867162326 76:1.13086148873613 77:1.1491765050159288 83:4.759568620730322 86:1.2712890131972916 87:14.912085142081471 88:1.30670502464068 89:9.635958570241021 90:4.979852240039943 92:15.106987608367772 98:27.796978704800328 102:28.105510429564127 107:15.914370013058535 114:66.54922818934823 123:76.2625850598958 124:5.760245836870449 126:5.817473489826053 130:1.7285342352641604 131:5.8757181939599645 144:6.030397556524032 145:6.0347991882721885 148:6.155901325627863 151:6.19726637877393 153:79.80128785509675 156:1.9458908617262867 159:1.9680764479890187 160:1.9860807876281104 161:6.451774489322907 162:12.001075908541885 163:2.0066141737977277 171:25.19099973750714 173:12.271150263492723 175:2.104091792874214 178:18.81191190497514 179:18.82327037648236 188:2.200706343428998 190:6.933082866993516 194:2.2487859278832834 195:2.251503235863489 198:2.2651646013775406 206:2.321092284223446 208:2.321092284223446 213:2.33828422639928 219:7.295799723348142 221:13.289268091416531 225:13.328670149848266 230:2.4272908050436857 236:2.4928208179903986 237:2.4960116691835883 240:2.502413121247882 241:20.484231733895903 242:2.5120650333746593 243:2.5120650333746593 245:20.55553275462323 247:2.541385042319846 251:61.16967855832466 254:2.5779840752404235 256:2.588115625022894 267:14.113364397791466 272:2.6573751347663954 281:2.6967976386396866 287:2.7260927527797874 293:54.45059034884952 301:37.551404791728196 318:2.877070339851704 324:2.901595062303107 327:2.9181513369224925 332:2.9433030820544066 340:30.42568305588801 342:8.578156431548761 343:2.986095534726473 352:146.93955831846114 357:15.42990355837864 359:8.717494790372209 360:3.0524330597413507 363:3.0614815242297877 365:22.944154612086823 368:23.042877457951707 374:3.135689396441621 382:15.84820014789275 386:3.1984956871249914 392:9.064833894734429 398:3.2433867848232447 401:3.2739880083858592 425:3.385633224838537 428:3.396655457554182 436:16.59248664057548 440:132.53669512629517 441:9.518237441905416 449:3.464311854545058 464:24.84905209004161 466:9.698992973671551 478:9.77382028525762 494:3.6018682668709125 496:17.207367739271348 497:61.706247433005565 499:25.261907204119918 510:3.652374804294496 519:10.034634211559572 529:17.51023037791874 538:10.130377798949526 542:25.754293728456837 553:3.7579631430562825 556:10.200289781273101 558:3.7647770649484733 577:17.873909320347455 597:3.863029233986857 604:26.401877078739346 611:10.493671901799857 624:10.570720413823853 645:3.997879425767977 659:18.552615249943415 670:4.053189563101205 672:4.053189563101205 689:18.754745710618298 692:4.101989385915086 694:4.101989385915086 697:4.110252572942046 701:4.118553731926415 726:4.1691770669353145 737:4.1950293601938435 744:4.212471159544153 752:4.238951935004399 761:11.213788436158413 775:4.283961513793346 807:19.5527491461999 814:4.367888130742049 831:11.52075733188749 838:4.42605737811842 868:11.704890609223053 878:4.516919552440276 895:11.832743146840453 916:70.15527236206374 924:49.11991381033659 937:29.57786690199387 945:20.477612643344933 949:12.03286288284644 950:12.03286288284644 958:12.07878253291233 965:12.12525587172784 991:4.736437171864969 1012:12.292468758403132 1030:12.39137421654329 1039:4.844375170075062 1048:12.441792615797612 1058:12.467250506669949 1062:30.558178598045497 1069:4.894428063411028 1072:4.894428063411028 1091:131.74628638672556 1113:4.972111511013472 1126:4.985377715221843 1171:51.886312854861536 1172:51.97316728113937 1188:31.441120643321806 1190:21.875757380712738 1198:31.558784924784998 1201:5.123461855367262 1254:5.226520058196681 1255:5.226520058196681 1266:75.55539171773593 1278:5.272468968095852 1316:13.417642431439226 1326:5.367853022543773 1343:5.400744206678508 1396:5.485552240496339 1412:13.758366908553862 1416:671.1710842063992 1443:55.15224660422007 1455:23.364424751775136 1473:14.015903786196445 1484:14.054120079216311 1502:5.667408921678983 1538:14.171061452199263 1568:5.765267822940572 1586:5.785454188622388 1598:14.374079051106522 1602:5.805855342190117 1669:5.911246382340842 1676:5.911246382340842 1704:34.99431619824114 1726:14.722507878781581 1754:14.8146743976877 1755:6.022751753905303 1805:14.957111621873654 1806:14.957111621873654 1834:6.1168493610705825 1864:15.055021963631406 1876:6.165676869207491 1885:6.165676869207491 1891:6.165676869207491 1902:15.20661739457426 1916:15.20661739457426 1941:15.258476133316748 1944:6.267196771706872 2001:6.320026944210644# african
1:39.04717322925447 2:4.515129781751349 3:72.7566816837952 4:12.028999629819971 5:50.12536139084828 7:6.320067677259399 9:3.7952775625182564 10:3.977215720767457 12:30.08646175167793 13:30.809482445704177 14:1.9359103841333696 16:0.2540951879368172 17:27.600811761673743 20:5.350876072041735 22:47.28035624278279 23:2.569049120394964 25:19.339937053228706 27:0.48951588896089354 29:25.516833238918192 30:6.305654827373547 33:116.48160763855496 34:10.743845875031232 35:6.574866901226684 37:11.1605774084522 38:45.553749661509194 39:205.02385392297919 44:0.6990547553816157 46:16.970474727638113 47:7.448659652134901 48:0.7808244310437964 55:7.9778612154239354 56:8.009665075839758 60:8.20137239783742 61:112.37370079399548 63:8.35510401445584 64:24.610907085052567 65:8.494235290634812 76:45.741635488501885 80:221.0271751389311 82:1.2419756110495692 83:1.2432341896461867 85:9.409295113316457 87:20.779186834981815 94:9.720507060213269 103:1.452732255617103 104:73.03046593434011 105:65.38081670957442 113:1.5648253448237457 114:1.568134243213445 119:10.707203032932718 123:10.86750128447393 126:10.987818013485274 129:1.7210516873488184 137:11.143834093077297 145:11.32503858354306 158:31.86736755260733 160:11.94711337338397 161:11.970173928309057 165:25.04318514111688 175:12.344958868319079 181:2.1414690636989575 182:12.487178250514225 185:12.598503976307589 194:12.828223780818558 200:12.937598312996315 221:7.308563724595304 222:13.299092202572075 223:34.8068193241835 227:34.94899921491666 228:13.40832992903583 236:27.741230439128056 238:20.45589917521574 240:35.5359543810228 241:13.675462717344777 257:13.94507962549294 271:14.159113082143682 278:7.951925850434172 279:100.2703347970958 282:14.322255972386257 289:14.453869822436396 305:14.739489060382056 306:29.68095891632796 308:37.81025316988194 311:14.803553205870339 313:22.038680818414207 314:37.915430141400726 326:8.435174097428312 336:8.541880931292727 350:8.633255425054466 352:3.021145330684231 369:204.11138555162634 373:39.71121308555746 374:15.71035233170976 397:16.005393923666045 400:98.21103284594723 403:162.9297018331776 407:209.04964241970487 437:154.41959237692114 453:3.4874657584703046 482:3350.9427021766105 491:17.187733123017107 504:17.28658416211101 527:17.51023037791874 532:3.7109877680070538 541:17.593760293449215 544:25.754293728456837 545:17.614833429962843 565:43.888686021159046 567:17.78625116173166 612:26.49451609641317 627:10.586320101407063 641:10.665296805520443 658:45.48913972258291 667:18.602491210356447 699:18.780514506705163 720:18.911102757919746 736:46.433451290933725 749:19.153824184619126 795:19.464934479440554 829:19.702112707105943 860:4.465887365895345 888:11.789651249797192 895:20.174612808871924 915:4.601628194533807 959:93.18255285610593 962:4.690403656045919 983:20.688695585867418 984:4.724821429215808 995:20.76078178610883 1000:12.243949838735452 1002:20.797160231369126 1024:20.982518355264787 1031:21.020303679437443 1047:4.856763242280739 1068:21.212969506165248 1116:21.452839795543028 1118:21.493788212151593 1124:4.985377715221843 1161:5.039400543601705 1169:21.70292283707236 1258:22.237444575125455 1283:32.17497522835289 1289:53.35844813068636 1340:22.774064505445363 1399:13.722923816318144 1427:23.197476061445794 1442:5.574314865231387 1481:23.53622802560538 1521:23.653601952446376 1537:91.66529030114718 1571:23.895578896386425 1674:24.344416563348805 1697:5.955076325248758 1712:5.955076325248758 1808:24.90282755693748 1826:95.60743968645048 1847:70.77385849897409 1868:6.165676869207491 1875:25.12658262624562 1988:15.418283710841804 # regurgitation
1:0.7825464278031795 5:0.9025444583839269 6:9.693251425333544 8:3.696642135522165 10:10.907360053239492 12:30.261450261655 14:0.20496323137327363 15:12.609695490992705 16:0.2628581289563559 19:13.138098659413878 20:2.328715722099893 23:0.4018611172986341 24:2.6502842451456847 25:75.46850402670168 26:10.319664928494689 27:0.5008101123128634 32:0.5538371561428168 36:95.09395366807163 37:0.6246996012867169 38:3.2599050360219146 41:11.640430517480455 43:82.3249818869831 44:3.455798495137836 49:3.703658472296601 51:35.64352727685104 52:3.8133098904031244 53:0.8637348884727484 54:0.8809510137186096 55:64.09690973006558 56:8.065023004821184 57:0.9173044526758104 58:0.9467096443171752 62:0.9741759422384464 63:4.175526962205764 65:24.934944514538795 68:1.059475742487528 69:8.68950883773163 70:4.356190654944454 71:25.297263739043625 72:13.797331568293286 74:1.118802998432406 75:8.899901935944575 76:1.1457947594502675 79:20.268909671643026 81:14.609105527596716 85:1.278985707463181 88:4.943989586974996 90:9.737660696818569 92:5.032109698748619 97:1.4025129746982943 98:5.1658147565162045 101:15.66451460899481 103:15.715758258341639 106:65.84591408705359 107:5.411687918174949 111:1.5679717296867595 112:16.202102019443306 116:1.602878165631789 117:5.623767933685443 120:1.675689928921951 125:1.7192082710121703 128:5.871387221113786 129:1.7377748567140259 130:5.904746879483955 134:1.752817842156604 138:23.632393296429434 139:5.972496607170258 141:1.7892404065968905 147:11.549944143090315 149:1.8775639203380945 151:1.8942547238256748 153:6.319384954020902 159:18.14707744793815 161:2.0101974388201573 162:6.509779661209609 165:2.0331859716050413 166:72.75915561108958 168:2.0448209031818045 171:2.0589090117714743 176:2.1364664844452084 178:6.792340610050764 181:18.937368613602963 182:12.54621730810929 185:41.20810207713032 188:6.942850802677568 191:6.994513514685962 195:7.052833780200141 198:2.2829506262930113 205:2.327595491993866 213:59.184842720727616 215:2.3706844431349237 217:7.277529118995497 219:7.334438656080568 220:7.340819263532737 224:20.083516582347443 229:2.445323841075579 230:135.8945537508058 235:2.507757776175212 244:7.626721231287678 246:7.654529962095211 251:7.696655603981819 256:14.004784733884733 266:7.885186899438718 270:2.6686442017967806 273:36.787459656130345 278:2.707938512945421 281:45.287957957125904 287:8.06850241239386 296:2.8125338867492156 302:8.236946815112669 309:8.320006941522728 312:2.87147962808973 323:2.9161017449380386 333:8.554262986100895 340:3.0004740110733814 345:3.0135099156896605 346:3.0135099156896605 354:15.432799887934124 359:3.0712116325115257 367:8.81422904291865 377:3.173641796415717 389:3.2223449540079074 391:3.227293291677425 397:3.2472323391614504 399:9.156870110603545 401:3.2929695324865813 404:9.231546522393703 412:3.350589322342331 416:3.3559249942631895 435:3.43241857387402 439:9.546274820439578 440:9.55802339380305 442:9.569809147250414 447:144.10482061258503 452:3.500797384883138 454:3.5066193573575046 465:3.5419669811905754 473:3.5659373729365003 484:25.21207216847689 497:9.915891608825198 498:3.6273443322195185 499:3.633605260586686 508:25.450258643025144 512:3.6780688143582148 514:17.468231457997728 515:52.74886996139132 522:43.41183425316721 523:10.088134692234764 524:3.71709649485322 531:3.7303002125189373 539:3.7502928647484985 545:53.19347756076598 555:17.739314085871605 566:17.825355661200465 570:17.847068072734597 572:17.890739514718657 578:3.8396365166939193 603:3.9042317635565817 607:10.503385778655783 609:3.9189097077271686 613:3.926294159765344 614:3.926294159765344 625:3.9636808433617436 643:10.705453403333115 648:4.025170774620322 654:27.05684690129069 659:10.80247573067672 665:10.835375251648097 673:4.072709398910091 675:4.080755923166941 680:4.088838509499999 681:10.885264733082611 683:4.105113104468973 692:4.121535697881052 699:18.841516747919954 721:4.1717176057762995 722:11.038982617438007 738:77.43806187033516 745:4.23207483711615 749:4.249694578778995 751:27.9671120284341 756:19.270239452860686 763:28.041730347053498 770:11.291145322465304 777:11.328567238315854 783:28.231451496238172 787:11.385395820764451 791:11.385395820764451 799:11.423755949723029 821:4.416433930299246 828:330.06627588004875 838:19.824102801682137 856:11.662351099995709 861:11.682920617528438 885:4.547047203109997 893:4.567989634130485 894:29.255819264027384 900:11.873177751279304 906:11.916766902173466 924:20.402240741838032 927:12.005454770732817 930:12.005454770732817 946:12.07333720435301 950:4.676414757065157 956:4.687614622240813 960:20.608394055796683 965:12.165747845414282 985:4.7446501648187365 1000:60.75939163515889 1009:4.803490131102577 1012:30.23346024767179 1048:4.876640521586751 1060:61.655894884755355 1061:12.533435238723262 1083:12.585212102178193 1093:12.61136254644472 1095:4.952770781244104 1098:4.952770781244104 1125:5.005299125293112 1140:12.799531335625918 1141:12.799531335625918 1142:5.032125097737321 1198:122.41728697961341 1203:5.14342739709484 1204:5.14342739709484 1206:5.157814222424664 1217:5.186921218402744 1228:5.201644752287813 1236:13.144989319534194 1239:22.206357442343485 1243:5.216483949260428 1251:13.236375015589646 1255:13.236375015589646 1257:22.298892527134655 1278:5.292478642167939 1297:13.393621377002143 1318:5.371650448366586 1319:13.49110966363547 1320:13.49110966363547 1322:5.371650448366586 1349:22.886860210143517 1359:13.659211567404704 1369:5.471232126162688 1371:65.83937444914002 1380:13.728534336372894 1385:66.0920035605143 1406:153.25839302308702 1408:5.523048530997234 1417:5.54063865653138 1482:5.668530460317134 1486:14.094898909469833 1492:5.687520101063568 1505:23.656186410398593 1515:14.172479027019492 1536:23.774745922165064 1544:14.251628077584625 1551:5.765420694224933 1560:56.4738633197305 1573:5.805591848278379 1579:5.805591848278379 1624:14.499149704402258 1635:45.70180439889955 1663:45.92447925184239 1687:5.9532050554892555 1689:14.673296699060035 1706:14.718068696866071 1714:24.54078790753612 1726:5.997548906426569 1732:14.80917452498982 1738:24.678680027579908 1764:58.23487212338692 1780:6.066039766752757 1784:35.54828745211914 1891:6.185889556480669 1901:6.210778537003607 1910:6.235992113134733 1946:6.287427112990545 1948:6.287427112990545 1977:15.405197130721222 # larva
1:12.293423388214933 2:36.32520294177977 3:50.086871591590494 4:16.099010743246797 5:12.299110478277871 6:6.314196494016948 7:3.479906439144582 8:1.3623179815425446 9:0.07790302247830454 11:0.13234029420203597 13:11.848587755489394 14:4.8065165370505705 15:32.618999363398885 16:0.2673194411695581 17:8.848131715169263 18:0.2807677364071113 19:0.2868235242011271 20:2.3439194309164644 21:13.92466102465696 23:2.6157984946855457 24:2.6660580378984737 25:0.43617040377711486 27:15.162071884561389 28:0.5086456993693372 31:0.5219902206808247 33:10.851718660190194 34:26.314212293892325 35:6.655013634266307 37:0.6309000024888234 38:0.6437031112415763 40:0.6640027143435907 43:0.7056285383916289 44:16.80963783839693 45:11.817842065023992 46:17.11548532166449 52:7.8606948493419795 59:4.082469927331669 60:50.66827679289188 61:0.9736869351873301 64:13.434160143399707 65:4.280955846643999 66:4.3058146906745955 70:168.73729380143988 71:1.086998748512728 77:484.4113873005366 79:4.7349023805641774 80:4.74935220531469 83:20.533254414825613 85:4.861467095463963 90:1.3613444803507544 93:5.0568452332890335 94:1.3724008549325242 97:1.4105024730850948 98:5.18424521360063 100:1.4647761261801713 108:16.047769191994718 109:16.155750910511646 110:1.564759799025372 114:10.591664286308326 116:5.604227580659299 117:1.6281395430668186 119:16.588111498844796 120:5.768007485749405 122:1.6948142476434318 125:1.7276276555823442 128:60.66482164009479 130:11.152779862492103 131:1.7574957526664055 136:1.7688715405323021 137:45.295272683049504 140:30.62847947750163 142:17.389916608273627 143:6.086928742488647 145:17.426861727303137 146:1.84727459971065 147:11.579421264896085 148:6.212617726672492 150:6.221779039167701 153:6.338456976303713 162:12.089479611386276 163:2.0326916333174534 167:18.416660296990717 170:48.00155029644689 177:6.806165337826888 180:2.167916998119614 182:6.844514502178559 189:2.2352318892901746 192:33.839074175454876 193:2.2673629932869748 194:7.06633382766177 203:7.161601819339612 204:2.319692914893731 231:2.476001928279026 233:7.517065315361113 234:2.485344276097039 235:2.516898254391118 248:13.903747305590047 249:2.575356929677242 250:2.578669519068155 255:7.787614074543261 266:2.667333423423662 268:7.912299385610745 271:28.78571701169024 272:2.6849677160208656 273:2.6992169649109883 282:8.041484305932213 290:2.776178976213185 291:8.175486670944213 299:21.903298798158428 302:2.8334922447667834 303:14.7412071297702 304:8.298005237231314 308:29.83421583917198 309:8.339784701999966 312:2.880845087643841 316:22.195327475323335 318:22.230431287177755 334:22.590647185860632 336:8.601091678266203 343:22.702109517066248 350:8.692532348875494 352:3.0493467146287774 353:3.058239375274984 367:3.108014501572972 368:23.164938533663218 370:3.1264880463449782 371:23.28514936898525 375:8.961427725411365 382:3.2073466316341275 386:23.615231501734744 389:3.2318846812970015 391:3.2368352247779306 393:3.246779863487565 398:9.176844198806918 404:3.3077009298963027 408:9.284014171732174 411:3.360184200683996 415:3.3655220786791484 416:24.20653628922974 418:3.376247904200808 432:9.531294618235025 437:32.932303366363634 443:9.589864860788744 452:3.510451828272341 464:3.5456932642937886 467:3.5576008203562766 470:9.783721239644843 471:3.5695902960050043 474:3.575616084194895 478:9.83379873156253 483:3.599929384585854 485:3.6122140553886357 490:9.910193912689223 491:3.630804267088294 501:9.948983650872865 508:3.668586754820318 511:10.04108398819675 517:3.7137181724296804 521:10.094745029828351 524:3.7268281547720954 526:3.7334198650601502 534:17.643238510343323 543:25.87711591045549 555:3.787057990859511 561:3.800725422069029 564:3.8144990255985083 577:17.965403218194208 581:3.8564726867314376 586:3.86356564484663 588:3.86356564484663 592:10.433838841672761 596:3.892223363743508 602:18.167699880230913 603:3.9140229925974284 604:10.508487709977295 611:3.936092007482866 614:26.61750374904312 617:3.9509574764346347 619:10.60005500901757 622:3.965947437931642 629:18.37733085965779 637:10.693890543412904 638:4.003980160145544 649:4.034997304397275 656:4.05861632160774 658:10.822727799229131 667:4.082549166698412 669:18.69419029509271 674:4.090597897501242 676:4.090597897501242 681:4.106803852764701 686:18.846484509723965 688:27.435774167151653 692:10.956087114440715 695:36.54979735635764 696:18.87225992486482 700:4.139658509663149 717:4.173120807952235 730:66.8172961316226 734:19.109534505461177 736:4.21583642622876 741:4.23320806132856 756:28.04563702285885 762:4.286340930267795 772:37.50494500600656 778:135.11389623070968 779:28.272769577753508 783:28.272769577753508 786:11.405720699709937 791:11.405720699709937 793:4.350351782268229 818:37.994638805422134 825:11.561539915331908 829:4.436086186226646 841:28.788738365364214 850:4.475515270293975 866:29.038844918460477 883:4.55700170461427 910:4.62056821746971 928:12.02584584364744 939:4.675260878689761 953:29.79411811157985 962:4.720206751429817 969:71.2521867821763 974:4.743094166873215 1013:12.377910201916427 1015:4.8254919159305345 1030:30.475729480072783 1036:4.861951288000103 1045:30.52675353073608 1053:30.62980511673507 1067:30.734224047276086 1075:4.937075770669653 1079:4.937075770669653 1092:4.949894989817932 1102:4.9757995184925505 1113:5.002066857059538 1118:31.110998249090603 1146:5.055730279925341 1159:12.875481078219858 1184:12.988895256261367 1187:5.125037168994521 1203:22.0121389651203 1228:13.165477480711768 1239:5.226557603652901 1247:13.226166528134968 1248:5.241516450010056 1270:5.287116069532895 1283:5.302563329393782 1289:13.382163566366483 1302:13.414127191226212 1314:13.47885204996643 1315:13.47885204996643 1322:13.511622097715387 1323:65.18134762463066 1335:13.57800030126238 1355:32.96729260644854 1363:13.679735034829337 1370:5.481341086678825 1377:23.021813021103174 1378:23.0744879027565 1399:33.1793832811321 1422:5.568512582005029 1430:13.927963879198382 1438:13.964748591588691 1452:5.622794314298079 1460:14.039372903988818 1493:14.154048860690988 1499:5.6976555412308585 1501:14.154048860690988 1508:5.6976555412308585 1514:5.716837764840986 1516:5.716837764840986 1526:5.716837764840986 1542:5.755788532606739 1614:14.477364868478164 1627:14.519721718382545 1653:5.9200199175478625 1680:5.963369182759167 1691:5.963369182759167 1695:5.963369182759167 1702:230.9312088892462 1712:5.9854156257083915 1745:6.053110915104989 1784:6.099599071597539 1787:6.099599071597539 1804:24.995546061858395 1813:15.018579421037712 1823:15.067236310907242 1830:6.147235002621412 1832:15.067236310907242 1844:6.171501044090036 1857:504.6209341370566 1869:6.196075751079049 1871:15.166394841313922 1897:6.220966938127267 1899:15.216927756084749 1908:6.2461827209868215 1926:15.31998365384321 1947:6.297622134507625 1955:6.297622134507625 1970:6.3238636448860985 # emergency
1:6.608972208051851 3:8.612317162258837 4:5.502479299418964 5:0.9247500552206172 6:1.2043564139682241 7:6.45292835487146 9:23.806201018953512 10:15.132415491175774 11:1.7005537607437229 13:36.64624763593135 15:8.589458959924446 21:53.60121049213103 24:9.993492876078953 26:2.855658313669001 32:3.06644733321296 35:3.1012776001433866 36:11.19704137315198 38:11.387437416414775 40:3.3471999140698956 41:190.53941322489925 43:122.05576314602548 47:3.6422813077119907 49:3.7381377689660096 57:4.0113272296964295 60:96.49474245384128 62:43.99772039209024 63:24.760722856235176 66:25.138418183874286 72:13.875234483247334 75:14.085460601459388 83:4.8320375224104435 91:15.23666870581543 101:5.294169378771043 104:5.325226803370398 106:58.137484935512774 114:5.581440005375048 128:5.909194380014019 130:17.11446489449289 131:5.950991136763819 138:30.634961421114145 145:6.110398451253504 147:17.692759924593325 150:17.740674451502436 155:6.386266022161294 160:6.513201815249113 162:6.548204211684361 164:32.428835749321756 166:6.583570403643798 171:6.634738609770941 175:18.84867509512254 179:18.983948501279684 182:19.04104704095329 188:19.28576116815652 195:19.514309020082077 198:34.178332260659154 202:250.01432818055983 204:7.181121956736579 212:7.272894003334131 225:51.42492665783837 227:7.444387427761002 230:43.324030379094516 232:574.2658666858736 233:7.536708960183949 272:7.962055764795743 280:2.7337920026096474 281:173.37360148171766 287:29.234917327586665 290:91.81342412750013 312:22.166600147288513 317:22.236335403245466 321:22.289058519854418 331:2.97662571451644 333:22.61328137104629 340:22.7244867449603 378:9.021545545150325 384:9.072268604186215 389:9.113355461450475 391:23.698682671287774 392:9.144473575306657 402:9.271634094004142 427:9.505237380083182 447:190.15165849939243 457:24.913055047217053 494:9.943303071562124 495:25.373101864953373 497:9.956235091482526 501:9.969211853299202 523:10.128535536194727 558:26.06104594361542 578:10.395460076326117 587:10.424688246159413 597:10.483831605476436 622:10.635865719306265 633:10.682691773250461 692:10.976465344742968 703:11.010552950668398 763:28.124563765238626 772:4.323453146724959 775:11.350551110205783 783:11.388165885898422 791:11.426154089503404 814:11.522806941109174 840:11.642102719668282 863:4.5055466879331085 870:11.786136437446146 879:11.828300642539364 901:11.91404193003664 906:29.471227375946956 1005:50.37044486484005 1052:12.54878759349611 1060:119.56687210555856 1086:12.65236352981788 1180:12.980810849547954 1298:13.434741516498084 1299:13.434741516498084 1326:13.565293103665805 1335:13.598625660055527 1361:13.700367013321953 1408:33.293113171215076 1421:13.87606013807136 1426:13.912167364125022 1502:14.174709525472087 1525:14.21369625922344 1619:14.540402243885781 1638:953.2130921548606 1643:953.2130921548606 1711:14.75934330310546 1780:434.49771806407705 1783:35.631690165356055 1800:15.039284219885298 1833:15.08794331667471 1910:6.256427301938656 1920:36.237165221882705 1929:15.340701693241403 1997:60.08553029707771 # louse
1:15.725312634910493 2:0.006509875873467786 3:5.495255521915483 4:8.707880758305839 5:12.406644526921454 6:3.453617162314024 8:14.422420127061635 9:0.08328430958711497 10:4.096239012090756 11:7.671511469499598 12:35.93534927205903 13:1.8470218405511454 14:0.2172093225691099 17:2.225546910762889 18:2.2538785023080212 19:5.309112119590543 20:123.55793119524195 22:2.586630767017504 23:14.409422251924235 24:10.030705216786881 25:14.66390860157733 26:20.13050461896978 29:85.28889487357287 30:6.438869969942853 32:3.0830227370721675 34:0.5747105771380755 36:6.884644771210088 40:0.6767906329228479 43:47.03798798585608 45:0.7365276579816088 46:0.7734475958343355 47:12.204692494769034 48:3.719159361120959 49:23.219056069464326 50:42.34433431630673 51:0.8684688242488712 52:3.865543017817138 53:18.00285320799333 54:0.9019945423433757 55:0.9232569153667041 56:4.011117219838029 58:0.9682356877810544 60:4.131827543126684 62:13.324645432146278 63:1.0203859657077419 64:1.0313588395932842 65:1.056756313649033 67:1.080701391728368 70:13.847657961233288 72:8.831813247305096 76:1.168596679727778 78:1.2035318937197634 79:26.625477677924696 81:1.268117753290531 84:4.88319415068979 86:1.3103025013766199 88:4.999151343563346 89:1.3649775171683411 90:9.824554210926033 91:21.24117804536327 94:15.324193041641557 101:10.202175244870922 103:1.4931785118425915 104:28.49891465920815 106:10.410278449683364 107:1.5507285810602391 110:16.259015607783844 111:1.592816940539031 113:1.6060541996749995 114:1.609385143730946 117:1.6448938618787645 120:1.7009518184716494 121:5.809906598006742 122:30.06996541021379 123:11.013859088838776 124:11.045310490393415 126:5.911681627127276 127:5.919961320715042 129:1.7632616323621582 132:17.17244664531767 133:1.7783575335120507 134:11.23805814829875 138:6.025248050987676 139:1.8013249723701197 142:6.11195388501781 143:1.8444742183171765 147:11.638868096230857 150:31.44794853446812 151:11.724211015127903 152:1.928712276184617 155:6.405569432919185 158:2.0093749410932813 159:25.02084054751735 160:6.532562558219651 170:2.080683189031499 177:2.173196550668769 178:6.850498582876909 179:6.855964017459511 183:2.2113899623420776 185:2.2243439812071077 189:7.0183426892711305 192:7.052909661798977 193:12.950432044625995 195:2.2963151897398086 197:7.129004649771893 198:13.031950231168748 207:2.36617991430381 208:2.36617991430381 213:7.298763594853356 216:7.336236229937142 217:27.230149424594398 222:2.436414501233582 230:20.340081966542996 233:2.5037436012651333 237:7.637585912076509 240:7.651288774018194 244:2.564337505279396 245:2.567592662660059 255:2.6307561674724522 256:2.6341516394160447 259:2.6546787013953037 264:14.252621620938244 270:14.298320682028995 272:2.7036317168342583 274:2.717898611136065 281:21.52751965435512 283:8.088953546497 287:8.127957225563677 288:2.791199240199032 293:2.821478062185589 294:8.239467396439629 295:14.764624310931168 300:8.28833193868064 301:2.8523327050030884 305:2.8798186087057354 306:8.379666892954209 312:22.207820884886633 313:14.980682553739593 319:8.456145041667185 321:2.9280396191980422 323:2.944433397303495 324:2.948557492250786 327:56.13318231606286 328:2.973521156362873 341:3.028938016021731 346:8.69572192072634 360:8.81692964173858 361:8.826421545861049 366:23.18798610277011 367:15.683478135558591 382:3.226566507634501 385:23.65574230339564 393:9.164654793764083 406:9.324333140086077 412:3.379536439265872 417:3.3902376772254494 444:3.489661526156152 449:3.512553761606354 450:3.512553761606354 454:16.97963007807951 461:3.553355607828122 470:3.5830963322126705 474:9.849193716818887 477:9.861738313214717 485:124.65984464473357 493:9.963636512096734 498:3.6566091333595465 501:3.662876679900986 506:3.6881728449175646 513:3.7138379973993176 515:3.7268121252276325 517:3.7333351497219818 521:10.135359621915413 525:3.7464539567624966 535:10.203553311436748 537:3.772987404583199 540:10.23118042776984 553:3.806723505335654 566:26.189466486246666 572:3.8550583370660605 579:3.8691131161819166 587:3.8832796970939585 589:3.890405440108317 591:10.459800423030323 604:10.549230265259842 613:10.594750314777615 615:3.9632718936399405 621:18.39196742715064 648:4.054812847018311 655:10.847208453515357 662:4.086391870570172 666:4.102391185387983 678:4.110444328684906 679:46.00496614388684 693:4.151257198703094 694:4.151257198703094 705:4.167843608312592 716:230.89024811863624 722:4.201478821406337 725:4.21853313440273 745:4.261882386987006 747:4.270677542208117 758:4.297320618270219 769:28.24166218110295 775:4.33346099718272 782:4.351802891435025 783:4.351802891435025 785:11.446697129613677 793:4.370330596769932 794:4.379665260324105 800:4.3984785313445 809:4.407958087978243 827:4.4561047169208665 831:4.4561047169208665 834:19.886549556800873 838:11.662670030954514 842:11.68292061752878 845:4.485610190447253 850:11.70327859318516 851:4.4955514529786464 852:4.4955514529786464 856:4.505546687932989 857:28.99616122035774 859:11.723745079725447 864:4.515596460680914 865:4.525701345522667 877:4.556352550399437 880:29.25034863968596 895:4.608596442946811 898:11.934637925343772 902:4.608596442946811 906:4.62991442336522 911:4.640666181126747 920:29.60260550836101 923:12.044583817219728 924:4.662358719385918 926:20.52917884857321 931:12.089456124364684 935:4.695380907082848 944:12.134856953981812 960:4.729001147071833 968:12.227294072882772 975:4.7632406735509845 978:4.7632406735509845 1013:4.845669313927693 1016:72.21366755124222 1030:12.493533776453413 1039:21.212863728226306 1040:12.518671821454278 1048:4.90685847509326 1060:21.328489748781347 1068:12.620889241676439 1077:40.86369365113404 1089:12.673027927344709 1093:12.673027927344709 1105:4.996029873591437 1106:5.009121990847576 1108:31.085057716749937 1110:5.009121990847576 1114:12.779458265326262 1137:5.048954987930474 1146:5.075987114241389 1148:12.888892303826884 1153:31.36174211940896 1156:5.089650235598001 1163:5.089650235598001 1215:13.147015109719574 1217:5.217291425660882 1255:5.276913178929633 1257:5.276913178929633 1262:13.32913787564281 1287:5.338473848948099 1299:5.3541815456785615 1303:5.3541815456785615 1310:5.370020376580848 1311:5.370020376580848 1320:5.402100093889383 1325:22.777730243673286 1328:5.418345441221358 1337:5.434730849210375 1341:5.4512586914540355 1346:5.4512586914540355 1353:23.032086026560115 1388:13.825579860791407 1395:5.536121891635394 1411:66.4415716748799 1421:5.571154501245128 1433:13.969368379374691 1453:5.643210025582569 1486:23.691342499396804 1514:14.23446878124397 1542:5.776235137289557 1551:5.796015979132218 1586:5.836200373286483 1590:5.836200373286483 1592:5.85661256007587 1612:14.51883115608855 1616:5.877244056665632 1618:24.303101007562802 1622:14.561192419374553 1624:14.561192419374553 1630:14.561192419374553 1653:5.940501829061904 1659:14.647312740560695 1663:5.962058767729399 1689:202.1637491270289 1704:35.202230911298386 1706:6.005910777642326 1723:107.54836860379179 1728:57.99419754550603 1745:6.073619307098849 1752:14.917628344891622 1753:14.917628344891622 1765:35.577154457375805 1797:15.012032382307686 1798:6.120116290657509 1816:6.167761048366025 1817:6.167761048366025 1881:6.2166106239289345 1909:6.2667264209608815 1918:15.30965961068142 1942:36.384776190996085 1952:15.414091855862214 1957:15.414091855862214 1959:6.318174661225421 1963:6.344420585081124 1971:6.344420585081124 1973:15.46736562878883 1974:48.06985150409348 1991:36.71016823817313 # mouse
1:0.31628730330945837 2:7.676400351911486 3:0.93270542960097 4:56.63600730072584 5:56.94708242787223 6:92.19110835411662 7:54.97180144027923 8:0.07486014246139994 9:1.5096085713287992 10:40.64476671385332 11:0.1497043275720085 12:11.703092057878061 13:42.792084560515974 14:2.0527966244817457 15:5.096004855160653 19:18.111841999935237 21:5.798278094948857 22:0.41346500479307724 23:36.22488237494227 26:6.387669697203354 27:15.404881586885502 28:0.5381454693568855 29:0.541388091847317 31:10.78874558956669 32:6.734780427075226 34:0.5932237277818088 36:3.276512374451095 38:3.3615226433195797 42:7.3441699943482055 43:7.370796986853598 44:7.424515471192002 46:12.222087893632526 49:3.8084215093447815 51:0.8897506180765956 52:8.00205102799837 53:0.9060535990009442 55:0.9449551074413539 56:64.99499364624256 58:96.90523766115037 60:1.0026439667703604 62:1.01810745301049 63:4.28311894730364 64:8.624418793825678 66:4.396256607018352 68:4.431572437572249 70:4.464747807699941 72:1.131403885880724 73:46.02682559478645 77:4.68296822568812 78:1.2270281999692036 85:4.95414591863322 86:9.669196529312035 88:9.799374971930487 89:1.3893135686783382 90:27.796473191894197 94:5.153432047226587 99:1.4687380953391411 100:10.285684061692452 101:5.369671461272907 102:15.912088009350375 103:5.393862654980814 104:1.521159546662191 105:1.5490112390391908 106:1.5663426450380749 107:1.5758978818417317 110:29.311582063488178 111:5.620212172512195 113:137.96522298771615 114:206.31261153086896 117:23.021061192224256 125:11.21148656261228 129:30.62644512829709 130:6.019599357231854 137:6.070439593990733 140:1.8332635552838807 142:1.8647496316455732 143:11.555596710405407 156:2.016041619615545 157:2.027178705217334 160:12.186029135040439 171:18.727665152456154 174:6.83394207823336 176:2.1903836732216106 180:6.931594280005002 182:2.218176329832989 199:42.39754485950762 201:13.206337479944434 203:2.365488503413712 207:7.321312076576831 210:7.346012660726743 212:7.3522150364246315 213:13.366238673747691 214:20.080667025538034 215:2.425752833613281 216:7.395940709578867 222:2.4642827369652367 225:27.635529510992317 231:7.596377941732977 234:7.616391697221637 238:2.5730471702481506 247:14.034997571600542 249:61.89501537037792 251:21.013060308646796 255:2.6590280250889986 256:7.8945967324586706 257:2.6624301137910074 260:14.265864928844838 265:2.7108385351862774 266:71.96121822205434 268:8.0122433441009 270:14.390720227974034 273:2.746335894907169 278:8.110754090009836 282:8.141615750276147 288:14.697408199029203 291:2.8424644668285937 293:8.291925345107138 297:2.873226253730407 300:2.8771125977314917 301:8.357131740652006 305:2.9085404367352066 311:64.95674667201875 322:22.473021222420076 325:295.17005993270624 327:2.994018680658151 328:15.284775708058632 330:30.585613406891184 332:3.019276307520883 334:3.036330897005891 337:3.049237646791073 339:8.729187733616852 342:3.0622452319035878 346:15.504315785743247 354:23.099266010872565 361:3.133383205756228 365:3.1470643663333817 376:23.59475864184817 384:3.260701409835952 392:3.295332611010894 394:9.236308083713404 401:50.15208056835356 405:3.3615735047848405 418:79.76620408898538 421:3.435891703232039 427:3.4687499953854757 430:3.491007415101797 437:3.4966167255221317 439:3.50789005438564 442:3.5192370679363787 446:33.34546648934782 453:3.565380277402952 457:3.5712350790620215 458:3.5712350790620215 461:3.583003952571189 464:3.5948526890655748 466:9.861015423291231 473:3.6248306627199107 477:9.92335525019968 500:3.6926441587468535 511:43.58371529438219 513:3.7436584255170207 515:17.674804189019223 516:10.183617252114997 523:3.76972927318966 524:3.7763074780845716 531:105.006862255237 536:26.058029402867675 537:3.802867400962416 544:3.8095700352491435 547:3.8230517433994113 548:10.320827128251482 551:3.82983118347058 553:44.2171002275697 560:3.8503260892089837 570:10.419932999120835 573:18.077158269138174 585:18.165557893852863 587:3.9132655942685894 594:26.642607564061056 599:3.956492963824336 606:26.7649842223993 609:35.746338307594144 613:3.985902271684634 618:4.008280131613693 639:4.061604978155813 643:4.069353431017612 646:4.077135339702105 649:4.08495097997413 657:4.1165564794365075 665:4.1325690325558915 670:4.1325690325558915 673:36.55652267047524 683:4.165025690805246 684:11.042147557571553 703:4.198074408170611 714:19.13277021349266 717:4.223262023996096 740:28.071078088951793 741:28.071078088951793 742:37.347738678083516 764:19.485287101135867 770:4.354708567542006 777:4.372972124901934 794:11.528141059635033 796:4.419444028824801 798:4.419444028824801 799:289.1818954814947 810:4.438367607025046 822:11.664903289682004 824:11.664903289682004 826:4.486547332824773 829:4.486547332824773 859:4.536022400875128 883:4.607595239129342 891:59.64663280824639 900:4.639138350314516 919:4.682049095363501 948:12.197374081413736 950:4.737121660562226 961:4.759615868929566 962:4.770965773459349 969:12.289837678844632 977:50.258494864224176 981:12.336913273792893 984:4.805436502943759 1000:40.25595250385077 1002:12.408619906673657 1003:4.85241178087245 1012:726.9715972769878 1014:30.535059025812345 1019:21.194161062467906 1027:4.90059926408429 1033:4.912842701892561 1038:30.737243234234185 1046:4.937572491061118 1102:5.0267902274813565 1104:21.621169771767327 1141:5.093215940174888 1145:5.093215940174888 1158:5.120456927565064 1171:5.134226561225827 1181:5.162071243697124 1221:5.248157695885943 1237:22.348875139880228 1257:5.307805928480099 1318:13.615834992326544 1329:5.449297769882116 1384:5.549836109160545 1393:13.888494174421442 1529:5.787734433885868 1539:5.8073198658465515 1661:5.971639518314069 1667:24.594820752637883 1692:6.015010850983103 1737:24.867521520264134 1753:6.104796717583394 1774:25.00872509060672 1793:47.06295161371861 1823:6.198964939548882 1850:6.223242014659914 1863:15.221157235634694 1958:25.689358623703956 1964:6.375670817969211 1968:6.375670817969211 1971:6.375670817969211 1977:15.530531507008979 1989:6.402283754230725 1995:6.402283754230725 # throat
2:0.00415069915974933 5:45.72602529422277 7:1.2943434400223224 10:0.11490272681047217 11:0.1497043275720085 13:1.8905378903096315 14:4.933584789363544 15:2.147953756582373 17:0.295477002104667 19:5.387545951104144 20:0.3429344414346774 21:0.390064884924405 22:2.6347147979764785 24:19.68080554541223 26:20.30936340082996 28:0.5381454693568855 29:0.541388091847317 34:0.5932237277818088 35:6.791887503086615 40:3.415659800580569 42:0.7322997211444826 43:11.907572973173538 47:0.811652382224809 53:0.9060535990009442 59:44.10877404660536 62:8.487373168257353 63:8.582134143533974 65:1.0793733276874382 68:4.431572437572249 69:1.1162698122080932 71:1.124891019532703 72:1.131403885880724 75:4.593228689575948 76:1.191894638137836 77:1.2104917466025817 81:1.2919644901709406 82:1.3046484888125454 83:9.56553789828063 85:1.3265401991475345 86:9.669196529312035 89:1.3893135686783382 90:80.37442061715198 97:1.4512709609140262 101:1.5074647309543106 104:1.521159546662191 112:22.717513818556906 123:11.10366528322348 126:1.774264532653762 129:6.002824337558916 136:1.8120319959371123 139:1.8274400855104942 142:6.170110316622024 143:1.8707348539153899 145:11.562437289108471 147:1.9216498194793978 148:17.884628775915928 153:6.435467786484818 156:2.016041619615545 159:2.038403613181456 160:2.0565490799450195 161:2.0634133747223657 162:18.546988873631005 163:6.6364633274939 179:6.915125973180792 181:2.2130840610078852 182:6.942616872195536 188:7.060521375661787 190:7.089193882976852 193:2.3129490688742482 195:13.078058684246384 197:2.3320939449540083 206:2.3938893556990117 208:34.81021174327859 212:2.4082905702308484 213:2.411187159287497 215:13.414165702131875 218:2.4434160945636534 219:7.452969343332179 220:7.459363183529525 221:20.289897719408373 222:2.4642827369652367 223:2.467286862735999 225:2.473312694944346 230:2.5007230567188863 232:2.525500853748496 251:14.06739849952042 258:2.6692562118649548 262:7.967672200998385 268:8.0122433441009 270:2.7249433091538533 273:21.541918900559214 274:2.746335894907169 281:14.541964747045107 309:2.920483086592723 312:30.1387623066953 317:8.491169979225207 318:8.50827777257172 322:30.315024577468648 324:2.9773918184077166 339:3.0578980776285287 342:3.0622452319035878 343:8.738308161769035 345:3.0709736885272 346:8.756617478713718 352:15.588890813675821 367:3.156247379792604 372:3.2029283936257253 382:3.255811138292988 386:32.01230483333306 390:9.19472342622573 402:9.353134421545446 405:16.429186866841118 410:3.393031881987555 418:3.4250764094199 419:24.483555840817374 428:3.4742875919010627 432:16.838619206773316 440:101.42429664481135 441:3.5135542948408793 442:3.5192370679363787 444:9.691794144119823 446:3.5249384880338477 452:3.5595450680554817 457:3.5712350790620215 463:3.5948526890655748 476:3.6308883600148834 478:9.935948630740237 484:9.986749356333249 506:3.717966798241816 508:10.103628663609667 510:3.7307658585062557 522:53.29072804754273 523:3.76972927318966 527:3.782910219935274 545:17.861901419665763 552:17.92564017697393 556:3.843468167344225 563:3.864121755740548 567:3.871059890456584 568:3.871059890456584 572:3.885017758916793 574:10.463216092910395 588:3.9132655942685894 589:10.52170858335811 590:26.552071049451378 594:3.941967439051751 595:10.566179106143126 619:4.008280131613693 621:10.718301472380254 642:18.65319807533901 657:4.1165564794365075 663:10.942066252188084 665:4.1325690325558915 676:4.140628795115139 679:10.991778142860994 687:4.1814747605474745 692:4.1814747605474745 694:11.059086430998793 695:4.1814747605474745 700:4.189755598269652 709:11.127604747806956 744:4.292185997762286 750:19.40202181509416 752:37.532573315531586 763:4.336625562433245 775:11.433357534138251 787:4.40071363882573 807:400.2115079468489 819:4.467123665479012 825:19.920447663571878 835:11.704890609222888 840:4.506178198727293 843:4.5160726642310935 872:11.869137029013608 879:11.91131888587172 894:11.975471495509542 924:4.6929337243405636 965:20.86651300487951 968:4.782385292181172 973:4.793875254058008 999:12.384569565891143 1034:4.912842701892561 1058:21.384416769124957 1059:4.962633157693582 1062:12.657723661071762 1083:12.70952700333746 1091:31.05060269276086 1126:5.066363488656995 1148:5.1067871862606555 1172:21.995196811986748 1182:5.162071243697124 1185:5.176149240354893 1192:42.074336641906136 1237:32.13409010326057 1261:5.323016198797463 1266:42.76327261727423 1271:5.3383495041337685 1282:5.353807797289953 1322:22.87267792294588 1335:5.465689797787123 1338:13.682235262599907 1347:5.482224259953119 1356:23.127066805372063 1369:23.17928686431758 1370:5.53270691962279 1416:5.602166409809461 1433:14.032309172885482 1435:14.032309172885482 1452:5.674248413712358 1456:14.106250085476582 1471:5.69270171931256 1478:5.730150893483816 1492:23.84481605947355 1493:5.749153774071022 1499:5.749153774071022 1520:14.297455915026982 1523:5.7683470308660345 1530:5.787734433885868 1533:5.787734433885868 1568:14.45743996154103 1586:14.498477690514603 1597:5.887723769123981 1602:5.887723769123981 1604:5.887723769123981 1637:5.950314864876653 1662:5.971639518314069 1703:6.037068327478069 1724:6.059381182630332 1738:6.081955287201756 1753:14.980721400787528 1754:190.17481327015003 1764:6.127911763829473 1777:6.127911763829473 1795:6.151306941275873 1796:6.151306941275873 1829:15.171879509424508 1840:25.30163640787023 1846:6.223242014659914 1855:6.223242014659914 1856:6.223242014659914 1892:15.271060107304592 1898:25.453699711833153 1925:6.323516637296823 1929:6.323516637296823 1933:6.323516637296823 1947:15.477251114053539 1964:6.375670817969211 1994:6.402283754230725 # city
1:6.841543014357332 2:7.719089103693939 6:32.55399155740889 8:3.862835865302821 9:1.5233031632319345 10:29.883677595247498 11:30.790531898213676 12:7.854257832664603 13:21.26901226443591 15:0.2624387590564276 16:2.2708802184757837 17:5.3321197151330555 19:5.414033142336982 20:2.437460805838088 22:0.4189674414339064 23:0.4399285602510609 25:25.225226855940086 26:15.2693635820826 29:15.497906759218692 31:15.58138558315415 34:11.08417776195723 36:88.71135507883463 41:0.739059447573978 43:0.7454644496289711 44:41.00976823893867 45:3.5895261873690383 47:55.506243682900084 48:7.795610203122901 49:0.8569350993308286 51:64.03132283118369 52:79.1724907489969 53:12.882315838648813 58:8.408730747123593 63:8.611270391408372 64:19.205959166894758 66:25.445074867901955 69:4.478101501061498 70:4.483234057217985 73:1.16121318763118 74:1.1724115998535825 76:46.58293379407215 79:20.622634760659917 82:40.70610014102397 83:1.3140108314742025 84:1.3281683048392487 88:27.622002754750742 89:5.118220356881574 92:1.41693615710965 97:15.67309844853301 98:5.297147154350946 100:5.385386790174795 103:35.645314739495156 105:1.5574765055111408 113:1.6400260634942407 117:1.679068551235111 118:16.781814681016186 126:30.58277614616517 127:5.997333522720287 128:1.7904986733887718 130:11.332306452323307 136:23.91246516560638 141:277.04657817847567 142:11.565550967443516 149:17.935596682786358 150:1.940994023587955 155:2.0074031108759987 156:2.02506028686804 164:6.666413382031823 179:19.18980178434651 182:2.227382438498155 187:2.274056541324023 188:12.939445960565754 194:2.330416390742758 196:26.867250280875535 199:7.238297572388812 200:7.256275629749994 201:2.372002557470429 202:2.372002557470429 203:95.60071198655682 204:2.374815907204485 208:7.341414273256559 217:7.416069371802472 221:7.485921555031712 223:2.476691457707591 224:51.822657333159185 230:2.510151912855219 231:7.616574975301663 237:2.5793094777657144 239:2.5857506303317237 243:2.5954620933776114 244:7.766079740916683 245:14.001815088011426 249:2.6315915074533947 250:2.634917330595305 256:2.671969249832084 259:2.6925492479145032 263:7.995378516265244 285:14.632423691075063 286:2.8107205789274117 290:2.8331679026079213 291:2.852113889464534 293:2.859754463266665 295:8.352959186836847 296:2.8790140016175343 308:2.930176624922884 316:2.9543388888575546 325:125.21473304068233 332:3.0290227868562107 340:3.0676644100505923 343:8.758829438760104 351:15.591903917281963 367:3.1660622430153773 372:3.2127653168018018 379:9.143666791004065 384:23.802610334972606 389:9.21534838425584 394:3.3102189368882198 420:16.695948747591178 421:9.539304398646317 423:16.730366196359803 425:9.596152866855366 431:24.782928765965544 433:9.65388194989937 442:3.5292085612716817 446:33.39880242350525 447:3.5349121871035627 453:9.808294218583681 460:3.592999713548074 461:3.592999713548074 465:3.6108097022582526 476:17.31116064154614 480:17.349487603714085 506:3.728011095182836 507:62.739086678834475 510:3.7408145680851552 511:10.16421403846961 516:10.20442752574193 522:3.779791219938798 534:3.8062607774253965 536:26.10053560101388 538:34.90853279357452 544:10.313810610633587 545:3.826375479110807 554:10.369715353333325 556:17.97869359554294 568:3.8811549314156673 570:18.065118994655585 580:10.49861123121678 590:10.542571807366354 595:18.287010625924225 598:3.952084542651092 601:3.9739238847975127 602:35.722373143589564 610:18.42434861839273 623:4.033496517949638 631:10.786052527625914 632:45.563598630849626 655:4.1187687349821065 660:4.126724328900975 668:18.882054032438234 683:4.175206778427474 684:4.183414860020341 685:4.183414860020341 690:4.19166026070732 699:4.199943305003912 704:36.95387612737342 707:11.131304262420722 714:4.233458556247716 725:4.259006800502966 727:4.259006800502966 731:11.235978407929256 739:11.28941141954229 740:100.19270757148635 742:11.28941141954229 749:11.3436020270485 751:47.33461517253929 780:4.392408942092222 786:11.529989216110373 787:19.716133037739233 793:4.41095429924372 797:4.429689102114071 799:4.429689102114071 812:19.83300698447545 815:4.467742126769708 818:11.646334914234954 822:4.487068173831791 826:4.496807851237807 834:4.506599326220754 851:20.104857135228464 855:4.546293951389878 863:4.5563525503991675 886:11.975010218787396 890:20.422530454809877 893:81.4883273349885 900:20.4552678109622 901:4.649431965820369 908:29.72725518589919 913:4.692351536854168 917:29.7721703661525 919:4.692351536854168 924:4.703238372332719 932:4.725205383164215 933:4.725205383164215 934:4.736287038069283 936:4.736287038069283 950:12.218440295105829 956:4.758650445311397 959:4.769933756186977 967:12.3109127183974 971:4.792707592277773 981:30.28396296352884 995:12.405653431947437 1001:12.429705979060154 1014:72.55825976127727 1040:51.146643620250615 1042:4.935515544863409 1044:4.935515544863409 1060:12.678831799106312 1068:21.494200411673546 1100:5.037156658723507 1116:5.0634504761039745 1158:21.941945764721776 1165:13.000596895258761 1195:5.215019272483737 1200:31.936116633088556 1234:5.27329841249703 1243:5.288153055716683 1261:5.333428968777725 1291:22.708761733250057 1298:13.53948132248139 1304:13.571722605716532 1318:5.443474018840117 1324:5.443474018840117 1330:5.459728192922055 1332:22.954680191098824 1339:192.85999682610154 1352:5.509340634432728 1357:5.52616953997014 1387:44.08395148510764 1408:13.945155736007083 1425:14.01706163545886 1428:14.01706163545886 1434:23.534707760416268 1438:14.090314561205924 1475:14.202831633501612 1490:14.241067786732502 1513:5.778817174060663 1535:14.358068739873962 1540:14.397858741981743 1542:14.397858741981743 1560:14.478671671182422 1588:24.23999503864953 1615:5.918847475657076 1626:34.927526626994954 1627:5.9397117752860025 1631:14.645473050112392 1640:5.9608048681408565 1641:24.495089942160686 1648:24.56061794525984 1658:5.9821317284895 1666:14.775399469968246 1681:14.819681832787673 1688:14.819681832787673 1699:14.864469277540872 1717:95.13129166435266 1750:6.115302167861802 1755:24.96977204358664 1774:6.138419420834597 1779:6.138419420834597 1795:83.31892989487714 1835:15.193146526670432 1885:25.409263301478024 1900:25.485784212399484 1904:6.308479897115113 1922:25.563304540101743 1963:15.551813971640748 1981:15.605827231432452 1996:6.412815685583855 # mucosa
1:0.9242455468069871 2:0.6954578278584379 3:16.612854158452453 4:5.767922861448824 5:5.836359570548985 7:6.729444168303547 9:4.084337100401226 10:4.2699424680346905 11:1.815271149064411 12:7.96401886201304 13:0.20088434998485824 14:0.24774020777428937 15:0.27649424160876396 19:0.3306420402935252 22:36.256940324195895 23:0.4570937237102802 27:6.602944900379478 28:3.058542224515017 29:0.5660613303250968 31:38.442131078748844 32:0.6157408950843549 34:0.6187072908804261 36:7.0808836598016835 37:0.689201940890202 40:11.820100081885267 42:17.117060154735512 43:0.7661505809154914 44:3.629856263244716 47:3.783833467891046 49:12.693731704066707 51:8.101246604537074 52:3.991354879363232 54:0.9530528952160344 55:37.10019823786582 60:4.259490137467944 63:1.073403089967906 64:8.742114616051351 70:1.1496999851962368 73:9.119938976282896 74:1.1962372965854406 76:1.2237579698648915 77:4.758334830008915 79:14.91051877151101 81:9.634049383004168 83:4.982315392915155 85:5.030341224405978 88:1.4033835720564294 89:9.988415657029158 91:5.207702999957231 92:281.5575978620307 96:5.275655075427044 100:1.539914080665145 101:1.5414352084280125 104:1.5552093833974832 105:1.5832197974687 107:1.6102563466226867 108:1.6134752246767319 110:51.62711796391129 120:1.761853068070775 122:1.7727299719747849 124:11.25735968375799 133:1.839906990498984 137:6.1493860981619575 139:17.586188250013667 140:11.549873524440066 141:1.876748478228324 155:2.034753687316802 157:2.0636449731318067 160:2.093130014124321 165:2.123229818386906 166:6.7418730765166845 168:2.1349750083082166 169:6.782887217228843 170:2.144439864522892 176:6.962860048813058 179:2.2426062247771377 183:12.919858434581663 185:7.095780510822959 186:376.2942728304592 199:2.383514348353661 201:7.335279023640261 202:42.831853092503984 215:2.4635952056168047 216:2.4665338374038113 224:117.08471244318872 225:2.5112962195290147 227:2.5265084116697216 236:2.6048717950528157 239:2.614543499404344 242:28.474001877602824 245:2.6340663924117576 255:7.96922800549325 256:2.7009341586184212 273:2.785051686751559 285:8.247120586202941 288:8.31012755727194 289:2.858661120450741 293:2.889063466481364 294:103.20613681295649 298:2.912242029654514 305:2.9476356225902176 309:22.46810900461544 311:30.352778906115095 314:2.9756999120443757 317:2.9838067110756623 325:75.36118080719966 326:3.0332991582111313 337:15.561145342771676 340:23.061207834040626 344:193.09326113108557 349:8.867082262678535 350:8.876349870567168 353:3.1458608188807817 355:8.913655952982229 365:15.873852258972445 372:3.2426235875474276 379:3.2858472337920643 383:3.2956033968116762 384:3.3005024922279365 387:16.282754174722214 389:3.320240717475186 399:3.360414082363687 401:3.3911741419146937 405:3.40155107114553 407:9.469003081187727 410:9.512834390435314 413:16.706327086482347 414:9.54605009280149 418:16.757283761288946 420:16.791508648586934 425:16.877976565793517 427:9.670439308169598 431:3.5311967676852705 432:3.5311967676852705 437:203.1195492850845 439:3.5481058805397567 442:9.775389854497108 443:3.5594705431865803 448:3.5766576754505803 460:17.256090652613622 463:3.6352008843919994 464:3.6352008843919994 465:17.312198428154165 466:33.96417878826504 489:3.714351320626888 493:62.677519337040685 497:17.581524096635565 498:3.7268505606920086 499:10.135084456183565 506:3.758491489806076 507:25.871675036913302 508:3.758491489806076 513:10.240687226994872 528:10.32187835874843 534:3.836820596731645 537:3.843506816979981 548:3.8637176344763287 552:3.8773201368178642 567:3.9117875574184655 572:3.925763076104269 575:10.547332470582552 579:18.2489128764149 585:10.591143299582583 610:4.0267711417417695 622:10.802567879346979 636:18.73285619856042 643:4.11031937971239 648:55.93859452163604 657:76.89585640568875 659:46.25319513909291 662:18.92838660559175 666:4.173605584690954 671:4.173605584690954 677:27.64656814738749 685:4.214312245707007 686:11.143538171964144 698:4.230853928749025 703:4.23918156416646 705:4.23918156416646 715:4.2643956566011685 717:11.229424276928276 719:4.27287855634956 720:4.27287855634956 724:4.2814011385801285 732:47.143465853512524 735:4.307210562927818 744:4.333390235487049 750:11.40721481671855 756:47.586809818498644 758:4.368890246406981 773:4.405092405228632 777:11.536773423331804 781:148.62306148542365 787:48.04741994773523 793:4.442023784998033 811:28.88882929545475 816:4.498851328732347 831:4.527936911302375 833:11.789651249797064 841:20.13988245155667 847:48.773794790465814 849:4.567445428026095 860:4.58752132666685 879:4.638685901368158 901:4.680660317587874 903:4.691304059229506 907:4.702009188715344 926:4.74545747854482 930:4.74545747854482 944:12.282337719532629 959:12.328310326169614 964:30.31807638541342 975:4.83552078619665 985:4.847090861404058 986:21.06637330913442 1001:12.493662980103265 1005:21.211549555444307 1023:21.360407905876528 1032:40.84869988319607 1035:12.641246228946406 1064:170.82029994712238 1076:5.029820132887558 1095:12.847198800703001 1113:5.094910514830835 1116:12.9273406237874 1135:21.913284273778576 1140:13.009171751288692 1141:41.78656475382084 1151:5.148653375137831 1162:86.46755020309052 1164:52.566712623408385 1178:13.149507653451309 1180:5.203972737887076 1194:5.246552129236212 1197:5.246552129236212 1204:22.298269885644935 1205:32.06601454855735 1212:22.34264202365425 1215:5.27548047263104 1216:13.295098268452131 1229:13.354894527267092 1265:5.365014784355935 1269:53.93116921206539 1278:13.539996316276008 1283:5.395824035677646 1295:5.427141286206508 1316:5.458983125093528 1327:5.491366967592684 1352:5.540999269361113 1359:5.557834794663198 1433:5.680033856627536 1441:5.6981465689769735 1456:5.71643235822737 1495:5.791373025704115 1509:5.791373025704115 1522:5.810575109253392 1540:5.849565597768507 1602:5.930004808235736 1700:24.858906547933984 1740:6.124315768058199 1762:6.170289898514077 1774:25.138064026541926 1801:6.217384789521674 1855:6.265655457520553 1867:25.4310106523054 1878:6.290250025130912 1885:6.290250025130912 1915:15.458607789751245 1928:6.365965388086173 1933:25.739171233916107 1997:6.444758986271064 # root
1:4.554050947591756 2:2.4685808257429676 5:57.74167823912424 6:106.92613212446864 7:18.635543512838726 8:7.118265630957874 9:1.579250335802713 10:4.29546250425278 12:0.17274830492377768 13:117.49646702074303 17:0.32019210968616646 19:5.5217447608821235 20:0.3691129738595232 21:2.6469723390613047 22:24.882077789757595 25:10.418396875178416 26:31.897542392312616 29:0.5723765284899095 30:15.707417712501288 34:3.2276884709413056 37:16.648133927721684 43:3.6143841100733956 44:0.7862870717214036 45:0.7914469137803977 46:0.8292479497335625 49:0.8859209797481798 52:4.009795624389634 53:8.195631199123868 57:0.9979265829452668 60:4.278195273913248 62:1.0562765265797902 65:8.869740798542335 74:1.2042971311799484 76:1.231870695886287 79:9.590870026405948 83:1.3469366154076765 85:1.3677284415025002 88:21.450583147021725 89:10.018913257572716 94:1.454765346079838 100:16.104020147947242 101:10.442665129084068 102:560.7789704919542 103:10.480499419645655 106:29.334992605029687 110:186.82642121498645 112:1.6632045351050595 114:36.94710815823906 117:1.7141634322181787 120:1.7707857919140788 125:1.814886191668431 126:1.8186271910591454 129:6.101626482548546 130:1.841292504547155 138:1.8701647780439057 142:1.9096304328288007 145:1.9176606447830686 147:39.348294399013355 150:1.9773059723639228 153:2.03083551687625 157:6.627218229375654 167:18.83082796133607 171:2.15854048183042 178:2.2494975104403725 182:7.0435799816064435 184:26.65831501935337 187:7.144592254901052 191:19.76857358496602 197:2.3791799087542365 199:2.3930600856982465 204:2.4127067925620924 207:2.441217917171706 213:7.46017439903178 214:20.292021054945927 215:2.473202696228372 216:2.4761435330997656 223:13.707223400086024 225:7.593484906398934 245:21.094840057164692 247:7.89720980949982 249:2.670223453739182 256:81.28165174809058 265:8.100107351951877 276:2.8057146943900113 283:2.8312868975271446 285:14.758915168037731 298:2.9221428720546414 300:2.9260402452880756 301:38.37496828622375 309:2.969532054288559 324:15.362801974299177 325:3.0307472920291785 327:30.763018869728974 328:15.443044900804125 331:3.064342533540563 332:3.0685899796180185 337:3.0986285254226607 340:48.30714653829865 343:3.111669199434429 344:76.40782708877616 349:23.21732309022019 352:3.146948411144555 353:3.1558851904429224 357:3.1739023362339314 382:23.953258862453346 389:9.299017098646088 392:59.451282188201624 397:3.3553554279099265 401:16.55545199643282 410:3.443216921392195 418:9.600721614443087 421:3.486164986818046 427:3.51908946251623 448:3.5868695618177453 458:52.187849240227116 475:43.23025100483645 495:3.7308547012631457 498:3.737117601642968 500:3.743402798036892 502:3.7560406797643315 520:17.855175132020634 538:10.398291188868265 563:3.9151672070079115 567:3.9221163735071634 570:18.19351647737792 578:44.94002316675631 587:10.61247441918616 597:3.9931342365587446 626:27.19911785532312 631:4.0898678588450235 639:4.112948281727357 650:4.144188060279224 670:11.064358749723922 686:37.08394681399991 687:4.232983541408893 700:4.241275411223533 713:28.0354976926776 733:4.309005911928034 735:4.317651902755081 749:11.428656254264329 761:4.388332919577923 779:47.996604814354995 834:4.548231506408343 847:11.851567008246553 856:4.587961435467939 859:29.3387850689085 871:59.6466328082461 905:4.712540993637839 933:4.767022908806761 937:4.778113389974581 947:20.887717592635195 949:12.303874035807855 972:21.027705432776 977:21.063230811654396 1001:4.892804583696095 1011:12.563795444812476 1015:4.928631276100183 1048:4.989908699251566 1051:31.004895866765573 1053:12.73877798912231 1088:41.36142587953294 1104:5.079203665747042 1118:31.53800414451711 1130:13.003300778162467 1147:13.058438960079357 1156:5.172947596503138 1165:5.172947596503138 1166:5.172947596503138 1176:75.31776392086564 1183:5.214595011590441 1252:5.360440027420737 1273:5.39100566955009 1292:5.422071309479256 1309:32.92100462041697 1357:23.28884398273383 1377:5.585495483711872 1502:5.802074738987911 1542:5.860273930941693 1552:5.8800724263299085 1576:5.920292128037565 1579:5.920292128037565 1585:14.605816159577321 1594:5.94072196843171 1599:24.432696928850326 1635:6.003346165021214 1674:147.5329141614649 1678:35.455631382201894 1686:14.905848173804848 1737:6.135052788947206 1789:25.24273833424385 1812:6.228130637559473 1833:6.252117610032105 1842:595.3176359475374 1851:6.2764057188465365 1862:267.1395418876378 1933:36.72943012991827 1940:6.376724476419076 1965:15.63811271728459 1998:6.45552469468273 # streptococcus
1:2.514817409065596 2:2.490362078099531 5:12.907791702595054 6:33.06829835108233 8:573.7461435654873 9:29.676042345478198 11:0.17242576807597124 12:8.038396274579908 17:5.46672554771932 19:9.373892694300865 23:19.862281120705255 24:10.3759904317757 26:6.555493740720947 29:15.749597434987395 34:11.281322102654743 36:3.3815892864034707 37:0.7027952483317467 41:17.220000601658857 43:12.14640773282179 44:17.36180733096623 45:7.618618704859858 47:7.845080044958385 48:7.941389737850501 51:30.230915452912026 52:18.37739220595196 53:4.0584347352811605 55:0.9899043895024927 56:0.9981841417631665 57:1.005603552234133 61:13.645239215112893 64:8.802035751689678 65:19.635061028742093 68:4.544077758727736 71:4.592942193978392 72:4.608540035061915 75:1.2204032604277664 76:1.2400434691366837 77:1.258852148017028 78:1.2755737286109197 79:1.3209958899205867 80:1.3272750510898343 82:1.3540271253161793 83:1.355316560845832 84:15.234038001740885 86:5.087379631314697 90:42.12884676471783 97:1.5020779172149719 100:10.468140955540672 102:1.5603016786478248 106:1.618154816596552 111:16.684949787866476 114:1.6871602588622991 117:11.048140629451463 121:23.683751258346398 124:11.319537879844905 126:6.088341000261083 127:23.976994090345684 132:6.147017848520439 133:1.858017689870304 136:11.539198825258772 139:6.206744989730313 151:2.001333167177003 158:25.482240253932957 164:2.137251013572576 171:2.167945584380111 179:2.26152398065665 187:7.165181657936266 192:2.3532393954190347 193:2.369537165217243 198:27.19695385061574 199:2.402665872057499 207:2.4508611960330224 208:2.4508611960330224 209:27.545015356805557 212:2.465328574620568 213:20.32211526310455 214:7.487118261911996 216:2.485813277879631 218:7.550107154213071 230:7.672963450083232 231:13.91986200086285 235:2.6211345571946403 237:7.820735197754237 239:7.834477760374648 243:71.18279710440845 244:2.650309025205571 246:28.690796182747125 249:2.6800299438443633 252:2.683366795377476 257:2.7205400257247336 260:2.744653192122663 261:2.755099282106061 264:2.7691337250188135 270:14.580228937195113 288:2.8784610918206686 291:2.901236098329862 293:38.237555717823646 307:15.212033862125462 309:2.9795194154120317 318:3.011903424975466 323:3.032469491700292 327:30.81761613720859 328:15.475237325661839 336:3.1043576503487045 356:8.974608461749451 362:3.1976425625821907 372:40.541453558019455 393:9.351417215548048 399:3.380721415610573 406:16.653715338342433 410:3.4534314976891816 418:3.485555444678534 420:3.4963972119298465 421:3.4963972119298465 423:9.667177282496496 434:3.551645291254824 448:9.853561336053165 453:17.265231079068922 454:25.31377512618217 460:9.950354359462892 461:3.6438536196514884 472:3.685772989041503 476:17.47169978159617 479:3.704048972941569 484:3.7225165693761886 490:25.7727046644268 506:3.779107683521948 514:10.29677533266707 535:3.857489740450409 538:18.033297432057058 541:3.8708962450302016 542:3.8708962450302016 545:3.8776375359787503 549:3.8911971061289017 550:3.8911971061289017 560:3.911731724677878 566:26.574381447531906 572:3.946489582896548 574:3.9535229577543953 580:26.72135636426629 590:26.810891539810537 595:4.003545165086604 600:10.723124266227632 609:18.562344297972817 639:4.123394511503413 640:10.939782522811965 649:4.146780227736553 660:11.052922142719087 662:4.178438680089157 663:11.069362771965356 665:4.1944777095393375 671:4.1944777095393375 673:11.085874616119778 686:4.243462866873451 699:11.203503346323714 703:11.220607351978689 712:4.276868341212288 721:11.289799700345219 739:19.513237906159056 746:4.35434620320752 749:4.372018898987374 763:28.55241816141564 765:11.523732140629843 777:58.22355956818783 783:4.444465285890344 790:90.88687221411335 797:48.29787619072119 826:59.0611860167488 846:20.235826866821007 847:4.578550597672914 852:4.588511718595128 874:4.649431965820731 894:4.691187709301936 896:20.617207985557943 898:20.617207985557943 901:39.53305098567806 914:4.744738852011147 930:4.766598790181404 935:4.788718483486095 939:12.302744014438048 948:4.799877612802318 964:21.0604825064789 970:21.0604825064789 981:4.86827189033776 995:4.89163817797434 1002:4.903431742758224 1005:12.561110233089138 1006:12.561110233089138 1010:169.4801121141714 1017:21.35091425991376 1018:21.388249717358526 1022:4.951363501667578 1043:30.99749349681637 1049:5.000553510768889 1065:5.038311007186479 1094:5.076842643187194 1097:351.3858069758209 1102:5.089863923290972 1124:5.129476903130318 1129:13.025019641632744 1135:5.1428684748705615 1137:5.1428684748705615 1167:5.197406173429457 1178:22.23262877591003 1181:64.02696710497713 1214:5.296807136167994 1217:13.36825152657966 1222:5.3114432254162045 1252:5.371144416923184 1299:5.448512082366774 1303:5.448512082366774 1322:5.496490209816438 1328:5.512755417340044 1330:5.512755417340044 1340:5.545708387017657 1346:5.545708387017657 1357:13.912914785682018 1358:13.912914785682018 1368:5.596230766709963 1374:13.947448738728577 1427:14.124847536363898 1439:5.719587978346514 1504:14.387544166080861 1522:5.832042999300014 1538:56.87798557276664 1564:5.910849872037651 1584:5.931067131425475 1588:45.91550821796947 1589:81.35563741428474 1608:94.1829129371536 1615:14.711054363665086 1665:6.0570446884935105 1673:6.0570446884935105 1674:6.0570446884935105 1688:46.68250115250534 1698:6.1009364193233155 1716:6.123262514623991 1728:6.123262514623991 1732:6.145849859558812 1749:25.1327713984471 1775:6.191832816958961 1792:6.215241235416116 1797:36.062391058052896 1855:15.350532333986784 1862:6.287216030312627 1880:15.400448446712398 1935:6.3875436144989814 1940:25.80494925395796 1966:15.659986049092572 1977:60.568757782683726 1994:15.714010342874928 # macrophage
1:9.920690308400339 2:15.07604572156778 3:12.72891223172424 5:3.1283138794474254 6:10.237274033847497 7:28.240237421037033 8:243.16888096400672 9:97.50193795936089 10:0.1352624860612548 11:1.845119663636964 12:21.068870580444617 14:17.455067326745734 15:2.241645844249899 16:2.3503723992521905 17:5.46672554771932 18:5.5152133758680275 19:13.71600399888184 20:18.852600709793762 21:2.663697285146544 23:0.46883307226179477 24:0.4868025191259664 25:6.324382198014793 28:26.471732506140643 29:44.82875353660861 30:3.1053206200837824 31:0.5893799178164925 32:3.237332649017146 33:0.6312042155548032 34:0.6318028953996357 35:0.6420572588080115 38:28.01433201649721 39:3.491755571744036 41:3.6158850603793975 43:0.7802372479433494 45:0.7985753369131602 46:7.7725472608426545 49:0.893315946792706 52:13.018469009543702 54:0.9681661213225684 59:1.0425972380840411 60:13.604340074793853 61:4.315851293196678 62:4.334803485771612 63:1.0890759674957255 64:25.471261195558522 66:1.136700102652858 67:8.991575620799631 68:4.544077758727736 70:14.211338934613625 73:4.6611248391866775 75:1.2204032604277664 76:14.588620264830706 79:4.941543208700532 82:1.3540271253161793 85:5.069150439782561 86:1.3840502425087071 87:34.71266326961528 88:5.170751399142817 91:5.2467634921439315 93:10.129622674018536 97:5.357674159641893 98:1.5182252985738693 101:5.486382083859073 105:1.6006779139690819 113:5.767868148999068 117:5.855740998132974 120:5.982043972720827 121:1.7815896484321492 123:1.792507789385054 124:30.719064030282766 129:6.121743995167538 132:1.8541880227329688 134:1.858017689870304 138:1.8792744051101153 140:1.8870864110107644 150:6.438386403165016 152:2.0098607623258404 154:2594.78589853337 155:2.053283330093689 156:6.623160719615525 157:18.592260002585142 158:12.303543135707713 163:6.757208722048674 165:2.141931461033514 170:18.958977899681724 179:7.0365726305227305 182:2.2742880715960037 183:2.294939880023884 184:2.3079931384753745 188:2.329116730359022 189:2.337114952681948 194:2.377752066994979 197:7.310565973042041 199:13.338901036018171 200:2.4110616067828565 210:2.4624242254612123 216:2.485813277879631 220:7.582027224180767 221:2.5185606427808898 223:43.81163426423832 227:2.5458760729171006 231:61.47847651100464 234:7.739373336684965 235:7.807045334793777 236:28.475217619490106 238:2.6307997691653973 240:14.096175733109531 243:7.855191258441008 246:7.896981862408737 250:2.683366795377476 253:7.982055761759954 254:7.996433119057759 259:2.7411861938127147 260:2.744653192122663 268:29.30994692924696 269:2.7761970509234453 270:8.150973434257475 271:2.786850353082367 274:8.196373931939743 283:2.8411948499361803 286:14.826897643494526 291:8.399978313725061 292:2.901236098329862 293:2.908898730236704 300:2.9360033423031435 304:22.468505144037398 306:15.212033862125462 307:30.4180032245943 312:15.237809064967772 317:8.61568679717662 320:56.58754768797236 323:47.73736552090588 324:22.80059460243747 333:3.091444489691944 339:3.1173711709962983 340:3.1173711709962983 353:3.1659696113451563 354:3.1659696113451563 365:9.041192468989111 375:3.277124391526418 379:98.7264321623846 392:3.3554807351497025 396:3.3655325007931802 397:3.3655325007931802 401:3.4115079479288917 402:3.416693000527015 406:9.511393380280225 413:16.770909217597172 414:41.872536078906904 417:33.10855775620906 418:16.821879128986104 419:9.633242526874653 427:9.712909027686488 431:3.551645291254824 444:3.5799411283651232 445:9.829748919505267 450:3.602912784965969 468:3.667684921596357 471:3.679722933291571 477:25.590990811037777 479:10.074967570754353 490:62.80161031162403 493:3.7411795856049554 500:3.753732094609456 506:3.779107683521948 523:3.830976058007027 525:10.350919275598931 541:3.8708962450302016 546:10.44758089369395 549:10.461593803384337 561:3.911731724677878 567:3.9325052392704465 569:3.9325052392704465 573:10.575606156555475 582:45.051259584399524 586:3.974790369361375 598:4.003545165086604 609:18.562344297972817 612:4.0475594254771545 624:10.86097923382827 626:18.702517378059778 654:4.162540296022953 657:4.178438680089157 669:11.085874616119778 673:19.043387435476486 680:19.09375794749291 681:4.218805205715655 696:27.93932834952317 698:19.221626956046155 700:4.25175694307332 712:4.276868341212288 715:4.285316322046676 720:11.289799700345219 733:4.319505095149718 745:4.35434620320752 749:4.372018898987374 750:4.372018898987374 782:414.68753249401817 785:11.63671596644642 797:19.935974804829126 798:4.4817895745122 800:11.694480721425178 831:91.79964633458829 860:4.608596442946289 864:4.608596442946289 890:4.691187709301936 898:12.12513335997044 899:20.617207985557943 901:4.701775150911157 916:12.212916979428481 926:82.70388806405951 932:4.777625795795959 935:30.171724673198085 940:4.788718483486095 953:12.348453431554333 956:12.348453431554333 961:4.8223982994284516 962:12.394710080114992 973:4.856697402257663 993:4.89163817797434 999:4.89163817797434 1002:4.903431742758224 1037:84.810340051362 1086:5.063910850097739 1097:12.890493698136465 1113:21.896516176644234 1121:5.129476903130318 1126:5.129476903130318 1166:5.183623300394509 1190:5.253565596316843 1215:5.296807136167994 1244:13.459006455993793 1247:5.356042034091906 1262:5.386367927408098 1283:5.417186005274491 1295:5.448512082366774 1303:22.919712305691643 1318:5.496490209816438 1391:33.651191250641865 1425:23.64229547587161 1441:5.719587978346514 1493:34.40254211327979 1494:5.812836502359501 1529:5.851443642076235 1538:45.502454884897055 1544:14.505754977464026 1577:5.931067131425475 1595:5.951499178733196 1607:5.972150535659324 1623:5.993025869046992 1624:5.993025869046992 1635:6.014129995471021 1670:14.883395007852247 1693:6.078865702292804 1705:6.1009364193233155 1706:24.924631606257417 1723:35.682901248702585 1742:15.06364567234368 1767:6.191832816958961 1786:6.215241235416116 1805:6.238936535129955 1826:36.259168787629726 1858:15.350532333986784 1864:15.350532333986784 1882:6.311815011220633 1896:48.021982942457846 # marrow
1:0.9701821518693009 2:32.82432760472158 3:3.077931136255901 4:57.75444275161705 5:26.02508013186219 9:7.404513067546686 10:25.275803554977212 11:8.035876300145034 12:26.16372509450826 13:1.9961380137934732 17:5.494191225680405 18:0.33976378571940646 19:0.34629489400688357 22:14.720661013419768 23:0.4747934766713004 26:0.5562855414801174 27:248.25594688641516 28:0.5818526229592185 29:3.119843375363075 31:21.120563784743016 33:6.943756548561534 34:3.263065768282853 35:3.2904345099577665 36:33.77772331838944 37:7.250354541514721 38:3.4853028564412325 41:54.90222076353321 42:433.03010803706144 45:7.648092239439591 46:0.8437857810622286 48:18.01703306627253 49:3.93587141710595 51:36.73234805972004 52:30.348511426901666 56:51.25332989769847 61:25.182130040173487 63:1.0970031397506406 64:19.51799846597027 68:1.1596946974763922 69:1.1716031379337402 72:4.627765679595941 73:9.210717357402466 78:1.2838733290395277 79:1.329377037317085 81:1.349627295158123 82:9.772138216752731 85:9.85223954052051 86:5.106979943224048 87:5.187281329273006 88:10.011408474796296 90:10.125340115381466 91:10.130351387774756 92:5.279333670461532 94:5.289011131619867 96:1.491911844753399 98:1.5269260527916113 99:1.528406722534242 100:16.18833017413 103:1.57828095956037 111:1.6793082306158749 114:1.6960968939388776 119:23.526180921570592 122:1.7997486369991758 130:6.158820362618304 132:1.8633296982276406 133:1.8671637748575232 137:6.209845807311911 140:1.8962655692093648 141:1.904130940371314 143:24.576296629241952 144:17.914784488509852 145:1.936046446115167 147:1.9853309540375639 148:1.991614824921452 156:18.584215090979587 157:2.091616171594127 160:2.121187212871852 168:2.1631512862501374 169:6.8442399669098375 170:19.001959723576316 173:6.943779590772388 175:2.2408521121032368 176:66.78439837020609 183:85.30833784724017 188:2.338723683139247 190:7.231779878088397 192:13.20781339179811 193:2.379177198834474 194:2.3873987166034776 197:7.331332610906181 199:20.074580473400456 202:2.4291833711299406 204:20.161891745217375 215:7.533018710626311 221:2.528315360366544 222:2.5313290910552406 223:7.622188548671268 224:2.537374073108586 225:2.5404053649357556 232:2.5928559842121697 235:28.512117547690355 236:2.634179441831435 240:2.643870996621113 241:14.138846142971037 244:7.890025780572656 247:14.256229989734983 263:21.640129343228914 266:2.7825882765628225 267:21.701401260029538 270:2.793224808992332 275:8.22505651302465 278:29.62004313096457 279:2.8364838431030375 282:2.8474811617393603 288:2.888451814406783 290:8.381028446250557 291:2.911240055441585 297:74.50006130763333 299:2.9460271520716224 305:2.9775785173702207 307:22.59807637227846 311:15.270145958965228 313:3.005689129519062 320:22.75538300400571 324:22.844193979982858 326:3.0633810223493705 329:3.080238372083632 330:3.080238372083632 332:215.62154294745665 337:3.1188007256343826 340:8.875293940792025 349:3.1538391752583674 361:9.033778467622135 365:3.2169671605449963 367:3.2261810573530925 370:3.2447604888438235 373:9.199387083716307 374:9.199387083716307 375:3.287322468636691 376:3.2921179509289105 379:3.316299699094267 383:3.326069098055432 391:3.355716525233214 402:3.4269528470525517 408:3.4426088654776894 412:3.4797008473848927 418:3.495843970417131 426:3.5396410994311713 428:17.010160350290707 429:17.045344005775263 430:9.780633870991995 432:17.06301707888816 436:3.561960290678171 439:33.63427377049385 446:51.99594073495132 462:3.6601336828100406 463:3.666083540103164 464:3.666083540103164 465:43.170476460576644 473:10.05862435031444 477:10.071191008934175 481:3.714421332780671 485:3.7328955478320918 494:17.659322522911225 504:3.783126212584604 508:10.251680631136354 509:26.056691539743916 511:17.838794828369267 516:3.8282781722913426 519:3.8348232593431 526:3.8546043763420674 528:10.386109586844329 531:10.399819633684272 536:3.874607889051449 537:44.46071533851572 542:26.38879647377141 548:3.8948385627201936 551:26.474087169669286 553:10.49720856013319 581:10.640833664889819 585:45.16304724486977 599:10.744711488169902 604:4.035895862562094 609:4.0506311706929035 612:4.058044304960129 626:4.095574399572793 629:4.103175032631412 630:10.913916394449206 634:4.126170740933063 636:4.126170740933063 644:4.149462705347413 649:11.009484673726272 652:4.173058271067202 654:11.041881290731848 655:36.81162190287168 657:4.1889610678623646 669:4.2050045094477575 673:4.2050045094477575 683:4.237522946443896 684:11.19117250699488 700:11.225156758965534 706:4.270633442427178 714:47.12696041159816 715:11.294046025628564 717:4.295867392797934 719:4.304356911336367 725:11.346540264776161 731:4.3300649913135825 732:4.3300649913135825 753:4.3914949891002895 771:28.671912881462898 773:28.70988402901118 788:19.910688043425846 799:4.492389186623437 812:20.02761494535698 822:4.54984769086421 836:11.854471578433298 843:4.589172274427935 877:20.48818934304136 888:4.691304059229947 890:4.7018336574451745 905:4.733785415720053 907:4.733785415720053 908:4.744559238692578 924:4.76629590724349 930:12.279341809322084 933:4.788289396045556 942:30.215910903644104 955:4.821774175962616 993:40.57677210241242 997:4.90232384357332 1000:21.273283732991935 1024:12.68132027817171 1027:4.974239470894316 1038:41.078457636474056 1041:12.731478211399429 1042:31.041717238821736 1071:5.049023151727667 1090:5.074627407997503 1099:5.100584894357748 1121:5.14020449396698 1173:5.222031196143905 1178:13.214705301187221 1182:5.236020372143886 1187:13.243397413330783 1188:13.243397413330783 1208:5.293035133983085 1228:13.42013851430149 1234:5.336951721808025 1239:5.351819604964507 1270:5.41248398887407 1271:13.573806113172642 1276:54.22769506578619 1278:5.427957728465374 1311:5.475149116323825 1312:5.491143297615584 1326:5.523540380227291 1340:43.97245967760198 1356:5.590034687408511 1361:5.590034687408511 1372:5.6070267629108805 1397:14.03935716215683 1407:5.658929227808293 1408:5.658929227808293 1420:5.676548039958902 1460:23.89918263074769 1465:56.349677599290736 1475:68.13773930578095 1489:5.804640651346971 1508:56.70328824335977 1542:5.881871411120757 1552:34.76860751821169 1661:189.0668112104492 1720:6.134118091973412 1727:25.026343038436778 1734:6.1567076440469775 1736:15.085614624352102 1740:15.085614624352102 1745:15.132001456247796 1749:6.179564521343483 1756:47.20462954598705 1772:25.236953346897774 1799:15.274537982797034 1801:6.249803146183193 1802:6.249803146183193 1818:6.273794532349973 1839:6.298087054663102 1865:6.298087054663102 1904:6.372848174670898 1934:15.576101101362108 1943:6.3984234662781025 1987:15.736007982840562 1995:48.751871702007065 # extremity
1:2.541549086882266 2:4.988402858265588 4:3.105224780470418 5:3.1519170245348285 6:10.284548451501296 7:1.3877699439153133 9:4.160528855298075 10:7.67169595650227 11:54.592452704983685 12:8.075954030191419 13:8.369137231705563 15:0.29108430401799945 17:0.33049396285744703 19:0.34629489400688357 21:9.992360525149103 22:6.107252549031724 25:0.505520012787643 26:0.5562855414801174 27:3.104754232465139 29:58.283369656378404 30:0.5863030692730304 31:72.59884625470158 34:0.6384414293207965 35:27.290128764271092 37:3.4506547035402964 39:0.7324825828083257 40:3.539917944545834 42:3.634110466573678 44:12.26147234902193 49:3.93587141710595 52:4.047040732357172 54:165.35972523415688 55:4.173894566638378 57:18.887933684395612 61:1.06407436278597 65:1.1341667634230093 68:14.180952544536895 69:39.241707280781434 76:20.423963218047437 78:4.855217556596786 82:48.496863535154965 83:5.040605898762429 86:27.73252497812048 87:1.4274834102476424 94:35.17769617167147 97:1.5107544234400552 100:10.49918342951425 102:16.2029761276855 103:5.530552733671059 105:1.6094977072806058 106:1.6269988596442055 110:16.67241623425094 111:16.727384794467582 114:1.6960968939388776 116:1.7148165251311096 120:6.002208622471591 122:1.7997486369991758 129:234.36178000387036 130:6.158820362618304 142:17.887013788611547 143:6.323140687300373 154:188.51928939042506 157:25.48475176120975 163:2.1420182931794143 167:83.21412430508123 174:33.72493658983703 179:2.2710735949690393 180:7.073748029456024 208:126.20400897559202 214:27.68046719405317 219:2.522305320875853 223:2.534348655242011 225:2.5404053649357556 232:44.34650346402674 236:7.834824576547501 250:7.960246884762991 263:37.314410223843126 266:45.8195702446529 267:21.701401260029538 268:8.157006207824656 272:8.187092478255305 274:8.217431706315317 294:8.44534637845977 295:38.43037159581066 296:2.938232811496809 308:2.9895674893162374 309:8.58592086444836 311:22.63275478052401 317:15.322061013603497 318:15.348198582299549 326:30.87252383246463 330:3.080238372083632 332:3.08873129689448 334:39.5241655951895 339:8.875293940792025 343:3.1318546347729233 348:8.911974559702484 358:9.024264504392296 360:9.024264504392296 373:3.282540444191475 384:3.3309748119582423 399:3.3909658196543058 404:3.4269528470525517 416:3.485065198657243 425:9.722838603835928 432:3.561960290678171 444:9.839336481659117 463:9.99641410098825 464:17.390801772048903 479:3.714421332780671 484:10.134662332023789 488:25.816608478101067 491:3.751565182698656 500:3.764122104341856 507:26.00269468897038 537:44.46071533851572 552:10.49720856013319 556:3.9153013186542016 563:10.554006505005523 565:3.93600123858848 568:26.64752529687665 570:3.9429548176547806 601:10.759786087665537 611:10.805372326641614 614:27.129846200756564 634:36.52393037714954 641:10.977361274902199 642:10.977361274902199 647:27.512234250972586 649:11.009484673726272 655:4.180992235783548 656:11.058183480269188 657:11.074555697779042 662:11.074555697779042 665:4.2050045094477575 678:4.213079716969429 698:4.2622991880477485 699:4.2622991880477485 707:4.279006002702436 710:78.13855921192507 712:11.276706920544544 714:28.123393733165557 715:4.295867392797934 719:11.311464145151096 738:4.347406933512479 740:28.374594474059503 741:4.356139983454397 742:28.374594474059503 765:4.418466306735323 767:4.418466306735323 770:4.427545609554152 777:79.65005975877393 781:4.455056072011913 788:4.473627906429349 799:4.492389186623437 805:11.716193707791811 809:4.511343655286825 820:4.540146049062799 825:11.814453368256254 829:29.221016848759707 841:11.874637944621407 843:4.589172274427935 849:4.59913560182806 860:29.468649756760502 874:12.039890122323468 878:4.6704224113573805 892:12.125253254801313 894:4.7018336574451745 936:40.0412739644375 940:30.215910903644104 967:4.855871040627296 983:12.48694216355535 988:12.48694216355535 1019:12.65648269537467 1027:4.974239470894316 1038:4.998837864519752 1040:4.998837864519752 1041:21.5346891960148 1090:52.01697793146424 1102:5.100584894357748 1116:5.126905190527154 1127:31.626253225825067 1132:122.52973573330806 1133:31.681606754818365 1148:52.6807172807094 1182:5.236020372143886 1194:5.278619622796791 1207:13.330765208319887 1216:22.485915807505865 1227:5.336951721808025 1231:13.42013851430149 1237:13.42013851430149 1269:5.41248398887407 1298:32.94390471111874 1304:13.701254584349304 1352:33.413864871346526 1355:13.934819743209587 1359:23.354816206477604 1377:5.6070267629108805 1397:14.03935716215683 1410:14.074833354627396 1445:5.730399421490221 1446:297.83980432446504 1459:421.3990359234337 1464:5.767160583372285 1481:14.370851326270241 1494:34.44688501404455 1510:5.842867682402129 1519:14.448488817526755 1526:5.842867682402129 1536:5.862270532281631 1557:14.608534651921698 1558:5.921683382364196 1563:14.608534651921698 1596:5.962337102282677 1601:14.691075101879791 1627:14.775388992214316 1634:14.818234883743086 1694:6.08971686637886 1701:35.63517364521458 1736:6.1567076440469775 1749:71.03322302718796 1755:15.132001456247796 1767:6.202695015126525 1771:6.202695015126525 1777:25.236953346897774 1782:6.226105639723515 1835:6.273794532349973 1856:71.90707070717232 1931:6.3984234662781025 1935:6.3984234662781025 1940:6.3984234662781025 1956:85.53542715690647 1958:85.53542715690647 1977:6.450608541541833 1978:6.477236925326257 1980:37.14344198473573 1982:6.477236925326257 # skull
1:13.201914136915235 3:1.0283799579551625 4:21.32091038923468 5:26.117644309327794 6:14.312523616521784 7:0.06964930081296221 8:1.5386498525298087 9:11.214136620117396 10:25.359022988886295 11:1.8754565773915512 12:21.212614226716656 13:96.35861314014412 14:2.1770101055494515 15:17.943266946177864 16:2.3830147253385765 17:2.399549032510243 19:5.604434325286498 20:2.55187516311521 22:0.4591299229868906 25:37.46829836305393 26:0.562666180804353 30:0.5928048076194451 31:0.6023968761807836 34:11.361889701375091 35:27.364861487361225 36:27.813196748925318 37:3.468776711074861 39:11.914659156187112 43:176.630404470816 48:3.917743573080907 51:0.9490513303935585 53:0.9656891863563194 57:1.0211402959161369 60:4.335040620108023 66:9.00033289170525 71:4.631490497857746 73:1.217486905858581 75:4.745291623953098 76:4.791486894027651 80:1.3441207707567377 81:5.02759276482312 85:5.108448073874168 86:1.40108992099244 88:1.4374581242543025 90:5.283103980913063 93:5.3056314370349815 94:15.77715912648699 98:1.535688192913486 101:29.096287451049747 102:5.529710726093535 103:58.836498598910644 105:10.6834535136749 106:5.660498041247433 107:5.682213374421166 109:111.2685667345228 111:29.90885340017169 113:5.808078392283252 114:1.7050949149737944 117:17.018705184796932 118:1.753340154739792 128:1.8534998858845375 131:1.8725327599094017 134:1.876371246438916 138:6.243129670181235 139:31.413391901446726 147:6.456306824690358 151:12.063802973397063 156:6.664252909056953 159:48.47646840182682 162:2.146853046607054 164:48.8817159854874 169:2.182165395568326 174:84.45984812322149 180:7.094538886850139 181:19.52217720120724 183:2.314157833374127 184:7.178340914984296 186:59.01694150597831 189:2.3564034769171354 195:2.399859347321327 197:2.4081469972569467 198:96.20355630821402 202:7.418201113011523 209:2.4761100639190725 213:43.524236547745836 215:13.666655234771566 222:20.644546303327637 223:13.803356067492722 224:7.64964046173332 225:2.550230291496161 230:7.714876023678163 231:2.5995818780128808 232:2.602718405174683 234:20.94300570949254 236:7.855888911424086 239:2.6537687070761664 246:7.9390400060072865 247:7.96013304424672 256:21.517800303088322 259:2.761061390202103 260:2.7645327992896114 263:8.140900604429138 265:2.7890442123923815 266:8.170685081153882 267:2.7925764195859597 272:8.208264891204164 280:2.8501647944976316 281:8.292343013130463 287:123.38110521805456 291:15.025326033772522 308:8.60720356715023 309:8.60720356715023 328:3.081941991056668 330:15.567192679970518 331:15.580749127640244 333:3.1117211422937396 339:3.137674294613986 340:23.235284589521225 345:15.759999193572586 346:8.924132125026357 349:8.951821843527393 351:8.961098275362081 360:3.2089060458267924 361:3.213459431212893 366:3.23641184386906 372:40.6745825544177 374:3.2927977026434148 375:9.230796625185192 381:9.311612406992822 382:3.336346211092256 392:9.394229759496396 396:3.3860694599355257 418:3.506193883808198 422:3.522495295480229 427:17.02542593813861 460:3.6646156030636567 483:3.7309938821870294 484:25.80839920273229 486:62.92789375846506 487:10.18197188072612 495:3.7620121673497606 506:10.273314095174175 511:10.31314876490458 519:10.36692453101167 527:10.407765113310615 537:10.449052062232978 545:10.476829395642003 551:3.9121311757636428 552:10.518881736716052 558:10.533003701607782 563:3.946509998514845 566:44.91762431821901 569:3.953465784070233 574:3.974496740504202 578:3.9815622702295315 585:26.86914817173938 588:3.995777389702592 594:18.51376657185316 621:27.299501950602718 640:10.983142206249365 675:4.22367011117082 684:4.256343486629787 691:11.229901493241224 694:11.229901493241224 701:4.281239281928784 712:4.298027457055072 713:4.30647985088761 734:4.349338885083017 738:11.421563980180546 749:4.3932265562706405 774:68.85256253917278 777:11.623330909259426 787:11.680252162080441 796:11.718674071996825 828:126.86429175119366 838:11.896492044705584 842:11.916766902172926 858:29.47122737594664 861:4.629914423365151 863:4.629914423365151 870:49.42093557460361 878:4.681123127840922 883:4.691536780965474 895:12.168775466824872 900:12.168775466824872 919:20.816133067465472 927:60.81826479009796 942:60.980760184382085 960:12.415203199068767 986:12.508858046271813 997:12.556549643150406 1000:4.924868875146402 1007:12.60483618859947 1012:4.948690207375784 1014:182.95776016593777 1015:4.960715426530456 1022:4.972818286500543 1024:12.7032538133055 1041:5.009602570885961 1052:21.64474213791532 1054:31.18929965268799 1060:5.047121920406731 1062:5.047121920406731 1070:5.059796684187781 1117:5.150993472336292 1145:63.67869762116734 1155:5.191470128324772 1165:31.894543960003357 1172:13.208198705493391 1213:5.318376664197952 1235:5.347771593160919 1246:5.37762921535223 1255:32.66908117751692 1257:5.392736011453635 1324:5.518117110678241 1349:222.22755165660612 1385:195.80987368592065 1402:5.66979323224635 1404:14.096870601052423 1412:14.096870601052423 1414:14.132673688052277 1433:56.073631669800676 1468:14.31677289984052 1486:5.815522309494268 1492:14.431534917659816 1502:5.8345428434067275 1508:24.10605938941798 1513:24.16507293603298 1519:5.853753753949916 1521:5.853753753949916 1560:14.630602792656783 1604:5.973236414091989 1689:6.100629418337607 1700:15.016539422395107 1704:35.67979715522599 1707:15.016539422395107 1714:15.016539422395107 1732:6.1676268162122945 1753:15.154096077278584 1770:6.2136186007756065 1772:36.05481779799031 1780:15.201038863252426 1781:6.23703143211831 1798:15.248548662950473 1807:15.296639224459692 1865:6.3090194677108595 1874:6.333622862127535 1885:15.444540708037824 1886:15.444540708037824 1891:6.333622862127535 1910:6.383787207791606 1920:6.383787207791606 1934:6.409364705959553 1954:36.9696464387049 1967:15.70410037821036 1977:37.07812127332608 1979:6.488184785511478 # bite
1:100.10092641831949 2:0.7494255606988068 3:0.014656542494934128 4:12.968315187185258 5:13.081439485426968 7:14.54530248962869 8:1.5530506539991487 9:0.12037102660090608 10:0.1462531742260408 11:8.111660177792727 12:37.18537099916605 13:4.890692347491311 15:0.30111681392399103 16:0.3357142285186494 17:13.71781123449133 19:2.4654247503697073 20:5.804868925449368 22:19.826254965933085 23:2.84739775812161 26:6.641865489542634 27:0.5926510048393451 28:21.11289156064295 29:6.771124314985516 30:0.5993686155025448 31:6.818390339795711 34:33.304626169489104 36:11.709088615599377 37:40.549720879974046 39:3.5463476227300617 40:0.7583174794421429 41:12.232188257943974 42:0.7952606920280676 44:3.7212874544256027 45:12.37280669597806 48:12.817757979154962 49:3.973376858073947 51:13.119114895108217 54:51.054521496432436 55:4.211889102988181 56:242.59486640175362 60:4.3542369165633295 61:8.725447469308238 63:19.550700109491565 64:25.66480707552749 65:1.1503646044203255 67:1.1749178808129652 70:4.635394376312251 73:54.233295459594174 74:1.2371436307105543 76:9.41659313100182 78:4.89441084964265 79:21.044599882297764 81:1.3666449604371178 82:15.283847343716147 83:5.080081304400834 86:5.146552329850683 87:1.4447611621238508 89:1.4654619927440626 90:1.4780541877690097 91:1.4794613883825771 92:90.21947301724862 94:1.4893574386373072 97:16.007775374362513 98:1.5445124044479477 99:5.4575757691742615 100:22.504150902061404 103:10.605116472608188 104:5.5776835063924235 105:5.641239335157276 111:52.252521535621725 118:45.17864287892679 121:1.808941557255161 126:6.149378686729729 131:1.881797893691875 141:17.863137380076473 142:6.350894489143721 143:11.83590866275603 146:1.9729966924935998 150:6.499953269668171 151:2.029425919823773 152:2.037979975523855 154:18.58992184071643 156:6.684985578034862 160:6.773884597705075 161:2.1471216725501097 171:2.1965278737906813 174:7.0174451313935675 182:26.68651681102617 183:7.1711203301161435 187:2.3501465092492873 189:2.366140505108713 193:2.3986421117868653 196:27.299374737533775 198:2.423480486232624 199:2.431850213618224 200:7.421116578241365 201:2.448727679583607 207:2.4801580153463934 215:2.5122398358802047 217:7.5813690577295585 219:20.648519523562992 221:2.54800964163747 225:7.677233398266246 228:7.7294389953301765 236:36.55744802380512 237:2.6572520483625977 238:14.182564573400377 240:36.62189784783388 245:2.6833175523344166 247:7.981355308016696 249:2.7098163981757417 250:2.7131598664533727 251:8.002579801995289 258:21.591637281400267 259:2.77109175445415 260:2.774565369638111 263:2.7885350878949398 270:2.8132764021088636 274:2.8347880971318298 280:2.860250302036114 282:2.867598927234029 286:2.8898453981776013 292:2.931432817594431 293:15.082650012402453 294:167.17831500851997 296:2.9584564549512473 299:38.61496535878304 300:22.497948844514465 306:8.628611114229356 313:8.662508569966649 324:3.0670351552731683 330:3.1006164260312117 332:3.109118174456204 335:8.881794336224313 340:8.91812977939864 347:23.335729128946436 348:15.806813889851393 350:23.41144539806511 355:3.1965898597044675 361:9.076689308794753 362:3.228309136341315 365:9.105392700306234 367:3.2467047038204147 368:9.153733377369536 370:16.124536673783457 379:3.3369071737286866 380:78.87533295357619 382:9.333187606219997 387:24.212691901786965 388:3.366410854031372 398:9.468419222759717 408:24.624598922776567 426:3.5604382973350828 429:3.5771640620672724 459:3.6691751497057705 463:3.6869778094023116 473:3.717055061504826 483:10.15248831817665 489:3.7662716484987158 507:44.05368856971973 515:3.849287164891519 544:3.9023702598729084 551:117.83159003169123 554:18.216909589533806 558:10.554803929680471 565:3.9570808321831934 569:3.964038823826254 579:18.412637233094298 584:10.684348989429107 595:18.546897182673824 600:4.049710177612999 604:4.057037232695407 627:4.1243561167575455 635:10.989110210295513 654:11.085511344923829 664:336.88247296564117 671:11.151160289454454 697:4.283568527104609 699:4.283568527104609 706:4.291907194674495 707:4.300284167138534 714:4.317154383235761 715:67.7526439995627 721:11.35516480399629 723:11.372667057646408 737:11.443487764521072 740:4.377457863846035 742:11.461399570458983 744:4.386237218055215 751:11.533896328240589 754:11.533896328240589 771:19.834045908231158 781:11.664161264818132 783:4.476422493721648 793:4.495003153933194 799:11.740633159097914 834:4.590824697782823 854:4.630589930486995 860:12.000228086933257 872:4.671227946903942 875:29.7272551858991 880:12.10492707160695 892:4.723310403385814 903:4.744559238692368 909:12.256452693059796 914:94.21741783841728 925:4.787799131356578 940:20.985414210513323 942:4.820900753723904 959:4.85460042844839 981:12.530898774263788 985:4.900500497634407 988:12.530898774263788 1000:4.935680209192257 1007:12.626885742991123 1014:30.92865303639416 1026:4.995822130774998 1032:5.008085427605104 1040:5.020429350872476 1042:5.020429350872476 1066:5.070632290480323 1097:5.1091837859245794 1100:295.39534575559844 1116:21.99610635311694 1120:52.56241422895824 1142:5.188736694911881 1153:22.16179057449971 1154:5.202327800551249 1167:22.2464144672941 1168:5.229806894285436 1186:5.271789151731871 1187:5.271789151731871 1192:5.28599279673057 1206:76.15800023916819 1210:13.3748630407101 1214:64.78789590558029 1216:32.40690082378602 1219:13.434225630053998 1229:13.464249586642456 1255:5.403624576597987 1262:5.418854706797352 1267:5.418854706797352 1272:13.617939252061683 1276:5.4496860247163506 1296:54.55872192155299 1310:5.496890652269833 1332:5.545295156314669 1362:13.979001428492502 1381:5.645952655589094 1393:5.663256966295497 1407:33.85691726543231 1408:23.63332172022112 1467:23.96594395850015 1481:5.82646604098849 1487:5.82646604098849 1529:5.884109162342141 1578:5.963759132416196 1585:35.02396966469048 1587:14.693853367946145 1588:5.963759132416196 1603:5.984197799671154 1690:6.111604044480608 1717:6.156014097219963 1733:6.17860806257054 1743:15.129924299212561 1756:47.31693466637242 1785:6.248019298713904 1798:15.270772543547164 1811:6.2717212188727345 1814:6.2717212188727345 1828:6.295717018542856 1832:6.295717018542856 1861:15.41685068265655 1896:15.517337224597208 1902:15.568558658056823 1940:6.420368020060987 1952:37.014551165612744 1971:6.472561922395685 1974:15.726344119424985 # atrophy
1:72.07078784070873 2:2.5793494776116703 5:17.241387713406418 6:1.3885211086617004 7:23.671335664718757 10:114.31522367453566 11:1.9062928673992323 12:0.1932454075011765 13:27.057696990379245 14:8.884243991928892 17:2.432756753950501 19:23.871041539495206 20:0.3967931470762454 22:0.4711534792589542 23:2.864843869783083 25:0.5241949520649457 26:0.5756143634972839 29:0.6048666323892272 31:0.6156621229663928 32:0.6556956282217133 35:27.515680829305524 37:16.9082576694928 40:3.5949968694276757 41:0.802561155389427 42:0.802561155389427 43:3.7062344672515364 44:0.8224659896751642 46:7.892007738779719 47:12.726721554047854 53:13.250288279366869 59:4.359463291141951 61:8.756151336245763 62:25.43997099784962 63:38.70875227991314 65:9.022136938683254 68:26.137775704859806 70:1.1984177933795355 71:9.195409707379632 72:4.686188925888128 77:1.2922981971277618 79:1.354891546000821 80:5.034873898150275 82:1.3881520016907016 83:27.71162457161324 85:9.945646315342305 86:1.4183778969665053 89:10.174174494966877 90:42.4827596393598 100:43.53054637811666 101:1.5941864457979045 102:1.5957226579026955 104:1.6080796607216337 107:22.98488229698815 110:1.6947520787390327 112:16.864092810272382 114:23.340596505134716 121:1.8181834730421684 122:1.827319844809417 123:23.9655748474463 125:1.8607285431060698 126:1.8644915908011717 128:6.186670101209116 129:17.66469576650668 130:1.8872891939336145 134:6.237260523195846 136:1.9027000212917236 142:6.371594647300735 145:24.752031320198306 147:6.497704368665754 153:32.6581034455942 156:6.7058444982192675 159:2.131475080471706 161:12.52350957617502 162:6.830001711620899 163:6.840130656296625 164:2.1753706765454743 167:160.79616699674654 171:2.2061799172116165 174:2.262312347831885 175:26.49887675644715 178:7.114467972474374 179:2.300093512333467 183:2.3336240884114403 188:2.3679156168969007 197:2.427767628902615 201:2.4585936399213995 206:7.527691946999531 207:2.4900482361273055 208:2.4900482361273055 213:2.507478368401237 214:2.510402502877265 215:7.59628328860139 221:61.26279153568995 223:7.685545758089872 225:61.38525500723449 226:2.5731108626289037 239:28.749181254608448 240:2.6737510442593737 246:2.7032455536358557 254:2.75023512937577 258:2.767355996129722 260:2.7846607102065413 262:8.176169432918375 265:2.8092030031816697 267:37.607924362770845 276:2.8557911825510875 281:22.083506166361392 286:2.9000113225240214 295:30.360613099079394 303:2.9803873308169866 309:3.02008278936054 318:3.0525373865565335 322:3.06075091039898 324:3.077300342190812 327:31.03914466910955 339:3.158225722513709 345:3.1713675113369697 346:3.1713675113369697 357:3.2249824896305244 359:3.229528064114857 361:9.098333403501671 378:109.59016655315652 396:69.66497457315312 398:32.79995960022344 401:3.4529095894474575 410:3.4949037344369738 418:3.5270806279571087 427:17.091546678994312 440:241.33440323468838 457:10.012495269215755 459:10.024701005972446 460:3.6856258917693956 461:3.6856258917693956 464:3.6975187513811716 476:10.136374681228785 483:3.7520527072192307 496:3.7893669862217885 499:26.029055152954157 501:26.029055152954157 502:94.4862419750604 506:3.8210741023112464 508:3.8210741023112464 517:10.410598288751679 518:3.8664371746247226 520:3.8664371746247226 530:35.29712019606618 531:3.892887662060522 538:3.912986214099493 539:26.52215649972859 545:3.9197363303283965 552:3.940141025343245 556:3.946994659958679 572:18.401870092488135 588:4.017012715834143 589:10.735698766225322 595:18.580218248072956 597:27.078945617990534 608:4.075060917354838 617:27.325828916349757 624:4.127433214699707 634:11.011100673948802 650:4.197077271226991 657:4.220899312052246 659:11.140202692185508 672:4.236955992086205 689:11.273826772356015 692:4.285994103010908 721:4.336387824264278 749:11.537701994233712 763:11.592731062973648 780:4.487199512698798 782:11.68623777867016 783:19.952842597944613 794:11.743455070743247 802:4.534018571694363 814:29.194056343568317 816:4.562691562363437 818:4.562691562363437 825:11.880371753248836 834:4.601628194533479 835:70.1552723620638 840:4.611491856398969 859:4.641402252771047 865:12.043057739066663 872:12.084826140678476 874:4.692351536854184 896:12.212916979428165 945:4.84292074903793 953:21.08811725735251 966:4.888272641812549 981:4.911367983300196 1001:30.825259206678837 1008:21.446847264577865 1011:12.673436939154692 1022:12.722652624343365 1045:31.175898057763085 1048:12.822999105120854 1049:5.0437466929453105 1051:31.227288255054734 1058:5.056257197791847 1063:5.068851490934097 1071:5.081530668078643 1100:5.13311888974154 1102:5.13311888974154 1106:5.146239692539335 1148:5.213248244309145 1154:13.168290080299482 1196:5.311239676046677 1236:43.002421616983746 1237:5.36959825499131 1252:5.414575913106694 1253:13.577985412236913 1254:13.577985412236913 1266:5.429808249748412 1270:54.334058636881515 1282:13.67167502614474 1297:5.491987711239079 1314:5.523856030135224 1321:5.539992318742072 1323:5.539992318742072 1349:5.6059383743777245 1360:5.622787139678516 1367:5.639785835400268 1370:5.639785835400268 1376:14.035823726732328 1409:5.691708160394221 1412:14.141321038111242 1416:5.709333592590914 1449:5.7815038640896415 1468:5.79997923675047 1517:24.23223069932178 1580:35.06908344063593 1590:14.716174813053746 1598:5.995221956694831 1614:14.799605887627932 1617:6.0367663007805366 1650:14.928173534450405 1657:14.928173534450405 1663:6.1008116011554945 1679:15.016284062926779 1684:15.016284062926779 1689:6.122641442084723 1726:6.167055908302888 1729:6.189652080396592 1730:6.189652080396592 1738:6.189652080396592 1740:15.15226781202171 1744:6.212515577923835 1777:6.235652691741434 1784:6.259069936784519 1790:36.24143996677112 1800:15.341217651399047 1836:6.331071212699942 1840:6.331071212699942 1892:6.355679020835733 1925:15.642820491783178 1941:6.431434105452812 1968:26.09905170052044 1971:6.483632421328996 # epidemic
1:13.349127818305027 2:15.347905990024994 3:46.67787195412462 4:58.248527463493225 5:6.046165903497456 6:87.70675268203097 7:23.671335664718757 10:41.81044989313283 11:1.9062928673992323 13:62.64346014323428 14:128.93096871991486 15:9.116040902826413 16:87.00160980399276 17:0.3464088500097852 19:0.3625002531431066 20:2.585668259166829 21:10.11163894739707 22:2.8026242201662805 24:20.297648175314947 25:63.901913502273686 26:15.72692512554349 29:0.6048666323892272 32:0.6556956282217133 35:104.79923990432897 36:22.18945191837558 37:11.864678299164426 38:17.007055632367866 39:17.076896559809345 42:41.62092261923417 44:12.38506429588171 45:3.7531701337202246 47:18.00672985304656 48:71.73298053914145 49:3.9923182482074457 52:13.184349989635136 53:18.672683376201103 55:24.836700462606633 59:150.61073420241166 60:1.0801312723657563 61:4.392460094240875 62:1.095947307155639 66:14.230400357369083 71:1.2050225890232746 72:1.211667677854594 75:1.2535584016857138 76:4.830799045734276 80:5.034873898150275 81:1.3752475975027645 84:21.40360202397182 85:34.64210129602797 86:1.4183778969665053 88:1.4548651246807978 91:10.224135080161963 94:5.348941914985383 98:1.5533993848708743 100:1.5926520912892237 101:5.566614155369003 103:83.74758597661229 105:1.6363281578337998 106:10.808022359204264 107:1.6635895673546115 108:16.669289164044184 109:23.141291285216703 111:111.96649103564192 112:10.996719880197057 114:1.7232778699456985 120:1.8163635694992493 124:1.8383652927110776 126:1.8644915908011717 127:1.8682650026657281 131:1.8911257970472064 134:31.38210408173639 137:11.692565688198359 139:38.95466784485276 140:6.301591243202131 141:6.318956151257292 142:11.847443733275467 151:18.396169688127575 156:48.446921403054645 157:2.120139916595122 158:18.806428001552025 160:18.89960561101476 161:111.03207186724332 164:33.329875208713176 170:6.906704000306738 171:2.2061799172116165 174:2.262312347831885 178:2.2975449179222913 182:2.312901709348272 183:26.85838199667432 184:13.154896087624438 185:13.154896087624438 187:50.74993964399904 188:19.87790665564918 194:7.370672695797943 195:7.376584275891997 199:7.424237812580815 203:27.57349158368059 205:2.478536053783593 206:2.4900482361273055 219:2.5519273166866303 220:13.838791218405376 221:13.848637526935466 227:2.585345418907791 233:2.628930822687219 236:2.6640396389664933 239:14.225784463033422 240:21.227233762401607 242:2.683522059219472 245:2.693353339944861 254:2.75023512937577 255:2.757061639221351 256:2.760485784809782 261:14.618969627227852 262:8.176169432918375 268:8.220872918167771 269:2.81628397459361 270:2.8233960055017406 271:2.8269637453885097 275:8.28898277816611 279:2.866734446537606 285:29.926677844545782 288:8.437120256426732 300:8.55849452480972 301:8.566731853707301 303:2.9803873308169866 308:3.02008278936054 328:39.50364323084469 330:3.1108992601085252 339:39.86606421092505 345:3.1713675113369697 348:3.175770982122412 349:23.436858360901837 361:16.025413852677815 367:3.2570603342766913 374:23.987501392809918 375:24.007915122570736 384:3.3619996854943106 385:3.3669261260609273 393:16.54159067029327 405:3.4633129916226832 409:9.619527796946187 410:16.851753693170405 411:9.674789903835265 416:16.919248723043772 424:3.5488676574133207 425:3.5653887086539617 427:3.570930703736597 428:9.81085453884716 433:9.845658698450453 444:9.90439440152031 452:3.6620787599036837 459:3.6797094735302793 463:3.6975187513811716 464:17.489844937454286 471:3.721548154125619 474:3.727607034862799 477:3.733686794478456 495:3.7830930549455504 501:17.797874345559986 518:18.019610201605502 524:3.8796133443824607 536:44.662839096452 544:18.165279764942262 553:26.636112947931725 582:4.009886663564956 589:4.024167140887244 593:18.557622225957424 598:4.045802812919128 602:45.686261021112124 603:10.82530070076015 605:4.067701725698054 610:65.82741425750959 611:4.089870024835972 612:27.263371700082175 632:18.88226951367308 633:36.61111797565077 638:4.1580560324305065 663:4.228909923621292 669:4.236955992086205 675:27.91163619787431 676:4.245037818339315 677:19.20089760686441 685:47.0131900152299 691:4.285994103010908 696:28.117088614188543 698:11.290863325843462 699:4.294297004574795 702:4.3026378785414865 714:4.327891686310144 721:11.377203808192156 722:19.484846209519603 728:4.353499503563209 737:11.46553780057575 760:4.432545138159537 768:4.459669192249384 782:11.68623777867016 783:4.487199512698798 791:11.72428776303033 795:29.036413018350803 804:4.534018571694363 818:4.562691562363437 820:4.572349064325641 827:29.35493288342441 851:4.631378333668779 894:4.734142584369395 905:4.766114201452207 907:20.816133067465376 909:12.27859319470593 945:12.41339417018955 947:4.84292074903793 949:4.84292074903793 959:4.865459087934783 998:51.140723518324364 1022:4.994521378355536 1030:5.018972772114746 1053:5.056257197791847 1059:12.87416299495395 1099:13.005103479198112 1117:5.172758348500712 1130:5.186158746634682 1140:13.140612144900985 1158:22.237536368339313 1170:42.333984436947574 1187:13.309712977947774 1189:5.282720628359139 1200:5.311239676046677 1218:5.35483941505888 1238:32.573296578548224 1260:5.429808249748412 1269:5.445163621431999 1279:32.94899400153922 1291:13.703411580089114 1295:5.491987711239079 1299:5.491987711239079 1305:23.1018705581553 1330:5.556266352701317 1346:5.589236975882072 1357:5.622787139678516 1363:14.001280946607816 1398:5.674243609187978 1410:5.691708160394221 1419:14.177128538472925 1457:5.7815038640896415 1458:5.7815038640896415 1487:24.114777331200294 1512:5.875712815985724 1513:5.875712815985724 1555:5.934539314288439 1572:5.974781082720055 1581:5.974781082720055 1637:14.884848349629033 1670:6.1008116011554945 1700:6.144720985851828 1708:6.144720985851828 1716:6.167055908302888 1727:25.126888812016862 1730:83.5359714673849 1784:25.40942404220363 1818:6.306772069919955 1833:6.306772069919955 1873:6.355679020835733 1887:6.355679020835733 1893:25.706085235942826 1933:6.431434105452812 1945:6.457357809621084 1953:6.457357809621084 1996:15.802747234370058 1997:6.510267425429826 # recurrence
1:24.366494674094888 2:8.116906417794997 3:0.015990200420694788 4:0.017590648662587745 5:6.046165903497456 6:6.839609415066502 7:6.946909073139379 8:19.670703021744 9:4.238396849679523 10:25.527018171032704 11:21.28218280104107 12:16.599084264883157 13:4.917876009270125 14:2.209284925353547 15:2.3065321410559427 16:0.3410487164115921 19:2.4821885582860594 22:19.889444998949134 25:10.617768015893299 27:0.5992511567783843 30:0.6059951897792333 31:0.6156621229663928 33:3.3154536747998535 34:74.0505113411266 35:0.6691321938183397 36:0.710939378771789 37:54.07233984303087 38:0.7441796712375797 41:3.689532990632716 44:0.8224659896751642 45:0.8277029259715231 46:7.892007738779719 47:12.726721554047854 48:8.06131722859678 49:3.9923182482074457 50:0.9549352626085376 51:147.19144849289913 52:0.9688560105538642 56:13.505840063692682 57:1.036925332964312 60:1.0801312723657563 61:59.74186261881548 63:1.1211557212132577 64:1.1324436979121573 65:9.022136938683254 69:4.649795905215192 70:1.1984177933795355 71:14.412803042991513 72:14.446485357299075 73:1.234113695507398 75:1.2535584016857138 76:26.8287379717129 78:4.914196167112058 81:1.3752475975027645 82:21.30622519830152 83:1.389450253717293 84:1.4038259314667298 85:1.4104184076996826 87:5.247000505386713 88:1.4548651246807978 90:10.21911719461952 93:1.4967398178755436 94:5.348941914985383 96:1.5182264641742824 97:5.43757116413393 98:5.474395696692314 99:1.5548866677035378 100:1.5926520912892237 103:5.5909596599276155 106:5.7010313162204005 113:52.50079837785232 117:77.60477536019255 120:1.8163635694992493 121:1.8181834730421684 124:45.906212530647345 127:1.8682650026657281 129:1.8796478986854375 136:1.9027000212917236 142:1.9560129780046533 143:1.9620643482129558 146:6.4295617421807965 148:6.51149872942125 150:2.0240523381226003 152:6.571929737146051 154:2.0910766327956503 155:32.749499123221874 156:2.108892575288031 157:6.7303194003964295 158:18.806428001552025 163:6.840130656296625 165:212.95435389186466 166:33.37825051844511 169:2.2013978918586132 171:2.2061799172116165 173:19.339507108306975 174:12.875326211293201 177:2.2950006419855744 179:7.119962075740348 182:19.63254415989679 183:26.85838199667432 184:2.346721453570937 185:13.154896087624438 196:7.382505806916774 199:7.424237812580815 200:2.4501251414239715 201:35.2524548766711 208:2.4900482361273055 210:2.5016465533247993 235:7.891546330920282 236:2.6640396389664933 237:7.905253838914871 238:7.912127331278906 244:2.690069509149205 245:2.693353339944861 254:8.081172324728346 255:21.590969927166235 259:2.7811848895264584 262:14.618969627227852 263:14.630295758396095 270:8.235897918946185 275:2.848536292262489 277:2.863078524335029 278:2.863078524335029 279:8.3273831290783 281:2.8703985802540783 284:2.88884360113874 288:2.918795060114875 291:2.9416230058224144 295:30.360613099079394 300:8.55849452480972 305:3.0080739646078185 311:15.368282446014486 313:3.036230899805373 321:3.0566390873412628 322:15.472647049271853 324:3.077300342190812 331:15.646455134789427 332:3.1194054203469674 347:3.1713675113369697 350:9.004216093765601 365:9.127043413136732 369:3.2709956473851878 374:3.313499137011682 375:3.318287779496095 377:3.3327347341897506 379:24.13154685642493 384:3.3619996854943106 391:9.41670541455998 392:3.396785309595469 399:24.449590129886197 400:3.4477312736901773 407:3.4737793397635577 408:16.785044639836578 413:3.510917649933599 418:9.708344306589655 423:17.0220051946336 424:9.753557680339545 425:3.5653887086539617 431:3.5932763688441045 447:3.6273398104911543 452:3.6620787599036837 454:17.396869240226877 456:3.6679360313034666 459:43.22059797519231 460:3.6856258917693956 463:3.6975187513811716 475:10.136374681228785 485:10.199879097596448 508:3.8210741023112464 518:3.8664371746247226 520:3.8664371746247226 531:10.465168774198013 532:3.892887662060522 535:3.8995620595925224 544:3.912986214099493 546:3.9265120475208213 549:3.9333135504658605 550:10.54853016540048 552:3.940141025343245 556:3.946994659958679 573:3.9886766287707944 589:4.024167140887244 590:18.512692750084245 593:10.765331782450765 603:4.067701725698054 609:4.082450271581038 618:4.112314074736908 621:4.119857834933822 622:27.388790083487102 626:10.948153877918568 628:179.8540247704896 638:109.77127318798011 646:19.00276041445335 649:4.189205557646009 663:4.228909923621292 667:11.173172816753484 669:4.236955992086205 671:4.236955992086205 673:4.236955992086205 684:4.277728844879869 687:4.285994103010908 699:11.290863325843462 709:4.319434879468905 715:67.84385214468934 716:11.359779069463656 720:11.377203808192156 726:4.353499503563209 727:4.353499503563209 732:47.54509754937075 739:68.35378961577172 748:11.519533127073338 760:11.574300145696997 772:19.895795393715293 780:11.68623777867016 789:4.50578458581566 793:4.50578458581566 794:4.515147933306517 795:4.515147933306517 810:11.801537525280144 823:115.20869177701469 824:20.246748084476135 830:20.276968200080944 844:11.96085545869878 845:39.11436935012761 846:4.621408386820965 854:4.641402252771047 869:20.5562137036848 882:12.148339812242238 899:4.744738852010806 901:20.750064052570725 908:94.2174178384174 912:4.776894643974566 932:4.820651279600479 940:21.018929442130723 948:12.41339417018955 958:12.459393254971829 972:12.505946028879531 974:21.228989724917437 988:30.67963719638476 999:12.600766177776727 1010:21.446847264577865 1017:21.483955676462667 1032:51.668091829871805 1035:5.018972772114746 1037:5.031318902156211 1054:5.056257197791847 1071:5.081530668078643 1078:109.56947357423267 1139:13.140612144900985 1154:5.213248244309145 1158:5.226940051598588 1161:75.41901117139383 1163:5.226940051598588 1169:32.041276547921534 1174:13.281014245760778 1179:64.34307576507025 1188:64.44641036764638 1190:5.296926480180122 1198:32.33240650468782 1214:150.43589768320115 1215:32.45193295222073 1225:13.456467634907824 1243:5.384472757645364 1254:5.414575913106694 1291:33.01338452219166 1304:5.507855228876024 1319:5.539992318742072 1329:13.86608346431601 1372:5.639785835400268 1389:5.674243609187978 1413:5.691708160394221 1428:56.097215022486 1437:5.763204834306887 1459:5.79997923675047 1467:14.361249816942976 1478:14.437391970475552 1480:5.837472544512242 1512:34.66064363369694 1514:5.875712815985724 1589:5.974781082720055 1630:14.841995838331885 1647:14.884848349629033 1667:6.1008116011554945 1677:14.971981839594015 1685:35.67875196962829 1712:15.061091368416557 1779:15.245608463400927 1799:6.282774063696208 1811:110.23759700033055 1819:6.306772069919955 1843:15.439207435961535 1862:6.331071212699942 1879:6.355679020835733 1886:6.355679020835733 1918:36.84710039091975 1928:6.431434105452812 1931:6.431434105452812 1947:15.695411652566296 1982:15.802747234370058 # fibrosis
2:48.82518590289034 3:0.01738732800866362 4:21.566520762818925 5:9.433183476015428 6:6.876600246863985 7:1.4438437818135141 8:1.5822324191196968 9:0.12739961818715 10:11.710435728507372 11:0.19302433585321022 12:68.11558790158315 13:2.059168247598907 15:2.323069359877115 16:0.3464466787788494 17:5.6059373206264524 19:18.784028206631437 20:24.395754246025717 21:14.716968165082987 22:10.315246310790183 23:2.8824176589784845 24:0.5176435515228425 25:10.658405636033745 26:26.55418549213943 27:15.965227879521436 28:95.284079740444 29:45.37894620356957 30:26.896835613680672 31:0.6223896056192023 37:40.74893762823503 39:12.038382969764266 40:17.2155695978761 41:17.482846240087536 44:7.746640235125208 45:3.771972657534692 46:12.668537786077312 48:18.22915169270697 49:0.9312150905087939 52:8.328561771195327 54:13.387788560774357 55:1.0290262709817635 57:4.288806810596235 58:4.362524430342918 60:19.38848282744066 62:8.817180029616745 63:1.1293325950416802 64:4.518197409627702 66:9.092968895787518 70:4.674669559033736 72:1.2200318594834743 73:9.334372607588632 78:33.820246002742984 79:5.040253317800491 81:1.383913712640117 83:9.901599046655084 84:5.153169271895748 86:15.517767774740108 88:5.27029907039123 90:15.851049836619652 92:28.55751666228953 94:1.5070273494912352 97:10.429425828502112 102:1.6047348403686585 103:16.418803669411744 104:10.67944635844353 105:5.681978041653736 107:16.697322342847972 116:1.751280846105375 118:37.8163629512742 119:1.7915050289025933 120:1.8256667591033535 122:6.108411257068851 128:1.8814181596612758 131:1.9005171790742674 132:1.9005171790742674 138:6.305099280222035 144:1.9715351069636153 146:1.991918830291929 147:12.074547936480274 148:2.029366768603832 149:2.0314764430699372 150:18.37216696380736 156:6.72683109948807 160:48.91601862457314 169:19.17641253371848 170:2.2111090042901425 174:12.907884782565308 177:7.130141127124542 178:2.307342035260378 179:2.309892835177016 180:2.3175712728815663 182:19.676641151688393 185:2.356560472275763 189:7.304399130468105 195:2.42936531046559 197:2.4376728093319184 199:2.4516191488947747 201:7.481698906508888 204:2.471358484439709 208:2.5000019366014836 219:2.5619273324511833 221:7.694023889860423 222:20.776654138871287 226:36.086871866040845 228:7.77210049274003 229:7.778684794435913 234:7.84520495956586 236:2.674119055615725 237:14.23760558080497 242:7.9612103584745695 245:2.7034526070075158 249:2.729986743340838 250:2.7333346229261215 251:14.419175935168075 252:2.7333346229261215 254:2.7603718925763334 255:8.117130027134245 259:8.168192206083472 260:2.794819530489828 261:2.8052987063605603 262:14.651927393271523 271:14.754715625316464 278:22.09626493772362 284:14.954159336478229 290:8.466693392801812 291:2.9518766736691284 292:2.9518766736691284 293:2.959561363800754 295:8.563708328464335 300:74.99890786425969 304:3.010402891885085 309:3.0303805737915477 316:15.453327319827288 319:8.748562480463631 322:15.505759221876696 323:3.0834740316762614 331:39.65410914312866 332:3.129756146167476 337:8.943249180747296 345:8.988973189588231 347:8.988973189588231 348:8.99818656266725 355:40.24963933784625 358:9.110582393459648 363:3.249066229610837 370:174.43699742542114 374:3.323944719495907 380:3.3626522868863353 396:3.417342221314335 399:3.4325642270557055 405:9.597775814349028 406:9.619530109003236 410:3.505428735297101 412:3.521449269115849 418:3.5376188654853524 425:17.107428146824727 434:3.6038410801740035 441:9.914510582364798 445:42.95412549703236 446:3.6379177587526095 454:3.678529422763228 462:3.7021644919296044 463:17.52324168913199 464:3.7081231737685942 466:3.7141020762803567 467:3.7201013274624013 474:3.7382224882407282 489:3.7874743748359108 494:3.7937283642575332 499:3.8063029356969493 503:3.8253335187092077 504:44.14890788014332 506:3.8317226492238072 520:3.8771011654802714 525:3.8902817471541997 528:44.60381498788034 540:10.52866299497369 551:10.570579915554541 557:3.957685125878687 559:263.1119514281735 575:4.006424739001373 579:4.013496887632589 586:4.027725245145955 589:18.546199815157127 596:18.61373193208316 614:4.100604617178264 616:4.108057213620347 618:27.40227386117068 620:10.939171477120945 629:4.145788296986761 635:4.168810482090781 645:11.081127767720147 661:4.23167141224589 681:19.285080399659186 683:11.262128896492873 692:4.296783854498134 693:11.295980220933359 697:4.3050889624594575 705:11.330134018435851 707:11.347326004788005 708:4.321813428293205 711:4.330233456761518 716:11.381943550040287 717:4.338692469808623 721:4.3471908143738744 733:4.372925371079703 746:4.407810607701622 748:4.416636652910012 769:19.901105709679598 773:4.479636337539911 781:4.498040012144725 785:4.516629498169983 793:4.516629498169983 804:175.29572623107728 809:4.5543805503607 822:20.280402978494948 829:4.602681631903412 831:11.922563881876348 846:29.522950445831707 876:4.70323837233282 880:4.713600521924087 889:4.734499821632211 892:4.745038246081411 905:4.777016482513637 907:4.777016482513637 908:4.787799131356426 918:40.03738048071674 919:12.3230062943441 938:12.412877460214037 942:12.412877460214037 946:4.853838475801958 961:4.876381227779249 963:4.88775540415281 969:181.8202234745287 974:4.910713428924182 988:21.298465886564127 989:21.298465886564127 994:4.945687302666786 1002:4.957491900217064 1003:4.969371315630587 1019:12.744962733620119 1031:12.79481579164734 1043:5.04227193403216 1044:5.04227193403216 1066:5.09249252648028 1068:12.922325716798124 1073:21.82332675093428 1075:5.105259910935013 1082:5.105259910935013 1084:5.105259910935013 1090:5.118114435026857 1100:5.1440895743063795 1122:5.183735653065203 1140:5.2106366496380465 1152:5.224232168492784 1153:13.190637701559686 1173:13.274879811082416 1186:5.29371558602818 1206:5.3366633844515805 1211:5.3366633844515805 1285:32.99430208469497 1286:89.55138209337653 1296:13.757797852108284 1315:33.255081705657375 1381:33.80395451628453 1383:23.593966970866603 1397:14.12825204680911 1420:5.720388129757081 1427:5.738179575077217 1436:5.774265991750367 1447:14.30898415889429 1459:5.811044807187373 1461:5.811044807187373 1463:45.29056511584981 1509:5.867569682983686 1525:5.8867872136463575 1541:24.38593238644554 1554:5.945620331890258 1583:5.985866513761062 1603:24.633130200770722 1613:14.822059429481184 1616:6.026971985195296 1630:6.047858352200741 1633:14.907306305139771 1658:14.950633696490316 1659:6.090322439828165 1664:24.957373241018416 1690:6.133742320243077 1692:15.038748638637871 1694:83.06065484447335 1741:15.174739007753404 1743:6.2007595787847345 1756:6.223625283260808 1765:25.37142322399693 1771:36.1902414794498 1782:6.270184055422916 1800:6.293890389291875 1802:25.516119658263754 1804:15.36369767432859 1820:15.412389872193112 1826:15.412389872193112 1827:6.317890602273615 1882:15.511619018703891 1884:6.366801966510814 1889:36.68544501836218 1902:15.613413088170669 1942:6.442563671430118 1948:15.717907122834557 1959:6.468489582572587 1990:15.82524711818534 # deficit
1:16.880479740729783 2:0.7718866501841095 3:3.1735418554314623 4:0.019051463375783645 5:1.1059459954763764 7:0.0779941680681852 8:15.239027042591252 10:4.452479791240632 11:109.55751128746718 12:12.237295894030987 14:0.28118330091940485 15:2.323069359877115 17:9.45416336187057 19:5.6888189872353925 20:0.40251680426163244 21:2.7491810155314154 22:36.93674978751215 24:10.576338238372292 25:0.5305459413479211 26:3.1118615905793914 28:6.815038368812225 29:16.009051598487655 31:3.22036948694904 32:33.44168503848515 34:21.7772050898874 36:0.7180103911407439 37:16.961242138926274 41:3.708260623842302 43:3.72498192391683 45:7.767869782562341 46:0.8736036213836832 47:23.767277423410043 48:18.22915169270697 49:43.300037968073475 50:361.55635121150647 51:18.612772982109107 52:13.226458763789395 53:8.376656549493042 54:4.197002562285338 56:51.69992783171922 57:1.0449127130311593 58:1.0755165165717542 62:13.89587085812737 64:1.140644810359619 65:4.580312451652326 66:1.177463551724893 67:191.51122003188385 68:1.1925530139270146 70:4.674669559033736 73:4.758721980874223 76:26.89469652041789 78:9.610054969568905 79:9.776562582462658 82:56.45530558590016 83:15.37591953130758 84:1.4125405363924157 86:1.4271167472289255 87:1.4622900016942524 96:16.00276244820743 97:1.546081222876067 99:1.5638393308773264 106:1.66299580741945 107:29.79870927480754 111:1.7155873628345069 112:5.842974407094393 120:1.8256667591033535 124:11.478243040081798 127:1.8776299268184278 130:6.241062645633846 131:1.9005171790742674 132:24.38333293876431 133:1.904368894727336 138:1.9257468780808495 144:1.9715351069636153 151:2.0484671274854076 155:25.53853492085403 160:2.1594595561088084 164:2.1850575316517507 172:2.257216402262658 176:2.294652561173603 177:2.304795554024139 184:7.241567444183072 192:2.4019941857173355 196:7.403770272569215 199:2.4516191488947747 200:7.463561936438696 201:2.468523080326886 205:7.524384277719822 207:13.659228938816439 208:2.5000019366014836 209:52.06965992873748 217:2.5350863476806635 219:2.5619273324511833 222:2.570977568932569 224:20.80331768700382 225:2.5800803092028604 226:7.7263479565678574 227:2.595369695798614 230:14.011079787607972 232:2.6326809067430963 234:7.84520495956586 236:2.674119055615725 237:21.243243249542314 245:2.7034526070075158 246:2.7133514378130656 263:8.20511300706513 264:8.227448118294571 270:2.83357908883686 272:2.84072683757691 278:2.873285870614237 289:2.9290354931762184 290:2.93282039741958 292:2.9518766736691284 295:8.563708328464335 296:2.9789311923982993 300:8.580131741451062 304:8.629850461993787 319:3.0669567247553426 321:3.0669567247553426 323:3.0834740316762614 324:39.40789951174042 327:3.10435292979683 328:3.1127779673727667 329:15.666032918375539 337:3.159887340779922 341:39.93391016273902 355:9.063333660523426 356:3.226327026052336 362:16.07314921469618 363:3.249066229610837 399:16.654882464951065 401:3.4634169415504137 402:9.586946098362533 403:3.4686130247550095 405:3.473824755901 406:3.4842955162252247 407:3.4842955162252247 412:3.521449269115849 421:17.0208830148975 424:3.5594147194366355 425:9.809747716239494 427:3.581486590494651 428:3.587048454209518 444:9.926333840343238 447:3.6379177587526095 451:3.6668299378705953 453:10.022286175960307 454:25.535621161235355 456:3.678529422763228 460:3.69622590197964 461:3.69622590197964 467:10.108304388443294 489:10.247580663449773 490:3.7874743748359108 509:17.951209504474363 514:10.40562906863908 516:3.8705472534178877 517:18.053066521619293 521:3.8771011654802714 522:3.8836792737220813 535:3.9102370811630998 537:3.9169387454564846 540:10.52866299497369 542:10.52866299497369 550:3.943999604017504 558:3.957685125878687 559:3.957685125878687 563:3.9784115216557994 573:3.9993803322531365 575:4.006424739001373 591:4.034881876309314 597:10.802320529587716 599:10.832308945882806 602:10.84739237086328 616:10.908331718110004 632:18.91581188059792 636:11.0332188199337 639:46.37480922355199 641:4.184322743642492 642:36.829761683848425 659:19.159367123856267 662:11.162338489489635 668:19.209326926064392 670:11.195313026810984 674:4.255816538076584 675:4.255816538076584 679:27.990573124624493 687:4.296783854498134 696:4.3050889624594575 705:4.313432042624891 708:4.321813428293205 719:147.39869898581966 732:11.452132534546413 745:4.407810607701622 747:4.416636652910012 759:11.596491103320423 760:4.443372398734665 767:4.461414943568031 790:4.516629498169983 797:4.535408430011215 816:20.22042296948733 836:4.612495171380105 839:4.622361040130385 846:11.98309054551302 859:4.652278055964702 861:12.044583817219795 864:4.6623587193857885 877:4.70323837233282 887:12.192002800608217 890:4.745038246081411 893:12.213530291023062 902:30.0345914554791 912:12.300861379454492 919:12.3230062943441 931:12.390212982219502 946:12.435675594103804 948:4.853838475801958 954:4.865075851803 966:4.8991991947462585 975:12.551726632217045 978:21.262710814985983 979:12.551726632217045 981:4.922298949533979 985:4.922298949533979 989:4.922298949533979 994:12.623065254250657 1000:12.647139867012013 1031:5.029923597414931 1045:12.819984728443789 1050:5.054701931197214 1051:12.845318040683042 1058:5.067214642824657 1067:5.09249252648028 1069:5.09249252648028 1073:5.09249252648028 1075:12.94833823071487 1077:5.105259910935013 1082:5.105259910935013 1086:12.97452618683638 1088:5.118114435026857 1105:5.1440895743063795 1107:5.1572125839014715 1121:13.108181435489133 1127:5.183735653065203 1143:52.86718844446733 1149:13.190637701559686 1152:5.224232168492784 1160:111.24938655217449 1179:5.27961331666943 1191:13.36098570485203 1211:5.3366633844515805 1212:5.3366633844515805 1220:5.365845405669876 1264:5.440825273563929 1265:5.440825273563929 1272:5.456182851694848 1298:23.08689848255771 1303:5.503013561662345 1347:5.600276066490028 1367:5.650831546032971 1392:14.12825204680911 1403:5.702760490872455 1421:5.720388129757081 1427:5.738179575077217 1429:34.167402362125316 1440:56.3914481948791 1469:24.033467141959818 1471:5.811044807187373 1482:5.84854252855588 1496:14.498460963084057 1504:5.867569682983686 1517:34.70600467762735 1533:5.906198890357779 1566:5.965638220791058 1580:5.985866513761062 1593:14.780120042405537 1612:6.026971985195296 1622:6.047858352200741 1655:6.090322439828165 1663:24.957373241018416 1666:6.111910272575489 1673:24.957373241018416 1690:6.133742320243077 1695:6.133742320243077 1706:6.1558240709530025 1747:6.223625283260808 1765:6.246764603829074 1815:6.317890602273615 1817:6.317890602273615 1850:6.342191951814748 1852:25.664431638401428 1868:15.511619018703891 1870:6.366801966510814 1886:6.366801966510814 1900:36.788304545405595 1903:6.416979552959368 1909:6.416979552959368 1915:15.613413088170669 1948:15.717907122834557 1952:6.468489582572587 1974:6.494766401054892 # expression
1:20.57226570354493 2:8.162684468234884 3:3.1735418554314623 4:1.0808856342912998 5:3.2482129451662733 6:23.51520245618765 7:3.868137349665031 8:1.5822324191196968 9:35.518048405338526 10:1.773929080285572 11:0.19302433585321022 12:0.19753244593263455 15:0.3114003957811792 18:2.4786839939799328 19:2.4990800433706033 21:2.7491810155314154 22:2.820094548304711 24:6.409191896305765 25:20.489645841498504 26:15.779341460387295 27:0.6059147845888336 29:0.611552279009792 30:3.194326738681297 33:0.6650066255941374 34:16.42325467845949 35:60.06498395922071 37:0.7378529309144268 38:3.5587217762362346 39:0.7609524076780622 40:3.6136099691916774 41:3.708260623842302 43:17.529955895424475 44:3.7587339851112747 45:7.767869782562341 48:8.091775273999295 49:4.011387317714656 51:57.97948009390564 52:0.9766781488285103 55:1.0290262709817635 58:98.88885777492915 61:13.854639073372972 65:14.21859916728932 66:1.177463551724893 67:1.1914681746964042 68:14.349797253658288 70:1.206755530720625 72:26.417611739790022 74:4.7854723872035665 75:9.406143100597184 79:41.240679458780846 85:27.93537304855715 86:1.4271167472289255 88:1.4636634880766977 89:10.205796042956557 90:10.250758580975905 91:28.51563837791433 93:1.5056043083757789 94:10.2910565035297 100:1.6016598648873042 101:5.586987828225023 106:557.4845728109883 107:1.6726965430215406 110:1.7039009411152615 111:5.839226015302217 112:5.842974407094393 113:16.9630568201469 114:1.732464210647381 116:1.751280846105375 120:1.8256667591033535 122:6.108411257068851 124:1.8476949397767999 127:1.8776299268184278 131:54.450670245019296 132:1.9005171790742674 134:6.258020010139143 137:1.9198837821275678 138:17.877799364587457 139:6.309412094268379 141:6.339757531313924 144:1.9715351069636153 147:2.023056437893533 149:2.0314764430699372 151:64.3862755043595 155:2.1006818977086863 162:6.8510434415233314 166:12.641842960890896 167:6.886641176202686 178:2.307342035260378 179:2.309892835177016 181:2.3175712728815663 182:7.16873728501105 185:2.356560472275763 186:59.32300825214924 188:7.287151221223722 189:7.304399130468105 190:7.315945023660609 192:2.4019941857173355 194:7.39193275042796 196:2.432129488464046 197:2.4376728093319184 198:2.443236189143895 199:2.4516191488947747 209:2.505794668405836 213:2.5174453013609805 215:2.5321322776323467 219:2.5619273324511833 225:2.5800803092028604 230:52.98340543545753 232:2.6326809067430963 233:2.638985977743602 240:2.6838370777570124 242:2.693614709588906 246:28.9673515719072 247:8.024180020671775 249:2.729986743340838 251:2.7333346229261215 253:2.7535698298630313 256:2.7706291650501162 259:14.60684159369541 260:2.794819530489828 263:2.808806894578783 268:8.242415286208404 280:8.356687760140677 281:38.05490889004707 288:8.458724385976392 291:2.9518766736691284 293:2.959561363800754 301:8.588371276174152 304:3.010402891885085 305:3.0183651314895856 308:22.774875875489393 311:3.038439419633177 312:8.68872461432905 317:95.43116966801834 320:3.0669567247553426 322:8.757191185461638 335:3.1512231946982605 337:3.159887340779922 339:3.16859630183933 340:8.961470648632961 344:39.99068423885377 356:3.226327026052336 359:9.110582393459648 362:3.249066229610837 367:3.2674794447372193 374:9.285863804969788 375:9.295849463972747 377:3.3431891409621595 378:3.3480342428502943 379:9.356335086605192 396:3.417342221314335 398:16.654882464951065 405:9.597775814349028 408:3.4842955162252247 414:42.208695522096626 442:17.284533302601247 447:52.31219899048607 452:34.133161434721806 460:10.05891025554143 472:10.145780554475056 503:3.8253335187092077 509:3.8445702467651173 512:3.851029030427924 514:35.14507415142941 515:63.96286524608388 518:3.8771011654802714 519:10.432625976232796 523:3.8836792737220813 531:3.9035604775631048 534:10.500974103330403 536:3.9169387454564846 539:18.198751529388645 544:3.9236656488177926 545:10.542583791161295 546:3.937195894792801 552:3.9508292849768925 556:3.957685125878687 561:3.964567317178077 572:10.684680520298462 574:4.006424739001373 591:10.757777198215742 607:4.08579109683022 613:10.893005085749278 621:4.130601252637907 637:4.168810482090781 639:4.176550020742291 649:11.097232163382168 653:4.2157509642852915 654:4.2157509642852915 660:4.23167141224589 667:4.247732505239032 672:27.92297611574151 687:4.296783854498134 692:4.296783854498134 698:28.162167217666436 699:4.3050889624594575 701:11.330134018435851 707:4.321813428293205 713:4.338692469808623 717:4.338692469808623 728:11.434464265858672 745:4.407810607701622 746:4.407810607701622 747:11.541717465602924 761:19.844878350633586 763:68.89611266760951 765:11.633446352920831 770:11.652058326838208 779:11.708441974948428 781:4.498040012144725 784:4.507311304041904 791:4.516629498169983 793:11.746496372213205 797:4.535408430011215 801:11.804294224194564 805:11.804294224194564 816:11.862974458002656 835:49.119913810336634 842:20.40224074183766 861:4.6623587193857885 868:4.692933724340634 875:4.70323837233282 885:12.170594757710303 893:20.750994829310685 903:4.766295907243798 930:4.820526555047269 934:12.412877460214037 936:4.842668314032031 948:4.853838475801958 958:4.876381227779249 964:12.52823627915572 974:4.910713428924182 985:4.922298949533979 1000:4.957491900217064 1036:5.029923597414931 1061:5.079811142549584 1062:12.896486343875209 1069:5.09249252648028 1075:5.105259910935013 1098:31.58812773686041 1113:5.170427523636008 1120:5.183735653065203 1133:5.197138257601953 1134:5.197138257601953 1141:5.2106366496380465 1150:5.224232168492784 1153:5.224232168492784 1162:22.271314829595674 1180:13.303370693875829 1188:5.29371558602818 1198:124.6877175226703 1233:13.508865692222372 1236:5.380606451835442 1239:88.67867203354226 1264:54.30653913920272 1298:13.757797852108284 1322:5.551024789145697 1340:5.600276066490028 1371:33.73322606663754 1380:5.667985009115539 1384:5.667985009115539 1385:5.685293733183157 1406:79.422592672262 1408:44.72927582442007 1425:5.738179575077217 1478:5.84854252855588 1500:5.867569682983686 1515:5.8867872136463575 1520:14.53748079697784 1521:14.53748079697784 1548:5.945620331890258 1553:5.945620331890258 1573:5.985866513761062 1599:14.780120042405537 1610:6.026971985195296 1624:14.864451586710564 1635:58.235986817099175 1636:6.068973512255488 1637:6.068973512255488 1689:15.038748638637871 1714:83.24753756172296 1726:6.178161200146278 1758:6.246764603829074 1764:59.350401906325416 1780:15.268084072625507 1789:25.443330491826714 1806:6.293890389291875 1829:6.317890602273615 1836:25.664431638401428 1840:6.342191951814748 1930:6.442563671430118 1946:15.717907122834557 1961:6.494766401054892 1984:15.82524711818534 # worm
1:42.05726051813999 2:23.972176997268747 3:21.557079204638917 4:9.38955784089581 5:13.258575262429401 6:0.07258773740474345 7:3.89396933156533 9:11.411068165702938 10:20.7364109589527 11:4.736559380330924 12:12.287758776226422 13:4.972823370531145 14:5.256613467975954 15:9.195222468765813 16:29.15954461692494 17:2.466475207328603 18:0.36689087651738705 19:2.516100660373605 20:2.6199720886429962 21:10.1924446075992 22:14.97882576919957 23:92.30878226250029 24:6.438472782404527 25:6.497532192593604 26:38.63870276638789 28:21.30533944282638 29:11.201773640746632 30:0.6194394878025723 31:16.14585212339106 32:16.453269277459157 34:27.555270547635068 35:0.6830477225751012 36:3.491064051836191 37:11.947786989218715 38:0.7586061298116891 39:12.080142826559799 40:0.7800664209129432 42:23.131156772635933 44:23.30389849473471 46:12.710634648621898 47:0.8995342176151813 48:12.943618012785768 49:0.9389846649735939 54:1.0149848589313937 56:1.0454391232480815 57:4.3082870192143385 58:19.358806309600606 60:45.359560906111966 61:1.104281316555478 62:4.450582893142868 65:9.084428809249237 66:39.39959857983646 69:4.689319088459009 70:9.2333226052714 71:26.43208027922921 73:20.44392445154783 74:1.2624352360490785 77:27.106505849300504 80:1.3785627278735684 81:5.107459528519019 82:1.405592512980986 83:5.140244923313222 84:1.4213193412328584 86:1.4359197972309585 87:1.471150360287626 88:1.4725260508698452 89:5.334892742352819 91:5.366919766148723 92:5.3798213041173115 93:5.386291702285673 94:1.5159582437424677 97:5.478280111834308 98:1.5713645028543584 99:29.073816283104254 107:1.6818677186306918 108:10.917150777936222 109:1.708130594369291 111:11.055009215087864 116:1.7605556381206475 125:6.203227686892378 126:11.60009762083466 130:11.678058095990203 132:1.9099727615567648 134:6.278908634062271 136:1.921573444153103 138:1.9352311239033066 140:6.343305500750387 141:1.9510055162074058 144:1.9810700660583966 146:2.00147583894746 148:12.128368565347392 151:2.0580836713745416 152:2.0666641875106913 154:2.110351363315563 157:74.14223028832801 159:2.150829195058596 160:2.1691863549390926 161:2.1761300353701705 163:2.1901166679233395 166:19.135132997073903 168:2.2113488944509556 169:6.948982753017877 171:2.2256751633228333 172:7.048731874449087 173:2.267033614713584 177:123.54908759340746 179:2.3197563587244803 181:7.178964947394124 185:13.220353599934892 188:13.290364172670708 189:2.395731059524907 194:2.43656665965139 197:7.437045737485433 203:27.68537814902092 206:2.5100198377495446 211:7.59526232363682 212:7.6014911651965384 221:13.914425856939491 223:2.58407899426369 229:14.044100034858896 234:7.866752947611129 235:2.6810342612749642 240:7.96204264265112 241:7.96894704020071 242:2.7037715607869965 247:21.488711402431885 251:21.532448801260024 254:2.7705728572594492 257:2.7808367465779034 258:2.787715781249304 259:2.8015623197963855 260:2.8050425520778233 267:8.256593252070713 269:2.836705519290727 283:29.99881281878088 284:8.417309511143703 290:8.488428865651796 295:8.585470270801506 298:2.993168086979829 301:3.0010029842851083 305:8.668359041232916 313:3.056908317406756 316:3.065050410392659 322:3.081454798260174 323:3.093864693697049 328:3.1231840710689327 334:3.1573315466708403 342:3.183404707869074 348:31.59265896804217 360:49.3984880260887 365:9.170729340813837 366:3.2779627565888085 368:16.20935945342265 371:233.48845303381702 375:3.3392475583245047 376:9.327804937930654 377:3.353707748961082 380:3.3731797190200385 393:50.66185916381168 394:3.422847436942581 396:9.502327033018426 398:16.688363730228083 400:3.4688057672150148 408:9.641539119865135 415:9.729865409535254 416:9.729865409535254 417:3.542812511152986 418:3.548221304533999 426:33.705988058862694 435:42.80470940146305 439:9.924788668495067 452:17.445414898471494 460:3.7068901135786176 465:17.575614423777523 467:62.770606169534815 470:3.7367963013435093 473:62.92554877400108 481:3.767217838795662 483:3.7733654654616555 486:17.78635119532852 493:3.804427875397982 497:3.8107062191310495 498:3.8107062191310495 501:3.8170068590991186 511:3.8617483975204676 512:3.8617483975204676 518:3.887829357794915 522:3.8944096718955974 533:3.91429749473635 536:3.9276801755762514 543:18.23241811394429 545:3.941163813593621 549:10.592758803506275 553:18.31735355951075 554:18.31735355951075 560:3.975324191077935 563:18.40355398699881 568:3.996137418470445 571:4.003129161376276 604:18.715775000732584 610:10.915232512891398 618:4.133860698997657 622:4.141408872087975 633:27.5745291337814 650:4.218672435349381 661:4.242507714622286 666:4.25857322017708 669:11.217582374966728 683:4.291135785056056 691:4.30763780778392 694:4.30763780778392 701:4.324290408915211 703:4.324290408915211 711:4.341096235460567 741:11.527940802234474 747:11.564030941879007 758:38.24247989431962 766:4.472310818867162 767:11.655770861580622 771:125.63024450771978 782:4.508944713444736 800:4.555785837035379 812:4.565298490634422 818:4.584472066318815 829:4.613610604151234 845:20.43609928248476 848:12.025845843647748 873:12.12945193082178 887:20.75229816566393 890:4.755998109710151 920:4.809615447682469 930:12.390084570344184 933:12.412619131117651 936:12.435285815847843 951:12.481021711339823 961:4.887367569769208 985:12.59778421931172 990:4.944953990619621 992:4.944953990619621 1003:12.693797666691344 1004:12.693797666691344 1008:12.718177469532232 1036:12.817259452151829 1051:21.74078635733474 1060:5.090834996151645 1081:5.116288177713997 1098:5.142089941421689 1099:5.155124461070359 1103:5.155124461070359 1104:13.049901380825613 1111:5.16824967706384 1116:31.796317350240308 1120:22.138403387938393 1122:31.851296026239453 1127:5.19477715943422 1131:13.157945386621046 1142:5.221682569222875 1146:5.235280294688695 1150:22.26312154019111 1151:22.26312154019111 1156:5.248976515404825 1159:22.305288111499607 1195:5.333302619512009 1207:5.347729163829859 1215:5.362266269291259 1217:22.69901241871528 1220:5.376915598116968 1230:5.3916788511216645 1241:5.40655776745848 1251:5.436669749291978 1253:22.882809998956493 1294:23.07251672059307 1305:5.529975544897707 1319:5.562121461414554 1322:5.562121461414554 1335:23.36901863232722 1347:13.978032380728159 1393:5.6964080590626835 1397:14.150795006009378 1404:5.713877023439057 1421:5.731506869013104 1477:5.840834068350596 1484:24.18269678158685 1508:5.87870607604611 1518:5.897925813219657 1524:5.897925813219657 1542:34.912493795093724 1568:5.976785647234191 1618:6.059014605552405 1636:14.929893398898242 1650:6.101483106850434 1651:6.101483106850434 1653:6.101483106850434 1658:6.101483106850434 1676:6.123073146336108 1689:6.144907400744459 1715:6.166991357995641 1731:6.211931279522877 1736:6.211931279522877 1738:6.211931279522877 1746:36.1404618715564 1764:25.405522287456648 1860:6.353376892889684 1869:111.25422648948917 1898:25.850655795195713 1907:6.428171114538488 1980:6.532604000818186 1982:6.532604000818186 1992:6.532604000818186 # diabetic
1:4.824738955011519 2:28.58149413263802 3:26.208773838248817 4:13.145128122146897 5:3.2727684934083867 7:1.4581814567898999 8:890.486551931497 9:20.225577370204533 12:1.9540982987703852 13:12.66922895746141 15:5.421541639946069 17:0.35733498506442984 18:0.36689087651738705 19:9.610486391656433 20:9.852812171510799 23:0.5055301334491737 25:6.497532192593604 26:0.5888164611176849 28:16.035578345266792 29:6.859560418992123 30:3.212509614586338 31:11.267434524230422 32:3.3456446556436488 33:0.671956850616449 34:0.6725687430131738 36:7.316014740492293 41:0.8173532334085905 43:12.394137267359762 44:0.837377011218861 45:12.497986052297323 47:3.933037210853293 48:0.9239928541291482 49:13.024604984736376 50:37.066589315224675 51:4.131607322427989 53:4.172601319430265 54:232.6469142622222 55:167.5358846920056 57:1.0529642918038256 59:1.0904735624827693 60:8.788172528653988 62:25.571561765683878 63:4.510940911082781 67:9.176461001749267 68:9.180501164026577 78:1.3263060027076665 79:5.060376998544389 81:1.3926440270293008 82:5.137250216233985 83:5.140244923313222 84:21.513054496303827 85:1.4279338584196493 87:10.163501958102021 88:1.4725260508698452 91:1.5060159040791312 92:22.068342491618335 97:1.5550716337248804 98:1.5713645028543584 103:16.46237697885005 104:1.6262034964435264 105:1.6545313549880951 106:44.31039019582929 111:1.7248158575833425 112:5.863633737623412 122:17.509450700389607 123:6.133289254231575 124:6.1537077771629 125:1.8795049528664423 126:6.211552771325963 127:1.887059050995108 129:1.8984684050175715 133:1.9138288867272968 142:1.975005466012944 150:2.0431903547250543 154:73.76895325864945 155:12.368471629101405 156:2.128202587420546 157:2.1394719798943322 158:2.148550670013014 159:12.504066267908437 164:2.1948085873381884 166:2.2018745984172368 168:2.2113488944509556 170:6.948982753017877 173:7.048731874449087 174:2.2819090350137063 179:2.3197563587244803 183:7.234696848656417 184:2.3664636917327884 192:7.360520697088591 195:2.439328075662134 200:7.4849775931003 202:13.588945053327523 208:2.5100198377495446 213:7.607730970594855 215:7.639095739033234 219:13.894741860437703 223:2.58407899426369 232:21.092219286013915 233:7.866752947611129 240:2.6939873120767284 242:2.7037715607869965 246:2.72352152303475 247:2.7334885819078845 251:2.7435179418555293 253:29.24433780125598 254:8.124302381328627 258:2.787715781249304 262:8.219356837674916 265:8.249115211933058 268:8.264086791688758 271:2.847398524648792 272:2.8509785335061752 273:2.865377771341277 275:2.8689975401764007 285:22.252707444718876 289:2.9393401274304214 293:8.544721682451465 294:65.4212918941972 296:2.9892645021630564 298:2.993168086979829 307:3.0407425596812168 311:3.048805817038004 314:15.460586245800798 317:8.74460159695353 324:3.0980218773252672 329:3.131656089621298 332:3.1401710733013815 334:3.1573315466708403 335:3.1616491516351704 353:3.2277751153307794 354:3.2277751153307794 355:31.760263468567906 356:9.104052682519328 358:16.077509369709226 365:16.135732814450787 367:3.2779627565888085 370:23.915801819508705 372:3.32490848965699 380:24.242107418088956 384:9.40891236019739 387:16.54511123017172 399:9.533994114651303 402:16.802316578971688 414:9.718709673170132 417:3.542812511152986 420:9.774824426383045 422:3.564549189862338 423:3.570025983191527 432:25.26527068662376 436:3.614469993054795 441:3.637122767403821 443:3.642832014676722 454:10.044372401818467 463:3.718791797951836 466:17.575614423777523 469:10.13040605782097 470:10.142858873878327 489:17.805896597981576 493:127.31522761944812 506:3.84243539777817 508:3.84243539777817 517:3.887829357794915 522:10.468356136615562 537:26.584115206818847 540:18.23241811394429 542:3.934409284809152 552:3.961581746298906 554:3.961581746298906 560:18.360293341943187 561:10.635151556564784 562:10.635151556564784 564:10.663679154113671 569:10.678023854702767 574:4.017194850693722 575:4.017194850693722 578:4.0242692056334635 582:4.03137151087539 586:10.765250155390541 590:36.101943871574846 591:4.045660813246166 608:10.88475890337491 614:27.353675437563698 619:10.96140552308063 620:46.10534571849207 629:4.156600329137003 634:4.179629132907731 635:4.179629132907731 653:11.151906953743874 662:4.242507714622286 666:4.25857322017708 670:4.25857322017708 674:28.002028190509016 692:4.30763780778392 693:4.30763780778392 703:19.44735062385161 704:11.352421017723438 716:19.525833879160295 717:4.3495574553193 723:4.366598239572489 725:11.456764503596743 730:4.383799182052292 732:4.383799182052292 745:4.41869324437577 750:11.582204221699703 755:11.618811199099152 760:4.454263861149321 766:19.906743145983068 782:212.61450151388757 783:4.508944713444736 785:11.768834119571101 793:4.527538612182994 798:11.80727368113332 800:11.826638591137568 802:29.205376210576347 808:4.565298490634422 831:29.445496978853196 839:11.985171087137857 845:4.643215368940952 850:20.46696160714533 861:20.529178848573228 865:4.68343891321319 873:20.623762442738492 876:4.714189409717289 882:4.734976244761826 884:4.734976244761826 888:4.745457478545351 896:82.70388806405926 901:4.766598790180907 902:4.766598790180907 910:4.798767821065965 930:12.390084570344184 941:12.435285815847843 951:12.481021711339823 958:12.504094067412712 975:4.921706390357793 989:4.93329411792415 992:12.621565378133969 997:4.956686883968603 1002:4.968493688080017 1027:5.028668708343872 1037:146.1092710500448 1043:12.8424305955254 1045:5.053289167885837 1047:5.065721371632238 1054:5.078236289641112 1063:5.090834996151645 1077:5.116288177713997 1081:5.116288177713997 1097:5.142089941421689 1110:5.16824967706384 1129:13.157945386621046 1131:22.179683326767087 1141:13.185432112535466 1151:5.235280294688695 1166:5.248976515404825 1176:5.29067026933649 1182:5.29067026933649 1213:13.471535159638066 1266:5.451906499429083 1269:5.467266284210678 1301:33.169190241967726 1308:13.812582094476307 1333:5.594818416693452 1365:23.57528964418043 1379:14.115626695591088 1386:5.6964080590626835 1392:5.6964080590626835 1404:14.18628223167737 1406:5.713877023439057 1437:5.785391351291026 1456:5.803694793866359 1460:24.06751986402129 1469:5.8221745799286975 1499:5.87870607604611 1522:5.897925813219657 1552:5.956765551610543 1577:5.9970161471282575 1588:14.761202208111866 1595:6.017461434553897 1622:14.887036473739613 1683:6.144907400744459 1720:6.189330693934914 1723:6.189330693934914 1735:6.211931279522877 1768:6.2579407180704525 1781:6.281362376620692 1788:15.338207447015144 1799:15.38630683532987 1805:6.3050709170461126 1821:6.329073336788317 1852:15.484305446922596 1858:15.484305446922596 1864:6.353376892889684 1865:6.353376892889684 1870:6.377989114754166 1876:36.73111587361677 1884:6.377989114754166 1886:6.377989114754166 1942:6.453757439983334 1962:26.167099142258657 # stem
1:20.67107842581701 2:48.979103157851824 4:47.12041059515336 5:0.023687072968499805 7:19.13332586656017 8:1.5970162683929185 9:1.6818606487490058 10:4.4793185550221075 12:16.72300548985485 13:4.972823370531145 14:5.256613467975954 15:2.339735710418052 17:18.66431429627503 18:5.683186533912407 19:80.9632148757328 21:6.133559378209342 22:6.250795083505843 23:6.353566351788352 24:2.9518022196547746 25:2.9878066299843296 26:0.5888164611176849 27:3.1942595963780285 28:0.6149009666492347 30:3.212509614586338 31:11.267434524230422 32:3.3456446556436488 34:3.353694140608317 36:60.99032387286954 37:3.5425273407820868 40:3.632352202966263 42:3.7271173909864403 44:23.30389849473471 46:0.8812167886605563 60:4.412589048175389 64:4.537891351639863 70:32.89453896389667 71:4.7100966382444 76:1.2903790429688915 80:431.9184959876616 81:15.34925698879878 82:5.137250216233985 83:5.140244923313222 87:1.471150360287626 88:5.2905902637524935 89:5.334892742352819 92:5.3798213041173115 93:5.386291702285673 94:15.949261734641473 96:10.394226872794054 100:1.6107318383208231 102:5.610961760047526 103:5.631867003964763 104:5.638865500640892 109:5.8226109773028245 112:16.951260349675984 121:6.108950948826372 124:46.08727893483593 129:17.75228661535647 130:24.416514755713653 133:62.80119747915924 136:6.295960944811013 140:11.803867417270133 145:32.00124938139356 147:6.539612662415702 150:6.562656536047286 152:6.61390859216022 170:6.948982753017877 171:41.450624925539614 175:12.965485311910022 179:7.162417249577377 185:7.262899295474831 194:7.413321942186412 195:7.4192379328979206 200:7.4849775931003 202:7.503121179502052 208:20.50833328921281 212:20.572453986817575 217:7.645402099592772 220:61.43845953822925 224:7.734886941960032 228:36.29800479709211 231:7.846659791640791 238:21.302043305648247 239:14.291736006528229 241:7.96894704020071 245:8.00366979806829 254:8.124302381328627 258:8.160565913512666 259:8.1898416544637 264:29.604510255963337 265:21.90706447325295 282:8.393909168693495 283:8.401692532569685 284:38.24413077241868 289:2.9393401274304214 290:22.398751046531093 294:2.973741670160209 298:8.593674933648844 300:8.601898095436422 306:8.693597012544075 322:8.779003862750308 323:8.805019257460788 328:3.1231840710689327 333:8.928925112295127 335:23.338945244035006 341:8.983334061754825 342:8.99248096116937 343:23.432130512614442 351:3.209887033130824 352:3.2188074526854042 354:23.621963218149567 360:129.55168500168355 370:9.228854256981135 383:9.398676461685536 393:3.4178156816932583 396:9.502327033018426 402:9.608948490951493 411:9.718709673170132 413:9.718709673170132 414:24.9165281491583 418:42.38074086377533 419:9.763533869779598 466:43.50894890168286 481:10.205748683225156 503:10.347916519795463 505:53.79071846706433 518:26.416824779849822 543:3.934409284809152 558:26.755080119087893 575:10.721386375216897 584:4.03137151087539 585:4.038501975766664 596:45.68441552447915 605:10.86961317881071 610:10.915232512891398 611:4.11140341105673 612:27.353675437563698 636:11.055466104396197 654:27.834826479856478 657:27.90127862426847 695:28.172883559049264 702:11.352421017723438 706:11.352421017723438 723:4.366598239572489 724:47.57374231317985 726:28.45425852849898 750:11.582204221699703 776:11.711886389553113 829:11.944921487445807 854:12.04634542748294 864:12.066954661908325 867:12.108506728148503 880:12.171686743840368 893:12.235918787538177 905:12.301237833054904 919:20.950548293178517 945:12.458086156073305 958:12.504094067412712 971:143.95757107167594 980:12.574148227104912 1003:12.693797666691344 1005:4.980375309855547 1034:97.01425325845302 1052:12.893268136150006 1065:31.474259240145834 1075:12.97079513090782 1076:5.116288177713997 1092:5.1291449085987715 1093:21.93623699438261 1105:13.049901380825613 1106:31.741719254456164 1107:13.076632143443415 1117:13.130651575257506 1155:13.213114461350882 1158:13.240995197421913 1168:42.447984396563434 1179:99.65991789666344 1236:13.531366724875832 1242:13.56163040775035 1270:5.467266284210678 1316:33.300659878377424 1368:14.080771680212479 1394:55.90393799481318 1418:14.222094145612939 1524:14.560048030245403 1555:14.679498981408917 1581:35.16008885881485 1583:14.761202208111866 1584:35.16008885881485 1607:35.32955689580825 1724:6.189330693934914 1803:6.3050709170461126 1828:15.435001239951244 1873:15.534234800187281 1902:6.428171114538488 1938:15.687936157066378 1955:6.4796855576996375 1991:15.847876140294929 # porphyria
1:13.498456564561707 2:2.6249902892817474 3:9.336049948764659 4:21.64945250904017 5:0.023687072968499805 6:1.4167860392334066 7:14.72626757587119 8:52.17023179654873 9:265.9206892584724 11:8.227258769802253 12:8.267545426205167 13:2.0752450261781243 15:0.3166381194320662 17:2.466475207328603 19:0.37362003692920204 20:2.6199720886429962 22:25.40269269539188 24:2.9518022196547746 27:0.6126426096475645 29:0.6183021227036565 31:16.14585212339106 32:3.3456446556436488 33:97.05980690792592 34:11.526078427630594 36:3.491064051836191 40:0.7800664209129432 41:23.131156772635933 42:12.357142941529512 43:0.8239762953835107 45:0.8426447854520712 47:0.8995342176151813 49:18.386005549251152 51:24.503781072477512 54:4.21639243696108 56:13.590614102445995 58:1.0836386026885056 60:1.0963685340433853 61:4.431524935084295 62:1.1122550788103729 63:1.1375736675919024 64:45.99561872431019 65:4.60006148298044 68:1.2009263025278585 69:20.200591606761616 71:4.7100966382444 72:4.7257738132436495 81:5.107459528519019 82:1.405592512980986 85:1.4279338584196493 86:21.603289434751627 87:42.32899837224298 90:1.5046020902865567 97:5.478280111834308 101:16.410855570588737 105:5.702540371660502 108:1.6851218696795578 110:5.83374823649774 111:1.7248158575833425 113:5.890008423066627 116:17.111044877672267 117:1.7779179324266714 118:1.7902069143696404 120:1.8350341492696607 124:1.8570887872293171 127:11.61301227834738 137:6.313100186773161 138:6.32601215753968 146:6.471403886240904 149:2.0410753467648677 159:6.797116634603237 160:2.1691863549390926 161:2.1761300353701705 164:2.1948085873381884 165:224.3310271637148 168:12.706097388840718 173:7.048731874449087 174:34.0592070859158 177:19.640936637213237 182:2.332586608648677 183:2.353344273143936 184:2.3664636917327884 185:2.3664636917327884 187:19.93089357404364 192:2.411934896273464 196:2.442094458876382 199:13.53344235333156 202:2.4785167213798864 205:2.4984900114407056 212:35.6962244026827 215:2.542174439169584 217:2.545130714923307 221:2.5780236440866733 223:7.728419963390653 225:20.861246001202023 230:7.800210726542262 231:21.0784356122297 235:2.6810342612749642 236:14.260173257072639 244:7.99669831324397 245:8.00366979806829 246:14.387509148456125 249:2.7401678566131507 250:2.7435179418555293 255:2.777408189621924 258:2.787715781249304 262:37.62756932924772 263:14.696410521838429 266:8.256593252070713 267:2.833156754855557 268:21.937846369013567 269:8.264086791688758 286:2.9205343319855723 287:22.301078717764515 288:293.95892226046556 290:8.488428865651796 297:2.993168086979829 304:22.733652657542212 305:15.370381586721093 306:22.819721566088646 307:22.819721566088646 308:22.819721566088646 311:22.85442203299882 312:3.048805817038004 313:3.056908317406756 314:22.889280527289547 317:30.883444790580217 319:3.077338563648907 323:23.048137713654683 331:3.1359081858823155 337:3.1703177093743466 339:3.1790310825037063 340:23.413402753153875 343:3.183404707869074 347:3.192186106959371 348:9.020058799544792 349:23.526460541154083 350:31.664134536951213 353:3.2277751153307794 354:9.085221339267148 356:9.104052682519328 359:3.250404014851763 361:3.2549662241292956 372:9.287906891016595 376:3.3440540703020516 380:16.467051135732813 385:3.3879300253354208 391:3.407796037473839 396:3.4278939202194096 404:3.479186784232446 408:42.03877014226364 410:3.5160179376622924 413:3.5320450900137796 419:3.55364694999448 424:3.570025983191527 425:3.586560271230997 432:33.824739240268805 439:33.91476206705785 442:9.948402417044404 445:3.648559908781027 447:9.960265289268033 453:3.689187015804078 461:10.081003099748912 462:3.712830909518594 463:3.718791797951836 465:3.7247729062564 473:10.167888842452074 486:34.76469840458382 490:3.798171679548391 497:10.295596794508965 499:3.8170068590991186 500:3.8170068590991186 509:3.855287407810666 514:3.8747411504844833 515:18.066199868586523 519:18.08671766253151 523:3.8944096718955974 527:3.9076435688757094 536:3.9276801755762514 541:3.934409284809152 544:3.934409284809152 545:44.8850987465938 547:10.578732656169665 549:3.9547498590541332 554:18.31735355951075 565:35.8048317019216 572:4.010148237841935 587:10.765250155390541 589:10.779984768238984 597:4.067309723389188 604:10.86961317881071 607:4.09658547823804 609:18.761782688586315 615:4.118858214238211 621:4.141408872087975 625:27.510787972523588 648:11.11948827309115 655:4.234527850477816 673:11.217582374966728 674:46.94385671056532 682:47.09821005630388 683:4.291135785056056 691:11.318262807423444 698:47.254605507213135 706:11.352421017723438 721:4.358058006096241 724:19.578749581924935 730:19.632150112016507 732:11.474434978500227 738:28.562437553761455 739:4.409907270685017 744:4.41869324437577 745:28.635396139816045 749:28.70904068335347 753:4.4453064048878295 757:4.454263861149321 768:19.93492674045206 770:4.481401154095488 773:28.934220738423925 777:4.499717666329902 805:4.555785837035379 809:11.846101533709737 811:29.24488948768608 818:11.88532544414697 822:4.603846655798072 824:29.404963126366912 842:12.005454770732644 846:4.643215368940952 873:29.820038515556835 883:29.948962623092502 885:4.734976244761826 888:4.745457478545351 894:12.235918787538177 899:4.766598790180907 903:12.279341809321899 913:12.3454058236569 915:4.809615447682469 920:118.12185374917654 924:4.820526555047051 926:12.390084570344184 927:12.390084570344184 928:12.390084570344184 931:12.412619131117651 944:4.864820404707663 949:4.864820404707663 950:4.864820404707663 955:4.876059987048629 961:4.887367569769208 970:4.910189949830832 1003:4.980375309855547 1017:5.0043667184063585 1023:12.79225059660557 1024:5.028668708343872 1061:5.090834996151645 1064:5.090834996151645 1075:5.116288177713997 1090:5.1291449085987715 1111:5.16824967706384 1155:5.235280294688695 1163:5.248976515404825 1169:5.262772628101056 1180:5.29067026933649 1181:13.32585627972584 1187:5.304774745319178 1194:5.333302619512009 1199:5.333302619512009 1203:5.333302619512009 1208:5.347729163829859 1250:13.592130797587236 1253:5.436669749291978 1257:13.622871579026455 1272:5.467266284210678 1298:5.514103614144605 1301:5.514103614144605 1319:43.99998867515527 1327:33.43435266165716 1330:33.43435266165716 1342:33.57034462420446 1345:5.6113793587696374 1363:5.64493834946737 1391:5.6964080590626835 1401:5.713877023439057 1406:23.73485790495 1408:5.713877023439057 1418:5.731506869013104 1442:5.785391351291026 1465:5.8221745799286975 1470:5.8221745799286975 1484:34.59396209339278 1508:14.521025989441574 1509:45.64083909922203 1513:5.897925813219657 1524:14.560048030245403 1538:14.599462246298147 1546:5.956765551610543 1552:34.99416888574788 1601:14.802700515576136 1615:14.844642109780589 1651:14.973222996781727 1665:35.67976487205575 1689:6.144907400744459 1705:15.106154071170051 1751:6.234799190548369 1753:6.234799190548369 1771:6.2579407180704525 1773:15.29068882052116 1800:6.3050709170461126 1808:6.3050709170461126 1817:6.329073336788317 1822:6.329073336788317 1830:6.329073336788317 1832:15.435001239951244 1845:6.353376892889684 1848:6.353376892889684 1872:6.377989114754166 1875:36.73111587361677 1937:6.453757439983334 1960:37.150809385607154 1962:37.25929304729277 1971:6.505964582959263 # circulation
1:7.488991740335822 2:0.8065504932831863 4:0.02382200476448182 5:3.322473017774294 7:0.0869168467898065 10:42.29698997374951 12:32.12927359073085 13:0.24580351480363435 14:0.29646497673988564 15:9.275461160347835 17:2.500716134762985 21:2.8020095477452345 22:0.4959681524185813 23:0.5182742597363983 25:3.023887603493572 26:0.6022782954021818 27:21.414289555660634 29:0.6319973497841826 30:0.6331435222043762 31:33.19998480251208 34:0.6866691374104809 36:22.450034698797946 39:3.639878982125287 40:0.794889171716386 41:0.8324050509821211 44:3.8158760514668812 48:30.296883210550277 51:8.404488541075265 52:4.181361932753601 55:4.309110267327829 56:1.061702571126757 58:4.421569929328843 61:4.471112261960913 63:14.155296590790911 64:4.577672586467214 69:4.729364758949215 72:20.410072618471904 73:26.79195572136615 75:9.501035142917724 78:15.108784231912766 82:21.526353502690252 83:1.4245998378208122 88:5.331566004257618 97:5.51951154939255 100:5.64541779685879 101:1.6306145044035387 103:1.641468924591382 105:5.744058385340176 107:10.970605662749172 116:17.199357746079205 117:45.514458846104574 121:1.8557931999319013 136:1.9407066161617719 138:6.368231268009094 139:11.849217507488124 140:1.9622777264364186 142:6.4556867699068645 143:55.516267191359105 144:18.221127748683266 156:25.80886635064331 160:12.631327558541939 164:12.716904149276411 166:26.228213065892838 169:41.572380466389056 176:42.23995857097274 185:2.3864656803567685 198:2.473353115403418 201:7.546359083209552 202:2.4986995534995367 203:7.5524321222447215 204:267.4732185036554 215:2.562454313021135 219:7.746047983707619 223:2.604420622583165 224:7.778288052973909 225:2.6105082100010346 227:2.62583067985778 228:2.635095955247758 231:2.660071530724665 232:2.6632212913721425 234:14.212625740610921 238:14.347930651194657 247:2.75403753705801 255:2.79801449242263 258:2.8083353179932606 266:14.808883606278432 274:8.368372179934857 275:2.889718540342816 278:22.23132657880151 288:2.9601449473822146 294:8.596734626516891 297:3.014034669708229 306:15.476027966981434 307:3.0616620828912673 309:8.737571607536601 310:15.501838463624178 311:30.90956771705815 313:3.07784548753385 316:3.085996403805481 322:8.823022575129327 325:8.866506775124842 328:15.73958437202111 332:23.337470979716702 334:3.1783746001313453 335:8.991074685024856 336:3.1870297323590213 337:3.1913739986231335 342:3.204474232749855 347:9.054976641193372 348:3.2176767499874876 354:3.248888759302346 357:16.130421192395353 359:9.17667187788372 360:3.2715397183496733 361:9.18620128311544 362:3.2806852451451567 367:16.232475332971827 370:3.3177661315972586 377:16.47283888949256 384:16.565650325303746 391:3.4290773388305347 397:3.449192870089784 403:3.5005298559252513 413:17.036774002548064 414:9.763151939243315 419:3.57505179277408 420:3.5804988006336074 430:17.296547192035796 439:17.349941666837964 442:3.664307454353818 444:3.664307454353818 445:3.6700397605918322 446:10.004800213854491 452:34.30446331557419 463:10.150211311023426 465:3.7463101192663775 473:63.11135145817308 481:3.78878593852798 488:10.314351836158291 492:3.82602245002822 494:17.893346824261247 495:3.82602245002822 497:10.340250854650838 509:3.876917282507838 511:10.445661095003457 522:3.9160660218998022 523:64.35280950151983 524:3.922675114530976 527:10.540370106525623 537:10.581696768255895 542:3.9560921100920368 546:3.9696355937593304 551:3.9764459220411945 560:18.428246444644454 572:4.03187960139267 573:4.03187960139267 584:4.05311611209031 585:27.139950898659688 588:4.060250989814804 594:4.089076388215555 599:167.18486937372631 602:4.111001776729507 610:4.133196552293692 621:27.570490010179515 635:4.201461988287534 640:4.209208146633301 654:11.19682135832987 656:4.256391595063585 669:4.280450203270186 673:4.280450203270186 685:4.321267183891478 688:4.329541267617229 706:19.515506711825203 707:4.354590699256374 712:4.363017346752092 714:19.594003205367645 725:4.397117273477678 749:4.45836206972482 769:11.719431832257296 770:11.719431832257296 772:4.512532756141373 799:11.852351361848338 810:29.3364886683087 822:4.625895740834412 843:59.91736742236474 845:29.66000422880193 847:4.665282106078437 850:29.701397330533204 871:4.7259757705556185 885:4.757082699161659 887:4.767568346175801 890:4.7781133899743535 903:30.215910903643913 906:60.980760184381836 907:4.810111485100903 908:4.82090075372407 925:12.412877460214018 934:4.875803034003291 938:12.480495886891122 941:21.15493876478514 950:12.50330064059858 951:4.898223811229516 952:4.898223811229516 970:4.932367013510801 985:21.40081369659353 988:12.643025182418558 995:4.978881600113897 996:12.690743258137362 998:4.978881600113897 1014:31.156128668848712 1032:5.0631642328380995 1034:5.0631642328380995 1038:31.35843644559601 1040:21.77093755946395 1050:5.0879558061081775 1072:5.125766260677417 1090:13.042296867533446 1159:5.271272734735043 1165:42.49174700003908 1171:13.314432851812212 1184:13.399928370938476 1188:5.327088617640406 1223:5.399251537188538 1245:5.443903305360169 1258:13.668280244483007 1275:5.505117889205912 1311:13.858017240202331 1314:5.568365245146521 1318:23.337154524691712 1326:13.956457736806591 1337:5.617216142187349 1356:5.667349315032512 1378:33.941537883581226 1379:14.161101561444204 1402:5.736305642501479 1433:34.305018830095506 1459:56.82952751701914 1460:24.136218767416754 1462:45.46329016251402 1464:5.844629679785283 1466:24.136218767416754 1475:24.19353151480047 1507:5.901174416164385 1509:5.901174416164385 1513:45.85597360157436 1567:5.999276054351317 1621:46.69128034591032 1651:24.993934654338762 1652:15.018794958544515 1654:58.577838907464546 1655:15.018794958544515 1662:15.018794958544515 1700:6.189521486783053 1738:6.2344702351102885 1749:15.289335649866834 1751:6.257342559844993 1781:36.42462270562284 1784:6.3039145727476775 1817:6.351634359966335 1831:36.621435743368416 1833:15.480617337125631 1834:444.3195463642358 1839:25.767348769686564 1849:6.375942330002101 1861:36.72170322292464 1958:6.502273062145772 1995:37.46144327790896 1998:6.5552003321905845 # finger
2:1.9100453361679123E-4 3:1.1053439704941075 4:0.02382200476448182 5:3.322473017774294 6:6.989152362813692 7:0.0869168467898065 8:29.904341029377804 9:25.277204118860222 11:1.96950936927347 12:8.346011127441074 13:5.028558983232353 15:0.32730910142726755 17:18.792127757224343 23:25.820127075752985 29:27.114592682692404 30:16.17744212456362 32:21.94461663538059 36:7.376724487084584 38:3.61513699614264 42:29.22912689326487 43:0.8390677608256454 44:17.786748826029935 46:0.8966386653547402 51:44.126260092367836 54:1.0311028920858296 56:1.061702571126757 60:19.552270697140838 61:1.1208135762844593 65:14.347807343204137 67:1.2167769735613987 75:4.864547266136137 82:5.178005541194888 85:28.136373340416064 87:5.328420680298446 88:1.490446722326944 89:1.5099327709586008 90:10.346860645849585 100:1.6290713323524275 101:1.6306145044035387 103:5.673296838499813 110:16.976506213154092 112:1.7451530067735606 113:1.7570054798869394 116:30.565884776478658 119:1.8196770766335668 120:1.8539644771398018 121:6.150940756170084 126:1.9023217974279327 127:6.26200747619867 138:6.368231268009094 141:18.08308037556815 143:6.469002242503226 155:40.68298019928463 159:2.1704430594532935 170:58.02679019795735 172:19.517245391753878 173:7.091616919546542 179:2.3396789552023467 182:2.3525312584871534 185:7.305956355282272 186:13.321510946117273 187:34.858855810006126 189:2.415781566426276 193:2.4484154969915783 196:7.46834443674078 208:2.5302511901399622 211:2.541884795259666 218:36.07012081585553 219:7.746047983707619 223:28.36866321168971 230:2.6381964708981323 231:14.18186213035909 245:2.734138562680097 258:37.58150884178812 259:14.706866338714322 260:2.825684146024691 276:22.199705375929213 286:15.090344703500575 292:2.9830258323197025 293:2.990723757324987 295:8.629387513716473 298:3.014034669708229 300:75.34784608602043 301:3.0218783903443707 304:8.695582587667023 317:3.085996403805481 320:3.098297792529454 321:15.59311344172186 331:3.1569291803262707 341:9.027454246979485 342:3.204474232749855 343:9.036605558069327 347:3.213264455619543 354:9.129390055209358 356:3.2579129519405567 357:23.789928102008002 367:3.299124932323652 377:3.3749405173111153 379:69.5016197530013 385:69.69286643562866 389:3.4240848804405664 392:41.68173287681379 397:9.546681055259038 401:111.83544331032097 412:3.5534322838133163 423:3.5914440629580313 431:9.934153102721105 439:3.652898668423823 445:62.25275581692067 465:3.7463101192663775 468:10.17500275573871 471:10.199958569133798 485:34.846473182684534 495:3.82602245002822 508:10.405786712498418 511:10.445661095003457 517:3.9094812948667363 518:3.9094812948667363 521:3.9094812948667363 527:18.216620674209125 538:10.59557316212577 546:10.623479379326142 547:3.9696355937593304 548:18.342665449721434 550:10.637509939232434 552:3.983282221866616 554:3.983282221866616 566:10.708452352756428 571:26.991769556105016 576:4.046009394826258 582:4.05311611209031 585:18.6255553237309 590:18.64789892973295 609:4.125767973688846 613:167.72864649816273 626:4.170803868860004 673:4.280450203270186 680:37.41885751862048 686:4.329541267617229 688:4.329541267617229 690:4.329541267617229 696:19.489574454126465 700:28.298982703098986 706:4.346202694366217 712:4.363017346752092 716:4.371482979035385 723:4.388532588955566 724:4.388532588955566 755:4.4762423393648865 756:4.4762423393648865 793:11.813902974434354 799:4.568344564883612 805:4.5778128575066495 812:11.891188040497529 826:4.635664102556853 847:12.050576581003789 861:4.695380907083033 864:4.695380907083033 896:30.17172467319828 899:4.7887184834861545 910:50.42738287320479 911:12.368446708162748 931:12.45782478928757 960:4.909535807246521 992:4.967144293641738 1005:5.002578852463795 1010:5.014540628539852 1032:5.0631642328380995 1041:5.0755191891965294 1045:5.0755191891965294 1061:31.513650108309488 1080:5.138540264908548 1113:5.203740976803298 1119:5.21705572625406 1121:22.206925757679386 1126:22.206925757679386 1129:22.24821010971964 1139:5.243969962086885 1162:22.37382813451714 1223:5.399251537188538 1249:32.879331069598116 1252:5.459023341328591 1274:13.73050698217014 1278:5.505117889205912 1295:13.825747270339507 1306:33.32659959141368 1309:5.552355617031737 1320:5.58451036021809 1335:23.437660161283386 1336:5.617216142187349 1337:103.12158918625131 1350:5.650491722815805 1357:14.09169052606099 1387:5.718832264542907 1398:5.718832264542907 1411:5.736305642501479 1413:5.736305642501479 1438:14.37703949790074 1439:14.37703949790074 1499:5.901174416164385 1522:5.92039856656678 1527:14.605575856882353 1535:5.939816863427148 1589:6.01951096770119 1606:6.060629679512951 1650:6.123999994768539 1670:15.06261209063623 1710:6.189521486783053 1739:15.242933371155262 1762:6.280488500477754 1775:36.328016832468236 1779:15.336291676738666 1810:36.52241914297888 1812:459.9857710613681 1823:15.480617337125631 1860:6.375942330002101 1861:6.375942330002101 1863:111.22432926882787 1864:25.767348769686564 1880:72.65075192280825 1914:15.681667034500649 1919:6.450749791875421 1920:6.450749791875421 1951:15.78617430960428 # stain
1:4.905013054523395 2:2.671419331536451 3:1.1053439704941075 4:9.485831786308195 5:36.79058347046853 6:33.92481371997091 7:10.76542963649346 8:0.11794496779537021 9:59.420392281075216 10:60.497611532595826 11:4.791617580908236 12:43.551095141980056 13:22.210555591238535 14:13.290348475070404 16:35.05033074462146 17:5.6917850678407556 22:37.23704155174463 23:10.58134596569327 24:10.699659027475665 25:6.556801885769982 26:0.6022782954021818 27:16.124747010156486 28:0.6285697710635949 30:6.924473352745806 31:0.6429601849591108 34:33.746453421879295 36:11.917198196117678 37:7.459891199779915 38:12.109576360928061 40:0.794889171716386 41:12.441762483257696 43:0.8390677608256454 44:7.838465335202188 45:3.8291609805209696 46:12.795624250872418 48:4.032319214087831 49:8.243381756596788 51:8.404488541075265 52:1.0005327028782622 54:74.01078608663452 56:1.061702571126757 57:1.069262992939286 58:13.876175291745717 61:4.471112261960913 63:14.155296590790911 65:1.1919702789312152 66:1.2026864083216533 68:9.243687077217059 70:1.2321568845780284 72:20.410072618471904 73:4.81881859232907 75:1.2877294300634057 76:9.573955976371758 78:1.3437285539067558 79:15.33594923114315 80:27.76545357620911 81:1.4103002024531748 82:1.4232927696612345 86:1.4537214435100039 87:10.227662015367052 90:10.346860645849585 97:5.51951154939255 98:16.303300680815536 99:1.591085467507961 100:5.64541779685879 103:5.673296838499813 104:5.680304152802952 105:1.6729942996136693 108:1.7036685865868317 112:1.7451530067735606 113:5.931751303572552 114:1.7604113812042979 116:1.7793007701898578 117:45.514458846104574 120:1.8539644771398018 124:1.8760720299604594 130:1.9252252331996749 134:1.9329444197784524 136:1.9407066161617719 138:1.954395164280995 140:1.9622777264364186 143:11.998209385193586 144:11.998209385193586 148:12.194001308424653 150:12.20826208749037 151:2.0775123081198035 154:2.12988584326727 156:2.1477723494653973 157:40.91810484180082 160:6.879669152164704 165:57.805238057274636 167:12.740478268279071 168:2.2310774281600096 169:6.991783999248425 171:12.81980235589805 173:2.2868635894464315 176:2.32439898577422 180:2.3473772409193283 183:7.2777318546078975 185:2.3864656803567685 188:2.4077304154364105 195:7.462414083851883 196:20.29762611874193 199:13.59984251864166 205:2.518703720229205 207:7.613742300255428 208:2.5302511901399622 212:2.54480678828981 221:13.981002462065632 227:2.62583067985778 229:14.110733984612358 232:2.6632212913721425 236:7.984946741206926 239:14.35847582550627 240:2.714483331850546 243:8.0263601668151 244:14.411502307821799 246:2.744057244073483 247:8.089389381514097 252:2.76408013116088 258:2.8083353179932606 263:8.270487795067233 266:2.8538336402602384 268:2.8573868163513407 270:2.8645164930831375 271:83.23045241243696 275:8.376012426826556 284:2.93012290310917 290:2.963936469014418 292:15.224204239644207 299:3.017951895550014 303:3.0218783903443707 308:8.737571607536601 310:15.501838463624178 323:3.114841570072489 330:8.928263108547567 332:39.887664934845276 333:8.973018825955204 334:15.848535804035864 337:9.00921954349119 340:3.2000961953010356 342:3.204474232749855 343:3.204474232749855 350:3.2309830294070685 354:9.129390055209358 359:3.2715397183496733 360:3.2715397183496733 363:3.2806852451451567 368:3.3130867175689738 370:3.3177661315972586 371:3.3413572765553354 372:3.346114785504645 374:3.3556696235284234 380:24.332925579296365 383:24.353790240853872 384:3.4042584135090834 385:3.4091936780575343 389:9.494472365462483 391:3.4290773388305347 393:9.525709606001348 396:3.449192870089784 398:9.578361373310882 399:3.4644347304719747 408:60.933300200809434 411:3.5534322838133163 413:3.5534322838133163 419:9.80799378521445 425:3.6079915876261794 426:9.887783829287306 438:3.6415635673181925 445:10.004800213854491 448:3.681560771422215 450:25.573373998879156 453:3.710697754297612 461:3.7284140892081776 474:25.923618044496965 475:3.77654559032719 488:3.8197618417161174 491:10.32727912272625 497:3.832305206225783 507:10.405786712498418 508:3.8640564472774597 515:3.90292076402067 518:3.9094812948667363 520:3.9094812948667363 529:3.9293087435496084 532:10.554095597010244 534:35.56039142169656 547:3.9696355937593304 549:3.9764459220411945 552:3.983282221866616 554:10.651592631452827 562:10.679915930026173 569:10.722801465942426 570:4.017859957002853 588:4.060250989814804 594:10.869356456046672 595:4.089076388215555 596:4.089076388215555 598:10.869356456046672 599:4.1036636899989025 604:4.111001776729507 605:4.111001776729507 607:18.806761362678884 619:4.155667077903379 621:4.163219663693876 626:18.970094203863987 631:4.1860681522020675 635:4.201461988287534 640:11.116263478462193 643:11.132239564089966 649:56.7312749820515 651:4.2484421857362396 656:4.256391595063585 659:4.264375871770288 663:11.245984935429684 664:4.27239530886591 674:11.27911574631277 682:4.313030418885596 685:4.321267183891478 688:4.329541267617229 695:4.329541267617229 700:4.337852994783643 704:11.397388376276758 712:4.363017346752092 721:19.620405409133088 729:4.397117273477678 730:4.405742357323434 737:47.92996637350157 739:19.781379569172408 741:11.572952289127043 749:19.86356370558547 770:4.503392871395669 772:11.738141130909844 777:58.86190237133006 783:4.530949669272388 790:11.813902974434354 792:11.813902974434354 797:4.568344564883612 798:4.568344564883612 799:4.568344564883612 802:4.5778128575066495 805:4.5778128575066495 809:4.587329923848186 812:11.891188040497529 825:4.625895740834412 827:11.990030059000407 829:4.635664102556853 834:4.645484261690421 845:4.665282106078437 849:4.675260878690025 851:12.070972067102149 866:12.153650603781962 875:4.736287038069711 876:4.736287038069711 878:4.746655807189082 882:4.757082699161659 892:4.7781133899743535 893:4.7781133899743535 904:40.04127396443765 913:4.83175279340104 915:21.018929442130503 924:4.842668314032315 928:12.435285815847747 940:4.875803034003291 946:4.886979815598724 948:4.886979815598724 961:4.909535807246521 962:4.920916603064437 964:21.329506767010024 982:4.955480007423684 984:21.40081369659353 993:4.978881600113897 1015:12.787979038163241 1018:5.038695186681258 1024:21.695024819005997 1027:5.050889903535083 1029:12.837526865161497 1032:5.0631642328380995 1039:5.0755191891965294 1041:97.37973167741708 1042:12.887715690391097 1044:5.0755191891965294 1046:5.0879558061081775 1047:21.809264595031674 1054:5.100475137491263 1061:5.113078257178699 1071:5.125766260677417 1080:5.138540264908548 1106:5.190519417256302 1117:13.175985215178182 1118:5.21705572625406 1120:42.21054919246222 1122:5.21705572625406 1127:5.21705572625406 1163:13.286346490437897 1166:5.271272734735043 1182:5.312979728604179 1187:5.327088617640406 1202:13.457986035924039 1206:5.370056276147013 1216:88.57275895662933 1234:5.414019203276618 1241:13.607030246825177 1242:5.428902532902217 1244:5.443903305360169 1272:54.61043440300686 1289:23.141131769395077 1293:13.793741719148258 1296:5.5364792731508885 1318:13.92336795569956 1319:13.92336795569956 1355:5.667349315032512 1363:5.667349315032512 1376:23.643948826537574 1381:5.70151692061448 1389:14.196274285234127 1391:23.749856620414622 1404:5.736305642501479 1406:5.736305642501479 1407:14.231765924481111 1414:5.753939901664015 1418:5.753939901664015 1431:5.789702844470297 1446:5.80783762372864 1478:5.88214064140176 1481:5.88214064140176 1487:5.88214064140176 1494:14.566549403055445 1513:5.92039856656678 1517:5.92039856656678 1550:24.54956952717067 1552:5.979251545277818 1564:5.999276054351317 1583:6.01951096770119 1610:6.060629679512951 1614:14.89020083093484 1661:6.123999994768539 1703:6.189521486783053 1761:6.280488500477754 1766:6.280488500477754 1770:6.280488500477754 1771:15.336291676738666 1786:6.3039145727476775 1810:6.327627526495432 1822:36.621435743368416 1830:6.351634359966335 1880:6.400558965001379 1903:6.450749791875421 1912:6.450749791875421 1929:6.476340530871828 1978:6.5552003321905845 1980:6.5552003321905845 1987:15.893527545625956 1988:6.5552003321905845 # hemorrhage
1:2.735823308605666 2:8.302004668280068 4:9.485831786308195 5:3.322473017774294 7:3.9462267270703903 8:24.802227129733293 9:1.7123316867514708 10:1.8203557851696774 11:0.2061482107304809 12:8.346011127441074 13:5.028558983232353 14:33.84599742306453 15:0.32730910142726755 16:0.36302868909613506 21:0.470873134914186 22:6.3095760689712375 24:0.5369129317683142 25:6.556801885769982 26:6.789657122018746 27:11.250700205806071 28:0.6285697710635949 29:3.246209123598957 31:3.275423758841984 32:3.382778093292833 34:3.390849599190445 36:0.7396115617030178 37:22.628015059738456 39:7.5559834938331765 40:0.794889171716386 41:23.26283620614763 42:0.8324050509821211 43:0.8390677608256454 45:56.18182891756572 46:0.8966386653547402 47:0.915057426172879 48:30.296883210550277 49:4.069375279738258 50:18.710550833957793 51:0.9961164839385181 52:13.354364741594514 53:13.420426408070039 54:8.539448092912892 55:1.05326418264297 58:13.876175291745717 61:4.471112261960913 62:1.1288225937541154 64:25.995194807884864 66:46.64275311298584 67:20.22622398631521 68:32.92167367216607 69:9.288394225744554 71:1.2388145691133012 72:4.765881187975427 73:47.41516985067296 74:14.78981994104275 75:4.864547266136137 76:20.80432955326371 77:1.326760135241202 78:9.705257759622482 79:5.101017712244231 80:1.3961704138507662 87:5.328420680298446 92:10.372043071589282 94:1.5340155789430288 98:1.589589367385165 99:5.559810641695435 100:1.6290713323524275 102:1.6321595342615696 104:1.6445870796642938 105:1.6729942996136693 106:1.6906651998518156 107:52.295937788068656 108:1.7036685865868317 112:1.7451530067735606 120:17.546943620655306 128:1.909914310139538 129:6.287196923123024 131:1.929079474956936 132:1.929079474956936 134:6.321079237058658 136:11.796047532492858 142:1.9942577032339965 144:2.0003355327422043 146:6.513768522255364 147:2.0520222373392354 155:2.12988584326727 156:33.14330077640517 159:2.1704430594532935 162:19.150332130188733 163:2.2098055077715344 164:6.935272429903391 169:6.991783999248425 172:2.2868635894464315 176:113.97434984139404 180:2.3473772409193283 183:7.2777318546078975 185:2.3864656803567685 191:2.432011867829216 192:7.403652739743326 193:13.490430014684216 196:7.46834443674078 212:7.644799643960291 214:13.82538078464071 215:2.562454313021135 216:2.56541499959057 217:2.56541499959057 218:2.580302836344322 221:7.758909027460775 222:2.601385619661927 230:2.6381964708981323 232:14.192097816055677 235:2.7015126358765618 237:2.7079848332141454 245:2.734138562680097 252:2.76408013116088 256:2.801447460956094 257:2.801447460956094 260:8.240894523088878 262:37.76485180437031 266:37.880929047280034 270:2.8645164930831375 272:8.337971191314022 273:2.886094360208987 278:2.904296064858847 279:14.983140072107199 283:2.9227022429414595 287:2.9413170938331716 290:15.162964796647769 294:8.596734626516891 296:3.0101266732337004 297:8.637596588418663 298:3.014034669708229 299:8.645824161864583 301:15.348713298049908 303:8.65407031428132 305:3.0496267878968095 317:3.085996403805481 322:8.823022575129327 323:3.114841570072489 327:3.135753556836664 339:9.027454246979485 341:3.2000961953010356 343:3.204474232749855 347:15.959618576588191 349:16.00184082514165 354:9.129390055209358 356:3.2579129519405567 358:3.2715397183496733 360:3.2715397183496733 361:3.2761063397897727 362:9.195755317520197 366:3.299124932323652 367:3.299124932323652 368:9.26333359149172 377:9.392204002200346 389:16.628372745038195 395:3.444141974676411 400:3.490140014342782 403:9.653346634964548 406:3.5162322024581125 410:3.537391894779318 418:3.5696217352620914 421:9.819288753869534 426:3.613542407674627 429:3.630301264772889 430:17.296547192035796 442:3.664307454353818 445:10.004800213854491 446:17.40383657538141 452:10.076802514641964 463:3.740324598564824 465:3.7463101192663775 472:3.7704570058762434 489:3.8197618417161174 492:3.82602245002822 493:10.32727912272625 495:34.94532456062525 497:3.832305206225783 506:3.8640564472774597 510:10.432322827223159 514:3.8963842627131355 523:3.9160660218998022 524:10.526694209462088 525:3.922675114530976 528:3.9293087435496084 537:3.9493585880988884 539:18.300344741047763 543:18.300344741047763 547:10.623479379326142 548:3.9696355937593304 555:3.983282221866616 557:18.406732325448957 581:4.05311611209031 609:4.125767973688846 614:4.133196552293692 616:10.975413977938793 627:18.993806968640488 629:27.633980875817915 640:11.116263478462193 643:4.216987488631412 652:4.2484421857362396 656:46.879630216113554 662:4.264375871770288 663:4.27239530886591 670:19.31121137504254 673:4.280450203270186 679:11.295789494124143 683:11.329356777147641 694:4.329541267617229 698:11.380266719249871 703:11.397388376276758 711:11.431863215226302 713:4.371482979035385 720:4.379987942641965 745:19.80864586982691 746:28.726924713559622 758:4.4762423393648865 764:4.485248085733882 765:4.494298123067784 769:11.719431832257296 778:4.521718209244402 781:11.775835338023818 788:4.549552393854732 789:4.549552393854732 799:11.852351361848338 806:4.587329923848186 825:4.625895740834412 826:4.635664102556853 827:11.990030059000407 839:12.030288484431416 845:4.665282106078437 852:70.77657803255502 864:4.695380907083033 869:60.36315389965803 875:4.736287038069711 894:4.7781133899743535 902:4.7887184834861545 909:4.82090075372407 910:4.82090075372407 911:4.82090075372407 912:12.368446708162748 921:4.83175279340104 924:12.412877460214018 927:4.853648036197711 932:4.864692694254202 942:4.875803034003291 945:21.18943949120765 946:4.886979815598724 954:4.898223811229516 961:4.909535807246521 995:12.690743258137362 997:12.690743258137362 1003:5.002578852463795 1006:5.002578852463795 1020:5.038695186681258 1027:5.050889903535083 1029:5.050889903535083 1040:5.0755191891965294 1050:12.913055622168395 1066:12.990083157748423 1067:5.125766260677417 1068:5.125766260677417 1069:21.92576723766981 1073:5.125766260677417 1084:5.138540264908548 1144:5.243969962086885 1153:5.257572100984965 1157:5.271272734735043 1173:149.80636147032402 1177:13.371220812462154 1211:5.370056276147013 1222:13.546727160698303 1223:5.399251537188538 1249:22.904914006187497 1256:13.668280244483007 1275:13.761996338586464 1286:5.520734063082179 1297:5.5364792731508885 1334:5.617216142187349 1347:5.63378149781688 1361:23.591697874295313 1379:5.70151692061448 1383:5.70151692061448 1384:5.70151692061448 1385:5.718832264542907 1388:14.196274285234127 1392:5.718832264542907 1394:5.718832264542907 1403:5.736305642501479 1410:14.231765924481111 1412:5.736305642501479 1422:5.771737967067553 1431:5.789702844470297 1451:5.8261454801118635 1454:5.8261454801118635 1469:14.451747664582584 1471:34.53139756415018 1476:14.4896426312902 1498:57.183184502022485 1499:5.901174416164385 1503:14.566549403055445 1509:5.901174416164385 1529:5.939816863427148 1534:5.939816863427148 1545:5.959433189263118 1577:6.01951096770119 1580:6.01951096770119 1592:6.039960668585691 1602:14.84825482347165 1615:6.060629679512951 1649:15.018794958544515 1658:6.123999994768539 1663:6.145594447939532 1694:15.106923141329936 1713:6.189521486783053 1721:15.197072034610054 1742:6.2344702351102885 1745:6.257342559844993 1752:6.257342559844993 1776:6.280488500477754 1788:6.3039145727476775 1798:15.383814716745869 1802:25.61902354899483 1866:15.529925957624414 1871:6.400558965001379 1889:15.579859724220265 1890:6.400558965001379 1940:6.476340530871828 1954:15.78617430960428 1973:15.839485597655381 1980:6.5552003321905845 1994:6.5552003321905845 # sense
1:78.78592390645251 3:3.2722702959534735 4:6.158463566806504 5:22.059459413972952 6:14.736620086908257 7:1.5019841868564738 8:1.6421575246944708 9:4.3720592949607955 10:36.71186408770564 12:2.002227589786521 13:2.124265079130828 15:5.507215095238781 16:0.36868788810995917 17:5.720801207249562 18:0.383940591321648 19:19.040051868785632 20:0.4260607962532829 21:0.4771199462066223 23:0.5247455974917736 24:3.005951674057056 25:10.823599074236503 26:0.6091084877461415 27:3.249518687546087 29:21.53351209390185 30:6.954748580858063 31:16.30657129268575 32:0.6907310994193633 34:3.4096270399100996 35:7.229379778090854 41:3.784477427789076 42:0.8400302366845797 43:35.6633166528459 46:3.945383310600118 47:0.9229183073616544 48:0.9475752075867969 49:4.088969871016126 50:0.9945190919084455 52:1.008616088874512 53:31.0862117466398 54:1.039261186263068 55:1.0614753549297364 57:1.0775116212564513 59:4.45795459526571 60:1.1212133188796198 61:14.026845233513292 62:8.9428072372249 68:4.721176479984461 69:1.2385411279376555 70:1.240755871717963 75:1.2964364013437375 79:21.374467664761806 80:9.927195047737737 81:1.4192275688336995 83:1.4335514492607622 84:5.234788756982013 85:1.4546959320994672 86:5.26834620650405 88:1.499506337347504 90:1.531734469631494 94:1.5431435256451358 98:5.577272755570026 100:1.6383403587009742 105:16.744088487579898 109:16.9975212723164 110:1.7411457917929205 111:5.922644265857271 114:23.619088254869787 118:1.8185363308646219 120:1.863528920999649 122:11.57074437807244 123:1.8763970471124964 130:39.096602621794894 134:17.95659999244424 138:6.389540538653218 139:11.882224953765453 140:6.406860340607671 145:6.49481457151864 148:2.0681461664813225 150:6.626535506410682 153:6.744315962740981 156:12.52733966968993 157:6.836613832297529 159:92.73421611567525 160:12.664575354407054 165:2.229174499713973 175:2.3193063431301293 176:2.33444633281755 178:26.936926900893425 183:7.29944907387138 185:7.327684601290388 187:2.4098327114223803 190:2.4313015517128775 193:2.4585664961780487 198:60.51717701830872 199:2.491933388583742 212:2.555032773136476 213:13.849349912399997 215:7.704297872559212 217:2.5756564227662833 218:2.590555287114448 219:2.6025768062677472 222:2.6116535093694244 223:2.6146907178364276 225:2.6207827163469335 228:2.645388105866018 229:2.648490827287613 230:14.14435228374911 231:2.6703813261730915 232:14.225733760206387 233:2.6798560083302174 234:21.255269304197704 236:2.7150861330416407 238:8.020671252653065 240:8.027568995888181 242:2.7346347220434657 243:8.04834204592984 245:2.744499087508237 248:2.771103804454084 249:14.54193813899975 256:8.211715081330189 257:2.8118520991551637 258:2.818744367785028 265:8.314906247201604 267:2.8642713643302646 272:2.8821262289796756 273:2.8965519359440854 278:8.428831926042054 281:8.444295880487838 287:2.9518077563132405 289:2.9706466388339092 290:8.554425037396319 293:22.650320198834088 299:3.0284866742753245 301:22.78461029360788 303:8.676235269849887 314:3.0884133538780985 322:8.845231648519125 323:3.1254292893728755 326:3.1463523058443132 327:3.1463523058443132 338:3.2063591003385734 340:3.2107280333890453 347:3.2239029113491378 349:3.2371810548108395 352:23.72003257468724 357:9.189459879030824 360:9.198966983048722 367:3.309805301758891 376:3.37598926836808 382:9.465341029951393 385:3.419924786271807 386:9.506481462251042 389:3.4348226068263576 393:3.4498501520760776 396:3.4599416268062746 398:33.084990267009196 399:3.4751901054182053 400:3.500906419718496 405:3.5165212292136183 408:9.708355908058422 409:3.537561705532674 410:3.548178155081475 414:3.5642251622674337 417:3.5750058203351545 418:3.580421232493832 438:3.652391744425603 439:9.991770917224095 440:25.4979465121073 442:3.6751444561214415 444:3.6751444561214415 457:10.123598048252614 460:3.739275358990254 473:3.7813337192955587 485:3.818196435038851 488:10.336874170985457 496:26.2298205251565 498:10.362777601942913 502:10.40196907693567 507:3.874966253977205 508:10.428324491201295 511:3.8942991105868034 513:3.900790256136446 515:3.913843808665932 522:3.9269934786775624 523:3.9269934786775624 529:3.940240613275179 530:3.9469011579558426 543:3.9670328047335524 557:4.00109640772905 558:4.00109640772905 563:4.021849278863785 566:10.731038669499295 573:4.042844565508508 580:10.803343994225276 586:18.659853057379184 588:4.071224779196074 619:4.1666695496597255 629:4.189429036981747 634:4.212477698402127 644:27.87372075629457 646:11.170933138527595 647:4.2358226155095124 648:4.243671350757866 655:11.235798119278087 658:19.29559563982609 666:11.285180176367659 672:4.291487976975556 679:11.318459652273456 689:4.340592279916999 694:159.34946494358252 707:4.365648330582803 713:4.382545023394718 717:11.471907781541972 725:11.524454974549348 730:4.416813227375207 741:4.442941173668745 750:4.4694461783882895 756:4.487330860917067 772:4.523630103301071 779:11.7985650704997 789:4.560658567063201 796:4.579455150830819 807:4.598444922944567 825:4.637019566057613 835:12.032862882846553 844:4.676414757065404 850:4.686395736375136 857:70.9550770271335 859:29.789235532986073 872:4.737121660562137 874:4.747435134587189 880:12.239622133884522 883:12.260920850582787 890:4.789270312565339 891:12.303874035807796 894:4.789270312565339 895:4.799877612801809 898:12.325531115683948 909:4.832066502425076 922:4.842920749038426 927:4.86482040470765 930:4.86482040470765 933:4.875867269104696 939:4.886979815598828 950:30.624900734605298 963:4.932102210857627 964:4.943554827659038 966:12.618703590434384 980:4.955077887853564 983:4.966672234892803 993:31.005171739687146 1001:5.001891664718785 1015:5.037784554177811 1030:5.074376319460104 1031:5.074376319460104 1046:5.099172306103919 1048:85.86213520015218 1075:5.149765591077322 1087:5.162628941954385 1091:13.065152372357648 1102:5.188621733828196 1108:22.159773384641902 1123:5.228294291854743 1131:5.241705723034192 1138:5.241705723034192 1144:5.255212941321095 1151:5.268817286636472 1155:13.281334498823249 1178:5.324233740957311 1185:5.338344836624838 1191:13.451735461029806 1213:5.395862840415903 1257:65.81836619396435 1259:5.470299420102649 1264:5.485542790399506 1274:33.11429631738439 1282:5.51640058815489 1299:13.848662354405864 1320:44.173622907506 1340:5.645081849935505 1347:5.645081849935505 1349:14.080371941742222 1350:5.661794281617383 1363:5.678654080518313 1369:55.89761803218388 1395:67.72216381372583 1403:5.747619234750312 1409:34.13133583572832 1412:34.13133583572832 1433:5.801023057017489 1457:14.437168156311182 1458:5.837470106070346 1480:14.550866689784245 1486:5.893471887494251 1501:5.912507868772504 1518:5.931734226095026 1531:5.9511547294750935 1534:5.9511547294750935 1535:5.9511547294750935 1544:5.970773262035153 1551:46.21929978132305 1562:6.010620540779057 1567:6.010620540779057 1568:6.010620540779057 1579:6.030857660658291 1604:14.871231695688618 1635:6.113999967088445 1636:6.113999967088445 1657:35.72928309170424 1689:15.12991325378273 1692:6.178795256180595 1704:6.2008858336761286 1719:6.223231789866222 1720:6.223231789866222 1728:25.298347722592545 1732:15.265930104060361 1746:15.312334589729133 1749:6.268713527003773 1760:6.291861674799483 1765:15.359292822955737 1770:6.291861674799483 1773:15.359292822955737 1791:25.580927088167655 1830:6.363014154381146 1834:15.50362510363067 1838:15.552935930896698 1848:6.387324330986328 1864:6.387324330986328 1866:15.552935930896698 1889:6.411943172959493 1905:26.03173544526159 1941:15.75659312249617 1960:15.809195316952254 1964:6.539951742822798 1968:15.862508811785064 1985:6.566597780833482 1995:6.566597780833482 # horse
1:57.338081876656666 3:0.023625155704053 4:3.300073436285367 5:22.059459413972952 6:102.47907386814013 7:0.09002293013113942 8:4.221558234381598 9:0.1422330859341162 10:1.8360966158521452 11:0.21065469552870328 12:16.911907241247587 13:22.28620479738172 15:13.642649872061867 18:0.383940591321648 19:24.249244396754847 20:9.975224724377007 22:25.63276861198617 23:2.9540190749526483 24:6.527506924131435 26:21.253190651603504 27:0.6332186696146699 29:16.22250676207752 30:6.954748580858063 31:46.00682365754949 34:0.6938186102417925 36:40.8816825189159 38:3.6342073390896443 39:0.7904496460319601 40:0.8023998233468645 41:7.78823637741762 42:0.8400302366845797 43:12.521530172774982 44:12.596257496738906 45:3.8484890253331256 46:3.945383310600118 47:12.938795875067886 49:8.274672317282263 50:0.9945190919084455 51:4.190308913659009 53:176.20153758833905 55:4.3289494083498035 60:4.472116868987723 61:19.659645293743093 62:1.1372056290979113 63:1.1626894802251149 68:1.2264387631995985 70:1.240755871717963 71:4.770417746451245 79:41.60435914643272 80:1.4050735356689785 84:5.234788756982013 85:1.4546959320994672 86:5.26834620650405 87:1.4981240341462134 88:50.071710703126435 91:16.033071212442263 97:5.540326982563573 100:22.83628023660719 103:1.650755586747418 104:1.6538781505463138 106:5.8046248239933815 107:1.709773845995133 108:1.7130412243455078 110:305.8085204218685 111:1.7528939427525183 112:17.084001497176637 122:11.57074437807244 124:1.885662931395364 126:1.9119435662423494 127:1.9157390265809344 129:1.9271880677125122 130:1.934873459943142 132:17.938801427178568 134:6.342364253826417 136:17.992326819350044 138:1.9640764643844155 139:1.966045156568791 144:2.0100675462853 147:2.0618093754251197 150:2.072386284239745 159:33.36777526208075 163:6.946667655779277 171:2.255406938275535 179:19.798364070327747 182:13.208038486835598 184:2.3965659554794887 187:13.363708777164016 190:2.4313015517128775 191:13.469987794532297 193:13.52390495612962 199:13.63334392556519 202:7.568177750812352 208:158.59037149828134 213:44.08153720422913 214:7.679157443742711 215:13.897442353186866 218:7.742344832127097 225:7.80667368842926 228:2.645388105866018 230:2.648490827287613 235:2.7118511043820788 237:21.42335931060255 240:8.027568995888181 242:2.7346347220434657 245:14.455852710359567 246:2.754424385643548 247:8.111391111638119 256:21.83068147936122 258:8.226277542703889 260:8.262942572537272 266:8.322390904309188 267:8.322390904309188 280:22.3086411755614 281:2.922106782911288 287:15.124159309101026 291:8.59457826154447 298:22.75081608639886 300:3.0284866742753245 308:3.0722211261667094 313:3.0884133538780985 317:3.096568682304525 321:3.1088766884721153 325:8.888726877770571 326:8.915073465635164 327:15.746592977292773 331:23.36488342111132 337:3.2020014248285253 340:15.951663406688484 353:3.2595448629180863 359:23.855126762800637 362:23.894164819901178 372:9.354498660292196 375:3.3711761379047 379:16.55310236246803 380:3.405154625735149 389:9.5168380632376 392:3.4498501520760776 393:3.4498501520760776 397:3.4599416268062746 401:3.506095766117921 402:16.903998213098323 405:33.30510162739135 409:3.537561705532674 411:17.07089082526648 421:17.156193724239074 425:3.6188065280171133 427:25.30763490327345 439:3.6637312580577817 440:10.003565819717629 446:3.6808789685302914 456:3.721552405702136 460:3.739275358990254 464:3.751190280543945 475:10.247587770702571 479:10.272883159740871 486:10.323988827907014 488:3.83065620492289 507:3.874966253977205 508:18.04669873333747 511:3.8942991105868034 530:10.576657644786335 538:3.9670328047335524 541:10.61814182853628 545:3.9737939521656673 547:3.980580700973806 555:3.9942317416632647 558:26.89239319690614 561:4.00798742400537 566:45.39767126275649 567:4.02882050830123 569:10.745389988987489 578:10.803343994225276 582:4.064087695151006 591:10.84739723563402 597:36.38842700005772 599:10.921973109765004 603:4.121991010212968 612:4.144192404802262 613:4.144192404802262 631:4.1970794491860115 639:4.220226062713591 640:4.220226062713591 644:4.2358226155095124 654:37.22431285020487 657:11.252187987983811 675:4.299580835166981 681:4.315875045554477 688:4.340592279916999 690:4.340592279916999 694:19.498132074201227 698:4.348906213490862 700:4.348906213490862 709:11.45455102500886 712:4.3740771844928465 714:4.382545023394718 717:4.382545023394718 722:4.391052193421315 748:28.80983547651666 760:4.487330860917067 763:4.496338813734605 774:29.071970680536353 777:4.532817762862337 781:11.7985650704997 783:4.5420514293512335 789:4.560658567063201 798:4.579455150830819 802:4.588925650128231 838:20.508159401974634 843:29.706225597696342 847:20.53886641811657 857:39.50551674360236 859:4.696430687950322 861:12.13485695398232 863:49.7103903263715 876:4.747435134587189 879:4.757806110220836 880:12.239622133884522 886:20.8551314965237 888:12.282337719532297 930:4.86482040470765 946:4.898158803941545 948:4.898158803941545 969:4.943554827659038 972:84.38484729320393 986:12.665845382182468 1001:12.737651309832275 1002:12.737651309832275 1007:5.0137799059976516 1054:41.6637933326254 1070:21.960314301965152 1076:13.0389555898626 1088:22.039288775422786 1098:5.1755805943743916 1099:5.188621733828196 1104:13.118081699354116 1122:5.228294291854743 1123:13.198851753426451 1132:5.241705723034192 1144:5.255212941321095 1147:22.366226280310414 1157:64.44310067385773 1158:5.282520127208931 1175:5.324233740957311 1176:5.324233740957311 1178:32.3854830832732 1217:13.569622385289037 1257:22.9860074181373 1258:5.470299420102649 1277:5.51640058815489 1299:5.547766385024638 1306:13.880934531135232 1312:5.579656770559842 1355:14.114623263718267 1361:5.678654080518313 1366:33.91719850421114 1376:14.149177077041289 1385:14.219213643154719 1399:14.219213643154719 1414:5.765255700609382 1421:5.765255700609382 1439:5.819160042778562 1456:34.50162995687248 1513:34.89009186425443 1529:14.667960324951835 1540:5.970773262035153 1551:5.990593824776651 1560:14.788655937990981 1640:6.113999967088445 1642:24.963057429008025 1646:24.963057429008025 1674:6.1569543813343985 1774:6.291861674799483 1783:59.775688088123374 1846:6.387324330986328 1856:6.387324330986328 1862:6.387324330986328 1863:6.387324330986328 1871:6.411943172959493 1921:6.462138413385577 1922:37.07681343254026 1976:6.539951742822798 1981:15.916552966540197 # fungus
1:10.484539593749975 2:5.2632460440990805 3:3.2722702959534735 4:13.325551128447453 5:3.347626590149667 6:1.4601668330084503 7:3.972656737309726 8:0.12149722638357753 9:15.831388646917178 10:67.06522864644162 11:8.345236081514045 12:32.22879541091408 14:2.2922322163376703 15:13.642649872061867 18:2.5473977426137586 19:2.567952234623723 20:0.4260607962532829 21:2.8198843257041304 22:15.137682385356534 26:0.6091084877461415 27:52.401569119889956 29:3.2647839800437257 31:0.6499489103126652 32:7.171546004659749 34:7.184626023022458 36:61.40512998447963 37:0.7670506394690563 38:3.6342073390896443 40:7.63561742553583 42:55.897513597745196 45:3.8484890253331256 46:3.945383310600118 48:18.446527187530283 49:0.9626859796407284 51:51.25016911231155 52:13.397536835241858 54:24.988501041653468 55:1.0614753549297364 56:4.349304551607873 58:25.54342839450215 60:8.88258504276694 62:1.1372056290979113 63:1.1626894802251149 64:1.1740986516861744 65:20.122105418279475 67:1.2253451091057015 68:9.275581355322684 69:26.564474935413322 72:9.37782614281876 73:9.461145702099287 76:4.931339734559808 77:1.3355398341558522 78:1.352539108084149 79:9.904226056152869 80:5.136208009869397 81:1.4192275688336995 82:1.4322421768079832 83:1.4335514492607622 84:1.4480483530910382 85:5.249997991809351 88:5.352253588891734 90:5.4255179440825225 92:1.538852873959663 93:10.414600087955863 97:5.540326982563573 100:1.6383403587009742 101:5.669788809698715 103:1.650755586747418 105:16.744088487579898 111:1.7528939427525183 113:53.016685333240126 114:1.7698589756451164 116:17.243918304214183 120:1.863528920999649 124:17.694044371916632 127:6.283261624873638 130:1.934873459943142 136:1.9503724820589676 137:6.376608723702592 139:1.966045156568791 143:81.22087383146547 147:2.0618093754251197 148:2.0681461664813225 150:32.62405783766117 152:2.0959328833882185 154:2.1397523637661533 157:6.836613832297529 158:6.856364385342754 160:2.1987593558372143 165:6.967059389869343 166:2.2315402169713363 177:2.3446246106732143 179:2.3497395342853187 181:7.243651012561657 188:7.373338950084168 196:51.77423051362897 199:7.531943629638356 204:2.511734476451697 215:13.897442353186866 216:2.5756564227662833 224:2.617733780000418 227:2.6361162139810004 229:2.648490827287613 231:21.213822893729883 232:2.6735332924115074 238:8.020671252653065 242:8.04834204592984 244:2.7412042285207723 249:2.771103804454084 257:21.83068147936122 260:2.836104224134449 266:14.842645273585285 268:2.867826745749896 273:8.390457726963108 274:2.8965519359440854 275:2.9001783220298103 283:2.9331818761101296 289:2.9706466388339092 290:2.974440366066199 291:8.59457826154447 295:3.020657040288972 296:3.020657040288972 297:3.024567242596844 313:3.0884133538780985 322:8.845231648519125 325:39.71023701828121 332:39.95710485435517 334:3.1889954083297947 336:3.1976549524254607 339:3.2107280333890453 340:3.2107280333890453 347:3.2239029113491378 349:9.104979112165674 350:9.114270985648735 359:9.198966983048722 360:3.282206852048293 363:3.29135679061293 365:3.3005561089699875 366:9.256528552936219 374:3.3663764653067356 383:69.7026852940546 387:9.506481462251042 395:3.4548885253209827 404:9.675745424284122 408:70.83799677627279 410:9.752284285864192 412:3.5642251622674337 413:3.5642251622674337 414:3.5642251622674337 420:25.167907888247882 423:3.6022523845208587 425:9.898723531976131 432:3.646749342078858 439:230.36808639201146 446:10.02726739327137 450:3.6981955348644235 473:17.753356777151968 492:3.8369190192687475 493:3.8369190192687475 506:3.874966253977205 511:106.38464185125287 516:3.913843808665932 523:10.535622987761752 527:3.940240613275179 534:10.59043528668601 537:18.313562305810706 548:3.980580700973806 553:3.9942317416632647 570:27.00851758109888 580:10.803343994225276 581:4.064087695151006 582:4.064087695151006 585:4.071224779196074 587:27.186013405266806 595:36.38842700005772 598:10.891967042654686 599:18.795237513335284 604:4.121991010212968 605:4.121991010212968 606:66.16544977573335 609:10.967430609445698 641:11.154887658826762 646:11.170933138527595 650:4.251554096404562 663:19.320530727814532 664:11.268648474611004 673:4.291487976975556 678:4.299580835166981 680:11.318459652273456 682:11.352031348291524 684:4.332315989583771 691:4.340592279916999 698:4.348906213490862 699:4.348906213490862 714:4.382545023394718 719:4.391052193421315 727:4.408185937103194 728:4.408185937103194 737:11.577732705399335 764:19.981336335015477 768:20.037581345409468 770:11.742154944962039 772:4.523630103301071 773:4.523630103301071 781:29.14850486086593 788:4.560658567063201 791:4.560658567063201 793:11.836637119832956 799:4.579455150830819 810:29.38269238537285 817:11.953168160654613 824:4.637019566057613 828:4.646790134066397 832:12.032862882846553 835:12.032862882846553 839:4.666487193992578 842:4.676414757065404 844:4.676414757065404 849:60.07261508283509 854:4.696430687950322 871:4.737121660562137 875:12.218440295105838 881:4.757806110220836 882:4.768235208911598 883:4.768235208911598 893:39.9886929710263 894:20.887717592635198 898:30.217972520334406 900:30.217972520334406 901:4.799877612801809 913:4.842920749038426 930:4.86482040470765 942:12.503300640599015 949:30.624900734605298 971:12.618703590434384 986:4.966672234892803 1014:5.037784554177811 1020:5.049902860139786 1030:12.885380192556832 1038:5.086733482604679 1040:5.086733482604679 1052:5.111693843673893 1061:5.124299170155487 1071:13.012934249582468 1094:13.091526943851248 1120:5.228294291854743 1131:5.241705723034192 1137:5.241705723034192 1141:13.253645530367285 1144:5.255212941321095 1165:13.309221855147428 1188:13.422812562148962 1198:32.561479598930305 1215:5.395862840415903 1216:32.6810281129399 1239:13.629929884304048 1289:5.5320189684922765 1303:13.848662354405864 1311:5.563644935774204 1314:5.579656770559842 1315:13.913475479079464 1329:33.57269837936407 1330:13.979381647548433 1350:5.661794281617383 1352:44.515529854390245 1356:23.62632658472832 1360:14.114623263718267 1361:5.678654080518313 1374:33.91719850421114 1407:5.747619234750312 1408:5.747619234750312 1410:5.747619234750312 1427:5.783055972511072 1442:14.399989889305388 1459:5.855956512251862 1466:14.474702469196828 1475:34.654736225911755 1481:34.73241373282876 1497:14.58951082800585 1500:14.58951082800585 1538:5.9511547294750935 1567:14.788655937990981 1585:14.82972676783747 1589:6.030857660658291 1602:6.0513095684776514 1608:6.071980786140976 1617:14.95558089404353 1677:6.1569543813343985 1687:35.9083326049419 1707:6.2008858336761286 1717:6.223231789866222 1726:36.09151755275757 1733:15.265930104060361 1758:15.359292822955737 1765:15.359292822955737 1771:6.291861674799483 1785:6.315289953429042 1789:15.406818069924096 1834:48.1511987432672 1840:15.552935930896698 1849:15.552935930896698 1856:15.552935930896698 1861:6.387324330986328 1908:6.462138413385577 1987:15.916552966540197 # swelling
2:97.8549412565212 3:13.319801513462776 5:6.265275981415778 7:1.5168534389977475 9:7.747448634874846 10:26.04389415979906 11:16.911401776048454 12:2.0185390322318324 14:2.3092211434222016 15:0.3382458367449313 16:5.721978588787467 17:2.5354916888476495 19:2.585504441002821 20:6.007255745322944 22:2.909413171142604 24:3.0242698423056273 31:0.6570048450852466 32:22.076964748140227 34:7.215303442662901 40:7.666656025188816 42:49.02125514449767 46:18.20479257617977 47:12.982019089898396 48:65.09645607610838 49:4.108699673598871 55:4.348923760342823 59:4.4780523352863355 60:14.029497561666252 64:1.1826282245745878 66:4.705700552722751 68:4.741510000111131 69:165.1598822985555 70:26.649451770140573 71:4.790793137169715 76:71.10253653313663 77:1.3443867448641924 78:5.035641176840918 80:1.4140438690170891 81:5.189416656513787 82:15.58839254123708 83:5.222299030568375 84:1.4570914208833659 86:5.289109490453746 87:50.16082822036983 94:1.5523386841242606 97:1.5916901409517248 98:5.598247649604272 99:1.609580511351093 107:11.036194015259955 108:5.854870239366778 111:45.18848762408539 112:5.947592411613411 116:1.798311673555935 117:45.69971177548259 120:1.8731605771165056 121:6.193465207018999 134:24.686987776542278 136:6.380872072229187 138:11.908756862724607 139:6.41530886039339 142:6.498528721129617 144:2.0198667722706998 146:18.40457490001914 149:2.0801278318819305 157:6.858272203033905 158:6.878031576622043 160:2.208750422403474 163:2.229760121600045 165:12.79936584306783 170:2.2606424413726938 176:7.215992465459046 180:2.367578843400353 184:13.353651836109469 188:13.423732980598773 189:7.412501042967472 191:7.447319428426485 192:7.447319428426485 197:7.523959150391587 201:7.590131632574333 216:79.76981253607111 227:7.861327171483195 236:2.7254940200815914 237:8.035892796485417 240:2.735245126780451 243:8.070459138576245 246:21.626513427124628 248:54.53588929882431 249:82.17804786025798 251:8.154798868059508 260:2.84659151544932 273:8.412678487642541 300:8.690284875669478 301:136.7365629434411 303:3.043019572598638 306:3.082847382393855 309:3.082847382393855 320:3.119522797588806 328:8.955109736367426 337:3.212696064062589 339:9.072109079806967 353:9.174093419668887 373:24.259874719512947 374:9.396877254570406 375:3.3819523994321434 380:3.4159463293378725 385:24.487602909234422 404:70.79210234760049 408:3.537854287784702 435:9.979196202060749 474:3.792277646421047 475:17.806862633028437 479:3.810619816385685 507:3.8859432748194895 516:18.202789187672888 522:3.937988149619282 547:10.668760751872203 551:10.68279572435704 557:10.711022444344062 558:18.475487681291558 571:10.7825217188074 580:10.826076557119269 586:4.082265782388282 587:18.694354805873783 593:10.899795909749885 614:11.005463590039714 620:4.177739235260375 646:11.193718653906203 647:11.193718653906203 651:4.270567295928022 658:11.27498453526462 663:19.35509425457974 671:4.302592964563571 675:11.324586864723596 676:4.310688029150987 699:28.3915402054312 702:28.42632646201613 736:11.582727326814934 741:4.454085876941363 766:4.516551206116495 770:29.080439369631513 775:11.783726983985035 778:4.543984530632782 795:20.244276622099573 800:39.00381291170456 801:29.389647629310325 808:11.936809197022297 810:11.936809197022297 824:49.34470273083385 827:12.035673280540188 829:4.657983379555649 849:4.69759780764784 864:12.157759411022369 869:4.748334764772394 883:117.73687283749655 898:12.348453431554349 927:21.155736605545595 931:12.503565098060253 941:95.50260639686275 954:4.920653414650866 960:12.595075339050673 967:12.641654591740624 983:953.7622094913335 996:12.736527698175303 1030:12.90835546593488 1039:12.933535435631041 1053:21.917132335990807 1073:13.035920555907792 1086:5.173923688813989 1092:13.088143091881577 1096:31.818383330686935 1111:13.167816421517061 1122:32.03607053937849 1124:22.27625479460822 1127:32.03607053937849 1160:5.293834733797011 1190:5.363887360930663 1207:5.392649168061951 1211:13.533259341587295 1212:13.533259341587295 1216:5.407195099880822 1230:5.4366253348579905 1232:126.147829688689 1247:5.466518263543463 1284:33.22482247585377 1305:33.41962929614062 1315:5.591015509934171 1326:14.002440773266779 1329:14.002440773266779 1352:14.10343768750008 1361:14.137691216160711 1376:5.707037996002768 1411:14.2777842682982 1420:34.250700181084234 1422:14.34975636838174 1427:14.34975636838174 1494:5.923908535589867 1507:14.612607467569937 1509:14.612607467569937 1526:14.651638335033038 1528:14.651638335033038 1537:5.962559809736878 1549:35.179358255087685 1575:14.852836647952447 1621:6.104296507481405 1637:15.021563146473758 1645:6.125422701428369 1646:35.68796968071265 1670:58.853892639136184 1688:47.253777062234995 1716:15.24319630156562 1729:15.289062051821091 1743:6.2572749705625235 1764:25.54391212792623 1787:72.10313027982274 1830:6.374461163056308 1874:15.626019299579918 1907:6.473594249164873 1918:6.473594249164873 1934:6.4991894017229885 1936:15.779747137943493 1962:15.885667241000817 1999:15.939713602542747 # ventilation
1:73.49792563582075 2:85.063283909167 3:36.678047157187876 4:9.583466047666544 5:71.77234411717984 6:102.73010240226124 7:3.999290754147834 10:4.588667116821826 11:0.21522838722111307 12:0.2199454234530651 13:5.085101234955568 14:115.2209532619942 15:23.550962728732095 16:2.5186933232095132 17:5.7500213558794355 18:0.38975721992592316 20:0.4321128998363288 21:2.83789431286578 22:43.6729759614337 23:2.9722535889858204 25:15.632407201454354 27:3.268206735266948 34:11.694496524204329 37:12.117200504457783 42:12.527463892957536 43:23.45350740946767 44:12.639304486954678 45:23.614444054358557 46:23.943752858870337 47:0.9308463991306543 52:13.440982555602826 53:66.33994852142555 57:1.0858274601796778 59:32.05551745055204 60:60.38324881354352 62:1.1456558756000554 63:4.5909410636296615 64:1.1826282245745878 66:110.5896631113902 71:1.2561061989168343 73:14.820094945247305 74:4.88640935251962 75:27.077907329930873 77:9.707971732241155 81:15.524786678511528 86:10.16641460154293 90:22.248535769137746 91:1.5423346247374325 93:1.5509046215980569 96:1.572589655287507 98:43.69124982658215 100:1.6476765967824953 102:5.694303163800714 105:5.786111041489131 107:16.918270363144288 111:1.762386702840101 112:45.20471461044175 120:1.8731605771165056 121:6.193465207018999 122:38.68023978323879 127:80.020976283163 133:1.952325724942224 139:6.41530886039339 140:6.4283136436454535 141:18.1729293091281 142:6.498528721129617 145:99.42688111633079 150:2.0822516601323753 152:12.353872731982621 154:6.794825560448646 157:25.98715399289304 159:2.190322697461894 161:6.9379972479322864 164:2.2344696825030974 167:19.314772138726497 175:85.68126407892807 177:19.820981547240226 179:19.843786992510786 191:2.4523546140182337 194:2.4770657720995617 200:7.571961580373344 207:2.550748317907317 210:61.318109706906135 213:28.16962665799294 214:20.778997590390475 219:7.789961685342642 225:21.04216426543694 226:7.8352107568733835 227:2.6464689609563146 229:7.88763581741493 233:2.6902396336424963 235:37.01456073251079 240:2.735245126780451 247:2.7748522674813696 249:8.147694639645783 255:14.696439239488528 258:21.90639998739269 259:21.966658984597856 265:8.337104950690847 272:22.181401356947724 278:22.322714848541406 279:2.928969643726803 280:22.354476536826514 281:30.167539432078428 282:2.9400265181474423 285:22.43446386587973 287:22.482861608636753 298:8.682052890757133 303:30.765973611308404 309:8.782080850415038 310:3.090928286868268 313:3.0990484337888797 318:31.156990134628316 322:31.201429529660587 336:15.944205876891422 353:3.270268179994982 357:58.969737554129736 361:3.2975122324291 365:3.3112992799004384 371:3.362824937284789 392:3.4606617100109496 396:3.4707575970874074 405:3.527361466466332 409:24.986636514225466 415:3.5804694610425556 416:9.819293415072995 417:33.674185169954114 419:3.5967224131177757 421:3.6021738330423116 425:3.629688681642599 427:42.93944759904533 433:9.979196202060749 440:25.544143654533112 451:25.714602754465503 463:3.7621231766193155 476:149.97211145269725 488:26.223327966876294 494:26.24966006283665 498:17.981679431589654 499:26.302593322567244 501:3.86047943643448 545:26.824279265555194 546:3.991593022169836 551:3.998407762834763 564:27.02564456867771 579:4.068015361716494 602:27.44468122173519 603:27.44468122173519 614:4.155255471348961 617:11.036200919317308 618:4.177739235260375 619:4.177739235260375 624:11.082776862055145 653:4.270567295928022 669:4.302592964563571 687:4.351710505912493 688:28.35690785523794 695:11.408714522765724 711:28.496366148890306 715:4.393674281462496 728:4.4193218146446815 731:4.427951311145033 763:20.0159550224051 769:29.080439369631513 778:29.156606311720278 782:126.6328552839013 818:39.153438808183125 848:29.79411811157975 856:12.1371413508032 859:12.1371413508032 882:4.779454932470507 896:12.348453431554349 916:21.08811725735224 927:12.481021711339663 960:4.931969823569237 976:30.9069615404527 991:4.98960037575922 1037:41.59273183805757 1049:41.65729326417573 1050:5.110456019777392 1055:74.54284131380544 1061:31.606543000873646 1065:5.148279714108566 1075:5.161058131334353 1096:31.818383330686935 1106:5.213054936718321 1107:13.167816421517061 1146:5.280129686600615 1155:5.280129686600615 1158:5.293834733797011 1165:5.293834733797011 1171:13.360323208795451 1225:5.421853255676842 1230:32.849045612897875 1238:13.622692227077323 1323:55.34407452332052 1346:23.558013943876464 1358:5.690026060180115 1363:5.690026060180115 1427:14.34975636838174 1429:34.39811032226032 1435:5.812410483557878 1453:45.48434059349147 1454:5.84886194602662 1486:5.90487034759228 1490:132.17468158500793 1497:5.923908535589867 1595:6.062725682595357 1649:35.776003167448785 1676:35.8650248573114 1698:25.264648724959986 1700:15.197859127037743 1709:6.212317395013311 1719:6.234665557957851 1747:6.280151708815738 1770:15.38242918423339 1804:36.61562538603468 1832:6.374461163056308 1876:36.91647295675094 1918:6.473594249164873 1926:73.3749592075247 1965:73.76073194601004 # aids
1:17.4108316534013 2:34.00177943969523 3:3.3228492526876225 4:31.758363330034175 5:42.54781964171558 7:7.212423019966991 9:1.7590445665359342 10:31.416466092641762 11:0.21987007175487727 12:32.42974994969842 13:38.88827853399999 14:2.3263468649643713 15:5.565346914437719 16:9.658738222889955 17:2.5530838649533174 18:0.39564184272955577 19:0.40256905676343696 20:6.036974993580868 23:26.053421479313133 24:3.0427248058646597 25:3.0790154100846228 26:0.6229712863206783 27:27.286237430180265 29:11.411967472381196 31:16.4154311992433 32:7.233085234381944 33:75.17697200875668 34:16.746701583835886 35:0.7189861317741982 37:7.55267242388734 38:3.6727552431349118 39:0.8055984808762421 40:0.817623542939905 41:23.46344652093298 42:12.570728266371917 46:36.50969741961794 48:0.9636315634176084 52:13.484705132438034 54:1.0557801926884043 57:1.0942112962601425 59:8.924120916608702 60:1.1381112984209494 61:4.531499612579034 62:1.1541741190031396 63:19.989602734347834 68:4.761980318175118 69:1.2559327069281616 70:1.2581562655233733 72:14.750634828179866 74:1.3058968236645905 76:1.3341050914312425 77:1.3533016529093826 78:1.3703626368656807 82:1.45034341238989 84:1.4662024868364887 85:1.4728721075233824 86:1.480924170452975 90:5.467401732057566 91:1.5515823511679436 92:5.483575616670278 93:1.5601655739141522 94:1.561601840729031 100:1.6570808329432254 105:5.80734177464346 106:5.846997991248084 107:1.7287127259780768 111:1.7719474611828843 112:5.968920146227744 113:17.229462005958478 119:1.8484471604147996 120:11.599446399257907 123:1.8957592246568498 126:11.764837965920897 129:1.9466693059398594 130:6.368331230876142 134:6.385341512229734 137:6.4196212605820095 139:6.436892348294088 140:6.4499037462587445 143:12.09799169176051 144:2.0297339968467183 148:2.0879360966294644 150:2.0921850344890003 151:2.1071555274862828 155:2.159687828484928 156:2.1776272573665736 157:2.188951777565905 160:2.218809487770631 165:84.5779818641102 168:204.70045877805063 171:19.467553839057835 173:58.82082848123135 182:2.382948499729948 200:27.907918093422964 212:2.5756871677355178 219:2.623301777477648 221:7.824997219955844 222:2.6323917138324187 224:2.638480807058611 227:2.65688970753448 233:2.700691258391025 236:8.05125990418417 243:2.755544963184455 244:45.670707923144754 245:29.255680083655438 258:2.8397648926824703 266:2.8853492382823926 268:2.88890903117015 271:14.956752308037368 282:2.9506391584204517 284:2.961777463852155 290:2.995650586194728 294:371.4525049297308 295:3.0419202005180606 305:8.779268819796318 307:8.804539878966102 308:8.804539878966102 310:15.60411510230106 311:39.50265922079086 317:3.1179156651536464 320:3.130236906833505 332:9.013227187194166 334:15.950984503914302 340:3.232194135816456 342:3.236578791107446 346:3.2453822494820184 350:3.263127295170653 351:3.263127295170653 355:3.281059496680638 367:9.301552463369536 368:9.33068569722309 369:16.37942590404753 372:3.3784245011794996 374:3.387992575563097 382:3.4317197726359296 394:41.92406636055291 396:3.481641567080142 397:3.481641567080142 400:16.939990023494513 402:9.720950231677234 406:3.5487669371905954 407:134.4661089293162 408:3.5487669371905954 410:3.569953103051479 412:3.5860133469640987 413:9.830821719629167 423:3.62407145488396 424:17.259551920805013 431:3.6686037108678007 437:194.42189407263152 439:3.6855988638371198 442:3.697020886584992 454:10.156793310885886 464:3.7731240725348747 470:53.45970791838977 474:10.280420061875953 482:162.11016123813263 486:3.846402132854135 491:17.996622809773196 493:17.996622809773196 501:3.871515631763747 515:26.6193641024831 518:3.9424594744212436 537:10.649803378155099 543:3.989116621690381 544:3.989116621690381 548:10.691605845795555 553:18.48873267446948 554:4.016333208963336 558:4.023202287424976 579:4.079119952020752 584:4.086233288847767 588:4.093374785338173 594:4.122226659474332 612:4.166386537677466 638:4.234711545752056 646:46.891115768352726 647:4.258069701105266 682:11.397787720649944 684:4.354616029003623 685:11.414689140074467 698:4.371215078549485 710:4.396399288046546 715:4.404871539586308 717:4.404871539586308 722:47.869436374601044 725:4.43052569204945 731:4.439157395182132 737:28.793273422414114 751:4.500741843291384 781:38.818097427354886 788:4.583073341503771 792:4.583073341503771 809:4.620877349187662 811:29.47592393861305 812:49.17331750343083 815:4.640072990266368 817:4.640072990266368 829:20.51673889777616 833:93.18255285610581 849:4.708867879459585 875:4.769933756186836 883:12.306889043776149 888:12.328310326169822 893:20.957293773294513 908:4.854600428448592 909:4.854600428448592 913:72.37784986149916 922:4.865459087934561 964:4.96613288464921 976:4.977660357967426 983:4.989259118134293 1003:5.036384441802 1019:97.34711909371035 1028:52.078762167690556 1030:12.931467540364642 1038:5.109364497398005 1040:5.109364497398005 1044:5.109364497398005 1079:5.172418672031186 1080:5.172418672031186 1109:13.190950561729403 1116:22.270224154597972 1159:5.30521734044572 1163:5.30521734044572 1169:5.3190244864627125 1179:5.346944193973008 1194:151.16763867133412 1201:5.389609643651844 1205:5.389609643651844 1210:5.404047221162807 1216:5.418595360030039 1229:113.70226687615269 1269:23.149935242229123 1283:5.539168414055647 1289:5.554791207926393 1291:5.554791207926393 1295:5.570543037796845 1296:5.570543037796845 1300:23.293978564118643 1307:5.586426001889194 1339:5.667884982837068 1348:5.667884982837068 1359:5.701466040167505 1362:33.94069905364637 1365:14.195454196455835 1397:5.752968850308205 1402:5.7704488481571 1420:5.788089727215787 1437:14.446297902493601 1445:5.842007309818607 1448:14.483480583316734 1458:24.18401575545069 1489:14.597192356865987 1490:14.597192356865987 1535:14.714299232554927 1571:24.71566640843924 1590:6.053753475591955 1612:6.094885428028054 1632:6.115785035254776 1675:6.179876677387112 1751:6.29165789062175 1817:6.385976172139029 1830:6.385976172139029 1835:6.385976172139029 1858:25.87208105586638 1882:6.4349140178167925 1885:6.4349140178167925 1928:6.510715444703907 1929:15.803037954438592 1935:26.180356389673236 1945:6.536654596330909 # stenosis
2:5.407137164621238 3:9.678585303658414 4:1.1882578763326976 5:32.18374627955649 7:0.10312724595681882 8:7.65020077063163 9:36.40886242415033 10:12.120180289955261 11:97.00033332071375 12:8.546964768079809 16:24.270193638095932 17:9.781569147684175 19:9.898591099155212 20:10.142287934173552 22:6.460099439308777 23:0.5513109681907014 24:15.690550091051593 29:16.441468453019752 30:7.077913818061628 31:0.6785838370965327 32:22.278651852908745 34:22.30678342151154 36:0.7769528735857432 37:7.615566845903115 39:12.380036833106509 40:3.767291226547021 41:7.914097198581996 42:102.31929390066963 43:3.8797380434264204 46:4.024504157615674 47:4.070427846380496 48:0.979963119739039 49:4.168716350897164 50:1.0273916731808739 55:8.784136685999286 56:4.430108550796423 60:25.91819215318422 64:4.679492360437988 67:4.800759350211213 68:1.2614001622336077 70:9.458244787448287 72:1.2893197493078299 73:78.95161538395071 74:1.323757537535762 76:1.3520715899309614 77:9.806142980165957 81:15.659330138577067 82:1.4687198527628411 91:5.513071869656174 92:1.5760182584503402 93:22.480514541409622 94:1.5803353615932754 96:29.282927048427823 99:5.665388198268742 100:16.71599007853266 101:59.976869923683665 105:5.850220123196976 107:1.7479268130041967 109:1.7744366016297202 120:6.254227396148341 129:6.394901944701504 136:18.174114000315384 141:2.0193795875707017 143:32.469996961483716 146:25.368337027753093 149:12.368790848350464 170:34.12760863872087 172:13.126108942019544 173:50.559865390430595 174:2.3525830290557113 182:2.403569345837533 185:7.415965722600869 186:13.490740499870855 189:43.37312229163485 191:7.513849565408017 192:2.4833807612488408 193:2.499850552738246 197:2.5192887487045494 216:2.6173021770841878 218:21.047954302102408 223:2.656451160170021 228:14.270791390616877 240:2.766899849054663 242:2.7767304159161923 245:2.7866212491425957 248:14.678810953412082 261:2.8889967129958305 263:2.8925225473736518 268:22.25850750908129 270:2.917418262685267 273:124.4250390774272 275:2.942697511400158 283:15.201617035745834 286:8.596660787534939 289:30.606632504425974 301:3.0752433774285124 302:3.0752433774285124 312:3.123231502688782 314:3.1313648850785816 319:3.1518723373766067 334:9.094647725067862 338:98.01907000198547 339:3.2539354510620426 346:3.2671368006625867 375:3.4146923950958126 377:24.48181764198071 381:9.55612784500929 391:9.618063330062155 402:9.766708726040703 409:3.5813691654254134 411:17.20942248242209 413:3.6080767449866964 414:3.6080767449866964 415:3.6134675692809544 418:3.6242992883819425 434:10.047790961020207 435:10.047790961020207 436:3.6907332933296777 454:3.765651078697495 462:10.251701958043267 468:34.84823089784571 469:26.079786626405845 483:3.850045737221285 495:3.881185365275763 496:64.11358222250955 509:3.9321684479645356 514:10.586591862402738 516:3.958216055176122 525:10.640850531253538 541:10.70978464113233 545:4.018245625021738 546:4.025041199007892 551:10.751754512796374 563:4.066362728157651 568:4.073342782839569 569:4.073342782839569 574:4.094446547820034 575:4.094446547820034 576:18.754655737335145 582:18.776839488368722 610:11.074567996616565 621:19.120185309033076 624:4.226518360641251 631:4.241804707631761 639:4.264977797822696 658:4.320222746560716 660:4.320222746560716 675:4.344420825784253 676:11.393823654363658 677:19.51024371656576 691:4.385476398653293 704:4.402159889534982 721:4.4359892664243 724:19.820944111417486 725:28.779320824609385 727:4.453140661539043 731:4.461776777340963 739:4.4879312012869885 747:11.723968773194215 750:4.5144626833463395 757:11.778795365932249 762:4.541381796119289 763:4.541381796119289 790:11.928941849007456 802:20.407948910414316 805:11.986792656453238 816:140.24649134624175 849:12.186154363809138 854:60.4790141759736 869:20.86651300487946 885:4.813525318774577 886:4.824021998208792 909:4.877409569241452 916:4.888272641812263 920:12.50594602887955 923:4.899199194745884 939:4.932367013510734 949:12.61870359043484 952:12.641654591740334 961:4.966132884649127 965:31.000615452565526 975:5.000518043361756 1024:5.107619375630212 1076:5.195346968218838 1087:13.157942541776647 1094:13.184325940095102 1099:13.210889521827669 1102:13.210889521827669 1112:22.30007014612432 1121:13.291686055255944 1124:13.291686055255944 1131:32.23292765225054 1135:22.42309806826171 1139:13.346497485349477 1143:13.346497485349477 1178:22.677136776309034 1207:5.4270505426851186 1209:5.4270505426851186 1267:13.815169039995613 1307:13.973971845067311 1324:5.641659093670807 1340:14.139499365344125 1344:14.139499365344125 1359:14.207722365323836 1410:5.793553676986217 1418:5.811198969655604 1424:24.08763539102687 1453:14.530346699536706 1470:24.311537027820407 1499:5.95852175266565 1504:14.682724678694361 1539:6.016813627057992 1542:14.801021552524203 1557:6.056678559469084 1566:46.559661351171265 1575:24.848585874024447 1579:6.076924506496703 1595:6.0973852412741065 1603:6.0973852412741065 1613:162.2206682225457 1615:6.11806528570418 1637:6.160102120817384 1645:58.79921372948889 1646:15.091746559836322 1665:6.2030741892679835 1691:6.224923890727905 1719:15.31341281622298 1724:6.269378078677238 1736:15.359285186758425 1737:6.291994111569837 1752:6.314877470318593 1775:36.56309518030251 1778:6.338034444777253 1797:25.7217887653819 1833:15.597024322056043 1841:36.95682570643754 1856:15.646343976417302 1863:15.646343976417302 1872:6.458160078609443 1873:26.01852940282064 1908:48.90282327743862 1911:6.5083729732915145 1932:6.533974746211254 1936:15.850036476288617 # sodium
1:43.206184714962184 2:5.407137164621238 3:9.678585303658414 4:3.402321536085175 5:27.175986504617235 6:89.7176234489417 7:29.49972355348882 9:7.866631676868906 10:16.518374418065196 12:4.961497119167204 13:17.639994165259356 15:2.460143486828592 18:5.888161685200881 19:9.898591099155212 21:0.5027872085744252 22:2.964633587370306 23:20.700986100492024 24:0.5703679095983201 25:15.796150862054558 27:3.325098140684219 33:0.7224692221699092 34:34.20213505082658 36:69.2437987052112 38:0.8111842336120768 39:7.712033553986032 41:17.920689492821655 42:3.8628581525023113 44:3.9138072908410892 46:24.147455240097067 49:0.995232507487341 51:1.0371583728306237 54:45.08399070365281 55:1.09500008210576 59:4.53917282733367 60:19.832106866618673 61:9.041426241132482 63:9.167507107693877 65:4.742048120710279 68:4.803337833632149 69:14.761389217542641 71:4.852746581731616 72:14.840007853490814 79:15.55862214800111 80:10.05816763975095 84:5.318572186642805 85:1.4913234881064765 87:1.5350337253503088 88:5.436372053444463 89:1.556065190283587 90:66.63552034835794 91:1.570285012035982 99:5.665388198268742 100:16.71599007853266 103:29.919951756337312 105:5.850220123196976 110:1.779466307241711 111:1.7912761873087015 113:38.025977486488614 116:1.8273400509415418 117:87.59656133183742 120:1.9024667503880717 121:1.904306497044825 124:205.49596436671035 125:6.352913694220343 136:24.9049684166563 141:2.0193795875707017 142:6.563821748615905 150:6.713608175726791 154:65.93560891642944 157:75.05319580776835 161:2.2461248179747133 167:26.5160840202237 171:7.111550465856134 174:2.3525830290557113 182:7.3429062070267666 186:27.50462494485512 191:2.4833807612488408 198:7.602528221225351 199:20.613141651271953 203:20.700638181462544 210:2.593683752227984 214:7.767959049601321 215:2.6143304629323394 232:14.362341896977155 235:8.089291066076521 238:2.763636271791177 244:14.58197798007702 247:14.657147494882425 252:14.689674145606539 260:8.352502911143048 268:2.91026652835823 269:2.91026652835823 270:2.917418262685267 272:2.9246013030709337 288:3.0133334681137054 294:8.708850343521515 302:15.520082301019801 303:3.0752433774285124 308:3.115137362976614 310:39.644394351329034 320:3.1518723373766067 325:15.84418189021746 326:9.00534849041521 333:3.227836706906165 340:16.0895508978032 342:3.258324518057185 354:9.2421785744992 372:3.400307000252797 380:41.746419546515796 389:24.69086954162778 394:70.56761975432994 396:3.503616720483473 397:3.503616720483473 398:3.518891672083156 412:3.6080767449866964 416:9.887795515517583 417:3.61887505169095 423:52.3794788357165 450:25.80581559424403 458:63.125199212226924 463:3.7953330777704877 475:17.911331576448315 479:3.843882666781976 493:10.441269974893657 503:18.165662639601784 506:18.18569810534086 507:3.9192855501599757 508:44.74920563930439 511:35.54070244782703 515:3.958216055176122 518:10.61362407021265 520:18.327923744060897 529:10.654537459694401 536:4.0047310989930684 537:18.452676404514957 539:4.011475652424393 563:4.066362728157651 570:10.83711222894832 598:18.889048066948217 607:18.980402652620477 609:11.059285229089912 624:4.226518360641251 629:4.2341454699582695 638:11.214940589154871 640:4.264977797822696 646:182.7269344587173 649:47.083294449024905 663:37.58507280434357 669:28.29314660337422 673:11.37721130667265 691:4.385476398653293 700:4.39379915808131 708:4.410558926308397 714:4.427473270696003 721:19.79441075465964 725:4.453140661539043 726:4.453140661539043 738:19.92830061478184 739:4.4879312012869885 742:11.687847743421448 765:4.5504428657338485 768:4.559548646151999 772:29.259483822058908 781:4.587138541176773 825:4.682194937091296 831:12.105168225384142 847:12.165747845414268 888:30.318076385413054 899:21.06048250647895 924:12.528236279155964 933:4.9212456406164415 936:21.329506767009978 946:4.94355482765888 949:4.94355482765888 958:12.664742393468586 959:4.966132884649127 1003:5.059264192733989 1010:51.99430302063178 1015:12.903514382453762 1022:5.095413625851678 1038:13.003295166757713 1118:5.273928627677872 1156:5.328189769013141 1171:64.87733865383424 1182:5.369929862349049 1183:13.4869988847769 1188:5.384049784767501 1209:5.4270505426851186 1216:32.869212051005235 1231:13.692617455412467 1261:5.5313360043647615 1263:5.5313360043647615 1291:5.57783866265656 1302:5.593594906075947 1309:5.6094822835201965 1311:13.973971845067311 1327:5.657952987705268 1342:55.86620694986914 1344:5.690963331302855 1352:5.707684589737871 1355:14.207722365323836 1359:5.7245532156038434 1373:5.741571771508646 1387:5.776069265530027 1398:5.776069265530027 1441:5.8651297927224055 1481:5.939476944497262 1522:5.97775693708924 1540:6.016813627057992 1550:6.0366430167284415 1563:6.056678559469084 1564:6.056678559469084 1567:14.881913923628117 1575:6.076924506496703 1594:14.96450733501165 1635:15.091746559836322 1662:6.181468702344329 1700:71.51184963977013 1707:25.37057395900369 1714:6.247023295451092 1738:6.291994111569837 1740:25.508576415938954 1744:6.314877470318593 1746:97.43340270858161 1764:15.452665559754298 1766:15.452665559754298 1767:6.338034444777253 1792:60.06070474129035 1807:6.385195538479759 1823:15.597024322056043 1855:48.51414545183019 1935:6.533974746211254 1940:26.251235863139836 1955:6.559918311418772 1958:49.17065067925002 1960:6.559918311418772 1996:6.612867649572279 # abscess
1:25.385220636852566 2:20.183229744492706 3:6.267470877259168 4:13.571954076945943 5:27.175986504617235 6:7.182191797533098 7:1.5622884329100568 8:0.1363862485132135 9:11.768645997777432 10:4.672837789211381 11:2.0515496934886728 13:2.1915257826805483 14:2.361015176333097 15:0.3551629290108568 16:0.3920046963213068 19:0.4146247207007528 20:19.684981918363068 21:37.35447174652198 22:0.5284875528385838 25:3.1164566883229647 27:7.04802023312629 28:66.95890523572477 30:11.504894579279174 31:3.369875325910049 35:0.7338375626321881 37:3.6766800891958566 38:17.496464913383413 39:0.8210225144095004 40:7.761020109738228 41:0.8712110108864376 42:0.8712110108864376 46:8.172285901307038 49:8.401898895133078 52:8.5806840128277 54:4.355864967250577 58:1.1423540376103334 60:19.832106866618673 62:1.1714178114045917 63:4.652372246800886 65:20.347349404148652 66:1.2460638898424135 70:94.81117715905792 72:1.2893197493078299 73:4.921674094959683 74:1.323757537535762 77:321.3438153378967 78:21.313175413745295 81:73.12186475229935 83:35.17513992353596 84:1.4846318262940417 86:5.352226618299065 88:10.396556245898639 89:5.480890547111072 93:10.546463166885793 97:5.62495684327761 101:1.6776507088814563 107:23.491624337254446 116:1.8273400509415418 118:11.512223275918151 120:24.39896536715019 121:1.904306497044825 122:88.66650392914599 128:24.72584710078079 133:1.9819097065572426 134:11.936628280851311 140:12.036427554049197 142:2.0435647522564144 143:6.577170295866437 146:12.23477605280507 147:2.1016379845770516 148:6.704341022774425 155:41.09126668705672 156:2.197873213411625 160:2.239134829196562 162:2.2554961845121144 166:2.2720391813460794 174:2.3525830290557113 176:2.375315780271125 180:13.326639514392866 182:7.3429062070267666 189:20.3206382079642 192:2.4833807612488408 193:13.659869081716375 195:2.5109283195662284 204:13.834329555818845 212:2.5966167729570793 215:7.793134766766705 216:7.799456565908868 217:14.043436860367118 223:2.656451160170021 227:2.6779384119741754 233:8.021332338482685 239:14.528896356459299 242:8.137637702062507 248:14.678810953412082 249:8.214945990159528 259:8.345131267986858 260:22.12082018564641 262:38.115328313496256 266:8.412021826464944 267:2.9067023237915164 269:14.991217855677405 271:2.9210058542144743 274:2.9390623022789115 278:38.562940842350635 287:30.504328045322037 292:3.0362805276187586 295:22.91922000711681 299:3.071305853220307 302:3.0752433774285124 306:3.115137362976614 308:15.647507263313397 316:3.139537860154373 317:8.900972053551492 320:8.926789731983424 322:8.935436084466499 331:15.951929422794407 333:3.227836706906165 336:9.112770038042635 337:3.245191194721614 346:3.2671368006625867 348:9.176907942042554 353:141.33839598247533 355:16.24487997066742 356:3.3118955957811185 360:3.3255554519468484 378:9.515402432937778 380:3.4487326523395416 383:3.453650804461414 385:9.57665882015137 404:9.766708726040703 405:9.777556090603179 411:3.6080767449866964 413:3.6080767449866964 416:3.6134675692809544 425:3.6627463559126765 441:10.094785034234937 443:3.7191725309712655 444:3.7191725309712655 451:10.178465077317838 456:3.765651078697495 461:3.7834005065759135 467:17.835277015096764 469:10.288861233493407 473:3.8255206407961095 476:34.97640364134547 477:3.831620255943303 486:18.027325619157843 494:54.13075343123463 495:3.881185365275763 497:3.8874791530856294 510:3.9321684479645356 517:10.61362407021265 527:3.9846481601973527 528:3.9846481601973527 531:10.668273981772023 533:18.410792846308674 540:10.70978464113233 543:4.011475652424393 552:10.765848236291994 559:75.83546775249164 560:18.601700196416807 564:27.166281005257744 566:10.822752083822506 569:4.073342782839569 574:4.094446547820034 590:4.122974287555759 596:4.144669530614719 598:10.98377753569543 604:11.028902328961562 624:4.226518360641251 631:19.191357476310735 645:37.33571549631901 646:11.262902489608036 651:4.304266996637072 652:4.304266996637072 659:4.320222746560716 660:19.435089230430986 666:11.37721130667265 681:11.427266267097798 686:19.63769627012871 691:11.477984408477159 697:19.66352463868791 705:4.402159889534982 711:11.54667041200353 734:4.470453658090297 754:11.760432759062581 756:4.532365017684106 757:4.532365017684106 762:11.797246141225322 764:4.541381796119289 765:4.5504428657338485 766:4.5504428657338485 769:11.834415544446339 790:4.605763330853424 798:11.967412300936523 802:4.634056891434871 804:152.03851958107168 843:20.67875717138664 848:71.25218678217584 850:12.186154363809138 857:12.206669393344471 860:12.227294072882465 862:30.018752629024803 869:39.95310157131614 870:12.289837678844792 871:12.289837678844792 876:4.792707592277545 881:4.803087393791917 905:4.866609268139609 918:4.888272641812263 925:181.8202234745284 937:21.329506767009978 944:4.94355482765888 963:4.977524713459477 970:4.988986156508069 973:12.734842891031361 979:5.000518043361756 980:5.000518043361756 988:12.758494329564403 989:5.012121216465643 991:5.023796535522661 995:5.035544874845723 1035:5.119904738071275 1045:5.132270727579798 1048:5.144718377452654 1054:5.157248741406077 1059:5.16986289428018 1067:22.100566931183565 1107:5.247370252524783 1117:13.291686055255944 1119:5.273928627677872 1127:22.3818026829501 1155:22.506567174502127 1158:13.402091463119941 1160:5.328189769013141 1175:5.369929862349049 1186:5.384049784767501 1192:32.69053463137002 1193:22.76430805801919 1195:22.8083815752465 1203:100.94590766354679 1211:5.4270505426851186 1219:5.456267870196898 1222:5.456267870196898 1233:5.4710465699403175 1238:13.692617455412467 1275:5.562211455644533 1280:33.36643197993663 1285:13.87791784323444 1290:13.909674257523978 1293:5.57783866265656 1295:5.593594906075947 1297:23.364650603607014 1312:5.625502944809886 1313:33.62728221443244 1335:23.612834985542563 1351:5.707684589737871 1393:23.925097645652333 1409:23.978782386520535 1420:5.811198969655604 1430:5.846983979918768 1469:5.901943915705193 1488:5.939476944497262 1501:5.95852175266565 1568:6.056678559469084 1571:14.881913923628117 1580:6.076924506496703 1595:14.96450733501165 1616:6.11806528570418 1624:6.138969306826791 1647:25.103839662672904 1659:6.181468702344329 1692:6.224923890727905 1711:6.247023295451092 1741:15.359285186758425 1745:6.314877470318593 1771:6.338034444777253 1802:6.385195538479759 1820:6.409213405812598 1889:37.05838699047693 1892:6.458160078609443 1923:6.5083729732915145 1941:6.533974746211254 1953:6.559918311418772 1960:6.559918311418772 1965:6.586212784388899 1967:15.955969820276996 1978:6.612867649572279 # attention
1:7.865739494750218 2:12.21301043166776 4:6.385188970417591 5:9.92605636478573 7:24.62341168889606 10:16.648950821520668 12:5.019546916392239 13:51.52889084360689 14:2.3962504134329246 15:60.19662521307693 19:194.8225076711042 25:95.07822192454921 28:11.564430787840012 30:21.94781239844566 36:320.3733509816561 38:3.751525331724139 39:35.55777408072735 40:3.8070962927687373 41:12.746620938291809 44:0.9077797969537135 48:4.172099722681884 60:14.252267608556664 61:118.35310305375437 62:4.633178461149873 63:54.12024797306498 64:14.524275494105986 65:14.658911702066199 66:14.71349813179446 68:4.845262289549861 69:14.851848177750187 72:70.84405251004613 79:15.64967615772201 80:15.681016929355184 88:16.141540029901375 89:5.523855280785556 90:5.5528436103462235 91:16.304139827552405 100:102.81631084268028 101:5.798079990414646 107:17.146142692672825 111:6.051861355093084 116:6.131952631013076 121:6.302199071697528 134:6.472970339611287 136:18.266715553244868 138:32.29070744199207 139:64.14301287172782 144:48.10148420832386 147:48.58462792267401 156:33.633183720487615 163:19.492510808886582 164:19.513692075876733 171:19.652852961860766 183:7.432648384230027 184:35.26077559565141 185:7.4609500725699105 201:20.78172760064447 204:20.794293817108134 207:20.92111936084794 215:21.063130123149676 220:2.6686169261822608 225:36.7640331673941 231:37.093828560139855 246:21.859380359768696 247:21.902926695432633 257:22.109502879131487 258:22.139476461183627 261:177.56889621695646 271:22.399124257622432 273:8.5258670124606 275:22.492915531879245 278:2.979015782563886 279:8.57204436796593 291:22.896596089772466 297:250.9890655357319 300:23.047296778191093 311:23.27034459980071 312:8.912739052769805 328:23.590291196190314 331:108.13407957653808 337:3.267205471393164 340:23.82994077245254 343:9.195335674028296 349:23.94311768267531 351:23.962143349822 354:24.038719628960393 359:24.13552314528522 360:24.13552314528522 361:24.15503065751368 384:24.70129610574593 391:9.664327003847054 399:24.957062770109427 420:25.44912493198802 423:3.6685418086224373 446:25.827692460813896 454:10.249212586639299 473:10.37292758623156 511:45.0162004050187 529:26.919258765256618 537:65.3046671362101 540:27.031667665990206 555:27.145721191305856 580:27.40860793147456 585:56.03914437518004 587:307.59858811412226 599:27.649958509862017 603:27.680658637714643 606:231.0859353039689 648:28.18900692256503 683:47.73475242665082 688:11.524870246265802 710:28.732696588759122 714:11.610943896236819 741:11.734786535968059 794:29.547768727617242 810:39.350653197828166 822:29.825929053373038 824:4.705202017617276 829:12.152204102939546 863:39.91379318114588 886:30.413655666427843 971:31.096260930726555 993:5.058697587203832 996:51.91583425807676 1015:12.950709131947727 1036:98.0927852289996 1052:5.180445585809421 1078:52.91496853742639 1155:32.44062733192717 1202:32.845436998862574 1206:13.650474204372328 1207:32.904998309451685 1321:14.086715908883681 1329:44.61468502324749 1350:79.6503841570362 1361:79.79229873903665 1376:5.764945148357361 1377:14.289682766891971 1379:45.13669452850718 1383:34.27218446333362 1398:34.34357296379807 1454:34.78597132125774 1497:14.730175401512907 1514:6.0011876887957545 1696:15.315581533518877 1738:36.46932731106126 1774:15.500195725992752 1795:15.54773421377388 1861:15.693891796671194 1943:37.46715681497301 1958:15.950217386629047 # hive
1:34.24713582065949 2:67.74212019791563 3:13.63071543612029 4:54.21852763427583 5:27.376765854305592 6:7.261392368715921 7:24.62341168889606 8:0.144250104670281 9:4.539216107848885 10:55.31783441156801 11:38.41858541033362 12:8.629331033882076 13:5.2301125362217675 14:18.410381861397646 15:5.684136985966315 16:19.190700441835403 17:35.864117025296544 18:0.41987649209501543 19:14.50213584440557 22:3.0021530864354475 24:3.117945337850734 25:15.90711028790108 26:3.298543301833444 27:207.88350524240667 29:0.6820649777116359 30:11.592066935006635 33:131.45847422659384 34:7.371836230511929 35:3.553080459745706 37:23.100497010168766 38:3.751525331724139 39:0.8367283194642742 40:3.8070962927687373 44:3.9539603709217994 46:0.952749597278917 47:8.310152416320278 48:0.9965764499844465 49:1.0119251454384233 55:4.450880205395634 56:1.120759018018012 57:1.1284428256196326 59:1.1667254803358758 60:14.252267608556664 61:1.1808108677802067 64:9.276130342000139 65:4.78386680069123 68:4.845262289549861 69:1.2915480482325015 71:47.809142752710954 74:1.3419000282970754 76:5.056470137152702 79:1.4534872528320657 80:49.638300389851686 82:10.222815638397964 85:1.5100566468812693 86:1.518161609369824 87:16.134844146059585 88:5.479275068250781 89:43.374640200676524 91:1.5892694512481709 97:5.668115556909667 98:5.705206819177436 100:52.25596087805158 102:1.698513039299942 104:5.82963341562527 105:1.739749021671008 114:1.8279840043021345 118:1.8770317466198387 130:1.9942022888756998 132:1.9980873989967665 134:6.472970339611287 136:6.490102026298811 150:12.444486638456153 151:6.790652887489279 153:2.187026301557088 155:6.905058792268865 156:6.944052583769066 157:6.968648768633924 168:94.5949674374171 170:7.14588236407633 182:2.424471974716167 190:13.639420562143243 194:2.529226115020167 197:2.540381041648738 199:13.83872219081319 201:2.571473912253185 220:44.95036787009678 221:7.915060612830575 228:2.7085804929472372 237:8.148507838074073 238:14.587983677079754 241:8.169240817617258 242:8.18312932112072 244:21.801703624563547 245:2.808101719615337 252:8.267601390544256 254:2.8653959696657316 257:8.346806740545155 259:14.947428877566693 262:2.9106095257255182 266:2.928337193687738 267:2.928337193687738 271:2.9426583700930826 289:3.0350962733449256 291:8.730331651548518 292:15.465446158100033 305:3.124933254149497 314:23.30524280012212 318:3.169663586990267 326:230.69803532194507 342:32.04607597774341 352:9.26949918567238 356:3.333976051561878 362:16.416273238485577 365:3.366051344705373 382:3.475863622150796 383:16.792800991517794 386:3.495694969978545 398:3.5411618479862272 399:3.5411618479862272 412:3.6304219285621873 428:3.6962858511972567 430:10.094226712864796 434:3.7131446618936037 439:3.7301662889305236 443:3.7416059613070582 463:10.31056290202355 470:259.85410971653494 471:3.841950345215161 488:3.897461879882746 503:10.553233250360597 508:3.941864591643921 511:10.606367890944762 512:3.9612371607754167 518:3.9873975466696816 520:10.660258383171575 527:35.90246465761355 531:10.71492594519486 535:4.020643776603207 537:4.0273675037405265 544:4.034116469966764 548:10.784386947590056 552:4.061368357839373 576:4.124234528672878 587:10.971162585983429 599:4.182012378895053 605:4.189365910233421 611:4.211607019121525 626:4.249291558435693 627:11.214375617403501 636:4.280011456410332 641:4.295567846027028 655:47.37754218405278 657:4.343048897601819 663:28.35488935972014 667:19.556113246729222 685:4.400048323837791 724:4.4674372886563285 735:19.972375321033212 737:19.999404545409917 742:20.026559451049458 750:4.5373903304711485 753:4.546324176120947 755:80.698495541223 766:4.5733881645441885 768:4.582498358097349 788:20.391560239025722 798:4.6475581688394065 799:4.6475581688394065 805:4.657041907026068 816:4.685787711340385 818:20.5680256764005 829:29.86648276422486 833:4.724821429215696 851:4.754644383163308 870:4.805436502944018 871:4.805436502944018 877:4.815763216091484 913:4.911367983299828 915:4.911367983299828 936:21.4008136965934 946:4.96667223489255 962:5.000655360077959 981:12.805662599895525 982:62.63144917666038 1007:5.082425731421371 1047:41.95501790266685 1074:13.178971401331786 1080:5.21855705206831 1114:13.311823595066956 1122:32.27329462657293 1139:5.324110320107335 1141:5.324110320107335 1187:5.407321654421556 1260:13.862509427506748 1289:5.601167906115986 1300:33.59162576009603 1305:5.632820353297176 1362:14.25511571320942 1365:14.289682766891971 1377:14.289682766891971 1391:23.99667378560164 1407:5.816940294268557 1433:5.870383837276868 1442:5.888534063515379 1480:14.69151802275534 1529:14.808651379373416 1532:6.020621432755616 1549:14.888727836179314 1550:24.79660295161219 1617:25.110648822068345 1629:135.490926727991 1637:15.139241417470492 1640:6.1835725941246045 1647:6.1835725941246045 1658:6.204943588963817 1663:6.226553489404996 1667:15.22642345601256 1677:6.226553489404996 1683:6.24840760458911 1705:6.270511422839122 1707:6.270511422839122 1729:6.315491066027706 1746:36.563652091239746 1823:6.43273242803187 1827:6.43273242803187 1955:15.950217386629047 1978:16.05760151791946 # angina
1:0.17036135151563778 2:5.518056415026901 3:1.2155109865030995 5:3.5295511997813165 7:24.71343862704721 8:121.73861295672569 9:31.252764909078078 10:1.9501590518105214 11:2.102461600127595 12:12.811323116738787 13:2.243453814389096 14:0.3401978289083557 15:2.513840251330965 16:9.869500026906536 19:10.026301884691001 22:6.552960295293106 23:10.921672722677991 24:11.04065501794311 26:3.3179822463058697 27:3.3832652586603538 29:7.167515785801102 30:3.4017795033008755 31:0.7007968656165908 32:11.937341326930058 33:7.401155237986854 34:28.34734846504692 38:3.7715764646886942 40:12.580357409077365 41:3.9231262323057607 43:18.138047472396472 44:0.9159519322259988 45:24.02510915212593 46:13.146662105062687 47:8.34281725237447 49:1.0203792485676548 51:13.684060153564976 52:8.678691442854175 53:1.0798462520269003 54:13.869741767392924 55:4.471700141956515 56:8.914926223084041 61:4.634936026963923 65:4.804993019404053 67:1.2872489832288516 68:9.504691111665101 70:1.302875708382473 71:4.915975756379492 72:4.931785155462593 73:1.339417850422624 78:15.467824853553486 79:15.69564223704568 80:15.726994028882501 84:1.512806287918689 86:50.40280438084008 88:1.5648505837937383 90:1.5974336005773804 97:10.791700406429934 99:5.73042250655174 100:5.8164705468571585 102:5.823453162410025 103:1.7176891693556444 106:1.7674321630489775 107:5.977282923276554 112:1.8225019816413377 113:70.2115504697504 116:6.1540332520496035 117:6.19288149782223 118:1.8870285638251751 120:6.32031329616711 121:24.585533940383243 124:24.70427729714983 125:6.419158341012005 126:1.9812229065943383 130:2.004338008444562 132:2.0082275285219 133:2.01212775113877 138:6.542582225187355 139:6.546919293323819 142:2.073987854890936 149:6.775751915172337 152:2.166616779985859 157:12.8034985342745 161:2.2771631372139356 166:2.3031502719206296 168:2.3127127764687 172:19.885915791806436 174:2.383912440544384 177:7.3717476358178216 179:2.4220905596728928 181:7.399393977585551 189:2.4987048150151545 192:13.71006961658977 194:7.634655179702912 195:2.542654697299408 196:28.04632527859539 199:13.873703632840579 201:20.828992289509355 205:7.767640428054056 206:2.6138978256740732 209:2.6197390784832884 210:89.73939664754863 215:7.861245003991635 217:14.14791845947425 220:2.6793679021812005 224:2.6915668647256212 227:2.7100419321963907 232:45.56404374928524 234:8.08967416107159 235:37.4410563477299 243:8.206092012310021 244:2.815639444203655 251:2.8490501192379583 255:2.8831609362582 256:2.8866115501926735 264:15.07338193836796 268:38.47033984654487 272:2.9571944824081355 274:8.548933372568033 281:2.997344880630319 282:8.618440541340517 284:15.33069637377726 286:3.0271693785564717 296:3.0962965963933344 305:3.1359731794459664 306:3.14806141568086 308:31.33566427873683 312:3.1561687904726714 317:86.93698290108729 325:3.2098391538005315 334:23.784576733501652 335:3.2696077211927554 343:16.209157403495713 357:16.40818203632187 377:3.4625928367630983 385:9.646244740386727 391:3.516923791986661 398:3.5524047243002013 405:3.5938593902612483 408:9.86907058742415 417:62.11074659907908 420:10.002620629640182 423:3.6798376321633044 424:43.227417721845924 431:3.7244581347544794 432:10.117661471427795 438:25.75529568337933 442:10.176529545003564 443:3.752930465273277 448:17.719239494592788 449:3.7760433171827805 450:83.57931572689617 454:3.799461961660414 456:10.272676025446133 467:84.27717271104748 468:3.8412037443733036 474:3.85939771024336 489:3.908843745129531 491:10.511352281952009 492:26.533144723304662 497:3.921422409747356 501:3.9277451125695864 515:18.413916987062986 519:10.683792422155765 524:10.711032121086975 533:18.517352421311404 537:10.766105280939863 541:4.045544667205703 547:4.059123451798038 549:27.16507233994851 552:4.072805380906467 562:4.086591951333534 563:10.893019719963617 566:4.100484694546959 575:4.128594990289194 588:4.149968305058419 590:11.009501840464031 611:11.14494815612516 614:46.67228484533787 622:4.25318409012864 624:4.260785946412136 625:27.97878231338511 634:4.29151466990344 635:4.29151466990344 649:4.322770101145331 655:4.346567834186941 657:11.414694152337395 674:4.378787699313139 687:11.548530047871193 694:11.548530047871193 698:124.90376465508542 728:11.687208258397467 732:4.496236320938887 739:48.556169314093474 741:4.522410602901241 745:11.776497475221895 750:38.738057148559015 751:20.172349604109343 762:11.867910929185443 777:11.942639048019515 780:4.621690756275946 782:49.17940356730506 792:11.999652972646382 793:4.640328784424301 808:20.544529689633013 826:20.69422422168094 841:29.996428045246848 851:12.25695154114913 874:12.381749613462686 885:4.848229782688325 890:4.869295778166187 901:12.488917662668749 902:4.879918523938089 909:4.912153751073273 910:4.912153751073273 926:12.621565378134132 928:4.944953990619807 932:132.23076962250704 935:4.967144293641437 937:4.967144293641437 954:4.9896003757589975 972:5.023796535522369 973:5.03533504189341 999:12.87721699905177 1018:31.584438431919473 1024:13.024106522119727 1027:5.14249595215504 1029:5.14249595215504 1037:5.167160543492878 1044:31.736707117954655 1081:5.230269883435343 1083:5.230269883435343 1093:5.243148680376813 1106:5.282319647356284 1110:32.211986291318745 1129:5.322318139402123 1160:5.363178883182403 1180:13.558153528897236 1181:32.71772877971549 1182:5.404938836287205 1237:5.506101883592189 1249:5.53602129200128 1272:33.44672737358027 1280:5.597306489537467 1303:5.628703180040992 1342:5.72611132585897 1344:14.210793030534008 1360:14.279029270486463 1389:80.32403121567849 1391:34.391958353591136 1400:5.828741392396933 1402:5.828741392396933 1405:80.47119821153242 1408:5.828741392396933 1425:5.864209024268497 1458:5.918669498417814 1464:5.93717135183242 1484:5.974717620987226 1486:5.974717620987226 1500:14.75411764610283 1509:5.9937690495497735 1512:14.793161753929555 1514:6.013010853972402 1538:24.7116409119227 1542:14.872434380734633 1561:6.0919589574275435 1564:24.894244014776945 1579:6.112211524691969 1593:6.132678879714277 1594:15.035946644325785 1608:35.80099347893453 1622:25.14680612506045 1670:15.250392181563793 1671:6.238400929036982 1701:6.282363276004288 1706:25.47842435902186 1725:6.304724679533358 1728:6.304724679533358 1740:6.327347332735166 1742:6.327347332735166 1747:6.350237311600175 1752:15.477204011756287 1794:15.571718386915274 1818:6.44459972863759 1827:25.97620283134164 1838:15.717882590360025 1855:15.717882590360025 1914:6.543785777775799 1981:16.08160775896705 # pancreas
1:5.240041154094261 2:8.688791391937203 3:9.830714852322227 5:27.478174639635476 6:1.5661972238531492 7:1.6089991021815675 9:0.17081069118013809 10:1.9501590518105214 11:0.24412689190794537 12:5.048899108494688 13:8.968590259231448 14:13.717406293871973 15:2.513840251330965 16:9.869500026906536 17:0.4159853422515957 18:0.4261133754065887 19:2.6937478891089346 20:6.188754438664435 21:15.30967946180823 22:10.777504813577773 23:0.5719718240722201 24:0.5912797275595687 25:11.123352044302857 26:0.6588467075122967 28:7.15252119455488 29:3.3986846834298654 30:0.6906807415618199 31:7.215325684420646 32:3.5367862481236 34:3.5449458386641752 35:3.572876124424352 38:0.8347582204056829 39:3.7965651260577635 40:0.8569012794900887 42:3.9231262323057607 44:0.9159519322259988 47:8.34281725237447 48:4.192635454040407 49:4.230008751281791 50:13.632580205902261 52:1.0671267024651088 55:4.471700141956515 57:4.510530312268107 59:4.601569046513414 60:14.297689360408786 63:1.2236832629937195 65:1.2620368163515492 66:1.2729292368130771 68:1.288358063280843 70:1.302875708382473 71:1.3096391718004432 72:4.931785155462593 73:4.985075163352079 77:198.91534744850438 78:1.4161399211440715 79:1.4628668412771948 81:10.209701517841044 83:1.4981396668926177 84:5.382892311082766 85:1.5195310118065086 86:5.416619480072574 89:10.567003733788102 90:1.5974336005773804 91:16.350326324360907 93:1.6075188086853167 94:5.6005683416746574 100:5.8164705468571585 102:10.999254005427723 105:30.36044968209107 107:5.977282923276554 111:30.86785761393413 112:1.8225019816413377 120:6.32031329616711 122:1.9435220056032587 123:24.65011613322194 125:1.977406942752732 126:6.427527522267618 128:11.960750736248643 129:11.986825369022124 130:2.004338008444562 133:2.01212775113877 134:2.01212775113877 137:6.529604107356903 138:12.112434143316655 140:2.0417256462566087 145:2.082168003606991 147:2.1322463071975197 150:2.1429003919889755 151:18.940170328792785 153:2.197367085705442 156:2.2287726068152076 160:7.0559605489800585 161:2.2771631372139356 162:2.286560966025002 163:7.101546155219612 164:2.2960181046618664 178:2.4195155014683474 179:7.382780120142077 182:13.447657178983333 189:7.546757666544133 191:2.515040976217285 192:27.877663153081063 195:28.030868547387435 197:35.88084539510515 198:2.5566468750471896 201:20.828992289509355 204:2.5850117706890603 207:2.6138978256740732 212:7.823508099136131 214:2.6344373546894624 216:7.867573419706238 217:21.123488800678622 219:7.9250387468477115 221:2.682408902126399 227:2.7100419321963907 237:14.612589792907938 241:8.192199097306466 246:8.248094358794031 248:8.28347308747407 256:2.8866115501926735 259:8.413777473589445 262:22.30806413035849 265:38.42364077989897 267:8.48072758720044 271:8.510883587567864 272:8.518461799460885 274:8.548933372568033 280:22.635419856253115 281:47.48343478336527 309:3.14806141568086 318:3.1807277774391176 324:3.2056495576234045 336:3.2739584841465774 337:3.2783203977783577 342:3.2914735751285864 350:3.3180882579540656 352:3.3270527970930437 356:16.379321207486466 358:9.358909541265861 362:3.3679846005567335 370:3.405206671568591 378:16.76638752380095 386:24.81225826273933 392:16.954266430500454 396:3.537109917682958 405:33.718841846085446 409:3.6149616377704206 415:25.405171288550235 438:3.7301159804832773 441:10.164682018941521 444:3.752930465273277 449:3.7760433171827805 453:3.799461961660414 455:3.799461961660414 456:10.272676025446133 457:3.8053652993244795 460:44.102487327026736 469:26.222740753130733 474:10.396413087402353 475:10.409012839208657 479:3.877779592517498 483:3.883949281667429 487:10.498407345259883 494:3.9151220035852483 495:3.9151220035852483 498:10.524341663819408 502:10.563579470240926 513:3.9791476782781436 542:18.5803117354875 558:18.68678757205161 563:10.893019719963617 564:4.100484694546959 571:4.114485174629479 572:4.121526314253896 578:4.135691408637475 580:10.965402265991068 582:4.142815776708474 583:46.165575719488395 586:4.149968305058419 595:18.995753259444946 603:4.200842647092335 605:11.099262631489557 610:27.821559460121794 611:4.223090374855753 614:19.133369251158637 615:11.160299058526254 617:4.238074986390497 622:4.25318409012864 624:4.260785946412136 630:11.253723891613536 634:11.2853803208093 636:11.2853803208093 642:11.317301154545616 645:47.25102867095967 650:4.330668291506519 658:4.354569762246243 659:4.354569762246243 665:19.591955006509536 669:4.3706793961033465 679:28.504249322634145 689:4.419876368197853 700:4.42820574689217 702:4.436573097617571 705:4.436573097617571 713:48.1759892490327 716:11.634614730177551 734:11.72267523771955 735:4.504919820818204 736:20.008252384387003 738:11.740532324814009 761:29.28965473259893 775:59.46351252275032 788:11.999652972646382 800:4.668642203775086 801:4.668642203775086 807:12.0770086462006 814:12.096592664678564 819:39.56161511532019 831:4.726599360543567 834:12.19603319050495 835:4.73643717186531 838:4.746327311683547 843:12.236538403024337 859:4.776317142489474 869:20.973708028327433 870:4.817069897535735 872:12.360667954136463 885:4.848229782688325 897:4.879918523938089 898:12.488917662668749 900:4.879918523938089 911:4.912153751073273 918:4.923023443290258 948:4.978338727672982 953:4.9896003757589975 960:5.000930024048694 969:5.023796535522369 972:5.023796535522369 976:5.03533504189341 1001:5.082210602627571 1049:5.179614813172105 1058:22.13003412016427 1067:5.217478226158619 1072:5.217478226158619 1086:5.243148680376813 1100:5.269172365032811 1102:5.269172365032811 1118:22.48927573641966 1122:5.308891262258484 1131:5.322318139402123 1140:5.335840804475534 1150:5.349460596191985 1151:32.488946521123275 1158:5.363178883182403 1171:5.376997062380211 1180:13.558153528897236 1182:5.404938836287205 1195:5.447637385652512 1203:13.644971712314815 1212:5.46208599681833 1233:23.0956090405899 1240:5.521002866471727 1252:13.855389493779933 1254:13.855389493779933 1256:5.551158981463781 1289:5.612940316581533 1293:5.612940316581533 1301:23.4722692967425 1305:5.6445971777336625 1317:55.77630178087353 1323:14.110618432486735 1324:5.6767872277987586 1326:23.670002624963928 1327:5.693087741901282 1333:33.97296331034822 1371:5.776739626157864 1379:5.793917362878756 1388:391.32304927760265 1395:5.811250360814136 1403:5.828741392396933 1460:5.93717135183242 1461:5.93717135183242 1486:5.974717620987226 1501:5.9937690495497735 1507:14.75411764610283 1520:35.22290909517644 1524:6.013010853972402 1530:14.832598037632645 1549:24.83274922047424 1560:6.0919589574275435 1568:6.0919589574275435 1573:14.994426269289187 1587:14.994426269289187 1603:6.132678879714277 1616:6.15336554459611 1624:6.174276185575473 1635:6.195415620032805 1637:6.195415620032805 1659:6.216788821833044 1674:15.250392181563793 1676:6.238400929036982 1709:6.282363276004288 1715:6.282363276004288 1721:6.304724679533358 1742:6.327347332735166 1768:15.52417769255776 1771:6.373400906584085 1789:48.32137918843013 1791:25.82967226711334 1797:6.396844633022866 1800:6.420575240958314 1809:25.902485708167227 1832:6.44459972863759 1846:6.468925352499041 1852:6.468925352499041 1876:15.767834011183535 1921:15.869676630380345 1944:49.35198461323838 1985:49.627240906459235 # community
1:0.1768390339638408 2:2.8906130378029005 3:27.293346781484754 4:72.83555573153926 5:92.73410573308033 7:0.11735880849418012 9:1.8562530055753497 10:0.20533904553231203 11:44.57179258954759 13:9.010806867558765 14:46.827313279873806 15:24.102197936163602 18:0.4324232731962142 20:0.4764272860170221 21:2.9678869420529077 22:32.08828101818219 24:38.80443346450265 26:3.3375681176375855 27:22.021443118073492 28:294.30496637152913 29:3.4183872522524354 31:0.708346078921315 32:3.5566803924217827 33:22.5762270360707 34:7.43596481692912 36:3.7042315327163755 37:35.46814429129995 39:0.8527227065627836 44:30.157032586238397 46:13.191843773893906 47:0.9882927578239539 48:18.89806570915798 49:8.532548358167322 53:13.81938208538481 54:8.830339746043284 56:4.513180787982788 59:4.622659299830911 60:20.062446611777066 61:4.656057129115766 64:1.244284970861832 65:4.826266166630753 68:4.887767431460818 69:4.916372184857872 71:4.937343662131041 73:27.41481116936099 74:5.033515230276503 75:1.3685796085071738 76:15.334431979180868 79:15.741905805178485 81:50.01764734364732 82:22.041944108619397 84:22.139664777470955 85:10.371244975317937 86:1.5372098073274723 88:16.234104707747747 89:1.594234487692648 91:5.5996701962796145 93:5.6191876155406435 94:16.44496600127642 98:1.6749822254790916 105:1.7594585243366045 109:1.8138580194950356 112:6.099851778247554 114:17.52194990073372 117:6.215131095565111 121:1.9443805060106771 132:2.0184406768223515 134:6.517648916510768 138:2.044014338198331 142:12.282643215377405 144:12.303264606293073 156:33.777088221801385 160:7.078640112587781 169:7.191191590264891 176:7.372589021403583 180:106.2647628588797 181:2.4404694833302 186:20.425574278975212 189:7.569637912191056 190:2.5148206022525685 191:7.604548925102785 197:2.561761928506643 204:13.973884219907443 210:7.840236694356278 212:7.846489796211691 216:2.6600753039916554 217:21.171101706828285 220:14.280985769988753 221:14.29086075071996 228:2.7302128094506672 234:8.112746286828346 240:2.810096449306206 241:2.8133754719615682 242:2.819953484159283 245:2.8298707854652663 257:2.897576706456793 262:8.466563295885972 265:30.24717694012965 267:2.950260659100389 271:2.964599481526638 278:22.651471788687743 280:3.008378415551892 282:3.0157888024357185 288:3.0571476743726245 292:3.0801476738357247 297:3.111315331680706 298:3.111315331680706 306:31.39601724750237 307:3.1591809781792555 314:15.840345164516924 316:3.1836344166301074 322:3.200135864263356 326:9.097891795557542 328:3.2421077870539277 329:3.2506283360840773 330:9.133387572111031 331:9.142315100188014 337:9.214522688801138 340:9.232797099362712 351:186.89167504049036 359:9.382332391607392 361:3.3746179075242133 375:3.4593360331234297 376:16.7561023261284 394:9.742555833885971 412:9.969944166551615 414:3.653055709421496 428:3.7189725799536415 430:53.05199421637266 436:10.141243160849312 439:17.664902136879615 441:10.188272533080374 445:17.7188566125112 446:10.21200940589084 451:3.7991247013744265 454:17.84674907031701 458:17.86525309067473 468:17.977540473354892 469:26.270982338588126 472:3.870834945892399 481:10.457978166195307 484:10.496295299499815 487:10.522057427668418 495:3.9265790952294046 503:3.9583166249496573 523:4.016900656764517 527:10.748413257400195 531:36.05863996873396 539:4.057045884841758 541:4.057045884841758 557:10.873949695445624 563:10.916733784853681 588:11.018474673555811 596:36.8644109134337 603:11.123007584908029 608:4.219780277923666 613:4.234646751046789 614:11.168699729021363 615:4.242125823918078 619:11.214945549283959 641:11.34107699777423 650:4.342255556638291 652:37.7006674360334 655:11.422075714087411 667:11.4715107248878 675:11.488131898000885 684:11.555347160070632 697:38.168871258149245 766:600.0610934299386 788:4.651995482089218 794:20.492650556992825 796:4.670827369539692 804:12.081392152347721 805:20.551183169844567 812:20.580670425303726 860:4.798121872721019 870:4.828776312145717 872:4.828776312145717 877:4.839107438555514 890:4.881013225456608 903:4.902323843573703 906:12.556549643150714 918:12.600766177776567 926:4.956686883968887 934:12.69074325813741 943:4.990078240509634 954:5.001342095364721 982:12.853411567782628 993:21.791233936656244 996:31.385583966455517 998:12.901169361990412 1002:5.093969974863205 1009:5.117857504712951 1021:13.02319923654548 1026:31.683450027891187 1028:13.0480721246028 1033:22.051234655660863 1067:22.244242502619127 1074:5.2420557349082975 1090:5.25493673867076 1100:13.305965635639598 1107:5.294114325319887 1118:13.386788648739065 1123:13.386788648739065 1153:5.36126630752552 1154:22.65033101130011 1160:5.374986801157122 1177:88.8720595694525 1211:5.47390936114493 1237:13.787843621525571 1275:13.973196969773944 1297:14.036987621610889 1300:5.640550817967738 1329:14.167777528911522 1346:5.737972203945028 1383:45.25852658334093 1419:14.479080786956906 1422:5.876087556036494 1433:14.551751114540076 1442:14.588597614606442 1452:5.930554650557121 1460:5.949058710701349 1483:14.739545030490113 1506:14.778206822309759 1577:6.124118744226777 1602:15.060051267735295 1636:6.207331666594128 1649:6.228707075158034 1654:15.23067084609488 1655:6.228707075158034 1677:15.274507839164366 1707:15.363674743529355 1720:6.316651759932587 1745:6.3621688055506045 1772:15.548306590583385 1802:6.432513355255176 1820:15.692691834026073 1844:6.480867880573546 1871:6.50550437681356 1897:6.530457353584638 1923:49.14532652841743 1953:37.671429788404794 1954:15.998367973407607 1967:16.051699122585646 # anxiety
1:34.537661560796174 2:0.004405274812977947 3:9.88216700780813 5:6.533559695596044 6:1.5819183023416252 7:0.11735880849418012 8:100.27964017317744 10:1.967027570331757 11:0.24919384301153763 12:8.712872918292046 13:2.261054664597558 14:0.34598405517768455 15:14.0742505643324 16:2.6445726414971573 18:30.384610054701575 19:6.044525355301197 20:19.95540828512026 21:6.465786426957019 22:15.576748047392112 24:0.5983952030557182 25:11.16733571342694 26:0.6662373864102419 27:3.4029458090114413 29:3.4183872522524354 30:3.4214864761327513 34:0.75350176646065 37:0.8287246372467747 38:3.7917745247822596 39:0.8527227065627836 42:0.9035191115350223 45:50.2237337766741 47:30.781323703762478 48:1.0134783640722735 49:24.911932660892337 50:44.95608908537924 52:19.313319872897498 53:4.394370548309539 54:1.1070149514345047 55:4.492667006902475 57:4.531534633529739 60:9.143510362902981 61:4.656057129115766 62:46.71128038995516 63:1.2326818866318732 64:4.763490045782505 65:9.441633038441536 66:4.851742024225294 67:55.19535612517479 68:27.025273757115894 70:1.312035197862781 71:1.318811883456678 74:9.76700309597341 76:1.3888567290163465 78:10.002019791681475 79:1.472319447862288 80:5.305461239130215 81:1.4931339429432517 82:10.290544130973371 85:16.01622659354723 86:5.438375282255174 87:1.5730707680540283 89:5.567400702543889 90:1.6071044197207924 93:10.681749151027997 97:5.711854959255303 104:11.077177410176748 107:17.23932460548386 110:6.069772270544613 111:1.830785789861516 112:1.8324902438873418 122:1.953660188875738 123:6.371180672915758 124:6.391720460350763 126:1.9914051865652833 127:24.93914934452581 128:6.466714535697139 129:18.253616987157688 133:18.32469536394283 139:12.153836149938543 142:2.084273765662051 143:2.09041112922153 144:6.666246629670257 146:12.372575343329997 148:12.499612190886294 155:2.221172006891091 156:19.306508564520804 159:2.2620864549405146 160:2.2806376693383053 168:2.32323683787783 172:2.3794794855392585 174:7.323651688065294 182:7.433340920844627 188:2.501279168078509 189:7.569637912191056 191:7.604548925102785 192:27.937594839839228 195:20.702727769981884 196:2.556165677224018 198:13.881290386538433 200:28.2622630197371 204:2.59576518936249 205:2.613046431350615 207:2.6246732994577604 209:28.51725488164389 210:2.63638630232007 213:14.125318620840417 214:14.134921475456256 215:2.6570947675266328 216:7.890570555834489 217:7.890570555834489 220:2.69019189762809 222:2.696284122496497 229:8.045961449826722 230:37.093111184815996 236:2.8002990242016716 238:21.811136184503265 240:8.208375648185868 242:29.556926445103638 243:8.229201634035741 246:2.8398490196168256 252:8.313726639881397 255:14.939871506511347 257:2.897576706456793 258:38.22002032969117 264:2.9466953659463706 270:15.154771642744805 275:2.9863440772083947 278:22.651471788687743 279:3.004685606596395 280:8.626108339881407 295:8.833817121775665 296:3.10738748242086 298:3.111315331680706 299:8.85029347527134 301:3.1191987577517937 307:3.1591809781792555 310:15.814376705809762 319:3.1959953646198005 321:3.1959953646198005 328:16.052479971800764 333:16.14783653587608 342:3.3026681390476806 348:9.269618899702078 352:9.316167071815721 353:16.386287456955557 355:3.3472812033170998 356:41.15476876708018 363:41.30202163669662 365:24.309648614109165 375:3.4593360331234297 377:3.4738690234739433 378:3.4787405982837005 389:3.5232119324216526 392:16.990036507589895 402:17.184307971816374 405:9.870796499802562 410:3.636955754949661 425:3.707813566717557 435:3.735844627483184 441:196.31215008928484 457:3.8167826787718337 468:17.977540473354892 471:18.015460125271698 472:18.034513707471444 476:10.432647477725087 483:3.8953953420679164 494:3.9265790952294046 495:117.91860874683677 506:3.9647322305262027 509:26.795466006261396 523:4.016900656764517 529:10.748413257400195 538:4.057045884841758 549:10.845692087205462 555:18.701310687744463 559:18.72276503283377 566:4.112003562891865 571:4.12600845522303 575:10.97453808415248 576:4.147221308226988 586:46.284020051698626 595:19.031761609021917 605:4.212392403998708 608:4.219780277923666 613:4.234646751046789 614:11.168699729021363 617:4.249635774912542 621:4.264749291798733 623:4.272353354054319 627:11.261758308168766 631:19.33418575017115 634:4.303090903273161 635:4.303090903273161 645:19.454820065290658 647:4.326488773740972 651:11.40573822224342 652:4.350190245461235 659:4.366163646985741 665:19.6280185162802 678:11.488131898000885 705:19.83247271529818 712:4.465043414539843 716:4.473528904864142 718:4.482053726534628 728:4.499222773159818 731:4.507867714932226 736:4.516553421259641 743:20.125830310988782 745:11.80033289183834 746:11.80033289183834 748:4.551711383366551 755:20.23626708494977 760:115.17422989081629 765:4.596622061559836 790:4.651995482089218 794:20.492650556992825 808:4.689852445414134 809:20.580670425303726 816:4.709074564199746 839:4.758018280643387 840:4.758018280643387 846:4.767963495762223 850:12.28084212029522 852:4.777962127138639 856:20.88400768089719 859:4.788014730999375 885:12.448169291808233 898:4.8916381779747855 902:21.20390211380943 923:12.62306525425073 925:4.945687302666833 948:12.71356787102469 954:12.73652769817542 978:31.240768439651138 979:12.829751302751994 995:5.082138898223384 996:5.082138898223384 1009:12.973926179905614 1021:13.02319923654548 1040:5.178935362109774 1077:5.2420557349082975 1084:22.28361492753958 1087:22.32325228214936 1088:13.253001002654898 1110:5.294114325319887 1115:13.359660827231838 1137:13.414106732911886 1148:13.4693243535398 1152:5.36126630752552 1173:13.553645901653024 1176:13.58216326403507 1180:5.416753373997784 1190:5.44511666092296 1191:13.639831234878814 1222:13.757788771679746 1223:5.50314434192103 1253:5.562995585991455 1264:13.910430512752507 1284:13.973196969773944 1290:14.00496221036645 1316:5.672476510379655 1340:5.737972203945028 1360:23.910907957111334 1390:5.823122272634885 1401:14.443244599504265 1427:24.231690510250242 1430:5.894072294044301 1431:5.894072294044301 1440:5.9122269337275135 1451:5.930554650557121 1454:5.930554650557121 1455:5.930554650557121 1483:5.9866093933213 1488:5.9866093933213 1500:14.778206822309759 1504:35.1923672396 1529:6.044345197218095 1548:6.083819600293353 1562:6.103863970211389 1575:15.018528685949146 1588:35.68019949614267 1593:15.060051267735295 1615:25.119026981114285 1624:6.186190025376874 1649:6.228707075158034 1665:6.250321389126352 1673:25.379930767737306 1694:15.318838750252874 1695:6.272179917843536 1706:6.294288149631261 1716:6.316651759932587 1723:6.316651759932587 1731:6.339276619908234 1739:6.339276619908234 1741:15.454908563207125 1754:25.723066782413945 1782:15.59584949172081 1825:26.012608365291488 1827:15.692691834026073 1850:6.480867880573546 1852:6.480867880573546 1868:15.791973943535165 1873:6.50550437681356 1885:6.50550437681356 1919:6.555734926032507 1932:15.945748124626768 1987:6.660264910897349 1992:16.105760931905653 # interaction
1:0.1677375462339253 2:12.337530160274248 3:85.46124941461127 4:32.43584070260749 5:18.198913801913502 6:70.73564998747318 7:7.4508966113519195 8:0.1524025256027068 9:0.1751784120474445 10:1.967027570331757 11:2.119723740972375 12:22.351024772508726 13:28.21304555078264 14:5.577608820269656 19:2.7122925887617657 20:2.818318532548753 21:15.365720141696356 23:79.57561395702383 25:11.16733571342694 26:3.3375681176375855 30:3.4214864761327513 31:0.708346078921315 34:0.75350176646065 36:23.060854773489055 37:3.7564215996789327 38:12.502485296199643 40:23.55003587630017 41:29.953041178521907 42:0.9035191115350223 43:12.873529113828749 47:4.152019589476592 48:8.473137024353884 49:4.250731064523917 51:1.0712552252989236 52:13.753042818894306 53:31.73560921571965 55:25.719529308879856 59:1.1844425822507139 60:14.343408600276469 62:9.204014601140859 63:1.2326818866318732 65:4.826266166630753 68:4.887767431460818 70:4.9216017036509205 72:71.13832639895827 75:27.565614812945494 77:1.4082648648767129 83:1.5076517835749426 84:5.404623867633901 86:1.5372098073274723 90:5.596428709383208 91:36.3751731800436 94:22.72268509416556 100:5.838495276241616 101:5.841986928954729 103:37.383464865478935 104:44.89510942761058 106:11.238406657209643 111:17.44234042846547 121:1.9443805060106771 126:11.969449406502742 127:1.9952359243939752 139:2.046000670047878 140:6.582409592151741 142:2.084273765662051 147:2.142593957898607 150:12.513912660835539 151:6.8356445716482455 156:6.9891853946747 160:7.078640112587781 161:19.523631413796434 164:2.3065267295476413 178:20.158260892919298 182:20.227083986783644 184:7.506515115075637 185:7.506515115075637 194:2.5505893583311328 198:20.764350356759174 201:2.5929033194772186 204:28.32537603886743 206:2.6246732994577604 207:2.6246732994577604 208:7.815333205134348 210:2.63638630232007 213:14.125318620840417 222:2.696284122496497 225:2.705466263038577 227:2.720887983533893 230:8.045961449826722 233:8.112746286828346 247:14.797425590819296 248:8.30660697174454 250:8.313726639881397 253:8.356741071068148 255:8.385703601724403 268:8.511438828651265 280:22.683264357967296 281:3.008378415551892 287:30.743239418073998 291:3.0801476738357247 293:3.0878853039250895 296:3.10738748242086 317:87.07354904723844 327:9.097891795557542 328:3.2421077870539277 337:3.2895083440129 345:9.260379054953129 349:9.288168041810096 361:9.39188165075879 362:3.379216666441374 367:3.39773576989064 369:9.46917279228324 379:9.628746892747577 384:33.23784643778177 391:9.711171372990828 410:3.636955754949661 417:25.476196151940115 420:17.43676821911316 421:3.680221502407029 422:3.685705414434359 424:3.69120647555238 450:3.7874496658066956 451:10.272014349867016 457:10.308481257472451 460:17.902440072300315 464:3.8406032583985437 473:10.420045519687323 494:10.535004570815445 497:3.9328817080514336 511:35.78131689369935 513:26.849911371404023 514:10.680423534270304 518:10.707473392508817 538:4.057045884841758 545:4.06382468264439 547:4.070629081844613 552:10.859794635925198 560:4.09810640683633 562:4.09810640683633 581:18.91950890373306 586:11.018474673555811 594:4.190407443594446 602:419.7503815051936 610:4.234646751046789 623:46.98329463881055 643:4.318656118240603 654:28.351441900466984 662:4.366163646985741 665:11.4715107248878 669:11.4715107248878 675:4.39038820308075 677:4.39038820308075 683:4.414937340093846 690:28.68974168498956 697:11.589402017596356 698:48.037450099290425 702:4.448189046538934 710:4.465043414539843 755:11.873297777167727 756:11.873297777167727 765:4.596622061559836 791:4.651995482089218 808:4.689852445414134 847:82.71957221449786 853:30.12753886394688 862:4.798121872721019 867:12.363600091559663 895:12.512832513834248 919:4.9347519237264885 921:51.14072351832473 922:51.14072351832473 942:4.978881600114274 981:12.853411567782628 986:12.853411567782628 997:12.901169361990412 1001:5.093969974863205 1018:13.02319923654548 1019:21.975769099679592 1052:31.888468060746693 1054:5.203931028971723 1056:13.149186754552485 1065:13.20074757396829 1067:5.229261871217354 1121:13.386788648739065 1122:5.320690353482762 1145:5.347644308969347 1190:13.639831234878814 1208:5.47390936114493 1236:5.517931867908807 1252:5.562995585991455 1259:33.3691101739478 1271:13.941687753147813 1300:14.036987621610889 1322:5.68864148579404 1328:5.7049442067924865 1350:5.75470228917294 1377:14.337661226236369 1414:5.858269630252052 1419:760.5800582464908 1433:14.551751114540076 1501:6.005663028619616 1506:14.778206822309759 1525:35.27161625055658 1555:6.083819600293353 1577:15.018528685949146 1581:6.124118744226777 1588:6.124118744226777 1592:6.144588306001731 1597:6.144588306001731 1602:6.144588306001731 1679:15.318838750252874 1681:15.318838750252874 1699:15.363674743529355 1708:6.294288149631261 1734:15.454908563207125 1745:6.3621688055506045 1755:6.3621688055506045 1766:6.385334607314558 1831:37.04978172568872 1878:6.50550437681356 1925:6.581345526132837 1981:6.660264910897349 1994:6.660264910897349 1995:16.105760931905653 # wart
1:54.4323543553336 2:2.9676235004766642 3:3.5610896076893415 4:0.04910194619321635 5:10.186091115843297 6:29.948312161752142 7:20.20013329041534 8:145.71180516522426 9:0.18872863435956508 10:16.983300257867864 12:17.637588936671687 13:2.314756902762651 19:76.45735556725188 22:3.098523611618392 23:11.09886570175217 25:11.30110860052946 26:40.10569817198219 29:16.838718524605056 30:0.721174944350527 32:0.7738701085105332 34:0.7770787358329602 36:23.272500786951767 37:17.797680693870305 38:0.8672167734286096 41:18.32268770242581 43:0.9354238309302132 44:4.056914874306748 45:13.115020114370514 51:45.40642788699432 52:1.1021493253913233 58:1.2045239560758458 61:9.275202142466842 65:9.543620460807007 66:1.3097762862501707 68:1.3253285190394586 70:1.3399607572519254 71:41.09545285310985 72:9.743284058189255 73:1.3767849817480209 76:1.4172186431928722 79:1.5011243609118075 80:10.295707581090847 88:5.589104434271613 89:5.633838944871613 92:5.679199545102897 97:1.6881136350840231 100:17.042524839788317 103:23.552660891442336 104:11.181485721307586 108:6.074028543632611 110:11.486115406110187 111:11.526914309610019 112:11.532768309790288 113:38.61628090555823 114:6.201528968572661 117:38.94882455005324 118:46.77913923391966 119:6.334081000160316 120:1.9733539022944298 121:1.975209082461933 122:1.9845218373184552 124:18.204319606357792 127:6.52634471674049 131:2.0495272200422034 136:18.503426673038163 139:6.637575862171125 142:18.749879576967157 150:12.619742269321215 155:2.252900208274815 157:2.282422158656037 160:2.3125378734585738 165:13.145941395810098 171:2.3697676316483904 181:7.491585323773939 182:7.502722592863612 198:36.210956773053205 199:2.60850163876011 209:2.6633057199411208 213:2.6750886832958485 222:8.037394832204951 224:21.500922135015166 232:8.16939264862101 233:2.7979526967727484 235:8.25097551012182 237:8.264753598631941 238:29.667897136196636 243:2.853143864484427 244:2.859761895150984 245:2.863081016373861 249:2.8898798327676887 250:8.384034633637567 251:8.384034633637567 255:2.9274598427557748 258:2.9378600737993863 259:8.507371546219739 260:2.9553412452747208 267:2.9837024902940277 274:30.625596444546353 291:23.137552566629665 295:3.1411072460399887 296:3.1411072460399887 298:8.912810639829468 300:3.1489854086978517 301:3.1529383737048278 307:15.896638781471303 310:40.154474956367295 317:3.2174799157604856 320:16.0139624933632 326:3.26755471964111 331:3.288862698723636 337:24.03410102023311 340:16.339191986651404 349:3.3588930436262205 357:89.66758802411054 362:3.413359970165921 379:24.880648774073027 380:3.5277401989272095 382:3.5326737935137746 384:33.42170660799021 389:3.557553780687485 391:25.048920573143644 392:25.09156669543258 399:9.856249069513249 401:9.920588222015018 423:83.04738766799989 424:10.120504549726888 427:34.53697759067477 431:3.770451212559139 434:3.770451212559139 436:3.770451212559139 447:17.827809396322607 465:26.392203887905147 468:26.417529002033806 475:3.9117088186493416 493:18.31800798792121 497:3.967706709326294 507:10.685527604767632 508:10.685527604767632 513:10.73889339272648 518:4.045200500874702 522:10.793020254278634 536:10.861781841343392 538:27.274753013364 549:18.789212500805842 550:27.360169468742267 552:4.11929265908586 554:10.931810082874465 560:4.133096880673439 566:27.504641141347587 576:11.061202380693596 590:56.52417647974608 597:4.2254839650581095 609:11.225555964034964 612:4.2697629866247295 631:37.55834900070249 634:4.338266711525864 636:4.338266711525864 657:4.401392408865741 673:11.543790936796851 739:115.06172605994585 741:4.569409764237916 752:4.604932460100284 777:20.487046724356745 793:4.6874426830184674 799:12.134501622893927 818:12.212676949473982 825:4.763997853437701 829:4.773792693372364 844:4.8034901311021345 846:4.8034901311021345 883:4.895529028989631 892:4.916612676814819 898:4.9272442487754065 899:169.48011211417125 914:21.44684726457827 935:5.014540628539909 964:51.994303020631364 1041:31.932872179858 1043:22.1994114409401 1058:13.22200977089213 1070:5.265059915304471 1079:32.193418278190364 1097:22.473282516429816 1098:13.352249343058489 1122:5.356534736974597 1147:13.542226808670632 1170:54.20139409796712 1186:32.97230772272312 1188:43.5029669550946 1202:43.65097068226478 1214:5.52439456289794 1216:5.52439456289794 1223:5.539074785083703 1239:33.3925771210234 1244:13.921644756225215 1319:34.03456937123785 1325:5.724651369763998 1351:14.341895360516697 1356:5.807622726373587 1357:5.807622726373587 1366:5.824656729426691 1374:24.073534865121648 1393:5.859185117593581 1408:5.876684975845095 1422:5.912170261486914 1425:24.342079706096744 1428:5.912170261486914 1439:24.453003032011825 1480:6.022731820352521 1488:14.812705669508764 1496:6.041792075470246 1514:6.061042707061764 1538:6.0804874849385735 1576:6.160287512765436 1603:47.198677469200256 1608:15.175237357704813 1652:6.2649089453364954 1653:6.2649089453364954 1660:15.30391092877735 1698:15.436934687342465 1731:15.528181747475267 1734:6.375511591710097 1747:6.398410397698788 1749:6.398410397698788 1751:6.398410397698788 1767:6.421582819815823 1855:6.517142574763379 1860:15.815333222535138 1903:6.592029481414726 1925:6.6176467019280665 1935:26.506189942311238 1937:16.01908751281446 # granuloma
2:56.942532843063105 3:13.952792088058622 4:79.87402036569866 5:55.35063366881277 6:119.74096322547197 7:46.98741449353582 8:1.8184269846156256 11:0.26484176124899844 13:34.10026757895948 14:9.5454007929463 15:9.780541893010094 16:2.700716934670483 17:0.4414431480524682 19:0.45908375152027026 20:2.875439925977001 21:0.5504507272608357 22:10.954283940990473 23:26.780937668469786 24:0.62018870840319 25:3.252057205309019 27:28.017835469952857 29:3.478394661331799 31:16.923243259616438 36:35.51460354255407 38:0.8672167734286096 39:23.657563372441953 42:18.32268770242581 43:13.010400382811651 44:88.15097788139026 51:4.416299984539969 52:1.1021493253913233 56:39.20480863940646 61:4.7203201453459664 62:1.234035030992289 63:26.741365530378495 65:33.66999037237892 66:4.916527287089103 69:149.3819482739072 70:1.3399607572519254 71:34.09895666465186 73:21.244846750136546 77:1.436732566971336 80:5.371337417527128 83:16.053713484747743 85:16.157123523782555 86:1.5663387250530043 88:5.589104434271613 89:1.6236345251173565 90:10.750086549997262 91:1.6380086463730312 93:5.685731663972611 97:5.77858417296174 98:5.815796676741782 100:23.478035790685205 101:1.7464853508162257 103:11.170532554604408 105:1.7895794022549791 110:1.8492731530509186 113:6.1938926089058555 114:289.94292967363646 126:18.326018250545836 129:6.551692913878971 130:6.568697238551602 139:2.0771798194834465 142:2.1155785973820382 143:18.77777595955163 156:12.906643732674828 157:19.501256428778348 158:2.2916243374104655 166:19.78373242058773 171:7.270703056235315 182:13.589404455559814 192:7.674129082698917 199:2.60850163876011 203:80.32557335786575 206:7.885144937368771 207:7.885144937368771 213:2.6750886832958485 214:7.928886977352845 215:7.95412444915766 216:7.960461687200957 217:2.692928226609419 223:2.732277915191443 225:8.056888442065812 230:21.636000950738286 231:29.38608171927014 234:8.1828623879806 237:21.94190638904947 238:29.667897136196636 249:2.8898798327676887 269:8.581925486813882 275:8.65035297566854 285:3.0605476079930307 289:3.0907814098229025 291:3.1138211142545753 293:8.863672097457926 297:228.9988416968459 305:3.1808720641725676 309:23.47678149137828 325:68.20769044906169 330:40.69412722522985 340:16.339191986651404 361:9.463056546804976 372:41.94621635618281 376:24.777308539564107 378:60.91926269779297 384:24.943322476676055 390:3.557553780687485 391:3.56257271197719 396:9.824489331919859 414:3.687563016722872 422:10.109114508891036 425:10.154883103765767 427:3.747964352721784 430:3.770451212559139 431:3.770451212559139 439:3.787505932345225 442:3.798967666615255 443:10.271800154031316 456:10.368017232883924 457:26.266800696923315 463:3.875328978687662 466:35.24114615484344 474:10.491842544532032 475:3.9117088186493416 480:44.782697007999296 483:10.542530949763698 484:44.9006378071674 486:44.940215166478545 488:18.298365250719332 501:10.632902320081927 511:75.5890777020836 522:4.0518117032898635 524:10.80667338032609 527:4.065107375994306 531:76.09423095607907 536:4.085236647241989 551:10.917700915009162 563:10.988775707654291 590:11.105328431049056 599:4.240124219155403 602:27.923986683323495 609:56.956330003292656 632:47.30242108061187 638:4.338266711525864 649:4.369557445087825 668:79.3917934919107 673:4.4175196938190044 683:4.450205817499676 685:11.627660468470395 703:4.483484001309649 717:11.730785519424845 738:48.79734929751397 740:29.26315012568363 749:4.595987582121679 756:4.613920806962699 764:29.485325526511716 798:12.134501622893927 799:71.04163344173142 814:4.734918927770326 828:30.11049480851584 835:12.29246875840355 842:30.233460247671985 847:30.233460247671985 871:726.9715972769881 905:12.629207165000398 906:4.948690207375464 947:31.152645097184383 948:12.786271731048954 958:41.33492308583472 986:5.094402953960672 1014:22.048447705469048 1019:22.085827295045224 1026:13.120868661847416 1074:13.299629443384925 1111:5.329945469004797 1122:13.45967124432484 1145:88.55540652998928 1183:5.452644097453605 1206:5.509826564310173 1212:33.14969439900792 1236:33.33115335519238 1239:13.891113472959129 1291:14.077983825957094 1316:14.174877529322924 1321:34.03456937123785 1382:5.84184329279787 1393:14.48083415715463 1396:34.588511790283015 1398:5.859185117593581 1446:14.66173177263797 1452:14.698934314154489 1466:5.985167897108342 1483:6.022731820352521 1561:15.050640563005684 1679:36.43809166169802 1784:6.445035373196691 1793:48.568348142367064 1824:15.765998120463951 1831:6.492808123528691 1839:6.517142574763379 1890:15.865293470530537 1943:6.6176467019280665 1958:26.585844261102423 # sore
1:5.416396070468907 2:62.78977932295331 3:0.046482499706979506 4:14.020143853462505 5:10.186091115843297 6:71.32779145583731 7:15.620660193568416 9:8.154933616512853 10:26.95151476212891 11:8.79958218200098 12:2.189453261460782 13:18.110046349380898 14:18.750295819582934 15:9.780541893010094 16:36.30154005680321 17:0.4414431480524682 19:10.20076560011256 21:3.025794091939439 22:3.098523611618392 23:11.09886570175217 25:0.6339496822083445 29:3.478394661331799 30:0.721174944350527 31:0.7314408003477718 34:12.135403977104492 37:35.756669200193336 39:3.8783804102160757 43:4.022568086481709 44:8.224583237788819 45:18.50314016041353 46:8.402175413492854 49:4.313797712390473 51:1.0976009175422246 53:350.72494643536385 54:199.31339248080172 58:4.67022254618193 59:1.211574850812241 60:4.701137471504705 61:14.523639904705917 62:1.234035030992289 65:9.543620460807007 70:1.3399607572519254 79:15.88251840456872 80:99.3436301831105 81:5.404122208721106 84:1.5513988301556576 88:5.589104434271613 89:1.6236345251173565 90:1.6365639728892365 92:1.6438036131871478 97:29.92304560530649 98:16.85370520953751 105:1.7895794022549791 106:30.777459667682457 109:24.062797375710694 111:1.861191059918138 113:54.20888637211403 114:17.66422900240785 116:1.8975790093496165 118:1.9277550040784197 120:6.4104936147773435 123:1.9863917972144243 125:2.018565522551859 127:6.52634471674049 128:2.0300974708172435 130:18.431951649632484 134:2.0534450819772085 139:2.0771798194834465 145:2.1237940256495205 153:6.989897299155432 156:2.270998406656138 157:50.06814601624295 158:19.54243740177054 159:7.107483244973633 164:7.203472887944397 167:331.7439606690389 169:7.260275546732405 175:2.4342977443871447 178:7.469415613513605 187:69.90110731285324 191:2.5582812075810746 206:21.16057597342289 207:44.86935155414874 209:21.186220581543818 214:2.678048106304555 220:21.44755653114943 221:2.7261608091252802 240:8.278584386394009 242:2.853143864484427 244:22.04187705585441 259:2.9518301329159553 265:38.7173262551087 266:2.9837024902940277 275:8.65035297566854 278:3.034535483159728 285:203.63281940342247 294:3.1254608867202696 301:3.1529383737048278 303:3.1529383737048278 318:9.08151568281706 324:3.2506984435353057 325:3.2548968634000066 330:9.2043771652358 333:9.249265239680755 334:3.310440475453943 340:24.071481816577755 370:24.574683866486087 380:61.0456859529222 388:42.416488740282865 390:25.027685328073005 397:3.5827941353270516 398:3.5981154151356267 403:3.6343958535377388 418:10.075149982045575 421:25.691526344664847 425:17.632325699807765 427:10.166412786866745 450:10.319601948323866 457:3.851481924209284 464:3.875328978687662 475:10.504451121281344 485:3.9426020871554988 491:10.606861164316557 502:3.986768781230481 509:4.01250411164297 518:18.579618744116747 527:4.065107375994306 529:27.162299986549698 534:10.847929630223266 545:4.09878206152372 547:10.903643879286612 566:10.988775707654291 567:11.003151296630781 597:37.04903223308335 624:11.318277766735953 626:4.307502685668201 635:4.338266711525864 657:11.510750207387463 662:11.510750207387463 687:4.466769620438198 694:4.466769620438198 695:4.466769620438198 714:11.730785519424845 741:20.208211789322515 779:12.057879687934589 782:29.675399708531543 798:4.706287809632575 802:4.7157825802933955 824:4.763997853437701 890:4.916612676814819 891:12.563795444812639 892:12.563795444812639 895:4.9272442487754065 916:12.67343693915453 937:85.05893408767 943:12.786271731048954 947:120.88643245035085 1046:5.227170022936104 1062:64.21993646947043 1133:13.486995948204322 1147:13.542226808670632 1166:5.410857664154291 1171:32.79881556638919 1191:33.03099535630039 1213:5.52439456289794 1215:33.209719116000855 1254:5.598952509239623 1270:5.629610831254811 1273:44.345798235714696 1427:14.588368511582052 1431:5.930161619872077 1445:14.66173177263797 1453:35.03097635020333 1477:6.003858279443736 1484:14.812705669508764 1494:35.34030399749797 1576:6.160287512765436 1581:6.160287512765436 1596:15.133264869079268 1614:25.22951548098816 1630:36.08384908234401 1646:15.260550435968364 1650:36.258993599669346 1680:36.43809166169802 1689:15.392092073749085 1714:15.436934687342465 1728:15.482293929533295 1741:15.528181747475267 1780:15.621593015537092 1805:6.468774808687527 1862:15.815333222535138 1865:15.815333222535138 1925:6.6176467019280665 1941:37.7124928605815 1965:61.987376925238415 # encephalitis
1:0.14561563468947408 2:2.993755696290117 3:6.580987198935414 4:14.086024018967699 5:23.121368091847547 6:0.12234795356585858 7:7.615855625837804 8:1.8353408924261463 10:32.457182426027636 11:5.170043937056718 13:58.84769629249293 14:0.3698771547571821 15:24.428865483208 16:0.4420756987092545 17:2.7368992621235266 19:6.170056813713002 20:0.5033569884320656 21:6.593149030273307 23:0.607879139663692 24:16.142949460901832 26:7.198291940569435 28:3.4893746284261073 29:3.498703247832686 30:7.33468249082164 31:7.377670401371992 34:3.645977334990427 36:23.34399127956146 37:3.838543369805763 40:8.02226370565661 44:0.957925913006431 46:13.375619596292937 47:1.0227264904505649 52:31.952840543835354 55:1.1654870582905266 56:39.303088306510915 62:4.761369645441934 63:14.743454814919769 65:4.912864491317324 69:1.3471537542810577 71:1.356250962686997 72:5.0401965348354345 73:15.323471131390788 78:1.463743447050759 81:1.5318336650890678 82:1.5451127649495264 83:1.5464484864692714 86:1.5762004752409566 88:5.611525777089855 89:1.6335866486700463 90:1.6465359350028965 91:5.688648812354753 92:29.6761351945247 94:1.6581566036080821 98:1.7148193414889124 103:45.258173097887045 104:17.164363133919394 105:17.299431538503903 107:45.832118732030146 109:17.55373733570167 113:11.609310886557314 114:1.8887078523578757 119:1.9489480248121223 120:1.9837800017748919 122:6.457926935613333 128:2.0405897152644745 129:2.048338718376353 130:32.521900572764764 132:2.0600415137004777 137:2.079760899262905 140:18.651134659299142 141:40.47158766026787 150:12.65548086820222 152:6.9462862385141895 163:7.21654895874538 166:7.24218975515861 174:135.96884301960037 176:20.2941104559533 177:2.4707764273501116 179:2.4759442788090547 181:7.5150142608407675 183:7.571076964727159 195:2.5970046307841193 196:7.762635666411097 203:14.117031405919557 204:7.847124746672327 209:14.23032498988727 210:2.680271735971652 215:2.7010419557495395 219:2.7311898967636896 224:81.7806916023477 231:21.78091459271644 233:8.206540546064824 238:2.85119471323908 241:2.857763780979931 242:8.323145877160679 243:2.8643594382552786 245:2.8743032075572743 246:14.908904234683932 247:2.894374224103101 257:2.9421855844892906 258:2.9491307901878363 262:8.56079869285936 263:2.9807515210724067 278:8.70501212885246 283:3.0644153099287985 286:3.083173537988961 293:3.1329529853763987 313:9.07108037591218 317:3.2289138628137395 319:3.2413012814881137 322:9.122761831018108 323:16.10342180864642 325:129.8869990660596 328:9.210538283078963 351:3.374875513191678 355:24.329636866207263 359:9.477529553650493 365:24.504887575715873 367:3.443447585840426 372:3.490724222728972 373:3.500336417954866 377:16.93198530838892 384:17.024968817547784 396:9.848599840548001 399:9.880366196450051 402:25.40186754832073 408:3.6618167281133602 412:3.699217567455983 429:10.225400788916273 432:17.757127589691184 433:17.757127589691184 436:3.7821388558222404 438:10.248786861834242 446:3.8164273276967755 458:10.404437324668653 473:10.516081011416047 480:26.620717703069083 489:10.61816351948818 492:3.9731557206145123 518:18.616484447793752 519:45.62547808784019 522:4.06360083392819 524:4.070238608472335 527:10.844669376657562 536:18.741343010587844 542:4.103799013467481 551:27.409715547013878 570:11.027473603012758 572:4.179902008226044 582:11.100187726357829 585:4.208388125634375 594:11.174315417492622 605:4.259339690649269 621:28.19201378287063 625:4.31937124484477 632:37.62069800325555 634:11.405743236203813 648:11.46989778860263 650:19.650264837897108 665:4.429419142845042 668:124.93023810099939 671:28.681699287322637 686:4.478682308032155 714:11.755209320099066 719:11.772671568082707 732:20.164101203076942 735:11.84332498920025 740:4.581348929431121 744:4.590167999850067 750:4.607933366517649 753:29.460251077682898 777:12.063421187910526 781:4.680750439017478 786:4.699410532454826 787:12.120468209813998 788:4.699410532454826 822:60.73277826607898 841:12.337169249832552 854:4.835553346094931 860:4.845669313927394 866:4.866067169090731 871:30.53505902581215 872:4.876350231743117 875:72.5582597612773 879:4.8970876382961785 883:12.545307982632906 890:4.928631276100716 895:4.939265054816046 900:30.795256330889366 906:182.95776016593734 908:30.92865303639437 940:5.026579086894012 942:31.156128668848986 950:5.037784554177823 981:5.106456858592001 986:21.8661554709502 1000:21.97485180523927 1004:5.153670445655432 1005:5.153670445655432 1008:13.071267876291888 1012:22.048447705469123 1018:22.12297542539103 1027:5.202096240059197 1031:5.214399255125424 1038:5.226782897275859 1040:31.982685242697485 1042:13.195686497120652 1055:13.246590235896148 1063:5.264428023031629 1066:22.391510613555653 1070:5.277144712650735 1102:5.328882984026501 1156:13.594747589404847 1165:113.39981492229849 1178:13.67970797073205 1180:5.464759787587058 1181:5.464759787587058 1182:5.464759787587058 1187:5.478897363219768 1204:5.507491437022879 1237:5.5660000682915935 1256:5.611090266287619 1276:5.6572708745947535 1291:23.60767836795648 1362:5.819789170512825 1395:5.871358181888643 1433:5.942343511077807 1475:6.016048997999414 1535:6.092687030078768 1546:6.132179087156411 1547:6.132179087156411 1555:6.132179087156411 1582:6.172495885133529 1604:15.157975529372292 1632:15.242377689939364 1728:6.365108344712836 1750:6.410643044589189 1755:25.87092629246791 1765:15.646327950352399 1767:25.942007975482195 1769:6.433817673495348 1779:6.433817673495348 1792:6.457272433668225 1795:26.01395055181326 1798:15.693879678833863 1807:60.80078658786954 1835:6.505049597591601 1861:6.529386255826955 1943:37.762482461059896 1996:62.230508653194455 # tongue
1:49.54330610838402 2:0.008162760639347198 3:1.2890865220886627 5:18.511160625032016 7:1.6898134052932434 8:31.236939484627612 9:0.19339747484821201 10:8.470634563863925 11:2.190277996374887 12:33.47482039584714 13:2.3329637607975355 15:14.299000445638516 19:30.86736478243123 22:0.584228024805923 23:204.70786064351904 24:0.6276053154074235 26:0.6965483155997004 28:11.833013162232248 29:0.7277844363160685 30:3.5018200869795524 31:11.920097013214903 34:0.78508983235801 36:7.791886197136001 37:12.606593556787931 38:0.8755207761731808 41:18.38165053321955 44:0.957925913006431 45:4.091446616623769 46:8.435926033799888 47:4.235991600365039 48:4.297554478420028 50:31.816877274948805 51:151.86356179440304 52:8.846509535661134 62:1.2432797063341254 64:4.84986800911936 66:4.938428495231018 67:149.2858470675126 68:15.069041143603156 72:1.3631208327983944 79:10.307449889374068 81:5.42641130069549 83:1.5464484864692714 84:1.561236334580334 88:1.6136994274409784 90:5.685398508097265 93:5.708219134989202 96:85.01327871957515 97:1.6981627494198068 100:11.162154893654394 112:1.873191534476177 113:17.696266362624712 114:1.8887078523578757 117:1.9256055075815397 121:18.15825343796022 127:6.549332631095264 136:12.241546432301323 142:6.744301797618034 144:18.82610671794567 149:6.890015998547684 152:41.41701663236231 154:2.2636283883922923 163:19.779153568671166 164:2.349309477032515 168:2.3660813316250784 169:7.283609655697112 187:13.781563151970703 192:20.774058421862197 193:2.585856289709744 200:7.822780203271046 201:2.636656422674067 212:2.6832224006238254 213:14.26860695963496 216:2.704031314362362 228:37.367453855222244 233:8.206540546064824 235:8.274675724552052 236:21.97667085632762 242:14.844674822493259 244:2.8709818806619793 252:2.9045028398170514 259:8.53115116571305 263:38.72218806249807 264:15.252960847760022 265:2.9914277655730515 267:2.9950018815423927 270:8.620827159967991 274:8.66650558292029 288:3.1021447690947155 293:3.1329529853763987 296:107.01574487871511 306:3.204407482452755 307:9.037024096423604 309:3.204407482452755 311:3.212536916348018 314:9.07108037591218 323:23.754785591714658 324:3.262150038326111 332:9.246240825061149 333:3.3175833052211656 337:16.347937031927074 341:9.327853077686871 351:3.374875513191678 354:3.3928959544542265 356:9.449001864042645 357:9.467995977495722 372:3.490724222728972 379:9.724164659401751 388:3.564146454485586 389:3.569153178219066 395:3.5893249890082313 397:9.848599840548001 406:9.988242118334373 417:3.710051172669884 420:17.582359466565514 421:10.121924529796969 422:3.7319202203687967 423:3.737430106338242 429:83.59308800537313 437:10.248786861834242 455:3.8572860855891946 463:3.887056333710504 472:3.9173321460692714 490:10.61816351948818 498:10.644119900421016 503:4.004937375478957 506:4.011361806352822 508:4.011361806352822 509:10.736392643544011 517:10.803703036237202 522:4.06360083392819 524:4.070238608472335 533:4.08358793981725 541:55.78643825420631 549:4.124238871215902 551:4.124238871215902 554:98.3153013737205 557:10.970285242215509 563:4.1588272937441895 568:4.165824998828867 569:4.165824998828867 590:4.215580058528506 593:4.230049904030226 594:4.237328253928421 604:11.219493163620578 614:19.315749869589414 631:11.374064742942167 638:11.405743236203813 642:4.365726962394606 647:11.453758090393993 648:19.625723480030032 671:4.429419142845042 684:19.90153097870439 700:4.487022718683376 707:4.5038177900145 716:11.755209320099066 731:4.555141550629812 738:11.861193108358634 739:4.581348929431121 745:4.590167999850067 749:20.327499922831407 750:11.933507340873717 778:4.671490294809053 797:12.158973966147997 798:12.158973966147997 801:12.17837197339055 802:12.17837197339055 815:4.7565425705590245 825:4.7759833551199415 849:12.377910201916448 854:4.835553346094931 874:12.502774470261551 879:12.523982787372823 886:12.566751330375915 899:21.350914259913363 902:40.76891422672234 914:21.48395567646258 930:5.004366718406405 931:5.015440061686883 933:12.765279254732528 954:5.0490572349268605 961:5.060397916091923 974:12.927040040582654 993:5.129915822330318 1004:22.011534722777565 1013:5.177728052191211 1015:5.177728052191211 1032:5.214399255125424 1082:53.36026445655783 1097:5.315815364726621 1105:13.403422076098147 1111:5.342041299304799 1116:13.45713492094105 1126:32.56770668554841 1135:5.382072891292989 1145:13.539118305418855 1155:22.797687387989185 1178:13.67970797073205 1181:13.67970797073205 1183:13.67970797073205 1186:5.478897363219768 1188:5.478897363219768 1213:5.536521286357826 1215:5.536521286357826 1217:13.855386438627692 1221:5.551203715417624 1225:43.93981279809265 1239:23.325158521673984 1258:5.611090266287619 1276:14.070856423655941 1286:33.821372122947984 1287:5.672915735276693 1322:14.232371475764083 1332:23.85388369373703 1333:68.00236006649301 1341:5.786163978945237 1346:5.786163978945237 1374:68.49453852971298 1376:5.836825380281926 1382:5.8540141505733 1384:24.16352779177481 1392:14.505507302453577 1440:14.686415951969623 1451:5.978843521641394 1469:14.761181493774759 1470:14.761181493774759 1472:46.345348212169064 1487:6.03492474524842 1491:14.876069294968282 1533:24.89573162059107 1594:6.1929742739441815 1673:6.298751492595523 1721:111.06137182423986 1775:6.433817673495348 1779:6.433817673495348 1877:15.89003943931723 1893:6.554031579258128 1897:6.578993382827721 1903:198.84799180708413 1958:6.655860429641326 1966:26.703915849632004 # collagen
1:0.20425533892886436 2:35.25978690453289 5:1.331492535737077 7:0.1327731290255223 8:7.978868575748215 9:1.9240103289614907 10:12.553042391321318 11:0.2702098350521772 12:5.199041389196736 13:5.411388554930953 15:2.60629809872083 16:19.602599065686633 18:0.4584110652391363 19:0.465734388764495 20:0.5033569884320656 21:0.5575591503255537 22:3.11825317709833 23:11.143935730465946 24:21.438973898926804 26:0.6965483155997004 28:7.314590669934197 33:12.177505727709695 34:17.314447500306567 35:0.7961303585075414 36:17.709198576122642 39:0.8856057339792996 40:8.02226370565661 45:0.9634249728204644 50:4.413902066607582 51:52.690939170854115 52:45.5729902446041 53:1.1239681194939763 55:4.578040198667207 56:1.1741832335717155 60:1.2268643305997997 63:1.2694246120922714 64:9.479109661240798 67:15.063489729742463 68:4.9745773089864835 70:34.12390848810823 72:1.3631208327983944 75:1.4063977412518143 78:15.701784110433573 82:16.09484766420112 83:1.5464484864692714 85:1.5680161625757285 90:1.6465359350028965 92:5.701682607506504 93:5.708219134989202 96:1.6787470405739366 97:168.78888469901202 99:16.90869013531281 102:5.935104598634046 103:5.956208245214542 104:1.7708487318756614 111:24.223029568756044 112:1.873191534476177 113:6.216697526929086 120:11.94434720448168 124:2.0062315035416094 132:12.201840211865768 133:2.063963785223652 134:6.608805678783883 137:25.42764624544753 140:12.315107096225343 141:2.1017688137322876 143:6.757703264051893 146:2.1530659973122646 147:6.871461096446724 149:6.890015998547684 154:2.2636283883922923 155:49.8981089779148 157:12.98037575144328 160:2.3233233879479127 166:2.3564747227573632 168:2.3660813316250784 170:7.283609655697112 186:2.533957096342169 192:2.569280637338557 193:2.585856289709744 197:2.605417990656265 200:44.642104056816656 201:7.841023036118233 202:2.636656422674067 203:7.847124746672327 204:7.847124746672327 208:21.209389683485092 212:2.6832224006238254 215:7.977725411543637 230:2.7775009207996546 233:2.8091307745689913 237:8.288458224160117 244:2.8709818806619793 246:2.8843079099924416 248:2.9011196690145007 250:2.9045028398170514 252:55.63633965500917 253:2.9249497928681527 260:2.966622990328797 263:8.568248425074595 264:2.9914277655730515 266:15.264416749312216 268:30.53070688116709 269:15.275895946587756 270:3.005770758728911 272:3.0129890916755286 279:3.0495591756364857 281:3.0532608079641643 282:8.736112012789171 294:3.1368440987552195 298:8.936704961402105 302:15.805536839205658 303:31.42574737950698 308:87.33439787317242 311:9.05401290521838 312:9.05401290521838 316:9.088227211068538 317:16.011097647254083 319:9.114097831298778 321:9.114097831298778 324:3.262150038326111 337:3.335008383984802 341:333.22092514301636 342:3.34819465083547 346:3.3570422285437247 362:9.496670349212895 366:3.443447585840426 375:16.886053066353643 385:42.42757530548257 386:3.564146454485586 391:3.574174315800367 399:9.880366196450051 402:3.646028342889134 403:3.646028342889134 406:3.6618167281133602 407:292.9230425959536 412:10.065644315703006 416:17.513910135832504 420:3.7264274837008067 434:3.7821388558222404 437:17.77489938625724 448:3.828005699852786 449:17.919079708570653 453:3.8572860855891946 456:3.8572860855891946 470:3.9051601172853236 472:3.9173321460692714 474:3.9173321460692714 476:3.9234494113022342 477:3.9234494113022342 479:3.9357471219680016 482:250.1273233001828 484:107.18507331060452 490:3.9668664308643833 510:10.736392643544011 514:4.043833029595682 517:10.803703036237202 526:4.0769009194355625 530:4.08358793981725 534:18.720345721522506 539:4.103799013467481 553:4.131103853036259 554:10.956121357421114 556:4.137994995035946 561:10.984502020420491 563:4.1588272937441895 566:4.1588272937441895 572:4.179902008226044 575:11.070935408510952 587:4.208388125634375 615:11.280573718149572 634:28.351862647685714 638:19.528578443811277 651:28.548092845867043 653:4.39729639245432 655:4.405274484748663 659:4.413287445056772 660:4.413287445056772 669:4.429419142845042 670:38.115516869227775 678:4.4375384779381015 685:4.4703795406532025 696:4.487022718683376 720:91.6039215937142 724:11.790213537635676 727:20.13730669120465 731:11.825539516827918 738:11.861193108358634 742:4.581348929431121 748:4.599029348657351 749:20.327499922831407 755:4.625871004305619 777:4.671490294809053 791:4.699410532454826 797:4.718260071864247 811:4.737302799937732 820:4.76623758329337 841:20.9382436020574 848:12.377910201916448 851:12.377910201916448 852:12.377910201916448 861:4.845669313927394 869:4.876350231743117 877:4.88669018410063 878:4.8970876382961785 879:4.8970876382961785 909:21.45041175957997 912:4.971533380451851 915:40.99286962294947 931:12.765279254732528 946:5.037784554177823 968:12.903514382453904 1008:5.165660907566952 1017:5.177728052191211 1030:5.214399255125424 1067:5.277144712650735 1069:5.277144712650735 1070:22.391510613555653 1073:5.277144712650735 1075:13.324216528252498 1087:5.302837232893854 1137:5.382072891292989 1163:88.92908346058775 1165:32.79166739458303 1175:5.464759787587058 1180:5.464759787587058 1183:13.67970797073205 1191:13.737393594820023 1209:23.144048252673194 1213:5.536521286357826 1225:5.551203715417624 1228:5.5660000682915935 1231:5.5660000682915935 1234:5.5660000682915935 1237:23.279357707895997 1280:14.070856423655941 1287:14.102630490992503 1291:5.672915735276693 1297:5.68868963218392 1311:14.166963385892023 1322:14.232371475764083 1355:24.058502656578472 1359:24.058502656578472 1378:5.8540141505733 1379:5.8540141505733 1381:14.470305891306813 1382:24.16352779177481 1387:24.21674746417134 1408:34.71047322252478 1415:5.906523193275484 1422:5.924349946162074 1424:14.613048277252743 1429:24.434542379162703 1437:5.960506977478487 1440:5.960506977478487 1452:5.978843521641394 1504:6.053987207313054 1516:6.073240045853949 1565:6.152232284092611 1575:25.140518155809776 1602:6.1929742739441815 1607:15.199950224760478 1616:6.213671972627725 1620:15.242377689939364 1635:6.255744115904017 1640:6.255744115904017 1659:6.277128351541593 1684:6.3206188484062125 1691:6.3206188484062125 1717:15.507022243994866 1723:25.73126526067901 1745:6.410643044589189 1818:6.505049597591601 1870:15.89003943931723 1904:26.464917798426484 1963:6.6821725572538435 # repair
1:1.3222142189165786 2:25.44954752825677 3:0.04900239820586605 4:32.90301029836205 5:14.201085385492865 6:11.301068617095327 7:7.615855625837804 8:1.8353408924261463 9:81.4750461673354 10:17.051571300294345 11:0.2702098350521772 12:22.67414628074959 13:13.47279311763634 14:9.589225217134874 15:2.60629809872083 16:6.057220090454623 17:24.990155112054225 20:2.89478650473944 21:3.045402590704425 24:16.142949460901832 27:16.852827024688878 28:3.4893746284261073 29:0.7277844363160685 32:3.63776269120515 33:12.177505727709695 34:62.15443346116563 36:3.7860890174283486 37:12.606593556787931 39:29.780938384240283 41:4.026536320008523 42:36.71714411253873 44:24.33423472213644 46:24.710231353365298 48:4.297554478420028 49:4.335126047397746 52:4.448630631199151 56:4.598633299485217 59:1.2207710500808187 62:4.761369645441934 64:4.84986800911936 65:20.81544867102232 66:1.319177415966952 67:15.063489729742463 69:63.57907662536389 71:5.024321022962326 73:21.30485392076731 75:5.139922640220227 80:22.112026226317393 81:5.42641130069549 83:1.5464484864692714 84:1.561236334580334 85:5.508397319137088 87:22.686935417186135 89:1.6335866486700463 90:5.685398508097265 93:1.6566982935698698 94:5.71149232679959 98:169.2418200440589 99:1.7163440987304255 100:1.7550464031605482 105:11.316369061424124 106:1.8177579560585044 111:6.186307688128495 113:1.8852446303439891 114:46.41200316252737 116:6.266676752170394 117:6.30563523367565 118:1.9381259844248642 120:18.14974416272696 124:2.0062315035416094 127:2.036730926882439 133:2.063963785223652 134:18.515858620678028 136:2.071840636191852 144:25.728149278829623 146:2.1530659973122646 156:2.2817442278809943 157:7.105912967207777 160:2.3233233879479127 162:7.206345036817761 163:2.34455140163805 165:13.181834355054777 167:19.832285895489353 169:2.375749067922135 171:7.294041575690503 173:2.422526863820647 174:2.4376007601020637 181:7.5150142608407675 182:2.4889399290244416 184:7.59944481483074 189:2.5528783138647806 192:2.569280637338557 193:2.585856289709744 194:2.5942101334651273 198:7.7865719019859485 206:7.908721638790105 212:2.6832224006238254 217:2.704031314362362 220:2.7342361304317264 228:2.7743717327480217 233:14.666581817460331 234:8.206540546064824 235:21.962520039267936 243:8.323145877160679 246:2.8843079099924416 247:2.894374224103101 252:8.40777675579692 257:22.398911303612167 258:22.428911354001098 265:8.59068941163836 267:8.598200537844775 268:8.605727163772078 275:3.0311735305394505 276:8.68956079900043 288:15.607161022808013 289:15.607161022808013 297:39.865713930401704 298:3.1564359537893796 300:3.1603818558832932 303:8.953236039530296 306:3.204407482452755 313:15.98499222750627 314:15.98499222750627 320:16.05048183704058 326:9.192815415969015 330:9.228346487885089 331:9.237282839929174 332:3.304630123560877 333:3.3175833052211656 342:3.34819465083547 353:3.3928959544542265 360:3.4156903033210435 365:50.797639286567914 371:3.4859380353275293 373:42.082705731349705 375:3.50516256327526 380:3.5393263599654237 383:42.36411307976212 385:9.765184629935494 391:3.574174315800367 393:17.135389492138884 398:9.880366196450051 408:34.08137979803642 409:3.6724217422607413 410:3.683091139266926 412:3.699217567455983 426:34.59913243865203 430:10.237075680560864 434:3.7821388558222404 438:3.7878077324673187 445:3.8164273276967755 454:10.392233637685058 455:3.8572860855891946 459:3.8691345388688303 462:10.441286721334826 467:3.8991050862801795 472:3.9173321460692714 482:18.25728038000936 507:10.709799165934802 517:10.803703036237202 529:10.844669376657562 532:4.08358793981725 534:45.83610475283277 554:4.131103853036259 567:4.165824998828867 569:4.165824998828867 579:4.194089165987271 585:11.114898473795675 593:19.15543415715932 596:4.237328253928421 603:11.219493163620578 612:4.281620514101039 649:19.625723480030032 682:4.46211409242974 684:4.4703795406532025 697:11.686143539277477 699:11.686143539277477 700:4.487022718683376 703:4.495401101577747 718:11.772671568082707 720:11.772671568082707 741:4.581348929431121 744:4.590167999850067 746:4.590167999850067 749:29.423134462957176 764:4.634905434897906 772:4.6622761573581935 780:12.082343205013713 786:20.61040262770538 788:12.120468209813998 793:20.61040262770538 812:12.19786801364224 813:20.757151392525717 818:4.7565425705590245 824:20.846998116898682 831:4.785780401169636 834:4.795629245062308 848:4.825491915930302 873:12.481681778267602 880:4.8970876382961785 890:21.318119533489575 891:4.928631276100716 898:4.939265054816046 906:4.9607154265302364 915:12.69796665239277 936:12.787979038163044 949:5.037784554177823 955:5.0490572349268605 964:12.903514382453904 976:5.0948360326368105 987:12.950709131947983 993:5.129915822330318 1017:5.177728052191211 1024:42.132036469428265 1039:5.226782897275859 1050:5.239248200215875 1053:32.08587805055712 1063:13.272294029671935 1075:5.289947402833481 1078:5.289947402833481 1086:5.302837232893854 1123:13.484271568987008 1127:13.484271568987008 1130:13.511598479708192 1166:88.92908346058775 1218:5.551203715417624 1250:5.5959415436395235 1272:5.6417530016743935 1282:14.070856423655941 1283:5.6572708745947535 1289:5.672915735276693 1292:5.672915735276693 1307:23.704934001727374 1309:5.7045946631346505 1358:5.819789170512825 1361:24.058502656578472 1363:5.819789170512825 1364:5.836825380281926 1427:14.613048277252743 1430:5.942343511077807 1442:5.960506977478487 1445:5.960506977478487 1453:14.723620699816841 1480:6.03492474524842 1483:6.03492474524842 1495:6.053987207313054 1508:6.053987207313054 1552:6.132179087156411 1565:6.152232284092611 1579:6.172495885133529 1580:83.3601303960205 1603:15.157975529372292 1607:6.213671972627725 1614:15.199950224760478 1672:15.372476236279036 1685:72.04150019598272 1712:6.342735907298638 1766:15.646327950352399 1770:6.433817673495348 1791:6.457272433668225 1823:319.15566492394004 1869:6.554031579258128 1870:6.554031579258128 1871:15.89003943931723 1877:6.554031579258128 1936:6.629899210010519 1943:6.629899210010519 1946:6.655860429641326 # shock
1:14.860639199018145 2:9.046813576011255 3:27.919915089670504 4:28.02633201883931 5:49.97250376715677 6:4.288376207357926 7:0.14094230882134112 9:0.202969030403298 10:44.237244899630504 11:13.146923597739972 12:5.260729218517078 13:40.30888383868844 14:47.63320392490691 15:9.913595704374313 16:10.17717153636465 17:2.7754777638245565 19:10.33488223227119 20:2.9339503938993934 22:0.5989208872429358 23:88.21784454030785 24:0.6426724142743209 25:0.6566051066148022 26:7.2645436921131195 27:98.9819289850254 28:68.56492195123566 29:3.5397911546366 30:7.40117644696795 31:12.0122253662453 32:0.7981042523295586 34:3.6874704159647966 35:3.715662758885903 36:0.857030110538219 37:7.943299873139585 38:49.70901531801369 40:3.972268565213874 42:0.9542175682823137 44:8.326169008871057 46:18.95406679047861 47:4.278907520660934 48:13.70435915812222 49:4.378253454592315 50:8.860247315594586 52:19.668706033480632 53:14.098753388606305 54:4.567318804122847 55:4.62165671201756 57:1.2004272239310336 58:4.735735843014979 59:1.239397337944092 60:1.2455170598765122 61:20.471769675775366 62:9.40927970914566 63:1.2882580294558887 65:1.327166890141189 66:1.338213566413534 68:21.103712933220006 71:9.822777836257977 74:21.4992803940855 75:10.004073680460182 76:5.23151281659699 77:1.465890491841643 78:5.316166171526422 79:1.530619497448858 81:10.452185739580235 82:1.5649687659775984 83:1.5663088959442848 84:1.5811452352744986 85:10.580133188141383 86:10.60899804184173 88:5.656839202906367 91:36.890601430895494 93:10.891470568075503 94:29.855774413722102 98:1.7351999590394929 100:23.66105543989664 101:11.238719777677296 104:1.7913880707426153 105:6.073398672209975 107:1.8483639863518884 108:6.142702396129336 109:1.8752265106368977 111:11.63372283893543 118:6.379390100174305 120:2.004866094732529 121:2.006727889299703 122:2.0160737162550997 123:2.017950290793193 129:2.069574740906879 130:6.638197870352967 131:2.0813039949031498 132:2.0813039949031498 133:12.28694878856422 134:12.28694878856422 137:2.1010674786409766 138:6.702829827355142 140:6.720273105415803 142:12.495962622903571 148:2.2126936980023144 150:12.727668662816619 151:2.232151274367707 153:2.271848140849634 156:26.699060814379898 158:7.172771605996465 160:7.217906050145852 167:19.930346358597173 168:7.309959810089179 171:7.341189358617464 186:13.845581566600739 188:7.6927409472557535 189:7.7101079484428015 190:13.925248876956488 193:2.608115510583115 194:7.7982370324074015 195:2.6192814952627597 197:2.6277080880957064 198:2.6333508639654175 200:2.6504008301581816 201:2.658995040395578 209:2.6967827136675897 216:14.399601210929752 220:72.49575381208678 232:8.240884633679185 237:14.864982749446694 239:38.04532268625693 241:8.357124136436118 242:14.917974125089593 244:2.8936557474991274 245:2.896981485948669 247:8.434374911223248 252:2.9272208205965726 255:8.527841050354716 260:2.9894203774647576 261:15.280813256642164 271:15.383958820463329 272:3.0358438283365126 275:3.054050325408358 279:15.512636452400521 291:3.148184794469307 292:3.148184794469307 294:8.943936949703083 298:15.854013734897013 299:3.1834086472593603 300:8.993225011598634 320:9.162449868087219 328:3.3106743228030577 330:357.9512876966171 339:9.37631100002744 340:24.22012712505247 342:9.385495400911003 343:3.371419975583306 348:9.413185743943444 353:3.416165399425805 355:3.416165399425805 359:3.438981808183225 362:24.56509169169797 370:24.72350124453689 377:3.5431105974381145 378:9.752452344063949 380:3.5627325796746456 382:9.793265998897603 383:3.5676727924970746 387:3.5875747348404907 393:9.876253972174341 396:3.6178593172712508 397:9.897291604375596 399:9.92907119691699 403:10.004288100589605 413:3.722760566580069 426:3.783234706266008 430:3.8057480401159878 448:17.9751376857934 453:3.880952631852091 454:3.880952631852091 455:3.880952631852091 466:3.9167635564574588 471:3.934942017611739 477:3.9471644945466795 480:26.720635410647596 488:3.9906124021190292 495:3.996906103999315 500:4.009560100893211 501:35.91723239530683 505:4.028709822009945 520:4.080795172394082 527:4.100721904236419 530:4.10741333743463 541:4.127637648764842 542:4.127637648764842 551:4.148090744639489 553:4.154960139111126 557:11.019382951397603 559:4.1618556937659505 562:4.168777598665315 568:4.189703348635738 583:19.14030552817499 584:4.225124978621852 601:4.283275405278917 626:4.3433422615613475 631:4.358672736409605 652:11.551634816570713 672:4.4534519393660155 695:4.502741581528976 696:4.511086405261772 699:4.511086405261772 735:11.892665402505585 736:4.587939485899048 740:20.31997622439776 746:11.94653397583144 750:4.632058834331088 754:4.641010331734798 757:4.650005297829541 760:4.650005297829541 764:4.659044141183461 766:39.36006228231013 788:4.723580129818399 789:4.723580129818399 790:12.169874817891134 794:4.732985400433527 795:4.732985400433527 800:20.77282706535636 801:20.77282706535636 812:4.7614900493374055 822:4.800188256633274 841:4.82974855851721 846:4.8397070125718695 860:4.869905107231435 878:21.295712455186248 892:4.952902373938432 907:12.703253813305384 908:4.995822130775102 909:4.995822130775102 937:5.050889903535043 952:5.073376877486082 954:5.073376877486082 963:5.096135866593191 967:12.953084275466047 996:5.154266357363644 997:31.68345002789068 1012:13.120868661847583 1019:5.214245438162015 1072:13.347809213076419 1074:5.31435530986467 1092:22.545584628778066 1103:5.353304130867509 1104:5.353304130867509 1108:13.479848509522446 1159:5.447418774621328 1174:65.95139713637883 1196:5.531969957075043 1216:5.561008633100439 1252:23.492982921512677 1260:5.650873943569921 1316:14.249308132643847 1326:5.777667462277387 1365:14.485225987987162 1377:14.485225987987162 1476:6.040664333938559 1483:6.059544495084042 1498:14.925930469118878 1510:6.097868622288717 1526:6.097868622288717 1546:6.156820904532679 1552:15.084553519845029 1554:6.156820904532679 1566:6.176878514991423 1575:6.197146529561125 1583:6.197146529561125 1590:6.197146529561125 1603:6.217629332103997 1605:15.207867598516987 1653:6.301801063679512 1691:6.34530038766265 1707:15.511583758999024 1711:6.36742186032268 1713:6.36742186032268 1733:6.412436811985597 1743:6.412436811985597 1761:6.458521280834692 1779:15.696268568824301 1791:6.481980454396945 1830:49.00552507446535 1859:6.5541075171571945 1877:6.578757254401357 1896:6.6037234719880455 # migraine
1:11.441883136673974 2:0.9988069200115592 3:33.022109282088635 4:28.02633201883931 5:14.33450968977233 6:15.647709935901503 7:7.7002185538892745 8:0.1786631122647571 10:8.557011094433436 11:39.37536334711196 12:22.839067016921547 13:0.3259157912110701 14:5.7639299561905295 16:19.74368262794577 17:106.2319218724114 18:2.8056402024975022 19:2.8267492489709714 20:10.580537736393465 22:32.664921012782635 23:11.235029289483899 24:6.968386512638707 25:7.02841898866231 26:0.7121658242002402 27:16.97055157063426 28:7.381049395785553 29:0.7436353417722337 30:0.744847571463995 32:48.32816044315158 34:3.6874704159647966 35:0.8124613113905613 36:23.488421024173327 38:0.8923626684421104 40:0.9149836696661842 41:0.9542175682823137 42:43.63437585203196 43:8.271300724046473 45:0.980782275432732 46:1.0212266518691764 48:13.70435915812222 49:8.735314954737875 51:1.1246368251474292 52:4.491991568255581 54:1.1609121003304217 55:270.84814006767954 58:1.232300170480308 59:9.325983287667654 60:4.766736703072234 61:4.785972260265287 62:1.2620029471069731 63:4.866624403946637 70:5.052918330443723 71:9.822777836257977 72:1.3823288733833101 73:1.4056123247328192 75:15.517580319682775 77:1.465890491841643 78:5.316166171526422 79:5.423778189054862 80:183.84773896958944 81:1.5516455839297099 83:10.503933177457961 84:1.5811452352744986 85:1.5879471050383687 87:1.6323626851090745 88:5.656839202906367 89:10.81062972622578 90:16.675304977858282 91:1.6681650382982895 93:1.6769069705855184 94:5.756942418872176 97:5.8467024933089435 98:11.093890012883916 101:1.7771178912467023 102:5.980845672187135 108:1.8516930928891695 111:1.8922865591625548 112:1.8940042410457574 114:1.9095602430037728 117:1.9465504954637862 120:12.016067552119825 127:2.057940490915007 128:2.0618080985763627 129:6.621167087282791 136:18.64917401405382 137:32.83459057296552 138:6.702829827355142 146:2.1745313343491848 147:6.918229592272565 148:2.2126936980023144 157:2.3149265945376087 158:7.172771605996465 159:2.3264712482180077 160:7.217906050145852 161:2.3521844563760395 168:2.3879656432185934 170:7.330748617224935 171:2.4025168462011037 173:2.4445126181149806 174:7.463539507474331 184:201.7961722152276 185:2.545404828321024 188:7.6927409472557535 191:2.5915133927432414 192:2.5915133927432414 193:2.608115510583115 197:2.6277080880957064 201:2.658995040395578 210:71.89389729779562 217:2.7264713863073893 218:8.063630306203562 221:2.759776752641831 232:46.17185374634945 233:2.83172082664526 235:2.8640247111569983 238:2.873842112269138 239:8.35018224275197 242:2.8870244826060842 245:14.950010323750423 248:2.9238332388007544 254:2.9545757105204156 255:15.157253177969231 258:2.971906119955734 261:3.000018662397342 265:3.014256033027766 268:3.0214208228253794 270:8.668910082897058 271:3.03222632164312 272:3.0358438283365126 274:3.0503930583300276 275:3.054050325408358 286:3.106112095360946 288:3.125105384936583 290:8.879230791661273 301:3.1873682298735435 302:107.52154806005008 308:3.22748280345097 309:3.22748280345097 313:3.2437985614046148 323:3.2810924411841285 325:16.203853366300837 326:16.24408576594301 331:9.28569664303206 342:3.371419975583306 344:41.28457954777861 352:3.407122732972068 353:3.416165399425805 355:9.478610795377532 359:24.525991865906786 361:3.443581519835396 363:9.545207688008178 367:3.466765563376641 369:9.61301759428945 388:17.146094578100158 398:3.6332004522526713 412:3.722760566580069 416:3.7281734529334662 424:3.7610039917384532 425:3.7776507939616395 437:10.297637469034612 445:3.840062986766485 446:3.840062986766485 448:10.380681444498821 450:26.292675375984935 452:18.048385984566032 454:3.880952631852091 471:3.934942017611739 491:3.996906103999315 501:4.009560100893211 502:4.0223038827736275 507:18.54854637641607 515:4.074201547503709 524:4.0940551806597645 529:4.100721904236419 530:4.10741333743463 534:4.1141296544838974 537:66.10506033621651 546:4.141247321946806 549:4.148090744639489 554:11.005214653952406 568:4.189703348635738 586:4.232292951597481 588:4.232292951597481 599:11.253542749584026 606:11.283849121556603 608:4.290676517609331 609:4.298107792956021 610:4.305569466976422 611:4.305569466976422 617:4.320584967549744 618:11.360683282742617 621:28.292174187546635 638:4.374132764345618 648:28.582334900998408 654:11.551634816570713 659:4.4373114156876134 673:11.61746027350864 678:4.461575687510854 698:4.511086405261772 716:4.544848775531148 741:4.605461158212974 746:4.614284641572006 749:20.40225965211144 751:4.641010331734798 756:20.457765351722045 770:4.677255120923338 772:12.093980585170794 778:29.787063467171752 782:4.704911210390907 793:4.723580129818399 799:4.742438495437387 827:20.952099319917338 829:4.809989715723498 832:4.819842972663049 841:12.386624401344692 851:4.849718882899303 871:4.900599264084036 872:4.900599264084036 877:4.910943629933227 879:12.573477656716644 894:4.952902373938432 903:4.974239470894291 904:4.974239470894291 926:5.028668708344322 933:5.039746464772886 934:5.050889903535043 936:5.050889903535043 980:5.119173327894123 992:5.14249595215532 996:5.154266357363644 1001:22.049841015641196 1002:5.166110673376985 1014:5.202096240059036 1029:5.2264732541724825 1030:5.238780682670907 1045:53.11810757283901 1059:22.42742414794974 1067:5.301548206221106 1099:5.353304130867509 1110:32.55868307645601 1122:5.393069367448417 1137:13.561274290716932 1151:5.43368504109293 1162:22.914973361586082 1163:13.644436640109308 1166:5.447418774621328 1171:5.4612524001712135 1186:5.503367056602301 1206:5.546434014495031 1207:23.219165448356577 1218:13.905115209485345 1246:23.44645643276526 1251:5.635599680041979 1253:5.635599680041979 1254:5.635599680041979 1280:5.68179352849488 1295:5.71322111267005 1315:5.745173285444733 1330:5.777667462277387 1405:5.913444688886873 1412:145.55736037169615 1420:5.931112048557073 1422:5.948943214705435 1437:5.985109073369434 1463:6.021967331373653 1496:24.852284891174996 1508:35.49105418704241 1522:14.964990024349092 1527:6.097868622288717 1533:6.117320020221889 1552:6.156820904532679 1560:6.176878514991423 1576:6.197146529561125 1597:6.217629332103997 1636:6.280412414490101 1646:6.280412414490101 1647:15.335173026111342 1649:6.301801063679512 1662:15.378540139439181 1690:15.46673452506717 1700:25.737967689757568 1711:6.36742186032268 1725:6.389798711108187 1726:6.389798711108187 1727:15.556949621737573 1740:6.412436811985597 1747:6.435342238142068 1752:25.94625974883595 1801:6.505726510479204 1825:6.529766445517092 1828:6.529766445517092 1904:16.04187564037102 1920:6.629014285267859 1924:6.629014285267859 1926:6.654638126415629 1949:6.680603759675953 1994:6.733597233806272 # radiation
2:0.010503503679165149 3:3.644596149920364 4:143.69454640141555 5:101.09122525330045 7:11.553951698712648 9:4.77447025246216 10:32.673865400497014 11:39.37536334711196 12:0.2864401094920484 13:2.369848204338307 14:2.5431432690146702 15:2.6443617067876533 16:6.121129815813743 17:0.4613384624206189 18:2.8056402024975022 20:50.330575539919664 21:0.5720098792752328 22:6.777527829897439 25:0.6566051066148022 27:192.78503061884618 29:7.396136467331186 36:3.8279476717513288 37:56.561559630141865 39:0.902509295643018 41:8.244098839533994 44:4.120524706864731 45:8.347676100273722 46:18.95406679047861 48:13.70435915812222 49:45.21950274894527 52:8.915267716943921 53:1.1421537418254901 54:1.1609121003304217 56:14.356523852805156 61:1.2537295124020196 62:4.805329891054849 66:1.338213566413534 68:5.018912167692412 69:5.04766236674559 70:5.052918330443723 72:15.304663381274686 73:34.62423062700265 76:21.677427945750548 77:1.465890491841643 79:1.530619497448858 80:16.05737334580785 81:5.4714602255893245 82:1.5649687659775984 83:5.504657786607298 85:10.580133188141383 87:1.6323626851090745 88:5.656839202906367 89:5.701666292673579 91:16.68217142909498 93:1.6769069705855184 97:1.718494870027932 100:45.33745261847154 101:5.977337073406385 105:17.396244029547823 107:11.483563157083404 108:53.967056920675994 113:1.9060882021142307 114:71.22362848510743 118:1.9591018387297743 139:6.70718232993893 143:12.516623703696997 144:2.153750714183971 156:7.1282131730441405 160:7.217906050145852 169:7.330748617224935 171:2.4025168462011037 173:2.4445126181149806 174:43.32645569102942 180:2.5058201825418243 185:20.669685217339996 193:2.608115510583115 199:2.641852918941876 217:8.031741935666645 218:14.448353089887291 221:2.759776752641831 222:2.7628390054185226 229:2.8000468603459163 232:2.825336353603101 234:46.22101941648866 238:2.873842112269138 242:8.37104793066508 245:22.20409767240993 247:2.9170789709093343 257:15.168374745176203 261:8.608846323266711 266:8.646270226194295 278:15.500816779593414 279:48.0641507385415 283:3.087331808954123 286:8.831438576523682 292:3.148184794469307 299:3.1834086472593603 306:9.085336426525709 307:3.22748280345097 311:16.032724525193654 322:3.268570044144811 325:3.2894921625478553 328:3.3106743228030577 330:221.78849433577207 332:9.294659040066273 335:3.3494769128127424 347:3.3802763776190625 361:9.53562056379425 376:9.722131953964986 383:123.78694313693155 393:9.876253972174341 394:25.261967662161478 430:44.03358316565433 438:3.8114213293464982 443:10.344867165543317 445:17.93885897547932 501:4.009560100893211 502:4.0223038827736275 503:18.52848884780116 515:4.074201547503709 521:4.080795172394082 531:4.10741333743463 540:18.836889456926542 543:18.836889456926542 551:18.900586401804173 553:4.154960139111126 555:4.154960139111126 585:11.164040309960386 596:4.261250730759492 622:11.376237112032266 627:4.350991435096823 646:4.397570349788036 649:37.99091815252274 650:172.9292653159184 651:4.4213115374189655 657:4.4373114156876134 667:4.4534519393660155 684:4.494434401276251 685:4.494434401276251 722:20.158803483545267 739:4.605461158212974 745:4.614284641572006 764:81.68945941878044 766:12.056586498983412 784:12.150760771339156 788:4.723580129818399 789:4.723580129818399 794:12.189084049085551 810:4.7614900493374055 812:1270.2961794085425 824:30.22005136077291 827:12.346299780137098 844:4.8397070125718695 866:12.510185107695174 876:21.263630106816617 890:4.952902373938432 905:4.984999763924693 946:12.860364717277152 948:5.062099783573671 959:52.0787621676907 996:13.048072124602967 997:13.048072124602967 1001:5.166110673376985 1003:22.086528346174656 1006:22.086528346174656 1024:5.2264732541724825 1038:32.083264884841604 1052:5.27619088472073 1060:5.2888271035473755 1094:13.426494585794545 1107:5.366466859625016 1154:65.54541122124967 1155:22.872769276742748 1173:43.546110923636085 1179:5.489225067642269 1183:5.489225067642269 1195:13.816274784609803 1219:5.5756954755128945 1242:5.6054126713487955 1300:44.777747836978236 1302:5.71322111267005 1309:5.729130557022668 1318:14.28215320757296 1329:5.777667462277387 1356:5.844355958544711 1371:5.861396581552513 1412:81.17635772684164 1418:5.931112048557073 1483:35.41257651800681 1498:14.925930469118878 1529:6.117320020221889 1552:25.092138076704966 1625:6.259257532659373 1633:6.280412414490101 1687:15.46673452506717 1727:6.389798711108187 1737:6.412436811985597 1745:15.649279440531945 1748:6.435342238142068 1751:15.649279440531945 1769:73.05235752249223 1793:125.84679157554459 1829:6.529766445517092 1869:26.386121745263484 1873:6.578757254401357 1943:16.093816029712606 1973:6.7069203005210785 # nausea
1:3.2315486565609755 2:25.7639360758946 3:14.218967892093216 4:14.286574411481126 5:18.75125091606912 6:30.37710747111453 7:47.57732237109541 9:8.326472349386828 11:5.262811642062342 12:33.802278345360286 13:46.54293798451742 14:35.529842095254224 15:24.679771358894733 16:10.222391028680216 17:0.468128126163835 19:6.266672224986896 20:2.953771684896132 21:38.542130676828776 22:26.852300428811226 24:0.6503248771464681 25:27.490355103320343 26:0.7200934925994269 28:7.414640081210668 29:47.63315582463165 30:54.51890917439113 36:17.887617592596293 37:0.8865577382265731 39:3.962665520363093 40:3.9936156395157605 44:0.9840345248723363 45:0.9895798423784282 46:24.929046670100362 47:25.08469582047114 48:1.075012009439714 49:1.0907175936452682 52:14.079872780908845 57:1.2097733515327111 60:9.38356875080398 61:70.1924761516514 65:9.682879144359072 66:5.0050775787776995 67:5.038716224105915 71:1.3851422730765952 75:10.039437693335843 77:5.298995551428273 80:10.43650897210079 81:10.487770151123069 84:5.561014046992308 85:1.5980314937321727 88:22.879015632540213 89:1.6639127756029979 90:5.75376009433768 91:5.757017011491617 93:52.18696976796829 94:16.779108009884702 106:24.092814974028833 112:1.9045295128259365 114:6.2937117447129935 117:1.957141908109065 118:18.086384741426897 120:6.5031437962365874 121:12.058585186923162 130:2.0881293559589746 133:12.323262894005405 138:25.647300235254534 139:18.770642963636003 140:6.743799686050714 141:18.834437569671927 144:2.16458025193604 150:2.227891245362841 162:7.277193597182378 164:7.297657762142433 181:256.94563125792126 182:2.522209495830386 184:13.84729502678215 185:7.670776337555419 187:2.570034793607759 188:20.814120470390947 191:2.60274869021192 197:7.846113704498154 214:2.7228861110204843 222:2.774204427999485 227:8.185149101795192 228:400.5881713626254 233:21.971101050644176 234:2.8431347725449916 242:22.210905626639132 249:2.9353089433544435 252:2.938698731254351 253:2.9591853870428224 254:22.50303662252396 255:2.9729860047850494 256:8.559372310289564 259:2.997418055640879 260:3.0009379909665057 269:8.678077667558018 279:8.78520549385813 282:8.808575011973211 288:8.895560246333432 297:23.469890280417722 321:3.2760927429738027 322:16.174662603556715 328:16.308326269075728 331:16.34904422980641 332:3.3395208524356264 334:3.3568401538565853 338:16.472971155896683 340:59.76872914464864 343:3.383151558746644 351:16.585432671325236 360:3.450746481359151 361:24.5957467584259 388:9.859101971066123 396:9.921876840579854 397:9.921876840579854 409:10.083570963746121 421:17.69401977738423 428:10.275647796901378 445:26.26993740099298 449:3.8694155825607206 453:3.8929048256364527 461:18.16009315965072 480:3.9714519053457367 487:4.002604308362067 488:4.002604308362067 491:10.704839932834007 495:4.008900216916598 503:27.061104727609102 514:10.8504287805281 516:4.086222135457863 529:27.362337672496597 536:18.853407065964827 541:10.973839983694567 546:4.153289973238053 567:4.201761444265482 571:4.2087929011889775 574:4.222938018274678 595:37.30072286003782 606:78.30349719005493 617:11.370029191677585 618:19.49808801001955 629:4.363098070854556 631:19.592889044945377 636:4.386246019503378 640:11.495765856965349 646:4.4096902245706975 649:4.417572055743534 665:4.4655872586826515 668:19.886907149955622 677:11.658971150219763 688:4.514890139658126 690:4.514890139658126 724:20.2230824473923 728:11.882072681506605 734:11.917574964487885 740:29.463770301091298 742:11.953407844895837 746:20.385012403442225 760:20.49551095867642 773:4.698622996720168 791:4.735783849768397 793:29.95347152664039 799:30.031595127966227 801:20.810596944129593 802:4.764150225082861 814:4.783304224836897 830:4.8222132943037295 832:21.020303679437024 840:118.5450938638163 844:4.851937210738618 846:4.851937210738618 848:4.861951288000103 863:72.52116243075126 884:21.365780675793907 919:5.018972772114794 924:5.029923597414945 928:12.817259452151998 931:5.0520185876979395 954:21.80213476612649 971:31.541643376422627 980:5.131460896930341 987:98.0927852289995 1030:5.2510903179895365 1072:5.313868874671354 1079:5.326678184948705 1098:32.501323062902564 1104:5.365633625865699 1106:32.60947763252724 1122:13.559018020768193 1131:13.586351551627782 1147:5.446027776189837 1165:5.459763715973792 1171:5.473599548787804 1178:89.67281316232075 1213:5.5733712282060655 1220:5.588060277097273 1226:13.960289246917855 1259:14.05191326152879 1277:5.694173776906028 1292:116.74971202082622 1294:5.709825257678067 1377:5.873801103991619 1393:14.580472217026117 1394:5.908347145947719 1418:14.651850798557911 1448:14.798625335972051 1452:6.015872207124537 1467:6.034391714234236 1477:6.053090923948283 1530:6.129755437048043 1546:25.13013744705584 1616:6.250780101547474 1659:6.314256341434153 1672:36.5497873300131 1676:6.335886102827636 1696:36.73094725180019 1699:6.3798837582296954 1757:25.984287807461232 1768:6.4709920061163215 1783:6.494453386880463 1785:112.43700574042475 1828:49.06945237946595 1853:15.915253749229588 1885:15.965222824839032 1888:26.424163044675844 1895:6.616207438100183 1913:61.80341080395555 1967:16.22502524271896 # allergy
1:0.2264516271096941 2:5.827208390886638 4:0.059905999763685075 5:3.750837244527305 6:4.317998578946033 7:11.609605119433175 8:1.887028041652857 9:0.20787371750002742 10:12.721803046163394 11:5.262811642062342 12:39.61126192964214 13:0.33185842566101476 14:9.722613600161306 15:5.964503078257802 17:0.468128126163835 18:2.825226014939991 19:6.266672224986896 20:2.953771684896132 22:0.6063862324039576 23:0.6303477365068775 24:0.6503248771464681 26:0.7200934925994269 28:0.7480407479598781 29:7.429740364405308 31:17.15895802136292 34:0.8095928661868527 35:0.820745702522531 38:0.900902529787489 39:3.962665520363093 40:3.9936156395157605 44:18.704182423593984 46:4.254123810058285 48:8.710249690104432 49:8.769938604780496 51:25.759534854577474 52:8.95000813218521 56:1.2019309037144257 58:184.12716720739746 59:1.248829398356341 62:9.444319779636293 63:14.88648048644739 64:4.916285711125758 65:1.3367818454772182 68:1.3635261982146982 69:27.628587871316245 71:5.091188274873516 73:1.415379338445563 75:1.4355733430808875 79:5.446506737515909 82:16.23940721727672 83:1.5763580184866657 85:1.5980314937321727 86:22.652600532110267 87:1.6425176087771338 88:1.6439329752021727 89:1.6639127756029979 90:1.6769215781445075 94:5.7799068166173075 97:11.071849847287275 103:17.295080157206506 104:1.8017766583397061 105:1.8308187772400204 107:1.858829733400986 110:1.8908299893636333 116:6.336122955694773 118:1.9697086843093972 121:2.017392059200596 122:2.026748910415705 127:2.0686641916512816 132:6.670234309735209 136:6.696018557082282 138:2.1178284629479474 139:2.1198302290779827 144:2.16458025193604 146:6.873049062440316 150:12.764123887863049 154:7.112781236815238 155:7.112781236815238 157:2.325919308044363 164:13.275165136031298 166:2.3893936467967567 171:7.365002603296743 179:2.509180765310266 182:2.522209495830386 183:7.642375406910138 184:2.5566026337453303 185:2.5566026337453303 188:2.5781496587511574 195:2.630538847004557 197:2.638972056428641 206:2.7022230728660213 218:29.193847113837826 219:14.524581276808648 223:2.7772747201090455 224:63.533936385328296 227:2.7989318017802094 229:63.8437814473596 235:2.875460713702671 236:46.58376975094029 240:2.888572570837031 250:2.938698731254351 251:2.938698731254351 256:2.9764542648799623 258:2.9834127047558763 263:22.714387526160877 264:3.0257890868138526 268:15.386464299250257 269:3.032958288343682 272:3.0473901169483075 273:15.479200628472295 274:8.73890902546629 276:3.0729507644193785 278:3.080326337183737 291:3.159797257722565 293:3.167565769660471 295:15.878648667161642 296:3.187145153476781 299:3.195040963068884 301:3.1990027517599176 305:9.084374857300023 309:9.109731945955676 317:16.12206305247015 320:9.186865240690057 324:3.296974588690458 332:3.3395208524356264 333:3.35249388773047 337:3.369945438107635 340:16.48690836102237 342:9.409965922659225 346:9.428407596841184 351:3.4098721290780536 354:9.503103377048921 361:3.455348399031634 368:3.492611146667207 374:3.535511722473487 382:3.5794970290719874 384:9.828104782202505 395:113.71064784723194 396:3.629705615017082 412:3.7346509869926976 420:43.755269585099214 425:3.7895632760726334 432:3.8176715533693875 436:3.8176715533693875 438:10.32230212705579 448:3.8635913464385276 452:18.085895511196398 461:10.502578160216697 465:26.59198564472041 472:3.9530170731839647 477:10.60235928939613 479:3.9714519053457367 494:55.086480537323276 495:4.008900216916598 506:4.047146015639327 508:4.047146015639327 510:27.14211212983082 513:10.836960412772735 518:10.877509526849346 519:18.728508788896548 522:4.0994379944728605 523:4.0994379944728605 533:4.119444957328241 535:18.8324031575657 542:10.973839983694567 551:4.160135602256618 556:4.173904964045753 560:4.18082907527948 561:4.18082907527948 563:4.1947571199623646 568:4.201761444265482 574:4.222938018274678 584:4.23719410639687 594:11.248294002891685 621:4.347827183972073 638:47.703276781221774 640:4.394027480033193 648:4.417572055743534 653:4.433438031042585 656:11.592853186061848 657:4.4494423221528585 678:4.4737132132556745 680:38.39001226180029 684:4.506580753164191 707:4.540045479835403 710:48.72262628977494 726:4.582748569670241 730:11.899782872734258 732:38.96088321735821 742:11.953407844895837 777:4.707843753647294 782:12.156679233336938 793:4.735783849768397 802:4.764150225082861 815:4.792955605423164 816:4.792955605423164 820:4.802657237506845 825:4.812409628690117 840:4.841976550152446 845:12.431914733369632 849:12.452345523676899 876:12.577249510098016 881:4.933593347527135 882:4.944055544463592 888:12.64124622894652 897:4.975797242700938 907:4.997260853987208 914:5.018972772114794 915:5.018972772114794 945:5.074376319459706 956:5.085655620359039 969:5.119904738071083 974:5.131460896930341 975:5.131460896930341 981:5.143088342870433 983:5.143088342870433 988:5.143088342870433 993:5.166560546198865 1004:63.76635165657676 1020:5.226550660044168 1031:5.2510903179895365 1032:64.21057974582799 1045:5.263480580198041 1046:13.295735367501587 1067:5.313868874671354 1069:42.710960360394765 1072:32.341819021464104 1082:22.54381644897058 1093:5.339574634909789 1095:32.501323062902564 1102:5.365633625865699 1112:5.378798561267176 1127:13.559018020768193 1129:5.418850013067495 1132:5.418850013067495 1137:13.586351551627782 1155:5.446027776189837 1168:5.473599548787804 1180:5.501576628981418 1182:5.501576628981418 1204:5.544328138426139 1225:13.930218950565521 1227:23.392414691634325 1241:23.43822212544453 1276:5.694173776906028 1291:14.177515963592537 1302:5.7256057744809326 1314:5.757562360667143 1323:5.773742783194665 1332:23.96702011914936 1342:14.407510987891893 1355:34.57774519017745 1356:5.8567582740588655 1370:14.510369449476205 1396:5.908347145947719 1402:5.925855831309868 1406:5.925855831309868 1420:5.94352539771305 1421:5.94352539771305 1449:6.015872207124537 1455:6.015872207124537 1458:6.015872207124537 1467:6.034391714234236 1468:6.034391714234236 1508:6.091042373958955 1509:6.091042373958955 1511:46.83182397027964 1518:6.110301832557485 1519:14.990162173636277 1526:6.110301832557485 1531:6.129755437048043 1534:6.129755437048043 1535:15.029616111314875 1545:6.149407070956325 1564:6.189320551903131 1578:6.209590773441476 1621:6.271708396857182 1629:6.271708396857182 1726:6.402262816005562 1734:6.424903123473745 1737:6.424903123473745 1740:15.628049311107484 1742:6.424903123473745 1751:6.447810756625846 1755:6.447810756625846 1768:6.4709920061163215 1775:37.10616209107154 1779:6.4709920061163215 1784:6.494453386880463 1801:6.518201649361453 1806:6.518201649361453 1818:15.865909820158203 1846:15.915253749229588 1894:6.616207438100183 1900:6.616207438100183 1919:6.641500458394555 1924:6.641500458394555 1962:6.719413094104684 1963:6.719413094104684 1979:6.746092234212805 1994:16.279102499734858 # cornea
1:8.442405674708613 3:0.059868155524889846 4:23.335799344853495 5:0.06796132567453815 6:4.347865943804852 7:4.425022140212559 9:16.893617034069607 10:44.51100262956701 11:0.29246832464824696 12:5.32338468079303 13:2.4073736180135072 16:2.7974037591087986 19:2.8661623776984486 20:0.531529214425739 21:0.5867790563297655 22:11.182322291858842 25:16.484840353104047 26:3.4997673192221166 27:99.428004286109 28:7.44847576468449 29:7.463589259333225 30:7.4686380470449585 31:0.7714787568861105 33:7.699032175745454 34:12.36735038379096 36:12.677909395088161 37:8.011655558711686 38:0.9095230140716855 42:58.04417289296948 43:0.978743258051328 44:18.764828185971638 46:4.275932737442928 48:1.0841170960436255 51:4.525052863390823 52:1.1476606695489346 58:14.653663641583446 59:4.7968936181632245 61:4.830538235543385 62:1.2810446451831574 63:27.109218219616572 64:1.3192069030669262 67:1.3721457528623686 68:1.3732746660051791 69:9.860495103728 70:5.097951472856868 72:9.918502140868576 77:1.485725531208782 79:1.5506793455498955 80:10.47231413874864 81:1.5717759626713934 82:5.547359605434509 85:10.651666035090557 86:16.437488819391668 88:1.6541707278313669 90:37.05466742386631 91:1.68866572393113 92:1.6945047768930122 94:1.698901235499619 97:1.7391454518888858 99:1.757432612845386 100:6.0202054393612165 103:6.048384289816281 105:17.494355053701263 108:17.63985903043434 112:6.282831771480985 113:1.9272502358609147 114:1.9307310954431023 116:55.02123791258664 117:6.398640214290793 120:6.526706984935216 124:6.576005661624935 129:2.091129226075563 130:2.0989557306964994 131:48.425490268161816 133:2.1068248495392115 139:2.130691882691645 143:2.1754904147475314 144:2.1754904147475314 147:12.765055075663525 151:19.375999819362796 157:7.20052315345062 168:2.410168419284529 170:13.399368616514158 174:27.698987777446558 179:2.5204194994583395 182:2.5334592567717484 183:2.5545521356519343 187:7.723516197184626 199:2.6644835356849894 200:2.673044680001923 202:14.254606856812018 204:28.819313965542918 210:2.725399767724201 219:8.137703987867845 222:2.7856504762277776 224:2.79180132535017 225:8.176652183196996 231:8.282616786163995 232:2.8482360489839205 234:2.8546293447507454 235:83.51028118567402 244:2.9166480807540114 246:2.9300094011991953 251:8.504327730462238 255:2.9845665987926573 260:3.0125362306856056 261:8.657534948996702 276:3.0845931196045133 280:8.817450564307379 287:3.129369119330899 290:3.1522134876054837 294:8.992815275259359 300:15.941222763833826 305:3.2387287961140903 309:16.08152509179576 310:16.10741058857086 311:58.73545112292792 317:3.2754359136501803 320:3.287849803326443 325:23.99057434466986 326:88.79892124022429 332:109.85912795494689 333:3.364290655110411 334:9.379803847726027 339:9.425409918797081 350:3.4216975742474878 369:33.24775410457663 372:3.537766887019447 375:9.76133294066439 376:17.05031861925445 383:25.17220761178695 389:25.27757333788709 391:17.25273373447775 394:52.31825920826519 411:3.7466220338351652 418:3.762923999048137 420:3.7738760735330095 423:3.7848963451367377 431:3.829675692886861 432:3.829675692886861 435:17.90658214027071 439:63.77971474864948 442:3.8582473022927 446:35.15183985523634 451:10.466374401625144 452:3.899034044459052 455:3.9049376461176775 464:3.9347520188522855 473:26.744585739619627 477:3.9711980463033827 484:4.002146471416616 486:18.46534086885517 491:4.020974956174108 493:45.39991599936291 496:4.027295218931272 506:27.138812785559942 510:4.072169841270496 512:10.84845480398362 515:18.74577641128007 518:10.902433547928634 526:18.828455918594745 527:4.124861357981141 529:4.124861357981141 534:4.138277933285285 537:18.89124763963167 545:4.158591201579745 548:4.165413251325877 549:4.1722610864726954 550:4.1722610864726954 551:4.1722610864726954 565:4.2068936358607525 569:11.126345319962255 580:4.242199635209449 590:4.26371700400752 594:28.08332532949237 598:28.08332532949237 606:28.205975575228127 609:11.348915464676306 618:4.352419939672949 625:11.441703458826124 628:4.3752853334812105 641:4.414040419104838 644:4.4218907256327435 650:11.585242272527093 662:11.634308284292068 666:11.667371078310833 673:4.4778032048967535 674:11.684009902786782 680:4.494095588872587 682:11.734363461364813 698:4.535468561121103 699:4.535468561121103 710:4.560745441096901 714:48.853153439145544 717:11.85448701534165 721:4.577791056067034 722:11.871958089334022 729:4.594995406349662 730:11.924852515766911 751:4.665458681526546 764:12.088041371464104 772:4.710898517439964 774:12.144010539390244 777:4.720121481067113 778:12.16284892403266 784:4.738705872939 787:4.748068196694854 788:12.21992242408887 793:12.21992242408887 811:4.785995768490363 812:20.878116732822782 817:30.241219754761552 822:4.824711627538628 824:4.824711627538628 829:4.834517500081434 832:61.23526682477899 845:4.86424803611072 847:4.86424803611072 849:12.477479155603067 854:4.884334575810619 856:4.884334575810619 866:12.56030773607147 871:30.7372432342341 881:4.945921825257471 893:4.977491941513546 898:30.997493496816386 903:41.07845763647416 904:4.998837864520118 919:5.031318902156365 920:21.63477818989656 942:31.358436445596393 950:5.086733482604373 959:5.109364497398335 964:13.003295166758026 993:5.178935362109768 996:5.178935362109768 1014:5.226782897276066 1028:32.08326488484136 1032:5.263480580198083 1053:5.300904021797402 1068:5.326270170023142 1069:13.398090716343283 1083:5.339081686735456 1106:5.391210889824144 1135:22.86529676239235 1151:5.4584511376088125 1163:5.472189284857631 1180:13.779753551396611 1205:5.556766946921342 1234:33.5837000771682 1237:5.61531088543157 1242:5.630231728206435 1249:5.645270014055711 1270:5.69110795258186 1271:14.139489881877832 1309:23.856241977501245 1325:5.786214692308919 1326:5.802535066749157 1342:14.432810117391462 1352:5.85234611037711 1356:5.8692412167662855 1359:24.209872420172164 1377:5.886286253224171 1378:5.9034838504143154 1398:57.29542535071412 1405:5.938347600735287 1408:24.42185493045924 1415:14.677165375140698 1420:5.956019374075267 1425:14.713349835903752 1426:24.53076089641681 1467:6.046896724513741 1468:6.046896724513741 1497:6.103554004296008 1527:6.122815669450657 1531:35.752504384871195 1538:6.142271480903207 1546:15.1350733473822 1616:6.263309386014653 1621:6.284239888101818 1641:6.305399183489254 1661:36.511981669756906 1701:6.392426283397011 1706:6.392426283397011 1717:6.414807548166127 1729:6.437450062428793 1753:6.4603599023764104 1758:48.764302392460735 1767:15.746850186392896 1794:15.794410742057233 1834:6.554801764165357 1855:49.26007311090326 1856:15.940634529551232 1928:6.679695512988074 1943:6.679695512988074 1958:6.7056655598880495 # abdomen
1:22.802779259997855 2:16.984720342408348 3:3.730280057244184 4:0.06578773534303965 6:72.54910100397308 7:4.455278308742509 8:1.9222941904010427 10:0.2508371053837773 11:2.28200250994749 12:23.090811922292367 13:9.404770635354698 14:19.173937296623194 16:0.475864050298974 18:0.4926505311351166 19:2.886114452529136 20:20.59120857493699 21:32.6111722121332 22:73.34623726811115 23:33.2689505013986 24:3.337135357372605 25:89.72603386457091 29:0.7680113432089065 30:17.20338554630436 32:23.199875144149704 34:12.414722010081423 35:3.7792216749831984 36:3.8919426374528814 37:12.84140770944124 39:24.09468987406843 40:36.77283121673658 41:0.9806284948640864 42:13.255300884076092 43:4.150992214578731 45:13.397641832097406 46:1.048192678036777 47:1.0675234340792548 48:45.36973282373315 49:13.929591756937825 52:1.1570038328942291 53:46.29639659211878 57:33.04513229554789 59:20.564247388739545 60:1.2740958088160699 62:1.2906874636865975 66:15.232235569245432 68:1.38310479147934 70:5.120713559067466 72:1.4117405915788073 73:15.564641309833375 74:5.233460119174576 75:1.4554252068546345 76:10.184499098165574 79:35.97912015565125 82:5.570472118433131 83:5.573510908029027 84:1.6116082463315045 85:16.44746619442669 88:1.6644901384812505 89:10.918610455856113 90:1.697580138018496 91:1.6990380373170868 96:1.7300337204080092 103:6.07183406457873 104:1.8227967417619708 106:11.55827797666375 107:1.880004135373946 110:1.9120881668517058 111:6.302627950568206 112:1.9258229648525569 113:6.333105976261544 116:1.9607644075940136 118:18.185514756312514 120:2.0370948991504725 121:6.554517795682965 123:2.0502253965063355 125:18.60263505285784 126:2.0864840768767854 127:82.42365747471308 129:2.102028440101305 131:18.74409306253146 134:18.761966594752376 139:2.141635195214549 141:18.933946821004056 142:26.00437308109644 147:2.239161194400666 148:12.823432341186868 153:2.3049434982088126 156:2.336657738867683 162:2.394997394049484 163:2.399762613456129 177:20.587714800172886 178:98.01650465176405 184:70.52093218758009 187:28.3136899841189 190:2.614464144435715 192:21.02257004458568 197:2.6617429040099303 198:28.725681070976137 200:2.684488577566541 207:2.7250909625262407 213:2.7428122219169953 217:21.613632422039174 219:2.7879889977271084 223:14.638770576962811 224:2.8033334447062717 230:29.641208953369873 235:2.8985756302767576 237:8.409365225492502 247:15.126465876416558 249:2.9585032646840266 250:2.961897463995478 252:8.528871240702681 262:47.7810222468356 270:15.484447181061897 273:3.0853013056455705 274:3.0853013056455705 281:15.636609298750226 285:23.20804323904479 289:3.1601459813311954 290:3.163977207557602 294:3.1949445741281703 301:9.075113582123684 302:3.2225147076747334 319:3.2996885233739284 321:3.2996885233739284 324:16.302984625254286 327:59.415788089186165 331:3.3588758049491028 333:16.479080450870008 334:9.404587795288363 340:3.4024398923093244 345:3.4157272748947443 346:3.4157272748947443 353:3.451669240891713 357:16.775533543699147 362:3.483743683080845 363:9.619220708731802 367:16.87786564284577 374:3.559363399203618 375:3.564200574641326 392:9.950485394042252 400:10.056940834380114 402:3.7053752087634466 409:10.133296570107357 435:10.36039818041508 453:18.180117459953365 454:64.37899550590225 457:26.568363466077454 483:10.69039858362078 490:4.026831034776546 498:75.79321340850835 502:10.807110425473228 506:4.071403630000944 513:4.097377658793999 515:4.1105062253898605 520:4.117106469195416 538:4.1639952785782155 539:4.1639952785782155 544:4.1639952785782155 547:4.177618189513512 564:4.219111812277101 568:4.226120549472325 595:11.298421149927508 597:19.366281688368833 608:37.583000397411936 609:11.374072257790544 610:11.38938370790105 621:4.372274544406358 639:38.05994042598339 653:4.457933932262141 663:4.4820062017179945 673:11.69257199934179 678:11.709213030451847 683:4.52283988955298 700:4.5477816126274115 704:4.556171027954215 705:4.556171027954215 706:4.556171027954215 715:4.581570460323417 716:4.581570460323417 744:59.818786981327676 746:4.651059281968394 775:4.723255698831369 779:20.74152726748838 795:4.769846094033421 808:12.322635680179621 820:12.381754948492135 827:40.2900200653747 846:21.15794129458881 851:4.886659011722897 856:4.896731474367281 879:4.958331963111321 890:4.989908699251447 899:5.000553510768405 916:5.0437466929457635 931:5.076805747800822 945:5.099172306103868 951:12.958879780783379 953:41.65729326417549 955:5.110456019776998 970:74.72490418444738 991:5.179614813172485 995:31.83671178904 1045:5.288347178058389 1050:64.5740831087974 1059:32.39191242547551 1090:22.65997666188119 1108:32.71205737658084 1113:5.416966157886124 1114:22.821327037623 1125:22.86236371886405 1129:5.4437695707116704 1131:5.4437695707116704 1137:22.903687790644994 1139:5.457314301651101 1140:13.664525883332459 1171:33.10273483035222 1175:5.526522666780171 1187:5.540671275750975 1190:5.554925673657994 1213:90.5887800241035 1238:14.010990093252278 1251:14.102627348194217 1260:5.688244363425997 1267:5.688244363425997 1270:67.51767259968223 1315:5.782583426154412 1335:5.8315534849626225 1343:24.145111460596336 1380:14.596044474084957 1414:35.0375878021355 1429:6.004437396520742 1430:6.004437396520742 1453:6.04095947450381 1492:35.64472639333231 1502:6.116147295362297 1517:6.135411167276672 1545:6.1745252329269835 1551:6.194383310385376 1588:6.234722176024803 1709:6.405050469327293 1723:6.427433940890597 1728:15.633047706330442 1730:15.67894876520328 1731:6.4500786619493375 1740:6.4500786619493375 1773:6.496176371586591 1790:6.519642165755466 1804:6.543394842048037 1848:15.966179685146306 1850:6.591789089974409 1876:6.61644544765206 1902:16.11803992924855 1960:16.222626649524642 1968:6.74464159605126 # immunity
[truncated: 2,273,437 more chars]
