# Supplementary material for: A Cross-Lingual Similarity Measure for Detecting Biomedical Term Translations
Source: PLoS One. 2015 Jun 1;10(6):e0126196. doi: 10.1371/journal.pone.0126196 (PMC4452086; doi:10.1371/journal.pone.0126196)
Supplement: S1 dataset — (TGZ) [file pone.0126196.s001.tgz › dataset/en-fr/fr_2000_context_test.dat]

1:1279.4012639331986 3:449.53143640958933 4:333.1873493619105 5:225.79467067152845 6:237.30108045300332 7:249.70542558163513 8:493.4995181281548 9:100.92591889627121 10:352.56263913817713 11:291.40397295964857 12:558.5409912949716 13:526.5249724260209 14:160.66107062729776 15:407.0784249575586 16:225.6125519715657 17:101.10445530275592 18:463.2918963803365 19:173.92796835833445 20:389.3032465227213 21:72.18058270424008 22:18.30583943677826 23:70.0339791994473 24:2.5509173597064607 25:11.43851431780228 26:283.8046821350737 27:321.32571592763423 28:60.3534776369973 29:23.881148073425496 30:181.58252443674215 31:74.69951906594402 32:21.95211846333344 33:189.37145414984442 34:12.144717189053816 35:135.17672044985693 36:228.93618962643683 37:21.009031138360747 38:233.96478055208203 39:77.02972017360239 40:60.7947400001154 41:351.739073909576 42:124.47427921329717 43:62.49843739139345 44:83.35706667652511 45:466.58960064465276 46:167.18426226268454 47:135.88343321218224 48:20.091282480013575 49:85.75771059271422 50:436.0779893257474 51:51.705662243712645 52:866.3081875897863 53:2.076077802041374 54:220.93925306675075 55:52.82660306311718 56:63.1993419345226 57:85.1867319668581 58:60.41037732591327 59:139.07234834394765 60:406.09852003034695 61:4.811454618456957 62:216.71444307029893 63:150.8843147052658 64:5.055473630619663 65:45.61263146335373 66:129.21577736910714 67:157.32733786666122 68:53.03208000518263 69:26.325187656575043 70:977.8359322976803 71:393.23105033389317 72:237.1470711591733 73:16.95203528694822 74:125.09051106676694 75:130.09172733257108 76:171.6359220393236 77:36.69497133319201 78:28.2683773952528 79:114.54610862039996 80:146.2530782836795 81:71.11675136208645 82:53.41553301088211 83:40.46930870660642 84:116.02676234079479 85:221.36146035612646 86:16.43699511821851 87:3.7107111324370945 88:80.64641958493783 89:109.37046890041388 90:262.4370771219562 91:42.07957706786115 92:101.7727945430862 93:48.8658043747667 94:19.509607624097267 95:180.22167811722912 96:81.96955196185873 97:280.689025953564 98:24.815995373511726 99:0.49461267671347664 100:295.816749241314 101:11.197351985903412 102:122.10700345594576 103:0.4102434409608211 104:306.5560310612067 105:6.178557951061412 106:314.3274572952136 107:52.4052507336579 108:86.66519844613101 109:14.246504807677834 110:0.5349153552536815 111:75.39721488828201 112:145.88337523109794 113:88.27583235285698 114:2.371003222960436 115:97.53569589482464 116:65.43759572184507 117:34.472568548637 118:54.85571251992578 119:98.72152112838508 120:112.21828418123098 121:112.3823118020577 122:78.65849876123413 123:112.87678766078622 124:63.10555207248583 125:55.67283640978758 126:29.185095038979735 127:64.2401190592137 128:148.15866186067393 129:53.37217689850917 130:400.1518652430628 131:88.98535588334914 132:115.57641102452777 133:46.46106911938103 134:65.05188456942837 135:65.40434447703645 136:11.98655615502422 137:12.027514422587554 138:12.23435535461527 139:25.140667843922124 140:193.90761362553442 141:51.89382876388168 142:105.68147997641097 143:1.841112158109624 144:60.02474283468009 145:41.95443078032673 146:8.682469309599961 147:60.835848641056515 148:382.24909583569087 149:81.17431221301047 150:20.763789837490748 151:156.0647390784341 152:57.23554666369977 153:236.9681996659127 154:161.16449349879554 155:20.88231512903898 156:26.74965741864854 157:77.68458433654727 158:21.061520649592712 159:200.50456437093422 160:5.415042581907959 161:114.12660653982422 162:37.304537055508405 163:79.38148356885954 164:11.758138184420327 165:466.758352420011 166:140.74258422283475 167:193.11728486939055 168:59.79526520783394 169:80.39839355874646 170:72.54032823622533 171:49.061743134246875 172:20.043386119418745 173:57.210730661619905 174:65.27265195095013 175:12.42351102343799 176:12.469188163549083 177:442.4440326759675 178:23.35385990076923 179:62.01630080995116 180:36.1346788150846 181:120.24741919299896 182:345.1616121900456 183:62.78403742875572 184:40.53909007620899 185:21.17207156866326 186:59.408522263619446 187:76.11739749188212 188:15.857552980558626 189:8.741071843341022 190:8.933515075440969 191:64.76757074038065 192:69.21192633658104 193:252.5888573805652 194:3.6054255067463563 195:13.92251943384321 196:7.127854930117386 197:28.497582413032507 198:16.63965922122715 199:19.529464239608775 200:178.92152853199283 201:0.15477075177242708 202:19.65695180340183 203:20.37550272221023 204:29.90324146123363 205:30.07436550165907 206:64.2030104605447 207:4.227505627744882 208:24.030879469409307 209:20.98621885853184 210:21.12484355354981 211:164.13638759468026 212:2.460994155227113 213:112.1503028962092 215:1.573020842829748 216:45.74358671502317 217:31.308410861722756 218:46.09234907278176 219:0.6735573021981947 220:4.641775542967207 221:0.040505388372965904 222:67.28329908644054 223:8.71964495160511 224:8.845479237206037 225:141.01341569773845 226:2.256772489265895 227:11.196412720065 229:6.8100612403085705 230:39.962836503291086 231:147.9982003536187 232:235.6910293636277 233:51.90189533091723 234:839.051345203451 235:22.953749700031203 236:11.643178991235311 237:11.693956074997526 238:92.40011548286783 239:107.32892776753066 240:405.70640250432945 241:23.500094087539924 242:41.3051161334351 243:45.179510122044064 244:61.66283715004606 245:75.30240270460587 246:37.75412625873058 247:12.268204377786667 248:34.392013889055484 249:58.122546754918886 250:0.2521610500556056 251:224.49368402925202 252:2.2466932178113312 253:42.473762787142 254:2.2872882768345315 255:137.88811730641598 256:28.096580294553352 257:117.03799412182002 258:31.897721496473952 259:31.897721496473952 260:21.731197542293224 261:55.6174118566648 262:55.6174118566648 263:10.454704624336134 264:8.16026623666 265:4.118174724924322 266:69.4473231308288 267:47.97588475159721 268:8.291160848561702 269:25.678443694524585 270:10.759375927323623 271:147.69491618310553 272:29.419629452608056 273:26.0362866779761 274:278.7298927987074 275:53.258030648077664 276:49.19598537077897 277:246.3006293091658 278:241.16141093311282 279:95.99007424704342 280:167.14035907231093 281:0.24226080458742613 282:6.599667836650272 283:76.9886208934495 284:156.79791935999245 285:72.45481362002927 286:20.27741440002707 287:27.150010467803067 288:27.245661029802157 289:9.122052224983387 290:6.881765317272485 291:4.802963500156697 292:64.27976483320103 293:3.0446592276087947 294:42.73572250179553 295:35.11063713220334 296:4.937811915159398 297:64.79771370992844 298:93.83173569195822 299:0.044400852237544086 300:51.636394583833635 301:21.251099934618487 302:15.02726275895202 303:0.16185559108015668 304:35.807951742526775 305:61.26958690862203 306:21.503706496564295 307:5.146553213168114 308:21.503706496564295 310:71.09928382868107 311:3.3940475657899993 312:0.7001417044884818 313:9.932564649614879 314:0.13350950440133655 315:1.236663149977045 316:0.08011814255900843 317:15.717048289725586 318:49.13091575438215 319:3.5371659535180924 320:7.708325017723524 321:3.5664026693416284 322:1.9849005240274056 323:0.10340527678768412 324:0.1002717634829945 325:3.6255028203436934 326:108.70394407326077 327:1.1370835492217297 328:26.142921352902942 329:37.64249704402922 330:0.11360156653215023 331:3.685450358217972 332:3.685450358217972 333:10.533977462795287 334:0.08770494817994348 335:5.743902482021447 336:16.44491811063506 337:34.18188780641694 338:74.05458995406062 339:34.18188780641694 340:38.155321998277564 342:51.13013880772761 343:2.2047982163176174 344:0.9193726815555359 345:0.9193726815555359 346:6.025417906742348 347:11.055620192152178 348:85.36644882866963 349:0.9624222662455005 350:1.0038342407617697 351:4.030972809079328 352:35.039994740165035 354:27.482323356858217 355:2.321767526742781 356:43.38889859967968 357:2.321767526742781 358:56.79409831553428 359:8.583910511718962 360:24.06095410206619 361:4.163587159954499 362:20.678158843030953 363:17.37342678736378 364:4.197349509167136 365:6.320312504337564 366:81.85967553337741 367:31.959931270593433 368:4.265620294009142 369:97.81451630787754 370:62.55402472658223 371:36.060551873698586 372:14.619242189292505 373:77.45954994289413 374:11.732754340324062 375:9.005894134926606 376:4.369926215136919 377:11.796610848512405 378:121.1148544488363 379:32.567847294610296 380:139.25008838694728 381:1.1824192448859754 382:21.504315222017137 383:11.990588085987623 384:73.74886395402615 385:4.585614747176761 386:0.8071896126071361 387:0.8071896126071361 388:6.85951721689121 389:4.62250938911537 390:64.5067766330953 391:4.734868408298605 392:37.67813176726092 393:1.3051121777414303 394:15.604281528069647 395:4.8497977575128335 396:0.33809033809200256 397:75.53547435314715 398:2.9565177745000835 399:15.843110437856641 400:47.09458651831936 401:38.52937820919978 402:15.923734152609214 403:0.0028679404613711824 404:114.65007070824244 405:16.004873506649165 406:12.875252730292011 407:38.674183302537756 408:0.0021546113146409178 409:1.437046611260129 410:0.0015412421159975223 411:0.38403623566013295 412:3.04529095473593 413:0.6760503358123822 414:7.445629957776949 415:34.76929748592695 416:66.99841047204349 417:77.1664880753402 418:52.52831334614455 419:183.89749043835977 420:3.1104701310694376E-4 421:1.5168388911147426 422:13.162855503816127 423:13.162855503816127 424:1.5373075694357432 425:48.273905065979 426:1.5579887915784547 427:31.22402553328534 428:43.939233280358614 429:1.5579887915784547 430:171.81349056858406 431:5.29447811078219 433:3.22983177325952 434:16.58774080822665 435:5.336811402734802 436:3.2615267610943537 437:89.03973804613818 438:16.673202384988397 439:16.759230193596473 440:7.865323306397395 441:31.743825633750255 442:3.325746344173163 443:106.31703120011733 444:23.936772003019126 445:5.422478876305746 446:187.65945583412304 447:5.5095046778485415 448:13.761726507600507 449:5.5095046778485415 450:17.02077227307121 451:27.99964873032834 452:36.61079249799231 453:17.287635230486185 454:17.287635230486185 455:50.04739381042188 456:50.04739381042188 457:0.004043418382794272 458:20.894091249520702 459:75.09260407889037 461:3.5595420846164862 462:1.800167617701725 463:11.072011911693249 464:37.05758900586135 465:24.832789528994045 466:5.779030727001923 467:46.12904595551613 468:81.15994236649634 469:46.12904595551613 470:0.4932145473346626 471:76.08449028869248 472:0.5951127677092456 473:33.10262917858217 474:5.918741002506091 475:33.24343545562277 476:1.895301616407432 477:29.129137198712264 478:0.011937991499116056 479:1.895301616407432 480:21.41247728235149 481:17.93202483812057 482:5.966071600704784 484:0.01555346271774297 485:11.490540214380031 486:3.771742038595269 487:61.33214700762151 488:33.67152058651315 489:11.706862934811571 490:21.94894987229396 492:3.9196561214819 493:8.844803116921968 494:18.411996345190495 495:6.258350320030895 496:22.27996207021578 497:6.308489271693972 498:6.308489271693972 499:18.708325496409937 500:0.7472456398996226 501:6.461447793028984 502:4.112231746972205 504:12.154469036232456 505:63.351302899426955 506:15.503306603101949 507:15.503306603101949 509:9.22243103620241 510:15.593099007102696 511:26.776993859602182 513:0.044889895996534535 514:4.23207300509586 515:9.352382376262618 517:166.0081056782991 518:2.289625518244346 519:35.47447848998441 520:19.32084326847564 521:2.318193557819781 522:12.54358779653498 523:23.1983479916761 526:4.3552819430846155 527:27.29842341658773 528:9.618703335818237 529:6.833851715816711 530:2.376247956762976 531:0.3051750930168997 532:6.888905198789986 533:2.4057419872071013 534:6.888905198789986 535:19.74470580347868 536:0.06815580508814938 537:60.30732228603429 538:4.481985699954345 539:6.944439513192436 540:0.0725691270606039 541:16.241232321085267 542:45.66518987266595 543:13.031265452945426 544:7.056975345163024 545:4.568462526940423 546:27.97225177638512 547:7.056975345163024 548:0.960349729419451 549:197.76090423563537 550:7.1139895172545 551:32.35340899042923 552:0.960349729419451 553:143.87561787559716 554:32.66012742817648 555:28.388928464516955 556:157.54924893451224 557:4.701293703683279 558:0.102442685047294 559:0.102442685047294 560:250.98153727684598 561:7.288095608483929 562:7.288095608483929 563:2.6212915711850004 564:178.472345078167 565:0.2497033198192795 566:7.347174743191887 568:13.456159309607143 569:37.61165397677159 570:0.11374420709754944 571:72.95463376060853 572:28.815351834824984 573:37.61165397677159 574:2.718776988150586 575:260.8445678399184 576:13.719675733131876 577:42.820054295242976 578:25.076559867269562 579:121.25830568133374 580:7.650719135995173 581:68.59199084144913 582:7.650719135995173 583:5.074867508222641 584:1.152522074734752 585:7.71311018063186 586:240.929912859318 587:43.20618097504074 588:29.699086277756464 589:10.778094165020018 590:21.45740423940505 591:10.778094165020018 592:7.839637174612278 593:21.579147266641126 594:14.17403651690681 595:38.853563005957675 596:17.757694343672874 597:38.853563005957675 598:7.839637174612278 599:10.856039758714333 600:14.17403651690681 601:5.1729242380605145 602:7.839637174612278 603:7.839637174612278 604:7.839637174612278 605:2.9590924280976973 606:21.70191198765238 607:21.70191198765238 608:0.16616033908617994 609:5.222688049643841 610:0.17109566666684636 611:39.221352282137865 612:3.0312444916555137 613:18.084334938702863 614:59.43889894799617 615:3.0312444916555137 616:0.18116777705226922 617:124.22637814640795 618:26.173877698965555 619:1.2812029675449002 620:0.18897183670753787 621:39.595213491295084 622:49.58044730919732 623:18.30683829596469 624:1.3037039172624802 625:18.30683829596469 626:11.256465394871762 627:8.166525002995932 628:3.1425492433923052 629:3.1425492433923052 630:5.4791457743105605 631:3.1425492433923052 632:18.419554968944862 633:22.46080634756198 634:30.94684320572837 635:0.13920067437966532 636:8.301694251303221 637:145.87887275656763 638:3.2188738381939 639:60.71723731070823 640:31.108813499632696 641:126.45384903540021 642:0.13313292018852854 644:31.272185250344528 645:22.72265383772272 646:5.63940275811375 647:66.70471886112274 648:1.4209933970414232 649:45.6594794002011 650:0.2401867665475118 651:0.11557986205128314 652:1.4454416613086867 653:18.998385105928715 654:0.10995099843142081 655:0.2590061671005942 656:15.349614378309099 657:11.848980946396535 658:5.860978385531296 659:56.666842106067065 660:5.860978385531296 661:8.723336263333875 662:84.82379612497829 663:1.4953687138604488 664:90.80185471297342 665:73.50974044004437 666:27.654859972049742 667:5.9178409984157545 668:1.5208580611406766 669:5.9178409984157545 673:19.48070401860687 674:12.11520195379983 675:0.2889658473511252 676:0.0937546881598501 677:1.5729157215599339 678:1.5729157215599339 679:15.77109180430458 680:3.584859141037756 681:52.38649015038919 682:3.584859141037756 683:0.3101347094467437 684:47.21087966722016 685:12.389304711978298 686:3.627942901424896 687:23.960919250807706 688:15.987917199678483 689:12.389304711978298 690:23.960919250807706 691:6.211435637015741 692:3.6715387653861384 693:32.988019666474635 694:33.168359254729076 695:16.208977745676954 696:20.109503045840366 697:33.168359254729076 698:1.6815081954314106 699:9.326409898082716 700:6.333392949301834 701:33.350397974594614 702:6.333392949301834 703:20.23890694304669 704:12.671677236702212 705:1.70962428857611 706:20.23890694304669 707:1.70962428857611 708:38.11223299506544 709:174.91975979228263 710:0.3554804769376041 711:12.767710377863999 712:6.395382597502819 713:28.93959754561017 714:6.395382597502819 715:1.7381402443819556 717:0.3797229771009209 718:0.3797229771009209 719:33.719689548704785 720:6.458061215448156 721:0.3797229771009209 722:3.851212270112012 723:1.7670626743136244 724:3.851212270112012 725:43.71269557042248 728:59.61681143966263 729:9.565742379421728 730:0.3922517807792023 731:6.521440388669061 732:3.897497261943349 733:141.16728791663627 734:9.647225467501915 735:6.585531997114853 736:1045.890533227514 737:207.67169389930692 738:1.8261542325381848 739:16.781103285732424 740:65.5057066719641 741:9.647225467501915 742:13.061764056907387 744:9.729585736790757 745:20.9052974193634 746:0.4181473656895203 747:54.699261492971736 748:1.8563374323948723 749:9.729585736790757 750:0.04023665633781418 751:1.8869552606891065 752:71.89679282070786 753:39.35245268765258 754:0.03666358025958548 755:9.896999019576157 756:116.08527383426436 757:9.896999019576157 758:0.44519211792665747 759:4.088385371592288 760:0.44519211792665747 761:9.896999019576157 762:0.0332378279329889 763:13.468379114452576 764:0.4591578453113524 765:50.11438764967468 766:0.0332378279329889 767:1.9495249814504896 769:30.32677790110667 770:84.95294632039275 771:1.981492458892859 772:0.4734260204565929 773:1.981492458892859 774:17.383017392536484 775:56.07352084726124 776:124.30914471677886 777:10.15509107047046 778:4.2378707636764545 779:61.660824025438096 780:0.023870483358534877 781:0.023870483358534877 782:4.288960211884193 783:152.90079882953012 784:2.0468331724316764 785:0.021060342828502165 786:4.340699151336566 787:7.1254438051649345 788:2.080223274585995 789:119.06854199250886 790:14.001728754943903 791:7.196535920767814 792:0.533631979388599 793:46.0801827935655 794:0.01841104004123236 795:40.89559594057258 796:0.015925500345181573 797:36.095075137601604 798:2.1484868707422327 799:7.268477935280072 800:2.1484868707422327 801:31.252570458526503 802:7.268477935280072 803:31.252570458526503 804:0.5494952769140848 805:7.3412857440862656 806:0.013606729274482266 807:69.04451292307404 808:2.1833786559948547 809:2.1833786559948547 810:46.58339233190116 811:10.60498657539005 813:0.5656952451491869 814:2.218789720577613 815:4.554392177169313 816:0.01145781619088904 817:4.554392177169313 819:26.956333001962747 820:22.497047467651143 821:0.01145781619088904 822:2.218789720577613 823:7.4149756934615665 824:0.5822381491096287 825:4.554392177169313 827:7.4895645965356925 829:4.609563343422957 830:4.609563343422957 831:18.550562969046837 832:164.84295690266885 833:18.550562969046837 834:0.007682357707629123 835:2.2912091703824564 837:4.722097336934177 838:4.722097336934177 839:18.687613262994574 840:95.41564974703756 841:4.722097336934177 843:2.3282380082036807 844:18.687613262994574 845:10.984038194182311 846:10.984038194182311 847:0.6339898150435427 848:47.622704577313115 849:42.311089988853766 851:2.36582705245207 852:0.004625630598643399 853:14.800073210203465 854:4.779488640929002 855:0.004625630598643399 857:0.003375495929204132 858:7.797263404579838 859:2.4039872908403095 860:32.63476964932929 861:0.6703287245276831 864:14.919463409735155 865:7.797263404579838 866:0.6890711821992911 867:2.442730038072946 868:53.97717028153743 870:2.442730038072946 871:77.64702613036995 872:7.876616945315117 873:48.43276790473675 875:2.48206694786533 876:4.956339619303884 878:4.956339619303884 880:15.162520398773149 881:4.956339619303884 882:7.956981206772194 883:0.7082057720461674 884:11.381573775324444 886:0.0014499941906154048 887:0.7277403781079589 888:8.038376830634373 889:0.7277403781079589 890:11.484022375838496 891:2.562571651877104 892:11.587747596117982 893:2.562571651877104 894:33.47471821316349 896:0.7476831244519145 897:11.587747596117982 898:2.562571651877104 900:3.165531013333474E-4 901:0.7476831244519145 902:162.31843917402117 903:8.120825097787927 904:2.562571651877104 907:5.693560813562211E-5 908:2.6037645786430432 909:19.692793633462347 910:15.538245037627078 911:202.23330618365404 912:11.79913580015516 913:0.7888267944558411 915:44.35160930690326 916:2.645601964635104 917:49.84621022390664 918:19.843354290251757 919:44.35160930690326 920:15.666583058766854 922:2.645601964635104 924:7.678826617035732E-6 925:15.796524793565295 926:0.8100452584696061 927:5.267658274075279 929:1.731662140112091E-4 930:29.187913920305004 931:8.374708718975052 932:34.131024180422585 933:5.579200851465788E-4 934:2.7312648356597404 936:2.7312648356597404 937:15.928105157328721 938:8.461594108041904 939:44.8923265359827 940:39.528034651866285 941:5.579200851465788E-4 942:20.30632047536583 943:5.398397611310545 944:39.778971853367906 945:8.549649112360026 946:8.549649112360026 947:8.549649112360026 948:12.126490267390947 949:68.79406145779633 950:2.819674155383094 951:5.465175618588504 953:8.63889945869934 956:0.0030752035679559348 957:5.532920174134182 958:2.8649463718479184 959:8.72937173218948 960:0.8994479309081949 961:0.0030752035679559348 962:8.821093415158865 964:0.9229805888004584 965:12.466907550597845 966:16.471552674894976 967:20.787109178807327 968:25.37782505033244 969:5.601652889085908 970:25.37782505033244 971:30.429539988227845 972:813.6800299816045 973:5.671396107817706 975:25.566652245475915 976:0.005939419427637602 977:0.947007121517802 979:0.947007121517802 980:8.914092928182193 981:8.914092928182193 982:0.005939419427637602 983:3.0052261587884095 984:16.754105852137293 985:5.742172941267671 986:21.118150085106322 987:21.118150085106322 988:12.701553760745353 989:0.007743272621992902 990:12.701553760745353 991:0.007743272621992902 992:9.008399672318237 993:110.31612741593179 994:21.286974159478767 995:3.0535306092923427 996:21.286974159478767 997:5.814007302474256 998:30.86497882202265 1000:5.814007302474256 1001:0.9965868489035257 1002:9.104044075860713 1003:0.9965868489035257 1004:0.012122855139275104 1005:0.012122855139275104 1006:0.012122855139275104 1007:71.18340544222261 1008:9.201057642194138 1009:3.102637208545626 1010:1.0221635375386793 1011:5.886923944089934 1013:0.012122855139275104 1014:0.012122855139275104 1016:31.31207590557869 1017:17.192442204756382 1018:9.299473001066088 1019:26.347254071279636 1020:17.192442204756382 1021:26.347254071279636 1022:9.299473001066088 1023:0.014710531826580104 1024:17.192442204756382 1025:0.014710531826580104 1027:17.192442204756382 1028:13.065806760272777 1029:13.065806760272777 1031:3.203333054599159 1032:53.61439968287333 1035:6.0361075192475155 1036:0.017571781039990304 1037:6.0361075192475155 1040:1.1021906782332982 1041:1.1021906782332982 1043:6.112428527055661 1044:3.25496212085146 1045:37.01699218099018 1046:0.02414129362411899 1047:32.00587321868564 1048:6.18994005575442 1049:0.02414129362411899 1051:3.3074730424232257 1053:1.1300096582283885 1056:22.166323033656393 1057:17.649336262334597 1058:0.02414129362411899 1059:1.1584236112735082 1060:1.1584236112735082 1061:27.171399428952487 1062:6.2686717038946975 1063:0.02786330506707076 1064:32.24363106044692 1065:0.02786330506707076 1066:13.576115377926376 1067:9.813804723357578 1068:1.1874473228780726 1070:3.415228402080302 1071:6.348654187577382 1073:1.1874473228780726 1074:6.348654187577382 1076:1.1874473228780726 1077:6.348654187577382 1078:43.353670643157606 1079:6.429919398398196 1080:3.470518900534728 1081:22.724298923961836 1082:3.470518900534728 1083:1.2170961372046836 1084:9.9213864391942 1085:18.12621886058421 1087:1.2170961372046836 1089:9.9213864391942 1090:0.03621813606806069 1091:9.9213864391942 1093:0.04086629926792406 1094:13.978914491330759 1095:0.04086629926792406 1097:1.2473859845329456 1099:0.04086629926792406 1101:18.45602906928671 1102:3.5840473932793944 1103:1.278333412504872 1105:0.04583901482904733 1106:1.278333412504872 1107:1.278333412504872 1108:56.11034229390754 1110:6.596431808986747 1111:0.04583901482904733 1112:3.5840473932793944 1113:3.5840473932793944 1114:50.09937131565705 1115:14.257765840222987 1116:18.6246930948625 1117:6.681749232556326 1119:28.269943913006234 1120:14.257765840222987 1121:0.051144714575562175 1124:3.642337010921793 1125:6.681749232556326 1126:23.30729404337347 1127:6.681749232556326 1129:0.051144714575562175 1130:0.05679216331283408 1131:18.795954720854468 1132:14.400455109610338 1133:50.797771784825 1134:3.701679678346328 1135:3.701679678346328 1137:10.485201653615773 1138:1.3752965973986104 1139:1.3752965973986104 1141:14.54540018663144 1142:3.7621038702736462 1143:1.3752965973986104 1144:14.54540018663144 1145:0.06279047594010471 1146:0.06279047594010471 1149:1.3752965973986104 1150:6.856692792143468 1151:111.8274253116801 1153:51.15504102742139 1154:3.823639232221135 1155:10.603479273877806 1156:57.6569194894025 1157:0.06914913759840115 1159:3.823639232221135 1160:19.146563155504772 1161:3.823639232221135 1164:0.06914913759840115 1165:1.4435608447498713 1166:3.886316646254952 1167:34.5475385296912 1168:7.037647826354793 1170:40.11735735297652 1171:45.90191259930077 1172:24.12722016048895 1173:7.037647826354793 1174:3.886316646254952 1175:160.21281213438886 1177:1.4435608447498713 1178:3.886316646254952 1179:58.05887598786661 1180:3.9501682995237277 1181:19.508470865319637 1182:3.9501682995237277 1184:14.994416038110703 1185:0.08298741807668868 1186:0.08298741807668868 1188:0.08298741807668868 1189:24.34039743039519 1190:19.508470865319637 1191:0.08298741807668868 1193:0.08298741807668868 1194:3.9501682995237277 1197:7.224958199504249 1198:24.557047257368918 1199:7.224958199504249 1200:40.73923746876864 1201:35.10437091591605 1202:4.015227760180499 1204:19.693869464286404 1205:1.5149131240204294 1206:1.5518026391982709 1207:4.0815300563154535 1208:4.0815300563154535 1212:0.09839108091797782 1213:4.0815300563154535 1214:4.0815300563154535 1215:0.09839108091797782 1216:19.882349345775207 1217:4.0815300563154535 1219:4.0815300563154535 1220:24.77727445990081 1221:0.09839108091797782 1223:15.306272890062473 1224:0.09839108091797782 1225:7.321112306427394 1226:15.306272890062473 1227:7.321112306427394 1229:1.5895325347904303 1238:4.149111762712052 1240:1.5895325347904303 1241:11.35632595247319 1242:20.268931847301737 1243:15.62884865103979 1244:1.628127719206724 1245:0.1154515692417999 1247:1.628127719206724 1248:0.1154515692417999 1249:0.1154515692417999 1250:66.69874886436267 1251:15.62884865103979 1254:11.35632595247319 1255:0.1154515692417999 1256:11.35632595247319 1258:11.35632595247319 1260:11.35632595247319 1261:15.62884865103979 1262:0.124633928708096 1263:0.124633928708096 1264:0.124633928708096 1265:25.460542708341325 1266:15.794363525608311 1267:1.6676142247615053 1269:4.288267999313611 1270:0.124633928708096 1271:0.124633928708096 1272:30.738812712126645 1274:4.288267999313611 1275:0.124633928708096 1278:4.288267999313611 1279:1.6676142247615053 1280:30.738812712126645 1281:36.27465626442254 1283:0.13426857964948846 1284:1.7080192761766269 1285:31.008983182709194 1286:4.359924278718967 1288:31.008983182709194 1289:48.413541428611516 1290:25.696228755583395 1291:0.13426857964948846 1292:0.13426857964948846 1293:15.962814855584334 1295:1.7080192761766269 1297:0.13426857964948846 1298:1.7080192761766269 1299:88.49400953097421 1300:7.828938454429331 1301:1.7493713657397947 1303:0.14436944121296363 1304:25.93609503632561 1306:1.7493713657397947 1307:1.7493713657397947 1308:1.7493713657397947 1309:49.18866223436032 1310:4.507612074700004 1313:49.18866223436032 1314:0.1549510861976105 1316:0.1549510861976105 1317:26.180280347919 1318:4.507612074700004 1319:4.507612074700004 1320:11.904103095840673 1322:0.1549510861976105 1324:0.1549510861976105 1325:31.5638403907267 1326:0.1660287804629793 1327:8.045775406540413 1328:12.047463236823026 1329:1.8350374454124965 1331:62.47324926721436 1334:43.447444101729 1335:1.8350374454124965 1336:31.848856167017264 1338:31.848856167017264 1339:4.58373749852011 1342:1.8350374454124965 1343:215.74798584335133 1344:16.48675280564406 1346:43.447444101729 1347:12.047463236823026 1350:12.193560436338796 1351:4.66145039016938 1352:21.513335743212185 1354:0.1776185291572912 1357:0.1776185291572912 1360:4.66145039016938 1364:0.1776185291572912 1366:26.682198939320454 1368:8.157388182548786 1369:16.667939480500912 1371:32.43494979155743 1373:8.271225918662909 1374:8.271225918662909 1376:1.9248689325214772 1378:1.9248689325214772 1379:1.9248689325214772 1380:4.74080370286064 1381:12.342487647933195 1382:84.40674284367357 1383:38.19120557615632 1384:8.271225918662909 1385:1.9248689325214772 1386:12.342487647933195 1387:12.342487647933195 1390:4.821853085016065 1392:27.203244746659596 1394:77.84433950336157 1398:8.38736477641028 1399:38.53188534645086 1401:17.04080342645691 1402:0.20240219903301807 1403:17.04080342645691 1404:21.959604395612583 1405:1.9714338913504557 1406:8.38736477641028 1407:8.38736477641028 1409:1.9714338913504557 1411:0.21563228111903854 1412:4.904657066064868 1413:8.505884897533829 1414:12.64922836318754 1416:33.04375629955095 1417:85.69815499010028 1418:149.28031338889858 1420:2.0191483967878203 1421:12.64922836318754 1423:12.64922836318754 1424:2.0191483967878203 1426:27.47137148435071 1427:8.505884897533829 1428:22.189267267854014 1429:0.21563228111903854 1431:12.64922836318754 1432:12.64922836318754 1433:2.0191483967878203 1434:0.21563228111903854 1435:45.35220702607583 1436:2.068052449460409 1439:17.428491198117655 1440:4.989277258830093 1441:0.2294468582663382 1442:8.626870686652115 1444:0.2294468582663382 1445:4.989277258830093 1447:27.7448164495635 1448:2.068052449460409 1449:0.2294468582663382 1450:0.2294468582663382 1451:39.23349956767919 1452:4.989277258830093 1454:2.1181881751161233 1455:8.750411118780367 1456:5.075778580752722 1458:5.075778580752722 1459:0.24386644370912794 1460:28.02377957059088 1463:39.59495144260689 1464:0.24386644370912794 1465:0.24386644370912794 1466:12.968531739261776 1468:2.1181881751161233 1469:5.075778580752722 1471:2.1181881751161233 1472:142.91647270093142 1473:0.25891264984950535 1475:17.832104518832946 1476:8.876600076086879 1478:66.09000123418186 1479:22.906328176964475 1481:13.133184562087257 1484:22.906328176964475 1486:0.25891264984950535 1487:0.25891264984950535 1489:22.906328176964475 1490:2.1695999775429198 1494:8.876600076086879 1496:2.2223347062209924 1497:13.301339356521108 1498:0.27460826828783147 1499:9.005536714864858 1500:53.06687678549481 1501:18.040261936457807 1503:2.2223347062209924 1505:0.27460826828783147 1509:0.27460826828783147 1510:5.254702266651162 1512:0.27460826828783147 1513:9.005536714864858 1514:34.33655101102855 1515:13.301339356521108 1516:2.2223347062209924 1520:2.276441839318334 1522:18.252872830334095 1523:9.137325869180236 1525:0.29097735689942694 1526:9.137325869180236 1527:23.409585242245683 1528:13.473131134026257 1532:2.276441839318334 1533:53.54361756998956 1534:18.252872830334095 1535:0.29097735689942694 1536:47.019972854781756 1537:23.409585242245683 1538:54.03094270407966 1539:23.669382978099566 1540:13.648702873656035 1542:2.331973683737889 1543:5.442023265412601 1544:2.331973683737889 1546:0.3080453356598155 1547:0.3080453356598155 1548:2.331973683737889 1549:13.648702873656035 1550:0.3080453356598155 1551:9.272078492410897 1552:2.331973683737889 1553:5.442023265412601 1555:9.272078492410897 1558:13.828206162317308 1559:61.36664144021486 1560:9.409912143723735 1562:9.409912143723735 1564:2.3889855955206936 1566:2.3889855955206936 1567:61.36664144021486 1568:13.828206162317308 1570:0.3258390917277111 1571:0.3258390917277111 1572:0.3258390917277111 1574:5.539037800318724 1576:13.828206162317308 1577:5.539037800318724 1578:0.3258390917277111 1579:13.828206162317308 1580:0.3258390917277111 1581:0.3258390917277111 1582:9.409912143723735 1583:0.34438709404890566 1586:0.34438709404890566 1588:18.919251235075823 1590:14.011801900413195 1591:5.6384075421086965 1592:61.927842652039175 1593:2.447536220887504 1595:2.447536220887504 1596:14.011801900413195 1598:2.447536220887504 1601:0.34438709404890566 1602:2.447536220887504 1603:0.34438709404890566 1605:2.447536220887504 1606:14.011801900413195 1607:35.74354437731101 1609:9.695329061447605 1610:24.484215362582116 1611:9.695329061447605 1612:0.3637195199293352 1615:0.3637195199293352 1617:5.740228721815816 1619:2.507687763208978 1621:5.740228721815816 1622:0.3637195199293352 1623:14.199661081092705 1625:9.695329061447605 1626:9.695329061447605 1627:14.199661081092705 1628:2.507687763208978 1629:0.3637195199293352 1630:5.740228721815816 1631:85.3007310639927 1632:0.38386839511401055 1634:0.38386839511401055 1635:19.389321463236474 1636:9.843185575035298 1638:24.76849412837788 1640:2.569506275795553 1642:0.38386839511401055 1644:0.38386839511401055 1645:2.569506275795553 1646:0.38386839511401055 1648:0.38386839511401055 1650:0.38386839511401055 1651:2.569506275795553 1656:30.482391634552553 1658:24.76849412837788 1659:2.569506275795553 1660:9.843185575035298 1662:9.843185575035298 1663:2.569506275795553 1664:2.569506275795553 1665:42.78297638687961 1666:2.569506275795553 1670:9.99467098752331 1671:2.6330619869378262 1672:19.632781068787807 1673:19.632781068787807 1674:9.99467098752331 1675:5.951640946570522 1676:9.99467098752331 1677:0.40486774747419024 1678:25.05957723777194 1679:5.951640946570522 1681:49.8156444740517 1682:0.40486774747419024 1683:14.58890948191567 1684:19.632781068787807 1688:0.40486774747419024 1691:0.40486774747419024 1692:0.40486774747419024 1693:2.6330619869378262 1695:37.28550192550935 1696:10.149945134248409 1698:6.0614566778047605 1700:0.42675377732675107 1703:79.15999563436148 1706:0.42675377732675107 1708:6.0614566778047605 1710:19.882194496884537 1711:14.790699406162057 1713:6.0614566778047605 1716:2.6984296589658734 1717:10.149945134248409 1718:19.882194496884537 1719:0.42675377732675107 1720:25.357775947409483 1721:0.42675377732675107 1722:25.357775947409483 1725:19.882194496884537 1730:50.84103014556258 1732:37.69507463788606 1734:2.76568898755472 1736:50.84103014556258 1737:0.44956504669152997 1740:10.309178655876357 1742:2.76568898755472 1744:14.997556431564627 1746:25.66342342010267 1747:20.13783680393975 1748:64.94864535250774 1749:2.76568898755472 1752:31.527399001796883 1753:0.44956504669152997 1754:0.44956504669152997 1756:2.76568898755472 1757:0.44956504669152997 1759:0.47334268921903405 1760:20.400002590458335 1761:10.472553995261134 1762:10.472553995261134 1763:25.976876834904402 1764:31.893490028131605 1766:2.8349250455046424 1768:0.47334268921903405 1773:6.289926257400673 1774:15.2097170525141 1775:0.47334268921903405 1776:2.8349250455046424 1778:15.2097170525141 1779:58.373484730290905 1780:6.289926257400673 1782:6.289926257400673 1784:25.976876834904402 1785:0.47334268921903405 1789:0.47334268921903405 1790:2.8349250455046424 1793:15.2097170525141 1796:2.9062287779090985 1797:2.9062287779090985 1799:32.2691935440971 1800:2.9062287779090985 1801:0.49813064405849594 1802:20.669007902240615 1804:6.4088534936153545 1805:38.54649243137209 1806:0.49813064405849594 1807:0.49813064405849594 1808:20.669007902240615 1809:32.2691935440971 1810:15.427434735985107 1815:0.49813064405849594 1816:10.640266513067033 1817:0.49813064405849594 1818:2.9796975547213926 1819:0.5239759170513275 1823:2.9796975547213926 1824:10.812525737076012 1825:0.5239759170513275 1826:6.531107552036905 1828:0.5239759170513275 1829:0.5239759170513275 1830:6.531107552036905 1831:2.9796975547213926 1832:10.812525737076012 1833:0.5239759170513275 1838:6.531107552036905 1841:0.5239759170513275 1842:6.531107552036905 1843:6.531107552036905 1844:10.812525737076012 1845:6.531107552036905 1848:0.5239759170513275 1850:0.5239759170513275 1851:20.945192366038814 1852:6.531107552036905 1854:0.5239759170513275 1856:6.531107552036905 1857:2.9796975547213926 1858:2.9796975547213926 1859:52.48354931772613 1860:0.5239759170513275 1862:0.5239759170513275 1866:3.055435791923729 1867:15.880650230746333 1868:46.12171105779298 1869:6.656850954843088 1870:3.055435791923729 1871:0.5509288726266824 1872:3.055435791923729 1873:3.055435791923729 1874:33.05144374315218 1875:6.656850954843088 1876:0.5509288726266824 1879:350.4675207277293 1880:0.5509288726266824 1882:3.055435791923729 1883:3.055435791923729 1884:0.5509288726266824 1885:3.055435791923729 1886:6.656850954843088 1890:15.880650230746333 1893:10.989556768123737 1895:0.5509288726266824 1896:0.5509288726266824 1898:0.5509288726266824 1900:0.5509288726266824 1901:10.989556768123737 1902:0.5509288726266824 1903:0.5509288726266824 1904:3.055435791923729 1905:21.228921601335564 1906:6.786258438005275 1908:53.657252811981536 1911:3.1335556468266397 1912:11.171601862784962 1917:0.5790435619080215 1919:0.5790435619080215 1922:27.3168756447021 1923:39.912991391268356 1924:33.45909464869957 1925:11.171601862784962 1926:21.520589947207778 1927:0.5790435619080215 1931:6.786258438005275 1935:0.6083780915069499 1938:0.6083780915069499 1939:3.2141778046074867 1940:6.919518207292627 1941:3.2141778046074867 1943:54.27045007330513 1944:6.919518207292627 1945:11.358922224985522 1946:0.6083780915069499 1950:0.6083780915069499 1951:21.82062355809961 1952:11.358922224985522 1954:11.358922224985522 1957:16.35963893883161 1958:6.919518207292627 1959:0.6083780915069499 1961:0.6083780915069499 1964:11.358922224985522 1965:6.919518207292627 1966:3.2141778046074867 1969:7.056833359810256 1973:16.60966734007301 1975:3.2974323642962844 1976:3.2974323642962844 1977:7.056833359810256 1978:0.6389950396712275 1981:3.2974323642962844 1983:16.60966734007301 1985:7.056833359810256 1986:3.2974323642962844 1988:0.6389950396712275 1989:0.6389950396712275 1992:7.056833359810256 1994:0.6389950396712275 1995:3.2974323642962844 1996:0.6389950396712275 1997:3.2974323642962844 1998:22.129483928496892 1999:34.31056132328566 2001:7.056833359810256# maladie
1:1106.6973294984894 2:449.53143640958643 4:534.9051024737297 5:113.44553854507787 6:161.97320296490756 7:265.9234300001904 8:182.88463962587346 9:88.54033479254205 10:148.22060438990775 11:214.6315490411128 12:289.9908548881491 13:102.92617374177469 14:101.15109469028346 15:158.63266887071845 16:151.02239064177402 17:173.51649681905027 18:111.09293233325232 19:249.8282525443375 20:455.75664411794963 21:80.73613204351562 22:33.39910946542102 23:125.53321908597236 24:16.84749644012231 25:50.62678251135477 26:120.44945024931059 27:108.3389521560567 28:42.79122600937475 29:0.07439144715074174 30:53.16478680932641 31:95.19896319675489 32:287.71695799305644 33:128.7363846082391 34:56.460233316040195 35:146.66075696408046 36:175.63489612518347 37:211.0569912319006 38:218.46018582234075 39:23.77883495819423 40:74.59362126323008 41:47.73374949450246 42:151.52124613758372 43:195.82372299169165 44:99.8030650287899 45:154.2345904847222 46:59.09176169701645 47:139.7562055051155 48:47.40373388799987 49:38.28050663877883 50:38.515100345553115 51:78.06783676448433 52:695.6007414377874 53:143.9068313164431 54:99.78166592680432 55:21.965193795048258 56:39.837760059866646 57:19.656776148375837 58:84.49721877464748 59:64.9643375469368 60:40.58322762130221 61:65.47588173838356 62:44.485872866850585 63:48.2527326182475 64:9.064320198047985 65:13.272027606223968 66:190.0148278869867 67:42.19418357429691 68:118.30121099322305 69:5.784380126231338 70:75.9317039136356 71:29.90129987330196 72:68.12272916820595 73:115.31927388942243 74:0.327678542272714 75:150.34955466167466 76:99.2092454595131 77:341.89872695260857 78:231.35152512604114 79:79.15052731548371 80:17.580024458793254 81:45.16477280373827 82:17.660298738851967 83:48.850594081169056 84:72.00176648513289 85:76.2731835031247 86:10.881529557844496 87:15.682738979914742 88:21.003947126448676 89:46.49091427055782 90:156.79049849613358 91:69.74350028266691 92:137.19289169636622 93:78.26385862401136 94:21.417933972113104 95:21.464496197266048 96:27.326046281005212 97:11.410894844912914 98:13.75998126856871 99:5.706399998214539 100:294.9673674863669 101:28.153946155258186 102:41.360917048353 103:19.939210236742518 104:168.25820272001195 105:26.04072071220917 106:82.3821206085116 107:143.90306520891411 108:289.60790428105105 109:50.29903626327082 110:12.830120204450367 111:23.632676974974665 112:29.96403900358625 113:145.98321253225106 114:0.948206476408593 115:33.80877468098168 116:0.29766626269647095 117:94.35592817641252 118:41.230160961387384 119:128.18931483021714 120:72.92861743381305 121:21.877318390845335 122:34.75324042920597 123:34.75324042920597 124:9.181169142313232 125:34.82201396497194 126:57.10387601761331 127:386.8954146802996 128:39.17500217625839 129:126.50252470736446 130:88.40058045590415 131:58.36166044734151 132:84.02145138437459 133:0.1291192531480856 134:237.26196490015593 135:63.04973151796659 136:51.10953418700045 137:12.22970612326259 138:44.012024516389644 139:68.1037444452801 140:30.29958509818532 141:52.31264194311779 142:27.269250752397813 143:48.86037954410582 144:27.456073604287166 145:87.40601496732396 146:34.55397438109638 147:21.58925699433672 148:4.510161671214379 149:283.01055745837897 150:38.34854973841243 151:66.19640978658164 152:42.112013765106816 153:79.35610491484351 154:34.8475535377382 155:42.19560693441485 156:58.127035273747836 157:54.14824647773428 158:18.938730295258367 159:0.7351357720921994 160:6.6794470558611545 161:85.2331017380643 162:16.6665531331428 163:13.936581622230479 164:3.3009322932043226 165:6.984855169149668 166:0.843330652152497 167:491.15944454745716 168:121.28167023285604 169:26.211861275455256 170:9.375843327929664 171:48.47161724609602 172:0.2190644691087862 173:61.375851203279616 174:45.093330644936465 175:17.597091031687896 176:33.99970690734726 177:12.320516774522039 178:41.76277991854373 179:34.30899350936502 180:5.511869821506584 181:75.74930822916615 182:58.572435448202036 183:95.23678827438683 184:31.56624865055917 185:3.912978256209161 186:7.8863150399947965 187:5.797938082714249 188:28.286298939485636 189:10.342027810692692 190:25.237984059959928 191:28.78424394432596 192:0.0031304042577713674 193:65.17238309630228 194:6.181732663891467 195:108.59110371113066 196:0.004885208084194612 197:70.06062872595147 198:4.2873864966841335 199:25.97686701128527 200:74.93265313934617 201:29.516135634558655 202:19.590021081885908 203:34.10066011366154 204:23.617865094114425 205:9.11949034864929 206:14.418701903915062 207:24.019199240482326 208:24.08694807900111 209:14.664616561181564 210:27.690735597424812 211:12.05760997318644 212:31.541764361062725 213:1.3356083169297785 214:5.051651169822003 215:0.052256190194724286 216:5.07822795485346 217:1.744821061328144 218:12.372497794501667 219:7.348538973458989 220:85.13700493558866 221:61.535427595761654 222:85.46362885158125 223:0.7058379115359501 224:117.22172344229466 225:5.37920561834216 226:12.743687745296164 227:40.53310432486148 228:1.9260172663293966 229:0.09256553574489626 230:0.7800812257752814 231:19.099036625287685 232:72.39068342806516 233:87.13194063100306 234:10.382107661328702 235:102.77578400467846 236:0.09214727804021522 237:16.19160078259916 238:7.938218853655869 239:26.242652477273833 240:8.047161364885872 241:398.0948765077304 242:38.18348463245978 243:8.194815610992675 244:19.79045818707708 245:13.677239749696831 246:64.65741111644353 247:2.2424009279332466 248:16.8787721357521 249:225.3418232039817 250:2.2779605234566933 251:70.44864416056512 252:4.074326412907757 253:43.34636698345278 254:17.235789726902198 255:31.43545771219003 256:4.175829601266564 257:112.84721048834342 258:0.2144822838839065 259:91.76857880494842 260:48.33276839698055 261:20.923431000547215 262:35.83478089143668 263:71.84831853841534 264:4.358992063573346 265:9.017878844757512 266:1.1436342927288257 267:245.03009341087372 268:14.803665429870042 269:88.04439397270328 270:53.80011601491835 271:18.23516812578598 272:63.54925230644232 273:18.300042301635465 274:1.260685671577441 275:21.847810484669324 276:50.18620515513783 277:37.2505173858701 278:2.826216013012369 279:7.012182403320052 280:1.31544570358785 281:37.77701858891594 282:25.931080779141283 283:118.06112624817008 284:29.91391467984156 285:96.0787398768153 286:55.6946941449577 287:42.4655334532788 288:38.31518629460591 289:60.85141789658907 290:0.3795400695239937 291:1.445155943317546 292:26.60706639209114 293:1.4601435560709741 294:47.35281270621762 295:19.520674318999745 296:23.141568110703556 297:92.52313329251054 298:34.795036103369796 299:13.13699806302135 300:47.8638811091332 301:7.620817542278191 302:77.26456385464508 303:0.44017866508739195 304:62.535280880322965 305:53.12873764321428 306:1.7898528304910178E-4 307:23.623364310208107 308:10.449315278609154 309:0.4727153034898949 310:83.62261060629083 311:7.90437824892642 312:1.6660937805547393 313:20.31991751134283 314:5.458694369777277 315:0.001724742263677871 316:1.6996888513436146 317:32.03423154617401 318:24.203422653669573 319:5.626503057700576 320:0.5333949676473875 321:0.5424649063215929 323:8.199326331590806 324:5.695061006799317 325:32.547771916072605 326:207.99963242804583 327:0.0076346060423426575 328:149.79542019916468 329:0.008682314745600737 330:50.42392137735231 331:1.839488685884462 332:8.329384664431343 333:55.31024989056991 334:8.373239524969954 335:32.96779181367317 336:17.769212440544578 337:17.840269782114234 338:14.487579704690535 339:29.087062650153303 340:1.9127692626138053 341:41.942571890029846 342:60.97925605143782 343:0.018026636991811822 344:11.528960124250204 345:8.64179314960384 346:110.35325679903148 347:29.684744113370602 348:21.891304629360814 349:3.8883937727564666 350:18.274673946162757 351:11.749285255975572 352:14.932691710614739 353:3.9169190669684033 354:3.94564100997491 355:0.7021810770068494 356:0.7021810770068494 357:8.872943049980227 358:135.45825091991492 359:0.7131238121034529 360:43.10202048941467 361:62.486715233240105 362:15.19490336756828 363:6.351688076227367 364:4.062530750378089 365:4.062530750378089 366:6.429337324283299 367:0.7696443637311179 368:68.13728976864695 369:2.1883750623900964 370:6.507987481229989 371:2.2092648169327256 372:0.793116343266579 373:0.793116343266579 374:101.75781530867323 375:26.741104862783754 376:35.084029365561626 377:9.356595511574943 378:9.356595511574943 379:12.4416444455841 380:132.6037810564995 381:2.3162698013462166 382:39.87459813906701 383:27.135485930189137 384:64.42616203676715 385:2.3825757494288595 386:0.30878647555991795 387:49.62215595253539 388:2.405038234462873 389:19.667327839407168 390:23.547519658419795 391:12.93138069658369 392:4.531207708214594 393:9.818091183489365 394:7.0881896198336936 395:2.543721610261709 396:41.1998063609738 397:0.2660263156712286 398:10.086052197747183 399:51.01951444543029 400:10.086052197747183 401:20.419432781090194 402:13.314739663936228 403:7.264120320085629 404:204.25125431060297 405:28.480440283151047 406:2.640035343761505 407:16.825956431243934 408:2.640035343761505 409:51.339713761455464 410:16.902084067229808 411:20.592109561383758 412:20.592109561383758 413:56.50379348843841 414:24.59124100106856 415:10.30673446379324 417:20.766891582096367 418:4.872837909753502 419:10.41925923077737 420:17.133313554211476 421:37.690349239127286 422:4.9083974770285765 423:17.133313554211476 424:1.102053259413452 425:20.943822735719188 426:4.980312409401942 427:2.79060879745492 428:1.1172563728953921 429:4.980312409401942 430:73.27080816367915 431:0.1394001782685057 432:114.22840413819456 433:2.816443354761312 434:21.122948302346447 435:17.44844804146882 436:5.0533068884886205 437:25.190050454141698 439:57.91952015263126 440:29.587053703670886 441:0.18770459771367037 442:0.18770459771367037 443:0.15488879547086956 444:63.328234022112234 445:1.179687904971212 446:69.08618668765898 447:7.870452313531296 448:43.48401070535321 449:21.58067314779633 450:0.17736197557881728 451:25.60169819069177 452:0.1622714811254677 454:64.31212336322535 455:3.031128136632142 456:5.317624762923475 457:5.317624762923475 458:21.957458246302267 459:8.068452115633564 460:11.188593271439453 461:54.218160982612865 462:3.0871126010911314 463:39.47135898552309 464:26.238938116105306 465:143.34953971653087 466:8.169610512962482 467:0.14296715061691628 468:65.12117870291675 469:5.475129871195418 470:1.330112425967411 471:44.71134942128396 472:5.515273630274068 473:18.443966173454164 474:40.04882370204946 475:3.2020014500948126 476:14.853591476958004 477:486.0327251565911 478:0.13367645072964246 479:0.13367645072964246 480:94.0047558421976 481:31.00848688661482 482:3.231347925029679 483:11.56758301287706 484:18.705434783298106 485:35.654212972582904 486:5.637602463672943 487:11.56758301287706 488:26.901353285470254 489:61.16524364356786 490:18.972289178863544 491:0.2551547894267026 492:5.805271689392142 493:0.2624837889216797 494:11.82937504674511 495:1.4954708608658696 496:3.444089841418987 497:5.89113104524601 498:3.444089841418987 499:51.41514319014239 500:8.864817010756019 501:67.89742399772437 502:0.08716926136993028 503:0.08716926136993028 504:19.52293119530544 505:41.71637365572611 506:1.5943720585989398 507:3.571678864748167 508:0.08334785183852625 509:19.61698868186153 510:1.6147913879641689 511:0.07959769604850167 512:6.111945279509517 513:1.6147913879641689 514:52.33430204772615 515:9.092866719512594 516:6.202827580978174 518:6.202827580978174 519:32.814498694627275 520:429.65868700860216 521:0.06878341941337737 522:16.127221968471336 523:223.11133329578027 526:3.7377262493665384 527:58.22489571270302 528:42.84388603756328 529:1.720227887998916 530:1.720227887998916 532:0.058642305487659405 533:3.8062796420467255 534:87.25629054280387 535:0.3705166602572265 536:6.389175592864504 537:16.469486723277605 538:6.436745583374892 539:0.3798688982688829 540:33.503079245186534 541:12.808898002725085 542:29.058630940914092 543:1.8087536346810122 544:0.3990499764362007 545:53.87269779238102 546:1.8087536346810122 547:16.64453346667314 548:16.73306512329529 549:13.032739951201256 550:24.899679431804266 551:6.581895541840251 552:59.47866072410456 553:6.631109763678534 554:20.904249088195467 555:9.758411066457517 556:29.57687040416062 557:34.21701020956478 558:21.008558575761572 559:6.730817282322381 560:83.19606334140745 561:17.002800095596474 563:4.05640200496199 564:29.708862038126917 565:9.821902753676493 566:9.885920919456307 567:13.339556620271061 568:0.44987937445830667 569:0.46055568404334807 570:6.8322680425664615 571:6.8322680425664615 572:0.46055568404334807 573:0.46055568404334807 574:4.1687044838231895 575:49.939143408590496 576:21.433967432351434 577:4.2453668984366955 578:17.466722795231508 579:6.987816041721681 580:21.651732628917273 581:4.284251001359838 582:2.0476818268433914 583:165.56531332365157 584:35.41642431072459 585:7.093834660005528 586:21.76192163201602 587:56.13936197856899 588:2.098706220047658 589:2.098706220047658 590:0.5283809696426031 591:26.22967896072447 592:17.851512477707328 593:7.201769587807393 594:85.7800918377367 595:10.417895975639302 596:21.9849741374106 597:35.72804272730996 598:0.017043773846113983 599:7.201769587807393 600:51.1273326534919 601:21.9849741374106 602:17.851512477707328 603:13.983842076208406 604:40.69508581423484 605:31.086064878375566 606:7.256472514090587 607:4.443593434062794 608:22.09786310834427 609:10.486987481621162 611:10.556682834219254 612:2.204236046221944 613:4.525623737213044 614:2.204236046221944 615:22.32643223310553 616:4.525623737213044 617:0.5773698260355069 618:4.567248338312248 619:0.5901130003349552 620:7.423607481550784 621:0.010279665491046268 622:4.60928705974276 623:27.005397997649048 625:7.480352184494191 626:2.2588078852287894 627:27.005397997649048 628:0.007499725835447136 629:0.007499725835447136 630:10.841678796004334 631:4.6517459268739065 633:0.006265361747445073 634:47.180621713688 635:0.006265361747445073 636:2.3146310247024036 637:10.914527147045824 639:0.6431561331281425 640:0.005136753554105922 641:2.3430233147274118 642:32.11760134074213 643:0.005136753554105922 644:0.004115457104354443 645:2.3717424134671368 646:2.3717424134671368 647:0.670962837317188 648:11.137064399243553 649:18.871579601395055 650:32.42351723274723 651:14.944062320248703 652:0.0024011961024321404 653:0.0024011961024321404 654:83.23685251580338 655:27.960709239028496 656:23.403860739705408 657:11.288850981495699 658:37.88181166861054 659:19.19518758966825 660:4.961257043931152 661:4.961257043931152 662:7.954033040002617 663:32.892300375089675 664:0.0011357352041110817 665:15.222555401192716 667:2.5204147189371917 669:11.443479517163333 670:2.5512010973708077 671:8.07824259168358 673:23.7820722549118 674:0.7444379611358826 675:8.07824259168358 676:0.7444379611358826 677:221.9503824041209 678:49.03404912957627 680:5.148387234196988 681:19.64042653634596 682:5.148387234196988 683:11.680948084224186 684:0.7754853136266223 685:0.7913790447781065 686:2.7483873681726738E-5 687:19.754299385757463 688:0.7913790447781065 689:2.7483873681726738E-5 690:15.606013066680923 691:38.959339067295254 692:5.244945432330533 693:1.7302072476968144E-4 694:24.435567951994848 696:39.144618041708725 697:4.4551228096932995E-4 698:4.4551228096932995E-4 700:29.278092971796145 701:5.343585474860857 702:15.903203593133373 703:2.74375584515463 704:8.465961899242169 705:5.343585474860857 706:5.343585474860857 707:8.465961899242169 708:5.343585474860857 709:8.47006939549561E-4 711:5.393707569803122 713:2.77721111415401 714:8.532890881557629 715:34.37554013359269 718:29.58583113600201 719:268.94719338421567 720:86.82038186823739 721:20.339899572495383 722:8.600508843935797 723:0.002045449642059463 724:2.8110728674055876 725:2.845347881685385 726:2.845347881685385 727:0.002846750749316858 728:2.845347881685385 729:50.809493429058456 730:16.20908138034822 731:2.845347881685385 732:20.46039520116319 733:20.46039520116319 734:0.9099233305249772 735:0.0037857638862191603 736:5.547389960793053 737:40.097091394239506 738:16.313047895286502 739:51.04077629201981 741:20.582061028762617 742:16.313047895286502 744:25.260998673708006 745:25.260998673708006 746:8.807613949912561 747:5.599754074996946 750:2.950722852554594 751:2.950722852554594 752:8.878106684746813 753:2.950722852554594 754:8.949349376916514 756:51.7479923975363 758:20.95428526854533 759:0.9648751657506683 760:16.63121452477116 761:0.007452526095498403 762:0.9837802687734608 763:12.70358131214785 764:21.080840193532893 765:3.023171334939193 766:0.9837802687734608 767:3.023171334939193 768:0.010629649233934316 771:12.794545796387178 772:0.010629649233934316 773:12.794545796387178 774:5.815158825733925 775:5.870549751326535 776:192.3748479765198 777:9.167710600320158 779:46.801695380520734 780:12.979364078722453 782:58.581842665811514 783:9.242088324331856 784:1.0423317932539051 785:5.983257005268005 786:3.173627277178257 788:5.983257005268005 789:97.51832385989918 790:21.73324478426992 791:13.168152779538552 792:31.38884750314911 793:9.393317026819505 794:65.17953824015129 795:13.168152779538552 796:6.098610065976805 797:3.251769760614122 798:13.264082137305476 799:9.470198510880419 800:31.562836034487216 801:31.562836034487216 802:17.412627928707227 803:6.098610065976805 805:17.529023997404337 806:1.1248935910153621 808:65.77684353065798 809:0.023910889624138343 810:0.023910889624138343 811:3.2916010051663873 812:22.00382711404188 813:9.547945800002724 814:22.14128469552255 815:31.91630300879884 818:1.1463759543713659 819:17.646679308557008 820:13.459107645831033 821:37.146803941576565 822:6.216707889234616 823:3.3319515393950003 824:26.90708300396939 825:9.62657523991771 826:1.1463759543713659 827:13.558244173890923 828:9.706103644177908 829:6.2768185460226835 830:0.029665005663469114 831:22.420673361446728 832:37.54928335950618 833:1.190395469236871 835:1.190395469236871 837:0.03612445518970175 838:6.399231552050782 839:32.460772273950774 840:1.2129460607454918 841:6.399231552050782 842:9.86792704439906 843:3.4562182989130035 844:100.01946296837485 846:6.399231552050782 847:3.4562182989130035 848:27.389691219962817 849:18.007446707448512 850:13.862403600513842 851:1.2358664926654521 852:9.950258170234454 853:1.2358664926654521 855:67.32650437856688 856:9.950258170234454 857:3.5418466151539043 858:3.5418466151539043 859:1.2591639828130978 860:32.83371315680352 862:80.54329234770466 863:22.851387477270897 865:10.033560560936591 866:1.2828459624469617 867:108.38658764595783 870:6.588547048373305 871:3.585528894583549 872:22.99818612330882 873:14.071026457560391 874:6.653231984974083 875:28.058350971648192 877:0.0512700378237982 879:10.203157479892415 881:10.203157479892415 882:10.203157479892415 883:0.0512700378237982 884:6.653231984974083 885:3.629805347328051 886:1.3069200846990696 887:3.6746879801944297 889:3.6746879801944297 890:3.6746879801944297 891:10.376880529738516 892:6.785068371138996 893:1.3562765332356546 894:95.68433047609453 895:3.7201891681711374 896:10.376880529738516 897:18.766490280084184 898:6.785068371138996 899:0.06001567185438279 900:6.785068371138996 902:6.785068371138996 903:10.376880529738516 905:3.766321669232217 906:0.06469560774968616 907:10.465342981334715 908:18.89819801422634 909:10.465342981334715 910:3.766321669232217 911:6.85225385902972 912:14.614484385331616 914:6.920307793165534 915:14.614484385331616 916:3.8130986397487003 917:3.8130986397487003 918:14.614484385331616 919:69.64526216532339 920:14.614484385331616 923:1.4072993410539316 924:3.8130986397487003 925:39.70033442495646 926:3.8605336519192117 927:0.07469097616347763 928:34.20715925575768 929:3.8605336519192117 930:1.4334573895888683 931:3.8605336519192117 932:34.20715925575768 933:29.120349553238103 935:7.0590951473161265 936:14.841190772410668 937:14.841190772410668 938:14.841190772410668 939:0.08001531454765741 940:1.4600586916268419 941:10.737407983018285 942:0.08556359628399557 944:0.08556359628399557 946:24.235706196333947 947:7.129867142459113 948:14.956657763074036 949:15.073575485120793 950:4.00692927357742 951:7.201584786396446 952:1.5146292978450364 953:58.27428535365322 954:1.5146292978450364 955:1.5146292978450364 956:4.0571411267924935 957:0.09735141454973013 958:15.191976394919225 960:11.02000454889276 961:0.09735141454973013 962:4.108085771080524 963:1.5710907997251957 964:65.26686489401887 965:0.10360106330917923 966:4.108085771080524 967:24.731313966885992 968:1.5710907997251957 969:19.866083255569556 970:7.347941361944764 971:15.433363163599152 972:24.90069006765011 973:30.065601150805964 974:0.11009489365114826 975:11.214605091733526 976:46.96373894472869 977:30.065601150805964 978:7.422624248880265 979:15.433363163599152 981:7.422624248880265 982:20.01136242089992 983:72.54239939730603 984:1.6295282085770562 985:1.6295282085770562 986:0.11683839414012363 987:7.498340760972162 988:11.313851524963734 989:25.07223430373697 991:1.6295282085770562 992:20.158515842139426 993:41.363672918863735 994:4.265484016005049 995:1.6595160330566114 996:0.1238372400945358 998:7.5751148112677535 999:35.923741878773676 1000:0.1238372400945358 1002:0.1238372400945358 1003:1.6595160330566114 1004:36.1507373324999 1005:7.6529711523012764 1006:20.458623738494868 1007:1.6900324003160772 1008:0.13109730257356275 1009:11.516388904250135 1011:7.6529711523012764 1012:0.13109730257356275 1013:25.422034769638824 1014:1.6900324003160772 1015:0.13109730257356275 1016:15.935491810199762 1017:15.935491810199762 1018:1.7210896767153845 1019:0.1386246578780628 1021:11.619743983562975 1022:0.1386246578780628 1024:25.600399516874766 1026:0.1386246578780628 1027:1.7210896767153845 1029:4.374397633455752 1030:36.38071849733783 1031:4.430105559788907 1032:7.812034157852914 1033:16.06528312098162 1034:7.812034157852914 1035:4.430105559788907 1036:7.812034157852914 1037:0.14642559627676066 1038:42.382372756732956 1039:20.923999945730866 1040:11.830796032932382 1041:48.651225569959124 1042:7.893294896526306 1043:1.7848786394612137 1044:7.893294896526306 1045:1.7848786394612137 1046:1.8176373399782773 1047:4.544124998787237 1048:4.544124998787237 1049:1.8176373399782773 1050:4.544124998787237 1051:0.16287451823267826 1052:0.16287451823267826 1053:0.16287451823267826 1054:4.544124998787237 1055:26.150045793953627 1056:7.975746166540711 1057:1.8176373399782773 1058:0.16287451823267826 1059:8.059417566323383 1060:1.8509910237716045 1062:4.602479300279347 1063:0.17153625008543527 1065:0.17153625008543527 1066:4.602479300279347 1067:1.8849544766836859 1069:8.144339812208253 1070:0.18049908549083715 1071:26.529226273744044 1072:26.529226273744044 1073:1.8849544766836859 1075:0.18049908549083715 1077:4.661759851610491 1078:31.928173281282827 1079:21.575086710305055 1080:0.1897705531356449 1081:4.721990112255641 1082:1.9195430427588684 1083:0.1897705531356449 1084:12.271295963383404 1085:1.9195430427588684 1086:0.1897705531356449 1087:8.230544795787855 1088:0.1897705531356449 1089:1.9195430427588684 1090:1.9195430427588684 1091:203.69395940932242 1092:16.883177949740897 1093:21.74370088154968 1095:32.37412946184688 1096:0.19935846806191315 1097:4.783194444715543 1099:1.9547726522795557 1100:1.9547726522795557 1101:21.91477655843454 1102:4.845398160632724 1103:44.30358021035111 1105:4.845398160632724 1106:8.406936783004427 1108:12.501383190199908 1109:0.20927094581265315 1110:0.20927094581265315 1111:8.406936783004427 1113:0.20927094581265315 1115:22.088380419247624 1116:2.027221840794124 1117:2.027221840794124 1118:77.50441604947878 1119:8.497194010458177 1120:0.219516418393788 1121:0.219516418393788 1122:4.908627572009527 1124:2.027221840794124 1125:0.219516418393788 1126:17.171908937949116 1127:8.497194010458177 1128:12.619038501604791 1130:0.23010365002347197 1131:27.525843681876967 1132:0.23010365002347197 1133:12.738497694232667 1134:0.23010365002347197 1135:85.08390623014513 1136:2.064476496013374 1137:39.13108945773108 1139:0.2410417563701696 1140:8.682017209348754 1141:0.2410417563701696 1142:17.46942296534598 1143:5.0382740495583205 1144:2.102442418366856 1145:2.102442418366856 1146:12.859810249957476 1147:2.102442418366856 1148:33.30584691003049 1149:22.443453302365633 1150:8.682017209348754 1151:0.2410417563701696 1153:8.682017209348754 1154:5.104749236485528 1155:165.67664166166932 1156:0.25234022190827293 1157:27.945596452095 1158:2.1411389679099972 1161:0.25234022190827293 1163:39.40363259256498 1164:8.776662308303623 1165:2.1805863051125853 1166:2.1805863051125853 1168:5.1723664857336535 1169:17.776215816382415 1170:8.87285192453385 1171:28.16034132611621 1173:22.80951076602246 1174:13.10820382083122 1175:2.1805863051125853 1176:5.1723664857336535 1177:5.1723664857336535 1179:2.1805863051125853 1180:8.970629912297893 1181:5.24115798477015 1183:0.27605814176470195 1185:34.04250332514077 1187:28.37845849402185 1188:17.933258416709915 1189:72.74088800798887 1190:13.235394599966883 1191:8.970629912297893 1192:2.2208054371343415 1193:17.933258416709915 1194:2.2208054371343415 1197:2.2618182652464425 1198:0.2884986028589457 1199:80.33556800791632 1200:13.3646585295408 1201:126.36700644990759 1203:2.2618182652464425 1205:2.2618182652464425 1206:2.3036476366217933 1208:2.3036476366217933 1209:88.17318470755832 1210:0.30134148547098366 1211:0.30134148547098366 1212:9.17113600457494 1213:5.382399464408791 1214:13.496056669948654 1215:0.30134148547098366 1216:9.17113600457494 1217:0.30134148547098366 1218:46.755592788729224 1219:53.19036661869133 1220:18.25499505420634 1221:34.55326694336818 1222:2.3036476366217933 1223:34.55326694336818 1224:13.496056669948654 1225:9.17113600457494 1226:34.55326694336818 1227:13.496056669948654 1228:2.3036476366217933 1229:67.08747269901964 1232:274.4683826835152 1234:5.454921047905717 1236:5.454921047905717 1239:5.454921047905717 1240:40.832303537014795 1241:13.765513688344912 1242:0.3282816966385375 1243:13.765513688344912 1246:0.3282816966385375 1247:5.528760265839692 1249:0.3282816966385375 1251:0.3282816966385375 1253:9.378571373590407 1254:0.3282816966385375 1255:5.528760265839692 1256:5.528760265839692 1257:9.378571373590407 1258:74.60793953540373 1259:2.389852460491091 1260:5.528760265839692 1262:0.34240393329265645 1263:9.485019415999842 1264:0.34240393329265645 1265:5.603957070042733 1266:9.485019415999842 1267:2.4342788534710347 1269:2.4342788534710347 1270:29.523303418569608 1271:5.603957070042733 1272:5.603957070042733 1273:5.603957070042733 1274:0.34240393329265645 1275:2.4342788534710347 1276:9.485019415999842 1277:2.4342788534710347 1280:41.43715652072178 1281:13.903709062400903 1284:98.06562555059845 1285:0.3569784716678219 1286:18.931296716087896 1287:24.187047396808794 1288:9.593362935420364 1289:18.931296716087896 1290:14.044312011676798 1291:2.479623802983149 1292:9.593362935420364 1293:82.918684336665 1294:2.479623802983149 1295:0.3569784716678219 1296:2.479623802983149 1297:9.593362935420364 1298:0.3569784716678219 1301:2.5259158008640825 1302:0.37201923131641584 1303:42.062968336897995 1304:2.5259158008640825 1305:14.187399091439511 1307:35.906384249223905 1308:19.10771863927817 1309:0.3875407845285978 1310:0.3875407845285978 1312:19.287270012661214 1315:2.573184685799407 1316:5.83812090207793 1318:5.83812090207793 1321:19.287270012661214 1322:5.83812090207793 1324:0.3875407845285978 1325:48.81503664636367 1326:0.40355839778532154 1327:9.930378536772903 1328:2.6214617288594755 1329:0.40355839778532154 1330:9.930378536772903 1331:0.40355839778532154 1332:5.919186265581057 1334:5.919186265581057 1335:14.48135067169651 1337:5.919186265581057 1338:19.470054548153204 1339:0.40355839778532154 1340:0.40355839778532154 1342:0.40355839778532154 1343:69.8565530299657 1344:5.919186265581057 1345:2.6214617288594755 1347:14.48135067169651 1348:0.40355839778532154 1349:2.6214617288594755 1351:10.046931273554806 1353:92.82069446604103 1354:0.42008807590991476 1355:14.632387842220504 1356:10.046931273554806 1357:10.046931273554806 1358:0.42008807590991476 1360:2.6707797273360416 1361:19.65618120469137 1362:2.6707797273360416 1363:2.6707797273360416 1364:0.42008807590991476 1365:43.04415587628846 1366:10.046931273554806 1369:2.6707797273360416 1371:10.165708980786123 1372:19.84576454852937 1373:0.43714661102703084 1375:0.43714661102703084 1376:10.165708980786123 1377:0.43714661102703084 1378:10.165708980786123 1379:2.7211731059656064 1380:6.086132380795773 1381:31.03264762855758 1382:10.165708980786123 1383:0.43714661102703084 1385:2.7211731059656064 1386:31.03264762855758 1387:2.7211731059656064 1388:49.92962723476958 1390:43.72896569298226 1391:6.172121734172443 1392:31.300585400766412 1393:2.7726780253497827 1394:10.286787819989925 1395:2.7726780253497827 1396:0.4547516356687029 1397:10.286787819989925 1399:20.03892514500563 1400:218.25070435263214 1401:0.4547516356687029 1402:6.172121734172443 1404:2.7726780253497827 1405:20.03892514500563 1407:0.4547516356687029 1409:25.50727051842336 1410:6.172121734172443 1411:6.259865696674436 1413:31.573652172353103 1414:6.259865696674436 1415:2.8253325019011033 1416:50.708356380960346 1417:2.8253325019011033 1419:20.235789985642022 1420:10.41024793312196 1421:94.75337252590194 1423:0.4729216784111513 1424:25.741873414001912 1426:0.4729216784111513 1427:20.235789985642022 1428:15.102875745090396 1430:10.41024793312196 1431:0.4729216784111513 1433:0.4729216784111513 1434:2.8253325019011033 1436:15.26584065740914 1438:2.879176536239883 1439:51.10923279864381 1440:25.98104025729833 1441:25.98104025729833 1442:20.436492952803672 1443:2.879176536239883 1444:15.26584065740914 1445:38.01422936162891 1446:2.879176536239883 1448:0.4916762266789754 1449:0.4916762266789754 1450:0.4916762266789754 1451:10.536173724694137 1452:2.879176536239883 1454:20.64117532896461 1455:2.9342522537918447 1456:0.5110357936691633 1460:10.664654169724503 1461:0.5110357936691633 1462:2.9342522537918447 1464:15.43205915741089 1465:10.664654169724503 1467:10.664654169724503 1468:6.440867205816446 1469:0.5110357936691633 1470:0.5110357936691633 1472:0.5110357936691633 1473:0.5310219919253671 1474:0.5310219919253671 1476:15.601652014022376 1477:2.9906040586625093 1479:2.9906040586625093 1481:6.534258131469447 1484:10.795783150269484 1485:26.47375445583377 1487:2.9906040586625093 1488:0.5310219919253671 1489:38.67025409524112 1490:10.795783150269484 1491:15.601652014022376 1493:0.5310219919253671 1495:2.9906040586625093 1496:10.929659822938143 1497:0.5516576126971522 1498:3.0482788002412815 1502:10.929659822938143 1503:15.774746852691583 1506:6.629670927957893 1508:10.929659822938143 1510:6.629670927957893 1511:21.06308382395879 1512:32.72115938779071 1513:6.629670927957893 1514:3.0482788002412815 1517:0.5516576126971522 1518:0.5729667141019664 1520:11.06638902139139 1522:3.10732595657547 1523:3.10732595657547 1524:6.727181960399266 1525:11.06638902139139 1526:21.280634782982816 1527:3.10732595657547 1528:11.06638902139139 1529:3.10732595657547 1530:3.10732595657547 1532:0.5729667141019664 1533:3.10732595657547 1535:0.5729667141019664 1536:3.10732595657547 1539:3.167797834899084 1541:0.5949747163138398 1543:16.13199048965866 1546:11.206081699407292 1548:11.206081699407292 1549:6.826872004746271 1550:0.5949747163138398 1551:6.826872004746271 1552:6.826872004746271 1553:3.167797834899084 1555:0.5949747163138398 1558:0.6177085061716816 1559:3.229749790802938 1560:6.928826594343469 1562:0.6177085061716816 1563:27.522110869850373 1564:3.229749790802938 1565:3.229749790802938 1566:33.64608529409576 1569:11.348855415855972 1570:6.928826594343469 1572:0.6177085061716816 1574:6.928826594343469 1576:0.6177085061716816 1577:6.928826594343469 1578:0.6177085061716816 1581:3.229749790802938 1583:11.494834870599039 1586:3.293240470958671 1588:16.504969678015346 1590:3.293240470958671 1591:11.494834870599039 1594:11.494834870599039 1596:3.293240470958671 1597:3.293240470958671 1598:0.6411965527266025 1599:0.6411965527266025 1600:0.6411965527266025 1601:7.033136401264523 1602:0.6411965527266025 1603:3.293240470958671 1606:0.6411965527266025 1607:16.504969678015346 1608:0.6654690332851568 1611:3.358332078417608 1613:3.358332078417608 1614:0.6654690332851568 1615:40.81199560123892 1616:0.6654690332851568 1617:7.139897656555162 1618:0.6654690332851568 1619:3.358332078417608 1620:0.6654690332851568 1621:11.644152495184013 1623:7.139897656555162 1624:7.139897656555162 1626:7.139897656555162 1627:0.6654690332851568 1628:0.6654690332851568 1629:16.697768955168776 1631:3.425090666580684 1632:0.6905579735968516 1635:7.2492126140239 1636:28.37050108266399 1637:3.425090666580684 1639:7.2492126140239 1640:0.6905579735968516 1641:0.6905579735968516 1642:7.2492126140239 1643:77.74888830800117 1644:3.425090666580684 1645:3.425090666580684 1646:0.6905579735968516 1647:0.6905579735968516 1649:3.425090666580684 1651:0.6905579735968516 1652:0.6905579735968516 1656:11.796949105244037 1657:7.2492126140239 1658:7.2492126140239 1659:3.425090666580684 1662:3.425090666580684 1665:7.2492126140239 1671:0.7164974015471267 1673:11.95337462465126 1675:34.978881774665986 1676:0.7164974015471267 1677:3.4935864637422607 1678:34.978881774665986 1679:11.95337462465126 1681:0.7164974015471267 1682:103.0374157687196 1684:3.4935864637422607 1685:3.4935864637422607 1686:3.4935864637422607 1687:0.7164974015471267 1688:0.7164974015471267 1691:3.4935864637422607 1692:22.69018363171137 1695:12.11358888884453 1696:63.56700442916637 1697:28.969663188541332 1698:12.11358888884453 1699:0.7433235174206245 1706:12.11358888884453 1707:0.7433235174206245 1710:17.303627632434257 1712:3.5638942323466734 1713:35.332025809171355 1714:17.303627632434257 1716:35.332025809171355 1718:3.5638942323466734 1719:7.475945901949553 1720:0.7433235174206245 1721:28.969663188541332 1725:17.303627632434257 1726:41.99686869024866 1728:17.303627632434257 1731:3.6360936677523186 1732:3.6360936677523186 1736:7.593603763515133 1737:12.277762538285064 1739:23.205119653608122 1744:7.593603763515133 1745:12.277762538285064 1746:29.28025082038816 1747:0.7710748833619347 1749:0.7710748833619347 1751:3.6360936677523186 1755:3.6360936677523186 1756:169.57733933926855 1758:12.277762538285064 1760:17.73252556564377 1761:7.714295726837738 1762:12.44607801572313 1764:7.714295726837738 1766:0.7997926327044562 1768:3.710269843168788 1769:0.7997926327044562 1770:7.714295726837738 1771:7.714295726837738 1772:23.472225599377342 1773:0.7997926327044562 1775:0.7997926327044562 1776:29.598644404789674 1778:3.710269843168788 1779:0.7997926327044562 1784:7.714295726837738 1785:3.710269843168788 1789:12.44607801572313 1790:7.714295726837738 1791:3.710269843168788 1792:0.7997926327044562 1793:0.7997926327044562 1796:3.7865137033938616 1798:0.8295207050056757 1799:0.8295207050056757 1800:36.44557599257054 1802:12.618730682228716 1804:0.8295207050056757 1805:115.53101334478447 1807:7.838163101083938 1808:7.838163101083938 1809:36.44557599257054 1810:29.925227508062918 1811:0.8295207050056757 1812:0.8295207050056757 1813:57.74733167516629 1814:3.7865137033938616 1815:0.8295207050056757 1816:3.7865137033938616 1817:0.8295207050056757 1819:18.183670430208302 1820:0.8603061058258524 1821:24.027295724604794 1822:3.864922618356924 1823:12.795930065490586 1825:0.8603061058258524 1827:18.183670430208302 1830:18.183670430208302 1835:12.795930065490586 1837:3.864922618356924 1838:0.8603061058258524 1839:12.795930065490586 1842:7.9653573083176985 1843:7.9653573083176985 1845:3.864922618356924 1846:7.9653573083176985 1849:3.864922618356924 1850:3.864922618356924 1852:18.183670430208302 1853:24.027295724604794 1857:0.8603061058258524 1859:12.795930065490586 1861:0.8603061058258524 1862:24.027295724604794 1864:0.8921991994391433 1865:0.8921991994391433 1866:0.8921991994391433 1867:0.8921991994391433 1870:3.9456010041549137 1871:8.096040870273905 1875:12.977901266130937 1876:12.977901266130937 1879:24.315965150396384 1880:3.9456010041549137 1882:12.977901266130937 1884:0.8921991994391433 1885:0.8921991994391433 1886:8.096040870273905 1887:3.9456010041549137 1888:3.9456010041549137 1889:37.237706603939195 1890:3.9456010041549137 1891:12.977901266130937 1895:0.8921991994391433 1897:3.9456010041549137 1898:0.8921991994391433 1899:0.8921991994391433 1902:3.9456010041549137 1903:12.977901266130937 1908:4.028661018320682 1909:0.9252540375344788 1912:8.23038852304423 1913:4.028661018320682 1914:8.23038852304423 1915:0.9252540375344788 1916:4.028661018320682 1917:13.164886540951569 1919:8.23038852304423 1921:4.028661018320682 1923:4.028661018320682 1924:30.958403997429272 1926:0.9252540375344788 1928:83.60934807207997 1931:0.9252540375344788 1933:0.9252540375344788 1934:0.9595287261864214 1938:0.9595287261864214 1939:0.9595287261864214 1940:4.114223345798193 1944:0.9595287261864214 1945:0.9595287261864214 1946:4.114223345798193 1950:13.357147093437211 1951:0.9595287261864214 1952:0.9595287261864214 1954:0.9595287261864214 1957:38.07471883941282 1958:4.114223345798193 1959:52.494889104197455 1960:0.9595287261864214 1961:8.368588472479328 1962:38.07471883941282 1964:4.114223345798193 1965:119.95126861418832 1966:0.9595287261864214 1967:0.9595287261864214 1969:13.554965105342433 1971:4.202418085435014 1975:0.9950858440509013 1976:8.510843815386073 1977:8.510843815386073 1978:0.9950858440509013 1980:4.202418085435014 1981:4.202418085435014 1984:13.554965105342433 1985:8.510843815386073 1986:53.06302141946874 1988:0.9950858440509013 1989:13.554965105342433 1990:8.510843815386073 1991:4.202418085435014 1993:13.554965105342433 1994:4.202418085435014 1995:4.202418085435014 1996:8.510843815386073 1998:0.9950858440509013 # cas
1:750.9239979071006 2:333.1873493619112 3:534.9051024737262 5:378.65007274567836 6:368.52515978287437 7:458.77468447877953 8:131.24475578276824 9:331.54415456296306 10:29.134456811730338 11:181.34733762233813 12:162.1303933316955 13:45.040959403632534 14:316.2310019352805 15:46.436424864298495 16:35.38282231153147 17:83.50281217887986 18:133.05376467743642 19:82.76003374043586 20:72.73304681214299 21:106.12066866252984 22:24.111515001067893 23:259.0608396148951 24:2.248978854379528 25:1.7931750767073071 26:24.62668467626852 27:150.46871301086063 28:34.715499538850835 29:1.5157238131168982 30:5.239439683912287 31:260.7148271555973 32:88.40642926937961 33:37.861238963778554 34:61.68017121179086 35:88.88536609082932 36:59.05579671651534 37:90.92429106519943 38:14.809204279949624 39:25.354417090131964 40:17.59305021787574 41:0.7366387962741874 42:18.204375823796997 43:337.76118111224935 44:4.631704159594837 45:59.143481108273946 46:20.177888032442983 47:21.031610556210257 48:81.92144059248184 49:70.3607591282123 50:7.4217296541205044 51:4.044636503415898 52:24.886939990528578 53:14.225182195583447 54:38.058337055401715 55:1.4026635331450943 56:17.12967191167446 57:122.0033612447657 58:221.9686355991908 59:20.10696079824275 60:1.7576715868142545 61:1.7759940609864207 62:1.2502330897162862E-5 63:6.468745250887351 64:1.4830315302320933E-4 65:105.7708589088321 66:12.998308474510612 67:6.682863550596109 68:136.22623860533852 69:0.21909106840086318 70:1.1059352114696057 71:55.84364979748678 72:8.847619151998977 73:271.4588699172802 74:1.1268881539347226 75:100.57789522955794 76:3.686685985072815 77:42.64890464212414 78:17.052101413725104 79:79.20015153949653 80:43.09715187843193 81:20.042430901738907 82:190.58176651380816 83:107.49654818134285 84:39.84075447866277 85:51.20550502251172 86:0.05038796878252241 87:17.785167864177357 88:37.00094434415824 89:23.78564795903146 90:10.311402927024458 91:33.85342879729454 92:8.132351517851781 93:195.17078646393824 94:24.14978757411965 95:0.07796032441308648 96:41.29592749411581 97:1.5354247270664407 98:0.08187116644446123 99:0.6677873234476948 100:57.82931672574131 101:3.0049505073541285 102:1.688673904899726 103:4.817076887839638 104:19.444580146771532 105:9.028903662166941 106:6.9311389373014896 107:14.126606218648009 108:26.026909231263197 109:3.3317541756733444 110:1.9609751158722524 111:52.11885232849286 112:14.440851949994542 113:182.10662366717554 114:0.21613584331523902 115:0.2301330411710192 116:1.956358883279509 117:53.50160893474583 118:94.09538840218472 119:9.878582991714204 120:315.70901859826665 121:45.91566632904025 122:85.38124168422053 123:34.73831886933932 124:34.80163138889675 125:67.20639729656278 126:3.8507957426807007 127:81.93673607345386 128:15.778229963099031 129:0.001076671508707196 130:183.25692920055775 131:21.903077530022934 132:96.98411249280403 133:1.720860070666716 134:8.199612513574385 135:8.279309343243373 136:92.84146687742142 137:16.174356720539254 138:6.259370337956425 139:140.63415268792957 140:22.840271697740672 141:640.2246764533971 142:37.26292310051607 143:2.816329216731413 144:45.33898550296622 145:33.77806861595716 146:1.4765162476906066 147:4.687808044209833 148:0.025863079245683582 149:101.42350642497682 150:127.67174204470149 151:0.210615778202338 152:0.210615778202338 153:0.5311161940701351 154:20.40659652094558 155:67.82265409272938 156:20.552008560065985 157:30.882048857566396 158:17.47842650263654 159:20.84674715419907 160:0.1784084119376005 161:51.08110340612752 162:64.85572455288415 163:3.2187947468931934 164:1.287746042636545 165:0.14556414136618362 166:60.958491565582456 167:32.05090135410928 168:5.185478527931497 169:0.13989408354117278 170:196.89780840049798 171:167.02733771242868 172:3.5070728283233406 173:217.0732926311696 174:36.71553613072974 175:3.5423917977009913 176:18.959716888588236 177:10.348021501779574 178:19.15561982887504 179:140.48341598126882 180:16.069840382515643 181:41.3333728921131 182:68.16451004047916 183:10.552061479089625 184:120.11669899180208 185:0.8951877717854361 186:0.1402985777124369 187:16.56518426928144 188:2.2028226004844087 189:0.06477466343850706 190:0.1669096378763468 191:0.9822843873399415 192:14.013671505093743 193:1.0187326481287868 194:70.5376772570906 195:300.33495599768696 196:1.027992338994526 197:85.67554306859113 198:2.404781363682106 199:601.4129971194642 200:106.98145405724595 201:14.355155814519946 202:1.08481567346868 203:703.8410561611814 204:82.98095767330042 205:109.87056797056903 206:4.5781338061044465 208:4.6909902372718975 209:9.476970934091502 210:22.073978072831956 211:22.19299896207339 212:7.082808704654994 213:15.58418705245551 214:1.3691471576090044 215:0.7188837657912945 216:12.605222018898031 217:7.201467668667598 218:1.415547881255657 219:0.3715943855299612 220:3.031337916398589 221:81.01917588160192 222:91.68044019354687 223:38.63088795951977 224:586.7423590722938 225:1.5119253727476079 226:0.6411158879870902 227:384.8800282700675 228:13.166416616854372 229:433.0130698993814 230:3.217683187838664 231:27.25098648140405 232:2.062124858975301E-4 233:127.14574814293204 234:3.548610869311958E-4 235:57.75083094061815 237:16.735567235630196 238:10.547792707350073 239:1.6526096512508521 240:5.478618280002019 241:0.5478223780238706 242:5.585721407842492 243:89.56532990236163 244:95.00295460343894 245:289.0136745805232 246:13.94655161447829 247:475.4706738611124 248:5.722547702839684 249:8.229553977885576 250:200.0850842816819 251:0.591994467516249 252:168.3870769523571 253:102.34977424758692 255:5.919806046846332 256:0.6234858436578326 257:1.9347401623538198 258:1.9649631607037201 259:0.017962438273597475 260:0.6478438938953572 261:46.65884130807628 262:0.6561067090237952 263:87.15273097571699 264:0.02342973152843665 265:56.594886424921995 266:2.0422200740197574 267:0.4086564526849399 268:2.073817049172805 269:25.923257975813492 270:8.914701029314116 271:0.3813901779912222 272:6.366335279044023 273:6.397323115568059 275:0.365338078490446 276:0.36003977343413274 277:0.042594343676226734 278:4.215375713133154 279:19.07747606641917 280:6.586623297267928 281:156.5245603040344 282:0.33394991345732356 283:12.452620521598966 284:6.716124191419813 285:19.329118682666387 287:0.06304720026648718 288:15.967707786986828 289:164.39488861412218 290:108.91085549116806 291:6.881855238550702 292:9.706647336232887 293:0.2936477801959682 294:0.07359963823822101 295:0.07922624716244125 296:12.942414180066125 297:2.486348957623531 298:31.898928353923342 299:0.08509127729651221 300:0.9509730470518277 301:13.094066070532476 302:16.487505738359417 303:16.546654868728915 304:7.191474252427043 305:4.707634441430699 306:0.2505501726792461 307:46.06089329396527 310:7.3339715710846765 311:20.590166676555867 313:0.23220020830449328 314:7.370083706248288 315:7.406394140372966 316:51.647776367778015 317:1.0875958606011233 318:1.0875958606011233 319:101.15954069418447 320:0.13314682005319323 321:7.590978293050319 323:0.14106115987446258 324:144.97142696819134 325:57.487675502880656 326:33.59593658157369 327:10.675414432882116 328:17.46966611705579 329:10.72216873420657 330:73.67700810762585 331:1.173880336830525 332:21.30150978720042 333:33.89307505062576 334:1.1866250771505205 335:0.18032661828321647 337:0.17216767522771725 338:0.17096068021667526 339:14.222363048543562 340:17.793133693128674 342:43.676609576975665 343:1.2653781648207219 344:17.991258132760073 345:141.32071436019518 346:11.154583327631125 347:22.049426030557697 348:203.61177128804786 350:11.203962845946256 351:8.176899836527543 352:18.260309456722158 353:0.2044400748756124 354:8.217782757543644 355:8.217782757543644 356:117.21408399326083 357:30.56657757583803 359:14.745122518430687 360:14.804792685967737 361:514.5351162854621 362:30.856964610044777 363:170.48853665411036 364:5.606130211863554 366:185.04261236313556 367:8.46817929462188 368:0.24172372632130767 369:11.609122810795238 370:1.4353029302790148 372:5.7389192277575205 373:3.3369271509202587 374:89.00828989434 375:3.361307116576581 376:8.596756318070252 377:0.10559532911933411 378:61.11931027484802 379:101.40791709282473 380:3.43548217767469 381:0.2768949612113805 382:8.727670181514213 383:41.181779097954475 384:15.547278144367807 385:27.64356538596398 386:0.08946311656982373 388:102.5905032550772 389:1.574526364895497 390:8.95123521084244 391:0.07735930887617563 392:0.07735930887617563 393:1.6233492281963782 394:3.6677143577928963 395:0.06876741537008231 396:880.397507064507 397:32.807250359124865 398:0.3568557777796442 399:98.3734701412797 400:0.06327771306548033 401:28.61014110043317 402:1.724831507834474 403:28.61014110043317 404:0.37151134942799624 405:9.371537942874117 406:1.7422590526822164 407:0.0579830067531524 408:37.9571436577543 409:1.7422590526822164 410:0.055409994965433314 411:144.40363542182726 412:20.317960115869543 413:0.055409994965433314 414:28.91097915790012 415:0.05288720839663803 416:16.55045595175583 417:0.39424709129072094 418:0.39424709129072094 419:64.50982415472079 420:38.44733469318957 421:695.1912384111536 422:6.533951076686884 423:0.0479943485891594 424:20.639840169719704 425:1.8316886341870253 426:1.85004391345034 427:1.85004391345034 428:1.85004391345034 430:3.9728633525894437 431:16.83355614678678 432:20.803706617952656 433:9.715482578488315 434:0.041044692269754796 435:25.10157654086404 436:4.031053839062781 438:9.76590668300775 439:34.26571813638233 440:25.29038627980576 441:1.9250841749995355 443:0.034575596574037665 444:9.867755833069115 446:1.9635998181714687 447:17.197445461200836 448:54.94932168549186 449:34.61838746825474 450:0.03053735249289465 451:9.970963379462452 452:0.024903475427397216 454:39.85606432557079 455:6.977852625925489 456:0.024903475427397216 457:0.024903475427397216 458:17.496947481195015 459:10.181572151314024 460:0.5130934447880416 461:13.754742047779002 462:0.02143702181250683 463:2.062908000992277 464:7.104981128250992 465:0.01979252991419983 466:17.649608998488347 467:0.5319032770512376 469:13.88560493022634 470:0.5319032770512376 471:7.191262789142381 472:0.5414906370269955 473:0.5414906370269955 474:79.45002655487599 475:4.4315393922171005 476:0.5512014328348587 477:35.71602060965191 480:123.88625121185777 481:62.211252681229844 482:4.464038146180004 483:0.01248385980926472 484:22.190660313768113 485:145.02054051566392 486:7.323048480309426 487:10.564249192671278 488:466.2065401158 489:46.539312660229704 490:196.98540129022894 492:7.5033269431643195 493:2.2752968614632962 494:52.03914623309745 495:0.006762150307357191 496:63.549825729114986 497:2.320122599874347 498:18.52622595530065 499:0.6443894310029886 501:120.66256875549115 502:4.803568084115299 503:7.7363584286202824 504:2.3889153425541982 505:2.3889153425541982 506:0.677887038347342 507:76.14676276427619 508:0.677887038347342 509:23.133737772634994 510:0.002122995573527007 511:4.874811451134906 512:0.002122995573527007 513:76.37498594169512 514:11.265880821926679 515:11.265880821926679 516:0.7126754910275128 517:0.7126754910275128 518:19.119295470268238 519:2.483645469075473 520:7.929254008941216 521:4.983889675005848 523:0.7245666611924901 524:2.5078823700229886 525:0.7366083646867184 526:43.13375441507364 527:59.588489878384166 528:38.11163100739127 529:23.731444576565035 530:5.058126674735727 531:8.178124326528753E-5 534:11.576915518435664 535:15.374090394026622 536:2.581967713586291 537:5.13361386069235 538:8.178934008390636 541:7.739520731047735E-6 544:2.658176000551302 545:49.314634574412196 546:24.14432457923258 547:0.7991413788180086 548:11.834365449422663 549:28.90139201455479 550:111.0442503995659 551:2.611610083056914E-4 552:15.684002430366668 553:5.075314710247348E-4 554:8.365898697993982E-4 556:0.8385924841096938 557:8.365898697993982E-4 558:0.8520772664024028 559:12.032745929672165 560:207.44169970088922 561:8.491920324378635 562:5.367901377354452 563:0.8520772664024028 564:29.26249962297649 565:5.367901377354452 566:8.545577366795563 567:8.545577366795563 569:92.73484508172491 570:5.448720580909724 571:5.448720580909724 572:5.448720580909724 573:61.80800476169361 575:0.0030015075349902314 576:8.709221939432666 577:16.33288639450012 578:8.76468144823656 579:5.5726286018150475 580:194.9683832845854 581:5.614665191013948 582:2.9286286879723757 583:107.52819444493355 584:5.657077137672922 585:8.87700505900687 586:5.657077137672922 587:5.657077137672922 588:0.007703539651957463 589:0.007703539651957463 590:30.266069112686587 592:40.668569921971724 593:5.743047998603863 594:165.73367407967206 595:0.9814094285404346 596:35.4334019764939 597:0.008922228103758941 598:0.008922228103758941 599:3.0150518238541304 600:75.52484600295385 601:3.0150518238541304 603:20.990618204526967 604:46.08631078798757 605:9.049100451812285 606:0.9967099791922495 607:0.010236677628654066 608:16.759671316478396 609:3.0444369712837758 610:12.802203505959262 611:5.83058408070091 612:30.791597714843704 613:46.618379797561566 614:16.93528423383906 615:3.1040979248411147 616:1.0279006344305055 617:1.0279006344305055 618:96.00222856419215 619:1.0437963282845721 620:76.55087349609431 621:70.3158642929039 623:0.016479309284186856 624:36.173968526387725 625:13.02445784469456 626:13.02445784469456 627:64.44460517299436 629:3.1958802486692814 630:3.1958802486692814 631:31.19689672968012 632:6.010532793222772 633:41.8214860869688 634:6.056570517000992 636:13.175810584026758 637:3.2271030487613808 639:3.258647892099309 640:0.02223533842839866 641:31.47264616694506 642:21.824857823237753 645:9.5305488509464 646:31.612236509397544 648:17.57351169543417 649:1.1435614235813354 650:53.65633514864583 651:1.1609498255653352 652:37.10308145179686 653:1.1609498255653352 654:54.072586187031476 655:3.3881447590733482 656:6.2933790919215005 658:32.18245193957199 660:17.85895605598671 661:3.4213735847103193 662:48.487596902957485 663:32.18245193957199 664:1.196408434503365 665:1.214485600068097 666:0.03668954370220444 668:0.03668954370220444 669:85.79943791012175 671:1.232799446250353 673:6.441005370059083 674:0.039499385323710424 675:32.47493543098719 676:1.232799446250353 677:9.981182184510327 678:13.89069641021849 679:54.92655109226618 681:0.045478644245603675 682:0.045478644245603675 683:13.9737575528198 684:55.14468523789626 685:14.057587135807617 686:1.289198349133385 687:1.289198349133385 688:1.289198349133385 694:3.664156184291231 696:6.696924215782063 697:0.0553750944276648 698:6.696924215782063 699:6.749661338309811 700:10.32164163295687 702:0.058929215441766894 703:44.3383286500855 704:14.313812586769556 705:10.32164163295687 706:3.7003642199128417 708:50.101187019770286 710:0.058929215441766894 712:14.400843557528306 713:130.84658333437304 714:23.429017511514065 715:23.429017511514065 716:0.06261444453095356 717:6.856757386967459 718:131.29052806983537 720:0.06643293132308135 721:0.06643293132308135 722:0.06643293132308135 724:3.7739865419722425 725:6.911134389726818 726:1.40891255379415 727:0.07038687883010593 728:14.577421152441081 729:1.40891255379415 730:6.911134389726818 731:33.8570892392081 732:1.40891255379415 733:3.8114142161259164 734:6.966076477415861 737:82.5361638193716 738:6.966076477415861 739:45.116434752792074 740:10.606148758898017 741:10.606148758898017 742:6.966076477415861 744:63.38915175478438 745:0.07871024626468312 747:1.4509921434947304 750:1.4724604510821575 754:1.4942209691168242 755:24.181664631488914 756:19.408580328088977 757:0.08760330731033494 758:45.71935412996688 759:51.6118882797413 760:3.9653992215974747 761:24.181664631488914 762:0.09226960008072062 763:57.92181013389191 765:40.199189492127836 766:0.09226960008072062 768:4.045060643280147 770:4.045060643280147 772:206.66820519432252 774:10.978191552975998 776:0.10205452815063158 777:4.085586047105041 778:4.085586047105041 779:71.14807389061095 780:1.5842883833585724 781:15.319463846628954 782:40.76752031400901 783:0.10717849402678167 784:15.319463846628954 785:7.427165148526894 786:1.6075885914677193 787:0.11246046728236316 788:1.6075885914677193 789:46.97895300846992 790:4.210041575891578 792:20.093749762604176 793:4.210041575891578 794:72.0308715932583 795:4.210041575891578 797:0.12350990343348885 798:35.712722063551034 799:15.613640145602014 801:4.2525157948972 802:25.117271511779354 803:85.81738793150902 804:0.12350990343348885 805:4.295499779579024 807:4.295499779579024 808:4.295499779579024 809:0.12928329752880907 813:7.610675844763722 816:36.07249461833255 817:1.7040961779505925 818:7.673227006163711 819:7.673227006163711 821:15.814971181061855 822:1.7040961779505925 823:1.7040961779505925 824:53.71036479460603 825:4.339003060505895 829:1.729080675767992 830:4.383035438705018 831:25.68273308555338 832:25.68273308555338 835:0.1476355238737915 836:11.698976945344844 837:87.58742936434125 838:124.12765306436235 839:54.45379742800265 840:4.4727281004292765 841:7.8652089692758524 842:73.88011158829589 843:87.58742936434125 844:54.45379742800265 846:20.822645591964786 847:0.15410783674788792 848:1.78012454463285 849:0.15410783674788792 850:11.868992371191483 851:1.8061977433544363 852:4.518409429637462 853:1.8061977433544363 854:7.930692575400734 855:67.54256576178985 856:61.04180433964623 857:0.16760541444181762 858:0.16760541444181762 859:0.16760541444181762 861:26.122905622022337 862:48.7825791974086 863:7.9969454225803815 865:7.9969454225803815 867:4.6114970365083305 869:8.063982826015465 870:12.042893449560182 871:12.042893449560182 872:26.272857088196364 873:0.17463789727197246 874:0.1818644997038472 875:8.13182056290942 877:1.8867096758433255 878:8.13182056290942 879:1.8867096758433255 880:43.22319983155451 881:1.8867096758433255 882:16.555097049079695 884:103.51185252278695 885:1.8867096758433255 886:0.1818644997038472 887:0.18928910517575087 888:4.706961715844117 890:1.9143366182672756 891:1.9423717180958169 893:1.9423717180958169 894:8.269962569506765 895:8.269962569506765 896:8.269962569506765 897:0.19691571429753665 899:8.269962569506765 900:32.13842979137289 901:1.9423717180958169 902:0.19691571429753665 903:97.0454943493658 905:4.804901025313508 907:56.28542841254762 908:1.9708233493317968 909:21.735466640359522 911:1.9708233493317968 914:0.21279156410434588 916:0.21279156410434588 917:0.21279156410434588 918:12.495706568777008 919:8.411507638682975 921:83.51332774019396 922:1.9997001463421087 923:0.21279156410434588 924:0.21279156410434588 926:0.22104943916561212 927:8.483601241855341 928:160.9322231490637 930:105.71916738083576 934:2.0587651440667 936:4.956678548153928 937:44.576960001707405 938:0.22952659773174525 939:8.556600666706904 942:91.84480060406219 943:2.0889720168408337 945:0.23822770644357333 946:8.630525508603208 948:44.811892871526936 950:2.1196414241556525 952:8.705396006383127 955:5.06127279748138 956:22.57882148656305 957:2.1507834782507835 958:2.1507834782507835 961:0.256321198683285 962:13.076386937951757 963:17.72135564343802 967:5.1687350090453785 968:0.265723694231855 969:0.265723694231855 971:2.214527666856047 972:5.223581784439208 973:22.87385400974166 974:13.177479009823807 975:28.213195396433367 976:8.935894069863197 977:8.935894069863197 979:8.935894069863197 980:2.214527666856047 981:2.214527666856047 982:28.213195396433367 984:39.91575631325458 988:0.28526673902099087 989:101.44125936926753 993:2.24715176290038 998:5.335591874948093 999:5.335591874948093 1000:2.280292461047525 1002:0.2954184520253379 1004:13.488721503443399 1005:2.3139617084622914 1006:28.743998839805574 1008:87.47855342947572 1009:0.30583138822942246 1015:9.175699634291238 1016:18.360717904717657 1017:40.6062732542278 1018:5.4508112732564875 1019:5.4508112732564875 1020:2.348171872006661 1021:23.486774617918726 1022:9.25781679899323 1023:0.3165116238458952 1024:46.79864290816774 1027:0.3165116238458952 1028:18.360717904717657 1030:134.4056580610069 1036:0.327465449224287 1037:40.842467543429 1040:13.812587373552303 1041:9.42548209965518 1043:9.42548209965518 1047:9.511086290314562 1048:9.511086290314562 1051:0.3502201652910577 1052:0.3502201652910577 1053:5.629997359780317 1054:2.4541782363558347 1055:13.923508669014337 1056:5.629997359780317 1057:9.511086290314562 1058:23.96794676347762 1059:0.3620348042785433 1060:2.4906848339105823 1063:0.3620348042785433 1064:18.903397272264964 1067:2.5278012074681637 1068:14.150024606515027 1069:0.37415055328850366 1070:2.5278012074681637 1071:0.37415055328850366 1072:5.753938060150781 1074:2.5278012074681637 1075:0.37415055328850366 1077:0.37415055328850366 1081:5.817321254666918 1087:2.565542700561717 1088:24.46910760383635 1090:24.46910760383635 1091:5.817321254666918 1093:0.39931578362829884 1094:0.39931578362829884 1095:0.39931578362829884 1097:9.866017515868915 1099:30.26642157903698 1100:14.383040277545145 1101:0.4123811951473436 1104:99.18629732008134 1105:0.4123811951473436 1106:9.958041608981627 1108:2.6429653849772925 1109:2.6429653849772925 1110:0.4123811951473436 1112:36.40243860685435 1113:30.468820148544687 1115:2.6826803200452014 1116:0.4257796081472311 1117:19.625511557114972 1118:10.051451797147609 1121:30.67414936361905 1122:14.622900472199404 1123:0.4257796081472311 1125:2.6826803200452014 1126:19.625511557114972 1127:0.4257796081472311 1128:6.013417555749332 1129:0.4257796081472311 1130:0.43951978698688043 1131:2.7230879289020664 1132:14.74551263886502 1134:10.146285319433408 1135:10.146285319433408 1136:0.43951978698688043 1140:204.24175018505855 1141:0.45361084703828186 1142:25.353239098754223 1144:2.7642068120874086 1145:0.45361084703828186 1147:49.89863663713851 1148:14.869978175202572 1149:19.92933155231978 1151:2.7642068120874086 1153:2.7642068120874086 1155:10.340379016649756 1158:14.996348628318499 1160:2.8060563286320708 1163:133.9216027407022 1166:25.725602570192642 1167:0.48288394020544917 1169:31.526446983832923 1170:2.8486566398175674 1171:0.48288394020544917 1172:25.725602570192642 1174:78.81304065797406 1176:0.48288394020544917 1177:10.439721620131257 1178:2.8486566398175674 1180:318.4472091237242 1181:102.40642151787696 1183:6.361712838071227 1185:0.4980861341995222 1187:20.40262600549579 1188:37.86191257812538 1189:31.74771717238325 1191:44.23121147900422 1193:10.54065260192005 1194:25.916102340989944 1195:6.434865148908866 1197:0.5136795759031912 1198:15.387438443739473 1199:10.643217710678368 1202:6.434865148908866 1203:15.387438443739473 1205:6.434865148908866 1206:0.5296754458160357 1208:0.5296754458160357 1209:20.730668677496997 1210:0.5296754458160357 1211:95.6050364807111 1213:0.5296754458160357 1214:2.9811769331769082 1215:2.9811769331769082 1217:32.20078009055791 1218:15.521989598057104 1219:72.7318273232807 1220:10.747464701985187 1221:38.37898227103019 1222:51.48201976883399 1223:2.9811769331769082 1224:2.9811769331769082 1225:103.55092452886613 1226:20.730668677496997 1228:0.5296754458160357 1229:137.5381814007316 1231:0.546085410610827 1236:0.546085410610827 1238:0.546085410610827 1240:112.27326650942773 1241:10.961206105523743 1243:32.66859627882985 1244:3.0736877648399807 1247:3.0736877648399807 1248:3.0736877648399807 1250:38.91292163637769 1252:0.56292165142371 1254:0.56292165142371 1256:15.797752664633283 1258:21.069430327248316 1263:11.070807175460523 1264:0.5801968954172728 1267:26.915331272099426 1268:0.5801968954172728 1270:26.915331272099426 1272:0.5801968954172728 1274:15.93910107254948 1275:0.5801968954172728 1276:222.73680781334275 1279:15.93910107254948 1280:26.915331272099426 1281:3.121267171684681 1282:6.740276959744875 1283:0.5979244476186262 1288:0.5979244476186262 1289:0.5979244476186262 1291:0.5979244476186262 1292:0.5979244476186262 1295:0.5979244476186262 1296:6.8200261749644575 1297:0.5979244476186262 1298:0.5979244476186262 1299:6.8200261749644575 1302:0.6161182279715157 1308:3.219210167280034 1309:11.411225211444632 1311:3.2696320860144796 1312:16.377901722334116 1316:46.679096525170365 1319:21.781861900320347 1321:0.6347928086739494 1322:0.6347928086739494 1324:3.2696320860144796 1325:3.2696320860144796 1326:3.321062169868247 1328:7.068118304784963 1329:7.068118304784963 1330:0.6539634557818094 1331:3.321062169868247 1335:3.321062169868247 1338:40.328968271418844 1339:11.528778472362564 1341:0.6539634557818094 1346:0.6539634557818094 1347:40.328968271418844 1348:3.321062169868247 1353:3.373533215821047 1355:0.6736461745464809 1357:0.6736461745464809 1358:0.6736461745464809 1363:3.373533215821047 1365:3.373533215821047 1366:3.373533215821047 1369:3.373533215821047 1373:109.23431613169683 1374:7.2413705348078645 1375:40.931248127144244 1376:11.770415044309745 1378:11.770415044309745 1379:11.770415044309745 1380:3.427079648409318 1381:0.6938577573101453 1382:16.84056539007226 1383:0.6938577573101453 1384:0.6938577573101453 1385:11.770415044309745 1386:7.2413705348078645 1387:0.6938577573101453 1388:16.84056539007226 1390:17.0005134606024 1391:3.4817376286394346 1392:0.7146158358481033 1393:41.240802882994075 1394:0.7146158358481033 1395:0.7146158358481033 1397:7.330512955433462 1398:7.330512955433462 1399:3.4817376286394346 1400:93.35590414189596 1401:3.4817376286394346 1404:11.894646957828025 1405:17.0005134606024 1406:7.330512955433462 1407:28.464352025567777 1408:3.4817376286394346 1410:17.0005134606024 1411:7.421409992195324 1413:0.7359389393945144 1416:0.7359389393945144 1418:0.7359389393945144 1419:0.7359389393945144 1424:287.01213676367604 1427:0.7359389393945144 1430:62.771408835010284 1431:3.5375451725010176 1433:22.746147277261926 1435:7.514123257790489 1436:55.87349694859384 1439:137.70720364508674 1441:0.757846555018857 1444:55.87349694859384 1447:0.757846555018857 1448:35.265438850926564 1449:0.757846555018857 1451:12.150339030648245 1452:12.150339030648245 1455:0.7803591961771423 1456:23.157838828796855 1457:12.281972570035018 1458:0.7803591961771423 1461:3.652771079271538 1462:12.281972570035018 1464:17.498981875195554 1465:49.123844921904386 1467:3.652771079271538 1468:35.552495147604 1469:0.7803591961771423 1471:3.652771079271538 1473:3.7122759716102913 1474:17.671727839352737 1475:0.8034984750466788 1476:0.8034984750466788 1477:0.8034984750466788 1482:7.7052616894306825 1483:42.540112694225506 1484:0.8034984750466788 1485:12.416254651294183 1487:0.8034984750466788 1489:17.671727839352737 1490:29.44344840620984 1491:0.8034984750466788 1492:7.7052616894306825 1493:0.8034984750466788 1494:0.8034984750466788 1495:104.28576633710502 1500:17.84797579225677 1503:0.8272871833465733 1506:49.88563427953011 1507:12.553284431467755 1508:12.553284431467755 1509:3.773103807440868 1513:7.803827586686732 1516:12.553284431467755 1517:29.700518132794446 1519:3.8353040645979384 1520:3.8353040645979384 1521:72.8375980748027 1523:12.693166744202914 1524:3.8353040645979384 1526:3.8353040645979384 1528:50.27849413223095 1529:0.8517493791697642 1530:3.8353040645979384 1532:0.8517493791697642 1533:3.8353040645979384 1534:0.8517493791697642 1535:12.693166744202914 1537:23.80675764538822 1538:36.760323178684914 1540:3.8989290503211405 1541:8.007334885162779 1543:115.22052030638892 1545:0.876910481935043 1546:3.8989290503211405 1550:3.8989290503211405 1551:3.8989290503211405 1554:3.8989290503211405 1555:18.211525677617423 1558:3.96403412051997 1560:0.9027973794538104 1564:24.26224510675364 1565:30.504417370552822 1566:0.9027973794538104 1569:0.9027973794538104 1572:0.9027973794538104 1574:0.9027973794538104 1576:3.96403412051997 1577:0.9027973794538104 1580:0.9027973794538104 1581:0.9027973794538104 1582:37.07840578885072 1583:44.32077489675017 1588:8.219905530088935 1590:30.784036071224577 1591:4.030677921550034 1594:0.929438540156152 1597:4.030677921550034 1599:0.929438540156152 1600:44.32077489675017 1601:4.030677921550034 1602:0.929438540156152 1603:8.219905530088935 1607:0.929438540156152 1608:18.786763565899125 1611:24.737816232130548 1613:4.098922656448436 1615:0.9568641416494456 1616:13.283542741431955 1617:4.098922656448436 1618:184.8136972833376 1619:4.098922656448436 1621:83.24129168860968 1626:0.9568641416494456 1629:51.93783009743567 1630:0.9568641416494456 1632:0.9851062094516075 1634:4.168834378945926 1638:8.442288017988616 1640:4.168834378945926 1641:0.9851062094516075 1643:8.442288017988616 1644:0.9851062094516075 1647:4.168834378945926 1648:13.439492499185933 1650:0.9851062094516075 1651:0.9851062094516075 1653:8.442288017988616 1656:8.442288017988616 1659:18.987161399895765 1661:31.362267066132848 1665:0.9851062094516075 1666:4.168834378945926 1667:4.168834378945926 1669:4.24048331691973 1671:52.82587071005175 1672:4.24048331691973 1674:4.24048331691973 1675:4.24048331691973 1676:4.24048331691973 1679:1.0141987716809557 1681:8.557418615405211 1682:31.66144348814349 1684:1.0141987716809557 1686:19.192198506324793 1687:13.599071172864054 1688:4.24048331691973 1689:1.0141987716809557 1690:13.599071172864054 1691:25.23522539975365 1692:19.192198506324793 1693:1.0141987716809557 1696:4.313944233120738 1703:1.0441780284203157 1705:4.313944233120738 1706:60.93215054302771 1708:19.402081725951263 1710:25.492732140515862 1711:4.313944233120738 1715:1.0441780284203157 1716:4.313944233120738 1717:1.0441780284203157 1718:13.762438598008245 1720:8.675327607884647 1721:19.402081725951263 1723:31.96773552751475 1725:1.0441780284203157 1728:1.0441780284203157 1731:4.389296822901593 1737:8.79613863035436 1738:32.281476346973236 1740:25.75646777716144 1741:46.31277189151969 1742:4.389296822901593 1744:25.75646777716144 1745:4.389296822901593 1746:13.929765414971731 1748:8.79613863035436 1749:4.389296822901593 1751:1.0750825419101027 1754:1.0750825419101027 1755:1.0750825419101027 1756:1.0750825419101027 1759:19.837286014575916 1760:8.91998376124792 1762:4.466626159282529 1763:1.1069534455852827 1766:1.1069534455852827 1770:4.466626159282529 1772:113.23282336073535 1773:14.10123406693834 1774:8.91998376124792 1777:14.10123406693834 1786:14.10123406693834 1787:1.1069534455852827 1790:8.91998376124792 1800:47.180376498721074 1801:1.1398346788035292 1804:26.303825586225233 1809:9.047004310086631 1810:1.1398346788035292 1812:1.1398346788035292 1813:238.18808420098318 1814:4.54602318703573 1815:4.54602318703573 1816:4.54602318703573 1818:4.627585276536933 1819:14.45739248538405 1820:14.45739248538405 1821:14.45739248538405 1823:14.45739248538405 1824:1.1737732472003701 1825:63.12623944310354 1826:1.1737732472003701 1827:1.1737732472003701 1830:26.58810343120588 1831:9.177351698168815 1833:9.177351698168815 1834:4.627585276536933 1836:1.1737732472003701 1839:1.1737732472003701 1841:4.627585276536933 1843:4.627585276536933 1844:9.177351698168815 1845:14.45739248538405 1846:1.1737732472003701 1848:4.627585276536933 1852:55.248021524085175 1854:4.627585276536933 1858:1.1737732472003701 1859:1.1737732472003701 1860:14.45739248538405 1861:9.177351698168815 1862:33.271097885041705 1864:40.70155900893356 1865:4.7114168432340255 1867:1.2088195154078814 1868:1.2088195154078814 1869:1.2088195154078814 1870:20.532499284819366 1871:1.2088195154078814 1873:9.311188447745906 1878:1.2088195154078814 1879:9.311188447745906 1880:14.642516880382919 1881:4.7114168432340255 1882:4.7114168432340255 1883:55.77200473996991 1885:1.2088195154078814 1886:14.642516880382919 1889:1.2088195154078814 1890:9.311188447745906 1899:4.7114168432340255 1900:9.311188447745906 1901:14.642516880382919 1902:1.2088195154078814 1903:4.7114168432340255 1904:9.311188447745906 1906:4.79763004508282 1908:14.83265535612465 1909:1.2450275343579869 1910:1.2450275343579869 1912:33.9753955628277 1914:14.83265535612465 1915:4.79763004508282 1917:14.83265535612465 1921:107.86047372496412 1923:4.79763004508282 1926:1.2450275343579869 1928:1.2450275343579869 1929:9.44868929502831 1934:9.59004244535573 1938:9.59004244535573 1940:4.886345566926168 1944:1.2824554107445996 1946:1.2824554107445996 1950:21.027674806453074 1952:9.59004244535573 1955:15.02806911665553 1957:4.886345566926168 1958:1.2824554107445996 1960:1.2824554107445996 1961:9.59004244535573 1962:49.06124029982729 1965:4.886345566926168 1967:4.886345566926168 1968:21.285796640112085 1970:15.229040342752947 1971:4.977693507608861 1976:27.80476868945676 1977:9.735450996259774 1981:21.285796640112085 1984:27.80476868945676 1985:9.735450996259774 1988:1.3211657229260099 1989:4.977693507608861 1991:1.3211657229260099 1995:4.977693507608861 1996:15.229040342752947 1998:34.719923725576024 1999:9.735450996259774 2000:4.977693507608861 # traitement
1:663.620228016459 2:225.79467067152376 3:113.4455385450768 4:378.6500727456808 6:94.64425440096286 7:305.2736116462464 8:12.619780145422833 9:69.719054395186 10:74.5920461991257 11:149.39726261100574 12:68.91552068250937 13:1387.0382346409906 14:64.60096126829545 15:21.481880335937685 16:2.5767449710030363 17:105.64404164065795 18:167.94259379684922 19:40.67893402139522 20:250.71911618303525 21:3.602610459157305 22:60.178028857247625 23:85.19801255100136 24:2.1528418402055314 25:1.163757789695339 26:15.78795611783762 27:24.97420893251304 28:25.211422220639324 29:17.102898795707745 30:28.911835796929942 31:30.30232795844714 32:76.02615280085121 33:89.15505890278328 34:121.92237061528382 35:157.4323228233127 36:24.96546346327141 37:134.3901583001759 38:11.934982919787215 39:112.05108484269441 40:648.1117253124356 41:1.4155157947505355 42:40.70180242480818 43:133.22782880169217 44:222.04338067006333 45:104.38431543603686 46:9.096886667846489 47:0.005944734462375498 48:0.23580584810925273 49:0.2623555790926644 50:15.153974669277675 51:71.33438592364288 52:38.439222167267026 53:27.888101883365994 54:5.827913859176194 55:72.35748991426054 56:68.16712296035838 57:25.105308786724045 58:39.56614310853762 59:35.855528556254946 60:13.293344284687443 61:32.47449989515408 62:19.33729759063337 63:2.6933455568392772 64:25.979654811087855 65:33.0123291940641 66:2.723621791035153 67:4.515595502145079 68:66.44078819708334 69:19.99258464627197 70:11.395698084587366 71:71.43070851602846 72:17.02576230398659 73:160.19160563664286 74:1.401070693557928 75:54.98370113267213 76:6.987379849541128 77:98.05013129725303 78:51.48734569618346 79:78.63256985975923 80:56.05674640333785 81:0.659590809294584 82:56.193267860461305 83:88.99578123628756 84:7.3765029534361 85:12.49200194578795 86:36.15565079444844 87:0.7354517002539617 88:18.729648984641408 89:10.09246717006845 90:7.707232661720632 91:25.639793379210108 92:29.264481944417717 93:36.94222430848085 94:33.084235663004456 96:162.7021857194429 97:53.67269597465602 98:29.494012630734186 99:29.96071050415631 100:30.05529780880499 101:5.835355132803161 102:103.47972299374587 103:20.045462191939592 104:51.29060529409576 105:65.12154256577966 106:6.19041669829442 107:8.61302612133103 108:31.22429708791599 109:27.530488091153106 110:1.0644742755760737 111:20.689639570924378 112:0.8953830562721014 113:28.045113168779494 114:44.12495212774977 115:21.160690491375043 116:28.427968282370898 117:62.7175243938088 118:4.508622249774964 119:108.91703818587337 120:53.87354207188262 121:12.04581198420085 122:68.25930837420319 123:93.53926944855478 124:15.163718668479243 125:1.2667138552458124 126:1.2744198316571052 127:9.632045262478748 128:46.18597089163729 129:50.696248493096945 130:25.98852192305159 131:64.75058052850984 132:170.38092838016388 134:46.53303509542537 135:242.4117948108604 136:26.32246267305342 137:5.0016788038757785 138:22.926718277010906 139:42.919807210159945 140:0.6243823836381428 141:76.53038989016584 142:27.109129481435282 143:16.517199665300485 144:16.5538673904708 145:10.44895138567564 146:44.08771894673989 147:13.600577552762472 148:3.3561506543143786 149:44.29923530330684 150:62.92061289844944 151:20.316939929625626 152:0.5024408641450527 153:110.52798886338361 154:0.5024408641450527 155:7.958287690265304 156:31.84053688246814 157:111.06800166448353 158:58.52988102996852 159:17.23218865052397 160:45.0893759152563 161:36.38935490203419 162:28.57036071468942 163:0.009559897103667038 164:1.8883309426206007 165:3.6955905559605773 166:14.416023736171423 167:25.002787859174774 168:5.921275160106634 169:1.9199626073450986 170:37.487612868944964 171:70.69979570105383 172:18.19438038761799 173:0.023985321277322103 174:42.36101438044673 175:29.629596950125908 176:56.51407317412291 177:15.068234513360911 178:22.115221797808672 179:22.115221797808672 180:29.97648393930904 181:0.7396901132894277 182:47.849174417335355 183:22.40399245737122 184:22.648763393320582 185:4.186145911848835 186:0.04714907414534569 187:22.698177520287796 188:6.612689553898736 189:6.612689553898736 191:0.31143496510617513 192:19.50172664113128 193:0.8981763789638032 194:35.78142477056833 195:40.22079592863832 197:4.491147699410179 198:0.2867577065033164 199:31.745177639158005 200:27.59334281921785 201:19.872195605109162 203:41.518078855142626 204:32.725571924068184 205:10.317166869180909 206:20.64356701950199 208:4.959510805152257 209:7.547720110557672 210:78.15631257591797 211:7.654373982070418 212:163.8754544155788 213:0.1896696217171853 214:2.8846996238872302 215:1.1765015948552369 216:14.013045907174327 217:0.1610040783676901 218:17.680627287793556 219:0.17047420621012468 220:10.943839070623765 221:1.2506145141149914 222:17.91369606619599 223:17.91369606619599 224:0.15240536841669505 225:91.73585160141467 226:0.19387463542046438 227:58.76690194002459 228:43.99179616867561 229:30.347403712817556 230:8.214161154041637 231:5.500764944649304 232:30.61935124707888 233:86.9737483159424 234:5.5466690918799655 235:87.11618949379654 236:0.12849434475390425 237:8.36143781993512 238:0.2306030632594944 239:35.36732081645765 240:1.4203692500656995 241:11.65554544056441 242:5.758383419957415 243:112.40586120320604 244:5.758383419957415 245:5.806607175064332 246:77.2528192499014 247:27.238114510461337 248:27.303500433227992 249:3.442118788070201 250:0.28453423451533405 251:0.2980301224224544 253:51.298143784008474 254:51.400529747691856 255:41.54348463007214 256:12.2285947197145 257:12.268092920226435 259:0.33113249969301933 260:12.347595126294607 261:32.56509072959235 262:9.113709807971595 263:16.00352545458554 264:16.098713167802327 265:0.3562069685255063 266:1.7037581359218767 267:16.194705775484646 268:6.34069950674232 269:9.348450677535693 270:257.6937308193087 271:9.451344728249394 272:6.448543189943747 273:16.487629656759708 274:1.8167996978552496 275:111.631639780425 276:12.96629452605183 277:0.04525894816238908 278:24.924250924190932 279:59.21766595219725 280:308.5971381254959 281:4.040422959173008 283:16.94151387244054 284:20.97604811689428 285:4.08245442737365 286:0.45100572313442727 288:13.402239222025216 289:60.07079791894405 290:44.467358357244905 291:1.991587303913648 292:4.211289831795507 293:30.06885102326381 295:0.5011081332743691 296:7.020436183963903 298:7.020436183963903 299:0.514220864444841 300:60.949288390869064 302:40.13200866585441 304:2.121198652466424 305:40.41975680138965 307:13.952562427428285 308:13.952562427428285 309:2.166070081891652 310:0.5691321905061786 311:10.56380843993763 312:278.24624596052575 313:0.5762810318740605 314:0.5762810318740605 315:18.074705004125125 316:10.64387716142612 317:0.598119787516309 318:14.28835459687584 319:41.306510535510654 320:7.488830395109867 322:0.6281734622691173 323:10.84760593575805 324:2.305974486909902 326:41.61026251011138 327:0.004886352465682487 328:4.721739917383617 329:0.6514347388456052 330:57.84777230482612 331:7.65331039887118 332:18.595551659674207 333:22.883533274186 335:27.421679427593354 336:2.403875119656343 337:2.4205684033930623 338:4.846861196785663 339:14.83987836278089 340:14.83987836278089 341:107.13252994854372 342:76.055000259716 343:0.7082105232361624 344:27.812754064258794 345:11.271051033295945 346:27.971878553819543 348:5.001884639971812 349:11.402459404858872 350:0.7336545552448444 351:23.582024229107915 352:76.87055304886007 353:0.7422888678827048 354:8.06667723417432 355:19.326877644025565 356:37.946293930650015 357:23.653804413284565 358:15.314526463088093 359:8.102373677318548 360:5.108321101837634 361:15.423051863166284 362:15.423051863166284 363:23.871340526585843 365:11.671678104985732 366:19.64500261413058 367:0.8049413298605129 368:19.70962576327643 369:11.76337787059776 370:0.814216323138941 371:54.75716875727845 373:5.2728320078553015 374:44.089207669508646 375:0.8330172308144336 376:0.8330172308144336 377:5.329011759084898 378:5.329011759084898 379:20.03790352173818 380:2.778881319462767 381:8.508657067716069 382:0.8618575593951308 383:8.54688058292397 384:5.4434611654815495 385:2.8369441600154794 386:0.8914839057132886 387:44.78401109910822 388:34.490448298178215 389:2.8565675390846135 390:5.531179251216209 391:2.9162631188777066 392:8.780992204344404 393:29.83327450638113 394:0.0068583432416260935 395:40.26670039129415 396:25.33125035087805 397:30.10426144638541 398:25.493835911683757 399:20.934201439408902 400:75.036399493416 401:0.010376950970013581 402:5.773365310819774 403:12.687712231285683 404:12.739221526169944 406:9.064937922181848 407:0.011378499032938987 408:35.49871992201994 409:30.472605988768002 410:21.150430704619538 412:0.012429779794962818 413:1.0183149003659977 414:0.013531293685000981 415:9.148312326699308 416:1.0408220109295627 417:9.19038673778818 418:5.899197157433858 420:21.37041023821032 421:181.06907554048692 422:46.62112729931586 424:21.444590303922933 425:0.017142346584893147 427:1.0753582570447224 428:17.137869435899887 429:26.16284093355405 430:36.13098250749698 431:3.212213573918517 433:1.087081427521511 434:9.361328260457693 435:0.021224241170013862 436:3.2345153482591935 437:9.404738421044476 438:1.0989119686659579 439:17.33210464662107 440:64.87584044064818 441:1.1228996673613532 442:1.1228996673613532 443:0.024214361627098856 444:6.127506260174115 445:1.1228996673613532 447:42.13582796708527 448:1.1473305400515414 449:9.581164349962922 452:0.03266416512010087 453:0.03266416512010087 454:1.1848286253270914 455:13.550435584364244 456:1.1848286253270914 458:6.331908773250016 459:22.29026881936753 460:0.0364465351258889 461:9.808191414792795 462:1.2104095921888394 464:17.93656443520128 466:6.401927020455073 467:1.2364682943318586 468:0.0404664294200064 469:27.31902490925514 470:1.2364682943318586 471:6.4729221416821145 472:22.612088235179353 473:9.948025119544356 474:9.995259519094272 475:32.55180021401362 477:99.22019206055262 478:9.995259519094272 480:3.5399820025272626 481:99.46008447863686 482:3.56474155535559 483:6.581294697418612 484:14.015294337299087 485:6.581294697418612 486:3.589691544206517 487:18.287376261230982 488:67.29910822284003 489:18.503342050754696 490:43.92137839944179 491:18.503342050754696 492:33.196045857417324 493:18.57627569461023 494:10.2854607757245 495:3.717375100220262 496:108.12385987564343 497:14.380287877158846 498:0.06431942246571062 499:14.442562821432416 501:28.572080476923205 504:6.920691227280365 505:33.75212489636427 506:1.4331950061646093 507:3.8501606549796454 508:1.4331950061646093 509:14.63195995400965 510:6.999183725678965 511:3.877356898833487 513:19.100627875462127 515:45.154813742073266 517:14.82532582604293 518:10.74400889802801 519:0.08501946874861932 520:45.2964058548962 521:39.7848372752784 522:0.0882652196411791 523:29.083075360192282 524:7.119135704385661 525:0.09158576956070287 526:0.09158576956070287 527:10.849960319276253 528:1.5258578740087454 529:1.5258578740087454 530:0.0949820424221939 531:15.089578345324213 532:90.19952375847338 535:29.39810134241953 536:29.39810134241953 537:15.156828675852214 538:0.10200553738088831 541:11.011811976067598 542:11.066562225195513 543:1.5906952342782095 545:52.23076481279788 546:1.5906952342782095 548:24.729150287985146 549:19.894849611901613 550:1.6073051755964305 551:4.161825260492787 552:52.39410753733158 553:7.4527105153178805 555:0.12095750484859284 556:4.221599395407511 557:52.72425857829499 558:0.12499497197867497 560:71.77868018239724 561:0.12499497197867497 562:1.6581296923944897 563:0.12499497197867497 564:15.570781389524173 565:4.251866802682818 566:7.583252582794909 567:0.12911730418315695 569:59.39785046993658 570:7.627462321600234 571:1.6928634206537683 572:0.13332561867484324 573:1.6928634206537683 574:25.315688851733167 575:0.1376210542760807 576:1.7282988887180315 577:11.637430865426431 579:4.407143333019431 580:1.7644550660877143 581:11.696981151718782 582:4.439011444268498 583:30.960167933697555 584:1.7828095609351349 585:25.721408711697368 586:4.471159132747969 587:4.471159132747969 588:16.152496145589563 589:1.8013517023593681 590:0.1604465494362095 592:11.878493363012582 593:1.8200840879751599 594:4.536308750355702 595:0.16528995367329383 597:0.16528995367329383 600:31.196775058442753 601:7.947162749209057 603:25.928924324461338 604:11.878493363012582 605:0.17022912657747621 606:1.8390093698960195 607:7.994357132433592 608:4.569318636437003 609:11.939973562827799 610:8.041948331878086 611:8.041948331878086 614:8.089941997661443 615:12.06443988375949 616:8.089941997661443 617:12.06443988375949 618:1.8969699582366863 619:0.1856347968089373 620:4.670138132954436 621:0.1856347968089373 622:16.613239701057385 623:12.19096247224327 624:31.804501697459163 626:0.19097072866525291 627:1.916694484397081 628:0.19640941912801874 629:8.23639613795739 630:0.19640941912801874 631:12.255013601803483 634:21.575078026441233 636:21.575078026441233 637:4.77373330806984 638:4.808902943902103 639:8.336153782776892 641:8.336153782776892 642:8.336153782776892 645:1.997693296024243 646:12.450420272219556 648:12.516667378350263 650:38.0963032696931 652:8.48909991534693 653:69.55986781183252 654:4.952899058397335 655:8.54099130770064 656:27.245101378413512 658:38.53663584843438 659:0.2374868481636904 660:56.89699252912656 662:22.160422476143683 664:12.718862495692992 666:2.103907194626592 667:2.103907194626592 668:12.787441819480996 669:12.787441819480996 670:0.2502387692542055 671:2.125845879569575 672:8.699492125164598 673:12.856626982989445 674:2.125845879569575 675:5.064522548598611 676:0.2502387692542055 677:57.499781773663685 678:22.46437967677643 679:121.44028704151447 680:0.26346771361263266 682:2.1704481388370858 684:5.140746146582413 685:2.1931193449932787 686:51.51517752992262 687:2.1931193449932787 688:5.179417504318018 696:2.239221677391772 697:0.28423874911856445 698:22.882181033765153 700:22.98896613504778 701:9.029897379979275 702:5.297742275737157 703:2.2626609985689723 704:0.29141774735849657 705:2.2626609985689723 706:0.29141774735849657 707:0.29141774735849657 708:0.29141774735849657 709:2.2626609985689723 710:9.029897379979275 711:5.337975091544615 712:46.0064658770494 713:2.2863647196543355 714:0.29872786148268266 715:23.096716235283637 718:34.21008919181737 719:23.205447567783022 720:13.433113552689242 721:0.30617124078962127 722:58.96850824509589 723:2.3103371938023685 725:2.3345828821253205 726:0.31375008870773485 727:23.315176778430168 728:9.202245178619814 729:72.70096331729825 730:5.419666996020122 731:46.3665376746564 732:2.3345828821253205 733:23.315176778430168 735:2.3591063582932357 736:23.425920940865353 737:18.328275627105672 739:23.425920940865353 741:23.425920940865353 742:28.828910110042543 744:28.95854410101909 745:5.503039967505174 747:0.3293232798376443 748:5.503039967505174 749:0.3293232798376443 750:2.409005549564137 751:2.409005549564137 752:2.409005549564137 756:13.815842251156859 758:9.4400012738127 759:5.58815174124969 760:47.1067544276305 761:2.4343910065759706 762:2.46007374279795 763:9.50092740265891 764:9.50092740265891 765:13.894625740957714 767:29.3548000658936 769:5.675063078915062 770:0.36219857032322 771:238.7478139062753 772:0.36219857032322 773:2.4860589516037597 776:9.62463791569123 777:5.719213452380862 778:0.3707922555940019 779:2.512351963966851 780:5.7638379838489096 782:19.00611801162417 783:5.7638379838489096 784:0.3795411834290856 785:2.565883438156653 786:82.27325624547697 788:24.350614662270328 790:24.471340058636958 792:30.041093469039332 793:9.815018075192947 794:14.30047617406568 798:2.6207137484907337 799:5.900643155340041 800:0.40674752466645525 801:14.384135420501508 802:48.4717628085325 803:5.900643155340041 805:0.4161459112801934 806:0.4161459112801934 808:0.4161459112801934 809:9.945286314334771 811:2.6486308992804575 812:42.329239998693936 813:55.22328971088283 815:2.6768910107218207 817:36.36965475479361 819:24.840885244952037 820:0.4257141808098354 823:2.6768910107218207 824:5.9943804446389315 825:0.4257141808098354 826:30.469466840110847 828:2.705500524127323 830:6.0420378462257975 831:0.44537316157021173 832:6.090234433377933 833:0.44537316157021173 835:6.090234433377933 837:30.911178942493336 838:25.221986190091148 840:2.7637944474743215 841:6.138980577798281 842:14.815752981955047 843:6.138980577798281 844:6.138980577798281 845:6.138980577798281 846:2.7637944474743215 848:0.45547049794780187 849:0.45547049794780187 850:0.4657509736166785 851:2.793492684976227 852:0.4657509736166785 854:0.4657509736166785 855:14.904861956630173 856:6.188286953463925 858:20.06064653579849 861:0.47621814552701136 863:2.8235679950686188 865:25.48281366285608 866:15.086013181638952 867:15.086013181638952 870:0.4868756748316888 872:10.42396862109415 873:63.73961122439301 875:10.495431435116654 876:2.8848797801832418 879:50.37455236162315 880:15.178094898806034 881:0.4977273316501446 882:20.285251818152254 884:71.0927086122839 885:15.178094898806034 886:0.4977273316501446 887:6.3913395026905775 888:2.9161317921562095 891:2.947791969131188 894:0.5200286774751226 895:31.837917880158134 896:15.365373775262976 897:2.947791969131188 899:0.5200286774751226 900:15.365373775262976 902:10.640823619468666 903:20.51486067402897 904:2.947791969131188 907:2.9798686853116463 908:6.4965289898247525 909:0.5314864907690088 910:2.9798686853116463 911:2.9798686853116463 912:38.29516042103132 913:0.5431546896017234 914:0.5431546896017234 915:10.789618896966703 917:3.012370575064685 918:3.012370575064685 924:3.012370575064685 925:65.37577391447104 928:0.5550376573060755 929:0.5550376573060755 930:3.0453065441624156 931:0.5550376573060755 932:10.865337615933385 934:3.0786857811419557 935:3.0786857811419557 936:3.0786857811419557 938:20.98994637024738 939:0.5671399163159712 940:32.49081779776248 942:26.730168688702985 944:6.714753364656931 946:15.852785688085733 949:6.7710263407491125 950:52.22999954208053 952:0.592021124309477 953:0.592021124309477 957:0.6048098643410773 958:3.1815794857716235 959:52.47426258816584 960:3.1815794857716235 962:0.6178374911141781 963:0.6178374911141781 964:11.257920377338426 969:6.885738837576307 970:16.159383027775963 971:21.61600893913722 972:6.94421076714789 976:0.6311093139629265 977:11.33938129992282 978:11.33938129992282 980:3.2525739596648457 981:0.6311093139629265 982:0.6311093139629265 987:33.52919803196443 988:0.6446308212102894 989:46.42581755207763 990:11.421875861824828 993:7.003449010197919 994:7.063471189101426 997:11.505427976403618 998:7.063471189101426 999:27.63735304962088 1001:3.325589069823956 1004:27.79516721457237 1005:3.362883486817191 1008:3.362883486817191 1009:3.362883486817191 1013:40.26686541503351 1014:0.6724457865102085 1015:11.590062396310143 1016:7.185940949732376 1017:40.477650021959775 1018:40.477650021959775 1019:22.145249986858925 1020:3.400718827623747 1021:0.6867511916094365 1023:7.185940949732376 1024:16.696351504691368 1027:11.67580475354209 1028:3.400718827623747 1029:3.400718827623747 1030:34.077697653547176 1033:0.7013301943689579 1036:3.43910789753511 1037:3.43910789753511 1038:11.762681602416214 1040:0.7161893096113877 1044:3.478063962212192 1045:3.478063962212192 1046:34.647678468655236 1048:47.85616150449465 1049:11.939949868944952 1050:0.7313352880818741 1052:0.7313352880818741 1053:7.376002637372016 1054:17.035506331051234 1055:3.5176007701644276 1057:0.7313352880818741 1058:7.376002637372016 1060:41.34866733642944 1062:3.55773257576082 1063:22.702430263679716 1065:41.34866733642944 1067:12.122099830368098 1069:35.04041537909836 1070:17.2692727386451 1072:7.507193776905832 1074:28.786082480792953 1077:0.76251608459971 1078:0.76251608459971 1081:7.574202202638777 1084:41.80192409176429 1087:22.992389071943556 1088:0.7785656884883634 1089:3.6398408815906844 1091:0.7785656884883634 1093:35.44397949808496 1094:0.7949317540353275 1095:23.140383381746553 1096:0.7949317540353275 1098:63.230718528572304 1099:0.7949317540353275 1100:3.681848656147935 1101:0.8116223967922962 1103:71.06573316818564 1108:12.405031382139798 1110:17.632216088524714 1112:3.7245140360651385 1114:0.8116223967922962 1115:0.8286460486342776 1116:0.8286460486342776 1117:0.8286460486342776 1119:0.8286460486342776 1120:0.8286460486342776 1121:7.78117424334919 1122:17.756649636653858 1123:0.8286460486342776 1124:42.50580232497882 1126:35.858957860405106 1128:0.8286460486342776 1130:3.8118870808252394 1131:0.8460114740017944 1135:12.600525624059674 1138:0.8637277883765324 1140:64.55062142062253 1142:3.856631225706972 1144:7.924377180324365 1147:3.856631225706972 1149:18.01097790187191 1153:3.856631225706972 1154:3.9021060120640554 1155:0.8818044763994008 1156:7.997630618362511 1157:36.50423351696609 1158:3.9021060120640554 1160:18.140973647744058 1161:0.8818044763994008 1162:0.8818044763994008 1163:0.8818044763994008 1166:18.272928047121635 1167:18.272928047121635 1169:88.80785023579944 1170:3.9483316003431033 1171:3.9483316003431033 1172:0.9002514129712327 1174:30.240949457076503 1175:8.07202613320468 1177:3.9483316003431033 1180:3.9953289980239224 1181:13.009394061913925 1183:0.9190788841788203 1187:8.147595912206036 1190:13.009394061913925 1192:0.9190788841788203 1193:24.237911808518923 1195:4.043120106171668 1197:0.9382976109844082 1201:0.9382976109844082 1202:24.404258231831015 1203:13.115584478712965 1206:13.223456785878968 1210:24.573205135361363 1211:18.681115865341457 1212:0.95791877359414 1213:8.302393994927101 1214:24.573205135361363 1216:24.573205135361363 1218:4.091727771963491 1220:0.95791877359414 1221:13.223456785878968 1222:8.302393994927101 1223:0.95791877359414 1225:66.31616121553442 1226:18.681115865341457 1227:0.95791877359414 1228:13.223456785878968 1229:66.68630131113078 1230:8.381693901522205 1231:37.64659839767219 1235:0.9779540388905508 1236:0.9779540388905508 1239:0.9779540388905508 1240:24.744830890841182 1241:4.191489227469576 1243:4.191489227469576 1244:8.462311456928115 1245:59.42256440122476 1256:24.919217470414235 1257:4.191489227469576 1258:0.9984155877799182 1259:4.191489227469576 1260:0.9984155877799182 1266:4.242693957887556 1267:8.544286612976718 1268:4.242693957887556 1270:4.242693957887556 1271:8.544286612976718 1272:25.09645066920547 1273:1.0193161474566281 1274:13.557675252866717 1280:8.544286612976718 1283:8.627661166943666 1285:4.294817259421099 1286:1.0406690232368134 1287:1.0406690232368134 1288:1.0406690232368134 1291:4.294817259421099 1293:13.672797152922362 1295:13.672797152922362 1296:8.627661166943666 1297:1.0406690232368134 1298:1.0406690232368134 1300:38.628378297842126 1302:8.712478877119104 1303:4.3478876234928645 1306:4.3478876234928645 1307:4.3478876234928645 1308:4.3478876234928645 1309:8.79878558671478 1311:1.084788054330679 1312:13.908969351715488 1315:8.79878558671478 1316:13.908969351715488 1319:1.084788054330679 1320:4.401934888983993 1321:8.79878558671478 1325:19.558780092090625 1329:1.1075840481041883 1332:14.030147982236729 1333:19.713858631830856 1335:1.1075840481041883 1338:4.4569903268762046 1341:1.1075840481041883 1347:4.4569903268762046 1349:4.4569903268762046 1350:14.153479157058788 1351:8.976060625147861 1354:77.53246689782213 1355:26.028618618025245 1359:8.976060625147861 1360:46.5507973372314 1362:1.1308921211321146 1365:19.871674254807953 1366:26.028618618025245 1367:4.5130867348741965 1368:8.976060625147861 1370:1.154729065736114 1371:9.067132336619947 1372:1.154729065736114 1373:20.032319914994158 1374:20.032319914994158 1375:94.80451761182987 1376:1.154729065736114 1377:9.067132336619947 1378:1.154729065736114 1380:20.032319914994158 1381:20.032319914994158 1387:9.067132336619947 1388:39.67940420194204 1390:1.179112514022975 1393:33.026828718022244 1394:9.159900142363613 1395:20.195893385901332 1398:9.159900142363613 1399:1.179112514022975 1404:14.406892622909945 1405:1.179112514022975 1408:1.179112514022975 1409:4.628541894647091 1410:33.026828718022244 1412:1.2040609948056347 1413:14.537131217200669 1414:4.687974823530671 1416:1.2040609948056347 1420:14.537131217200669 1421:33.26821013779176 1422:14.537131217200669 1423:4.687974823530671 1424:4.687974823530671 1425:1.2040609948056347 1428:4.687974823530671 1430:14.537131217200669 1431:1.2040609948056347 1433:1.2040609948056347 1434:9.25442257183533 1435:9.350761237829808 1438:1.2295939954676884 1439:4.748597324792305 1440:9.350761237829808 1443:4.748597324792305 1444:14.669835504416154 1445:1.2295939954676884 1446:14.669835504416154 1447:4.748597324792305 1452:4.748597324792305 1456:14.805094459462596 1458:1.2557320294613292 1459:1.2557320294613292 1464:1.2557320294613292 1466:389.8140898225093 1467:14.805094459462596 1468:88.44054754734496 1470:33.76483461514855 1472:1.2557320294613292 1475:4.873581824094957 1476:27.263094867948862 1477:34.02042683908711 1478:14.943001964296693 1483:14.943001964296693 1484:14.943001964296693 1487:14.943001964296693 1488:4.873581824094957 1489:4.873581824094957 1490:1.2824967087589076 1493:4.873581824094957 1497:1.3099108252857026 1505:21.06148283526577 1507:4.938035075725026 1508:1.3099108252857026 1510:1.3099108252857026 1512:1.3099108252857026 1513:9.651341814195012 1515:15.083657175647572 1516:1.3099108252857026 1519:15.227164927238784 1522:1.3379984368110927 1524:1.3379984368110927 1526:1.3379984368110927 1527:5.00386075637921 1530:1.3379984368110927 1533:90.15840611661272 1535:5.00386075637921 1536:1.3379984368110927 1538:15.373636172790189 1539:5.071111173405834 1540:9.862099982830715 1541:1.3667849631957842 1543:1.3667849631957842 1547:1.3667849631957842 1550:1.3667849631957842 1553:5.071111173405834 1555:9.862099982830715 1557:15.523188471039859 1558:5.139841682383495 1559:5.139841682383495 1560:15.523188471039859 1563:9.970833140023105 1564:5.139841682383495 1565:57.734029732230326 1567:9.970833140023105 1568:1.3962972918276415 1570:5.139841682383495 1574:1.3962972918276415 1576:1.3962972918276415 1577:5.139841682383495 1578:15.523188471039859 1579:1.3962972918276415 1583:28.408834943319935 1587:1.4265638914207848 1590:10.08192152881609 1591:10.08192152881609 1596:5.210110930105038 1597:119.49797538683666 1600:5.210110930105038 1604:58.156871689311735 1605:28.408834943319935 1608:22.018397919004464 1609:22.018397919004464 1611:1.4576149396154592 1613:1.4576149396154592 1616:22.018397919004464 1617:5.281981119393749 1626:5.281981119393749 1627:22.018397919004464 1628:22.018397919004464 1631:15.991617992386423 1634:1.4894824617266977 1635:15.991617992386423 1636:1.4894824617266977 1640:5.355518303651756 1641:5.355518303651756 1644:10.311554948436129 1646:1.4894824617266977 1650:1.4894824617266977 1651:5.355518303651756 1656:1.4894824617266977 1659:1.4894824617266977 1663:1.4894824617266977 1666:10.311554948436129 1668:1.4894824617266977 1672:5.430792711612407 1673:1.5222004858334244 1674:5.430792711612407 1675:5.430792711612407 1679:1.5222004858334244 1681:5.430792711612407 1682:59.48457242061492 1684:1.5222004858334244 1685:5.430792711612407 1687:1.5222004858334244 1690:1.5222004858334244 1691:29.157521090271146 1693:22.43108383705806 1698:1.5558052124665056 1699:1.5558052124665056 1700:1.5558052124665056 1701:10.551845500627223 1703:5.507879105076548 1706:16.321815068968316 1707:1.5558052124665056 1710:5.507879105076548 1712:5.507879105076548 1714:1.5558052124665056 1716:1.5558052124665056 1717:16.321815068968316 1718:16.321815068968316 1719:1.5558052124665056 1720:5.507879105076548 1723:22.644592557306677 1724:1.5558052124665056 1725:1.5558052124665056 1728:16.321815068968316 1739:1.5903352033374443 1740:16.49276738646915 1742:5.586857179818007 1744:10.676282015839403 1746:5.586857179818007 1750:5.586857179818007 1751:22.86316840362958 1752:1.5903352033374443 1754:5.586857179818007 1755:1.5903352033374443 1756:1.5903352033374443 1758:10.676282015839403 1759:10.803752647278882 1761:5.667812009054986 1763:37.219881979252015 1764:10.803752647278882 1765:16.667861546645366 1766:29.959899148783293 1768:5.667812009054986 1769:5.667812009054986 1770:1.6258315919855302 1771:29.959899148783293 1772:16.667861546645366 1776:1.6258315919855302 1779:1.6258315919855302 1783:5.667812009054986 1784:5.667812009054986 1786:10.803752647278882 1789:10.803752647278882 1795:5.750834537264536 1800:1.6623383179738755 1802:1.6623383179738755 1804:1.6623383179738755 1808:78.6597715492018 1810:1.6623383179738755 1814:1.6623383179738755 1816:1.6623383179738755 1817:5.750834537264536 1820:1.699902386838126 1824:1.699902386838126 1825:5.836022135011953 1829:5.836022135011953 1830:5.836022135011953 1831:11.068371608256996 1832:5.836022135011953 1834:1.699902386838126 1836:17.03127100452118 1840:1.699902386838126 1841:1.699902386838126 1843:11.068371608256996 1850:17.03127100452118 1851:30.528526739650477 1852:1.699902386838126 1854:5.836022135011953 1860:79.29640632113976 1864:11.205833881465711 1865:17.220020930724772 1867:1.7385741633064777 1868:1.7385741633064777 1869:1.7385741633064777 1871:38.24621868745293 1874:1.7385741633064777 1876:5.923479217553736 1879:5.923479217553736 1880:1.7385741633064777 1884:5.923479217553736 1885:5.923479217553736 1886:1.7385741633064777 1887:5.923479217553736 1889:11.205833881465711 1893:5.923479217553736 1898:1.7385741633064777 1908:1.7784076981135788 1909:1.7784076981135788 1910:1.7784076981135788 1911:62.99495520241721 1914:6.013317943041767 1916:6.013317943041767 1917:1.7784076981135788 1922:1.7784076981135788 1928:17.413784945484945 1938:1.8194610980562231 1941:1.8194610980562231 1943:24.295564356663334 1950:1.8194610980562231 1958:6.105658996122975 1961:17.612824252497337 1962:1.8194610980562231 1963:31.439114840904807 1965:24.295564356663334 1966:1.8194610980562231 1969:1.8617969414846216 1970:17.817421033101105 1971:6.200632475735835 1977:39.35853592814398 1978:1.8617969414846216 1980:6.200632475735835 1981:6.200632475735835 1982:1.8617969414846216 1984:6.200632475735835 1985:11.640973046618054 1990:11.640973046618054 1996:6.200632475735835 1997:1.8617969414846216 1999:6.200632475735835 2001:1.8617969414846216# patient
1:612.2843084470613 2:237.30108045299792 3:161.9732029649081 4:368.5251597828777 5:94.6442544009624 7:385.9870115982716 8:76.53367206603522 9:227.1759471744109 10:42.507656079860695 11:786.3593038596496 12:94.36503376940327 13:14.660555372275756 14:8.913565995498391 15:98.6253642154047 16:107.23930213563851 17:61.075949617151416 18:59.46217903377521 19:32.86211764513549 20:49.25702511164528 21:31.860288557359816 22:25.096159972340153 23:38.207377242684295 24:26.852493062981228 25:21.218625741542507 26:37.47001771637905 27:12.49868424590867 28:15.101032294712391 29:29.688510256565916 30:8.559262241150284 31:28.22114020200893 32:95.9458368433691 33:49.633089814781215 34:31.882460952291265 35:46.10658183191286 36:42.99789622257561 37:84.57378905132116 38:30.10729999466822 39:276.34291322222117 40:2.796094694988595 41:0.6481792243967425 42:2.9768509148488316 43:26.17515756250648 44:23.00892986173308 45:7.268393415051735 46:14.705400718597335 47:5.677043864150339 48:90.44751161906463 49:0.33758631039478904 50:13.072428955628212 51:68.65698401921911 52:10.619123736521784 53:183.6321634346712 54:25.691127558980444 55:0.40934536999763743 56:56.734546992540196 57:36.77107272477683 58:57.17279049584608 59:22.88126759026841 60:0.24837987817406462 61:23.090898628628402 62:6.6459358522806395 63:9.0253201460257 64:54.087073043186706 65:4.687858796742589 66:30.563402714882677 67:34.60055284014596 68:23.954504537302906 69:117.8737533828146 70:14.731808989724046 71:14.75914772899969 72:34.92920095182588 73:17.916726615795096 74:15.176397102347174 75:15.289984355620533 76:74.78418088729515 77:7.544235106062729 78:57.26390883214121 79:5.39674375992466 80:18.84596616190735 81:1.9535039999572248 82:62.16513168193421 83:22.2188569725334 84:7.791869575874794 85:0.8069471676887975 86:49.60410092379264 87:49.856427124909175 88:16.29738060291969 89:45.794114764373084 90:41.87763138072814 91:37.889021996311335 92:16.51459389293152 93:50.56109232193612 94:10.778893423444678 95:42.16337443600953 96:30.403242912394425 97:0.9253548866391491 98:34.26527481536195 99:16.992102740290413 100:4.074134931637885 101:38.977470438427815 102:20.410841864357135 103:6.3838054065388325 104:4.299332682763885 105:91.58486941598656 106:2.564026178504149 107:11.765708676673396 108:0.8453312893931739 109:0.8406031528595287 110:4.490607292455788 111:4.505641078468718 112:12.007745401699978 113:32.805047383441845 114:2.7415368533629154 115:2.7874920079758576 116:37.259579493236295 117:41.609952561718735 118:37.5461078372031 119:2.881367234765088 120:25.93620849351367 121:1.3776813010066304 122:22.478160192731202 123:7.213449265036724 124:0.6934505001818937 125:85.09754136354758 126:4.94623605544037 127:61.09855486909885 128:86.33944250791566 129:1.5167174996650143 130:108.15564063943162 131:1.1691639691591724E-4 132:5.181624604064285 133:38.90945401147383 134:56.92729902725874 135:143.60961147244188 136:31.051161949040733 137:39.33991400342072 138:7.812865399162385 139:23.730584840339457 140:13.684071842600277 141:99.54454657332649 142:3.4483478313410387 143:58.71607542957849 144:10.880814797940122 145:73.76947713277535 146:17.35175982375518 147:759.5303245643292 148:8.273494373571868 150:32.53163027890079 151:8.321159393425077 152:41.074065326184275 153:8.321159393425077 154:8.321159393425077 155:3.6338855572859003 156:5.857931543349636 157:37.00995754598974 158:17.655841558009936 159:5.975668961737106 160:17.88853932282748 161:0.6399101235497406 162:2.0111122956103635 163:21.706691094138915 164:18.28554242437202 165:8.84043947928378 167:18.366359390159083 168:33.88027587023821 169:2.0865794145417706 170:225.12418239816978 171:15.176968557286022 172:38.89365178239446 173:30.36871513837965 174:26.39318603621249 175:0.7905394229587358 176:15.470349532305406 177:39.371895809724606 178:53.2985130183909 179:0.3346893799661236 180:22.8668799534008 181:35.126169975738925 182:6.758125325085711 183:12.548844815345285 184:74.6802355711275 185:9.64720286779466 186:16.040740086667846 187:19.63938349116927 188:0.9207484408248962 189:16.15814101101324 190:2.5135781362959477 191:32.04184003195267 192:20.136898539166722 193:116.1972513228535 194:7.226005856275673 195:13.232410803406003 196:4.710819812992338 197:2.6314473542819274 198:0.10721747908132814 199:13.374757370022628 200:20.46284035728969 201:32.67504333254758 202:13.44666866550319 203:42.54031551842423 204:2.8676361571857987 205:5.121644833687721 206:57.58171009507764 207:10.86199993665993 208:63.259552942990055 209:0.17021079996173652 210:0.16472860813101922 211:7.996791885544603 212:69.12041919586247 213:58.6783208457887 214:0.19518892719490172 215:5.372814721041941 216:1.3019398902818173 217:0.14609240982664387 218:18.253072517338634 219:3.154447431222346 220:26.34673467429595 222:44.59226525334916 223:22.373260727822434 224:44.85038586456058 225:14.956242799433614 226:35.4251158850621 227:1.4090291271353323 229:11.645999491131413 230:0.10918982097723591 231:3.3659816594722334 232:11.78960820141679 233:45.46331236515735 234:0.2698788637047945 235:8.652195171236395 236:1.5018513136839868 237:15.379713771319608 238:19.118810973402205 239:15.42296509769192 240:8.802989294443895 241:15.597668202248407 242:0.3086654182989853 243:3.5555754104422785 244:32.125708471746535 245:12.234439932325946 246:19.574243409267684 247:27.97215733719556 248:6.158615555525757 249:3.6451725071147107 250:85.07794351703957 251:19.939661682986014 252:24.01732518484718 253:6.284464084575476 254:20.0459395141138 255:6.335610586714824 256:0.057829194869512254 257:3.812136142745272 260:6.439322261217369 261:9.47236023313392 262:3.8694796937970297 263:6.491900626517444 264:0.045964083063355254 265:29.124833814824918 266:1.8363570811598622 267:0.04279219132245576 268:0.04124345742597534 269:29.33642896543096 270:43.60120819916291 271:4.0670428066299635 272:6.734677524453191 273:0.45260305121404554 274:6.8179243114845836 275:0.4643567639551225 276:4.148946303588376 277:9.954036325513519 278:0.025900404390487002 279:10.061281538486305 280:2.0059917927323827 281:60.660416928310184 282:66.22809765565755 283:25.7923878221426 284:0.5135181313545208 285:7.045871276165086 286:21.569364485252354 287:2.088881151052529 288:0.5328679163241863 289:10.317383746450183 290:13.93496672872448 291:0.01577697877407085 292:21.932313169118082 293:2.145847363892529 294:7.22276177513912 295:4.471809024697489 296:7.313196649865339 297:2.1894979525023643 298:0.5731286445074982 299:0.011158208461949657 300:4.516834623568984 301:7.404999525397737 302:31.28526292007148 304:2.2640680463290206 305:41.32217247422501 306:0.6155526617696001 307:31.52451968512247 308:4.631551665755462 309:2.3099334262354234 310:10.89564374529105 311:10.93571115569514 313:2.3409909367382005 314:27.195879453916028 315:2.356666201473473 316:0.0036927711013850697 317:22.949277875268525 318:0.0032063097641485084 319:2.4203626880740576 320:11.139055572275794 321:14.885555471362213 322:0.001594860531287607 323:27.717807824008112 324:0.6993000422756417 325:47.76968298442012 326:19.004163083708036 327:7.919118323742062 329:7.952697277303239 331:4.970071537398956 332:4.970071537398956 333:76.62319915151285 334:0.731780791987305 335:89.0607406395985 336:28.17903332339293 337:8.088816319381547 338:0.7568869009062915 339:2.5697329228690484 340:8.088816319381547 341:19.423585338547333 342:19.48469235329671 343:2.621470771572574 344:11.6485863135296 345:19.546104550684294 346:28.653762048154316 347:2.674224954417224 348:33.562106884684816 349:5.228792583264872 350:2.674224954417224 351:731.2266380401061 352:15.661859077131625 353:3.986472050061821E-4 355:8.370040095218807 356:0.8270973006741001 357:5.923348351277968E-4 358:2.728022460570811 359:28.978107928237158 360:8.442295854701307 362:5.36389344846471 363:5.36389344846471 364:5.3913948308935735 365:12.052195413415134 366:0.8735021544291138 367:0.8830258573741594 368:0.002585057924027978 369:5.446890469251222 370:8.626502758245499 371:20.30786900482833 372:0.0035743477271978066 373:5.503053326509339 374:24.926481223684068 375:56.08938039169228 376:8.70165198880817 377:0.9219545757109049 378:0.004731138659562753 379:20.57250911015436 380:16.385018132471508 381:8.815996012921767 382:20.63955112891355 383:0.006787217483357663 384:12.524300072254672 385:8.932333426285242 386:35.15643688342604 387:45.700011624744945 389:8.971565409257414 390:0.9934118507154639 391:21.119106927146234 392:30.522447596472883 393:5.824445744496521 394:9.17122101590878 395:1.047183146715931 396:9.211867299551383 397:9.211867299551383 398:5.977935300396362 399:0.017791430962343806 400:0.017791430962343806 401:13.075187827017436 402:102.46995263055271 403:46.91131869029403 404:9.376915760125542 406:3.220972999240497 407:17.223278409695375 408:9.376915760125542 409:21.617519093981986 410:3.2425069419004684 411:3.2425069419004684 412:9.418806119910956 413:9.418806119910956 414:36.475274580824966 415:6.1042803316214105 416:3.2860331770738367 417:117.07305533783982 418:6.136376793108339 419:47.54209818855686 420:3.3080285853486537 421:1.1382664754208793 422:3.3080285853486537 423:0.02624195913110333 424:13.390886992919905 425:36.793272715812314 426:1.1620578162640898 427:1.1620578162640898 428:1.1620578162640898 429:6.233924293727801 430:3.352491954276009 431:22.13615297505743 432:3.374963177019976 433:0.031159362612422584 434:0.031159362612422584 435:22.211980766361958 436:0.03290456604044693 437:9.719367116738637 438:1.186274242454767 439:1.1985446342725719 440:37.33549205821166 441:3.4433551130852837 442:6.36700540372002 443:1.2109246583332103 444:1.2109246583332103 445:9.807679841121375 447:3.489782255351447 448:0.04043062359683201 449:6.434880487329204 450:1.2360182511246596 451:22.519821184199635 452:0.04666400769422317 453:43.35435605160837 454:13.943212940909877 455:37.89371444120651 457:13.943212940909877 458:6.57339609402299 459:1.2875732015691868 460:10.125802379479671 461:1.3007541158252574 463:6.608615817598796 464:0.05342039900227678 466:14.115729250592226 467:18.475806513582626 468:1.3274755479188187 469:38.35241683726577 470:10.21937831737037 471:0.05822374873008879 472:0.05822374873008879 473:10.266630186526736 474:107.67160487143809 475:0.06071714123850894 476:18.616339358804883 477:0.06071714123850894 478:6.751937017157546 479:0.06071714123850894 480:6.751937017157546 481:1.3684767813265024 482:44.24636381625839 483:108.17893473612746 484:28.316728959334537 485:3.757742964257 486:14.41072264181145 487:10.410283441104218 489:50.5445365628879 490:75.1994896678007 491:39.18268609101261 492:14.653747674553715 493:1.439356500827827 494:6.974554184463635 495:3.8870833749233706 496:10.706461271883205 497:0.08295840423040735 498:1.4686333134079794 499:7.089472804719758 500:1.4984572858353316 501:29.19819999149439 503:7.167480477674721 504:14.966804377687208 505:10.85919653308016 506:1.5288414481472272 507:7.206912930423847 508:4.0215258022501335 509:15.030702006756794 510:4.049053422756728 513:0.0990446035018442 514:4.076800102904818 515:1.55979930165947 516:4.104768514630087 518:29.60693995436592 519:1.5754977161364605 520:15.225062016833956 521:4.132961379250719 522:4.132961379250719 523:1.591344841633156 526:7.408501996556012 527:1.6073425087501383 528:64.89096810787586 529:19.967362530309178 530:0.11693477949443787 531:20.047366684564395 532:11.282697519295372 533:11.282697519295372 534:7.491272167377736 535:1.6397969606808178 536:4.218914663997669 537:4.248033577579144 538:11.337375936513762 539:15.558221777814621 540:11.337375936513762 541:15.558221777814621 542:0.12858157212824703 543:1.6896554668037556 544:0.13262170500721754 545:15.69485248606667 546:11.447947588693582 547:11.447947588693582 548:4.336835588850653 549:11.503851265859604 551:15.763914134463406 552:15.763914134463406 554:15.903562588573273 556:1.7409746392670646 557:4.397272493144409 558:1.758415460846043 559:30.790454451972852 560:7.791153729076246 561:4.427871286011033 562:0.14959876387946708 563:20.623621480814403 564:11.674098512784333 565:1.758415460846043 566:20.708353722789827 567:16.04528952110553 568:1.7760271494383375 569:20.793712695148635 570:0.15859218135212158 571:1.7938119612918126 572:7.879885069668242 574:67.01381520967783 575:11.848268616521825 576:1.8299102042531197 577:16.335204401909106 578:16.335204401909106 579:87.62667068158825 580:12.02652176219111 581:4.617004256842572 583:12.086875933221613 584:4.649483336156016 585:48.88177306816708 586:16.483510965440654 587:31.593577973056078 588:4.682245850362256 589:0.18770144132302116 590:1.904288576348948 591:8.154770740145041 592:8.20190523188982 593:88.63723102385167 595:1.9233523533345407 596:12.209028151799647 597:1.9233523533345407 598:1.9233523533345407 599:1.9233523533345407 600:16.634133499014126 602:1.9233523533345407 603:1.9233523533345407 604:0.19287623627994774 605:55.566713403368475 606:12.270839745870884 607:31.950845588870525 608:1.9426090272319525 609:31.950845588870525 610:26.69845765177825 611:4.782273792299205 612:1.981711953946331 613:12.395968857205233 614:1.981711953946331 616:103.75851696359781 618:111.42137786856883 619:82.68106089458574 620:8.394411962186199 622:12.523154238907676 623:8.443559396719287 624:12.523154238907676 625:0.2202139752108409 627:17.021260623278568 628:8.493126992048296 629:2.041882664541391 630:0.2259840604010027 631:8.493126992048296 632:12.587536766239072 633:0.231858394562715 634:2.062355650072123 635:17.180525768616146 636:0.231858394562715 638:2.083041751628155 640:0.2378384996770906 641:0.2378384996770906 642:0.2378384996770906 643:2.083041751628155 644:32.9453274036446 645:2.1039441153147016 646:2.1039441153147016 648:2.125065957523227 649:22.349647515165312 650:5.062528509209971 652:8.747487765046461 653:0.25642917210615823 654:0.2628482697448494 655:0.2628482697448494 656:5.135862804918029 657:0.2628482697448494 658:33.46710511907731 659:2.189781615159321 660:5.173047862798043 661:77.9853764525501 663:17.67445608396086 664:0.2693812733210606 666:0.2760299224008769 667:8.905562180671039 668:2.211815013024323 672:39.551389898384684 673:0.2827959963751478 674:0.2827959963751478 675:22.849390600446302 676:39.551389898384684 677:2.256595560219921 678:2.256595560219921 679:2.256595560219921 681:0.2966877451905467 682:5.325366906146099 683:2.2793501650401504 684:355.56136978741534 685:2.3023527752365522 686:18.105821152610282 687:5.364369668787517 688:0.303817191073989 689:23.159638084513997 690:9.123097256944247 692:0.31107160697322056 694:9.234905842991756 695:2.3491179180446036 696:0.31845299287217504 698:2.3491179180446036 699:2.3728886451686835 700:66.18204581330407 702:18.373915552527226 704:5.483688658629129 706:13.622505656844123 708:9.291599273492404 709:9.291599273492404 710:2.3728886451686835 711:5.524252882058049 713:0.3336049166311934 716:2.3969237731138464 717:0.34137970295222275 718:2.4212276548316685 720:5.5652236049158175 723:9.406607963156201 724:13.771270585667963 725:5.60660760377978 726:2.4458047515263033 727:126.0999550666906 728:0.34928995838140364 729:0.34928995838140364 730:0.34928995838140364 731:5.60660760377978 732:13.846698128496941 733:5.60660760377978 734:0.35733794133418423 735:9.52383972810602 736:0.35733794133418423 738:0.35733794133418423 739:5.648411825774308 740:0.35733794133418423 741:0.35733794133418423 742:5.648411825774308 744:5.690643395223187 745:0.3655259667457223 746:0.3655259667457223 748:0.3655259667457223 749:0.3655259667457223 750:14.077304575964709 751:14.077304575964709 753:5.7333096186367305 754:5.776417991847359 756:67.85133063490932 757:2.5469385159846407 758:2.5469385159846407 759:14.15565634317022 760:2.5469385159846407 761:5.776417991847359 762:2.572952663894404 763:2.572952663894404 764:2.572952663894404 765:2.572952663894404 767:14.234771246937555 768:2.5992692852965353 769:2.5992692852965353 770:30.05748500265683 771:48.283389498979055 772:35.89763722492137 773:2.5992692852965353 774:2.5992692852965353 776:0.4086519979672453 777:5.908473942527826 778:5.908473942527826 779:0.4086519979672453 780:0.4177323389368193 781:5.95342988866219 782:2.6528314136028306 784:0.4177323389368193 785:0.4269706955912592 786:0.4269706955912592 787:10.016579433188626 788:24.84378106312644 789:0.4363699154085035 791:19.62609398487157 793:0.4363699154085035 794:30.61049426421974 796:0.44593292382652 797:10.146150809706954 798:0.44593292382652 800:0.44593292382652 801:10.146150809706954 803:6.091229308141901 804:10.146150809706954 805:10.211959405896076 806:19.833220070266346 807:6.138169718091857 808:0.45566272661131035 809:36.85142259149909 810:2.763829722609226 811:0.45566272661131035 813:0.45566272661131035 814:2.792421251366161 815:0.46556241280161587 816:0.46556241280161587 818:2.792421251366161 819:43.23598998349353 820:14.896864560137855 821:2.792421251366161 822:2.792421251366161 824:10.278467009297433 826:0.46556241280161587 827:2.8213621831110838 828:6.233618253363642 829:31.185910267192508 831:37.35020781143434 832:2.8506591425781913 833:50.09442025997976 835:0.4858842292071467 836:2.8506591425781913 837:6.331223824714366 839:2.880318944922502 840:31.482568269444208 841:2.880318944922502 842:25.71747253737268 843:15.15954408704199 844:25.71747253737268 845:6.331223824714366 846:6.331223824714366 847:10.482318349735413 848:78.22779031913477 849:2.880318944922502 850:6.380861621378101 851:0.5069248796120355 852:20.37010949217034 854:2.910348602457708 855:0.5069248796120355 856:0.5069248796120355 857:20.480929667966876 858:10.6219677629443 859:0.5177234716012127 860:0.5177234716012127 861:0.5177234716012127 864:0.5177234716012127 867:44.38563753210128 869:10.692961659075614 870:2.971546569189415 874:0.5398955003046118 875:0.5398955003046118 876:0.5398955003046118 877:3.002729962386573 878:0.5398955003046118 879:0.5398955003046118 881:26.246117683935104 883:0.5398955003046118 884:0.5398955003046118 885:0.5398955003046118 886:0.5398955003046118 889:0.5512765898462585 890:6.585239861207574 891:6.637850365669783 892:32.41129576443548 893:144.23385002389588 894:3.0663049982523103 895:10.91081093074658 896:38.57704078959493 897:0.5628596916376715 899:6.637850365669783 900:10.91081093074658 903:15.711153425055777 904:3.0663049982523103 906:0.5746489286283055 908:6.6910921979794455 909:10.985105765059176 911:10.985105765059176 912:0.5866485517584852 913:3.1315464539184505 914:3.1315464539184505 915:0.5866485517584852 917:265.53032481468034 918:0.5866485517584852 919:15.903394306238628 921:3.1315464539184505 922:6.744978514921879 923:15.903394306238628 924:0.5866485517584852 925:0.5988629447899201 927:26.94036711709365 928:0.5988629447899201 929:11.136319206952427 933:0.6112966296114174 936:6.854739324753379 938:3.1985245124379325 939:3.1985245124379325 941:3.1985245124379325 942:3.2326879282094083 943:0.6239542728757768 944:0.6239542728757768 945:3.2326879282094083 948:16.20022247788499 949:6.967246685356991 950:33.4040870531135 953:0.6368406914585129 954:0.6368406914585129 956:7.024567960496325 957:27.525083600245093 958:3.3024125009121037 959:7.024567960496325 960:3.3024125009121037 963:0.6633199149232604 964:3.337994217586494 965:3.337994217586494 967:33.7507508280444 969:3.337994217586494 971:11.612351469326054 972:7.1414254020037085 974:0.6769231672126677 975:3.3740698342987123 976:7.1414254020037085 977:16.61286278353392 979:0.6769231672126677 981:68.08610460674393 982:0.6769231672126677 985:22.170766642419174 986:7.200995076502776 987:0.6907761045075613 988:3.4106505152196926 989:3.4106505152196926 992:3.4106505152196926 993:0.6907761045075613 994:3.4477478067551877 995:11.779061010937685 996:3.4477478067551877 997:3.4477478067551877 998:47.38561774265711 999:16.826912329307795 1000:3.4477478067551877 1001:3.4477478067551877 1002:11.779061010937685 1003:7.2613486877775975 1005:54.54658337264338 1006:11.864026864459122 1008:0.7192539320988397 1009:3.485373656168055 1010:11.864026864459122 1012:7.322504473217518 1013:3.485373656168055 1015:40.92016043605414 1016:7.384481314830161 1017:28.45677651874742 1018:28.45677651874742 1019:3.523540429571709 1020:11.950100656231955 1021:47.85681358179872 1024:3.523540429571709 1026:3.523540429571709 1027:22.571167430615738 1028:11.950100656231955 1030:0.7338907694595229 1031:0.7488012049649084 1032:0.7488012049649084 1034:7.447298768529931 1035:17.158340005578157 1036:22.708068313975765 1037:3.5622609330994752 1039:0.7639917538734666 1040:7.510977097643792 1041:7.510977097643792 1042:0.7639917538734666 1047:7.575537307609914 1048:0.779469166713931 1049:0.779469166713931 1050:3.641416675171825 1051:12.215240078725618 1052:0.779469166713931 1053:3.641416675171825 1054:3.641416675171825 1055:3.641416675171825 1057:12.215240078725618 1058:3.641416675171825 1059:0.7952404412416584 1060:7.641001181599447 1062:0.7952404412416584 1063:29.118532636888347 1064:42.003619553732676 1065:0.7952404412416584 1066:29.118532636888347 1068:7.707391320611452 1071:0.8113128340859559 1072:17.621018174339575 1073:0.8113128340859559 1074:0.8113128340859559 1076:0.8113128340859559 1077:3.7229529421283805 1079:3.764651095793463 1080:29.46284959413574 1081:23.420295144804705 1082:0.8276938743487644 1083:3.764651095793463 1084:3.764651095793463 1085:0.8276938743487644 1086:7.774731184131809 1087:0.8276938743487644 1088:0.8276938743487644 1089:3.764651095793463 1091:23.420295144804705 1092:3.806990308192267 1093:12.585997996992282 1095:0.8443913769823188 1098:0.8443913769823188 1099:7.8430451344333685 1101:3.8499871267611336 1102:0.8614134575190583 1104:29.816758813683094 1105:0.8614134575190583 1106:7.912358483270227 1108:0.8614134575190583 1112:12.681978784568699 1113:42.92413930096229 1114:0.8614134575190583 1115:3.8936587474871476 1116:3.8936587474871476 1117:12.779345675184954 1118:3.8936587474871476 1119:0.8787685479591951 1122:0.8787685479591951 1123:12.779345675184954 1124:0.8787685479591951 1125:3.8936587474871476 1126:12.779345675184954 1128:0.8787685479591951 1129:3.8936587474871476 1130:0.8964654125206813 1132:0.8964654125206813 1133:3.938023050716863 1134:246.15632169869528 1135:3.938023050716863 1136:24.026310067935043 1137:0.914513166895796 1138:0.914513166895796 1139:12.978388245448185 1141:30.36676472789322 1142:0.914513166895796 1144:18.364711983669554 1145:3.983098636260282 1146:0.914513166895796 1147:8.126563361540214 1148:3.983098636260282 1150:0.914513166895796 1151:3.983098636260282 1152:3.983098636260282 1153:3.983098636260282 1155:8.200148241700235 1156:4.02890486376616 1159:8.200148241700235 1160:4.02890486376616 1162:8.200148241700235 1163:13.080143052710897 1164:0.9329212956253878 1165:13.183442392441794 1166:0.9516996733995855 1167:8.27487519937188 1169:4.075461894316972 1170:0.9516996733995855 1171:0.9516996733995855 1172:4.075461894316972 1173:8.27487519937188 1175:13.183442392441794 1176:0.9516996733995855 1178:0.9516996733995855 1179:0.9516996733995855 1180:0.9708585868204925 1181:30.9414982542132 1182:0.9708585868204925 1183:0.9708585868204925 1184:0.9708585868204925 1185:0.9708585868204925 1187:13.288330118661374 1190:8.350776421796146 1191:4.122790734771738 1192:13.288330118661374 1195:4.170913286392232 1198:8.42788547712993 1200:31.13894655024715 1202:13.394851980565408 1203:0.9904087563493011 1204:4.170913286392232 1207:8.506237393581056 1209:1.0103613623770717 1210:4.219852396151991 1211:4.219852396151991 1212:1.0103613623770717 1216:8.506237393581056 1217:1.0103613623770717 1219:1.0103613623770717 1220:37.993955453933566 1221:1.0103613623770717 1222:1.0103613623770717 1223:13.503055733106837 1226:1.0103613623770717 1227:4.219852396151991 1228:4.219852396151991 1229:19.17721312137967 1230:1.0307280717907354 1231:4.2696319121752655 1232:1.0307280717907354 1233:31.543180703982838 1234:4.2696319121752655 1235:38.22991944868276 1238:1.0307280717907354 1240:8.585868745708918 1242:4.320276742231965 1245:45.47419015418255 1246:8.666817747256676 1247:8.666817747256676 1250:1.0515210657249636 1251:1.0515210657249636 1252:1.0515210657249636 1253:19.320183802763708 1255:1.0515210657249636 1256:4.320276742231965 1257:1.0515210657249636 1258:1.0515210657249636 1259:1.0515210657249636 1264:13.838268541099621 1265:1.0727530708255217 1266:4.37181291894191 1268:1.0727530708255217 1270:25.528665525353112 1271:8.749124350354931 1272:8.749124350354931 1274:13.838268541099621 1276:4.37181291894191 1278:25.528665525353112 1279:4.37181291894191 1280:4.37181291894191 1282:25.528665525353112 1283:19.613201799037817 1284:1.0944373928437956 1286:1.0944373928437956 1287:1.0944373928437956 1288:8.83283035207213 1291:4.424267667369146 1292:19.613201799037817 1293:1.0944373928437956 1294:1.0944373928437956 1296:1.0944373928437956 1297:4.424267667369146 1298:4.424267667369146 1299:1.0944373928437956 1301:1.1165879514079176 1302:8.917979510706868 1304:8.917979510706868 1305:14.071130492930621 1306:1.1165879514079176 1308:1.1165879514079176 1310:4.532048193133141 1311:4.532048193133141 1312:26.079359714366653 1315:1.1392193187317636 1316:4.532048193133141 1318:1.1392193187317636 1319:4.532048193133141 1323:4.532048193133141 1324:4.532048193133141 1329:14.312067068324989 1334:1.1623467609551617 1335:32.83790850749092 1337:4.587435080131463 1340:1.1623467609551617 1343:20.071570081774926 1344:9.092792892068967 1346:4.587435080131463 1347:4.587435080131463 1348:1.1623467609551617 1349:1.1623467609551617 1350:1.185986282925946 1351:26.46249073021517 1352:4.643862937941529 1355:4.643862937941529 1356:4.643862937941529 1357:4.643862937941529 1358:33.06686124905477 1359:1.185986282925946 1362:26.46249073021517 1363:14.43572969437629 1364:1.185986282925946 1367:9.182555608126703 1369:4.643862937941529 1370:1.2101546773951024 1372:1.2101546773951024 1374:1.2101546773951024 1377:4.701366190675417 1379:4.701366190675417 1381:9.273958770869486 1383:1.2101546773951024 1384:4.701366190675417 1385:4.701366190675417 1391:4.7599809994538225 1393:14.689806064678178 1396:1.234869576250166 1397:14.689806064678178 1398:1.234869576250166 1399:1.234869576250166 1400:4.7599809994538225 1405:1.234869576250166 1406:1.234869576250166 1407:4.7599809994538225 1410:9.367058028600614 1413:1.2601495083040073 1415:1.2601495083040073 1417:4.819745380370039 1418:1.2601495083040073 1419:4.819745380370039 1421:4.819745380370039 1422:4.819745380370039 1423:4.819745380370039 1424:1.2601495083040073 1425:14.820376112408272 1426:1.2601495083040073 1427:9.46191191053804 1428:1.2601495083040073 1430:14.820376112408272 1431:1.2601495083040073 1434:14.820376112408272 1436:1.286013960940515 1437:1.286013960940515 1440:1.286013960940515 1442:4.880699334154063 1443:4.880699334154063 1444:4.880699334154063 1445:14.95341185356385 1449:1.286013960940515 1450:4.880699334154063 1455:9.657133303787283 1456:1.3124834474022962 1460:21.064938220187422 1461:1.3124834474022962 1462:1.3124834474022962 1463:1.3124834474022962 1465:1.3124834474022962 1469:4.942884986233444 1471:1.3124834474022962 1473:1.3395795801857822 1474:1.3395795801857822 1475:1.3395795801857822 1478:27.698955710760295 1479:15.227241223851028 1480:1.3395795801857822 1483:9.757634194222259 1486:1.3395795801857822 1487:9.757634194222259 1488:21.241641071609912 1489:1.3395795801857822 1490:1.3395795801857822 1491:15.227241223851028 1492:9.757634194222259 1493:9.757634194222259 1495:408.94162751843953 1496:1.3673251505895383 1498:5.071131447090045 1500:1.3673251505895383 1501:1.3673251505895383 1505:21.421845920167243 1506:1.3673251505895383 1507:5.071131447090045 1509:1.3673251505895383 1510:1.3673251505895383 1512:21.421845920167243 1513:15.368227891247843 1518:1.3957442168047598 1520:15.512067099704094 1524:15.512067099704094 1527:15.512067099704094 1528:1.3957442168047598 1530:5.137288583293657 1532:1.3957442168047598 1535:9.964777997943786 1537:1.3957442168047598 1541:5.204870456368659 1542:1.4248621987874528 1543:5.204870456368659 1544:42.62076534158473 1545:1.4248621987874528 1547:5.204870456368659 1548:21.793309622358 1551:5.204870456368659 1552:1.4248621987874528 1553:1.4248621987874528 1555:42.62076534158473 1558:21.98486304183776 1560:1.4547059835115677 1561:10.18064266680723 1562:1.4547059835115677 1565:1.4547059835115677 1566:10.18064266680723 1567:35.60895044320677 1568:28.60722551884318 1569:10.18064266680723 1570:28.60722551884318 1571:5.273932422303358 1573:1.4547059835115677 1574:1.4547059835115677 1575:5.273932422303358 1578:5.273932422303358 1580:1.4547059835115677 1583:1.4853040400100743 1584:10.29206251391527 1586:1.4853040400100743 1590:5.344533127476393 1591:28.846353080895277 1593:1.4853040400100743 1594:5.344533127476393 1595:10.29206251391527 1596:5.344533127476393 1599:5.344533127476393 1601:5.344533127476393 1602:22.180508936166248 1603:10.29206251391527 1607:22.180508936166248 1609:1.5166865456061456 1613:1.5166865456061456 1614:1.5166865456061456 1616:1.5166865456061456 1617:10.405933824368244 1620:1.5166865456061456 1621:1.5166865456061456 1622:1.5166865456061456 1623:5.416734775129565 1624:22.380418298610056 1626:1.5166865456061456 1628:5.416734775129565 1631:1.5488855261270555 1633:16.278177459488873 1636:10.522358852074143 1639:22.584773078972006 1640:5.490603418465195 1643:1.5488855261270555 1644:1.5488855261270555 1645:5.490603418465195 1647:22.584773078972006 1648:5.490603418465195 1651:5.490603418465195 1654:1.5488855261270555 1656:5.490603418465195 1658:10.522358852074143 1659:1.5488855261270555 1660:16.278177459488873 1664:29.340523749439974 1665:1.5488855261270555 1666:1.5488855261270555 1667:5.490603418465195 1668:1.5488855261270555 1671:1.5819350091530955 1673:1.5819350091530955 1675:5.5662092858829855 1676:1.5819350091530955 1677:1.5819350091530955 1679:1.5819350091530955 1684:16.441713079490857 1685:16.441713079490857 1687:1.5819350091530955 1688:1.5819350091530955 1690:22.79376713985657 1692:5.5662092858829855 1694:1.5819350091530955 1695:5.643627139719214 1696:5.643627139719214 1702:16.609037459050583 1706:10.763312325930244 1707:5.643627139719214 1708:29.857497325278164 1709:10.763312325930244 1710:95.69809676646153 1713:5.643627139719214 1714:5.643627139719214 1715:1.6158711954012988 1717:23.007607322543837 1718:5.643627139719214 1719:5.643627139719214 1725:1.6158711954012988 1733:37.40975122273875 1735:1.6507326464850236 1736:1.6507326464850236 1738:5.722936675753116 1740:5.722936675753116 1742:10.888080302878894 1743:5.722936675753116 1744:5.722936675753116 1745:5.722936675753116 1748:5.722936675753116 1749:23.2265146317091 1751:1.6507326464850236 1752:1.6507326464850236 1753:37.40975122273875 1755:61.166634220139244 1756:16.780321239148222 1757:16.780321239148222 1758:30.12518994182284 1759:23.45072556217392 1760:11.015882396856995 1761:11.015882396856995 1766:5.8042229666685206 1769:11.015882396856995 1771:45.41142301532091 1772:11.015882396856995 1773:11.015882396856995 1775:23.45072556217392 1776:1.6865604964642125 1777:11.015882396856995 1778:11.015882396856995 1780:1.6865604964642125 1782:53.39329460902551 1785:5.8042229666685206 1786:1.6865604964642125 1787:5.8042229666685206 1789:1.6865604964642125 1790:1.6865604964642125 1791:1.6865604964642125 1795:5.88757695746642 1796:5.88757695746642 1798:1.7233986841885616 1800:1.7233986841885616 1801:1.7233986841885616 1804:17.135509689532224 1808:1.7233986841885616 1812:1.7233986841885616 1813:1.7233986841885616 1815:62.15486616209894 1816:1.7233986841885616 1817:1.7233986841885616 1818:11.281164284826831 1819:17.31981924869663 1820:17.31981924869663 1825:1.7612942156943194 1831:1.7612942156943194 1834:1.7612942156943194 1836:11.281164284826831 1837:17.31981924869663 1838:5.973096018097207 1840:5.973096018097207 1843:11.281164284826831 1844:1.7612942156943194 1845:11.281164284826831 1846:30.968696585654744 1848:5.973096018097207 1850:5.973096018097207 1851:1.7612942156943194 1852:1.7612942156943194 1853:1.7612942156943194 1854:1.7612942156943194 1856:1.7612942156943194 1857:1.7612942156943194 1858:5.973096018097207 1859:17.31981924869663 1862:5.973096018097207 1865:17.5089006403194 1869:11.418958022589448 1875:1.8002974549925497 1877:17.5089006403194 1878:17.5089006403194 1879:1.8002974549925497 1882:17.5089006403194 1885:6.06088456474233 1892:1.8002974549925497 1893:11.418958022589448 1900:6.06088456474233 1901:38.76258610649132 1902:1.8002974549925497 1903:6.06088456474233 1905:24.15780982218937 1907:11.560415866347478 1908:6.15105475473076 1909:17.702996121088184 1911:1.8404624538447996 1912:1.8404624538447996 1916:6.15105475473076 1919:6.15105475473076 1920:1.8404624538447996 1924:1.8404624538447996 1925:11.560415866347478 1928:1.8404624538447996 1932:6.15105475473076 1934:6.243727273114765 1935:6.243727273114765 1940:6.243727273114765 1941:17.90236689471518 1944:1.8818473184413211 1945:11.705726021760933 1946:6.243727273114765 1947:1.8818473184413211 1948:1.8818473184413211 1950:24.660899378929518 1951:1.8818473184413211 1955:64.29804291288617 1958:1.8818473184413211 1959:6.243727273114765 1960:11.705726021760933 1962:6.243727273114765 1963:1.8818473184413211 1964:6.243727273114765 1965:1.8818473184413211 1966:1.8818473184413211 1967:6.243727273114765 1969:11.855091585825283 1971:18.10729514273362 1972:32.20118994777467 1974:11.855091585825283 1975:1.9245146272269211 1976:18.10729514273362 1977:11.855091585825283 1978:6.339032218843663 1980:6.339032218843663 1981:1.9245146272269211 1982:1.9245146272269211 1984:11.855091585825283 1985:6.339032218843663 1986:1.9245146272269211 1987:6.339032218843663 1990:24.922978242637118 1992:24.922978242637118 1994:1.9245146272269211 1996:6.339032218843663 1997:1.9245146272269211 1998:1.9245146272269211 1999:1.9245146272269211 2001:1.9245146272269211# faire
1:255.85872069739446 2:249.70542558163785 3:265.92343000019144 4:458.774684478779 5:305.2736116462466 6:385.9870115982703 8:0.5943853427949157 9:11.447509538526921 10:147.343780542478 11:80.1879744951125 12:122.82986238967581 13:50.25679937223488 14:31.94302345629258 15:51.529600997587295 16:73.59622054790677 17:70.78436082375143 18:28.348213045825055 19:201.63211906162 20:34.59938581658226 21:21.633970756759233 22:101.75380873507264 23:73.41981416381813 24:5.791169754195135 25:34.527904774450995 26:26.0052729947778 27:33.608626824238144 28:18.603293695305283 29:24.644525815529413 30:64.65312655474813 31:32.713934660098815 32:169.22600723866796 33:29.731884695007196 34:26.568771896871404 35:17.707163376345452 36:10.306655280380639 37:45.049574704295665 38:10.800173573689701 39:16.156763112595034 40:4.730112353081987 41:8.944721146410341 42:36.09714065718645 43:27.23076816197597 44:34.211788785624236 45:27.692067814733594 46:76.31405390660741 47:60.127476171221765 48:22.32285665112587 49:6.3282437774873 50:8.619703568715146 51:11.162206804103727 52:6.4815899423306025 53:80.27880278189829 54:4.614634352821172 55:30.28181077245441 56:1.5285355531701925 57:1.5494022093908846 58:122.27408185825098 59:138.61774987070552 60:4.850913461750061 61:92.08230779375359 62:64.19604979525285 63:1.3178069028511181 64:83.29121310560062 65:93.13353084879932 66:39.27881215483434 67:0.06741989842000717 68:47.87061099820591 69:18.40967873892084 70:44.01429390136736 71:15.447886915284437 72:1.8564082685387338 73:57.20320521384274 74:12.95206054180725 75:2.013428376296025 76:3.63979621244138 77:16.247609429810346 78:8.053832649332263 79:29.953520029556092 80:5.831317760491852 81:30.172619250042576 82:59.281380052433875 83:19.729432967997727 84:30.393998820454893 85:16.696575022099978 86:16.81885278640411 87:6.091717880310026 88:42.87783447769847 89:23.689773581569884 90:6.209166600169505 91:31.210480470910415 92:14.147478147162792 93:65.71759990373734 94:8.673344604287935 95:31.396204589018204 96:35.337083496869106 97:6.311603708841493 98:4.213171246636263 99:2.5380788175274405 100:24.597088639260136 101:48.70969859152664 102:6.593028571132775 103:21.58288441477946 104:0.012462700783307416 105:18.41148932231356 106:9.47965411073512 107:0.317898083920943 108:37.281093460865044 109:4.744569182811212 110:37.55630072583154 111:33.55075947523898 112:84.67724968538553 113:33.86154262134259 114:60.34544034789461 115:0.6717371204686214 116:12.877584102285603 117:12.962986966335563 118:26.696979839312732 119:16.181604298189797 120:3.1462615827250118 121:4.2021571084697716E-5 122:66.61944004918571 123:0.4386104886949125 124:1.570343140415799 125:39.157763827928044 126:35.039403105543826 127:7.852976617435259 128:27.62773059886338 129:7.917916419299557 130:13.671373412013208 131:20.32091962861816 132:68.00155022698888 133:16.928168277811142 134:8.005404583431167 135:28.013304724080502 136:5.617660476618858 137:10.889042350478956 138:8.228745926261222 139:49.848845440718314 140:1.8660743490566785 141:85.31661019986824 142:75.11464044636384 143:3.7324628604279395 144:29.012815120225778 145:11.411381927827703 146:18.019941503340256 147:2.0042991436046758 148:6.102427668055758 149:37.780271741644 150:29.427635772917956 151:76.30401578858711 152:6.141445787724689 153:11.640175935663699 154:21.758936245145186 155:21.802071638855683 156:3.923839989506751 157:121.38949709121218 158:0.7042403661375705 159:4.015238606520527 160:2.129383334510326 161:15.133493740285923 162:2.1943280832501375 163:15.343194958280144 164:2.238545918774373 165:30.61619399545629 166:34.88613036693572 167:15.556686257816743 168:53.14357441328142 169:2.2722032033550152 170:39.58116143329558 171:201.6975597095431 172:44.54454740782551 173:44.54454740782551 174:2.399343517696862 175:6.868356331919729 176:108.25788163934443 177:16.221051126972387 178:23.58422669077488 179:9.77912761254622 180:23.632661518998486 181:16.297179556724736 182:0.9758724022885966 183:20.060636333231823 184:45.89617682292252 185:10.088195300839779 186:16.645764068430104 187:36.79317083255984 188:7.30126619756748 189:28.323703167347098 190:1.0736453130577828 191:10.379357831139195 192:17.126464770298824 193:1.1211923393474958 194:62.05468634737996 195:4.993107082919605 196:2.805256591943888 197:5.031436979050129 198:2.8325520055678295 199:38.02179778560808 200:7.689359257036749 201:21.204000220118267 202:0.15570090973909229 203:30.02111093046997 204:34.54146748345674 205:48.82860688506394 206:5.411156996967935 207:5.494865597926522 208:1.3557391120645716 209:5.516007089564227 210:11.416206949700438 211:26.54571900348631 212:76.16432170413245 213:0.12003496640749932 214:0.2433416476738038 215:1.4224774788309136 216:8.482378594521203 217:0.11318648779513854 218:5.754404102935726 219:35.86839303487069 220:3.40032617477267 221:40.7798263833906 222:5.866428995048411 223:8.709810962681276 224:12.001398875771676 225:3.4826222853746764 226:8.796976665211512 227:15.499873124129552 228:5.980842739276112 229:19.40192698276264 230:8.944606426753545 231:0.07948280841804588 232:0.3204654586963061 233:32.29924175180252 234:36.97890661350933 235:15.840095696081427 236:15.883357011873594 237:28.058733064395042 238:23.799342974852507 239:1.6609985239086045 240:28.249629871008313 241:9.24903525011498 242:6.339191760277525 243:0.3667960932397126 244:68.75942419051769 245:3.813586818131078 246:20.206447791091986 247:0.0525193186529754 248:6.463954801892202 249:3.868641015970929 250:9.501829309682302 251:33.660260539246806 252:6.565780935440271 253:171.91881213683482 254:43.46575559705149 255:59.1742158762859 256:0.03868615819678005 257:1.8950537527681441 258:6.748446473929052 259:16.97420428008745 260:38.969721939520184 261:9.863740686641247 262:39.05333908897116 263:39.13728218430909 264:13.418532596237378 265:4.176274504877021 266:13.459908724377373 267:25.537416211853873 268:6.937041522563004 269:10.103209297054393 270:17.36199091513919 271:13.711920525086715 272:4.298081320485445 274:17.661488329684904 275:17.661488329684904 276:7.160224979347408 277:13.883600501992357 278:0.013983350736302311 279:7.246114239691587 280:7.246114239691587 281:17.96877415780693 282:10.531523877538302 283:40.797374623061785 284:2.213909416012076 285:4.531264528929987 286:0.5847242971552614 287:4.575099048067981 289:7.451390182887913 290:7.5113303083048875 291:2.286189674799469 292:14.463032611394988 293:2.3009062640331592 294:0.6260049194316296 296:46.9076819766451 297:41.72470151903865 298:10.94540624167987 299:0.00405865577285101 300:14.648284926871955 301:0.6693993832471589 302:36.96640410457618 303:0.6768442730936101 304:4.847999521809759 305:27.636922676645213 306:7.820059093458617 307:0.0019142197106764352 308:4.871537005556286 309:2.4687775902452875 310:42.59411713470081 311:19.11097243714483 313:23.404007639153438 314:11.340855927029514 315:11.381465767831598 316:2.5326608432309996 317:11.46328688417053 318:2.548878499733289 319:11.545920965630085 320:8.111513855991776 321:28.377474643253475 322:5.139059794992735 323:38.233968063645584 324:5.139059794992735 325:11.67142613792524 326:2.6314887781974017 327:24.004712347358893 328:60.083296442147756 329:11.756152677327298 330:1.8391052282844297E-4 331:43.70531141580005 332:8.279371125880331 333:8.31347300004288 334:24.14170481620124 335:24.21069501726052 336:49.397969269248634 337:5.317960734131558 338:2.734083083020308 339:8.416866690317176 340:11.928206320295232 341:19.997840782841035 342:5.370382952540667 343:5.396818292544896 344:0.0018544077010812766 345:49.85843903919773 346:5.450143968603312 347:16.102229743858967 348:12.193016057078411 349:0.8937152457129677 350:12.193016057078411 351:85.9711653941609 352:29.555565369777163 353:0.0036227935328806767 355:8.700843546274301 356:0.004160615794259903 357:61.82182461874843 358:20.49814793857619 359:5.558652990678535 360:2.9139831356521686 361:2.932616549119799 362:16.374805514832023 363:16.374805514832023 364:56.581089871872926 365:5.641704044954984 366:0.9605379582936734 367:12.559338349548995 368:5.6978879650112875 369:2.9892483077953376 370:12.606241369568428 371:51.294316850807675 373:8.997527272097965 374:1.0005081435462702 375:186.65488904259155 376:30.390588409724597 377:30.47645049170024 379:25.741171718196515 380:0.013756494776695705 381:0.013756494776695705 382:21.220345270151416 383:5.899868016101933 384:12.941833729809527 385:0.01710694967326822 389:5.9890683411215315 390:3.2067292325901136 391:17.297147798873258 392:58.62233199583175 393:13.189658672322073 394:9.509251524384247 395:9.550241961670523 396:17.47924885970569 397:1.1400694257483455 398:22.058038565220215 399:22.058038565220215 400:3.353718562172988 401:17.66445431921311 402:13.496507166614343 403:9.674686345434738 404:1.1861876699821696 405:13.548691973477066 406:22.203131391174896 408:6.2985842347141165 409:13.548691973477066 410:1.1979647330712466 411:1.1979647330712466 412:1.1979647330712466 413:9.758901561211767 414:17.852858767376187 415:6.362849118943753 416:0.03825559842406228 417:78.6428731820114 418:13.707095796584435 419:9.887153996023615 420:66.29045693984517 421:32.29320912691173 422:1.2339059923451405 424:18.044561184133943 425:3.5079527815908973 427:9.973973032738785 428:3.5306079236747965 429:13.868340706556902 430:1.2583856499744472 431:60.67908411700159 433:0.04608449652276215 434:1.270784336921504 435:1.283290395980237 436:3.5764006000607873 437:22.80034635998514 438:18.239665216455702 439:18.305474431592067 440:18.37167777889299 441:3.622847727856654 442:18.37167777889299 444:1.3086291344895928 445:0.052515016726657864 446:6.6968908877355755 447:0.05707656225098939 450:14.199716147744553 451:6.6968908877355755 453:3.7419210309356887 454:33.38244989127069 455:14.370038884818252 458:14.427524790905393 459:1.3873426631721328 460:6.872347052008817 461:10.47140443699079 462:18.84649989965282 463:1.40086774412549 464:0.0721313274987799 465:23.587526951921433 466:33.691984930927525 467:0.07484682206928636 469:0.07484682206928636 470:14.6021728103694 471:3.865402352149496 472:10.613264755200419 473:10.613264755200419 474:0.08046057451536698 475:10.661174695483508 476:14.720471086975477 477:23.83318058466067 478:0.08046057451536698 479:1.4561756398140684 480:23.83318058466067 481:50.972497843145845 483:1.4845731041764476 484:1.4845731041764476 485:75.95102458091367 486:7.090897849570085 487:0.0863225648215776 488:82.71293255007942 489:51.549696822602016 490:51.549696822602016 491:24.253020440579135 492:4.046160099740963 494:24.33860573856376 495:15.146818574615612 496:97.39518786854939 497:11.056193414165524 498:1.572877000550744 499:7.35767829299692 500:1.6033893261081407 501:11.209961212956136 502:1.6188547287298256 503:11.209961212956136 504:11.209961212956136 505:7.4363743236837365 506:1.6344618445869041 507:15.463723104483245 508:1.6344618445869041 510:20.090886287065995 511:1.6502123762368606 512:0.12326230011822853 513:11.314270003916922 514:11.366976602644682 515:4.264897015556724 516:0.13088412769682434 517:7.597237128744414 518:11.420057358142824 519:7.597237128744414 520:15.659115663122527 521:0.13480543672921036 522:25.226050739857996 523:11.473516891093187 524:4.321746655484807 526:7.679460933317964 527:0.13880154601757733 528:7.721033934868308 529:7.721033934868308 530:4.3795052468878195 531:0.14702187829946667 532:4.40873249098501 533:4.40873249098501 534:20.564750758972284 535:7.762919473674195 536:0.14702187829946667 537:4.438195589747524 539:0.15124800054479856 541:4.438195589747524 542:1.7815944483822281 543:25.78807815507583 544:0.1599370411204105 545:60.41868701087865 546:16.13131543806627 547:0.1599370411204105 548:0.16440196882670538 549:7.93366703250672 550:16.20072127614592 551:0.16440196882670538 552:20.891863725244463 553:170.047882294246 554:8.021022256614817 555:0.17357780810274115 556:36.88435313049847 558:1.8688544330512826 559:4.620098424019113 560:8.065210351311102 561:26.176155711330697 563:1.8688544330512826 564:1.8688544330512826 566:26.27493086604827 567:8.109744756163273 568:0.183088753543203 569:0.18797264329933278 570:61.505180225577604 571:8.154630074603382 572:8.154630074603382 573:21.314194487944548 574:0.19294365558845217 575:16.628023051095756 576:4.746484957106443 577:1.9603883041250503 578:16.774765085569967 580:21.663446576692245 581:16.848977068843595 582:1.9792332794294754 583:32.27981264002285 584:8.384488090407508 585:4.844119820813033 586:26.883076803256493 587:4.844119820813033 589:4.877226530339293 590:8.431580910307147 591:8.431580910307147 592:2.03688905718349 593:8.479059598941713 594:21.9323993912432 595:21.9323993912432 596:2.03688905718349 597:104.47585169431085 599:8.479059598941713 600:69.42467484726912 601:44.06244090703512 602:4.910620613035732 603:0.22466604486706407 604:17.075070971267483 605:27.197579508280565 606:0.2302808045099019 607:63.02937303336071 608:4.944306088835131 610:8.575196364952784 611:12.69286455000407 613:32.88158788829044 614:5.012567726412481 616:112.78434605991744 618:12.819702823722118 619:63.62505355094169 620:17.384906532600322 621:8.672943123568707 622:0.25372476769803887 623:2.1368774084814826 624:5.08204534551771 625:0.25372476769803887 626:5.08204534551771 627:22.394785456779985 629:70.71493070041194 630:5.117251144773785 631:17.543571321029557 633:2.1783017416200092 634:13.013890795121394 636:27.84897432515995 637:22.58492836848555 638:0.2723818913835033 639:5.188619563287793 640:27.960586470980747 641:5.188619563287793 642:0.2723818913835033 643:0.2723818913835033 644:13.146060662768013 645:13.146060662768013 646:22.77816924068927 647:0.28535407497575177 648:0.28535407497575177 649:0.28535407497575177 650:33.76453310002831 651:5.298135840912429 652:5.298135840912429 654:13.348546897897796 655:28.416227914379814 656:45.943132461527036 657:5.335318090583043 658:13.417205316297318 659:5.372847354017569 660:9.134028620929675 661:72.2999264972424 662:0.30564567807546433 663:5.372847354017569 664:9.134028620929675 665:40.17438120620085 666:0.3126385319799076 667:13.48646025113064 668:23.275454724517683 669:5.410728970942612 671:0.3197488115078825 674:0.3197488115078825 675:40.32555435354591 677:13.626797188971883 678:2.375639488504774 681:40.631767669539926 682:5.5265432269017545 683:0.33432897363067454 684:5.5265432269017545 685:18.55295431821539 686:2.4220851198564444 687:5.565890198550333 689:0.3418026273663468 691:0.34940125174757714 692:0.34940125174757714 694:9.518944299134745 696:0.35712684665197014 697:13.915054707333228 698:0.35712684665197014 701:0.36498146043649504 702:2.4936536196198906 703:2.4936536196198906 704:9.575981941771138 705:13.988759191919344 706:2.4936536196198906 707:2.4936536196198906 708:18.822081356640467 710:13.988759191919344 711:14.063141372203317 712:2.5180329589765478 713:14.063141372203317 714:5.727150256090372 717:5.768465191925845 718:24.226107767498846 719:5.768465191925845 720:29.751751712890897 721:2.5426810527221226 722:2.5426810527221226 723:19.0055782588807 724:0.38108618885711754 726:5.810193404284369 727:2.567602362289765 728:2.567602362289765 730:0.3893406564248401 731:54.49474397114526 732:2.567602362289765 733:2.567602362289765 734:5.852341840611757 735:2.592801460924984 736:0.39773285225091237 738:9.809599252150825 739:9.809599252150825 741:0.39773285225091237 742:48.20311416599749 744:0.4062650912602387 745:0.4062650912602387 747:0.4062650912602387 748:2.6182830377522737 750:14.44562340351371 751:14.44562340351371 752:0.4149397475575965 754:2.670112985536741 755:9.990815213663879 756:5.981380654173933 758:2.670112985536741 759:5.981380654173933 761:9.990815213663879 763:30.537412234634253 765:2.69647135007792 767:0.4327261147933549 768:6.069643252678371 769:19.675314129446587 771:14.6840142849726 773:0.4418428863848847 774:2.723132188634175 776:25.13877899104449 777:6.114469258719102 779:36.75034060570406 780:6.159769424299038 782:36.90729837080716 783:25.257820680010344 784:2.7773827536550364 785:2.8049835731575756 786:0.47011933568637954 788:37.06578783794413 789:2.832909063504895 790:0.47986277505865527 791:2.832909063504895 792:2.832909063504895 793:15.013007128827814 794:10.369885823623978 795:20.078734632571656 796:10.43535252472244 798:15.097342016773856 799:6.298601506524859 800:10.43535252472244 802:43.64935330352873 803:2.8611651558086075 804:6.298601506524859 805:6.345886138957825 806:0.4998440274620638 807:0.4998440274620638 809:37.55073736138538 811:2.889757944851092 812:20.28654916638066 813:15.182542725279824 815:2.918693695987002 816:20.392049804637455 817:6.393690077079924 819:20.392049804637455 820:0.5100879351930689 821:64.18544757370455 822:0.5100879351930689 824:2.918693695987002 825:15.268625600602238 826:20.392049804637455 827:2.947978850948442 828:10.6359212634558 829:10.6359212634558 831:0.5310981971906386 832:6.490895352494299 833:15.443505589876793 835:71.82221350176846 836:10.704211257749943 837:3.007624061061982 838:3.007624061061982 839:3.007624061061982 841:3.007624061061982 842:26.25413226627066 843:6.540317142297092 844:6.540317142297092 847:10.77324118750832 848:57.961650036336714 851:10.843025496198889 852:15.622122430080353 853:3.03799794389532 855:3.03799794389532 858:32.40485458830371 859:3.0687489010701556 860:0.5639701132948562 861:44.97240524777835 862:0.5639701132948562 865:3.0687489010701556 866:6.69198818636512 867:65.72235224057371 869:0.5753032896283331 870:65.72235224057371 871:6.69198818636512 872:10.98491717944203 874:0.5868305946984135 875:3.1314119843355996 881:0.5868305946984135 882:21.16228071877668 884:119.93252332528321 885:103.8027256248585 886:3.1314119843355996 889:3.1633396475921085 891:3.195675477290644 893:11.203799140083643 894:6.849009050333145 895:6.849009050333145 896:73.82126008272962 897:0.6104832417492091 900:45.77351391828031 901:6.849009050333145 902:3.195675477290644 903:0.6104832417492091 904:6.849009050333145 905:27.197058616306037 907:11.278438205655585 908:3.2284278475140393 909:11.278438205655585 910:6.902595113168454 911:0.6226167077079261 914:3.261605392860718 915:0.6349605605284977 916:0.6349605605284977 917:0.6349605605284977 918:3.261605392860718 921:27.337789904577583 923:16.27894186536909 925:0.6475191838767006 926:11.430340112052052 928:3.295217019082719 929:16.37707578494517 931:0.6475191838767006 932:0.6475191838767006 933:3.329271914631647 935:27.62409861625842 936:3.329271914631647 937:7.067274935697478 940:90.30895518803673 941:3.329271914631647 942:60.70132782300245 943:16.57680273915385 945:3.3637795629068914 946:0.6732989752140008 947:21.993949897598323 948:16.57680273915385 950:0.6865296264091423 951:11.665037258269388 952:0.6865296264091423 953:3.3987497550734216 954:7.180470763627712 959:11.745175133443382 960:0.6999940277189514 964:7.296534590203028 967:11.82630119439012 968:3.4701185545310262 969:0.7136973171992244 970:0.7136973171992244 971:3.506538406776335 973:7.355682186904895 974:54.646060743712304 976:0.7276448043009003 977:0.7276448043009003 980:3.506538406776335 981:7.355682186904895 984:0.7418419771331495 987:7.415596098515949 988:7.415596098515949 990:3.543463323978172 992:3.543463323978172 993:28.524459780927504 1000:3.580904852626129 1001:3.580904852626129 1003:0.756294511353201 1004:22.896913063462385 1005:0.77100827801402 1006:7.537793971542261 1010:7.537793971542261 1011:12.161145895927351 1012:0.77100827801402 1013:3.618874939668663 1014:0.77100827801402 1015:85.41046211452068 1017:17.425773920911976 1019:12.24756392762949 1020:0.7859893532089851 1021:3.6573859517526044 1022:3.6573859517526044 1023:0.7859893532089851 1024:3.6573859517526044 1025:3.6573859517526044 1027:0.7859893532089851 1028:0.7859893532089851 1030:23.03241389353986 1031:0.8012440271908459 1033:23.169659019131284 1034:17.538018412848462 1035:0.8012440271908459 1038:17.538018412848462 1039:7.727299315657509 1040:3.736082433405481 1041:23.308691304344098 1042:0.8167788151934658 1044:0.8167788151934658 1045:3.736082433405481 1048:0.8326004679662362 1049:3.776294917040199 1050:23.449555213691152 1051:17.766955782922835 1053:0.8326004679662362 1054:12.513736074301166 1056:0.8326004679662362 1058:12.513736074301166 1059:7.858011883031695 1060:17.883722723790658 1061:7.858011883031695 1062:0.8487159830502146 1063:23.592296893139505 1064:3.81710239966377 1066:12.604861304724134 1067:3.858519667417924 1072:18.002073554718425 1073:3.858519667417924 1074:7.924746265005494 1075:3.858519667417924 1076:0.8651326171854035 1077:3.858519667417924 1079:12.790896242679118 1080:3.9005620640456082 1083:7.992430372114625 1084:23.8836070714552 1086:12.790896242679118 1087:36.447744491962744 1088:3.9005620640456082 1089:3.9005620640456082 1090:50.137810766961096 1092:3.9432455200300116 1093:3.9432455200300116 1094:12.88587096849934 1096:0.8988996452718777 1098:50.398399827711984 1100:8.06108856663261 1101:12.98219600174805 1102:12.98219600174805 1103:0.9162659695055732 1104:0.9162659695055732 1105:8.13074616062695 1106:12.98219600174805 1107:12.98219600174805 1108:0.9162659695055732 1110:0.9162659695055732 1111:0.9162659695055732 1113:0.9162659695055732 1116:0.9339653040570149 1118:0.9339653040570149 1119:30.543770799142216 1123:0.9339653040570149 1124:4.030602448594215 1126:4.030602448594215 1127:0.9339653040570149 1129:8.201429465683063 1130:8.273165846683549 1131:0.9520064137765253 1132:8.273165846683549 1133:4.075310997604405 1136:4.075310997604405 1137:0.9703984138280772 1139:0.9703984138280772 1140:98.53349417866647 1142:24.648337880830493 1143:13.2796382044755 1144:0.9703984138280772 1145:4.120730829768163 1146:24.648337880830493 1147:13.2796382044755 1148:0.9703984138280772 1149:0.9703984138280772 1151:8.345983778335698 1152:4.120730829768163 1153:13.2796382044755 1154:0.9891507891780135 1155:24.80799582396068 1156:0.9891507891780135 1157:4.166881304524595 1158:37.71522373268577 1160:8.419912906580658 1161:13.381737260443362 1163:66.73631027295232 1164:13.381737260443362 1165:4.213782583052864 1166:1.0082734141998606 1167:4.213782583052864 1168:1.0082734141998606 1169:4.213782583052864 1170:1.0082734141998606 1171:4.213782583052864 1172:8.494984112853972 1173:1.0082734141998606 1177:1.0082734141998606 1178:13.485380849612882 1179:13.485380849612882 1180:8.57122958492962 1181:4.261455672112752 1182:1.0277765756008597 1184:19.145779161326985 1187:4.261455672112752 1188:1.0277765756008597 1189:13.590612825903424 1190:1.0277765756008597 1191:1.0277765756008597 1192:4.261455672112752 1193:1.0277765756008597 1194:1.0277765756008597 1197:8.648682890225931 1200:1.0476709938364535 1201:1.0476709938364535 1205:4.309922473277943 1206:4.359205833107715 1207:1.067967849412369 1209:52.92199576569983 1210:8.727379057580338 1211:8.727379057580338 1212:1.067967849412369 1213:13.806026942991835 1214:25.471180071093265 1215:4.359205833107715 1219:1.067967849412369 1220:8.727379057580338 1221:52.92199576569983 1222:45.645077341238036 1223:1.067967849412369 1224:8.727379057580338 1227:8.727379057580338 1228:1.067967849412369 1229:19.562399490654727 1230:8.80735466144866 1231:1.0886788087885617 1233:4.409329600027237 1235:8.80735466144866 1236:4.409329600027237 1240:25.64348152821307 1241:4.460318681827984 1242:1.109816053626886 1243:1.109816053626886 1244:25.818543810656017 1246:14.02837040007676 1247:4.460318681827984 1249:1.109816053626886 1250:8.888647915363912 1251:4.460318681827984 1252:14.02837040007676 1256:4.460318681827984 1257:4.460318681827984 1259:1.109816053626886 1261:1.109816053626886 1263:1.1313923105717 1264:1.1313923105717 1266:1.1313923105717 1267:1.1313923105717 1268:1.1313923105717 1269:4.512199110908872 1270:14.142272510282405 1271:4.512199110908872 1272:8.971298771557288 1273:19.851363883420994 1274:4.512199110908872 1275:1.1313923105717 1276:8.971298771557288 1277:4.512199110908872 1281:14.142272510282405 1288:4.564998112324418 1291:4.564998112324418 1292:1.1534208849585204 1293:1.1534208849585204 1296:9.055349027107042 1297:1.1534208849585204 1299:14.25807011319569 1300:4.61874417813311 1301:4.61874417813311 1302:9.140842440199993 1303:4.61874417813311 1304:4.61874417813311 1306:20.14996212707728 1307:1.1759156966209814 1308:1.1759156966209814 1309:1.198891317670127 1310:4.673467146484165 1312:40.10202932466285 1316:62.53778310891807 1318:1.198891317670127 1319:9.227824854351006 1321:1.198891317670127 1322:20.303067736493926 1325:1.198891317670127 1329:1.222363014353136 1330:14.617448060143014 1331:9.31634433298451 1333:9.31634433298451 1336:9.31634433298451 1337:1.222363014353136 1338:9.31634433298451 1339:1.222363014353136 1341:1.222363014353136 1342:20.458821984998973 1343:14.617448060143014 1344:1.222363014353136 1346:1.222363014353136 1347:20.458821984998973 1348:1.222363014353136 1350:1.2463467919315174 1351:4.7859704026099 1354:55.4884589101893 1357:1.2463467919315174 1358:9.406451305797056 1359:9.406451305797056 1363:1.2463467919315174 1365:33.61832348383573 1366:26.93199920615115 1368:4.7859704026099 1369:20.61731331817622 1370:14.867686813465623 1372:4.843817912100448 1373:1.2708594423242343 1374:9.498198726028347 1375:14.867686813465623 1376:1.2708594423242343 1378:4.843817912100448 1379:27.129036744251735 1380:14.867686813465623 1381:4.843817912100448 1385:27.129036744251735 1386:14.867686813465623 1387:4.843817912100448 1388:9.498198726028347 1390:9.591642241867799 1393:4.902776978369992 1396:20.94288387387924 1398:4.902776978369992 1402:14.99621983115318 1404:9.591642241867799 1406:1.295918597827006 1407:1.295918597827006 1408:56.188177257695145 1410:4.902776978369992 1411:98.26610209430162 1413:4.962885617603561 1414:1.3215427873687502 1416:1.3215427873687502 1417:9.686840382863537 1418:56.54791911806145 1423:4.962885617603561 1424:1.3215427873687502 1425:15.127134138564827 1427:9.686840382863537 1429:1.3215427873687502 1430:15.127134138564827 1431:9.686840382863537 1432:21.11016380377481 1433:4.962885617603561 1434:21.11016380377481 1436:49.195490185037364 1438:1.3477514983268741 1441:9.78385476193572 1444:1.3477514983268741 1446:5.024183830237691 1448:5.024183830237691 1449:21.280582941985177 1452:15.260514140128699 1453:5.024183830237691 1455:21.454255683596756 1457:1.374565243743606 1460:27.95426445974321 1462:1.374565243743606 1463:9.882750296316926 1464:81.96797369017462 1467:5.086713742105885 1470:15.396448811177729 1471:1.374565243743606 1472:1.374565243743606 1473:15.535032033235577 1480:1.402005636107844 1481:1.402005636107844 1482:1.402005636107844 1488:5.150519757001834 1489:1.402005636107844 1490:5.150519757001834 1492:9.983595447791108 1493:1.402005636107844 1494:9.983595447791108 1495:5.150519757001834 1498:5.215648724519234 1499:5.215648724519234 1501:1.430095467028322 1503:66.15142911665731 1506:5.215648724519234 1507:5.215648724519234 1508:1.430095467028322 1511:5.215648724519234 1513:15.676362963338695 1515:1.430095467028322 1516:1.430095467028322 1517:5.215648724519234 1523:5.282150122497132 1526:10.19142777589426 1527:1.4588587943902385 1528:28.616086781155897 1529:1.4588587943902385 1534:21.996038030873272 1535:1.4588587943902385 1537:10.19142777589426 1538:5.350076258175879 1540:1.488321038041355 1541:35.885919576531705 1543:10.298572093505625 1544:5.350076258175879 1545:1.488321038041355 1546:1.488321038041355 1550:10.298572093505625 1551:5.350076258175879 1553:43.25732119794667 1555:15.967693402220558 1558:5.419482487460648 1559:1.5185090854762147 1560:36.16385531503106 1561:5.419482487460648 1562:1.5185090854762147 1563:5.419482487460648 1564:10.407980972169495 1565:43.57970502201844 1566:1.5185090854762147 1569:5.419482487460648 1570:1.5185090854762147 1571:29.080176624511978 1572:1.5185090854762147 1573:1.5185090854762147 1574:16.117921423634137 1575:1.5185090854762147 1583:1.549451405214975 1585:16.271355199262935 1589:22.57189198629648 1590:5.490427456703074 1591:1.549451405214975 1595:5.490427456703074 1596:5.490427456703074 1600:10.51974508408237 1601:1.549451405214975 1603:1.549451405214975 1605:51.66859181638474 1606:1.549451405214975 1607:1.549451405214975 1609:10.63396066016688 1611:10.63396066016688 1612:5.562973369161251 1613:5.562973369161251 1615:16.428127160230925 1616:1.5811781749874698 1621:5.562973369161251 1623:1.5811781749874698 1624:1.5811781749874698 1627:1.5811781749874698 1629:1.5811781749874698 1630:5.562973369161251 1632:5.6371862780287945 1633:5.6371862780287945 1636:1.6137214203113877 1637:10.750729954043255 1638:1.6137214203113877 1643:5.6371862780287945 1645:10.750729954043255 1647:1.6137214203113877 1649:5.6371862780287945 1652:1.6137214203113877 1653:10.750729954043255 1655:1.6137214203113877 1658:1.6137214203113877 1661:16.58837812269831 1662:5.6371862780287945 1663:5.6371862780287945 1664:1.6137214203113877 1665:5.6371862780287945 1666:1.6137214203113877 1667:5.6371862780287945 1668:1.6137214203113877 1670:16.752258010429323 1671:1.6471151689768204 1672:1.6471151689768204 1675:1.6471151689768204 1676:10.87016175623336 1677:1.6471151689768204 1679:1.6471151689768204 1682:10.87016175623336 1686:1.6471151689768204 1688:1.6471151689768204 1689:10.87016175623336 1692:1.6471151689768204 1695:1.681395621283612 1699:5.790898532547997 1701:1.681395621283612 1703:23.400367444947797 1705:16.91992665844895 1706:5.790898532547997 1708:10.992371962729953 1710:10.992371962729953 1714:1.681395621283612 1717:5.790898532547997 1719:1.681395621283612 1720:5.790898532547997 1721:45.30291761516886 1722:16.91992665844895 1723:1.681395621283612 1725:5.790898532547997 1729:10.992371962729953 1731:17.0915547076319 1732:1.7166013395745734 1733:5.8705523364154635 1736:1.7166013395745734 1737:53.68209510902751 1738:5.8705523364154635 1739:11.117484208135878 1742:5.8705523364154635 1743:5.8705523364154635 1744:1.7166013395745734 1749:5.8705523364154635 1752:1.7166013395745734 1754:1.7166013395745734 1759:17.26732460093648 1760:1.7527734572880103 1761:1.7527734572880103 1763:5.952182895687694 1764:5.952182895687694 1766:1.7527734572880103 1767:5.952182895687694 1769:23.844174225260716 1770:11.245630571103256 1772:1.7527734572880103 1773:1.7527734572880103 1774:1.7527734572880103 1776:1.7527734572880103 1779:5.952182895687694 1783:30.874767053567478 1784:11.245630571103256 1785:5.952182895687694 1787:1.7527734572880103 1789:1.7527734572880103 1790:1.7527734572880103 1793:1.7527734572880103 1796:1.7899559134694838 1798:1.7899559134694838 1799:11.3769523612419 1800:6.0358811555787435 1802:11.3769523612419 1804:6.0358811555787435 1805:1.7899559134694838 1807:11.3769523612419 1808:11.3769523612419 1809:17.447431698703287 1810:1.7899559134694838 1812:11.3769523612419 1814:1.7899559134694838 1815:1.7899559134694838 1818:1.8281957139625358 1819:1.8281957139625358 1825:6.121744486337436 1826:11.51160099975315 1827:1.8281957139625358 1828:6.121744486337436 1830:1.8281957139625358 1831:11.51160099975315 1832:1.8281957139625358 1835:6.121744486337436 1836:6.121744486337436 1843:17.632085529254134 1846:1.8281957139625358 1848:1.8281957139625358 1849:6.121744486337436 1852:1.8281957139625358 1853:1.8281957139625358 1855:11.51160099975315 1856:1.8281957139625358 1858:17.632085529254134 1859:6.121744486337436 1860:1.8281957139625358 1861:1.8281957139625358 1863:11.51160099975315 1865:39.320933688411834 1868:31.74087004110079 1869:1.8675432233904936 1870:6.209877303533855 1871:1.8675432233904936 1872:1.8675432233904936 1876:1.8675432233904936 1880:64.00110517545858 1881:17.821511192887264 1887:1.8675432233904936 1888:1.8675432233904936 1890:1.8675432233904936 1892:6.209877303533855 1893:6.209877303533855 1895:6.209877303533855 1898:1.8675432233904936 1899:11.64973900900638 1900:6.209877303533855 1902:6.209877303533855 1903:1.8675432233904936 1904:24.552291301630827 1905:1.8675432233904936 1911:39.68214736229791 1919:1.9080524927948577 1920:24.800791674281406 1921:1.9080524927948577 1929:6.300391765016357 1930:1.9080524927948577 1939:1.949781628886257 1941:6.393408555413307 1942:1.949781628886257 1943:11.937195553148356 1945:1.949781628886257 1946:18.21566599382007 1950:1.949781628886257 1951:32.357361446994254 1952:6.393408555413307 1955:1.949781628886257 1956:6.393408555413307 1958:6.393408555413307 1959:1.949781628886257 1960:6.393408555413307 1964:1.949781628886257 1965:48.09779221888103 1966:1.949781628886257 1967:6.393408555413307 1972:25.31849254511772 1973:1.992793209581443 1975:12.08690539068815 1976:12.08690539068815 1981:32.678616581564306 1982:6.489057773993752 1984:6.489057773993752 1985:1.992793209581443 1986:1.992793209581443 1995:12.08690539068815 1996:1.992793209581443 1997:1.992793209581443 2000:6.489057773993752 # devoir
1:533.911182504097 2:493.49951812815635 3:182.8846396258709 4:131.24475578276733 5:12.619780145423631 6:76.53367206603461 7:0.5943853427968105 9:14.70305925767747 10:13.070212571701916 11:73.86336985612411 12:35.53316250975714 13:57.448568874663465 14:673.0347145120979 15:108.33140056214873 16:47.985749784469576 17:1.1801336417631876 18:65.54311941332226 19:65.54311941332226 20:58.16512520902367 21:52.89784678764619 22:63.746285712148094 23:19.235741239931624 24:7.6143340478785335 25:0.4809042461754968 26:27.00779199157318 27:74.8112413831546 28:3.077486127144603 29:6.723434163212645 30:6.860814952260578 31:9.64930830046363 32:37.73823311058907 33:103.20471726564426 34:27.261619982688014 35:24.06378701639073 36:54.231922278701745 37:24.777664745504605 38:194.05335213359788 39:8.328835238976561 40:301.71655894245004 41:22.6941855670917 42:4.4697553702341315 43:3.124019230930256 44:59.54322551701887 45:321.4478718056365 46:28.23338612059444 47:32.78280723101456 48:1.1452271673988121 49:0.8365028547149197 50:129.35973125320817 51:16.347991746450372 52:353.466884534489 53:5.8592280189777055 54:19.853851529092946 55:0.05949131510261036 56:16.815765916137597 57:0.17209440353590982 58:69.70663375077196 59:0.04696623595999789 60:47.333032858102435 61:35.07228914383779 62:52.17926726000537 63:43.79637666134895 64:11.50683956017991 65:2.482864467689581 66:35.725608600056916 67:71.7902957552417 68:28.364401880214874 69:14.786650081972294 70:108.36036401343081 71:58.05504564815183 72:53.50319319537226 73:0.014127493011239148 74:63.70281227841893 75:41.4401292881948 76:0.3226929267046483 77:41.89913575290965 78:18.954751608171975 79:50.82558159938005 80:22.551955599607584 81:15.819138435196127 82:0.37536166404069016 83:12.7821701759601 84:38.3357722191053 85:42.682438872412156 86:0.6431825574533864 87:23.11409145111609 88:0.4296578719281678 89:3.1784597044647467 90:13.277494374695413 91:10.362953694219422 92:31.067562187812506 93:10.428459448432982 94:3.548483673430899E-4 95:7.751394512410194 96:27.33487910762254 97:52.83062002503533 98:98.42052120506551 99:0.5122967063941691 100:487.89725967483514 101:10.808771254924583 102:53.85221209119458 103:0.5742909404859129 104:90.26431728953776 105:0.011455739055636955 106:14.368108697475442 107:102.04342440015978 108:96.49602848049504 109:41.53695716050831 110:1.958472793090778 111:46.31041662534755 112:8.665944261604853 113:21.720930093506876 114:8.770041378151165 115:56.49342118001849 116:8.896819250050545 117:4.013760291143693 118:15.147985334943227 119:30.070718972740085 120:2.1645056049882943 121:26.201038745851523 122:18.81626712423906 123:12.129796826959334 124:15.389441056754539 125:30.400035368113954 126:0.3518914524078163 127:26.810227410898943 128:0.8513620725343188 129:39.660570497859005 130:31.075672673154628 131:68.75138491334532 132:27.032956746849386 133:4.3587541721201575 134:229.5520423269143 135:0.8974728329030462 136:23.358061580444968 137:0.0743354743620047 138:4.534413150221271 139:4.549362350501077 140:36.363301615313304 141:7.1327890464506964 142:20.19865811200978 143:50.63833481940903 144:28.190042007109195 145:36.81659861647062 146:4.811150253913015 147:1.0667848315175381 148:56.1523018409327 149:544.1351613881359 150:1.0734834165563225 151:82.70671070306653 152:4.874918600106235 153:4.874918600106235 154:56.30708819671324 155:111.57595184063526 156:13.624195642853467 157:1.107458014695361 158:2.767886428103387 159:0.1437638183306533 160:5.038133718751005 161:52.094429955138175 162:17.55430298541346 163:0.18106386480579792 164:0.17181142832042579 165:34.032473066174354 166:25.55398256949967 167:29.73515723796571 168:7.908371868549079 169:25.60104625767296 170:5.328665351502613 171:200.20362671633953 172:3.122511339492191 173:26.079153406236088 174:0.20868508550539777 175:1.3371077611918238 176:0.2145318738109099 177:26.42215736422182 178:18.459588221541104 179:0.12842820431612692 180:5.5811306538080405 181:196.14444233312102 182:22.605644086247008 183:81.96272302463272 184:0.10673558582523683 185:1.4695809054840427 186:3.3635242664030898 187:27.02693122350873 188:15.295909866855814 189:3.4053847021354158 190:0.28933129451135553 191:23.29782284520053 193:15.692595985657213 194:0.3150160589230705 195:15.729366069731405 196:51.44769574418932 197:6.105192400505732 198:6.105192400505732 199:19.68853296266923 200:27.976484551501997 201:0.07159843397437282 202:0.06999586483932742 203:16.37349477446484 204:16.451729233834623 205:0.4010308593024183 206:28.924183376290127 207:0.41903226719555153 208:13.04902854957963 209:6.6171943754809295 210:6.662024166876452 211:145.13113109922395 212:6.729928533213386 213:1.9234362280877166 214:0.03279973319189215 215:4.098668942815224 216:1.945162816123251 218:17.18081578388668 220:25.58586951993888 221:6.962168178409911 222:21.428692712359183 223:10.12823307705986 224:4.306747637947946 225:13.722362860523646 226:35.040199899203174 227:4.306747637947946 228:0.018517544180775575 229:7.130353132862722 230:17.737258898791243 231:128.91039268626875 232:2.150795242347395 233:10.434352433709085 234:73.02971108988687 235:2.1627755025503834 236:35.66737821565233 237:4.488655119402484 238:17.958459074842114 239:35.80949375995421 240:22.233563911290652 241:10.68803292416348 242:4.620881359369981 243:0.007459897178155519 244:26.84000990486057 245:7.533390172032691 246:41.372928991594215 247:27.07908352058384 248:14.564385992255797 249:31.779541108802132 250:14.60439779618274 251:63.59453504348646 252:14.725393084825878 253:0.0027381289737037646 254:0.6818087198315261 255:11.152115843551352 256:0.0017610790332427866 257:4.8982630323303615 259:42.52659245338107 260:0.7147787281631789 261:0.721515054589257 262:7.936789780983769 263:15.09727848940447 264:2.538453177893265 265:82.81455085466469 266:8.048878677900966 267:11.500468123443337 268:0.7629573520184262 269:1.1256272716154313E-5 270:11.571928612877008 271:19.58132846530273 272:0.7915866637088202 273:54.38585858227021 274:49.09312476209995 275:5.238234389863974 276:28.7930107098405 277:28.7930107098405 278:11.938662838057096 279:24.353817337948257 280:11.938662838057096 281:8.487551739025916 283:0.8668358891456862 284:196.8953273442474 285:15.975245720914485 286:12.089933377287187 287:5.46438317757759 288:20.317596819731826 289:16.11356574107584 290:16.206800294193044 291:0.9146327195824295 293:0.00483152160988007 294:50.490214032875706 296:2.9442619888512036 297:12.440419148221121 298:29.900848748693402 299:12.480259006311888 301:2.993188912304459 302:120.12929503612237 303:0.981642095945535 304:5.751002294064662 305:0.9990047789467957 306:0.9990047789467957 308:0.010716395256280802 310:3.0935637711292787 311:21.21581013225178 313:0.014136722925784048 314:1.0344899037161595 315:16.933496195217693 316:5.926469893756105 317:9.25651005569578 318:0.017041002428424473 319:0.01914259208112147 320:3.1974370794959257 321:17.18713633493024 322:13.143829690730437 323:36.25949867775261 325:21.689993427226714 326:6.082055987552623 327:6.108470464759283 328:0.02375262312178622 329:36.519016532102704 330:9.498302715776502 331:1.1278306066483779 332:1.1278306066483779 333:9.533547864892105 335:31.556198434385532 336:0.028920369163535596 338:26.769967591449685 339:17.605765753593857 340:0.030301667569094422 342:17.71299194858895 344:13.585462209269132 345:26.98442063383054 346:13.676473098074984 347:1.2282378052108252 348:22.4358786978447 349:1.2282378052108252 350:13.722326882441019 351:0.04100647714577737 352:0.04100647714577737 354:1.2492215628044374 356:9.933494595267739 357:1.2492215628044374 358:79.0309653656344 359:3.531870216547659 360:13.908112824690559 361:1.281286229832853 362:3.571303545606176 363:10.046642674803241 364:1.292134346343052 365:3.5912014514912305 366:27.722359895971746 367:3.6313652309564644 368:1.3140747640551969 369:0.05360494003385845 370:6.668103528765078 371:10.200369420994225 372:1.336345719898345 373:23.092060457591 374:49.63276620733777 375:14.24270166370034 376:3.692547728152704 377:6.757573952193184 378:18.610729246607473 379:23.29552559113911 380:541.8568478236542 381:1.3819037937722987 382:1.3819037937722987 383:10.437342369944155 384:0.07047931303213133 386:1.416986592560197 387:0.07278359551114776 389:0.07513257390590701 390:28.658507596316177 392:10.682367023584177 393:7.035511286384622 394:19.27292844927062 395:0.09018934254330456 396:7.131486992499677 397:34.29698267337193 398:29.232526192149614 399:0.0955858724274343 400:24.215468637984145 401:4.0391369699289905 402:0.09835703639707269 403:0.09835703639707269 404:15.110016162746174 406:7.262181864248237 407:7.262181864248237 410:7.295355637823267 411:90.1667852273038 412:7.295355637823267 413:15.163650487149766 414:19.715582664567318 415:34.863517667154035 417:77.18561567404342 418:15.271850102083805 419:29.742316711611842 421:11.154105223460183 422:0.1129614814363463 423:1.6050150979517557 424:0.11603564965901612 426:11.243211016689003 427:1.6317814974169846 428:1.6317814974169846 429:0.11916213198824563 430:0.11916213198824563 431:40.90911251104615 432:4.226410554525141 433:0.1223414680100308 434:35.350208826772224 435:4.250531227372421 436:0.1255742052876759 437:1.6589729946707072 438:1.6589729946707072 439:30.1804663438326 442:0.13220211910272464 443:41.24077258340472 444:7.603358862520714 445:15.660666715636085 446:99.31752518269863 447:1.7146671837062284 448:47.273727296185896 449:128.2717067498613 450:0.13905043056018193 452:0.14974647362437143 455:4.424055381832218 456:1.757622022684605 457:11.65788314649995 458:30.8155568323481 459:4.449534724948785 461:7.855382213646865 462:1.786840844750553 463:53.94867722637508 464:1.8016287568491887 465:25.76782487943139 467:4.52704974668453 468:11.849770851756407 469:4.52704974668453 470:0.16482444821775907 471:31.190499426712098 472:0.1687440426740394 475:11.947563661692978 476:4.579643915364651 477:21.011632474892014 478:21.011632474892014 479:0.17272501033305837 482:11.996934468029924 484:1.8774066488126873 485:12.046626332760336 487:0.18087382003686905 488:0.18504306895966727 489:12.197665297999585 491:1.9243942925750956 492:1.9403190597400026 493:0.19793888635810986 494:31.8691744078342 495:8.275715598523089 496:8.315508338759273 497:1.9725710764687023 498:1.9725710764687023 499:4.825892897713702 500:0.2160670448532418 501:8.436560832155218 503:4.88285145143207 504:21.834219858749048 505:26.971280573027304 506:0.22554551516155644 507:2.03872965679997 509:27.061433998227148 510:0.23039123637940287 511:4.940665498586723 514:8.560195638847256 517:12.723597853348794 519:2.0898487925413023 520:2.0898487925413023 521:2.1071835467709716 526:2.1246688457805396 527:2.1246688457805396 528:27.615115876801852 529:5.089081840125118 530:33.105637334418994 532:0.26101149176275956 533:12.944329993778716 534:113.37415178341782 536:2.160098571304623 538:13.000496061906961 540:51.20952251112891 541:0.26638106877155965 542:33.4305060487949 545:5.2119917883675235 546:13.114043025605296 547:8.903255647504517 548:0.28296541569917477 549:8.947575011954116 551:17.81235602908124 553:39.56991902773984 554:2.270202146215532 555:5.306736285829037 557:78.60383845657627 559:5.338822742359606 560:33.9871844515092 561:18.02706771242606 565:13.346144610649432 566:34.10089629244945 568:0.30622607292244597 569:2.3275024590802555 570:2.3275024590802555 571:9.174255436899958 575:40.20798438245051 577:2.386381894349568 579:18.39554771917816 581:53.07203699599794 583:5.570848526149905 584:23.674596768857583 586:13.769335809076074 587:2.426543923447562 589:9.458067212335102 590:13.831656733282994 592:2.4674566071836286 593:9.506689399307431 594:2.4674566071836286 595:5.6396363081877805 596:2.4674566071836286 597:5.6396363081877805 598:5.6396363081877805 600:9.506689399307431 601:2.4674566071836286 602:35.04096717479472 603:5.6396363081877805 605:2.4882009731499917 608:0.36370947856534774 610:14.02156161012605 611:24.041940293537618 612:5.7450139242464004 614:9.654925934887101 617:35.40821465249743 618:9.70514694201237 619:0.384572412824386 620:19.01483720273316 622:0.39172744053147524 623:9.755782087792966 624:0.39172744053147524 625:0.39172744053147524 626:2.5731624628819287 627:5.816778557053256 628:0.39898523049258655 629:2.594913118227207 630:9.806837397313036 631:5.8531278670639 632:2.594913118227207 633:14.348305420301132 634:14.348305420301132 636:9.858319028645878 637:24.517402706693286 638:0.4138150885886103 639:2.63904763065907 640:24.614773628119842 641:2.63904763065907 644:5.964098891619949 645:36.16883623019624 646:9.962586574162712 647:6.001746174942986 648:10.015385502242776 649:0.42907430089052734 652:2.706879607427529 654:2.729938073497082 655:2.729938073497082 657:2.729938073497082 658:0.45279646502586146 659:0.45279646502586146 662:2.753226112514004 668:0.4609328439609796 669:0.4609328439609796 670:147.3594816244784 674:0.4691866510536474 677:10.341925105471597 678:10.341925105471597 679:2.824503266577144 681:2.8487456141541463 682:2.8487456141541463 683:6.274998726348871 686:0.4946710644062165 687:2.8732359701727708 688:2.8732359701727708 689:0.4946710644062165 692:0.5034132261822778 693:2.8979782874087134 694:2.9229766139954445 696:10.569444579181633 698:6.397619400157468 699:2.9482350965324295 700:0.5212805168464375 701:15.339183323079018 704:0.5212805168464375 705:20.471452120160983 706:2.9482350965324295 707:10.627625771197692 708:0.5212805168464375 709:2.9482350965324295 711:2.973757982946414 712:0.5304097923308467 714:6.48132347860789 715:6.48132347860789 716:0.5304097923308467 717:6.523781966410568 718:0.5396723369604773 719:0.5396723369604773 721:0.5396723369604773 723:10.745609993588793 725:20.75139303303951 728:0.5490703540782708 729:20.75139303303951 731:3.0256144877781512 732:0.5490703540782708 734:0.5586061017726354 735:3.0519571407628847 736:20.84641232247597 737:6.609945726435156 738:10.865817304024114 740:0.5586061017726354 741:6.609945726435156 743:32.3926109586101 744:0.5682818951944033 745:32.3926109586101 746:32.3926109586101 747:0.5682818951944033 751:0.5781001083281853 753:38.691351717991274 754:6.74241522476366 755:3.1326993430184 756:6.74241522476366 757:0.588063176162542 758:3.1326993430184 759:26.744947832453917 760:32.659172698865795 763:11.113209286694683 764:26.861750826253566 765:6.787461222803478 766:0.598173596324219 767:6.787461222803478 770:0.6084339320455561 773:0.6084339320455561 774:11.176570387648475 776:11.240558211674237 777:0.6188468136767022 778:0.6188468136767022 779:0.6188468136767022 780:0.6294149415241062 781:27.218883877223355 782:39.467088211542034 783:74.02374572045682 784:0.6294149415241062 786:6.972304722322885 788:0.6401410882203626 789:33.48971409786652 790:11.43639601782773 792:21.742971823854976 793:16.37829765615826 794:21.742971823854976 795:11.43639601782773 798:3.3317565128512414 799:3.3317565128512414 801:7.067641093826522 802:0.662078906331936 804:3.3317565128512414 805:3.3614928830930637 806:7.116069309720831 807:7.116069309720831 808:7.116069309720831 810:0.6732965085367497 811:3.3614928830930637 813:7.116069309720831 814:0.6846839975193197 816:0.6846839975193197 817:3.391572217746029 819:0.6846839975193197 820:33.92354519675913 822:7.165016833630536 824:3.391572217746029 825:0.6846839975193197 827:0.6962445490494329 828:0.6962445490494329 836:7.264509288334448 837:0.7198979962149734 838:47.453109689912836 839:7.315074671641743 840:11.846612919241347 844:0.7198979962149734 845:7.315074671641743 849:11.846612919241347 850:0.7319977069062582 851:7.366200289957808 852:7.366200289957808 854:11.917540826135731 855:0.7319977069062582 856:0.7319977069062582 858:3.5473453768922343 859:0.7442841176057281 860:61.90609558464675 862:7.41789713119395 863:61.90609558464675 865:0.7442841176057281 867:12.061719712862473 868:12.061719712862473 869:0.7567608895606568 871:0.7567608895606568 872:3.579624437467974 873:7.470176509849803 874:17.27410882679493 875:0.7694317927917124 876:3.6122956587977946 880:0.7694317927917124 881:0.7694317927917124 882:0.7694317927917124 883:7.52305007986562 884:0.7694317927917124 886:12.135001784997923 889:0.7823007104213997 890:0.7823007104213997 891:0.7953716433563603 892:0.7953716433563603 893:29.03497087901358 894:3.6788463602191537 897:0.7953716433563603 898:3.6788463602191537 899:0.7953716433563603 900:12.28403249717225 904:7.630628190257697 905:23.189766738444078 906:3.712742338276424 907:3.712742338276424 908:3.712742338276424 912:0.8221361753688818 913:12.436466318062633 914:3.747063493984441 917:17.66024281734049 918:3.747063493984441 921:3.747063493984441 923:0.8221361753688818 925:3.7818187329001316 927:0.8358384091384179 928:12.514004314367979 929:3.7818187329001316 930:111.06166993161004 932:3.7818187329001316 933:0.8497599378631197 935:0.8497599378631197 937:42.606187058024624 938:12.592448143934039 940:12.592448143934039 941:0.8497599378631197 942:0.8639054280870332 945:3.8526685092891473 946:0.8639054280870332 949:0.8782796967858629 950:0.8782796967858629 951:0.8782796967858629 953:18.064321851664022 955:3.888782321442577 957:0.8928877181365023 958:23.93014170831092 960:8.027760736186632 961:0.8928877181365023 962:0.9077346300887315 964:8.087302680231364 965:0.9077346300887315 967:3.962438368049083 969:3.962438368049083 971:4.000001847783937 972:4.000001847783937 973:24.188723204126568 974:0.9228257419845891 975:57.831548844467676 977:8.147593906584378 979:0.9228257419845891 982:8.147593906584378 986:0.9381665421509383 987:0.9381665421509383 990:4.038070394586324 993:18.48797014035401 994:4.076655555371388 997:8.270492933901027 998:0.9537627060287593 999:0.9537627060287593 1000:4.076655555371388 1003:37.20020405784693 1004:0.9696201049872945 1005:4.115769277084013 1006:8.333136594965778 1009:37.38483818251896 1010:8.333136594965778 1012:18.707702319872247 1016:8.396601315147489 1018:18.819654826498862 1019:18.819654826498862 1022:8.396601315147489 1023:4.155423926168791 1025:8.396601315147489 1026:18.819654826498862 1027:8.396601315147489 1028:8.396601315147489 1029:8.396601315147489 1030:18.819654826498862 1032:1.0021431256393958 1033:1.0021431256393958 1035:1.0021431256393958 1038:74.4793301656074 1039:4.236407689117602 1042:1.0188215532312168 1044:25.003806235400877 1047:25.145813798849883 1048:1.0357868478222507 1051:8.59212096262487 1054:1.0357868478222507 1056:19.164267635979147 1057:4.27776381693962 1059:1.0530460070460963 1068:13.798056154540433 1070:31.832103771976225 1071:1.0706062881713012 1072:8.72695076144286 1073:1.0706062881713012 1075:8.72695076144286 1076:1.0706062881713012 1077:1.0706062881713012 1078:8.72695076144286 1079:4.4054619115079525 1081:4.4054619115079525 1082:1.088475219772422 1085:1.088475219772422 1087:1.088475219772422 1091:19.52279175423894 1094:1.1066606167973194 1095:1.1066606167973194 1096:1.1066606167973194 1097:4.449289021513625 1100:1.1066606167973194 1102:8.936381626549105 1104:8.936381626549105 1105:4.493773740742143 1108:4.493773740742143 1110:1.1251705950051922 1114:8.936381626549105 1115:1.1440135861620957 1118:14.185300536694344 1120:4.53893326561213 1121:1.1440135861620957 1123:1.1440135861620957 1126:14.185300536694344 1128:14.185300536694344 1130:14.285578683535302 1131:61.72356050893776 1132:1.1631983548173637 1133:14.285578683535302 1135:20.024383814877698 1137:1.1827340161367703 1138:26.353745785684204 1139:4.631348971630674 1142:4.631348971630674 1143:20.154293998780258 1148:9.155050235516327 1149:9.155050235516327 1153:14.387318937046054 1154:1.2026300551783171 1162:1.2026300551783171 1164:33.108487245322074 1166:1.2228963465360025 1168:9.306337909663617 1170:54.94785566935893 1171:14.595348926871607 1172:1.2228963465360025 1173:4.726688059690013 1174:4.726688059690013 1175:14.595348926871607 1179:33.30152566402598 1180:26.84337428555974 1190:1.243543176386375 1191:9.383727055147807 1193:1.243543176386375 1196:1.264581265609386 1197:14.809734370066996 1198:14.809734370066996 1200:14.809734370066996 1201:14.809734370066996 1202:4.825115294519289 1203:20.693532973189917 1204:4.825115294519289 1206:9.542163882012119 1207:4.875542330345798 1210:14.91942605530598 1211:9.542163882012119 1212:4.875542330345798 1213:9.542163882012119 1214:14.91942605530598 1215:4.875542330345798 1217:27.182306379839357 1219:20.83352883287955 1220:1.2860217947084551 1224:14.91942605530598 1225:1.2860217947084551 1229:9.62328316679083 1230:1.3078764301456667 1233:1.3078764301456667 1234:1.3078764301456667 1237:1.3078764301456667 1238:1.3078764301456667 1239:4.926809775388295 1240:4.926809775388295 1241:1.3301573531578477 1242:4.978942538053498 1243:15.144056881181639 1250:1.3301573531578477 1251:1.3301573531578477 1254:4.978942538053498 1256:41.41288414445205 1257:34.31208183645527 1258:1.3301573531578477 1259:1.3301573531578477 1260:48.79887268563399 1262:1.3528772909202191 1263:1.3528772909202191 1265:9.789514645704765 1266:27.711010094193423 1267:9.789514645704765 1268:1.3528772909202191 1269:1.3528772909202191 1272:15.25910267942649 1275:9.789514645704765 1276:9.789514645704765 1277:5.031966650424605 1281:1.3528772909202191 1282:1.3528772909202191 1285:1.3760495486573594 1287:5.085909337463672 1288:1.3760495486573594 1289:9.874708589351243 1290:9.874708589351243 1292:5.085909337463672 1293:34.73924671317721 1294:5.085909337463672 1296:9.874708589351243 1297:1.3760495486573594 1298:15.376043972918376 1299:9.874708589351243 1301:34.95816637818324 1307:28.078018926344793 1308:1.3996880458975771 1315:1.4238073549533616 1316:1.4238073549533616 1317:65.75300694120244 1319:1.4238073549533616 1320:35.18080005066231 1322:5.196665750266317 1323:1.4238073549533616 1328:5.253540585473934 1330:1.448422742279996 1333:10.139134974007877 1338:10.139134974007877 1340:15.738853005765199 1342:1.448422742279996 1344:15.738853005765199 1348:1.448422742279996 1351:15.864003589496926 1352:10.230385644541922 1356:5.3114563946539715 1357:22.038642416470037 1358:10.230385644541922 1359:1.4735502125186273 1361:1.4735502125186273 1368:10.230385644541922 1369:5.3114563946539715 1372:1.4992065584158751 1375:15.991379162018381 1376:5.370447601816319 1379:15.991379162018381 1382:1.4992065584158751 1385:15.991379162018381 1387:1.4992065584158751 1391:5.430550368396705 1392:5.430550368396705 1394:22.366500384708363 1396:1.5254094116554149 1398:5.430550368396705 1400:1.5254094116554149 1401:10.417863983555034 1402:1.5254094116554149 1404:22.366500384708363 1407:1.5254094116554149 1408:16.12105588476239 1409:5.430550368396705 1410:1.5254094116554149 1413:1.552177301462339 1414:1.552177301462339 1415:1.552177301462339 1416:29.257677628530992 1417:1.552177301462339 1419:5.491802710171906 1424:1.552177301462339 1426:10.514205829564322 1429:1.552177301462339 1431:5.491802710171906 1435:1.5795297149121197 1439:51.81818113116136 1440:1.5795297149121197 1441:22.70648687518145 1444:1.5795297149121197 1447:1.5795297149121197 1448:1.5795297149121197 1451:16.38763761125852 1453:1.5795297149121197 1456:1.6074871654539804 1459:5.617918247244084 1467:5.617918247244084 1468:44.356676171013575 1470:1.6074871654539804 1477:5.682867972178352 1478:5.682867972178352 1479:5.682867972178352 1480:1.636071265274116 1485:1.636071265274116 1486:1.636071265274116 1487:5.682867972178352 1489:1.636071265274116 1490:10.8143920243259 1492:1.636071265274116 1493:37.11193306326852 1494:23.059494163018314 1495:1.636071265274116 1497:1.6653048061871885 1498:23.241186994507032 1499:1.6653048061871885 1509:1.6653048061871885 1510:1.6653048061871885 1513:5.749140651958315 1514:10.91840277739367 1517:10.91840277739367 1518:1.6952118459733496 1519:5.816785764940185 1523:5.816785764940185 1525:45.269466320399985 1526:1.6952118459733496 1529:1.6952118459733496 1531:1.6952118459733496 1532:5.816785764940185 1534:16.952244770371557 1535:1.6952118459733496 1536:16.952244770371557 1537:5.816785764940185 1541:11.132799821758589 1545:1.7258178045855377 1550:17.10053545963729 1554:1.7258178045855377 1555:5.885855617848026 1557:1.757149569200411 1559:17.25190720556352 1560:5.956405566684146 1562:1.757149569200411 1563:17.25190720556352 1567:23.808668084246936 1568:23.808668084246936 1572:5.956405566684146 1573:1.757149569200411 1574:23.808668084246936 1576:17.25190720556352 1578:1.757149569200411 1579:1.757149569200411 1580:1.757149569200411 1582:5.956405566684146 1583:1.7892356085512717 1584:6.028494258121262 1585:1.7892356085512717 1586:6.028494258121262 1592:62.62974646323098 1593:6.028494258121262 1594:1.7892356085512717 1595:6.028494258121262 1599:1.7892356085512717 1606:1.7892356085512717 1607:1.7892356085512717 1608:6.102183895100953 1609:11.47161956202011 1610:11.47161956202011 1614:1.822106100472465 1615:1.822106100472465 1616:1.822106100472465 1620:11.47161956202011 1622:1.822106100472465 1623:1.822106100472465 1630:17.564400398473477 1632:1.8557930703790502 1633:6.177540530922875 1637:6.177540530922875 1641:1.8557930703790502 1642:1.8557930703790502 1643:17.725795092746324 1644:1.8557930703790502 1645:1.8557930703790502 1646:6.177540530922875 1651:1.8557930703790502 1655:11.589532585429236 1658:1.8557930703790502 1659:1.8557930703790502 1662:1.8557930703790502 1663:24.413042117823398 1665:1.8557930703790502 1666:6.177540530922875 1668:6.177540530922875 1673:1.8903305458424855 1675:17.89081871471173 1678:17.89081871471173 1680:11.710108119382719 1685:31.806649799223692 1686:1.8903305458424855 1687:1.8903305458424855 1690:6.254634393994186 1692:11.710108119382719 1695:18.0596310995015 1701:18.0596310995015 1702:1.925754727698054 1714:1.925754727698054 1715:1.925754727698054 1716:1.925754727698054 1717:18.0596310995015 1722:6.333540246749982 1723:1.925754727698054 1725:1.925754727698054 1728:24.838852374795188 1730:1.9621041777607415 1731:48.009216220689936 1736:32.33878215386318 1745:6.414337784756165 1746:1.9621041777607415 1747:1.9621041777607415 1751:1.9621041777607415 1752:6.414337784756165 1753:6.414337784756165 1755:6.414337784756165 1759:6.497112080814568 1773:12.089008144316185 1774:12.089008144316185 1776:1.999420029677021 1779:1.999420029677021 1782:12.089008144316185 1789:1.999420029677021 1793:12.089008144316185 1794:1.999420029677021 1800:2.037746222592326 1801:6.581954079707509 1802:6.581954079707509 1805:176.31611749503963 1808:12.221473676044601 1816:2.037746222592326 1817:6.581954079707509 1818:6.668961152116801 1820:18.77636494128558 1822:6.668961152116801 1823:12.357266058576101 1824:12.357266058576101 1831:2.0771297621484206 1834:18.77636494128558 1835:6.668961152116801 1836:2.0771297621484206 1837:2.0771297621484206 1839:2.0771297621484206 1840:2.0771297621484206 1842:2.0771297621484206 1843:2.0771297621484206 1844:2.0771297621484206 1851:2.0771297621484206 1855:2.0771297621484206 1857:2.0771297621484206 1858:12.357266058576101 1859:12.357266058576101 1863:2.0771297621484206 1866:2.1176210132824647 1867:18.966934353846383 1869:6.758237713287308 1870:49.5874147749507 1872:2.1176210132824647 1873:2.1176210132824647 1874:2.1176210132824647 1879:2.1176210132824647 1882:18.966934353846383 1886:12.496547814072128 1897:12.496547814072128 1898:6.758237713287308 1902:2.1176210132824647 1906:12.63949367893555 1908:2.1592740266182164 1923:2.1592740266182164 1924:6.849895921067674 1926:2.1592740266182164 1928:6.849895921067674 1929:12.63949367893555 1931:6.849895921067674 1937:2.2021469089587433 1939:2.2021469089587433 1940:6.944056460407926 1941:2.2021469089587433 1946:2.2021469089587433 1949:2.2021469089587433 1958:2.2021469089587433 1959:2.2021469089587433 1963:6.944056460407926 1970:2.2463022387595117 1975:2.2463022387595117 1976:2.2463022387595117 1980:7.0408494303588975 1986:2.2463022387595117 1991:7.0408494303588975 1995:7.0408494303588975 1999:2.2463022387595117 # forme
1:76.42994287987234 2:100.92591889627403 3:88.54033479254095 4:331.5441545629645 5:69.71905439518675 6:227.17594717440974 7:11.447509538524939 8:14.703059257677047 10:64.11712752326316 11:744.2836508606656 12:43.67500001790759 13:31.780285842400133 14:2.288463005142167 15:1.2847516473769864 16:29.652864865146658 17:156.22365200389265 18:111.03343412084716 19:2.780147990954957 20:0.16751832709226863 21:92.19384011863153 22:82.82586895864347 23:39.66806212273178 24:30.468867918606122 25:41.099830985471634 26:70.40954688143238 27:14.103967880944259 28:5.100203255124687 29:17.223034420729533 30:14.657864284508712 31:18.377837465558756 32:21.6603925731311 33:91.0597171573889 34:5.915132483647147 35:21.815417114795995 36:19.037498408915674 37:40.23995646582857 38:0.4548567378052983 39:75.64476139260239 40:4.6025657218659 41:1.435190930280548 42:23.847449480561963 43:0.7104597950438243 44:7.484537882854088 45:5.4493003988021735 46:7.7549324440442815 47:30.111087897125252 48:38.06438441152134 49:0.9889925055386031 50:0.049683443488347544 51:17.056270903233894 52:0.9499600032872412 53:296.95533469912203 54:2.4363862966814613 55:24.162232100681468 56:17.52916788105094 57:2.5112075647759213 58:17.717502514292573 59:107.4787946345154 60:9.048130239457961 61:28.42947664426167 62:14.926211197460923 63:0.013365420063575845 64:49.454891540350836 65:179.00522837534052 66:25.273344748653066 67:29.297001256559565 68:50.10898128451217 69:1.3332922807431795 70:25.766166022603837 71:41.71716403384957 72:0.336541680815226 73:12.597680811168432 74:3.0212616116525837 75:42.665843870719264 76:3.070818359817621 77:56.669103649867765 78:30.817051988128892 79:5.218633675706352 80:30.983811255595263 81:13.305646220619584 82:10.386541548887287 83:13.354522645153894 84:48.25456154434347 85:10.51304725188612 86:35.569021716222245 87:67.86018827801517 88:31.75127503750762 89:0.5181557050089712 90:5.602994492629652 91:8.092676182077618 92:5.632558436757385 93:28.162311577562907 94:5.662278722835093 95:28.202919035111478 96:17.278250087509747 97:3.538817511832198 98:8.203951955606197 99:59.73435117134399 100:0.6117835001905486 101:24.97637106421778 102:28.906781059477378 103:51.17351984499218 104:18.16734349940242 105:115.13073045433266 107:11.83334055382193 109:0.7260019809887234 110:2.1400901936769463 111:4.057995081883399 112:30.215167448294437 113:38.86204215561498 114:0.04546138625705232 115:0.3403846589308591 116:6.615179132742666 117:6.667903013814543 118:15.745389721223859 119:4.32324840647041 120:68.76876330703158 121:4.36445489958499 122:0.3017021561528366 123:27.175883313279375 125:40.01498319034863 126:12.700200579275053 127:7.0311623780723975 128:0.08888852058402152 129:45.370478566757335 130:81.05292902138798 131:13.05244991852559 132:13.080055208000502 133:27.883569284742933 134:20.140773232571046 135:24.086811051383346 136:140.64610209653483 137:0.10650182694190692 138:7.3569542776771275 139:20.548546868672684 140:2.74403450846834 141:51.553919835083555 142:4.96817053289851 143:4.999685802465728 144:0.19843527652516482 146:10.686034098305608 147:5.12781733485925 148:1.1878876371794074 149:0.16135293897876066 150:57.5842905954632 151:52.629392066209455 152:7.803858252158338 153:1.201886196129446 154:38.3043548834973 155:7.824891584187446 156:7.86715321712545 157:7.888382126160802 158:1.2302692541111777 159:3.032365946933011 160:68.95972717776337 161:0.15621837056255936 162:26.056952904713622 163:18.17249263037857 164:0.21606392150348797 165:0.218918985750332 166:26.338270149564227 167:0.22179760039669566 168:30.601715224784087 169:11.39949526352716 170:35.326672084334945 171:11.538130893378636 172:8.533964338221484 173:5.730203973158337 174:11.707350124374118 175:0.26141610346512595 176:76.92638801048955 178:8.699006242550361 179:191.91410749197252 180:8.722894418616328 182:8.843526757627892 183:3.511494177016927 184:84.2150246213966 185:32.182019212119336 186:46.41480295347703 187:0.07773696246689876 188:1.6326173122840517 189:19.64774575111707 190:12.448096374625973 191:6.267168745316826 192:1.7154276049711983 193:32.9945186615558 194:28.557685292839363 196:3.8002809737761005 197:6.410014876350352 198:12.729864588393431 199:24.44465437074253 200:12.793636837468277 201:149.81291646416958 202:1.801797483649492 203:76.22140382056956 204:4.096741448223446 205:4.129299041297343 206:34.34460937646867 207:0.02655183842336 208:4.211875946384411 209:17.287539310896953 210:0.023618381613972315 211:120.97907112029542 214:89.96721667274421 215:7.089295017976173 216:7.1125729682817775 217:7.135941907539366 218:2.1291639949674326 219:0.5508526992694291 220:30.856456549595038 221:40.57351053800278 223:2.1866936347130235 224:45.975031180478034 225:10.617865055678543 226:31.166030690550457 227:18.08324107425812 228:14.277647820546257 229:14.314970332730187 230:2.281722281191802 232:10.835383170583157 233:46.554458052002985 234:4.68905735509161 236:4.7078143257063045 237:10.930427171298643 238:4.726653468451548 239:2.3554989259921295 240:0.0033541186494736148 242:0.0019969619171889314 243:4.860873408342516 244:32.260480599110835 245:27.6919240120269 246:23.198511611428383 247:7.908740570761474 248:23.35920402661137 249:4.959330573875287 250:11.355559729002225 251:19.2656830576947 252:95.19863062239507 253:53.72773126452228 254:15.2958980202503 255:65.24093226718826 256:2.604337782303311 257:11.628486996600914 258:0.7956412879357575 259:15.503911614772214 260:15.503911614772214 261:8.263542165214705 262:0.8026624394339948 263:24.07733163373147 264:28.810637457740214 265:78.2250595853749 266:0.8312325462336405 267:11.910613140785609 268:72.43516300280686 269:2.759856009593549 270:0.8531795290347908 271:0.8755823338140114 272:2.803841737241582 273:12.128562549113148 275:2.8485286369198577 276:0.0038393022600852976 277:2.8635827356492665 279:0.9296843773566 281:56.38380970958958 282:20.627824299518437 283:0.006976188427310215 285:2.9712405170464904 287:5.715768367569502 288:16.61114133429854 290:51.461412789578546 291:1.0031857720107515 292:9.068600726932424 293:46.02284110858113 294:0.011901014776989767 295:1.028719334758811 296:0.014445790630744073 297:9.164352140001848 299:5.907193168333873 300:1.0460390365887244 301:12.97861436866317 302:5.956251397393242 303:63.940907157935875 304:13.060168869605045 305:0.02034948406219517 306:13.101231096476589 307:3.2161693372297435 308:46.893821285277205 309:9.42646643063069 310:123.32194547370474 311:9.493588989154457 312:6.131913463071667 313:1.1270307928660905 314:9.493588989154457 315:31.45677908727445 316:13.35169152762355 317:3.3376271532526514 318:42.08449490652199 319:17.639485547452782 320:17.639485547452782 321:3.3911698902920646 322:3.409222077742613 323:6.314003099585911 324:22.21594399284128 325:17.794699156274923 326:1.2034357436634497 328:17.846930745820615 329:6.394102278777979 330:139.97234036496826 331:9.839297222694254 332:22.39839229070314 334:17.9521470924179 335:54.28303780164366 336:0.04339593925876385 337:6.502900946917408 340:18.111886910870705 341:6.5304658843647 342:27.58347147685662 343:14.010419254288117 344:1.2947209398130288 345:18.273978419577524 346:10.165690715275545 347:3.653666770728897 348:0.05583357475520024 349:6.6705460796180285 350:1.3264758098045286 351:0.057760922502024484 352:33.037945029487595 353:1.3372137439387661 354:10.277907436755537 355:14.241122827435124 356:1.3480292921130952 357:6.7276555273111045 358:0.06173184569486643 359:10.315707523887504 360:10.353707814900966 361:1.3809485509240205 362:14.382398657382591 363:55.82368428005497 364:18.77499751787623 365:205.73711169324943 366:129.40907916055343 367:0.07235343278733904 369:33.62800911390868 370:81.41412370992582 371:6.9325920286881635 374:33.88725001948463 375:33.88725001948463 376:6.992637772334096 377:3.896671084420888 378:7.022917060291326 379:1.4723265500307479 380:1.4841299232152763 381:34.15046084229139 382:28.937382788172084 383:3.9602515021792404 384:69.62006444606715 385:24.166556465791256 386:1.5200673355835683 388:7.208284797067545 389:4.0250278154270775 390:1.5444733895892173 391:11.032192406656938 392:11.032192406656938 393:0.10490377748343643 394:11.116307605673107 395:35.05800777154574 396:7.4002485877918405 397:1.607106524270029 398:4.203878491620928 399:7.465769721823043 400:7.465769721823043 402:29.996031268410224 403:11.28745537682833 404:1.6589376942538936 405:15.543804234257795 406:4.2500404272674475 407:15.543804234257795 408:35.43476739940596 409:15.543804234257795 410:4.27334676788701 411:1.6721429963404022 414:30.251059876509576 415:15.651951913721287 416:15.706492819859418 417:4.3204178100770685 418:0.13523966873333 419:15.761349372135275 421:25.261606074691347 422:11.50706428315685 424:11.55176850757196 425:0.14190598341569421 426:7.73593797357837 429:11.596739843545773 430:79.04763667377836 431:136.40070026327388 432:15.927845795775628 433:30.685696291057063 434:7.770652854361881 435:20.627335274664183 436:7.805584760882945 439:0.15587076394572383 440:25.725914639332938 442:47.956527169970435 443:4.490146689603734 444:1.7956616855646468 445:42.088006131314216 446:7.947528769170615 447:25.88429529154266 448:4.5401187066876 449:4.5401187066876 450:16.211967622833505 451:1.8243001456619734 452:8.056380902124852 453:4.6163613851440655 454:1.8681096456690884 455:8.056380902124852 456:8.056380902124852 457:4.6163613851440655 458:1.8829448760194607 459:108.99607739759465 460:1.8978982445376367 461:0.18645564302616432 464:1.9129710460990188 465:8.167360092132364 466:37.23863575649645 467:16.624422362365074 469:16.624422362365074 470:4.720495308718764 471:0.19888766266287106 473:1.9434802350289375 474:12.305365820209193 475:8.280537456327943 476:4.773659260445085 478:43.357989435569564 479:8.280537456327943 480:4.773659260445085 481:4.800522658430536 482:37.66594141723725 483:197.3789760113501 484:0.21187211364334996 485:0.21187211364334996 486:16.868264763666023 487:55.81590875259172 488:8.395987739606184 489:0.22542783471977015 490:2.038015718632938 491:12.556891930686186 492:8.513789564834378 494:4.937740105497145 495:2.070568684517883 496:22.128139197906922 498:2.0870471887822437 499:0.24442517685069085 500:8.674660320786098 501:57.15654460348965 504:17.440299097592895 507:0.25939275992917327 508:0.25939275992917327 509:50.98658921950366 510:22.51569257255438 511:0.2645233798648625 512:51.12841927490295 513:0.2645233798648625 514:0.26972613137075785 515:5.167903698403104 516:8.882154604519835 517:0.27500188896380445 518:27.94362704229505 519:5.197644639924742 520:17.705646878292047 521:22.754462749247427 522:8.924542428052522 526:2.2417090498846965 527:99.63243840282507 528:2.259631660358022 529:9.010236482950038 530:0.291276185724898 531:5.3188809458535715 532:2.277708580281358 533:0.2968530387191634 534:0.2968530387191634 536:0.2968530387191634 537:9.097180772505952 538:2.2959417445360844 539:2.2959417445360844 541:18.047669400892325 543:0.31405328296366514 544:2.3328847319320674 545:2.3328847319320674 546:0.31405328296366514 547:86.31949199805813 548:86.54108292039244 549:34.34337339795701 551:13.535789228345605 552:28.704501270976582 554:5.507874122907357 555:0.3319791585953966 556:0.3319791585953966 557:2.389521584037001 558:2.4087349729942686 559:5.540245487009007 560:40.59798186331729 561:29.00087964405243 563:2.4087349729942686 565:29.00087964405243 566:23.673294887413185 567:2.4281192329424304 568:0.34434685841599827 569:29.202007963011436 570:0.3506591297635071 571:94.96598991752391 572:0.3506591297635071 573:18.620578012441943 574:0.35705852688533235 576:0.3635462114746169 577:9.599210453745092 579:47.45049167981563 580:9.646975746884653 581:2.527684155197616 582:5.740013963869384 585:5.774265640682047 587:5.774265640682047 588:0.390403895910906 589:2.568788763369812 590:9.743637638639376 591:19.072792549049435 592:2.5896251418538037 594:2.5896251418538037 595:2.5896251418538037 597:5.843623248169097 598:9.792544739181745 599:2.5896251418538037 600:2.5896251418538037 601:9.792544739181745 602:5.843623248169097 604:9.792544739181745 605:5.878737135887892 606:104.53090427767403 607:5.878737135887892 609:2.610654420804174 610:14.389905236189147 611:0.4115347324020675 612:0.41877349166257377 613:9.94163601931572 614:2.6533025688228324 615:2.6533025688228324 616:5.949855606735394 617:19.385908658151983 618:36.2296075432768 620:14.519600361230783 622:14.58522642385174 625:0.43355207150587255 626:0.43355207150587255 627:42.476388900215845 628:36.481700740732315 629:30.584404298824087 630:10.09440223164024 631:2.7187911398927826 632:6.058824297610886 633:10.146168780782077 634:36.60923421542911 635:25.05115825182998 636:0.4487417348986888 637:6.095775911080837 638:83.93452999082513 639:2.7634954861672276 641:19.791359194536753 642:2.7634954861672276 643:6.133049579857849 645:0.4643545309642452 649:0.472323515065588 651:10.357626218255717 652:6.246851175644241 653:6.246851175644241 655:10.41162166595302 656:115.55560456080252 657:0.4885947863271642 658:0.4969004364174755 659:2.879098563448186 660:0.4969004364174755 661:63.62562065220266 662:0.4969004364174755 663:15.129958835887477 664:10.466083394575524 668:10.521018607507 669:31.507343168793 671:6.403397540265992 673:0.5138604636848514 674:2.9269473601224445 675:6.403397540265992 676:2.9269473601224445 677:0.5225184412440161 678:6.443428841737994 679:2.951230482016558 680:0.5312975320033801 682:2.975757752270503 683:0.5312975320033801 685:3.0005330315728935 686:0.5401996432367642 687:3.0005330315728935 688:6.524604715335476 689:26.17066791185775 690:50.96326446176973 691:20.744104836694156 692:0.5492267283542059 693:10.803061128543185 694:0.5583807869284907 695:51.31497949279081 698:10.8609983183922 700:26.4945034786727 701:20.92717784014354 702:26.4945034786727 703:3.0763869314176193 704:6.649241746561402 705:38.50836616823773 706:3.0763869314176193 707:3.0763869314176193 708:3.0763869314176193 711:15.788751119605493 712:0.5770780679670723 713:32.49395898997017 715:0.5770780679670723 716:6.691578658023808 717:6.734322072574684 718:0.5866255383722075 722:3.12827131329778 723:6.734322072574684 724:26.715193142762637 729:0.5963084818616132 730:6.777478766900109 731:6.777478766900109 732:6.777478766900109 733:0.5963084818616132 734:3.1812486822146075 735:6.821055688230464 736:3.1812486822146075 738:32.88211097311247 739:119.94584169987012 740:21.303277758650385 742:3.1812486822146075 743:11.2200415318263 745:0.6160898774402435 746:11.2200415318263 748:3.208158743955459 749:0.6160898774402435 751:45.88546756817201 752:11.28187197095654 755:11.344297124659768 758:11.344297124659768 760:6.954379974712026 761:0.6364410152990004 765:0.6468363648687805 767:138.1189241411796 768:53.17062170155508 770:7.045499570543067 771:0.657381630493968 772:7.045499570543067 774:46.40343876911343 776:3.34711900880981 777:0.6680794426389025 779:27.63929240374884 781:21.995849124829103 782:0.6789325018105523 783:0.6789325018105523 784:16.586766399865187 786:33.971171100712674 787:7.185694131197721 788:16.670845414729545 791:3.43421275853914 792:3.43421275853914 794:22.202401657058576 795:11.7319387809785 796:3.4638973631834986 798:22.30721295873568 799:0.7124512636088693 801:0.7124512636088693 802:7.2816003705560535 803:16.841522305145226 806:3.4939186676155125 808:0.7239537996671899 809:28.253551628332982 810:0.7239537996671899 811:0.7239537996671899 813:28.253551628332982 814:0.7356262227984964 815:22.520002411636124 816:0.7356262227984964 817:3.524282937062461 818:124.49859837712226 819:0.7356262227984964 820:3.524282937062461 821:3.524282937062461 822:0.7356262227984964 823:40.98764830662672 824:0.7356262227984964 825:61.68715433028678 827:0.7474717090815509 831:3.5860663209626655 832:12.073406837203041 833:0.7594935244869558 836:12.073406837203041 837:0.7716950277830894 838:7.530458628503269 839:0.7716950277830894 841:3.6174988753021124 843:28.767502453380086 845:552.6398407741457 846:22.847410967910495 848:34.9959423116943 850:22.95882648118198 851:7.581869184684746 852:35.148385235171766 853:0.7840796750423508 854:7.581869184684746 856:7.581869184684746 858:0.7966510229143667 860:3.6814807793734534 862:0.7966510229143667 863:0.7966510229143667 865:0.7966510229143667 866:17.56023352798212 867:3.7140447782737507 868:7.686415282126606 871:0.8094127327596349 875:0.8223685744859651 876:7.739573791823382 877:0.8223685744859651 878:0.8223685744859651 880:0.8223685744859651 884:7.739573791823382 885:3.747000938743539 886:0.8223685744859651 888:3.7803571447168913 893:42.56465442578322 896:7.847721783295094 898:7.847721783295094 899:7.847721783295094 900:7.847721783295094 901:0.8488783037475105 907:0.8624403153685658 912:0.8762127169876054 913:3.882908536130735 915:0.8762127169876054 917:3.882908536130735 918:7.958395500673199 921:0.8762127169876054 928:30.006352140337203 933:24.01755301419013 934:12.892549936884565 935:0.9044063629263739 940:8.071701893698451 941:3.9534321704475506 942:0.9188367958804567 943:18.34383978254812 944:3.9893683796624946 945:72.75511500993407 946:3.9893683796624946 947:3.9893683796624946 948:8.129377646882201 954:24.267702236726976 955:13.05280401029258 957:13.134370458618333 960:8.246848932348396 961:18.55120621721337 963:4.099993071989724 964:0.9635208296154095 969:4.099993071989724 970:8.306675822138493 972:8.367251994938432 973:4.137841497321273 976:44.3060463631347 977:13.300490265662539 978:13.300490265662539 979:18.763571345105206 981:73.94667822334088 982:13.300490265662539 985:8.428594485377149 986:0.9945226324995811 988:4.176194990636826 989:0.9945226324995811 990:0.9945226324995811 991:8.428594485377149 992:8.428594485377149 993:0.9945226324995811 997:51.85659435593217 999:18.98116654194771 1000:13.470745450834942 1001:4.215065098127816 1002:4.215065098127816 1003:1.0104037428487982 1005:1.0265460884726292 1006:13.55748413168468 1007:1.0265460884726292 1008:1.0265460884726292 1009:4.254463767357131 1010:8.55364952568425 1014:1.0265460884726292 1017:25.191794939701133 1018:4.294403364567584 1019:13.645330754655912 1020:25.191794939701133 1022:25.191794939701133 1023:19.204239633498585 1024:8.617399194638265 1025:1.0429557457703535 1026:4.294403364567584 1027:8.617399194638265 1029:4.294403364567584 1030:4.294403364567584 1031:4.334896695449487 1032:31.704480640315367 1033:8.681989479457247 1034:4.334896695449487 1035:13.73431187321763 1037:13.73431187321763 1038:13.73431187321763 1039:4.375957025787362 1040:8.747440643555839 1041:1.0766023811724466 1043:1.0766023811724466 1045:1.0766023811724466 1046:13.915788693259705 1048:1.0938526252650103 1049:4.4175981035556084 1050:1.0938526252650103 1051:1.0938526252650103 1052:4.4175981035556084 1053:1.0938526252650103 1054:1.0938526252650103 1055:1.0938526252650103 1057:19.54970729660116 1062:1.1113967344981794 1064:19.667902843800782 1065:1.1113967344981794 1066:8.881010408682373 1067:25.903488333502242 1068:8.949173393985358 1069:14.102147225783447 1070:8.949173393985358 1071:14.102147225783447 1073:1.1292419661255968 1074:25.903488333502242 1075:4.5026800517164824 1076:8.949173393985358 1080:1.147395848946966 1082:32.55720000657952 1083:4.546151051690019 1085:39.37817822064714 1086:4.546151051690019 1087:1.147395848946966 1089:9.018286107461236 1090:1.147395848946966 1095:20.032157054125296 1096:26.201658380714715 1097:20.032157054125296 1098:20.032157054125296 1100:61.70551117114051 1101:20.156938538014508 1102:4.635032786258904 1103:14.391391667852828 1104:32.914654967474014 1105:9.159459117920433 1106:1.1846611284290491 1107:26.35383796716828 1111:4.635032786258904 1112:4.635032786258904 1115:1.2037890724138929 1116:1.2037890724138929 1117:1.2037890724138929 1118:14.490531423582741 1119:86.53854041642059 1120:1.2037890724138929 1121:4.680477264604317 1123:103.59777206103661 1124:4.680477264604317 1126:1.2037890724138929 1127:1.2037890724138929 1128:9.231571038561038 1130:1.223258794608127 1136:1.223258794608127 1137:1.243079410276549 1138:1.243079410276549 1141:1.243079410276549 1142:1.243079410276549 1143:1.243079410276549 1145:4.77346287980149 1146:4.77346287980149 1149:1.243079410276549 1150:1.243079410276549 1152:9.378982591379897 1154:4.8210419762264305 1163:1.2632604040657496 1166:1.2838116508827069 1169:27.14799181226434 1170:1.2838116508827069 1172:9.530840178220156 1176:1.2838116508827069 1181:1.3047434366950068 1183:9.608514280849588 1185:9.608514280849588 1187:4.918473596166887 1188:9.608514280849588 1189:1.3047434366950068 1190:15.008380249073136 1191:4.918473596166887 1192:9.608514280849588 1194:27.313917072870282 1195:1.326066482693185 1200:4.968369027908162 1201:15.116674998595995 1204:9.687396220160522 1205:21.082392102311907 1206:5.019081021660926 1207:15.226651642738513 1210:5.019081021660926 1211:5.019081021660926 1215:9.767521024146317 1216:106.99020911483865 1218:21.222672921655416 1222:1.3477919689624374 1223:9.767521024146317 1224:9.767521024146317 1225:27.653419087045144 1229:9.848925267891962 1230:1.369931562282137 1231:15.338360061705874 1234:1.369931562282137 1236:5.070633425231545 1237:1.369931562282137 1239:5.070633425231545 1240:1.369931562282137 1241:1.392497443784366 1243:9.931647164725495 1245:15.451852388551151 1247:15.451852388551151 1250:42.04865461017763 1251:5.12305114692708 1252:5.12305114692708 1253:9.931647164725495 1258:9.931647164725495 1259:1.392497443784366 1260:1.392497443784366 1262:10.01572666676506 1267:5.176360218936788 1268:21.656973464233978 1269:15.567183147727748 1270:28.18297768583813 1272:1.41550234053643 1273:10.01572666676506 1276:10.01572666676506 1277:1.41550234053643 1278:49.79612316448154 1279:1.41550234053643 1281:1.41550234053643 1283:1.4389595578713636 1286:1.4389595578713636 1291:1.4389595578713636 1293:1.4389595578713636 1296:5.230587866218273 1297:15.684409402653477 1298:1.4389595578713636 1301:1.462883015312369 1304:5.285762580826613 1305:1.462883015312369 1306:15.803590916263365 1308:5.285762580826613 1311:1.4872872853857124 1312:1.4872872853857124 1315:5.341914201323797 1317:1.4872872853857124 1318:15.924790324825572 1319:1.4872872853857124 1321:15.924790324825572 1322:15.924790324825572 1323:10.27653870532643 1329:1.5121876340207734 1331:16.048073323749396 1332:5.399073998593474 1334:1.5121876340207734 1336:1.5121876340207734 1339:1.5121876340207734 1342:22.27014620404957 1343:35.962398202759516 1347:43.31779445153531 1348:5.399073998593474 1349:1.5121876340207734 1350:1.5376000663842393 1351:1.5376000663842393 1352:1.5376000663842393 1354:1.5376000663842393 1355:5.45727477044162 1356:1.5376000663842393 1357:1.5376000663842393 1358:75.79532772022148 1359:1.5376000663842393 1361:1.5376000663842393 1362:1.5376000663842393 1363:1.5376000663842393 1364:10.458022476116904 1366:5.45727477044162 1367:1.5376000663842393 1368:1.5376000663842393 1375:16.301169408322117 1376:1.5635413750132081 1378:1.5635413750132081 1379:1.5635413750132081 1381:5.51655094108666 1382:1.5635413750132081 1386:10.551198560309167 1387:1.5635413750132081 1388:5.51655094108666 1390:1.5900291916916127 1391:1.5900291916916127 1394:16.43113109613365 1395:1.5900291916916127 1396:1.5900291916916127 1397:10.646070743365238 1400:10.646070743365238 1402:1.5900291916916127 1405:10.646070743365238 1407:5.576938671437268 1410:10.646070743365238 1413:5.638475977803322 1419:44.41552713888743 1420:16.56347407681807 1422:10.742697554504632 1424:1.6170820453345354 1426:16.56347407681807 1427:10.742697554504632 1430:16.56347407681807 1435:1.644719423334931 1436:10.841140606859566 1437:5.701202860595345 1438:1.644719423334931 1439:1.644719423334931 1440:1.644719423334931 1443:5.701202860595345 1447:1.644719423334931 1449:23.099050527298875 1451:16.698282754584724 1452:23.099050527298875 1456:16.835646104979336 1459:1.6729618389284613 1460:44.99558126626347 1461:44.99558126626347 1462:1.6729618389284613 1464:10.941464817466732 1469:44.99558126626347 1470:5.76516144576681 1473:16.975658009519076 1477:1.7018309046105888 1480:1.7018309046105888 1482:23.452627750703126 1483:1.7018309046105888 1484:11.043738648407968 1485:1.7018309046105888 1488:5.830396136902524 1490:1.7018309046105888 1491:1.7018309046105888 1492:37.66905408313202 1493:1.7018309046105888 1494:1.7018309046105888 1495:16.975658009519076 1497:1.7313494116842785 1498:11.148034368921438 1500:11.148034368921438 1501:1.7313494116842785 1506:17.118417624943152 1513:37.93185368174558 1518:11.254428344133348 1521:11.254428344133348 1523:1.761541418439914 1527:5.964883864088533 1528:5.964883864088533 1529:5.964883864088533 1532:5.964883864088533 1533:1.761541418439914 1535:11.254428344133348 1538:17.41260544366126 1539:11.363001350217754 1542:17.41260544366126 1543:38.47357816587058 1544:11.363001350217754 1545:6.034238685219923 1546:1.7924323446306292 1550:1.7924323446306292 1553:17.41260544366126 1555:62.59391726225513 1556:11.473838920291984 1557:1.8240490773271296 1560:11.473838920291984 1563:24.202941550551976 1568:6.105073602783907 1569:6.105073602783907 1570:63.00970404449375 1571:1.8240490773271296 1577:1.8240490773271296 1578:17.564262159507024 1579:1.8240490773271296 1580:6.105073602783907 1581:11.473838920291984 1585:1.8564200854686197 1586:1.8564200854686197 1588:1.8564200854686197 1589:24.400360411630757 1590:1.8564200854686197 1591:46.880948454444415 1595:1.8564200854686197 1598:1.8564200854686197 1603:1.8564200854686197 1604:1.8564200854686197 1607:1.8564200854686197 1609:6.251421870366435 1611:1.8895755465766697 1612:1.8895755465766697 1613:1.8895755465766697 1614:6.251421870366435 1615:6.251421870366435 1616:1.8895755465766697 1620:1.8895755465766697 1621:6.251421870366435 1625:17.877325294276833 1629:24.60204274490722 1631:6.327063476943309 1636:1.923547486378094 1637:1.923547486378094 1639:32.02674893965368 1640:6.327063476943309 1641:1.923547486378094 1643:1.923547486378094 1647:32.02674893965368 1651:6.327063476943309 1654:11.820873994810569 1657:1.923547486378094 1658:1.923547486378094 1659:1.923547486378094 1662:6.327063476943309 1666:1.923547486378094 1667:6.327063476943309 1668:6.327063476943309 1670:1.958369932665703 1671:6.404442311058316 1683:1.958369932665703 1685:1.958369932665703 1688:1.958369932665703 1689:6.404442311058316 1693:1.958369932665703 1696:6.483633135574836 1699:6.483633135574836 1701:1.994079085527006 1702:1.994079085527006 1706:6.483633135574836 1707:6.483633135574836 1708:1.994079085527006 1710:6.483633135574836 1711:25.234550703005265 1713:1.994079085527006 1724:18.373410912327476 1725:25.234550703005265 1727:1.994079085527006 1729:1.994079085527006 1733:2.030713507407876 1737:6.564715645944104 1741:2.030713507407876 1742:6.564715645944104 1743:25.45523099807602 1744:6.564715645944104 1746:2.030713507407876 1748:12.191914368686641 1752:2.030713507407876 1753:12.191914368686641 1759:6.6477749149716985 1764:18.72366628325435 1766:6.6477749149716985 1771:18.72366628325435 1772:40.89165806266228 1773:2.0683143317475086 1777:2.0683143317475086 1784:2.0683143317475086 1786:2.0683143317475086 1787:6.6477749149716985 1790:25.681214918006773 1794:6.6477749149716985 1798:6.732901887543188 1800:2.1069254974906144 1802:2.1069254974906144 1803:2.1069254974906144 1804:6.732901887543188 1807:6.732901887543188 1808:6.732901887543188 1809:6.732901887543188 1816:18.905202099954373 1819:6.820193934134141 1822:6.820193934134141 1824:2.146594010788248 1825:6.820193934134141 1827:2.146594010788248 1830:6.820193934134141 1833:58.3785164962208 1838:2.146594010788248 1840:2.146594010788248 1841:2.146594010788248 1843:6.820193934134141 1845:33.665559723972756 1846:33.665559723972756 1854:2.146594010788248 1856:33.665559723972756 1857:6.820193934134141 1858:6.820193934134141 1862:6.820193934134141 1863:6.820193934134141 1864:12.72988403876444 1866:2.187370236063715 1867:26.393618168828475 1869:12.72988403876444 1872:2.187370236063715 1874:2.187370236063715 1876:2.187370236063715 1879:2.187370236063715 1884:2.187370236063715 1889:41.924308184501065 1891:41.924308184501065 1894:19.282139040807248 1895:2.187370236063715 1901:2.187370236063715 1902:26.393618168828475 1906:2.2293082243502367 1913:2.2293082243502367 1914:12.87311487946383 1916:7.001698653369063 1918:12.87311487946383 1923:2.2293082243502367 1930:2.2293082243502367 1931:19.478007522364194 1934:2.272466082150277 1936:2.272466082150277 1937:7.0961441687094595 1938:7.0961441687094595 1942:2.272466082150277 1947:51.08537330210629 1950:68.85412057748431 1953:26.900253738425466 1954:19.67915130076355 1958:2.272466082150277 1961:2.272466082150277 1965:2.272466082150277 1970:2.3169063878063825 1971:2.3169063878063825 1972:2.3169063878063825 1975:2.3169063878063825 1976:2.3169063878063825 1978:2.3169063878063825 1983:2.3169063878063825 1984:2.3169063878063825 1987:51.53118266350011 1988:13.171336604327418 1990:7.193222115161085 1997:2.3169063878063825 1999:13.171336604327418 # permettre
1:269.2346878370443 2:352.56263913817384 3:148.22060438991045 4:29.134456811729404 5:74.59204619912582 6:42.5076560798616 7:147.3437805424791 8:13.070212571701132 9:64.11712752326186 11:11.950301603362496 12:2.8971579596273034 13:87.07397045202606 14:165.75496786533327 15:37.114375853268314 16:166.84123541812588 17:89.93843370009698 18:25.78710343105416 19:110.93287420439019 20:178.13192178937732 21:8.214206637074952 22:4.973300112305009 23:3.4615000116090893 24:3.747453291750629 25:7.669883812363304 26:7.749016719220773E-4 27:118.67747125634952 28:36.90464477217468 29:0.24322458477040768 30:1811.1766429333697 31:9.51175004306768 32:55.92208793084983 33:0.060921751535942585 34:3.2894549372521684 35:187.78258913331373 36:9.93159624228449 37:12.81032204713267 38:10.355218591701414 39:45.55830519448663 40:263.61498846447176 41:3.877913199698063 42:8.328482575788644 43:8.943025278245873 44:0.025050651827135246 45:2.636763754099971 46:160.22870618961107 47:0.005461294370607533 48:18.902988936605375 49:42.389837681134985 50:1.463060161970899 51:16.05635473024874 52:34.45232985195034 53:5.153279917733195 54:211.3959765067528 56:0.45494289552321676 57:82.14321881404867 58:57.575844930367005 59:7.816671031587577 60:10.602546649021894 61:3.3732317553800866 62:13.78025720015555 63:158.40385078764658 64:0.5402371986241407 65:49.2986584537635 66:5.664983701959802 67:45.32521599785808 68:1.8408277396444714 69:1.8615634356603996 70:41.179201363233126 71:17.614254275615085 72:5.864594914798896 73:14.446951548124616 74:1.9899996840536514 75:46.63670621125873 76:42.174271685353496 77:6.25664319689287 78:42.7115577467899 79:2.110195282446872 80:0.7463553303822648 81:0.3744632100275534 82:67.04245320074709 83:4.080101416879359 84:6.447824119150322 85:6.477777726489123 86:0.7996579838732638 87:12.308385215595093 88:0.8273042385698531 89:84.06745347804944 90:0.8508633252761629 91:552.8051650854192 92:31.02977392839445 93:23.10765885327381 94:31.112404403754983 95:12.581696542634635 96:79.47116036187631 97:208.4900144879532 98:31.23699906628317 99:6.977783398172953 100:75.13812856644563 101:40.59974180643933 102:126.8839445789417 104:4.752619511532301 107:46.422615649804776 108:13.499103936458049 109:0.219672769361582 110:20.781991521977364 111:7.520148446221269 112:1.1261993547635516 113:223.72786329443377 114:0.19281486243279755 115:131.47050278395167 116:17.54109250563101 117:7.827363445534387 118:7.864436901060247 119:2.970610344672286 120:10.929507985696324 121:102.3643049823866 122:11.021558537949282 123:7.9957919019549575 124:21.752452100029398 126:79.90049239651034 127:48.99492670602346 128:0.2177491963396328 129:14.729200307833676 130:49.24739827549339 131:3.1964254468477056 132:1.373804075690812 134:75.74066770429762 135:18.594037910257075 136:377.1785436029141 137:8.44569090409721 138:45.14518848766868 139:1.4653312206414233 140:1.5018312033843426 141:15.34091833668655 142:94.82449241778036 143:3.486485300475228 144:56.07986868995254 145:8.84005956838328 146:0.3108183132933261 147:8.96917738111826 149:3.597026445550707 150:12.233232231247163 151:12.259711319173585 152:36.866426011481714 153:0.32358362127533075 154:36.866426011481714 155:3.6220553983731985 156:187.76305840169024 158:6.1758430319605 159:0.3535627100989086 160:0.0626189063292891 161:6.281163917362718 162:47.57327818948841 163:33.09172109964527 164:0.3926583197397068 166:9.509355181909863 167:1.8048690309327515 168:177.1742430385595 169:6.516388734606605 170:9.626938467795286 171:64.32065817721464 172:53.946536422272864 173:9.770468590848674 174:322.9137435068807 175:1.9198966200222969 176:4.089456189778507 177:17.121581073295957 178:13.384835439333795 179:231.37660800339287 180:17.15665606914404 181:0.027610934845785823 182:25.613765180771328 183:0.024131352882224216 184:10.217762782332255 186:0.5186232090840234 187:13.749756056245221 188:61.02837387395218 189:0.5321463365248575 190:0.5552435708730968 191:96.98245584684094 192:26.419767624998773 193:123.07870261813454 194:45.925251250941905 195:7.370454703337252 197:7.413315232146097 199:0.6086006445812829 200:2.262751955009443 201:10.746483414348665 202:18.29929432327903 203:7.744655048756456 204:2.4262345370829443 205:47.477468705831555 206:0.6983692358455678 207:4.955445853715177 208:6.354916711283602E-4 209:6.354916711283602E-4 210:37.660949208270026 216:65.24736311649714 217:0.7795095669142337 218:11.671425860862986 219:33.345313777413516 220:33.46932840373039 221:24.111113128823085 222:0.8227103500857933 223:24.161011788560394 224:0.8417882692050225 225:78.30396845096462 227:19.91063913084991 228:0.0014513196513684283 229:12.014717864019689 230:8.5412881591231 231:0.0025468514930798054 232:16.03605973468098 233:98.02926129254541 234:16.074927689364635 235:98.16781755515765 238:20.360206505831183 239:34.49282897608482 241:2.933294022988931 242:2.9605627105975385 243:86.58608897051624 244:183.98690362142924 245:0.9709553292591557 246:0.9709553292591557 248:0.992739208405781 249:20.921918967233506 251:1.0224078585342402 252:5.8384576427903605 253:21.163559104047952 255:40.94145982726422 256:9.216711417948524 257:0.016967845686220208 258:0.018725281364970547 261:17.139031839731462 262:1.0839563043166367 263:3.218054123523512 264:0.022527700902925954 265:3.263194942050888 266:21.711918149884994 267:41.72967016253142 268:64.66541983865318 269:278.10840072638734 271:9.62656620798249 272:0.030132947201691726 273:3.3711611767868566 274:6.303117429773398 276:1.1992008826034675 277:3.418598394237504 278:3.4667574651605584 279:1.225219519209417 280:54.00634486232916 282:17.989114415794223 283:0.04320516750082962 285:9.966468534898022 286:0.044661585937040095 287:1.2787381628323307 288:3.5820273245528016 289:27.582055009410634 290:6.613904230757103 291:49.12274754752806 292:10.159018539591345 293:0.05399422374718194 294:6.638608643933638 295:1.3343074527565633 296:1.3437750235301726 297:18.513204946461297 298:61.31915931505005 300:439.7145272695785 302:0.06437958679038012 303:38.67777007177155 304:33.42141543033838 305:6.866385756613363 306:1.4018587461371765 307:1.4018587461371765 309:14.546084632720516 310:3.8435977115241022 313:88.09500085805134 315:10.629543107839933 316:1.4622102607500076 317:1.4724970727265916 318:7.05062242535487 319:19.270195059237825 320:0.08851238331247145 321:1.5037594710999576 323:19.375100914956683 324:1.514316105419524 325:10.876783265435842 326:57.3045043349045 327:4.029975924677773 328:7.21376751115334 329:1.5464014663006642 330:15.069198646452534 332:10.948983997279539 333:0.10237126914228808 335:0.10480343045435284 336:140.08975675676186 337:0.10977529345938312 338:1.5901733000042941 339:4.127067497324216 340:1.5901733000042941 342:11.169926759676763 344:0.11750656170346589 345:1.6237669992348518 346:4.226910665271394 347:1.6580353029755355 348:11.320965655237861 349:11.320965655237861 350:1.6580353029755355 351:15.575933085745456 352:0.12833877472909594 353:1.6696110518871325 355:1.6812644166241029 356:35.555090141804385 357:1.6812644166241029 358:52.9517028562043 360:7.644470054461603 361:11.514164110321822 362:20.36566623563031 363:1.7166971360094814 364:4.371547217837533 365:11.553408073976188 366:11.592857729237506 367:4.4139563870447525 368:0.14879602617665988 369:1.7528537439697585 371:4.435347198117962 372:0.15500560619022807 373:7.82662989777164 374:1.789754122950257 375:20.71588916075685 376:1.789754122950257 377:4.500278296851588 378:7.888692677963055 379:7.919982874544211 380:4.544209704467814 382:7.951447763172236 383:36.68407850819466 384:1.8529642318824626 385:1.86586992280374 390:1.891951668721265 391:4.7021823464629104 392:12.167851882091545 393:146.90759715729857 394:0.19959476894017925 395:4.771969045641559 396:4.771969045641559 397:31.934457189898318 399:37.69956202323537 400:125.20851360046284 401:89.07025528242573 402:4.843059804164276 403:0.21487970991111402 408:0.21882285697162257 410:2.027999842246701 411:0.22281574308209973 413:17.002604124238438 414:0.22685886825984292 416:0.23095274011876238 417:12.606662561276734 419:50.21750927551525 420:8.549683100974512 421:4.964549937909695 422:2.070739441524053 423:0.23509787387616723 426:2.099751349937791 429:17.281092589702578 431:22.233089309323343 432:22.233089309323343 434:0.24784612041209933 436:5.064558841591288 438:0.2522016159235955 439:27.584559835360665 440:38.878164614836365 441:0.2610750530565918 442:5.115538268290891 444:0.2610750530565918 446:13.023915239513476 448:45.042193814135906 449:8.83676457341327 450:0.27016889748600464 452:2.23569678427105 453:28.067560822628693 454:2.23569678427105 455:0.2842332578088812 457:0.2842332578088812 458:0.28903677369257674 460:0.29389903213433066 461:9.023551641655414 462:2.2671611679086077 463:39.60352207713872 464:13.314895742079932 467:2.299103311836257 469:2.299103311836257 470:0.3038023554374137 471:18.105610978638037 472:0.3088447366754064 473:5.380754676481092 474:34.18188821346319 475:34.18188821346319 480:13.464485981024874 481:40.14024633414237 482:13.51497958847312 483:2.364463713887525 484:34.376224883845936 485:23.365306055500437 486:23.365306055500437 490:46.70461377144935 492:2.431867333916082 494:66.35121052002405 495:0.35145241154209966 496:0.35707287016102396 498:5.635334316064648 499:5.664621899237317 501:0.374345387189268 502:9.621572347856015 504:0.374345387189268 506:5.7537477175152745 507:0.3802426541603045 509:0.3802426541603045 510:9.705948500751736 511:2.555031610646443 513:0.3862111956886556 514:5.814242918819944 516:2.5915024268181437 518:41.734272142031344 520:2.5915024268181437 521:0.4045531348633006 522:2.609960010837237 523:19.208158709660907 524:5.8756251178062096 527:9.878256634711494 530:0.4171536368694351 535:30.281988193630927 537:42.339420852922686 538:0.4300608360747306 540:10.01071609950309 541:0.4300608360747306 543:0.4432824744630666 544:0.4432824744630666 545:24.94964095145396 546:0.4432824744630666 547:2.7239335038601085 549:2.743485325469459 553:0.4568265901016872 554:91.3308359147785 555:6.163430658514457 556:6.163430658514457 562:2.8031355209649225 564:0.47070153399631287 568:63.03039047497958 571:6.263836052736721 572:37.143088541519276 573:155.76674289582525 574:37.25956838004766 575:10.42586257850446 576:37.37688769924695 577:43.74612128329012 580:25.82653831958738 581:6.401436176112285 583:6.4365258137999515 584:0.5219975888791485 585:2.9484088581516232 587:2.9484088581516232 588:20.52292095752696 591:50.66034688922124 592:6.507559348271403 594:0.5374738327296107 595:2.9915672897009005 596:10.718649373076877 597:57.53580688206891 599:0.5374738327296107 602:2.9915672897009005 603:26.102290298174808 604:0.5374738327296107 605:93.92180659532555 606:0.5453549609373478 608:50.963912090955596 609:0.5453549609373478 610:10.819318910295587 614:6.616305611050806 615:64.99514419485924 617:6.616305611050806 620:3.0802210440258815 622:10.973356496673484 623:10.973356496673484 625:10.973356496673484 626:26.576008399756695 627:10.973356496673484 629:6.727788222186236 630:0.5862451243180409 631:3.1257611016056237 632:11.025534700500828 634:11.078139228429944 635:0.5947300557614694 636:0.5947300557614694 638:0.6033207636057508 639:6.803689460142827 640:6.803689460142827 641:21.24902939556027 644:3.1956543776494493 646:11.184652574197138 649:0.6208257666514235 651:6.920005002918889 652:0.6297432780360933 653:11.292948598652883 654:0.6387730006047455 656:89.01232521346479 658:11.403081752041306 660:0.6479166348690321 661:16.329300564595034 662:0.6479166348690321 663:3.2919343888174906 665:0.657175920080106 666:16.400821949998527 667:21.762791616724304 668:0.657175920080106 669:0.657175920080106 673:3.3414591624071504 674:0.6665526356303763 675:3.3414591624071504 677:0.6760486027091425 678:11.571851482062103 679:3.3665802755907652 680:0.6856656845645132 681:0.6856656845645132 683:3.391945538813489 684:0.6856656845645132 685:0.6954057888829474 686:0.6954057888829474 687:3.417558812969672 688:0.6954057888829474 690:3.417558812969672 691:7.245618913135399 694:22.302964119936714 696:34.234168871203316 699:3.4959267077569414 700:3.4959267077569414 701:22.39574199644831 703:0.7253840028244555 705:0.7253840028244555 708:28.22576135086004 710:3.4959267077569414 712:0.735636203368521 713:11.923008535900877 714:0.735636203368521 715:16.995634849506235 718:3.549487095278604 719:3.549487095278604 720:0.7460216758756903 722:0.7460216758756903 724:0.7460216758756903 725:22.679051728221015 726:7.461526549312961 728:12.044340907759443 729:3.5766748891353433 733:84.37674650628232 734:0.7672013030760444 736:22.77519396185578 737:7.505941479739856 738:0.7672013030760444 739:12.105850050747998 741:41.354630377162664 742:22.77519396185578 744:0.7780000312210841 747:3.631888547720154 748:0.7780000312210841 751:7.5960607059090455 752:17.38944939899639 753:12.230602367721472 754:0.8000271890109564 755:3.688251497915069 756:7.641779804103992 760:41.81056334720091 763:35.417248754569734 767:0.81126055116961 768:0.8226438312692183 769:0.8226438312692183 770:3.7458037227947547 774:7.734575434066474 775:12.487328646025038 776:7.781667962912283 777:3.77503888445934 778:12.487328646025038 780:3.804587328766494 782:3.804587328766494 786:0.8577198348154621 788:0.8577198348154621 789:17.972698851914824 790:3.8646466988524635 791:3.8646466988524635 792:111.51512506561235 793:17.972698851914824 794:210.5045883933826 796:3.895169328442837 797:3.895169328442837 799:3.895169328442837 800:0.8819035629745966 802:18.05930029162426 803:29.87126376419624 805:0.8942441239943787 806:12.822687947494256 812:57.16677368155157 813:0.8942441239943787 814:0.9067545740761095 815:0.9067545740761095 816:3.9572309578681315 819:36.555453148140735 822:30.12475519938842 824:12.891806331349086 827:3.988782664577725 830:0.9194380889913635 832:13.032193545512694 833:30.383381372833394 838:0.945337470298468 840:0.945337470298468 841:4.052960992755133 842:13.103490046444838 844:24.331897600865712 847:0.945337470298468 848:4.052960992755133 850:4.085601441896175 851:58.22714245969915 852:0.9585601516412489 853:4.085601441896175 855:0.9585601516412489 856:4.085601441896175 857:0.9719695351709647 858:37.31415653259816 859:30.78139480129659 861:4.118618970201706 865:51.17132287904282 867:8.386385541132613 870:4.1520210085135405 871:0.9855692827646498 872:4.1520210085135405 873:58.666902967739894 875:0.9993631637120279 877:0.9993631637120279 878:0.9993631637120279 881:13.39637083758581 882:0.9993631637120279 885:8.440382093690157 889:1.0133550615490587 891:4.254611878919204 895:4.254611878919204 897:25.0235653252218 898:1.027548976865915 902:160.71857281598145 903:8.550206176436866 904:19.07290318237061 907:19.17108583704522 908:19.17108583704522 910:8.606058839181262 911:13.624553197003367 917:4.32507498976044 918:4.32507498976044 920:13.702327334253688 921:1.0565594814436379 925:1.0713847047627545 936:8.777538490455663 938:1.0864292255316264 939:8.777538490455663 940:19.47231157161576 941:1.0864292255316264 942:1.1016977103960928 943:4.434048988649736 945:19.575026498288473 948:1.1016977103960928 951:4.471285800035471 958:8.95519970066996 959:4.508995272142195 960:1.132925996685363 961:4.508995272142195 963:4.5471878524812395 967:101.89092324928819 969:32.509402948851836 972:9.077278886411282 973:9.077278886411282 975:9.077278886411282 977:4.5858743386206084 978:14.272685788941894 980:4.5858743386206084 982:1.1651100262232847 983:54.17335508881893 986:1.1815738329720218 989:4.625065894311339 992:14.358122669073202 996:1.1982930057176755 1004:40.040329219347875 1006:9.26619061556618 1007:70.16244254368256 1008:14.532193858565924 1009:14.532193858565924 1014:14.532193858565924 1015:1.215273415723677 1017:9.330778354113948 1019:1.2325211390857755 1021:9.330778354113948 1024:9.330778354113948 1025:4.745788466595491 1026:4.745788466595491 1027:1.2325211390857755 1029:1.2325211390857755 1031:14.710697744709877 1032:4.787119867193135 1033:1.250042466050791 1036:20.556642049479624 1037:26.831716495365818 1039:1.267843911961186 1040:4.829018268718453 1041:1.267843911961186 1043:33.635362937813106 1044:4.829018268718453 1046:9.529667071231545 1051:4.871497419870428 1053:1.2859322272571525 1055:20.79011277838366 1059:14.987242628726687 1060:14.987242628726687 1063:33.975793184552806 1064:63.66333923319652 1066:48.313741612179754 1070:9.666742928391002 1071:1.3229977164960767 1072:1.3229977164960767 1073:27.408088488180322 1074:48.54176905604389 1077:56.129577700873405 1084:1.3419896760739671 1087:1.3419896760739671 1089:1.3419896760739671 1092:5.047514741018145 1095:21.275914868162335 1098:1.3612981034654283 1099:1.3612981034654283 1105:9.879542898754817 1108:5.093122495410778 1114:1.3809311144241017 1116:15.473621944934255 1118:1.400897140622172 1119:15.473621944934255 1120:34.86778772094366 1125:28.016106989885817 1128:9.952492905139456 1132:28.173456772216994 1133:5.186380307895138 1136:28.173456772216994 1137:1.4418636480448 1141:1.4418636480448 1142:10.101580634588005 1143:10.101580634588005 1145:1.4418636480448 1150:1.4418636480448 1151:5.23406684592193 1154:5.282484031669513 1156:1.4628827293947169 1160:10.17777647840969 1162:21.92206163394051 1163:5.282484031669513 1165:1.4842720653421475 1171:1.4842720653421475 1173:10.25511440528665 1181:1.5060419422765159 1183:1.5060419422765159 1184:10.333626602473915 1185:1.5060419422765159 1186:1.5060419422765159 1188:50.74358575501627 1189:5.381591835402343 1190:1.5060419422765159 1191:1.5060419422765159 1193:1.5060419422765159 1195:1.5282030810818972 1197:5.432325361712207 1202:1.5282030810818972 1209:1.5507666618294533 1210:36.228068431979565 1211:10.494309540326256 1214:22.47397358700569 1215:10.494309540326256 1217:16.215608826161898 1218:43.60876131885658 1220:5.48387545192113 1222:1.5507666618294533 1224:10.494309540326256 1226:67.35273121226834 1227:1.5507666618294533 1228:5.48387545192113 1229:5.536265953627003 1230:1.573744351520444 1232:1.573744351520444 1236:1.573744351520444 1238:43.84733633281987 1241:5.58952177513662 1242:36.643972487568384 1246:1.5971483312753134 1247:1.5971483312753134 1254:36.643972487568384 1256:5.58952177513662 1258:10.66011188259292 1260:5.58952177513662 1263:10.745029488102388 1265:1.620991327965062 1267:5.643668948950485 1271:22.91078844543891 1272:5.643668948950485 1273:10.745029488102388 1274:36.85693649580853 1276:29.699311202363084 1288:23.061112257827464 1290:5.698734699819496 1291:1.645286647013869 1292:5.698734699819496 1293:1.645286647013869 1296:1.645286647013869 1300:30.06856618356117 1301:5.754747519799133 1304:5.754747519799133 1308:5.754747519799133 1312:5.811737247239704 1316:1.6952905834149397 1317:30.25783848200601 1319:1.6952905834149397 1330:1.7210290391171652 1331:1.7210290391171652 1333:5.869735153441636 1343:17.042897256698836 1345:1.7210290391171652 1347:5.869735153441636 1348:5.869735153441636 1350:1.7472795804320402 1353:30.646191586265015 1367:1.7472795804320402 1368:5.9287740359067636 1371:17.297669571552575 1372:1.774058999585215 1373:1.774058999585215 1374:62.12922275847007 1378:1.774058999585215 1380:11.285530040200864 1381:1.774058999585215 1382:1.774058999585215 1384:1.774058999585215 1386:17.297669571552575 1387:1.774058999585215 1388:1.774058999585215 1390:1.8013849285736823 1391:1.8013849285736823 1392:24.01817588421118 1393:6.050114163481238 1394:17.42846937718035 1402:6.050114163481238 1406:1.8013849285736823 1407:11.381240339301478 1410:1.8013849285736823 1411:17.56165047746471 1413:6.112489585911614 1414:11.478705268274394 1415:6.112489585911614 1417:38.69625643967977 1419:1.8292758964148652 1420:11.478705268274394 1421:1.8292758964148652 1422:1.8292758964148652 1423:1.8292758964148652 1427:11.478705268274394 1433:1.8292758964148652 1436:1.857751390496036 1437:1.857751390496036 1438:1.857751390496036 1444:1.857751390496036 1452:1.857751390496036 1456:11.679148772042454 1457:1.8868319239556564 1460:31.67979085206938 1463:1.8868319239556564 1464:17.83549874996323 1467:17.83549874996323 1468:6.240851291253897 1470:1.8868319239556564 1474:1.9165391091832031 1475:1.9165391091832031 1478:31.89832296487571 1480:1.9165391091832031 1483:1.9165391091832031 1487:6.306924103699622 1489:1.9165391091832031 1491:1.9165391091832031 1493:1.9165391091832031 1497:18.119946521604327 1503:1.9468957375839622 1508:1.9468957375839622 1512:11.887394571539515 1514:6.3743198735863835 1516:11.887394571539515 1519:6.44308807895884 1528:1.9779258674497617 1532:11.994626673498757 1533:6.44308807895884 1535:1.9779258674497617 1538:121.37277739152823 1543:2.009654918532618 1548:12.104037807904032 1549:6.513281026750817 1550:40.26433923630733 1553:18.415810599133245 1555:6.513281026750817 1557:18.56830544695119 1562:12.21571350838989 1563:2.042109777906367 1564:6.584954072755748 1565:2.042109777906367 1566:2.042109777906367 1569:2.042109777906367 1573:2.042109777906367 1577:2.042109777906367 1590:2.0753189145056905 1593:2.0753189145056905 1602:12.329744446838799 1603:2.0753189145056905 1609:6.732978602677065 1611:2.1093125060642497 1613:18.883044851226234 1614:6.732978602677065 1616:2.1093125060642497 1619:6.732978602677065 1620:2.1093125060642497 1622:2.1093125060642497 1625:257.40288114187695 1626:2.1093125060642497 1627:25.870105819203673 1629:18.883044851226234 1631:2.14412257778746 1638:12.565262984441793 1643:12.565262984441793 1645:66.89692923357678 1647:6.809458342936524 1650:2.14412257778746 1651:6.809458342936524 1656:2.14412257778746 1659:26.077071712941226 1662:6.809458342936524 1663:2.14412257778746 1666:19.045562654553784 1672:2.1797831577768725 1675:6.887675312941425 1677:12.686961627426408 1678:2.1797831577768725 1681:2.1797831577768725 1686:6.887675312941425 1687:2.1797831577768725 1688:2.1797831577768725 1691:2.1797831577768725 1692:2.1797831577768725 1706:6.967704274706706 1713:2.2163304465416434 1714:58.94097837496928 1720:2.2163304465416434 1725:26.505128200339385 1728:19.381644886903327 1729:26.505128200339385 1737:12.9388177758915 1739:2.253803005587508 1741:50.71075346006951 1744:7.049624924216613 1748:19.555539791513667 1749:12.9388177758915 1750:2.253803005587508 1751:7.049624924216613 1757:2.253803005587508 1763:59.80002581454788 1767:2.2922419690823372 1769:2.2922419690823372 1770:2.2922419690823372 1771:7.133522334267667 1780:2.2922419690823372 1787:2.2922419690823372 1790:2.2922419690823372 1792:7.133522334267667 1797:13.20281964463764 1801:7.219487449758029 1804:2.331691275974853 1812:2.331691275974853 1813:7.219487449758029 1815:2.331691275974853 1819:13.339735148350194 1827:35.20200838818805 1830:7.30761764062948 1835:7.30761764062948 1836:35.20200838818805 1845:2.372197931997853 1846:2.372197931997853 1851:2.372197931997853 1852:2.372197931997853 1853:7.30761764062948 1856:20.102871208441577 1860:2.372197931997853 1863:7.30761764062948 1864:2.4138123016720123 1867:2.4138123016720123 1875:2.4138123016720123 1876:7.398017323064009 1877:7.398017323064009 1880:20.294563746778344 1882:35.50039919293683 1884:7.398017323064009 1885:61.173509642960845 1895:2.4138123016720123 1896:7.398017323064009 1900:7.398017323064009 1902:2.4138123016720123 1903:2.4138123016720123 1904:2.4138123016720123 1905:35.50039919293683 1908:13.624209018044057 1910:27.919153663657415 1911:13.624209018044057 1912:2.4565884362473374 1913:2.4565884362473374 1917:27.919153663657415 1921:2.4565884362473374 1923:2.4565884362473374 1926:2.4565884362473374 1927:20.49127038013586 1928:7.490798654293798 1929:27.919153663657415 1930:2.4565884362473374 1939:7.5860823194689955 1943:7.5860823194689955 1954:2.5005844421180745 1956:2.5005844421180745 1958:13.772130325974251 1971:2.545862897625777 1976:53.596547203781036 1977:20.900791723194512 1984:13.924107047895951 1985:36.44494641546741 1990:2.545862897625777 1996:7.683998417749846 1998:13.924107047895951 # risque
1:486.80785807451593 2:291.4039729596503 3:214.63154904111187 4:181.3473376223359 5:149.39726261100665 6:786.3593038596484 7:80.18797449511365 8:73.86336985612478 9:744.2836508606648 10:11.950301603361497 12:56.98588355777465 13:23.74578753937751 14:63.26438821619207 15:71.90367169194795 16:52.03498100690268 17:60.62478692127707 18:116.30786952228786 19:7.573813452686554 20:54.71359174000173 21:10.57490383148846 22:43.75366823012408 23:37.08164155732896 24:2.993537808029979E-4 25:0.39206465061932555 26:153.70868727054773 27:11.096815405723143 28:26.33454386182428 29:4.590369661532625 30:4.69248179925998 31:12.226251674987484 32:9.745494746316782 33:586.5165198278066 34:9.790357058517298 35:60.92636189913503 36:18.66678767747335 37:44.80161393503821 38:26.05856329620467 39:22.856140625765732 40:10.686223203571686 41:1.0094979237176673 42:2.2892380419891465 43:97.04353018992221 44:189.31475365142515 45:9.239213182502814 46:9.335724272653996 47:1.3813720578889037 48:22.511310485022413 49:26.470233807498637 50:7.442512045435502 51:10.149085130791134 52:1.5289255299253184 53:379.6345776728373 54:0.4524493649962298 55:0.5928802662498716 56:23.58109514368895 57:0.5723789041079651 58:115.49405291975533 59:10.622754196839226 60:0.5463528963171366 61:44.45347589031205 62:3.4889456146885385 63:1.7927711942280287 64:17.270016700737948 65:17.270016700737948 66:1.8129114242570703 67:14.255462620014372 68:24.789240643930224 69:8.429562974603341 70:17.715889968429227 71:32.92226643929226 72:21.27191436537658 73:0.018002130530969405 74:3.8772390498225415 75:33.69515701417004 76:2.0617502121496347 77:6.323271836640135 78:2.1455243411507814 79:11.9671811557327 80:4.097435301467707 81:22.39242306688002 82:57.36436686126688 83:4.13147208350129 84:15.421299321212297 85:18.943575491347396 86:22.751497794257848 87:26.776231717555405 88:15.731815288891024 89:0.8526792743703432 90:12.566426337350794 91:0.8765679290104837 92:113.25787450806875 93:15.970116805622592 94:4.4137556424082565 95:9.621755990699274 96:35.64477697925639 97:0.07222521227283495 98:4.4503348120895545 100:0.9666391015537378 101:9.939398025503948 102:27.879752177740485 103:2.646152754868777 104:2.6741295494680593 105:173.85784502623446 106:0.21748719148891 107:2.7500339817491493 108:0.12937309043275375 110:10.504278422887957 111:28.97144358318121 112:0.14628625815188032 113:2.867542461055451 114:5.106540368266385 115:1.2036980521406355 116:1.216002872312823 117:57.969369193460224 118:1.247195853272696 119:0.18172109050605087 120:79.70394685572533 121:96.87993437327957 122:8.067330514730026 123:30.087804595822604 124:0.14906504382196223 125:48.603484408857675 126:3.09500944638777 127:26.32178775139408 128:44.46241260057474 129:11.439413408903153 130:44.58023966845583 131:1.3920569638922298 132:0.23480381312682477 134:44.758038424402535 135:5.68717866212654 136:0.11296771228331932 137:0.11134906157533056 138:1.4838243705239131 139:27.078397506256216 140:0.09417470900877581 141:40.94233693524374 142:56.11094879953071 143:3.528454788797029 144:12.113270198328415 145:78.18112290752569 146:0.321673413995294 147:1.6346917914452912 148:1.6346917914452912 149:0.3313559702296825 150:15.873648631183434 151:15.90485832325405 152:19.717174972525797 153:9.086602569054238 154:6.164878265726206 155:12.375926598103971 156:9.152550225851671 157:79.29443936226248 158:0.34791936659624745 159:3.7667677607302705 161:6.339783163455327 162:0.3899119192159311 163:0.051240665533356225 164:3.9120261940091003 165:0.045549192076521944 166:3.9390406141078107 167:29.034488316713762 168:16.614104655634648 169:6.575616034879185 170:75.74266701749984 171:13.124064347659251 172:4.091072698836626 173:43.87552229790175 174:17.020273735491575 176:119.42478650392037 177:6.899402145120474 178:4.190965230988123 179:10.017121175655056 180:4.20544169771841 181:65.79469697161689 182:21.48227850463562 183:17.441141618244526 184:30.490107706246302 185:2.0994459992087764 186:2.0994459992087764 187:2.109236044721134 188:2.1289406449304935 189:0.5457143249504288 191:2.1992374268002948 194:7.4316933784618975 195:31.292813536352096 197:14.351170839243675 199:2.292760298955858 200:18.330800489028462 201:7.539647193625106 203:27.564402841169077 204:37.24922775655654 206:14.991707961716859 209:0.741913539420216 210:15.238253267728465 211:53.817263043479656 213:1.9263221190391335E-7 214:1.1703302649071177E-5 216:5.162494445063104 218:0.8075280976311421 219:3.393498734033352E-4 220:2.705824012058819 221:7.559657950163903E-4 222:435.0964707293262 223:8.402127398240953 224:0.8580226975756391 225:24.438070762979674 227:20.021193396145723 228:2.794149309784659 229:0.877588076770409 230:20.244182093615716 231:20.289262624650892 232:20.334506487534522 233:0.9042265713022714 234:8.682533202856535 235:0.9109863119344792 237:5.560102060959868 238:24.952731881101258 239:2.9119606154176503 240:39.91403225334858 242:5.700513207890544 243:30.083048500905306 244:5.700513207890544 246:25.432072665411813 247:5.782640230125406 248:16.73050108914949 249:5.80339272035177 250:46.031388946075786 251:1.0398586650455925 252:81.72456765682394 253:3.134047449092386 255:5.951199609754773 258:3.2217967692891984 259:6.037710986216055 260:1.0938757510531625 261:9.396275566155307 263:36.30226014659415 265:41.824924419153405 267:13.326012778127005 268:1.1502396471287057 269:3.342852091126174 270:190.2715091196422 271:47.836796855544165 272:3.389491351052708 273:0.033980052836397316 276:3.452770418827251 277:13.66302455656442 279:1.243839983490497 280:1.243839983490497 281:6.4943211415987205 282:0.04480978028613005 283:3.550107244312383 284:6.5423285773765825 286:0.047788462772836396 287:43.40469695296267 288:27.711082228677697 289:22.886494350777323 290:55.12807386131198 291:18.417350623760097 292:0.057401829454943626 294:14.173263354192404 296:44.018109918435194 297:55.54530052206885 298:10.323621343466568 299:1.3725781751494097 300:0.06439257180101231 301:18.758493024747963 302:136.13807362324866 304:6.891440121146648 305:1.4213681919973336 306:0.07381125095448508 307:39.00399046542675 309:1.4413215994950344 310:653.8074812628254 311:10.661703836260207 312:282.2494582978145 313:0.08190922031935405 314:0.08190922031935405 316:7.075093654516971 317:14.84314335258318 318:0.08832175710002195 319:14.930402832743091 320:10.836837073842013 322:0.0973375166262241 325:0.0996764550832489 326:0.0996764550832489 327:0.1020499593783459 328:7.265280281032163 329:7.293005433560044 330:15.152198126746681 331:34.72014313844506 332:0.10445831876811282 333:11.052672502038531 335:202.67935823270773 336:0.11189547620308483 337:0.11444622346893785 339:11.16300440064347 340:227.9671829899959 342:11.237481412420667 343:1.6442590454027812 344:1.6442590454027812 345:64.79049517141041 346:7.549089468466714 347:7.57829523533103 348:7.57829523533103 350:4.2835444147639805 351:4.304016529328357 352:7.607656255475215 354:4.324605591563028 355:11.465483362027179 356:25.17782906591177 357:41.29121683630278 358:4.345312640945345 359:0.13907738365549296 360:106.2569021036135 361:283.56021199803604 362:15.850872269667427 363:4.387084929944237 365:72.42577539413973 366:199.18138457018003 368:0.1541220419072506 369:320.68947460658063 370:7.848302746169486 371:167.59424794900903 372:1.798470438870186 373:4.493655951104122 374:7.910117746639764 375:20.815608105874784 376:1.8109012602345123 378:16.19541582104636 379:7.972618655518972 380:4.581189149569845 381:42.44533531453421 382:145.51409309382694 383:11.98453458706542 384:4.625740662638459 388:42.845702896137446 389:12.10952013107413 390:0.1909082616940725 392:12.236576359283696 393:8.229744622059496 395:0.20941852262393587 397:4.809416428974242 403:21.805636179715727 406:2.0358993069894504 408:496.81991450526465 409:4.9046878223658545 411:0.2291244240201536 414:0.23321434388202114 415:8.533492639839649 417:250.4304813465287 418:12.675854985751439 419:38.42706628481665 420:22.133034138677214 421:5.002371679140701 423:8.60320797314903 425:17.30976861872974 426:8.673764940122249 427:0.2500866840898141 429:0.2500866840898141 430:17.36615098076035 431:217.24858744666497 432:57.05328965471241 433:76.89193019414316 434:12.858750323721777 435:2.1515053576978445 436:0.2588378617148241 437:2.1515053576978445 440:0.26780488960302173 446:2.211877794917872 447:57.726521475767655 448:0.2769923252843301 449:17.711404181076915 451:8.890663810416747 452:9.002170006176803 453:5.2842788964639995 454:28.18452530344287 455:5.2842788964639995 457:0.2911970731297025 458:2.2740612643891365 459:33.83893727974067 460:2.289899322365402 461:9.077684860067722 463:28.349430180758567 464:2.305856815162544 465:9.115803275810212 466:13.384790105923381 467:9.154165905017386 469:34.1228018700739 470:2.3219350592649244 471:5.419325152195896 472:13.48429778381761 473:13.48429778381761 475:13.534520735491427 478:5.4468849366984 481:2.370907791816245 482:9.27074652006961 483:155.83226094736534 484:34.50932311829897 485:13.63592260538691 486:2.3874826481332376 487:5.502571576532116 488:9.349739133345038 489:18.567069472745818 490:2.437979086228203 492:23.767750624775463 493:0.3534245293559115 494:0.3534245293559115 497:0.3646918394823354 499:23.998431028443093 501:2.5425815529130076 504:18.957429802702606 505:35.41470936022642 507:0.3880488139474093 509:0.3880488139474093 511:2.578565316943113 513:2.578565316943113 514:0.4001516262953038 517:35.83407845219958 519:2.6151297292593716 520:14.328099160367474 521:2.6336341115523516 522:0.41254648660790716 523:0.41254648660790716 524:0.41254648660790716 526:24.636000924366474 527:14.440027895691241 528:9.97725869847403 531:55.19688398385771 532:30.40012262329996 534:14.55350985772969 536:6.008916258207474 537:2.7091759339448913 538:36.37409569502977 540:68.93314520926825 542:19.643488743798752 545:36.5952526079601 546:6.104964434027434 547:76.35363296781051 548:0.4583346499946683 549:6.137466357134757 552:0.4583346499946683 553:2.787250000305399 556:0.47213671370006366 558:0.4791628727630848 559:91.81867374444452 562:0.4791628727630848 563:0.4791628727630848 564:0.4791628727630848 566:10.386787596821074 567:0.4862739034523296 568:0.4862739034523296 569:25.571028274691184 570:2.8679887537460087 571:0.49347092258390524 572:20.15274933398572 573:2.8679887537460087 574:2.8886063197807648 575:2.8886063197807648 576:50.23244852643014 577:50.37934014100857 578:0.51558941640517 579:25.838923280615337 580:2.951535306810901 581:0.5231420114545446 582:0.5231420114545446 583:6.476687435303742 584:2.9728785444431485 585:2.9728785444431485 586:6.476687435303742 587:37.86854866976125 589:0.5385242150809731 591:20.610272453237002 592:15.522357909751513 593:3.0161305763333677 595:10.774607731136935 596:3.0161305763333677 597:0.5463563684215755 599:10.774607731136935 600:0.5463563684215755 601:6.547814570230865 603:0.5463563684215755 605:3.0380446198945235 606:0.5542842968920592 607:15.586826890801376 608:0.5542842968920592 610:6.620107381969479 612:3.0824623030960336 614:3.0824623030960336 616:51.4384082243205 617:0.5704328659572916 618:10.977744019662069 619:10.977744019662069 620:6.693599063900218 621:3.104971532104528 622:3.1276848455253914 624:0.586980984656342 625:0.586980984656342 626:11.029548858040048 627:21.088948789708546 628:6.768324247773875 629:3.1506051910056647 630:11.08177386274633 632:0.5954084623360663 634:38.9896445091154 638:6.844319087672097 639:3.197079091180079 641:6.844319087672097 646:21.420744059095032 648:16.190420020639134 649:66.53157752835303 650:0.6301763082785926 652:3.268420168324446 653:0.6391406208169956 654:27.374831453977134 655:16.330610024336085 656:21.676683926480326 657:3.2926483395613895 660:3.3171060862399773 661:7.0401130176124385 662:0.6574075802489228 663:11.459648523625862 664:3.3171060862399773 665:0.6667136669097347 667:3.3417969272083883 668:7.080307877093637 669:21.850845131196696 670:7.120860559234723 673:33.73570640072848 675:0.676137184009633 678:0.6856799526334858 679:11.628558659283383 680:7.203061890649337 683:3.4173044429669184 684:22.11761285737044 685:40.47253811315439 687:7.244722124418252 688:7.244722124418252 689:7.244722124418252 690:0.7051307424052652 691:7.28676335870729 692:0.7150426243473942 694:0.7250814815168994 696:0.7250814815168994 697:0.7250814815168994 699:7.3720135627874175 700:83.84142519681228 702:61.52644345965035 703:0.7352493624889258 704:0.7352493624889258 705:0.7352493624889258 706:0.7352493624889258 713:11.97999652676242 715:132.79821104281658 717:0.7559806400294474 719:7.458863502909219 720:84.34972775499884 722:22.672246627918884 723:0.7559806400294474 724:3.5751268125737306 727:17.223806728055294 729:17.223806728055294 730:0.766548389645878 731:0.766548389645878 732:3.6023614089815026 733:3.6023614089815026 734:0.7772538722269718 736:69.67256349233254 737:41.49044304044606 739:12.162978449824147 742:142.53335196120062 746:3.657668672976885 747:7.592255826490685 748:3.657668672976885 750:23.058787215069987 754:0.8102201663894065 756:3.714125228875069 757:3.714125228875069 758:0.8102201663894065 759:0.8102201663894065 760:3.714125228875069 764:0.8215003313903779 765:0.8215003313903779 767:3.742796904946588 768:29.363309188131073 772:63.37865284710922 775:17.791056256789826 778:0.8445130460764603 779:3.80105302487692 780:0.8562509263274555 788:3.860562423140778 789:7.967671440228805 790:18.04596283718957 792:7.967671440228805 793:12.744084957436865 795:0.8802035984041824 798:0.8924241629501347 799:0.8924241629501347 800:0.8924241629501347 801:12.811865009273566 802:8.016759643908456 803:87.60488168179985 805:0.9048115276108444 807:0.9048115276108444 810:0.9048115276108444 812:0.9048115276108444 813:3.9522768178754224 815:3.983525919784697 817:50.357456913918554 819:3.983525919784697 820:3.983525919784697 821:0.9173687815374599 823:3.983525919784697 824:0.9173687815374599 825:184.231839397544 831:0.9430057499458225 833:18.488028126112813 839:8.270042082966377 840:0.9560920894734659 842:4.079396366709858 843:97.22100556232127 845:8.270042082966377 847:8.270042082966377 848:185.89342944478625 851:0.9693615748490895 852:58.3952566657825 853:4.1120836202036966 855:8.322337481012347 856:24.533468361381356 860:37.435005483446545 861:13.30628513313378 862:44.25665702946553 867:18.85840104629573 869:0.996464314441282 875:18.95347181757417 881:1.010305000033499 882:4.21243780152066 884:18.95347181757417 885:1.010305000033499 888:4.246678854902349 893:4.281328079748812 894:1.0385844223620353 896:8.592614317407376 897:4.281328079748812 904:4.281328079748812 907:4.316393850153261 909:4.316393850153261 912:1.0676885364105082 913:13.760532225947006 914:4.3518848003794375 915:4.3518848003794375 916:4.3518848003794375 917:4.3518848003794375 919:4.3518848003794375 921:1.0676885364105082 925:1.0825605646628458 926:4.387809836407421 928:8.76225976325363 929:13.839240024623553 930:4.387809836407421 933:52.98077782894791 935:1.0976518906729613 936:8.820133851736186 937:45.73484107631764 938:4.42417814657459 940:60.45201482604734 944:4.460999214701943 948:45.92904825269991 949:8.93795653387775 950:4.498282831323645 951:1.1285112514284144 956:1.1442890773226047 960:4.536039108876787 962:19.96465083770479 964:1.1603057964108707 967:4.574278494761523 971:26.2411667643029 972:4.613011786435828 973:9.120108275243053 975:46.728928751342494 976:1.176566717826052 977:1.176566717826052 980:1.176566717826052 981:54.095385283313455 984:9.182335635987071 990:20.18137083116394 992:1.1930773301049755 995:14.503243250360894 997:78.10637322113756 998:1.20984330868141 999:47.143463938096474 1000:20.291722149665755 1002:9.245346939153588 1005:33.24667493131413 1006:33.24667493131413 1007:4.7322886669937665 1008:4.7322886669937665 1011:70.34714577814314 1012:1.2268705245190954 1014:4.7322886669937665 1015:14.590866807055994 1017:4.773113137968192 1018:1.244165053813298 1019:4.773113137968192 1027:963.3752411452145 1029:26.782364397279668 1034:4.8144913446040185 1035:9.439270129183589 1039:1.2795814387458833 1040:1.2795814387458833 1043:9.505606172891506 1044:9.505606172891506 1045:27.063268780205156 1046:20.864687311317574 1056:1.2977165604802883 1057:14.952710890410366 1058:4.89896250996267 1063:1.3161455493374474 1064:15.046149609296327 1066:27.35150136100847 1068:1.334875662165151 1071:4.985814222699938 1076:1.334875662165151 1077:4.985814222699938 1078:27.498482226375902 1079:48.91056805089912 1080:1.3539144283753377 1084:1.3539144283753377 1085:1.3539144283753377 1089:15.236811539248707 1090:15.236811539248707 1096:5.075167057251966 1097:1.3732696623947294 1099:1.3732696623947294 1100:15.334099768281304 1101:154.09409129741414 1102:9.922933963946877 1106:15.432738309781751 1109:5.1208216184836886 1113:9.922933963946877 1114:1.392949479974845 1115:90.36976300469018 1117:5.167150987634997 1118:15.532762959970963 1123:1.4129623131037805 1125:1.4129623131037805 1128:5.167150987634997 1129:21.60376576174097 1130:1.4333169261102694 1131:10.069980671354639 1141:1.4540224344818364 1142:21.864072459273572 1146:1.4540224344818364 1148:5.261906390102528 1153:5.261906390102528 1155:15.841533650539462 1156:1.4750883228512648 1161:10.221354772383908 1164:15.841533650539462 1166:10.298739506497657 1169:1.496524466127225 1170:1.496524466127225 1175:35.734306022920734 1187:5.4095718014831204 1189:1.5183411503946114 1191:1.5183411503946114 1192:16.05503628680893 1195:5.460352135327811 1196:1.5405490964104434 1197:16.16421594208172 1203:5.460352135327811 1212:1.5631594847900165 1213:10.53807506456734 1216:179.5910953634888 1217:5.511949033171802 1218:5.511949033171802 1222:93.28914294646937 1224:5.511949033171802 1226:10.53807506456734 1234:1.5861839822074495 1236:22.692520375389293 1242:1.609634769581784 1243:22.838148872937722 1245:16.50204806099986 1251:5.617688972056758 1254:16.50204806099986 1256:1.609634769581784 1258:29.610137772483526 1266:5.671882953591639 1267:1.6335245740947644 1268:1.6335245740947644 1269:1.6335245740947644 1270:1.6335245740947644 1274:1.6335245740947644 1280:10.788935435963552 1286:1.6578667009638568 1293:5.726995512493282 1296:10.875299253891434 1297:10.875299253891434 1298:10.875299253891434 1299:1.6578667009638568 1302:5.783055140603496 1304:1.6826750700272362 1308:5.783055140603496 1311:16.978525662199623 1312:1.7079642535044588 1313:16.978525662199623 1314:1.7079642535044588 1317:1.7079642535044588 1319:5.840091676169997 1322:1.7079642535044588 1325:87.06052513540381 1328:5.898136390705686 1334:5.898136390705686 1335:61.59185635143379 1347:1.7337495174297857 1353:5.957222081599749 1354:11.235655831188078 1356:1.7600468670661658 1358:30.73747467496092 1360:1.7600468670661658 1362:5.957222081599749 1363:5.957222081599749 1365:1.7600468670661658 1366:5.957222081599749 1369:17.229014052419085 1370:1.7868730946414502 1375:1.7868730946414502 1376:11.329716838392503 1382:1.7868730946414502 1387:1.7868730946414502 1393:1.8142458322527875 1394:1.8142458322527875 1397:6.0786558264338035 1398:1.8142458322527875 1400:6.0786558264338035 1405:17.488406128556463 1407:6.0786558264338035 1408:1.8142458322527875 1410:1.8142458322527875 1411:6.141078057384327 1412:6.141078057384327 1413:1.8421836087113654 1414:24.263420533409427 1416:1.8421836087113654 1417:1.8421836087113654 1419:17.621634037682092 1421:17.621634037682092 1427:11.522985683838298 1431:1.8421836087113654 1434:6.141078057384327 1435:17.757327645879684 1438:1.8707059114075866 1440:11.622313664536899 1442:6.204689866855824 1444:6.204689866855824 1447:6.204689866855824 1449:6.204689866855824 1451:17.757327645879684 1455:6.269533380378683 1457:1.89983325368485 1459:1.89983325368485 1460:6.269533380378683 1462:1.89983325368485 1463:17.895575928480305 1465:31.77130798637894 1466:47.168861241996794 1467:6.269533380378683 1468:6.269533380378683 1469:17.895575928480305 1473:18.036472767006046 1478:18.036472767006046 1479:81.77641350369026 1483:6.335653001956728 1489:1.9295872477277252 1490:1.9295872477277252 1491:39.564601538631386 1492:64.12977229173386 1497:32.21275230116725 1498:6.40309558097058 1500:11.93186222324333 1502:1.9599906852508493 1506:18.180117318605514 1510:1.9599906852508493 1522:1.9910676241303629 1523:1.9910676241303629 1524:6.471910595470518 1525:6.471910595470518 1526:12.03914113474193 1527:1.9910676241303629 1532:12.03914113474193 1534:1.9910676241303629 1537:82.74916129062606 1538:18.47607501491755 1539:6.542150352688056 1543:141.92352341970619 1548:6.542150352688056 1551:2.0228434844351777 1555:195.58609385242335 1558:2.0553451533289864 1559:6.61387020822486 1562:2.0553451533289864 1563:2.0553451533289864 1565:2.0553451533289864 1568:57.10120949158856 1569:18.628616672485066 1570:12.260321588401844 1587:6.687128808541613 1588:2.088601099349658 1590:2.088601099349658 1591:33.15057381166123 1592:2.088601099349658 1597:25.74365774589323 1598:2.088601099349658 1605:12.374399336590987 1607:18.784364089075797 1609:2.1226415001119325 1611:25.94622502642539 1624:33.39758918259031 1627:12.490928553558755 1640:2.1574983816599027 1646:2.1574983816599027 1648:6.83851490707563 1652:12.610011493449294 1656:6.83851490707563 1659:6.83851490707563 1667:19.106014309409886 1671:33.90822813166943 1673:2.1932057713581696 1678:6.916778686697179 1684:2.1932057713581696 1686:2.1932057713581696 1696:19.44219016173501 1701:2.229799869629269 1703:6.9968544585955925 1707:6.9968544585955925 1709:2.229799869629269 1714:2.229799869629269 1715:19.44219016173501 1728:6.9968544585955925 1729:6.9968544585955925 1732:19.616131876586177 1738:34.44270034683635 1741:2.2673192387983665 1742:19.616131876586177 1743:26.802953087662516 1744:2.2673192387983665 1745:7.078821918126991 1758:7.078821918126991 1762:19.794215440479572 1764:7.162766138197398 1771:13.114166743756643 1775:2.305805012308008 1777:19.794215440479572 1784:7.162766138197398 1785:2.305805012308008 1787:2.305805012308008 1796:2.3453011292055272 1804:13.247802204406238 1806:13.247802204406238 1808:13.247802204406238 1814:13.247802204406238 1816:7.248778063803944 1817:2.3453011292055272 1830:7.336955065101089 1832:2.3858545955453754 1833:2.3858545955453754 1834:7.336955065101089 1837:2.3858545955453754 1838:20.16360372483368 1839:7.336955065101089 1845:27.500503104897412 1846:2.3858545955453754 1848:2.3858545955453754 1852:2.3858545955453754 1861:2.3858545955453754 1863:7.336955065101089 1866:7.427401557749837 1868:2.427515775536987 1874:2.427515775536987 1875:13.525216208156404 1879:7.427401557749837 1885:2.427515775536987 1891:2.427515775536987 1892:2.427515775536987 1893:7.427401557749837 1897:27.7448800966 1900:27.7448800966 1904:27.7448800966 1905:7.427401557749837 1911:7.520229699708361 1926:44.1957723734296 1927:7.520229699708361 1932:2.470338720416234 1933:44.1957723734296 1938:2.514381536904416 1947:20.75412526020009 1950:13.817300127756742 1953:2.514381536904416 1959:2.514381536904416 1964:2.514381536904416 1965:44.56934642747887 1967:7.615560175506215 1970:7.7135230844057565 1971:7.7135230844057565 1978:28.518022440333144 1987:2.559706803027918 1989:2.559706803027918 1991:13.969323660613107 1994:13.969323660613107 1998:13.969323660613107 2000:2.559706803027918 # diagnostic
1:659.6230145512149 2:558.5409912949718 3:289.99085488814774 4:162.1303933316967 5:68.9155206825087 6:94.36503376940254 7:122.82986238967786 8:35.53316250975695 9:43.67500001790617 10:2.897157959627956 11:56.98588355777447 13:2.0294259136517376 14:122.4560684838826 15:196.0325782154077 16:68.83128954532845 17:119.73553347099389 18:75.95105011236824 19:117.60441170599213 20:94.30415696362007 21:8.556441254087364 22:17.25814667893939 23:1.0029831606287367 24:0.3195063600533321 25:46.7195591112042 26:47.81646019746964 27:0.4907811811872148 28:23.402228052641604 29:14.377041107425526 30:117.24429477471479 31:12.495066505196663 32:28.744896396052116 33:7.54689526995156 34:28.832256584111448 35:28.91998474267124 36:76.31056615689444 37:168.8422011163343 38:251.4536875542833 39:59.58621327519451 40:0.9525126704290993 41:11.127090008202492 42:17.2020026506345 43:53.71413833560383 44:53.76267901430698 45:29.167774287692545 46:22.027267146044345 47:60.553734953981056 48:10.050412324412042 49:5.194980947271063 50:47.75947556706103 51:31.016228703242234 52:71.8252644697348 53:10.474000471482102 54:48.53086180516425 55:10.61970026895758 56:10.69342528055582 57:3.4283665996663633 58:176.79863462717537 59:40.336286329181604 60:8.142786095546091 61:20.726344366561726 62:129.49125150510815 63:36.826865682948686 64:3.651033748773638 65:85.02719204253641 66:0.012647928973927533 67:65.17952064729134 68:0.6429197473119037 69:3.8033155207627742 70:181.3873142128367 71:137.83594190831548 72:3.8344706412412877 73:46.7642611281023 74:18.447497399950848 75:158.48259382680828 76:77.2493585814203 77:15.356846007614674 78:26.425449948016485 79:30.454863832239017 80:4.216188800868635 81:15.558122405213549 82:4.239062591527871 83:48.43274682644989 84:4.285170680869324 85:73.66023017328075 86:6.761879797344146 87:0.8866942375726363 88:9.622385189924195 89:0.07227848761669721 90:49.52917888814462 91:9.737963741086233 92:27.48689919182483 93:0.9404213197693284 94:4.535378515096375 95:19.843141649890796 96:40.54868185624825 97:31.786311520120965 98:9.855181188083614 99:0.24820845067948824 100:13.242530501658132 101:41.29747327238329 102:55.694996096886086 103:7.456762349677286 104:1.1048988398370125 105:7.559860963315533 106:20.989036020783058 107:13.835097051489905 108:17.33123642847464 109:1.156498362064812 110:29.31012327559149 111:10.724780591077657 112:62.769001440529614 113:14.144366555623371 114:10.900872291603033 115:7.9703221072286965 116:5.319542594962033 117:34.45919645671444 118:3.092253128082713 119:5.406766878277213 120:18.18078723302572 121:514.1648582257832 122:54.07051593363851 123:26.222442835076468 124:5.510445347933384 125:222.75679438005767 126:22.233658844258272 127:0.2438653051098869 128:1.4365734740270852 129:99.46315449937282 130:55.07271126235848 131:5.7242314724496195 132:11.690960005953643 134:130.693940276297 135:0.2710149731769358 138:0.09097871240478386 139:15.507977635850036 140:6.028884729519584 141:3.5649599432951837 142:15.777846793072396 143:19.640851600338493 144:46.66190800398266 145:15.899902116403478 146:6.230492804733314 147:9.213438790771093 148:6.264821098097347 149:6.282064926887017 150:0.35727103544730093 151:57.55588320018014 152:3.7502602932501414 153:9.25729304861649 154:57.55588320018014 155:6.3167131805754675 156:6.3515772248157525 157:9.345779065479155 158:0.3743659474784335 159:0.050564754686405505 160:9.480488586002064 161:6.475330148777274 162:6.58359564404257 163:38.37380581905847 166:53.898428104046495 167:48.69604397906577 168:38.72062097913669 169:53.971893048098146 170:4.108587279442475 171:9.899528026184461 172:0.48464717316898465 173:49.4588937698064 175:54.86913240556596 176:0.49720568968296946 177:60.6789228793613 178:21.522297780542797 179:17.476248650425823 180:0.5186456252252829 181:44.934737352629774 182:13.869170064741184 183:84.19778842219657 184:4.45685419718303 185:4.45685419718303 186:72.93899027548028 187:45.613186949104595 188:2.1968307591432787 189:7.320368777454054 191:10.731644860289766 192:0.006698660310939721 193:14.467490457913083 195:0.005403225848790602 196:0.6359518472749708 197:7.616360562418585 198:22.701342751007786 200:4.754913620267726 201:7.681679249431334 202:2.38384277206501 203:6.441123695485871E-4 204:3.8478918003339365E-4 205:2.551058528638721 206:32.84204854340934 208:0.7777157214139435 210:23.892781826134634 211:77.55532398813958 212:2.3825184398114347E-4 213:0.8136099618955189 214:0.8197158179104201 215:0.8197158179104201 216:38.63227944858639 217:2.717317075715275 218:0.8444998529327321 219:0.850787107588343 221:0.002051036276826758 222:39.17814969974287 223:0.00233358055626412 224:0.8958450686421136 226:0.0032948669681741485 227:2.842575555156716 228:20.365106276727253 229:0.004429115682984433 230:0.005282980502528875 231:12.373289255640636 232:2.93368951160211 233:229.5162178319354 234:191.20877726161257 235:39.95338576590909 236:2.960262239436323 237:12.503731697098322 238:34.95048201114893 239:45.4987036706437 240:16.586971596126222 241:9.015252005557882 242:5.8124254748652495 244:0.012107740262312053 245:12.804612965984589 246:46.14191249550105 247:30.656612901178693 248:1.0501645149205845 249:101.26012038363173 250:1.05766739834056 251:13.046018760495457 252:6.000172756691158 253:6.021485040273907 254:6.042889870166683 255:158.52057207827778 256:21.680916495179407 257:17.328977229733837 258:13.294229303481407 261:3.314236791801485 262:0.027119697998047632 264:3.3596161713182218 265:3.374890179527457 267:9.692976404095308 268:3.405662653324271 269:59.568266563060405 270:6.329871523973073 271:0.039144179075710585 272:22.393516910486923 273:13.736545887351822 274:0.04324592748748877 275:1.2518884085173316 276:1.2606073552058865 277:0.044665600302009854 278:1.2870853711416252 279:3.5804433299672844 280:6.562286918101616 281:6.610061514014567 282:18.310760379827368 283:3.629799742003585 284:0.05535720568947493 285:61.057185211007834 286:1.3231536890903195 287:10.248429495375012 288:3.6967850884816666 292:10.377987755209775 293:0.06560861706065266 294:0.06560861706065266 295:0.06925729519023632 296:6.880969476375589 297:10.476711852781017 298:38.883417462255025 299:1.4173123369839882 300:6.906305911976849 302:137.05738247817217 303:1.4467198889496617 304:33.90164589511156 305:0.0829751209687744 306:0.0829751209687744 307:1.4666340696863032 308:0.0829751209687744 310:51.034588548103414 311:1.507222222780634 313:3.978992912680055 315:19.38828743597562 316:14.990392540642677 317:7.220147056725691 318:15.033822923472098 319:0.10288316786514408 320:15.121295096506177 322:0.10767117859959892 323:0.10767117859959892 324:0.10767117859959892 325:7.356520696937591 326:163.0988267739542 328:58.109529712646086 329:0.11511101992257353 330:7.412042464832589 331:19.860704322892545 333:1.6243093713425916 334:1.6243093713425916 336:46.578483942935065 337:0.12552431315791512 338:20.077142347289847 339:4.246419295442886 340:15.525352116999066 341:15.571337308623228 342:35.541125092095356 343:0.13371499901430464 344:11.430963302708328 345:0.13371499901430464 346:0.13936146362290483 347:0.1422414718199333 348:0.1422414718199333 349:0.1422414718199333 350:1.726485916107207 353:4.388069170634995 354:1.7500213123846582 355:4.408764582687875 356:59.64144907024619 358:25.509085395536506 359:4.429577981805231 360:1.773869936026289 362:1.7859134582038614 363:0.15722272944252436 364:1.798037406264228 365:30.927749491727404 366:4.51403274003636 367:0.1666890196312416 368:11.857762823759597 369:16.190352010023567 370:7.969360417926008 371:4.556996123252567 373:20.986229992930756 375:235.2626476503166 376:16.339085577641185 377:16.38917952713893 378:31.393891679383188 379:12.059995827147894 380:1.898013604700404 381:4.666624354823989 382:12.101092557831517 383:42.92017272231083 384:12.183952540512673 385:8.221638590130636 387:1.9369239798413442 388:0.200975146449118 389:31.8743957610425 390:1.9633120195649618 392:16.85212196599759 393:0.21212214787798936 394:2.0171940139532776 395:8.451881885298235 396:62.4638650435496 397:12.524597553235047 399:17.11918497532355 400:0.23163543437625642 401:50.219629342962136 402:0.23568248435553682 404:0.239778780802568 405:2.086695363861148 408:8.587680327858621 410:5.015909343075393 412:0.2439248169308136 413:22.16730809349039 414:5.04035897442411 415:17.33821977342093 416:0.25236811488659117 417:50.691233542075224 419:27.57939554339337 421:17.44959928931509 423:12.880863722390236 424:5.114637091359923 426:0.2654188572862368 428:5.13971151834364 430:22.498921390218758 431:91.45482824842776 432:5.16494619145347 433:8.833187386053845 434:2.188226916715421 435:0.2743827485325563 439:13.112039179723086 440:5.241628513340638 441:0.2835624911479105 443:77.95475571796568 444:17.79149976907318 446:0.29296264214709333 449:22.90950849069337 450:0.29296264214709333 451:39.572605755690475 452:9.126843764259984 453:5.372798420611569 454:13.398676838042368 455:52.1704455952084 456:5.372798420611569 457:2.3107327609566415 458:0.3124431358290948 459:46.04609836652775 460:5.4264871722860555 461:0.3174585494033669 463:5.4264871722860555 464:86.40357607951394 467:9.279265102304453 468:5.480896551507851 469:0.32766818404772013 470:0.32766818404772013 471:5.508376474693364 472:0.3328637213958575 473:34.52492819768196 474:0.3381206346551253 475:5.536042619544655 476:13.696013051327753 477:28.955404552895963 479:0.3381206346551253 480:9.356946654709734 481:0.34343960952776637 482:29.040734327627735 483:0.34882134370244067 484:2.4407249409585416 485:34.81601213014671 486:40.741414503960435 487:9.435638322044248 488:5.620179489593126 490:0.36535025517201963 492:2.5087411941017588 493:0.37099024147689286 494:5.706069864409636 495:0.3766966570598154 496:9.678008988698712 497:9.678008988698712 498:5.7643345401515145 499:19.02427784338639 500:2.5788962852490696 502:0.4002022708231186 505:0.4002022708231186 506:19.22295995197948 507:9.845085486003295 510:14.380560667308403 511:5.913651813010743 512:24.54833767121116 516:0.4248350806969325 517:2.6697547301783864 518:30.293130709526682 519:0.4248350806969325 520:24.708965171364746 522:0.4311758235743698 525:0.43759137206022575 528:19.63237899834365 530:6.068448126895908 531:10.148790149411624 533:2.7451084922541478 535:6.100094830658368 536:0.45065059806785485 537:0.45729617494348007 539:0.45729617494348007 540:2.764332755906766 542:6.164098803544062 543:0.47082414020913 545:99.04251276969934 549:0.4777085378710621 551:31.061933825061057 553:2.842832283050819 554:2.862868123283444 556:0.49172333249252664 557:0.49172333249252664 558:2.8830726242860214 560:0.49885585740806343 561:0.49885585740806343 563:25.632319581599827 564:2.8830726242860214 565:0.49885585740806343 566:20.27900248008212 567:2.9034479981804413 568:20.27900248008212 569:20.353426447999617 570:78.06714964113509 571:10.562276165584551 572:10.562276165584551 573:20.353426447999617 574:64.02848559053704 575:6.430046379445063 576:0.5282459555053545 577:0.5358142333701028 578:0.5358142333701028 579:31.874569964638642 580:38.05847357289357 581:0.5434731955162883 582:6.5341123310954545 584:38.178535020693516 585:15.559893283867442 586:3.029418127341463 587:94.05657156433489 588:15.623490256906178 590:10.853744176258205 591:3.0510553859695757 592:26.443079964415002 593:10.903642412055746 594:10.903642412055746 595:10.903642412055746 596:6.640695007909489 597:3.072882895050375 598:15.687572996106326 599:15.687572996106326 600:10.903642412055746 601:15.687572996106326 603:6.640695007909489 604:38.42133247834643 605:3.094903307022689 606:15.752148346029633 607:0.5750409516268463 608:38.54409395671939 609:0.5750409516268463 611:11.004618287832436 613:3.1395337274037396 614:3.1395337274037396 617:0.5914022575931623 618:6.786904976803555 619:26.82120627268248 621:6.786904976803555 622:58.98752123823417 623:0.6081631138894781 625:21.290902329810827 626:3.184969007912064 628:3.2079957229350664 629:0.6166969607051632 631:3.2079957229350664 632:0.6166969607051632 635:11.264204458326029 636:3.231232481793353 637:302.3735868949239 638:3.254682362551375 639:0.6340789407674852 640:11.317394776147383 641:11.317394776147383 644:0.6429301517554045 645:16.287356491216435 646:11.371024147418765 647:33.41764231570526 648:11.425099151354969 649:0.6518902855756106 651:27.511898482522987 654:7.094427390871496 655:11.534613124446283 656:7.094427390871496 657:0.6701438629053315 658:3.3752412101262426 659:11.590066015516094 661:7.134376263360425 662:33.770868454964955 663:11.590066015516094 665:0.6888531267483456 666:0.6888531267483456 667:0.6888531267483456 670:22.14203657568739 671:3.425072329649289 674:0.698383015231155 675:27.92441947262522 677:7.256359016264265 679:47.117371863503514 680:0.7178024105942094 682:0.7178024105942094 685:22.411392599941202 687:22.411392599941202 688:0.7276956886149516 690:7.33951722970718 691:40.92640564429126 692:0.737713942631125 694:7.424199589806034 695:41.06938042352972 696:0.7478591722126134 698:3.5539243375982705 699:7.46712778635445 700:34.757003836501106 701:0.7581334257218882 702:12.051376433984526 703:17.159090604982634 704:17.159090604982634 706:7.46712778635445 707:12.051376433984526 708:0.7581334257218882 710:0.7581334257218882 711:17.235892450798477 712:3.6072579098209 713:12.111371371751506 714:0.7685388012746273 715:3.6072579098209 717:3.634325658873185 719:0.7790774491102197 720:28.792439700523317 721:17.3133832979489 722:7.554190473191191 723:0.7790774491102197 725:3.6616666286834367 726:12.23301009681794 728:0.7897515719350712 730:12.23301009681794 731:0.7897515719350712 732:3.6616666286834367 733:0.7897515719350712 734:3.6892853928076574 736:7.642906458205111 738:0.8005634279535513 739:0.8005634279535513 743:35.40894570918423 745:0.8115153324045529 746:7.687901918337769 747:3.7171866404790403 750:7.7333320386248054 753:29.249898071184663 758:3.773855944970322 760:0.8338488438941127 761:0.8338488438941127 763:12.547168892671982 765:12.547168892671982 767:0.8452353834452968 768:63.8010577230571 769:0.8567718410541538 770:3.8317145252476688 773:0.8567718410541538 774:3.8317145252476688 775:7.919552008142841 778:0.8684608473956458 779:3.8611028652572186 784:0.8803051026629509 788:3.9208250143829564 789:8.064168533637176 790:0.9044705256718633 791:18.21479459467919 792:23.975888014864278 793:3.951170216422294 794:8.064168533637176 795:23.975888014864278 797:3.9818460256604977 798:0.9167974659213792 799:8.113363113400782 801:50.334690115501445 802:3.9818460256604977 803:12.944622729953718 805:8.163067473004538 807:18.389169660996576 808:4.0128585368941545 811:18.389169660996576 812:0.9292912066085074 813:0.9292912066085074 814:0.9419548364841425 815:13.082466846366506 816:18.47767227891521 817:13.082466846366506 818:4.044214015258579 819:18.47767227891521 821:13.082466846366506 822:0.9419548364841425 825:24.29646241508117 827:4.075918902377099 828:8.264043925106753 830:81.03387929266185 833:24.515592341245572 835:13.223160423409302 836:4.10797982330673 838:13.294610106110254 841:0.9809972744484294 843:0.9809972744484294 844:37.40491591935569 846:0.9809972744484294 848:97.7901977487716 849:4.140403592781513 851:0.9943731369881419 852:4.173197223528911 853:30.99441480628975 855:0.9943731369881419 858:8.472552213723343 860:1.007935702246782 861:1.007935702246782 865:13.43978749511406 866:59.222533966469875 867:13.513545387749236 868:1.021688631483011 870:37.87005887078486 871:1.021688631483011 872:4.239923154117139 875:38.028399710841335 883:4.273870538262911 885:13.588103628126614 886:1.035635694710408 889:1.0497807751506425 894:25.319431462549986 896:1.0641278734001829 905:31.821464435214825 908:19.415172952657016 909:4.378145722249185 910:8.746393786503372 912:4.413743051310344 913:13.89467286077049 914:1.09344474450511 915:25.56044572602459 916:4.413743051310344 918:1.09344474450511 920:117.68433291415691 921:8.803044123513688 922:1.09344474450511 923:4.413743051310344 925:4.449774466400075 931:8.860352523345174 935:14.053207052873507 936:1.123620856737782 939:8.918332991205624 940:32.25576387933455 942:4.523176603599457 943:4.523176603599457 944:4.523176603599457 946:14.133852498160874 947:8.976999984991805 948:1.1390425259543877 949:19.923789840951365 950:1.1546929764679927 951:9.036368433186338 952:1.1546929764679927 953:1.1546929764679927 955:19.923789840951365 958:53.993795304250575 959:4.598429257688664 961:1.170577182237164 964:4.636775023762561 965:1.1867002812213838 966:20.13561017094754 967:1.1867002812213838 969:20.13561017094754 970:1.1867002812213838 971:4.675614696166916 972:26.448439096973328 974:4.675614696166916 976:14.466103615869516 977:1.2030675829703603 980:4.675614696166916 982:1.2030675829703603 984:9.281173057703963 986:1.219684575805891 987:1.219684575805891 988:9.281173057703963 989:1.219684575805891 990:1.219684575805891 991:1.219684575805891 992:9.281173057703963 994:14.63834130946689 995:20.46300062719015 998:4.754820796923998 1007:14.726071247747518 1008:33.49049926627165 1009:4.795210719448488 1010:9.408210606519363 1014:14.726071247747518 1017:4.836141571851644 1019:1.2710914422363233 1027:20.6880562398356 1028:4.836141571851644 1029:14.814909130152559 1031:4.877626160142896 1032:14.904881510354318 1034:4.877626160142896 1035:4.877626160142896 1038:40.82087280630575 1041:1.3067205903216423 1043:9.60497550280981 1044:4.919677749888981 1047:1.32496209386915 1048:9.672299815011206 1052:1.32496209386915 1053:4.962310089278975 1056:15.088340859806392 1057:4.962310089278975 1062:34.32623320625967 1065:1.3434974646617794 1066:15.181885961612457 1068:1.3623339599603883 1075:5.04937456690972 1077:27.706712001756927 1079:15.372760657676517 1085:9.879786034234044 1089:21.398850493749336 1091:5.093836834831373 1093:9.950864110384167 1095:9.950864110384167 1096:5.138940167261499 1097:15.470155270104408 1102:15.56890019532831 1105:1.4207269260261377 1106:65.38225951530285 1108:10.022941591050303 1109:5.184701111626709 1110:10.022941591050303 1112:35.035515968940146 1113:5.184701111626709 1117:5.231136864245725 1118:5.231136864245725 1121:1.440846142326351 1122:28.31534326812588 1125:1.440846142326351 1126:5.231136864245725 1128:21.77621445196868 1129:5.231136864245725 1131:65.98719150152671 1132:5.27826530513627 1133:42.654431316010545 1143:1.4821190307189154 1146:10.245438900071381 1147:1.4821190307189154 1149:5.326105034217786 1153:5.326105034217786 1155:28.794682921722526 1160:22.169825274950664 1162:5.374675411344523 1163:1.5032913030451212 1169:28.9591457505375 1171:50.940367356727975 1172:28.9591457505375 1178:10.39927905424558 1181:10.47794444386772 1182:1.5467568988574987 1184:1.5467568988574987 1185:1.5467568988574987 1189:1.5467568988574987 1193:16.19183647883479 1194:5.474089598604705 1200:5.524976317374849 1202:1.5690712296115783 1207:1.591788002850369 1208:1.591788002850369 1212:1.591788002850369 1214:1.591788002850369 1215:1.591788002850369 1216:1.591788002850369 1217:1.591788002850369 1218:5.576679600058831 1219:1.591788002850369 1225:1.591788002850369 1226:22.722350000287584 1227:1.591788002850369 1230:1.6149188850366702 1232:1.6149188850366702 1238:1.6149188850366702 1239:1.6149188850366702 1241:1.638476057829468 1242:10.805042496260809 1244:16.63927379562394 1253:1.638476057829468 1255:10.805042496260809 1258:44.49430513103802 1259:5.682632309722619 1261:1.638476057829468 1266:52.557854919316526 1272:5.736932676883503 1273:10.890113295836585 1274:23.159624441638066 1281:44.74075719882861 1282:1.662472247772722 1286:1.6869207603008554 1290:16.873813410821352 1292:5.792151621844421 1293:1.6869207603008554 1296:5.792151621844421 1298:16.873813410821352 1301:11.064496866671952 1305:1.7118355154611753 1309:1.737231084947604 1310:1.737231084947604 1312:30.55906628156951 1317:11.153899239433379 1324:5.905460558112089 1325:5.905460558112089 1326:5.963611659178651 1329:1.7631227353146564 1330:5.963611659178651 1331:1.7631227353146564 1334:1.7631227353146564 1338:5.963611659178651 1339:1.7631227353146564 1341:5.963611659178651 1342:11.244838682031443 1346:1.7631227353146564 1351:17.36687810731537 1353:1.7895264715170454 1354:6.022803736931052 1356:6.022803736931052 1359:6.022803736931052 1362:1.7895264715170454 1363:1.7895264715170454 1364:1.7895264715170454 1367:11.33736562395125 1369:6.022803736931052 1370:6.083071215483755 1371:46.309346449299696 1373:1.8164590858842755 1374:1.8164590858842755 1380:17.49552995634015 1381:6.083071215483755 1383:31.147183306106168 1386:1.8164590858842755 1387:1.8164590858842755 1388:1.8164590858842755 1391:6.144450255958818 1392:11.527396513575848 1394:11.527396513575848 1395:1.843938210512603 1396:17.626482958616908 1397:6.144450255958818 1398:1.843938210512603 1400:6.144450255958818 1404:11.527396513575848 1407:6.144450255958818 1408:17.626482958616908 1413:1.8719823743220325 1414:11.625014639117067 1416:1.8719823743220325 1417:1.8719823743220325 1419:1.8719823743220325 1420:6.206978874448261 1424:6.206978874448261 1426:1.8719823743220325 1427:1.8719823743220325 1430:17.759817255664363 1433:1.8719823743220325 1434:6.206978874448261 1440:6.270697071686408 1444:6.270697071686408 1449:17.89561725211517 1452:17.89561725211517 1455:11.825764537101175 1457:1.929844794463111 1469:6.335646973201404 1471:6.335646973201404 1472:39.55303587125494 1474:1.959705176531445 1478:6.401872982894893 1479:64.48575099198955 1486:1.959705176531445 1489:11.929029688560247 1490:1.959705176531445 1491:18.174975150320208 1492:18.174975150320208 1493:1.959705176531445 1500:18.31872609064406 1509:18.31872609064406 1512:1.990215002207614 1513:25.14915231289626 1514:1.990215002207614 1519:2.021398329462393 1523:32.65117341473803 1524:25.335758454801145 1526:6.538343353521051 1530:2.021398329462393 1533:2.021398329462393 1536:6.538343353521051 1539:2.0532805784709813 1543:18.61489656549542 1545:2.0532805784709813 1546:2.0532805784709813 1549:25.526144590110324 1550:6.608689499534119 1553:6.608689499534119 1555:2.0532805784709813 1559:25.720462305968052 1563:33.12010332501962 1566:2.085888636093673 1569:18.767544612569683 1574:2.085888636093673 1575:6.680515744090038 1578:12.363095264340252 1582:18.767544612569683 1583:2.1192509711633023 1586:2.1192509711633023 1587:2.1192509711633023 1590:6.7538807339631335 1592:18.92339841889397 1594:6.7538807339631335 1598:12.477279401860962 1602:2.1192509711633023 1606:2.1192509711633023 1607:6.7538807339631335 1608:2.153397761517501 1609:12.593915008704377 1611:2.153397761517501 1615:2.153397761517501 1617:12.593915008704377 1618:19.082590416016988 1621:12.593915008704377 1623:2.153397761517501 1624:6.82884667198508 1625:19.082590416016988 1629:12.593915008704377 1630:2.153397761517501 1631:19.24526141947672 1637:6.905479611777326 1638:41.777591218429706 1641:41.777591218429706 1643:2.1883610324728426 1644:2.1883610324728426 1651:12.713104338690464 1659:12.713104338690464 1666:2.1883610324728426 1667:6.905479611777326 1670:2.2241748119091724 1672:2.2241748119091724 1675:2.2241748119091724 1677:6.983849781425387 1682:12.834956181829881 1684:2.2241748119091724 1686:6.983849781425387 1687:2.2241748119091724 1689:6.983849781425387 1692:2.2241748119091724 1696:169.73302014807646 1698:7.064031943369368 1716:2.260875300345785 1718:2.260875300345785 1719:42.39650230011069 1722:12.959586434519265 1725:2.260875300345785 1726:19.581650052956448 1728:7.064031943369368 1730:26.978699797651252 1732:19.75569815867094 1733:7.14610579338533 1739:51.11871580287267 1743:7.14610579338533 1746:7.14610579338533 1747:7.14610579338533 1750:2.298501059598222 1753:2.298501059598222 1754:317.7247879148582 1755:19.75569815867094 1760:7.230156404165824 1761:19.933888113652312 1763:13.2176851510327 1766:7.230156404165824 1768:2.3370932235231696 1776:2.3370932235231696 1777:7.230156404165824 1779:19.933888113652312 1784:128.4967860314862 1785:13.2176851510327 1789:2.3370932235231696 1791:2.3370932235231696 1793:2.3370932235231696 1798:2.376695731165729 1799:2.376695731165729 1802:7.316274720604226 1804:7.316274720604226 1811:2.376695731165729 1814:7.316274720604226 1817:2.376695731165729 1822:2.4173555882664672 1823:20.303489180974633 1826:20.303489180974633 1827:2.4173555882664672 1828:7.404558113166485 1829:13.488495708205425 1853:7.404558113166485 1861:13.488495708205425 1863:2.4173555882664672 1868:13.629053789490289 1870:7.495110997202642 1874:2.4591231594492844 1878:20.49533492172537 1882:20.49533492172537 1884:2.4591231594492844 1886:2.4591231594492844 1887:2.4591231594492844 1888:20.49533492172537 1890:13.629053789490289 1891:2.4591231594492844 1892:7.495110997202642 1893:2.4591231594492844 1895:2.4591231594492844 1898:2.4591231594492844 1904:7.495110997202642 1905:7.495110997202642 1912:20.692194757606945 1914:2.502052495758811 1917:7.5880455305682535 1921:2.502052495758811 1922:2.502052495758811 1923:7.5880455305682535 1925:2.502052495758811 1926:28.171972833386747 1928:2.502052495758811 1933:7.5880455305682535 1934:2.5462017037910303 1936:7.683482398206541 1943:2.5462017037910303 1944:36.4263289805954 1946:2.5462017037910303 1950:13.92135049292402 1951:13.92135049292402 1957:28.42967065797177 1967:7.683482398206541 1973:2.591633361683662 1974:14.07348041804145 1976:7.781551699065713 1979:2.591633361683662 1982:2.591633361683662 1983:2.591633361683662 1984:7.781551699065713 1988:2.591633361683662 1989:21.102022507223126 1990:2.591633361683662 # cause
1:584.7762139605059 2:526.5249724260244 3:102.92617374177841 4:45.04095940363325 5:1387.0382346409917 6:14.660555372275875 7:50.25679937223309 8:57.448568874663735 9:31.7802858423998 10:87.07397045202629 11:23.74578753937765 12:2.0294259136522785 14:31.94772658807459 15:101.40427661735 16:604.5473915484101 17:71.30281505198221 18:21.127431620169105 19:15.474210557271597 20:211.901150906862 21:54.927974885291945 22:30.721906772546625 23:5.760826212174808 24:0.004524071844794095 25:2.597650061086849 26:6.485019848498678 27:6.9237538265153455 28:68.36669857447653 29:42.95204854667078 30:5.12006892228417 31:53.356349590781804 32:3.6625432074207698 33:0.8256438872568874 34:29.614480592746535 35:16.176236497360577 36:45.96164367064076 37:34.263659219651835 38:47.05241335402057 39:35.10306144050797 40:51.99255546752667 41:6.435597424520884 42:6.532475744500602 43:18.700379482583262 44:225.71289716212277 45:46.469691787547916 46:170.73473887101719 47:5.258860865806064 48:13.372677212530347 49:5.445621154088079 50:7.9367156270167065 51:68.00507639223909 52:63.202228888185694 53:3.480632350367105 54:0.5571580048231976 55:8.210526497403157 56:54.490916807577996 57:8.3197767370123 58:41.1750724539037 59:79.88367233890962 60:8.462598612696787 61:45.94815978051233 62:50.892186784278366 63:2.0049967792426644 64:29.328576765880804 65:2.0049967792426644 66:14.778329507149262 67:103.91066821170824 68:51.77905360600717 69:42.71252932293883 70:11.912756289300459 71:8.992989955313258 72:22.180126880733088 74:39.08360890941332 75:6.613758355290739 76:58.057567096615166 77:68.65107534503052 78:15.887901489375565 79:23.14892443197911 80:19.53124529169756 81:0.899758185027427 82:0.07316537938458931 83:9.672692537051033 84:4.493284999121127 85:12.85300412003371 86:19.88353608688785 87:2.537063720705489 88:13.079492600641807 89:232.60725976849648 90:41.09225572478635 91:24.077772173015948 92:4.722450597338351 93:20.336633812358308 94:36.77735533374238 95:13.311082988891906 96:76.48859487848492 97:41.38642004353097 98:13.358029597454545 99:2.748840188221157 100:33.05083280325901 101:1.1185007843535044 102:72.31251524342198 103:62.48199927158729 104:21.3211444145292 105:33.885974596300564 106:10.895383415616362 107:90.65023651790867 108:14.24109151267666 109:1.250958467736902 110:1.2751934054977343 111:63.65500120831192 112:30.13539460139738 113:11.20221801865685 114:5.455124151311353 115:134.87408101447124 116:54.266820366201856 117:30.736229916825078 118:70.40212368329286 119:49.61705083212166 120:11.566338938416568 121:0.24611029335749243 122:11.659716060870597 123:49.98389621380811 124:11.683211286235746 126:3.3508140275672305 127:3.4511909546792623 128:19.20213741895429 130:3.4967337251651127 131:15.515143598174143 132:50.98737183748612 133:0.29786035647468595 134:8.875182712034702 135:6.046872635125632 136:15.718135832269018 138:15.895099676513064 139:0.33705050950463106 140:0.3529864092646531 141:0.3562327262781719 142:0.05928721619372752 143:9.33458682307816 144:1.7490113466097437 145:3.820021755777342 146:110.58814782452352 147:42.95779362407253 148:12.860905570801142 149:20.443573591036536 150:3.9086113128077797 151:48.09477287525173 152:191.47138741885905 153:6.532834259173339 154:16.56867932400073 155:1.8297502450592096 156:38.375179420535396 157:13.022453860596185 158:9.642308082208329 159:6.6925639339998995 160:64.75372524304332 161:25.034757010394156 162:34.32482213725367 163:13.353942335186945 164:25.461167944705082 165:25.50445717214939 166:4.214788024499902 167:54.82415593758841 168:44.43375459337778 169:17.317786009939105 170:0.02128313181562559 171:4.29869023370883 172:0.5372627958160833 173:0.016986332967337807 174:0.016313439203922014 176:4.413313565660564 177:4.47184127739791 178:14.052843772052324 179:14.052843772052324 180:0.011957284182391581 181:2.1962062651436156 182:62.170114458885934 183:10.646558970631165 184:0.6193247074470305 185:22.465841946541264 186:4.637139147658969 187:18.336012968395107 188:18.409550551597047 189:22.59206590514045 190:31.890863792764975 192:4.825084797464967 193:18.822231382103965 194:7.818454490004551 195:2.4406288537844154 196:4.873371998741958 197:7.8619784689799745 198:64.0761149269439 199:7.90580514537543 200:0.7156047914514325 201:0.7209659512650213 202:11.338123598532158 203:0.787729298361255 204:8.244502245234152 205:8.291043374578884 206:24.060691979905812 207:2.7226997842181184 208:0.8408702285984281 209:28.925571974867538 210:33.88177379008553 211:5.387351545823752 212:66.7885186903615 213:2.807249777048053 214:20.193862854177894 215:66.9848518223024 216:0.0030174332301519118 217:12.184371646843665 218:16.15865551301332 219:0.9160852786663647 220:16.27047424122679 221:0.9357055275755067 222:8.800856777368748 223:0.006188273255755638 224:2.971328301170084 225:80.37441299220276 226:20.716642901521485 228:0.008779522913752827 229:0.9828140317011724 230:62.767269694055095 231:3.05031893362931 232:81.19306413597488 233:107.07161699284119 234:0.012532580963703419 235:1.0176371409037148 236:0.01322808053265805 237:1.0318485082052802 238:12.821160035434769 239:30.62020919846019 240:5.924583479936836 241:94.99452398495262 242:1.0828963981691286 243:30.980949783297696 244:26.123242498540993 245:3.229023210016044 246:9.380335247396543 247:3.2574764772776446 248:47.145182797596824 249:41.67897781405134 250:0.025161647410090793 251:47.47810536384813 252:0.028273670785273822 253:1.1595014421887468 254:9.63232839533201 255:1.1753641651042992 256:9.689592513481475 257:31.854163426935877 258:0.036338218225649345 259:13.615766667056718 260:59.637777197024214 262:0.03758440725049419 263:0.03885461353201168 264:6.437417576916523 266:6.459962444758758 267:54.345456488571 268:1.2660100289158474 269:13.909629844963499 270:326.24227521273207 271:18.28431707656581 272:1.300456681388053 273:6.620613509993969 274:43.66272042269534 275:6.6674477559159415 276:0.05763153252802174 277:0.05763153252802174 278:18.6049296032114 279:14.290907669644547 280:10.320802527374338 281:0.06602508766293833 282:0.06602508766293833 283:1.39024947540111 284:23.432623950965894 285:38.80633847686187 286:61.94582875607277 287:1.418254750783995 289:14.56760177044063 290:6.982547867240831 292:0.08089718029563141 293:7.007584078574815 294:19.079588110487816 296:7.083406419760396 297:14.811571121558735 298:28.907259613061168 299:7.108921524202388 300:7.108921524202388 302:266.7453002664004 304:0.097641213228661 305:29.30270083939366 306:51.49954979078627 307:1.5456887181889516 309:7.290999653228126 310:15.189988286063352 311:1.5869915551351397 312:97.01408153778044 314:0.10910972414532072 315:40.436606361928234 316:15.31961253436231 317:40.607483781589785 318:7.424906724889098 319:1.640087357700315 320:0.12138778735328894 322:1.6617959568886074 323:11.330750008854448 325:1.6727532610630822 326:1.6727532610630822 327:1.6837799993676033 329:1.694876754172853 330:4.31167912027131 331:4.31167912027131 332:46.990635839008526 333:15.71955485457602 334:7.646205460098916 335:35.79749117696684 336:1.7285930528034217 337:20.470895386719 338:41.575222910937455 339:15.856716225759174 340:1.7399758465378545 342:0.15141793724462654 343:0.15436372460980996 344:15.995884531480327 345:0.15436372460980996 346:4.492396442322981 347:7.906192925828026 348:0.16342623260303302 351:1.8217363281702215 352:1.8217363281702215 353:20.86106240331212 354:0.16965882480867192 355:25.90063897524187 356:48.19184921268972 357:0.16965882480867192 358:11.93139762272485 359:11.93139762272485 360:0.17604731431405546 361:1.8701497019078321 362:0.17930088955748558 363:0.17930088955748558 364:1.8824523313051398 366:1.8948361134998455 368:4.682428575282897 369:0.18930322384409337 370:37.22325617979641 371:8.178765728217956 373:21.382841943951114 374:0.19967570176190433 376:1.9451976444391716 378:31.915778073565967 379:49.35506327841418 380:8.336018502668072 381:4.8146728652244315 382:0.21042860822046397 384:2.0100669024409807 385:2.023304425293275 386:2.023304425293275 387:0.2215726636961903 388:4.90545257222541 390:12.583429325783925 393:12.668936592727038 394:0.24507942459701115 395:32.894139898084966 397:12.798979554742004 399:17.456266992194184 400:38.77451914092936 401:0.26169171448219425 402:0.26169171448219425 403:12.931217771030001 404:27.73681295997106 405:0.26596670048167964 406:8.800480693035958 407:17.565529444122156 408:0.26596670048167964 409:8.800480693035958 410:45.017775307111805 412:27.81257392146541 413:0.27029142633880593 414:2.2038923895818274 416:8.904980078833411 418:8.904980078833411 419:8.940226923353336 420:5.2409861687786865 421:2.233151507898724 422:22.765700890344 423:0.28356908051937957 424:5.266080685470019 425:0.2880978421788945 426:5.291333804886652 427:2.2628271033643244 428:13.248690260510394 429:5.291333804886652 430:17.900766057260068 432:71.55496317422543 433:5.316747170707999 435:0.30200019688766816 437:9.083340229445335 439:0.306741497971028 440:0.3115373252122887 441:23.172679076360208 442:0.3115373252122887 444:0.3115373252122887 445:46.009287565119344 447:40.16202380557251 448:5.446277057820856 450:2.3544404526131864 453:5.52602895606104 454:9.34232453271268 455:2.401759164840262 457:2.401759164840262 458:9.380247563834029 459:2.4177641377746344 460:5.580075100481939 461:0.3466842465693541 462:2.433887251165061 463:18.54637670586747 465:9.456812972460268 468:5.634841874176782 469:5.634841874176782 470:80.48375604574687 471:18.729930374938164 472:2.4829784912900514 473:0.3626255082739719 474:0.36806111896465993 475:41.114198720275304 476:2.4995873322542805 477:80.84261494700682 483:0.3791192239186285 485:0.3791192239186285 486:2.533180922247868 487:14.076834401822092 488:0.38474312505254965 489:9.773066975026534 491:0.39618423204954695 492:2.6019119731658673 493:0.4020029178613218 494:0.4020029178613218 495:9.854744127035659 497:2.6370733282937904 498:9.89599154425348 499:48.40644185792375 501:14.55222807544815 502:14.55222807544815 503:2.690845385981986 505:2.690845385981986 507:2.7090506228645475 508:6.0398077091645685 509:24.87453846170749 511:14.661733146837593 512:10.10644796945322 513:0.4446379850603256 514:6.100966640077717 515:6.100966640077717 517:30.76182753837918 518:6.131877376159966 519:0.4574560708974659 520:137.75548522266575 521:10.236221075987936 522:2.7833232764640785 525:0.4705697696750208 527:0.4705697696750208 530:19.976787653747934 532:2.8406024061488724 533:6.257792885508569 535:31.141746051488706 536:6.257792885508569 537:10.413538643801685 538:0.4908106863284416 541:25.527206449198296 542:6.322154270355128 543:2.899287979310632 544:0.5046960625971616 546:6.354696275085316 549:0.5117591663364285 550:2.9191716715703055 551:2.9191716715703055 554:15.351145760258625 555:15.351145760258625 556:2.959434275005384 557:6.453804942585704 560:10.689216673387168 562:0.5334426065857824 563:0.5334426065857824 564:6.487346128616887 565:15.411265484134145 566:20.625019507384692 567:6.521145328484287 568:0.540838710840515 570:15.532818154309632 571:3.021098776660331 572:20.699622185340814 574:3.0420014182229735 575:10.831671985076275 576:15.65616112603851 577:44.83899902189573 578:15.718519178130826 580:0.5791321960721743 582:0.5791321960721743 583:0.587061786386978 584:3.1274139507509036 585:3.1274139507509036 588:0.5950845548217145 589:0.5950845548217145 590:6.765260063886476 591:87.70373419681557 595:6.801252399995844 597:0.6032017866894327 600:0.6032017866894327 601:0.6032017866894327 602:0.6032017866894327 603:11.126450052975084 608:3.1934352634963723 609:6.8375361347303665 610:11.227783353577932 611:6.874115372975618 612:6.910994306961889 613:3.2384231079616477 616:3.2384231079616477 618:0.6366420100252776 619:6.9481772185666335 620:0.6366420100252776 622:16.301515547221126 623:11.382816590330009 624:0.6452518044158203 626:0.6452518044158203 627:21.63924261572506 628:3.3074212421573406 629:7.02347256832429 631:0.6539643642555444 634:7.061594043739148 636:11.488263092640405 637:7.061594043739148 638:16.505109243310322 639:53.2750402130613 640:3.3544653096600947 641:11.541632125299781 644:11.595440211677593 645:0.6807336963369564 647:0.6898725447012154 648:7.17791001119228 650:0.6898725447012154 657:53.93233523072041 658:3.4759177334986275 659:11.815196944435023 660:7.297256938474398 662:0.7179590738603442 664:0.7179590738603442 665:3.500893662020479 666:7.337736886263185 667:0.7275502475346476 669:3.500893662020479 671:0.7372588521462058 672:0.7372588521462058 673:0.7372588521462058 676:11.927887991973229 677:11.984962348237618 679:213.26111345364748 681:0.7570356816437869 684:7.461346167843201 685:3.6032016101773876 686:0.7671076770402129 687:7.50329149255304 688:3.6032016101773876 689:0.7671076770402129 690:0.7671076770402129 691:0.777304648921464 692:0.777304648921464 697:0.7876285967426155 698:62.4770917523022 700:3.682565185328138 701:12.277937110572779 702:7.63143820623191 703:12.277937110572779 705:0.7980815688721883 706:7.63143820623191 708:0.7980815688721883 712:0.8086656636350931 714:35.36129363115253 715:3.709542894090008 716:3.709542894090008 717:7.718858332958457 719:7.718858332958457 722:0.8193830307489124 723:85.79537412514064 725:35.621237824059214 729:12.460106935118318 730:12.460106935118318 731:56.04032095519196 732:3.7643090529017447 734:3.792106537726499 736:49.17429652811558 737:63.47982387937866 738:0.8412264495995878 739:0.8412264495995878 740:23.419757948371874 743:127.72543844396273 744:0.8523570747836299 745:7.853105941156485 747:49.34340488273583 749:12.584363738588317 751:42.64574995227214 752:49.51405518583748 753:3.8485537672010652 754:0.8750480283534275 755:3.8772132536512918 756:29.781729168579087 759:3.8772132536512918 760:23.714504827016718 763:3.9061700261680787 764:7.991266626001614 765:7.991266626001614 769:3.9354292785423537 771:18.166588474928684 774:3.9354292785423537 775:0.9101961980892826 776:18.250213211958997 779:0.9101961980892826 782:0.922219176161906 783:36.70951805138443 784:12.971498628488865 787:0.9344001762812116 788:0.9344001762812116 789:24.32941118578018 792:0.9467420458198191 795:24.32941118578018 796:24.435392426430035 800:8.280175645066057 802:4.086454396834296 803:0.9592477103215437 804:18.592908440796904 807:0.9719201751283341 808:37.285291691806705 810:30.759953448468462 811:13.242436800787035 815:0.9847625299147149 817:30.887660706416685 818:4.149179836371688 819:0.9847625299147149 821:0.9847625299147149 823:4.149179836371688 825:0.9847625299147149 826:0.9847625299147149 827:8.431392633303025 828:8.431392633303025 830:4.1810634490355705 831:4.21330309578042 835:18.949465900703203 837:1.0243411443799995 839:4.245905591450367 840:1.0243411443799995 841:8.534883597913648 842:4.245905591450367 843:13.5245665310098 846:1.0243411443799995 849:8.534883597913648 850:1.0378957331476812 851:1.0378957331476812 852:8.587464100433422 854:1.0378957331476812 855:1.0378957331476812 860:1.0516370250143374 861:1.0516370250143374 862:45.11358297666803 863:4.312227385961075 865:19.2266341191007 870:13.744037996039188 872:13.744037996039188 873:4.345961333865933 877:4.3800874457274395 880:1.0796944719329322 881:4.3800874457274395 882:13.818774964936898 883:4.3800874457274395 884:31.81900018257123 885:1.0796944719329322 886:31.81900018257123 890:1.0940182800193265 891:25.675099368999838 893:13.970715479706156 894:25.675099368999838 896:8.859166468595825 897:13.970715479706156 898:1.1085441064990342 901:1.1085441064990342 902:4.449547937383843 904:1.1085441064990342 906:4.484898815250731 908:8.915351044617063 909:1.1232760745571395 910:92.72881562894311 911:8.915351044617063 913:19.80828874460324 915:4.520674873864505 917:1.1382184348942292 918:14.126059115575373 922:1.1382184348942292 923:1.1382184348942292 924:4.520674873864505 925:19.909021199602208 926:26.03918200081388 927:1.153375571599596 929:19.909021199602208 930:14.20505202401558 931:4.556885018677746 934:1.1687520062546872 936:1.1687520062546872 938:4.593538438336993 940:14.28495076890801 943:1.1843524056058674 946:1.1843524056058674 947:14.365774945483393 948:1.1843524056058674 949:39.84116783155649 950:1.2001815865281518 951:14.44754479250981 953:4.6682133436897635 955:9.206219343464856 957:1.2162445230882692 958:14.530281219662063 961:4.7062547324511215 964:26.67419416875527 965:20.43036525355013 967:4.744779230150407 968:4.744779230150407 969:1.2325463533458156 971:14.698740991728226 972:20.538356733340496 974:1.2490923866433754 975:14.698740991728226 977:9.38922642222119 980:4.783797634351858 983:55.28614704313433 986:1.265888111514469 988:4.823321108817941 989:20.64765547623405 992:1.265888111514469 993:9.451738896641443 994:4.863361200257644 998:1.2829392028783968 1001:1.2829392028783968 1003:1.2829392028783968 1004:9.57913391206877 1011:40.92464757735207 1016:9.64405357205628 1017:4.945039441754878 1018:9.64405357205628 1019:1.3178311759155084 1020:1.3178311759155084 1023:15.048261440738187 1026:4.945039441754878 1028:4.945039441754878 1029:41.11306476218351 1035:9.709813850706851 1036:1.335684423930014 1037:9.709813850706851 1038:15.138412555655021 1039:1.3538177913913667 1041:1.3538177913913667 1042:1.3538177913913667 1043:1.3538177913913667 1044:9.776435011022429 1049:5.071744161832076 1051:1.3722380291477523 1057:1.3722380291477523 1058:1.3722380291477523 1061:9.912344776053468 1062:1.3909521347405507 1065:21.452048211844584 1068:1.4099673650140814 1072:1.4099673650140814 1073:1.4099673650140814 1074:1.4099673650140814 1076:1.4099673650140814 1078:28.065597114390343 1080:15.607185381714409 1085:1.4292912489621623 1090:10.051960484798764 1094:1.4489316014345528 1097:15.704758731137902 1108:10.195473515069658 1110:21.945763955483013 1112:5.295028863113681 1117:1.4891944911776593 1120:5.341643352575634 1121:1.4891944911776593 1122:22.073471832581124 1124:5.341643352575634 1125:1.4891944911776593 1127:5.341643352575634 1128:1.4891944911776593 1130:10.34309046488896 1132:16.00572528617908 1135:5.388950530690683 1137:5.436968997483363 1138:1.5308248537002411 1144:10.418507037023682 1151:1.5308248537002411 1153:50.98059509223415 1156:1.5521758636632461 1157:10.495034810860737 1158:43.57889261339493 1159:10.495034810860737 1171:43.80369020237515 1173:5.535218036808255 1175:16.319860470153884 1178:10.57270466845925 1179:5.535218036808255 1181:10.651548797280654 1184:1.595998936095 1187:1.595998936095 1193:1.595998936095 1195:16.537155889457658 1196:5.636555235073001 1201:22.879407702508814 1203:36.80011445272848 1206:5.688437257366855 1207:1.6413875180212818 1214:1.6413875180212818 1215:23.020858557958874 1216:1.6413875180212818 1218:1.6413875180212818 1221:10.812895600109568 1222:1.6413875180212818 1223:68.58652497056008 1224:1.6413875180212818 1228:1.6413875180212818 1231:10.895469877302205 1232:16.76118102201697 1233:1.6646971397435695 1246:1.6884330524543008 1256:10.979361810277227 1258:10.979361810277227 1259:16.875843387529788 1260:1.6884330524543008 1261:10.979361810277227 1265:11.064611350851058 1271:16.99234418775312 1272:30.36146688417078 1274:16.99234418775312 1279:5.849226555204165 1281:96.0054544683276 1283:5.904624241087031 1286:1.7372352361110193 1287:1.7372352361110193 1288:5.904624241087031 1290:53.391711896957574 1295:11.151260296304752 1300:5.96096899678803 1302:1.7623287321190895 1303:5.96096899678803 1304:1.7623287321190895 1306:17.23109204585878 1309:1.7879030431483234 1310:1.7879030431483234 1311:17.35346150272347 1314:1.7879030431483234 1315:6.018290660655289 1318:17.35346150272347 1320:1.7879030431483234 1321:23.91816919638896 1323:1.7879030431483234 1325:11.328933519931654 1326:6.076620504099011 1328:1.8139734352292805 1329:1.8139734352292805 1332:17.477914552656912 1334:1.8139734352292805 1338:1.8139734352292805 1340:6.076620504099011 1341:11.4200517051522 1342:1.8139734352292805 1346:38.522620135422116 1347:6.076620504099011 1350:1.840555913735089 1352:6.135991324295893 1353:31.310006964366664 1357:6.135991324295893 1360:1.840555913735089 1361:1.840555913735089 1367:11.512757390181541 1369:1.840555913735089 1374:17.733350746602838 1375:31.509643236726465 1376:6.19643754598821 1379:17.733350746602838 1381:6.19643754598821 1385:17.733350746602838 1392:24.56838023729183 1393:17.864482492994817 1395:6.257995329772614 1396:1.8953251384793337 1399:6.257995329772614 1401:6.257995329772614 1405:1.8953251384793337 1406:1.8953251384793337 1410:1.8953251384793337 1411:17.99799553463968 1412:1.923548045420719 1414:6.320702692058285 1420:17.99799553463968 1421:6.320702692058285 1424:1.923548045420719 1425:1.923548045420719 1431:1.923548045420719 1434:1.923548045420719 1437:1.9523554795162839 1439:32.130530554285734 1440:18.13397427586195 1452:18.13397427586195 1455:18.272507692087572 1456:1.9817679535909776 1467:18.272507692087572 1471:6.449728279540727 1473:18.413689665059916 1474:6.516133034065616 1475:12.105493920592506 1481:32.56413000201163 1484:6.516133034065616 1486:6.516133034065616 1488:6.516133034065616 1489:6.516133034065616 1496:2.0424956507811403 1498:2.0424956507811403 1503:18.557619351402593 1507:2.0424956507811403 1509:48.54546078350988 1512:2.0424956507811403 1514:25.450342026751265 1515:18.557619351402593 1521:12.31852375570888 1526:18.704401585061284 1527:2.0738577233827544 1530:6.652960895598343 1532:12.31852375570888 1536:25.637126915297877 1540:6.72348578758407 1542:2.105918717906993 1546:18.854147319322237 1549:12.428266835169808 1550:18.854147319322237 1554:12.428266835169808 1557:2.138705521638929 1558:6.795490778700331 1559:26.02218826140994 1560:19.006974113658437 1565:2.138705521638929 1566:6.795490778700331 1567:2.138705521638929 1568:6.795490778700331 1570:6.795490778700331 1574:104.0253663603223 1575:12.540274481210984 1576:6.795490778700331 1577:2.138705521638929 1579:2.138705521638929 1580:19.006974113658437 1583:2.1722466031956347 1586:2.1722466031956347 1596:6.869034515204751 1600:6.869034515204751 1601:2.1722466031956347 1608:6.944179200446579 1613:6.944179200446579 1620:33.97354310164538 1622:6.944179200446579 1624:6.944179200446579 1626:2.206572140213264 1630:6.944179200446579 1632:7.020990887728979 1633:2.2417141583072877 1638:7.020990887728979 1642:7.020990887728979 1650:2.2417141583072877 1652:2.2417141583072877 1656:2.2417141583072877 1657:2.2417141583072877 1663:7.020990887728979 1666:2.2417141583072877 1674:7.099539805359104 1679:19.651705846965367 1692:2.2777066853729115 1695:7.179900715660668 1706:2.3145859217131637 1713:2.3145859217131637 1716:7.179900715660668 1727:2.3145859217131637 1728:7.179900715660668 1729:2.3145859217131637 1731:2.3523904293556863 1734:7.2621533143096695 1736:7.2621533143096695 1740:7.2621533143096695 1746:13.265370437075475 1750:13.265370437075475 1752:2.3523904293556863 1756:2.3523904293556863 1758:2.3523904293556863 1763:35.29695404443866 1764:2.3911613419419613 1766:35.29695404443866 1775:20.174568855699764 1776:2.3911613419419613 1778:20.174568855699764 1789:20.174568855699764 1792:20.174568855699764 1793:2.3911613419419613 1796:7.432679740251834 1802:7.432679740251834 1805:13.530036207935234 1810:2.4309425986307436 1811:35.580952816881265 1812:20.357274770492243 1814:2.4309425986307436 1815:20.357274770492243 1819:7.521141882487723 1824:20.54452742369576 1826:2.4717812053692843 1837:2.4717812053692843 1838:7.521141882487723 1842:2.4717812053692843 1847:7.521141882487723 1851:13.667283663456933 1853:20.54452742369576 1856:2.4717812053692843 1860:2.4717812053692843 1867:2.513727526360474 1874:2.513727526360474 1875:2.513727526360474 1879:13.808020495249968 1882:20.73655191551099 1885:7.6118735166803715 1887:2.513727526360474 1897:28.22456582523913 1898:13.808020495249968 1899:13.808020495249968 1905:2.513727526360474 1908:20.933590502842236 1910:20.933590502842236 1913:2.556835612646387 1914:2.556835612646387 1916:13.952421439293934 1919:13.952421439293934 1920:20.933590502842236 1922:2.556835612646387 1925:2.556835612646387 1928:20.933590502842236 1938:36.79254263375704 1940:2.6011635713489976 1941:2.6011635713489976 1943:63.16753654903977 1945:2.6011635713489976 1956:7.800602419343563 1957:21.135904389178183 1969:14.25298337791312 1973:2.646773980397291 1975:7.898850471604185 1977:7.898850471604185 1982:21.343775756277314 1985:2.646773980397291 1994:2.646773980397291 1997:7.898850471604185 2000:2.646773980397291 # atteindre
1:299.32720390744873 2:160.66107062729532 3:101.151094690283 4:316.2310019352788 5:64.60096126829436 6:8.913565995498791 7:31.94302345629029 8:673.0347145120995 9:2.2884630051426074 10:165.75496786533333 11:63.26438821619168 12:122.4560684838822 13:31.947726588076385 15:54.79551420011712 16:58.91835772933997 17:133.4233785285367 18:74.18933491699165 19:38.129680844283726 20:57.63796588805303 21:453.00635728852643 22:76.01038290718978 23:8.086746565700093 24:10.978642959457535 25:19.538433035537263 26:120.93042993107211 27:9.486795285762694 28:35.35574914380274 29:24.77131618827866 30:188.8186870739942 31:16.191122365449367 32:13.395078303556957 33:68.11101875400428 34:33.855292564168096 35:54.687573514903086 36:34.370052285343824 37:47.05202801793864 38:20.59197234718906 39:56.954106814264385 40:11.58861200876821 41:4.436141825658676 42:11.931575247457898 43:19.02591469736179 44:26.157720844659636 45:22.84445579290584 46:42.93602175776745 47:16.702974955183173 48:5.4756782425726955 49:1.7437834384816393 50:17.17307218300407 51:24.396212724490095 52:73.91929752616872 53:3.594096276467268 54:118.28194867179857 55:41.21460974748648 56:21.23514683516033 57:0.6298700534862529 58:17.885915254473 59:143.33330898161998 60:14.655698360619926 61:114.30754784701288 62:76.34487806198396 63:56.522317781866704 64:0.3954164019288952 65:33.86240866973351 66:61.58602448636421 67:22.307384293296312 68:15.252136909822509 69:4.122445034242068 70:172.348263037599 71:22.51882182206767 72:47.973615703390685 73:39.17007296239856 74:4.318046836430694 75:0.8708427036545415 76:12.581343831483307 77:44.725502329844225 78:9.738527597365163 79:19.720956997710694 80:23.620629984436285 81:0.9496581980401372 82:4.569414877011551 83:4.581177261046635 84:0.2620772157970394 85:16.4649966714775 86:4.688404870948735 87:7.256578406351778 88:7.28814561319704 89:2.6509156554866946 90:110.82508722893752 91:13.452653298188698 92:56.10121276730209 93:10.331524854508878 94:2.721267521175657 95:77.16334796287835 96:17.02434958917708 97:0.12739234255094925 98:4.910485308038597 99:24.97991351749328 100:47.27224584252111 101:17.43993083792525 102:21.210267743838692 103:2.981009856823234 104:1.2534680928845554 105:108.63196314573834 106:25.85313335569251 107:21.898812207076414 109:3.099156915395285 110:0.1397809683676632 111:8.201936847327717 112:1.3572490598987257 113:26.384519200303448 114:11.450904266369648 115:5.644159973536836 116:3.2952584080169274 117:18.775494671269332 118:22.762822419857578 119:22.798448669779393 120:143.67078204323892 121:71.39664655686244 122:8.688856148890588 123:5.852796492968608 124:0.09664934240775716 125:8.708260566430434 126:60.98252186332935 127:0.08283663151202222 128:46.30909394859133 129:0.31690397101715234 130:19.548644897349934 132:15.787932829782976 133:9.005700123106829 134:62.132386077800625 135:23.793694948581017 136:9.128127934791616 137:268.50098224703885 138:1.7112875262916256 139:6.312455504189394 140:9.37918923783939 141:0.3831694942766918 142:12.807297516800912 143:16.504026212873846 144:6.51438790619936 145:33.49525926563782 146:3.971346541575209 147:13.07161410478587 148:13.07161410478587 149:53.72356811818005 150:1.8781486638367901 151:43.54480765695706 152:0.037890882940412055 153:59.1184336185294 154:4.0227985399149 155:4.035768187009288 156:0.4469352142434072 157:0.45067790764503307 158:1.919902940215789 159:17.104477226353833 161:4.154456862714592 162:13.566488088190852 163:6.9594099163378695 164:30.263871791234635 165:0.5177124716634235 166:2.077121964304975 167:10.233648101531978 168:4.318396020604943 169:0.5260358644490625 170:2.1227989097336537 171:2.1320430206087564 172:2.1788171208744047 173:22.019094236080946 174:7.302018388398844 175:7.321636765584226 176:2.207331093170289 177:40.97143439963027 178:0.6007225552592105 179:2.245884794512526 180:4.592150045543386 181:4.6070658344631825 182:0.005990594009573154 183:2.304887488194778 184:31.8275550176631 185:2.355158847959119 186:22.755132891066488 187:2.365335905981654 188:4.790236033228279 189:63.43265512198169 190:14.860315730942123 191:2.4588204377986056 192:2.480066980475297 193:82.10930852472147 194:42.63256390606206 195:0.7296664280398616 197:8.006770891598892 198:0.7403819885376572 199:37.791715188883934 201:95.17659598021909 202:28.213969706887905 203:11.83200345392591 204:2.725816306635489 205:11.948450811647644 206:2.74930570722606 207:5.408199297214719 208:5.426122894377583 209:8.556121712864645 210:24.686373138933828 211:44.71817306109515 212:8.676637119998086 213:5.535132012471281 214:12.307683165336172 215:8.725465159383045 216:5.572037504025662 217:0.005721203907252672 218:34.79868596692894 219:29.914026250260584 220:0.00816655129474818 221:8.92443951232695 222:20.842399205520106 223:25.37565648712017 224:1.002192020930876 225:25.527703378682375 226:148.43563165703114 228:21.064949520517825 229:75.17775889427416 230:12.84372924177328 231:0.015206959943624367 232:1.0511053396810606 233:21.291481203319012 234:69.6111480644709 235:5.937634268169594 236:5.957662756911335 237:0.018357161781469122 238:13.007879764582443 239:1.0799369607332316 240:21.568756248384798 241:3.2506631922777576 242:9.476483645939744 243:26.420394070155492 244:1.124430231848675 245:9.531457080154743 246:6.162556329795963 247:13.380146605577389 248:6.225708985773986 249:9.614744117714872 250:3.3647754652974364 251:31.871767414278256 252:6.3111680844079 253:1.2020562155418697 254:0.03671271147992363 255:0.03794336115253443 256:3.4681516639889876 258:22.53887282700064 259:22.53887282700064 260:0.04309961641434264 261:37.60430183759344 262:3.528766680564094 263:1.267452203349273 264:92.16728139572372 265:6.576535123056536 266:3.5905430878260707 267:27.661734641797718 268:38.04153452967452 269:14.099514538320504 270:3.6376573629894096 271:6.714539560594183 272:1.3447471025763977 273:1.3535893087790116 275:3.7339596581146712 277:18.693531186753876 278:0.07118566432821348 279:0.07118566432821348 280:1.4077504726804457 281:0.07482845249427786 282:6.928637296386561 283:3.8499448241874528 284:1.444941848248338 285:10.602441639261713 286:10.602441639261713 287:1.4638724741807951 288:1.4734229971309634 289:3.918053237969687 290:56.91928405513924 291:0.08845621386402024 292:19.308059374565094 293:1.5024206089678263 294:14.880708057874891 295:1.5220451553143624 296:4.02282168962922 297:24.20191507913872 298:19.454777782391464 299:0.09905654525349816 300:51.454432415939905 301:10.99809592648427 302:4.0764181570401705 303:19.65341330109402 304:1.5823646758363208 305:7.358187327878229 306:1.59263378070759 308:1.59263378070759 311:11.239115146401042 312:7.46441636659292 313:1.634345037021216 314:4.204753427049128 315:0.12254915519461389 316:4.24229051637664 317:0.12763115035919564 318:20.11347127733464 319:15.644815725287582 320:0.13284583881379267 321:7.627715824580268 322:20.324050300573994 323:7.65540793537378 325:1.7209235922068438 326:0.14092147505879754 327:1.7320524375045703 328:1.7320524375045703 329:25.397425881386265 330:35.97776048620397 331:1.7432512998279426 332:4.396487260772857 334:7.767576979714549 336:59.89044325288606 337:0.1580140226724018 338:20.702123525536326 339:7.8532078476911655 340:47.79799355084687 341:36.38194552658591 342:1.811948380328965 343:7.940165052113147 345:0.16704706533386762 348:67.11670776423414 350:8.02848342711673 353:31.37474142086328 355:1.883321364923843 359:1.8954869658816265 360:4.683009770750925 361:16.57302790758268 362:12.169229562294145 364:1.9324606240316513 365:16.621880141267013 366:4.747374466785262 369:4.769074689107714 371:1.9701647169341787 373:16.819791643557178 374:0.2137885863638965 375:0.2137885863638965 376:8.364564525145031 377:37.83018408304261 378:26.84768227672381 379:2.021608028133022 380:164.80667252763416 381:0.22484782945968512 382:8.459738566102997 383:0.22862062380568055 385:4.970120937645913 386:0.23629822311502485 387:8.556499784188514 388:50.3220095109015 389:2.0878654237336587 390:32.78602534185881 391:2.1287014990748316 393:2.1287014990748316 394:5.110191288420519 396:0.2646006618220972 397:17.5459517810962 398:8.856773463710319 399:5.182144937305595 400:8.856773463710319 402:45.185055844179054 404:0.28181551719914366 406:28.008085350130333 408:0.28181551719914366 409:8.92563036119323 410:5.255428676180115 411:5.255428676180115 412:8.960360841325093 413:13.182369684761705 415:33.715136658537254 416:2.2710315520332642 417:5.305043373735739 419:0.29982636087399367 421:2.285814758098706 423:9.065785057860388 424:0.30445723909209804 425:0.30445723909209804 426:2.315694587295658 428:5.380634893101895 429:13.410941628278026 430:0.30914043472419067 431:0.31387648726023604 432:5.406150376315738 433:2.330793368536413 434:5.406150376315738 435:0.31866594435882456 436:5.4318277756232725 437:18.214053444393578 438:0.31866594435882456 439:23.339496752050188 440:2.3767384838375727 441:0.3284073077539128 442:2.3767384838375727 443:5.483675132297716 444:2.3767384838375727 445:0.3284073077539128 447:2.407920642542048 448:9.35633825015152 449:2.407920642542048 450:23.547406564268712 451:0.3383690822362734 452:2.4555457105941656 454:5.616249108213447 455:2.4555457105941656 456:5.616249108213447 458:2.4716528026773434 459:5.643285204380335 460:2.4878780353230296 461:0.3642690580783438 463:2.4878780353230296 464:35.171447135501566 465:9.583800766330992 467:9.622550573654514 468:5.725470504711036 469:0.375040324356404 470:0.375040324356404 471:9.661547317014936 472:18.930128173693124 473:24.12007532487854 474:2.553986595733587 475:9.700793763808315 478:2.553986595733587 479:29.694837731021906 482:9.740292727787683 484:9.78004707107376 485:2.587784426846695 486:14.240821801299388 487:0.397316754452428 488:5.866157538426675 490:5.923780863482254 491:19.308196228637023 492:14.449101371726153 493:30.21646426073652 494:2.656923962194708 495:5.982201536421522 497:19.502646427532337 498:14.55526602909696 500:6.071368680587331 501:0.45122507476116314 502:0.45122507476116314 503:0.45122507476116314 504:2.7463679857438854 505:0.45122507476116314 507:19.76782176564565 508:0.4575563268170666 509:2.764675345259838 510:19.83520475610977 512:36.77305446906309 514:25.27274320614892 515:0.4704335158547801 517:10.321489442858303 520:10.321489442858303 521:2.8393564921902703 522:6.255479398234018 524:6.255479398234018 526:6.286943947944665 527:31.22567313793352 528:49.971112635601564 530:0.49707123796000746 531:115.61600037201835 532:25.6824800985695 533:0.5039200145769689 534:10.497972934788994 535:0.5039200145769689 537:6.382729479373108 538:2.9164470876167137 539:10.542875256495366 540:6.382729479373108 541:10.542875256495366 543:2.955933941334298 544:10.633645519013472 546:2.955933941334298 550:2.975919758824122 551:26.020394372228207 552:20.534523248935248 555:6.5471908938705425 556:10.77227761019935 557:20.680260760772455 558:20.75390551900787 559:0.554091091340334 560:3.036871947511308 563:0.554091091340334 564:10.819166040211194 565:0.554091091340334 566:3.0575281555564686 567:0.5615893213897626 568:3.0575281555564686 569:26.45622689873204 570:3.078357492910856 571:26.45622689873204 572:6.648898289687695 574:20.97802712308969 575:32.41462029279788 576:38.667903739471065 578:11.058896396185048 579:72.7935985610149 581:11.107933656285768 582:11.107933656285768 583:6.823758071982261 584:73.17994719233943 585:21.284565628078916 586:3.1851833015370894 587:21.284565628078916 588:3.2071013981837506 589:11.207139490186382 590:0.6165500522345001 591:3.2071013981837506 592:11.257318565913177 593:45.7301651975792 594:3.229209746196162 595:3.229209746196162 597:3.229209746196162 599:6.895659621472259 600:0.6247694116374073 603:6.895659621472259 604:0.6247694116374073 605:16.204890769707976 606:0.6330845468761472 607:0.6330845468761472 608:6.932045484459754 609:11.307888932978221 611:21.600370802126825 614:0.6500075322737047 616:0.6500075322737047 617:11.410225787509452 619:7.0429929540566905 620:7.0429929540566905 621:16.402485661229992 622:21.84362755484792 623:3.342700062146969 624:0.6673300703961601 626:0.6673300703961601 627:11.514195747618333 630:3.3660076194729895 631:0.6761447589685068 632:0.6761447589685068 633:3.3895252213425744 634:7.156716167148642 635:22.008981978193972 638:0.6940884243329556 641:27.863694327743357 642:0.6940884243329556 644:3.437202938565028 645:11.727227888229374 647:22.261979606757617 648:61.02038487440653 649:11.781583738172483 651:3.4857586681596247 652:0.7218129848000996 654:7.352762124072198 656:3.5103740560822887 657:3.5103740560822887 659:7.392991843596667 661:0.74085437683311 663:17.024292155237198 664:3.535219020372208 665:0.7505476810837065 666:7.433573922359657 667:3.560297079773512 669:7.433573922359657 670:7.474513824294145 671:3.585611834663993 673:0.7603584165946194 674:3.585611834663993 677:3.6111669695848687 678:7.515817141622683 679:34.886650425151025 680:3.636966255571801 682:7.557489598384832 683:7.557489598384832 684:3.636966255571801 685:17.390224257404213 686:3.6630135534176556 687:0.7905136350701158 690:0.7905136350701158 691:7.641965512318794 694:3.715868090619433 695:3.715868090619433 696:0.8112388184160509 697:0.8112388184160509 698:7.684781117090536 699:0.8217939226437976 700:3.7426835247015937 701:7.727990165669299 702:3.7426835247015937 703:0.8217939226437976 704:12.410950365882018 705:0.8217939226437976 706:0.8217939226437976 707:3.7426835247015937 708:0.8217939226437976 710:17.61744997822457 712:0.8324801497219992 714:3.769763366082006 715:23.33902947595526 716:0.8324801497219992 717:3.7971119676004816 720:0.8432996493673913 721:3.7971119676004816 722:17.772304379242875 723:29.449153774677562 724:42.360641281337124 726:0.854254624702212 728:12.593426590034891 729:3.8247337906801615 730:3.8247337906801615 732:12.593426590034891 734:3.852633408568874 735:3.852633408568874 738:17.92996142363711 739:7.9048922511899145 740:3.852633408568874 741:0.86534733403439 742:12.655369764771086 744:7.950168566338636 747:36.165510127968595 749:7.950168566338636 751:0.8879552736939078 752:23.821984902699327 753:12.780990148323697 754:0.8994753128909333 756:0.8994753128909333 759:0.8994753128909333 760:18.171913930411918 762:0.9111427080445405 763:3.967105432160128 764:0.9111427080445405 765:3.967105432160128 767:24.02141674153366 770:12.973907755751567 773:3.99646681878731 774:0.9229600218516547 776:13.039452571077916 777:8.183222939765779 779:4.026136016039357 780:13.105635358644914 781:18.505268480273543 782:4.05611849685763 783:36.98977757994977 784:4.05611849685763 786:4.086419881448862 788:4.086419881448862 789:4.117045942839299 793:8.328682042647745 794:4.117045942839299 796:51.29202095230318 797:0.9843899364757517 799:0.9843899364757517 800:18.763840595034416 801:4.1480026118165965 802:13.308128660580715 803:4.1480026118165965 805:4.179295983283605 806:8.428142703397397 807:31.004049097501042 810:0.9971645367490378 813:4.179295983283605 814:8.478647235316517 815:1.0101090270039352 816:1.0101090270039352 818:4.210932322577594 819:4.210932322577594 821:1.0101090270039352 830:59.19672106554982 831:1.036520471063989 832:19.12080660128623 833:25.07786662455919 835:4.275259854289581 836:1.036520471063989 838:1.049994049493045 840:1.049994049493045 841:4.307964486597831 842:13.659520350214523 843:4.307964486597831 844:1.049994049493045 846:1.049994049493045 850:1.0636507748096984 852:13.732005281635486 855:8.686058756386615 856:1.0636507748096984 857:13.805259468875299 859:25.415952433639056 861:1.0774942033379749 863:4.374490554609652 865:8.739312622196133 866:1.091527996435356 867:4.408326639594465 868:1.091527996435356 870:1.091527996435356 876:1.1057559242299935 881:1.1057559242299935 882:4.442554888749582 884:1.1057559242299935 885:1.1057559242299935 886:53.03558009477871 887:1.1201818697334314 888:4.47718318621317 889:1.1201818697334314 890:1.1201818697334314 891:1.1348098337452552 893:32.34305718830896 896:1.1348098337452552 897:4.51221965564882 898:19.782218009813775 900:1.1348098337452552 903:4.51221965564882 905:1.1496439394449385 906:4.5476726716758 908:1.1496439394449385 909:14.183621847396791 913:26.125247816660558 914:4.583550868349176 915:9.071489731578795 918:4.583550868349176 920:39.441904377485685 921:4.583550868349176 922:1.1646884380632687 924:1.1646884380632687 925:4.619863151441642 926:14.340925085167255 927:46.72035512115116 928:1.1799477127389486 932:1.1799477127389486 933:4.65661870990528 936:26.372262866993367 937:20.183362617306376 938:20.183362617306376 942:1.211128823865658 944:1.211128823865658 945:1.211128823865658 946:20.28651160079383 947:4.693827026745774 949:1.2270601436218591 951:26.624956329152816 952:9.305937519670085 954:4.731497893213466 955:9.305937519670085 957:1.2432252192293427 958:4.769641421228632 959:4.769641421228632 960:14.666562838224245 961:9.366303715307563 962:1.2596291887604152 963:1.2596291887604152 965:1.2596291887604152 966:4.808268058397998 968:4.808268058397998 970:1.2596291887604152 974:1.276277361544796 975:4.84738860228283 976:14.835226890452784 977:9.489251017537155 979:1.276277361544796 980:1.276277361544796 981:1.276277361544796 984:1.2931752260150275 985:1.2931752260150275 986:4.8870142167578186 987:4.8870142167578186 988:9.551865632060789 990:9.551865632060789 993:20.820732537284197 994:20.931471112080143 995:1.3103284575044085 996:9.615264189830247 997:4.9271564483179615 998:1.3103284575044085 1003:15.008026331740474 1006:9.679464928452418 1007:4.9678272442238125 1009:15.096037144603832 1010:1.3277429270782264 1011:1.3277429270782264 1013:4.9678272442238125 1014:4.9678272442238125 1020:1.3454247110386472 1021:9.744486729404901 1022:15.18515590208582 1026:1.3454247110386472 1027:15.18515590208582 1029:5.009038970812488 1031:9.810349148817625 1033:9.810349148817625 1034:5.050804433677426 1035:9.810349148817625 1036:1.3633800996239196 1037:1.3633800996239196 1038:27.69789982543849 1039:1.3816156079804012 1040:5.093136898597569 1041:1.3816156079804012 1044:1.3816156079804012 1045:5.093136898597569 1047:5.136050113966784 1048:1.4001379866375794 1052:1.4001379866375794 1055:1.4001379866375794 1056:5.136050113966784 1057:1.4001379866375794 1058:1.4001379866375794 1060:10.013186498703266 1062:21.625840263028916 1063:1.4189542333528302 1064:10.013186498703266 1065:5.179558334268751 1066:5.179558334268751 1067:1.4380716051710871 1068:1.4380716051710871 1070:21.746891854402264 1072:15.648333087812139 1074:1.4380716051710871 1076:1.4380716051710871 1078:21.746891854402264 1079:10.15300649134837 1080:5.2684194907268305 1085:1.4574976308865648 1086:5.2684194907268305 1087:5.2684194907268305 1090:5.2684194907268305 1092:5.31380370142272 1093:5.31380370142272 1095:1.4772401253357037 1097:1.4772401253357037 1100:1.4772401253357037 1101:1.4973072042785052 1102:1.4973072042785052 1104:1.4973072042785052 1106:15.941393990964219 1107:15.941393990964219 1112:5.359845524650226 1113:1.4973072042785052 1115:1.5177072992779326 1117:1.5177072992779326 1121:5.406562156727428 1124:83.54720879252083 1125:5.406562156727428 1127:22.247774597567826 1128:1.5177072992779326 1131:16.14364116976715 1132:29.04354673870613 1133:1.5384491752977276 1135:1.5384491752977276 1141:5.502092087415153 1143:10.520063757339946 1145:22.50885582828534 1146:5.502092087415153 1148:43.64151221101185 1149:1.5595419471847733 1151:16.246938544053293 1152:5.502092087415153 1153:43.64151221101185 1154:5.550943345693982 1155:10.596693674642248 1158:5.550943345693982 1159:1.5809951002107792 1160:1.5809951002107792 1162:22.642228067987578 1164:10.596693674642248 1166:10.674465675822399 1168:1.6028185087601103 1170:5.600545413284662 1172:5.600545413284662 1174:5.600545413284662 1176:1.6028185087601103 1177:22.777558967849686 1178:22.777558967849686 1180:16.566015567531316 1185:1.6250224592219542 1186:5.650919297250236 1187:16.566015567531316 1189:1.6250224592219542 1191:1.6250224592219542 1193:1.6250224592219542 1194:1.6250224592219542 1195:5.70208689917468 1198:10.833566060448822 1199:44.54805203777847 1200:23.054323331251496 1206:1.67061532870412 1208:1.67061532870412 1209:1.67061532870412 1210:23.195876331440587 1211:1.67061532870412 1212:1.67061532870412 1213:1.67061532870412 1215:1.67061532870412 1216:30.039932714783202 1217:16.78683131452701 1218:1.67061532870412 1220:1.67061532870412 1221:10.914963039729395 1223:5.754071065398216 1224:1.67061532870412 1225:1.67061532870412 1227:30.039932714783202 1228:1.67061532870412 1229:23.339627363848766 1231:5.806895644353009 1232:16.899811914218436 1234:1.6940270944772373 1235:5.806895644353009 1236:5.806895644353009 1237:1.6940270944772373 1239:30.214935007110626 1240:5.806895644353009 1241:23.485643134063793 1243:1.71786515134942 1245:1.71786515134942 1246:1.71786515134942 1248:1.71786515134942 1249:1.71786515134942 1254:1.71786515134942 1256:5.860585544036961 1258:1.71786515134942 1260:23.485643134063793 1263:5.915166796845511 1264:1.7421422261793034 1265:11.166985224582643 1266:1.7421422261793034 1267:5.915166796845511 1272:1.7421422261793034 1273:5.915166796845511 1276:30.573307880398488 1279:5.915166796845511 1280:1.7421422261793034 1283:38.09871756356142 1284:1.7668716242988536 1285:1.7668716242988536 1286:1.7668716242988536 1289:5.970666627632078 1292:1.7668716242988536 1293:1.7668716242988536 1295:11.253736315342262 1302:6.027113528450541 1303:23.93799337515309 1304:6.027113528450541 1307:6.027113528450541 1308:1.7920672652300125 1312:1.8177437213920349 1313:17.492603121855975 1315:6.0845373378653305 1317:107.2652942140279 1319:17.492603121855975 1322:1.8177437213920349 1328:6.142969326759689 1329:6.142969326759689 1330:1.8439162591435392 1331:1.8439162591435392 1334:11.522834161012858 1337:1.8439162591435392 1339:1.8439162591435392 1340:1.8439162591435392 1343:54.598530572831656 1344:17.61715831774194 1347:1.8439162591435392 1349:80.25709602586022 1357:1.8706008831178642 1359:6.202442292831213 1366:17.7438660651031 1367:11.615641991912824 1368:6.202442292831213 1369:11.615641991912824 1370:6.262990660408914 1371:81.10648484722398 1373:1.8978143858492325 1374:11.710090275972322 1376:6.262990660408914 1377:1.8978143858492325 1380:11.710090275972322 1389:47.36029456320005 1390:31.925412804290765 1394:1.925574399550322 1397:11.806234661487707 1398:6.324650590609673 1401:6.324650590609673 1404:6.324650590609673 1405:18.004032697461486 1406:1.925574399550322 1408:31.925412804290765 1410:6.324650590609673 1415:1.9538994529274563 1416:6.3874600993195045 1417:6.3874600993195045 1418:6.3874600993195045 1419:32.132432763346976 1424:47.64351649639428 1425:1.9538994529274563 1427:1.9538994529274563 1428:11.904133677695624 1431:1.9538994529274563 1433:6.3874600993195045 1435:1.9828090333608284 1436:6.451459187269467 1437:12.00384893792714 1438:18.27372877439988 1439:6.451459187269467 1440:1.9828090333608284 1442:6.451459187269467 1446:18.27372877439988 1448:1.9828090333608284 1449:1.9828090333608284 1453:18.27372877439988 1454:2.0123236540933003 1457:2.0123236540933003 1459:48.226115069227234 1461:12.10544535911514 1462:25.2638939572343 1463:2.0123236540933003 1465:32.55812840807862 1466:18.4123643378849 1468:6.516689980197554 1469:18.4123643378849 1473:2.0424649276241076 1476:25.443641975392442 1478:6.583196882006354 1479:18.553648458335495 1484:6.583196882006354 1488:6.583196882006354 1490:2.0424649276241076 1494:2.0424649276241076 1495:2.0424649276241076 1497:6.651026741968659 1503:18.697680292472047 1504:6.651026741968659 1508:12.314559339546125 1509:2.073255645359376 1511:6.651026741968659 1512:2.073255645359376 1513:6.651026741968659 1517:57.20698736337861 1519:25.813779033929663 1520:2.1047198652677244 1521:12.422225533562559 1523:2.1047198652677244 1524:18.844564674041028 1526:41.02042337877732 1535:2.1047198652677244 1536:6.720229038241576 1539:2.1368830072224534 1540:33.46039017642231 1545:18.99441255664137 1546:2.1368830072224534 1551:18.99441255664137 1552:6.7908560780600435 1553:6.7908560780600435 1555:18.99441255664137 1558:2.16977195869374 1559:6.862963217018115 1562:2.16977195869374 1563:19.1473414993225 1564:6.862963217018115 1568:6.862963217018115 1569:6.862963217018115 1573:2.16977195869374 1574:2.16977195869374 1576:2.16977195869374 1577:19.1473414993225 1578:6.862963217018115 1579:2.16977195869374 1586:19.303476201852817 1587:2.2034151882153172 1588:12.75864558831621 1590:6.93660910178772 1591:2.2034151882153172 1594:2.2034151882153172 1596:2.2034151882153172 1600:19.303476201852817 1601:26.397735770363596 1608:2.2378428734115747 1609:2.2378428734115747 1610:2.2378428734115747 1614:2.2378428734115747 1618:12.875562091411302 1621:19.46294909577972 1622:2.2378428734115747 1623:12.875562091411302 1624:7.011855935513634 1625:19.46294909577972 1627:2.2378428734115747 1636:7.088769771394185 1643:7.088769771394185 1644:7.088769771394185 1651:2.273087040009516 1653:2.273087040009516 1662:7.088769771394185 1663:2.273087040009516 1666:12.995032318144283 1667:26.808090330619738 1669:2.3091817156932186 1673:2.3091817156932186 1675:13.117165058835615 1677:2.3091817156932186 1680:13.117165058835615 1682:2.3091817156932186 1683:27.020129609938834 1684:7.167420837943391 1686:19.79248182860603 1687:2.3091817156932186 1689:2.3091817156932186 1695:2.3461631008654575 1696:2.3461631008654575 1699:2.3461631008654575 1701:2.3461631008654575 1702:7.247883897278535 1708:27.237015017543783 1716:13.242076209466212 1718:7.247883897278535 1719:2.3461631008654575 1720:2.3461631008654575 1730:2.384069757658387 1736:2.384069757658387 1738:7.330238645283651 1741:20.137180431620173 1743:2.384069757658387 1745:20.137180431620173 1752:2.384069757658387 1757:2.384069757658387 1759:13.500736723655654 1763:2.4229428195188976 1764:7.414570154649796 1766:43.72357432176361 1767:7.414570154649796 1768:7.414570154649796 1771:2.4229428195188976 1775:7.414570154649796 1779:2.4229428195188976 1784:2.4229428195188976 1789:7.414570154649796 1792:35.51104229841804 1793:27.686223726633546 1795:7.500969370273534 1798:13.634759475267833 1799:7.500969370273534 1805:7.500969370273534 1808:13.634759475267833 1809:2.4628262256883 1810:2.4628262256883 1814:7.500969370273534 1816:27.919036989479938 1818:2.5037669820242057 1819:20.68581415488162 1821:7.589533662512455 1823:7.589533662512455 1826:7.589533662512455 1827:13.77210908099804 1831:2.5037669820242057 1833:28.157679453191285 1834:7.589533662512455 1837:2.5037669820242057 1841:28.157679453191285 1842:20.68581415488162 1850:2.5037669820242057 1853:7.589533662512455 1856:13.77210908099804 1860:13.77210908099804 1863:2.5037669820242057 1865:7.680367446929165 1868:28.40244373909584 1885:7.680367446929165 1890:20.877940797317983 1892:28.40244373909584 1893:7.680367446929165 1894:20.877940797317983 1896:7.680367446929165 1898:53.480211972205986 1902:2.545815452933825 1904:2.545815452933825 1906:7.7735828813772265 1909:2.589025689567031 1912:21.07508153548857 1914:2.589025689567031 1922:36.69201229280796 1928:2.589025689567031 1937:2.633455798521184 1938:2.633455798521184 1940:2.633455798521184 1945:21.277497572888375 1957:7.869300650588322 1959:2.633455798521184 1962:2.633455798521184 1964:7.869300650588322 1970:21.48547109126201 1975:7.967650853623925 1988:29.176747970266312 1991:7.967650853623925 1993:2.6791683581362826 1994:2.6791683581362826 1995:7.967650853623925 1999:2.6791683581362826 # exister
[truncated: 14,818,529 more chars]
