# Supplementary material for: A Cross-Lingual Similarity Measure for Detecting Biomedical Term Translations
Source: PLoS One. 2015 Jun 1;10(6):e0126196. doi: 10.1371/journal.pone.0126196 (PMC4452086; doi:10.1371/journal.pone.0126196)
Supplement: S1 dataset — (TGZ) [file pone.0126196.s001.tgz › dataset/en-fr/fr_2000_context_train.dat]

15:21.850285043776623 24:7.108473468422481 121:20.176468194601036 122:22.714310484084415 261:22.995896528918596 394:9.627246539586585 494:23.918450533293257 805:29.988666822735993 1012:11.074476041390197 1241:11.058372579609022 1578:12.816411176960248 1690:27.376243314230102 1706:28.011957628664963 # fluorouracile
81:7.380940220875785 101:20.35492920419932 295:8.999896884367406 307:19.093674060260252 321:15.401017526339885 356:20.393395583310298 391:10.095284455965864 598:9.804135411494187 619:10.81838839248447 652:84.48291416037429 1012:50.65605585645176 1226:12.248160391007627 1268:10.36405523471081 1483:11.580868377475737 1804:11.74311209122815 # 5-hydroxytryptophane
140:16.03050593788704 165:13.999129674554508 291:6.302300975312992 305:5.942291701687042 372:6.556630234093227 438:26.65004400940116 579:31.649085906158632 966:7.8492961643923085 1333:32.59100874439796 # abelmoschus
1:253.0175982645726 2:7.678251052204983 3:30.167473704694963 4:14.475357067954082 5:55.134064374011736 6:101.64278330611448 7:28.477344167181492 8:32.56923811616429 9:74.02147302240414 10:2.417864594928302 11:12.073391150007593 12:22.99936327366975 13:5.2989673889695785 14:16.108643440979318 16:29.952818166412744 17:13.735642312727991 18:9.843809206950548 19:2.4315873776484187 20:10.62911094490974 21:13.024914637981306 22:10.794305627619806 23:83.96970477819875 24:131.78477014985538 25:80.67919805697979 26:6.460527967343545 27:5.7867126962448 28:1.9000627125686025 29:14.11260502456066 30:15.057230339903898 31:7.145021877056996 32:5.856893905054973 33:1.2205437364563307 34:3.438067151811843 35:67.98391830216177 36:9.69526438919004 37:0.5362811699344985 38:9.430921523092241 39:28.610064425976425 40:27.885740844871417 41:21.900160509217944 42:31.87175862495513 43:10.30186477725452 44:72.10368503870433 46:3.719751611406161 47:1.1818424330654975 48:11.32631800629282 49:36.12764822207133 51:102.32246234874155 52:0.8568088327124638 54:40.11562150036781 55:16.50608327441028 56:70.26353363678659 57:37.82646981967009 58:11.072068046414259 60:9.993851199123727 61:29.997969620624275 62:0.46658367678224344 63:90.27914355138434 64:2.3482565362577787 65:6.546279238609405 66:118.48841471608459 67:16.340487320061897 68:23.52534144251947 69:29.58578693046227 70:2.8197076841511546 71:29.490697784901492 72:3.34776851522082 73:15.29323765916647 74:28.27009981160864 75:9.672624293470118 76:1.7403418000525874 77:15.203526290533539 78:6.52802539670417 79:3.3354923543145576 80:18.156150274125114 81:32.17211310824831 82:5.605164772642895 83:85.06665550695425 84:60.00368315911269 85:50.477159500116024 86:3.8090594286422177 87:29.011665347548103 88:41.67460692259655 89:35.90974762908305 90:1.0252311948085984 91:112.86432679095351 92:16.85613525546596 93:10.333823058054383 94:4.852128517691912 95:46.23242789667845 96:56.823435820877435 97:72.63454092382167 98:1.2823613413048474 99:2.4041116524284054 100:0.18646203564652442 101:30.33376687084306 102:10.357744409727328 103:2.063985194292909 104:20.859449326160906 105:14.09715727731004 106:11.563437224549102 107:30.096600217235483 108:5.651091653723282 109:75.64127714963199 110:127.40861939584514 112:70.4363945057458 113:3.291102536894242 114:0.7425341151021204 115:5.459110166025744 116:8.598767359599472 117:0.5249015861874968 118:18.41695576162833 119:0.8981352808655511 120:0.8653373675141629 121:16.952592322980827 122:0.03975117150839269 123:37.03844061372925 124:3.9198095043356624 125:15.634319322019671 126:18.029089008138733 127:16.277416500108703 128:6.590105370418981 129:10.516529635891185 130:35.85799133878134 131:39.93059679238087 132:6.109886365992634 133:0.08778133299501856 134:7.005954804204433 135:14.477580561252973 136:160.77410531510594 137:0.8477092832526473 138:29.042672705584835 139:0.8674799862650737 140:2.137561537867924 141:0.7595177801719861 142:59.040992474195896 143:1.4714774832058644 144:4.239216215803823 145:4.44913354692718 146:13.195409534744222 147:6.198693317472132 148:34.36000830816818 149:11.399204913475131 150:18.433806708123107 152:102.92349086504217 153:8.957316776009423 154:3.4690938902604693 156:51.57347080629266 157:3.632170014043295 158:22.370158859514724 159:7.472389026264799 160:34.514453404161515 161:2.316387303430367 162:31.266928777293458 163:21.894251953169643 164:0.08426269709841776 165:3.0827941378972112 166:60.06594057180768 167:1.5380308667497353 169:5.835164862745503 170:164.62445299017466 171:1.9737902558369578 172:14.844856051464177 173:7.671088926195133 174:135.17622245378848 176:27.301629937353283 177:26.51179152837073 178:17.377524433411185 179:128.57118898642503 180:7.415946175121435 183:0.8100467451618468 184:32.15585629706453 185:6.077219991605828 186:28.796893013378465 187:35.67711623838981 188:0.004675352137272937 189:3.961876725337185 190:8.914414189293904 191:5.085226610162226 192:1.9622645879546161 194:2.614685870336207 195:4.649536494452007 196:31.08957261052616 197:9.181533634260974 198:0.4675268039757122 199:4.472077909339933 200:7.2054321389195755 201:10.86192251071476 202:76.94721941281809 203:3.4690938902604693 204:31.827565577056177 205:3.008452331167618 206:29.15403189382241 208:2.2350662663713 209:0.1583992550260462 210:34.193728418966394 211:15.792487238416973 213:1.1979135848644915 214:1.5901280961999944 215:7.740929729570228 218:4.37437800215045 219:7.765226327878765 220:8.475825849904574 222:1.8428548174760166 223:2.5246880436562438 224:7.688971603321583 225:41.89980791952121 226:57.373588723533196 227:17.221262787111247 228:12.46989594442645 229:2.318094223679915 230:10.030254076519816 231:18.075564435819974 234:26.93115935183112 235:5.874601469265956 236:6.865635782927682 237:6.567684610280715 238:4.538002032954405 239:4.767202522993248 241:8.879564216767847 242:3.87115580977039 243:18.98052387243034 244:212.36868640576697 245:0.09505451049466475 247:0.054822333915725455 252:20.473303010778146 254:7.0020306370988985 255:5.110233477481607 256:0.29796828648418366 257:21.979877401716905 259:6.761973770545689 261:0.06995858361165089 262:0.4484761866869954 263:51.76028737781041 264:17.864695273282297 265:11.815624343352999 266:6.437123183944958 267:1.5919590113618294 268:127.5920689638691 269:1.6401632264407973 270:10.59877313253485 271:9.274793179743344 273:39.049264461287336 274:9.94659882984102 275:32.71327715304513 276:46.79244960090059 278:14.802321481989747 279:4.170245134864335 280:0.6365895156619658 281:0.13892887567397183 282:18.66644491399227 283:15.648708273697904 284:6.374326773051578 285:3.485178215018195 288:0.6147523560331681 289:0.593570819380707 290:12.698407127104797 291:11.623543472959273 293:16.636458722841525 294:0.06748669819354623 295:12.8413294787826 301:2.1971033693454625 303:0.2728373734505587 304:64.17722710221507 305:9.04033342528918 306:12.565396807586245 307:61.78688230996826 308:69.36206793753641 309:35.402615816434945 310:6.96147116159677 311:10.669695672216038 313:0.3466102423924209 314:36.922500277408005 315:29.13010928819951 316:157.2666889292949 320:325.00021832828327 321:14.023817306231766 322:0.0018880852976405256 323:13.077763944812272 324:21.52357811423558 328:4.882029351229507 330:89.92902322560067 331:62.62050260172237 332:26.67976544911828 334:15.18572403480918 338:2.047034773916447 339:5.731529023871747 340:0.4979271442506203 343:41.53430715894232 345:1.7354435275720708 346:70.56107834136756 347:15.83691662920195 348:8.124939079222125 350:1.6471844406926577 351:15.47565425714644 352:1.9994724861953768 354:13.230409596935997 355:0.6440184421746913 356:71.75498690725446 357:10.377479097917229 358:10.40889568797709 359:15.56606056781361 360:5.533275933509169 361:0.7046654022768163 363:12.194640821626429 364:44.871103002221524 365:3.1283478158369338 366:19.45937916537597 367:21.194291075546605 369:20.947009581774847 371:17.19201888319708 372:2.201805817373467 373:2.3181471284065336 375:12.920225163490825 376:6.406787971123467 378:41.50480962302637 380:4.758485319981366 381:19.542973954744667 382:1.8786820914401214 383:8.92049799729193 384:40.4714701789711 385:4.1767564581251255 386:17.844296033220452 388:2.9614101880793364 389:9.24678455805898 390:0.8971733636216344 391:0.8750716364230238 393:7.259945283077612 394:5.920557851349103 395:166.31540092331124 397:6.041174923093838 398:19.65889188145082 399:17.65093959655271 400:7.42399233800923 401:9.0559410017733 402:41.486039195780265 403:26.60846825056369 405:2.6028620777563782 407:0.9509529526604794 408:2.407358916951725 409:0.8082062148357652 410:18.483305518242044 411:3.9201746601490037 414:0.6575838934989293 415:21.89197648017888 416:0.15684197433475383 417:0.9668527979173009 418:0.7575866129171549 420:0.14181673193630714 421:13.708183314912393 422:13.87816686065046 423:4.833390734419029 424:2.5294320416353457 426:1.0515308833828456 427:1.836603429146128 428:2.480362508567911 429:14.816219038940496 431:7.020064824341026 433:5.41854336423214 434:25.079267219544224 436:9.532151989902733 437:22.926018320902323 438:5.520751404969537 439:5.018049725976298 440:3.464814518458768 441:0.009690720455745979 442:27.192901323718754 443:4.039919921958132 444:12.751575921026774 445:15.352987020711744 447:0.5839039208354913 448:3.9988465971149165 449:13.222437252548122 450:0.7343589731902268 452:4.900202198255253 455:14.738200558181838 456:0.6277744442666667 457:8.012628039632702 459:42.342544679506844 460:1.3392222898357062 461:2.033769845408825 462:5.2906300042955845 463:5.409734336761355 466:13.134563673629899 468:1.2319804043833367 469:19.487780179119394 470:8.975534517747002 471:8.497765525056849 472:0.5743724929415209 473:4.151717690160227 474:0.4618573218630301 475:6.334830884400824 476:5.565942029030332 477:0.3127427888623641 479:23.727666972390065 481:10.124814122954062 482:0.5161906611341381 483:2.255935742062931 484:11.745660039116151 485:19.885399072922414 486:6.11046309811536 488:63.47014781237339 490:4.738371676072671 491:0.4823252184124108 492:5.10753294732175 493:8.398153481698841 494:4.847505931733011 495:2.7321767540538042 496:2.888813928490598 497:1.6230334132510293 498:5.907546028158167 500:3.2396080302466936 502:10.771153287846628 503:5.364916272748792 506:31.25370841608959 508:0.9324185527456311 509:15.909321693384754 510:1.7178233466582642 511:0.911228313338819 512:1.4626920513267194 514:1.6897265462882956 515:0.37600761008012074 517:16.757051278507447 518:34.424861954556214 523:3.3354923543145576 524:5.011148712953455 527:22.74643921747025 528:13.4405235854366 529:21.596392014323087 530:4.631036384858016 531:2.854755864946819 533:1.1055079499042952 534:15.319675416878994 538:4.223874054747901 539:28.16642320613657 541:10.131574490425322 544:1.431954091860323 546:7.183938347635596 547:24.676258211469474 548:4.771968569841345 550:0.7652001818114529 551:3.701613888536991 552:6.852824668677576 555:1.679285678663486 556:9.031084858731553 557:7.276118846352541 558:39.24801912776795 559:5.741668499222049 561:12.863540643323663 562:0.22752146356024347 563:27.070735002768128 567:10.9192661544436 569:0.33679341567514565 570:7.283054094175068 571:4.894688059608286 572:0.17398239722523495 573:25.873979629265158 575:2.4404008985729 576:6.075945905801331 577:1.7552279446619121 578:0.9451879157599823 581:4.391594103594336 585:5.533275933509169 588:6.124474031689159 589:1.2063777888325684 592:0.6485124495472082 593:13.664792568792217 594:172.94181925326393 595:1.9147300334014552 599:3.9404926596180663 600:2.805147723066058 604:2.189246376891044 606:3.006581179758243 607:2.2298753006249297 609:0.8343403402006413 610:6.471759356177057 611:1.9594805992672086 612:2.711653361317763 617:0.32805134664449637 618:0.13845129523695093 619:1.3986995394890214 620:30.84809661470191 621:20.369585679477595 622:22.75494911716616 623:2.9860976214238777 624:0.2923631820042522 625:5.43686543719585 626:0.3475132432950364 628:16.84378220323499 630:7.401538817575257 634:8.149905064059965 635:0.9074002372516888 636:0.11546887986724823 637:5.683574443393972 638:46.37446162390743 640:2.0004943580533388 644:1.2951983823192004 645:2.102921719901259 646:0.3457090128115826 647:3.925299413746255 648:0.8671674433914914 650:3.347731685369631 651:4.8127793468989735 653:44.245945363380976 656:49.50411957175485 658:1.4766077216582931 660:9.074651242538918 661:1.775266797045251 662:2.2191881439501637 663:6.583275969184434 664:26.020173880216372 665:45.26026942312965 667:9.17712004025167 668:9.782995572115876 669:12.6020659603876 673:2.8821041074685634 674:0.7739784383310274 676:0.23560220061405188 677:1.1181808268993363 682:0.5784409443862698 685:11.686195656289819 687:2.7837625057731237 688:21.945888478700827 689:20.751306379381194 692:5.1045865130984325 693:0.03457247420638532 695:23.421760017579928 696:7.61738452174378 697:1.1840084123073695 698:20.008409187389834 699:6.615085638869114 700:4.521920402076447 702:11.012441939826719 705:10.817531455304033 706:3.464814518458768 708:4.340110240185836 709:0.7144390983186255 710:65.13917664552615 711:16.029052690565084 712:0.15071329623777882 714:0.7095369333171376 715:4.315217903787389 719:1.3568196605091025 721:2.627853125570693 722:9.312671769011748 723:0.19114514374363986 724:1.530245149901489 727:2.5766176912295595 728:6.728279593196064 730:1.9394141161660488 732:9.419489815676005 736:2.1715690270265675 739:48.87857101919314 741:0.9712463169072293 742:13.02346633075385 747:2.957903656723558 748:1.292202643393244 753:6.385677363232765 754:6.30126035612908 755:2.412638951820481 757:0.7959354356812193 758:0.8137397705158982 760:10.497454267913524 761:0.7428084970738215 762:0.15632512463688586 763:2.6420231326753774 770:19.017051015711008 771:17.50075613364236 772:7.796201323415192 778:9.713195383496352 782:2.274655205525641 784:7.246270761326038 786:168.28795897090603 787:4.751038681637112 788:11.878242087440183 792:24.14850142393365 794:2.0973447973066746 796:10.301365326495787 798:4.990818381351926 799:1.0491442579792258 801:93.78690325547866 802:1.1948461418405518 803:1.5193295566672091 804:11.6021163935813 806:0.3228880684333107 807:0.850456223558163 810:7.726988568121641 811:0.5200186197901293 814:10.794365726831922 816:9.154244727697204 817:4.568149775749367 818:2.6905654074331657 819:20.372986148936107 820:54.153498680898736 823:0.18762546936808558 824:1.2568602970478562 825:11.255884966890802 826:1.0349426699041966 827:2.868466014242305 830:18.75576938273804 832:1.811081187286743 835:2.610467383105811 837:10.418127959896916 842:0.3028348511764402 844:25.363796301268906 845:7.967923601791284 848:2.723767539804816 852:2.026745357719654 853:7.100730791171762 854:1.090270117365646 856:0.2899846873251458 858:17.275239751790483 859:18.910850755473895 860:1.8856773469591643 861:19.757375767722394 865:14.206427788190341 867:12.87914126156404 868:9.284413157939305 869:9.468299733747942 871:2.1715690270265675 875:7.62130631285995 876:15.457145730064882 878:7.013516901370492 879:4.168209827059151 880:0.4163723569418235 881:30.627144811524794 882:0.7547888275476751 884:10.537575542083855 885:9.782995572115876 886:21.527092439860038 887:18.04217226776743 888:13.826438846911547 890:0.500331011278457 891:0.012168488193043394 892:0.2383397617596907 893:30.657571544733543 895:4.931448906788751 897:46.227571579726856 898:16.282020027324307 899:7.507016176368316 900:33.051204556049974 901:64.57847873967941 903:21.086329975678453 905:1.1785266123121465 906:5.269381286420519 907:29.48606641289005 909:3.464814518458768 913:1.5193295566672091 914:7.327542791960714 916:8.829485717082495 918:136.01699044062426 922:1.6120008591877437 926:98.64794165386442 931:0.09400697444858103 932:2.809904436084213 934:5.738050396600215 937:1.1677826714116988 938:3.4605420533884015 940:1.9001274126261096 942:25.04529726717726 943:2.2657543001405624 945:2.9896447795818726 949:2.010838342531068 950:283.62538563445884 951:22.130174030546552 954:28.86486324063974 955:67.04284500391111 956:0.5362811699344985 958:0.6854809014626277 959:15.352987020711744 961:1.1624508307520605 963:0.9734506622675053 966:1.7949741336947431 967:1.779691762318504 968:8.887377389480713 970:2.9483332919530927 974:13.66003895509981 977:0.1558093950453123 978:11.570063126651823 979:14.629785914603822 980:0.4618573218630301 981:1.6529788764937552 983:9.711674930483287 986:10.449257690105537 987:26.907551208221918 990:0.4000077226724071 991:1.5449498900267322 992:8.995302288360662 995:11.38111537261653 996:1.4626920513267194 998:6.32361186502419 999:2.338796106683435 1002:0.6839036784789211 1003:0.5299339986000428 1005:3.7534648496342498 1006:29.291960132260417 1008:26.032280122109544 1010:8.604488764866325 1012:20.70409752843674 1017:2.2071385070960403 1018:3.8160303211519513 1019:0.4050666223544076 1020:2.8216482155105873 1021:3.277431738960692 1023:1.9594805992672086 1025:4.038853702243534 1026:13.910836369659357 1028:1.8952939047280482 1032:1.6094393126477358 1033:24.48926786552337 1035:12.061727653447939 1036:0.48487462607020454 1037:0.6591067056903299 1041:3.6415781259626487 1042:1.5890415432027647 1043:11.986571432262874 1044:3.0434743304853 1045:0.629236136664605 1046:10.5915555974814 1049:83.76853623712913 1051:17.21094453055594 1053:28.0003100268303 1060:4.2521124100125824 1061:0.14181673193630714 1062:30.627144811524794 1063:25.894997629232616 1064:9.312671769011748 1065:19.484980940406615 1068:7.6965504723626665 1069:5.128110826848996 1071:4.994875966841756 1076:18.33550070266812 1077:5.917218077903501 1078:10.431265243247518 1082:14.213692917091985 1083:15.631891018310894 1086:9.382229155617354 1087:51.53406411729552 1088:0.4226427274163329 1089:0.7160800021564013 1090:2.125825050584117 1091:5.374158546317127 1092:20.234177248093204 1095:4.6722719704359275 1099:15.99898053258899 1100:1.6610556698334848 1103:7.746894016984948 1104:0.2595906907430356 1105:5.245685341394661 1107:5.728987488710555 1110:5.568387660836438 1111:0.9135915951502922 1112:12.076040567070807 1115:13.564988314898711 1116:12.552405046698778 1117:0.23153722726602421 1118:17.414280534380975 1120:28.626294072550508 1121:4.917248064420726 1123:1.5863008321826384 1124:2.189246376891044 1125:185.9821582484967 1129:8.995275735551745 1130:2.9483332919530927 1133:2.905902674465381 1137:12.195873748613995 1138:31.250143927110496 1139:0.736041758064589 1141:1.0125474381359914 1150:6.437123183944958 1151:8.84870771529791 1155:15.27160662172617 1156:0.5124943446496556 1157:5.4655863175686585 1160:11.09833397378465 1161:3.105927616150268 1162:26.28037764483042 1166:4.002203745140663 1168:5.812357310842026 1169:15.192208156532974 1170:8.056702918714283 1176:8.522706233614594 1177:17.14333479231797 1178:0.4000077226724071 1179:49.05293966854951 1181:3.154759803027197 1182:1.4801116071493632 1186:9.113445683230578 1187:1.47311386862239 1192:9.739999098988227 1195:53.56078934356256 1197:10.431265243247518 1198:16.733398040828536 1200:5.459614111346993 1202:2.247737921436889 1206:11.818465454751374 1207:18.3062356453452 1210:16.099477062624334 1211:3.2540077529807028 1212:18.62653655570611 1213:4.0098422956796895 1216:1.0611343557159085 1219:1.8385789828913481 1227:7.006978413469804 1228:14.151740781744067 1230:0.2566826568804769 1231:30.918653087883662 1239:0.1953075579038527 1241:6.559563229451035 1242:6.849273831215717 1243:5.191076065802304 1244:4.002203745140663 1247:1.3163921128813243 1250:2.4544721057770453 1251:46.27729126075024 1254:34.77132691589846 1260:0.06964668676138794 1262:4.108195537934406 1263:4.531755675154605 1267:3.21968100075208 1269:3.4392826960543843 1270:25.025851934915515 1273:2.398944235227823 1275:4.3797140134585995 1278:39.11846306763302 1279:2.2298753006249297 1281:2.1715690270265675 1282:3.464814518458768 1284:1.2169941633710264 1291:4.745061468697952 1292:1.6691830914226764 1294:54.54742784416827 1295:14.006167959110705 1297:6.535977174816699 1300:3.850314456112626 1302:1.0929881573904232 1303:2.102921719901259 1304:1.0232607037981845 1309:0.7428084970738215 1312:8.972070992058038 1315:1.4592378803199295 1321:12.817099464597423 1322:17.41799815995845 1325:1.9001274126261096 1328:1.605553562215104 1331:6.463331006635024 1337:20.66905304003839 1338:1.9645424468530892 1339:1.6651130191940984 1342:1.9344421818819493 1344:9.562539526279387 1348:5.003447356615957 1354:14.748476013083382 1355:2.7662607430913857 1363:3.9866405449754443 1364:8.985393358697037 1370:13.494757220270053 1372:4.240784103278265 1373:1.7490202417346352 1376:6.8877837328681055 1377:1.632408039715828 1378:1.2114148913849565 1384:0.6380692277034342 1389:15.682597647151137 1390:3.16235714470133 1394:8.279152066437767 1395:15.457145730064882 1396:92.37958538821741 1402:2.3853711164654414 1403:9.519205670659622 1407:31.219753459609375 1409:1.363166223849503 1412:2.8730482497071064 1413:1.723281671654833 1414:3.027223949093987 1416:18.910596562052678 1422:0.947329161106358 1426:1.070829909780227 1429:0.5337347069865341 1445:1.9394141161660488 1446:7.320208377336027 1447:8.380617826869436 1448:1.847034163312741 1450:7.005954804204433 1451:4.544261469857784 1453:2.2872662851359045 1454:5.198819763218525 1455:1.644952209353697 1456:1.4252287018533216 1459:3.3369031418753705 1461:16.502268543726363 1464:2.809904436084213 1470:1.2802982621577654 1471:14.829262639110683 1474:4.826504853582512 1475:8.31110260527403 1477:2.4686728664393947 1480:12.984133172424036 1481:2.091789302404514 1488:0.47325244703626945 1491:2.674219594332918 1492:6.786031164660481 1493:1.2282385215829579 1495:1.1975901421347526 1496:9.546100285115326 1497:2.1311327582044415 1499:0.5636424909891968 1501:7.681549736019185 1503:42.49946093652772 1506:1.6251015851952686 1507:3.0578028642310833 1508:20.38552703699503 1516:3.91512637636385 1517:13.026699784917284 1518:0.8193093857010612 1524:1.5157122786913455 1527:1.9147300334014552 1529:7.1981568976857755 1530:8.86800476104896 1531:3.289042175594102 1532:19.712548258888916 1533:6.015528568886667 1535:7.1665547619284045 1542:6.943003508315724 1545:2.868466014242305 1546:9.731181136013017 1550:8.074724978772059 1551:18.513166772735314 1552:6.979344078799555 1553:4.896068579135196 1554:17.857233185505525 1560:7.431578194778293 1561:5.253564294894037 1563:1.7403850731872101 1569:2.0004943580533388 1570:2.749128472019725 1572:0.7462133593130309 1573:0.32805134664449637 1575:12.715236432556528 1576:1.5449498900267322 1577:11.015189923547469 1581:16.011319524797678 1583:2.042731573122388 1588:22.914873661617072 1590:1.5449498900267322 1595:1.0467632903820037 1596:4.179257235071194 1603:4.745061468697952 1604:5.37158002757115 1608:1.3727511247358537 1610:1.1948461418405518 1615:11.875401948497688 1616:8.40694511677807 1617:2.042731573122388 1618:3.6704882746723877 1619:8.260082228447601 1623:0.40101553851371985 1626:6.179143561695295 1629:24.78096546486274 1635:6.752912886131035 1640:24.644080926895793 1648:13.11283680309033 1649:18.75430919150242 1650:14.959773750582126 1651:3.027223949093987 1652:54.80146607496496 1656:2.9102589010555535 1663:1.541257417173393 1665:5.062272356660773 1667:1.9294879109501384 1668:4.613992302891797 1670:48.2726903921351 1673:219.5868537572788 1679:2.4264571842695815 1684:3.627910117830331 1686:0.7828509019067142 1688:1.7577118493769637 1690:1.251076656115563 1691:8.858346823828885 1693:2.231336620697515 1695:20.138152832372615 1701:13.57267417770602 1702:9.942133498530666 1706:10.22496055708032 1711:28.871302907796046 1712:7.73044517415661 1714:10.275771487643295 1717:6.055684468087049 1718:1.5560931727061051 1720:8.225590366947065 1721:2.4404008985729 1722:4.63975549159636 1724:16.193196934942716 1725:2.053489302400739 1729:30.71574867773065 1730:2.5642865508705817 1733:910.9938960758841 1734:2.3420741831412855 1737:2.378629568097571 1741:10.327086292215501 1742:8.020927497579438 1744:4.826504853582512 1747:0.6854809014626277 1750:11.570063126651823 1751:23.874594213465645 1755:4.98167169103428 1756:13.334277077405568 1757:14.838022643210056 1770:1.4801116071493632 1783:3.512271519109914 1784:8.03877070662722 1785:7.569344629826246 1786:1.1839391053794297 1787:5.396236648356863 1790:13.589569078773987 1794:1.0372956277542795 1796:3.515765257504547 1797:2.8820121670309953 1799:4.064047896326878 1803:2.987308477532087 1804:6.798587139863517 1809:1.7490202417346352 1814:1.0491442579792258 1824:1.4052766089406397 1827:4.277989989196929 1830:2.7748956709144883 1831:7.681404928100394 1832:5.448767765779148 1837:1.629047262630404 1838:28.84278788281267 1839:3.1971768034176913 1843:2.312810880122245 1846:27.326533222320055 1847:2.7070803382287685 1848:5.010739967970916 1849:7.338914845540562 1854:2.0862550985091244 1856:4.861089871289134 1857:1.3954246324070005 1860:9.065223224493215 1862:2.274655205525641 1864:17.39165015068322 1865:7.020064824341026 1867:0.32374438479764145 1869:8.133246659592542 1874:6.640400703252544 1880:5.508022084418051 1885:1.6529788764937552 1889:5.585844345228036 1890:7.402576039373632 1894:33.14439920623853 1897:30.27692263728773 1898:8.475580144127685 1899:7.1981568976857755 1906:2.6988015380519514 1907:6.179143561695295 1908:11.31780782904698 1911:26.426879648682075 1914:55.145208243572796 1915:8.14772903982293 1931:1.7318057445140769 1933:1.8385789828913481 1940:6.5654794929297555 1941:1.0587249036101738 1942:7.269447654619521 1943:3.570455708184186 1944:5.577104220993825 1945:51.04579774244874 1946:14.429566253431009 1948:0.047307938930077974 1949:3.9745927003209336 1952:0.8612849586665889 1956:4.31974695379464 1968:0.8286730486327938 1972:7.059551797284876 1973:1.6094393126477358 1975:4.671857625033467 1976:5.293255805606107 1983:43.15396184617203 1987:18.04217226776743 1990:10.002308192126097 1995:2.957991139434117 1997:1.677361658999837 1998:2.319265364490118 1999:16.525140796490973 2001:4.826504853582512# capacité
1:3.4772363169228497 9:2.704912362067 21:3.6545273787546337 29:27.63095661419729 38:35.49960262243272 39:3.932113993812182 42:3.433293528027754 47:12.65767209563585 51:8.71701763107774 58:12.800006778232635 65:4.180160089399896 74:45.21612347925211 78:20.677980089642485 87:4.570796389364155 97:4.699483815128149 106:6.531463196134376 109:4.165516173251648 123:4.556289985755416 148:36.91259112771403 149:7.572110403154751 155:18.741815598061773 158:7.708336793867624 167:5.1622378389042245 174:5.324693951536867 176:5.630507422151026 178:33.09563908876053 195:6.637874184780036 196:4.415751817711897 203:7.668815578514499 208:23.30061624682055 219:4.4167082200574095 222:6.6012488941159795 230:6.1790319675238 250:12.285396168033836 263:5.6032865688712485 304:6.4612823060641915 313:16.823502234503184 329:7.829064418391201 368:34.43432578627566 393:13.805602953780983 457:5.697465064346444 471:6.756983116882567 522:8.339730116731882 529:6.718069908085717 565:17.82853839158531 581:44.2960772376286 594:66.9631273016261 601:8.48810491090985 613:9.332399029528794 631:19.178097234219734 648:7.895245450646556 778:7.103755357777797 804:6.5402337125104415 816:5.972817984621921 838:8.661410125947992 998:28.660408796051463 1018:7.877765417885438 1025:8.009703608662676 1085:19.351352082696476 1090:16.411325633616638 1104:6.816849655063007 1137:9.444368205617238 1269:7.650640520877988 1275:8.208566146622307 1329:24.228051444359437 1372:19.077656905640215 1486:18.299522164711526 1546:8.572861442091165 1573:6.967770461728111 1915:10.264321592013351 # abrasion
1:1.7199793877663916 3:0.7046676283917014 6:2.558986548992223 7:1.0093514103500292 9:17.269621866424053 14:1.549207079876706 16:2.101620057573548 23:2.775589483332497 28:2.2934587100552473 36:15.581626798804104 41:2.7442861197845585 42:1.336697168545391 47:7.900584261480427 49:3.2518334409436647 51:31.14827941292038 52:3.465766724513122 57:1.8577585804609462 58:2.7283380732870697 65:18.11833901797212 71:2.0687901395525965 75:2.501256047937423 76:5.828891538363835 78:2.425448726962016 80:7.233437255017439 81:2.918549592379805 82:3.544410441291057 85:2.316701621134378 88:2.3289312912308504 90:46.19783490389443 91:2.901481712219498 98:22.327393157685016 109:55.23164708329352 119:20.432586179857097 122:3.7755423692300822 124:2.355613300047498 127:33.22490251500269 129:3.2014798009295267 135:2.3134259063744573 138:3.035864247179641 140:11.460533371937615 141:3.3769665626343417 142:8.13975622405652 145:3.1860970988304538 147:6.2783315190563 153:1.9683126684430068 164:2.51772800515897 165:1.048270891010443 169:6.135584729793888 176:16.251770744582235 179:3.4553567507231864 191:11.590980891327012 192:3.0852174390157203 196:2.182384354796297 197:2.4204248659780703 200:8.983148457807543 206:3.046211603606825 210:3.0890164994231224 213:6.455245811122653 217:3.003757415633192 219:6.870786832213947 220:2.8122768201988637 221:3.536482732930014 223:7.621922506270085 227:3.687151751350848 228:2.951125648498041 236:20.45574544145298 243:4.724344646002618 244:17.789747062892022 250:20.46502912924311 253:3.9781382253506945 257:3.19985395619331 265:16.692365381205235 267:4.053319943983778 268:4.852808300474932 289:5.071780760179159 290:2.987218611425547 291:5.693479087609292 301:4.474606967673946 303:14.774256614095039 309:82.28605262187449 319:4.904672698062008 323:3.0469531704013764 338:3.127489143999768 343:22.33382621783739 345:4.156837029364422 358:3.1812683793516774 364:30.79374757690556 365:5.067187182796939 370:3.3545745918322085 372:1.8594622100379083 387:6.328912450710831 393:9.01006330369194 407:35.730190697284755 418:16.47777178577092 427:4.228319394533151 428:4.660524169203203 433:3.487737529600054 455:3.9743338610125174 460:3.8638110849385936 466:3.0558778238524704 476:33.40091079102998 477:11.825840203058945 502:3.9908780636188763 510:10.982107727271242 557:5.275575745780123 562:4.367667099636623 572:4.2341614498775915 592:5.161258003304253 601:6.079429679481503 625:4.579300130438224 646:11.96361932264468 673:9.69633353326195 687:9.60403144815863 702:12.880105086999153 705:4.001135483348798 709:5.265356056698288 712:18.96801788062957 714:13.2530642918773 726:12.319139481905104 728:21.745339312713366 753:4.942926132682688 757:3.410651785356326 761:5.3091759249812585 776:5.66676025894253 798:4.404230439181008 816:3.628859698794178 854:9.996555413701412 897:5.225020591082864 905:24.365012950487348 912:5.285850909201891 963:23.507251505915743 966:3.000147940211922 1018:5.478158109776401 1019:4.739685419874759 1021:10.058702592620225 1050:6.3966543096856885 1063:14.584344345029672 1071:4.405836821505705 1082:4.73776088600004 1098:4.56873489181849 1100:6.544629892465634 1113:6.067762908248612 1156:4.934357566751945 1160:5.097247867547642 1177:58.18957216428427 1230:4.434994920912868 1241:5.008470193037788 1255:6.2506306655344055 1274:29.052618247915667 1279:19.975551726024595 1340:27.872781493692937 1359:63.523064227231146 1369:8.292544011312614 1401:4.062609920601094 1405:6.748374535316057 1448:4.235624901687609 1474:6.056166301269579 1484:32.160027763944726 1505:51.37268572271666 1585:7.666084395371141 1633:9.013644130281572 1658:5.7470865464548515 1663:6.3966543096856885 1774:7.269123446369288 1787:11.840113025085547 1849:22.440496693302528 1851:7.334906880022314 1899:134.72319970887602 1929:7.349829902305075 1934:5.583638075534651 1944:6.471619619678881 1952:23.01503636519514 1960:13.956740536952513 # absinthe
1:0.00284730498872847 8:1.3285692611808664 13:2.4974523519508716 71:2.3932039562355785 78:2.7596280649806313 81:3.262997504097862 94:22.41477768893353 97:2.773085019060446 98:1.852190824123373 109:2.2811580285166864 119:8.243682159489254 121:2.9479735572319656 140:33.30507587551967 147:6.977923033904866 153:2.2895165913489643 165:150.73138129475967 166:2.9023225060526774 167:3.2080185336704923 169:6.832894187394015 177:2.454392397226388 202:127.7325178346701 207:3.6595561295431276 260:5.046888143177197 291:6.383064692536647 305:5.715164434663374 322:17.898780524227856 372:6.860344538430918 397:4.030630734642447 407:2.8590054161981957 417:14.774472685236733 420:4.505665403090924 438:101.49397522145408 466:3.402670417231502 505:5.532961640496188 514:6.951584493730438 539:23.62013304139408 546:4.368933660204192 557:14.036989149059586 579:92.37187654672746 649:4.629169164595251 660:4.907463401677813 699:4.201997804778044 705:4.35982456951776 717:5.806823276807568 741:6.013873228890613 811:24.751540067816272 899:11.637275887588524 924:25.780899306153216 953:6.407398139613936 966:16.39570458376228 979:13.121515583984708 998:5.284999061834586 1092:3.8633049375597865 1129:10.580168454986433 1177:44.34011048423897 1271:6.630251822241285 1278:3.856416531706318 1333:10.489813992149285 1490:8.741183434260169 1508:5.3346932806429646 1534:5.145279443810883 1576:16.31818705874458 1683:8.417488826203048 1688:7.034308589876734 1787:4.926757368988694 1839:8.66722687336054 1840:12.124261202198202 1975:49.29307920830189 # acacia
1:12.92536634626379 3:2.8282958737882877 4:17.80199628141742 6:2.328921875808156 14:3.9210984107723394 21:18.227652193272352 23:44.42056312403467 31:4.5338115458985175 54:5.358165772788962 56:41.920355754433096 67:4.625737871305843 68:4.327720727777862 73:5.387800666938621 75:5.006548004031148 81:5.460279690639289 90:4.2819870806197535 91:5.441899063339909 93:6.492282173528509 95:11.857201870662173 120:6.0512379937119505 128:21.475780479208204 132:6.2851573823612785 143:6.5656726318442935 148:6.629700125921615 153:4.410092603351391 156:5.478093850243856 166:21.903274081214445 194:5.972400304049424 211:6.046214944117393 219:20.6041814539845 244:6.386552462912069 245:6.602765327507227 311:5.7936586368141345 352:6.956731519188572 416:6.798159689399331 442:5.859890416772695 462:5.236818069159888 488:28.065537897390104 536:48.85709523285425 546:6.613494526437663 593:28.493573292576887 594:55.130977756757964 625:17.22546448486523 647:6.573561700027853 665:7.765121324946961 717:8.082348159103814 721:7.383337240688598 755:10.093208200486147 837:20.963558115461936 899:6.709988061128657 977:6.795204668215138 1006:9.149742284717881 1021:25.587304808992624 1151:32.279428940360745 1177:4.721475703624253 1278:35.72760859326275 1296:8.60701721659026 1304:19.563790197301376 1445:9.542099711002766 1487:20.01719681326332 1573:17.243794524725793 1653:9.728875964862713 1722:20.03942419774986 1881:9.836161958121338 1960:8.251520612464578 # acaricide
1:34.539825494893435 3:0.20427614496411411 5:4.476205214714169 7:9.870477651589733 8:0.44320663350365047 9:12.784612270656796 13:5.069312650066926 14:7.7755284949379115 17:314.6584092538852 18:12.69253340384052 20:3.7566848485293622 23:14.495426267143879 29:4.551398478887651 30:6.401658402321268 32:3.8132577934258434 35:19.4244243485751 36:11.930987342021549 38:2.795930744979437 41:46.43504439948166 42:21.741327312228453 47:1.8263768069665711 49:86.12343203357524 51:0.4180601188508519 55:3.8501872998568825 56:5.877794895651233 57:8.801585770850085 58:11.603004978054344 60:2.917392347729092 61:21.277740930153378 63:10.890626172458337 66:1.5118501523221477 68:4.502998424956789 69:1.0688738080964455 71:1.2866302614724052 74:7.590296980178006 75:5.750682442056724 77:1.2585298243971854 81:12.202767999395784 83:15.037748961288106 84:8.339144199070091 85:10.291891930732005 86:8.64345337964872 87:57.836850247531856 88:28.654308397703343 89:2.3595847918382473 91:12.149085390439067 93:2.9904034508847928 96:5.5448479079015645 98:3.7741180204955374 99:2.422837273165193 101:23.67919325371566 102:2.301124703730507 103:3.465805564006616 109:1.1907586722462993 113:11.15022050244643 114:22.40278867318489 115:1.4072593947659982 121:1.776404571257038 123:15.868394972859702 124:1.544137159703029 126:14.977320539027538 127:1.3606374493998588 128:10.680617296298006 130:9.158532707475523 131:12.976099831477093 132:2.800078859723115 133:5.800937097004523 136:7.991140249939411 138:2.1732264854261936 140:4.383942775913322 141:2.495651233666487 142:1.9310087102805973 144:23.439684743209572 145:7.148958446629342 147:1.148438382161654 156:12.254809950059071 159:7.260543520525968 161:2.383296839858293 162:24.889191834196986 167:6.493895308605844 169:1.0920776223696194 171:1.5144023895748975 172:11.799578387351726 174:2.154654505361688 175:4.236080774858268 176:7.3880626616718965 177:4.982936452588843 179:7.695918613823404 184:2.0619834583153667 185:8.163641553731381 191:3.520719891612176 196:1.387928401891064 197:5.584775956685071 198:3.9239594484621754 199:3.282836096034366 201:6.146517055076892 202:0.14111914001112508 204:2.8690159598924834 206:6.864259559845901 208:42.3506975013154 209:3.2786763734525053 210:6.951420151693487 211:7.722822025561115 214:5.502897427646926 215:6.09316752937917 218:49.26293165015229 219:5.096582973690757 223:10.982532039328959 228:12.30515779440162 231:4.6072230169507815 237:1.615004796889308 243:3.7963918346223546 245:8.79857669490674 254:66.73394907352322 259:8.57195373348068 262:3.8902173963479103 263:13.32794038717719 264:4.56398479863051 267:8.90665716103658 268:3.9219568742205184 270:8.134495211750826 273:14.010193554089167 276:8.178944393016515 278:3.931992260658818 281:15.985849351869343 282:6.387183581037443 287:4.693794331588886 290:2.1275672568301904 300:5.315184497819324 308:20.251073157309943 315:2.180860815004913 316:21.84394494177198 318:5.807846946631324 324:3.41707895771379 327:19.479957980136028 330:3.9239594484621754 333:4.880062451969339 339:11.898597713298894 344:13.743686595490265 346:23.450922178515576 347:2.0690533389547774 348:11.996146604722796 350:3.1830917922127075 351:20.60634520255719 358:7.13913748626092 359:2.5497117486270624 361:4.311473599882011 371:6.987221598989482 373:2.3840936387911738 375:11.990085073598852 377:13.903227904071143 384:4.364375497995585 386:25.183978919760172 387:22.661088126092046 388:35.96555888953846 389:2.7560353913453715 391:11.835745376143022 395:6.340240803604775 399:3.5692114935175776 405:7.569914400019754 416:3.2745267889729472 419:32.6563279181343 426:191.65675021146686 429:15.52752181414176 433:7.761611670395983 443:12.629135404569443 449:3.602305052532854 452:13.483951668606808 456:36.80129007796957 458:79.19324577416448 459:3.346480316535615 464:5.614119589362935 468:2.880976582129309 471:3.464261874377877 472:10.89615555631453 478:3.5692114935175776 484:3.29118613538527 486:3.9080013616222655 492:7.568067239801938 493:12.195328286720523 498:14.135719201738842 503:3.6275429205874374 512:22.567728047901298 517:33.56560451200962 522:4.9842292704567095 526:3.0509839047179543 529:3.427620991328854 531:6.95509399747994 536:2.9387317322557207 538:20.798320024622445 558:4.9985661150560246 564:7.110501771854914 567:18.774276286864005 580:12.233847830763468 589:2.861450040010833 598:4.284362857983789 606:7.941579818916021 617:3.663497968156189 625:3.6548701730448174 628:4.354180218777622 630:15.737758339542792 633:6.2041446396909965 638:8.113813312816612 651:12.924267100021458 659:5.584474188248696 664:7.119578154674846 676:3.467350633586363 687:2.590154321699691 697:2.844287281376932 702:4.138681624595044 713:22.488865104542473 719:5.21167855616878 732:5.1021094885626 740:5.236008441604566 750:5.753525758078033 765:20.769014113828817 771:5.818898299966903 785:5.167871611993701 797:109.04873232928784 804:9.149948975812615 805:6.351777206620462 807:7.705503635123787 812:32.935319200119906 813:5.869432304795456 822:91.06466940990028 825:5.742843853481694 826:4.787812931286612 842:3.6123565684159327 855:4.474996257711218 882:37.82185571076814 886:5.3109337697567485 891:7.157163753529801 893:14.274955607277008 900:27.79495656057844 908:16.389993924963594 926:13.400017563571684 927:4.008055906658505 940:14.49932394388958 949:3.430644875424758 951:19.44878077509972 954:3.703740559971811 960:69.0119738496155 961:4.959400474893334 963:4.702985058603558 991:43.285687623947425 995:11.164844229928413 1014:7.132187660713637 1019:3.8113758585449875 1021:8.18332858186284 1024:4.21948025176774 1035:16.405848428460583 1044:4.080911673118217 1045:4.193696386072638 1046:5.512315455058577 1087:4.810451216044407 1092:2.6223447375099456 1094:11.60977696634862 1105:22.5413230111153 1111:4.618926037441532 1117:16.72182262637015 1141:2.709235031687832 1145:19.169028383419985 1148:5.24009403910523 1162:12.787881094133102 1169:5.227863635362473 1179:44.81570215064682 1200:9.98617751887516 1208:8.491579570560999 1226:26.60170164950059 1239:3.3726159627117767 1244:11.996146604722796 1250:15.785507084333894 1251:11.278860063997284 1262:4.702985058603558 1264:5.465684318468246 1269:47.1530452632328 1277:4.791030184345077 1281:6.190654631223753 1283:5.289822010087766 1300:4.555457282269691 1315:5.340891007808826 1345:8.098527080090506 1347:4.962927379054691 1373:5.695499179250488 1409:75.05483504488396 1488:18.213880558961087 1530:4.907278496416555 1535:4.296635995048138 1551:4.696852854625371 1554:5.9096768553480175 1558:5.903875778886614 1578:5.775069885237091 1587:3.9040340244571383 1603:12.847906049047547 1613:12.648939114590979 1615:14.6643899390096 1627:12.473399296484649 1628:5.038566458878314 1630:15.899222309885019 1635:4.145467776577225 1651:28.044205685980998 1657:17.240432557255023 1668:21.47213573705311 1691:4.903854754630507 1693:6.2590660012076915 1695:6.487938482241251 1701:25.492754193977095 1706:13.50544077225917 1766:27.720076580061125 1773:7.863588721897856 1783:19.534922810038683 1786:4.987803224100789 1787:9.936425559461998 1846:15.7219697562881 1867:102.93839170949329 1884:26.760662083489326 1885:13.900899644870373 1890:4.3823550468344505 1898:7.0468494848449 1902:14.307802631465124 1914:16.70049261648201 1926:12.514808491992715 1930:4.7184047412814865 1946:12.787881094133102 1947:5.769661106679314 1948:8.41895821353653 1962:6.886592662264559 # accélération
14:3.8601585914037995 51:9.071283186144532 127:4.556137787917306 165:60.00506162682387 202:2.612980370646366 271:6.180148785896011 291:3.978216973472174 305:3.6331161602146267 322:35.32139555341754 382:6.806717158495243 438:4.144027230612046 462:5.174099345049427 515:5.45735699571258 579:45.398195934266084 617:7.147741079754799 649:6.81748378297763 717:8.018247937317938 811:5.632807563479993 859:8.308768941325612 864:16.73179071295704 905:19.86421894966921 925:8.542818018855503 1066:21.605760487726453 1085:8.445144338929111 1133:7.498817031315379 1238:8.312066140883369 1398:7.099041232976968 1623:7.295639531386774 1780:7.538533264494338 # acer
96:8.671274591662433 291:7.783084404438799 372:8.039454516382586 438:46.79413500018102 589:10.156894483521215 687:9.854640738229653 1340:10.6597496775308 # acetabularia
1:51.28578912948785 18:12.721220656253859 30:12.167906839952716 39:9.765464846305989 41:12.003842521118619 46:11.020983874103448 60:14.301508149441947 64:13.148622164572561 68:10.093837172370081 78:11.299241649096924 81:12.383692615459434 84:9.673055003109992 95:10.541926455485639 109:10.24217190589264 121:11.707797850034051 140:9.959802528412444 150:12.092590409405553 171:11.06931942528463 174:12.59490691712409 196:55.79250792190581 228:12.454339718071957 237:11.317254879928846 240:8.431553172064474 242:14.576729938845213 303:30.10022863544357 308:13.27963546533155 321:63.53599378417706 322:13.569813175470449 323:12.661547691408822 347:4.822627551625616 369:15.202085618310427 389:13.947403548064903 460:14.3977758550889 466:12.680800525050635 476:33.093570727796866 493:7.6746951222466295 518:7.321616413814913 624:15.750873448011774 652:66.37791361799937 726:38.401491568881156 804:15.045735771252362 915:8.947349109241708 995:17.10957062084923 1002:7.1989643464046 1012:39.333733290626874 1094:17.562226680029784 1176:18.24841066453142 1247:19.02177536957069 1312:23.38343259586566 1483:47.28127532935267 1485:7.835822502771014 1999:19.861692469547155 # acétaldéhyde
1:21.60628457573664 2:1.3265040364816898 3:7.671652300113436 4:10.399519812346314 6:10.303986772617133 7:1.123845739625406 8:46.44137844439027 9:0.8793261315798352 10:25.366975293269373 23:94.5473524326432 24:1.555272069645197 40:27.13380891119621 42:5.268234435910939 43:2.299652278455343 49:3.400540286539297 57:6.4551989189898045 71:2.206063616542968 84:46.17020467825513 97:2.5803990536702703 109:6.68244979220656 112:3.8778080067971525 119:7.832305602830668 129:3.3498513982763316 135:2.4538248444759723 138:8.994928387578268 140:6.413763958033208 147:18.463505091320116 150:8.464508341451353 155:5.7168775868943795 165:32.55150062021586 182:4.441431366461583 196:13.084635264934093 197:7.68565788805615 219:34.40469322046186 220:2.9576864175881004 226:3.119687720420542 228:8.816335923862134 236:7.843579497780205 250:14.123760228302974 262:12.681695769218038 276:3.8448921121982003 303:15.245889041008184 305:5.325754704882323 308:3.484348730862661 311:32.598391572584106 320:3.930630505247375 321:25.271704898335905 323:3.194231133366855 334:9.70577758688338 348:14.239392764779987 360:12.266063203037701 374:65.8332150810075 376:7.080006286578825 386:4.6799960615094145 388:5.120417518233553 399:4.645900706857197 405:3.542868765300411 427:4.381929263684903 433:3.637889858865619 448:4.155124612174288 537:6.272939268488811 567:5.205030120080831 571:11.753029873358937 578:3.6938831244021704 593:4.775309415137953 613:77.15714866741956 618:4.289183320596815 625:4.734113973973742 636:4.219578234450419 757:3.560353419270232 784:3.335987915774141 802:14.977527982019371 804:4.327138562809034 816:3.7797870305979004 831:13.028945241391673 861:4.223599742501497 864:4.558472521520917 890:5.0688711383512794 928:20.473927646603123 955:7.4573945872496 956:159.67801920026224 977:19.491455495302127 987:7.51668427057249 1003:5.120417518233553 1012:22.08114522175705 1059:6.64455099268155 1062:31.070936437409348 1085:6.016251846758221 1139:5.455445963621586 1166:5.74389154221938 1176:14.531363197505652 1229:19.89697941026934 1263:6.047859041841901 1268:5.927752658274168 1274:18.04874320256636 1279:4.650975197528094 1325:16.757800327158282 1363:23.77577391761938 1368:6.8582067596151735 1390:5.244146517872522 1429:5.126961163359781 1485:46.18032154167108 1488:21.592690000287327 1499:5.177898201863336 1518:5.581688386642498 1587:21.498439486952122 1598:7.472050120521896 1635:5.2371845437695 1733:4.488909557428758 1734:12.17147757050774 1849:5.455445963621586 1921:19.77111427108149 1960:14.276264243230612 1981:5.917798303201507 1984:6.934962626261017 # acétate
3:5.242246366769672 23:42.91350055587598 41:7.789252725843003 42:37.15812075885234 99:8.395689106137551 138:8.10938377636882 141:19.96915131626206 195:21.858554477108513 314:39.93150922605685 333:11.026490081404228 444:10.731958165842078 513:10.609433252074425 1132:13.876879722173316 1163:68.28525685021945 1962:13.07360702031009 # acétazolamide
1:18.04529867146145 6:25.886564006611678 8:20.333138309316258 9:13.018605600750465 14:5.897671642630254 18:9.222953358883421 20:1.7287288425141571 23:80.64865926497552 28:2.5002874778430804 35:2.049941266177747 40:13.479536762608353 41:2.957836517848897 42:10.354908154155332 43:2.3655859125628345 51:1.1878311206876448 56:8.136831714487093 65:2.1737872743542903 69:2.01768977826636 71:2.2714455472281987 81:15.719650574477054 84:6.281493834073468 95:2.2934093776012565 98:1.7372743299505577 104:3.286699573883323 106:19.656260141280406 109:25.938032458712115 114:7.751363176757235 117:22.099083459216644 121:2.8213229647581883 128:2.647282186527345 143:4.188932238458679 145:3.404632304755566 147:6.716480135719838 150:15.287811793442179 165:4.711401140626285 170:4.176300420218769 187:4.993672923860705 189:4.2118935655774745 194:3.6192451024477323 196:13.304560825437989 206:23.796713002119226 219:2.388101679430665 220:3.0266844091935567 221:10.189453689884331 228:23.386782235751962 236:7.9878042373719 241:10.251686418438537 245:4.224776463215282 247:10.831542983725065 250:2.706069729546478 263:3.497423674806459 265:3.6640194184814554 271:3.8787589245745346 287:24.19028320174982 289:5.3017179448075 290:3.2036740526322913 308:3.5550491073228856 311:3.449151869043764 320:4.002417960663774 321:65.3736529061243 343:3.1404867645862833 364:32.207214610459935 384:5.534659381024164 386:4.753097977971874 393:3.4095225101205493 447:5.28563367342181 448:4.227364041441443 466:9.183464424045985 468:4.003561440576607 476:3.754155793974606 480:6.073362173587242 487:4.395424515500208 518:5.5688747218317 615:5.138234169047008 625:4.807291638107838 636:4.291937380179042 673:3.7422630459963977 676:4.613730817825981 687:3.697402657620579 700:19.816084433990707 704:13.55581167666748 726:85.09135102914838 731:19.825210832386308 762:4.4125394166723515 770:4.183868945437314 787:11.784914687304425 816:17.978954021924448 895:6.347568481073685 903:5.32026876748444 977:4.411107056589101 994:6.557585600443024 1003:13.125722841066105 1035:19.994315598466798 1044:5.244890960529771 1062:12.902139119353114 1071:4.633010393747841 1082:4.966435348423329 1089:5.498486291448328 1139:13.805849452551298 1177:2.44996984039282 1263:6.122341621487345 1282:5.501047426376614 1294:5.6064215182364325 1344:3.238021694982109 1363:24.003891757570027 1390:5.317939958690928 1454:6.496454709420001 1485:6.076819761314767 1541:7.432898577307452 1548:7.797997581419111 1577:6.848930418329981 1616:5.92066977930072 1670:14.072997533833062 1684:5.598313365358816 1686:5.601012258682854 1733:11.838475988998187 1755:25.727334321324243 1867:4.807291638107838 1899:17.93641323437142 1906:7.981817529327436 1944:6.704979961758625 1960:14.427099167166611 1981:24.56145444041344 # acétone
1:6.906990828876665 8:2.9244381207312884 9:2.5565306246747457 21:3.498715361581748 23:6.7153850689389465 24:3.3905203676306135 35:10.482121137506606 42:3.2788610971196768 48:4.897896973730551 51:2.880762036733496 57:3.8906633550662373 78:11.7957273386809 81:5.058309114232408 98:3.530732985868835 109:4.007106966700135 112:5.91124706081437 129:5.359521808563071 133:4.634267072360705 147:26.90561097788186 153:18.594561313331045 165:2.920017677276711 169:3.8786537069391867 176:5.4676534811865585 195:6.473448139782216 196:11.246835087006053 223:4.641889923517944 228:12.953536095466601 308:5.500773130229125 311:5.389918459705054 321:26.897217181944374 364:3.8280294119960123 393:5.348354543250441 415:14.613059588630348 427:6.432342283015265 436:5.898636819844886 476:5.708424771364845 518:7.569707297817804 589:24.519365145128553 646:6.839781500668728 652:41.840657690519926 675:8.37426987541639 762:15.575386798945422 769:19.872266751521014 778:6.938836343370586 787:6.515443387456391 888:6.871615055140141 915:9.196695560821498 1053:6.73140738805661 1088:6.992321082308658 1139:17.87123289018502 1162:8.222159540991719 1172:8.342098985345682 1177:11.386963936946675 1182:8.565681207499784 1253:8.55676905848225 1348:19.617012066099544 1368:8.948818229482669 1406:8.37426987541639 1429:7.195291001902619 1488:27.97901745879272 1493:8.23723262545683 1512:8.890088089758848 1612:10.301201480125473 1630:22.400530454942846 1665:8.43185995885916 1670:18.140356751430268 1734:6.784841492868895 1972:7.4242486845650575 1999:8.772639129029361 # acétyl-coa
1:7.516459034742178 9:2.7576136272820655 23:7.141185209979959 29:4.175412177471937 30:5.170729245373176 35:4.097771023915494 42:3.4880116918448087 43:4.448358218033245 49:5.63304848227375 69:4.0615046945225926 121:4.943362642305256 133:4.851840142408258 153:19.280336821532778 165:23.455084872203564 179:5.84817909212937 199:6.621836603338265 217:5.368804688491323 228:43.07451802175032 287:31.056948188977458 290:5.351100244700287 295:6.876656924810714 301:6.909049925471205 303:5.193853993094801 308:5.721240345258229 321:113.05434658727697 327:29.95692447295517 347:5.284108960308987 377:34.77014178376062 384:30.02854698665075 415:6.133839496572317 428:17.014116487162163 463:7.00596644806279 466:54.75533399804645 502:6.408489015408087 598:7.6756807887179805 614:6.395242216542398 689:6.645719511950031 816:35.47872856673886 829:8.929003199913364 837:8.876972186784556 883:18.145448959519737 901:57.133140975087855 1041:7.831659978775054 1268:44.377503245929674 1363:8.037367325059051 1520:8.967720387724539 1545:7.3529328896190895 1656:53.365014725124574 1812:10.59162682052348 1824:8.694249883406897 # acétylation
1:11.5500658501543 8:57.424469599179986 23:49.99482816728437 33:35.367902882331926 43:28.295219244831497 44:40.889495078799975 53:6.202845952204791 56:72.24844392562835 73:31.403355046913468 89:33.069416466140154 105:6.102607896485675 153:27.394980281198617 157:6.091511823012327 250:4.653802837922916 321:27.11995009156185 343:31.725886067490347 348:42.90955911050385 383:38.433002007457674 404:45.94087889634501 428:39.09372080988472 507:6.314079311846649 527:89.05885879830592 585:6.8857742417247465 636:36.61492805961886 686:43.81166043796459 708:36.93508321318185 758:42.21170439332809 903:40.87033255880282 982:50.72243047771966 1485:43.96539790449078 1506:46.63943016461876 1858:52.85972378319828 # acétylcystéine
1:1.787389342577489 6:9.627364972792561 9:4.069992639295454 23:3.570516902156152 39:5.350791331961678 43:5.822861247748171 81:16.204317577153326 109:5.590761455152292 121:6.327402161499986 125:6.643621662574915 140:5.4486448344632885 142:6.511579432474406 147:13.917895170969144 153:5.600194019367709 219:5.848138129835951 228:6.702098132713708 236:6.198752043902222 250:6.201101804819136 265:17.340664447581666 320:7.5870156591770295 331:9.331161409963663 339:6.561199755528544 343:6.673390017360527 395:6.525429184514674 442:7.070434911416335 449:8.366285635439931 507:7.884790164316868 607:8.336319762350723 618:7.961409424215608 728:8.92957439279293 811:16.683909707238726 977:8.012709369139891 1088:8.621890736815407 1390:8.946168457077135 1406:10.010177482035976 1578:10.6191643091821 1587:8.68555774185087 1670:9.296777634144446 1684:9.232494782715571 1733:31.460512637974464 1899:11.235462056249961 1972:9.05629438874881 # acétylène
1:7.493453932689855 2:13.634163033878428 3:12.190320786137251 4:14.161563696501878 9:12.404666423234865 14:14.5204192656696 18:18.03958004453006 53:19.925475028285007 61:19.130296555527195 65:15.550508460180577 77:15.701353060110819 186:19.986743387447415 219:16.042352471354697 269:17.69945310653965 365:22.24007159833792 399:21.047949098220457 486:21.76813875147875 630:27.091260896236406 709:22.647785031574358 1085:23.862233289226012 1212:26.312218082046414 1236:28.44301170924357 1539:25.033286163708574 1647:26.611517442681883 # achalasie
2:27.061770633813413 6:5.216689814920908 8:6.276647875268999 30:8.406120473628183 47:8.233507750110656 62:8.691721217702863 70:9.136871037297134 71:7.555363769317744 92:11.01978758951618 148:9.702101095286752 163:8.322366005077084 166:8.12298723963252 174:8.622120321387603 232:12.277001667374128 242:9.621511326554007 294:36.35951040345071 338:8.743461646418275 351:9.059017669974105 378:9.361550425338493 400:11.054632213193704 405:9.030470861381849 434:9.207192569759266 639:23.19463067946716 749:11.9636476971493 # achondroplasie
1:3.5748320070706985 3:7.933396098916968 4:3.574324729854429 6:6.875588059931579 7:3.07504747154877 8:15.826834788280948 9:2.7576136272820655 10:4.183158520252578 12:4.792277971179998 19:14.186181849269122 23:13.10175588532009 24:3.600634545470663 29:4.175412177471937 31:4.353963265788656 42:9.669652056949138 46:4.6046006427427 48:31.753228041598884 55:3.7849513661233205 73:13.18736639751586 79:7.645414516429482 82:5.941896205293296 84:10.608872963819142 85:4.621653067432043 121:12.655441521660041 136:14.798959715562868 138:5.403141464233467 165:3.125602801982161 173:15.953329507305234 174:13.546034420669729 196:4.472137942637104 199:6.621836603338265 227:6.091632895986637 236:4.8169126928479065 252:6.602645361622006 266:7.409823627636827 284:7.385552915997237 303:5.193853993094801 307:5.961833573655237 311:5.610085221252005 321:4.16446091409849 323:5.414990601073418 364:4.0413742710686655 393:5.56840405773016 411:56.68544352502511 428:17.014116487162163 450:7.750805471817352 471:6.815078301153042 479:15.570151802840687 494:6.777757000589197 506:9.296529143637127 509:7.54776394114369 517:9.057700631868492 540:20.05713998527036 583:8.37635658567237 591:8.821726562798453 594:17.80057694407308 609:7.904522642612162 614:6.395242216542398 625:7.0168359016308965 689:16.098870330796906 718:8.79019709743615 725:10.342450476053488 740:8.656300086079808 752:8.570480638888066 754:7.357251023509131 758:7.873366753246899 838:20.267863275430418 945:17.676918418939916 982:22.80828250289615 1012:41.3137054226638 1088:7.215519767415222 1115:9.977843716408186 1201:12.498143416859522 1373:9.125322237863504 1375:8.728604518904628 1416:9.614897168665612 1451:8.361907367500246 1492:9.60140227398015 1578:9.206322681048363 1618:56.69178622205333 1635:7.531162831092475 1711:8.891027576382807 1734:7.00777383168939 1787:7.000554300783422 1976:20.399868244049014 2000:9.882647349177558 # aciclovir
1:285.176150976757 2:6.7482156104861195 3:45.188705834775064 4:31.806006950178926 5:0.5550978248390972 6:125.28331940227389 7:20.7354102638383 8:299.40456008073386 9:75.12973245104824 10:26.88450549077329 11:1.5105689499094856 12:7.430402469347016 13:3.3265239490565497 14:49.74098415004136 15:0.33087305080516977 16:0.7715345656066444 18:0.5892703163714911 20:7.1892067422510495 21:60.721170021317945 22:0.00702213339242543 23:431.62998454811026 24:37.491335957056144 25:7.858493978210694 27:23.52549694885788 28:2.8126329515318362 29:37.6422145608723 30:8.28228766524577 31:7.470277104228462 32:0.19712007069477572 33:0.9035597096005146 34:0.14111393749824658 35:27.861754302788324 36:5.5472766342879 37:0.3538335413941126 38:0.7712424255342075 39:12.682806384719377 40:59.3590952435898 41:25.089708734974653 42:203.73923333967724 43:29.025085951945027 45:0.11988474141172031 46:0.02478517229373144 47:0.5507857548881288 48:120.20167614998486 49:0.9155565094403167 50:0.436332742179175 51:19.083801955546736 52:16.509760663520687 54:1.8544884814886429 55:0.007070787150051819 56:77.46448081378311 57:5.508132849876428 58:9.599482029766609 59:1.1942233189199964 60:8.423190556133077 61:7.023333297525226 62:23.979817382611234 63:131.4409371998771 64:33.49255488075196 65:5.049416485374848 66:29.345395926813502 67:28.974096094774136 68:21.357962459480742 69:46.68157698749235 70:8.771079393448877 71:127.1526824650168 72:3.1191280322850594 73:26.75657553369922 74:0.36746721638170426 75:1.8037489546844439 76:9.196579751527313 77:0.4491876642536531 78:28.45469653066801 79:4.343797750301036 80:52.28419913425366 81:215.42008824495682 82:9.120767427886747 83:208.81886711607012 84:273.28893784860816 85:126.8152712742981 86:14.707320582869247 87:7.966153818980525 88:4.733246350065598 89:2.0597977443182462 90:1.990892733729655 91:97.72324602248774 94:2.180639483698137 95:3.2468104468567076 96:0.24079977980068815 97:1.579967711385683 98:4.164030142342891 99:2.178574891808379 101:1.6606589900117577 103:0.04043934828482013 104:8.076102374318994 105:11.31332692459073 106:3.3563439794776624 107:2.307182940260534 109:356.6433255632888 110:1.7632784418241325 112:29.42314857534665 113:0.021533411909737368 114:24.907048865779743 115:1.5244789275860955 116:16.87198135010536 117:0.3392573958664907 118:0.20665084355729 119:139.9888958225861 120:44.453807170366815 121:122.52661822118385 122:54.445185817610515 123:0.4728062488564965 124:6.505266088339516 125:1.0481831474448524 126:50.75912040708678 127:16.24850055922171 128:17.894077583191557 129:16.64527021328214 130:0.0027273390334303484 131:3.1187698950288056 132:15.745137068425613 133:695.3748794350245 135:0.020014966549906702 136:21.004080707798007 137:5.172774020684028 138:17.585113828109897 139:0.45650400795770474 140:397.72368399794016 142:7.951343714233598 143:21.591437018447618 144:19.525763696177613 145:62.67952301597969 146:5.479778646283942 147:572.1401627588525 148:12.519003387722593 150:41.93656952328054 151:3.666468784753209 152:0.09227638641117326 153:277.19506485258523 154:0.605507261556143 155:0.8953995882048461 156:89.92180904936383 157:0.039177855730347884 159:0.009811890303643525 160:18.955288751666743 161:5.24517409009893 162:8.46019801664977 163:0.36619810600309793 164:4.370015758227421 165:90.26737081794009 166:34.1264755937792 167:40.100560899419214 168:56.247531077664654 169:127.51033793287672 170:6.752764113477985 171:9.854242785257844 172:32.00852172542455 173:5.378605473082766 174:444.794128843437 176:30.477410583635177 177:11.67848948382681 178:0.6538349372341299 179:92.68961708731572 184:18.92731485746944 185:1.1684116750212283 186:49.610994303784146 188:0.5142630788224665 189:0.3149698988826916 191:0.3220652441944972 192:15.41706178471236 193:0.12927597051366513 194:2.499016223462056 195:21.120530996863287 196:319.0236069520901 197:174.66134174042904 199:20.431923704976523 200:1.8034152480847352 201:5.528347772715153 202:11.315305202543803 204:26.355689128843615 205:5.60539210703327 206:10.09899605216504 207:12.311702499162886 208:3.3398331273023536 209:0.003925854340121303 210:360.07019526647895 211:19.538320567464883 213:1.0582755675754167 217:78.9460451008777 219:358.4302662322471 220:15.054288961343472 221:14.308677620522824 222:0.008491643773788277 223:12.020015300310426 224:5.051599817657965 226:0.13260743699107633 227:18.733820711136158 228:411.9521613825824 229:1.004263928019563 230:2.3244602667365513 231:0.002888806978455935 235:1.9674439183483203 236:484.2706674131686 237:40.92372095550819 238:1.2827358630069143 239:0.4458478535697179 240:0.2164045812323381 241:0.18173361951493242 242:2.6841575162751927 243:0.15676323285607674 244:46.18363707517809 245:0.006539531099383632 247:23.76917320946522 248:17.51244554930752 250:831.6768909730256 251:3.033824494357225 252:0.0027273390334303484 253:18.358589802462213 255:9.43145124130308 256:0.2658483573737977 257:4.938076347860652 261:24.482446812483424 262:0.11553621310992977 263:17.464369824955227 265:87.53295161209087 266:120.23418950291179 267:1.4365947407236215 268:0.2667902948905264 269:3.5541820729173397 271:21.62178094753907 272:2190.6884060424213 273:8.803475634973363 274:5.52020666719286 275:0.029366306066432663 276:32.66165992455151 277:0.01777573836554173 278:45.19760584666509 279:1.4777577629775391 280:0.025519910368655883 281:0.5835504436118131 282:3.2566655440510175 283:11.784236481293833 285:4.8978582741182795 286:1.2419741780781168 287:3.0055327487175876 289:6.620335693325817 290:25.744093711633216 291:2.3721266271840418 293:2.2077194710363703 294:0.025170670176922576 295:26.691294808961437 296:10.833897940288262 298:1.7637889986738264 299:0.16810222831211852 303:326.3806123233689 304:3.1404061010220974 305:4.806186847656465 307:3.0681045424832463 308:53.746719211525594 309:17.911970938671395 311:39.96108453416189 313:0.13458093704350851 314:35.091901705361984 315:0.7927349759934448 317:3.912037537654775 319:0.30234323608660146 320:92.3772029987265 322:11.079723779064762 323:223.33419142166724 325:15.246281725423657 326:0.6988632966702358 327:26.66515378797735 328:1.5283663644731131 329:0.7592740815563971 331:53.84298358944799 332:1.4780389456547078 334:104.75475050250823 336:6.446317021160066 337:1.9119290941710105 338:0.6596813434752011 339:8.302442621541806 340:0.3053132342242376 342:2.089504682911557 343:89.57353561045822 344:1.666709916541486 346:118.19327882394747 347:515.7116019953121 350:3.127593143088797 351:1.6498097243824927 352:0.3980680194189738 354:7.05064234974341 356:10.664267887291988 357:8.94382612795581 358:75.41057296494564 359:19.155972835321094 360:0.2116220223896153 361:17.954492146358387 363:0.2220738584508818 364:199.148953085237 365:9.632999010264369 366:1.214607865763037 367:87.4113699018105 369:1.8575726108537933 370:1.1306185153550068 371:37.70176715432341 372:2.869682982553182 375:5.537778490387943 376:0.4459244975648416 377:1.5640648618032091 378:12.913245447976047 381:3.4804946546752213 382:0.6040799840422176 383:23.392234125155234 384:4.675273932707443 385:15.983859662696732 386:0.9611964777724842 387:4.583267545867615 389:32.02856825357997 390:2.7937578498555387 391:135.57155556814106 392:6.5716315463681525 393:19.386662742589913 394:5.209387989037584 395:121.059330877586 397:3.4769971220564613 398:0.2600211464038995 399:31.30435098525007 400:0.003537569185590424 402:3.415807949106364 403:0.08340374200523396 404:0.1759706458613304 405:42.96746215830352 406:8.294117220627257 407:0.7251774849329671 408:0.12840730718725557 409:4.992217385985981 411:0.002285151079992175 413:21.579269976905852 414:354.1529539138741 415:22.424001458622527 416:27.720419243503475 422:0.18530927883020998 423:0.08916056565031372 424:29.408768541558544 425:1.7067009970248432 427:44.90007626403004 428:47.0299757263044 429:41.08688632563375 431:71.49578494221942 433:29.70197259424043 434:50.13638166300162 436:95.54215302754832 437:2.16750049310941 438:8.553507356883102 439:4.188506582009714 441:1.3528325152735965 442:106.83291031544418 443:5.973887855361605 444:5.397511850574762 445:0.0621044831954662 447:20.478269805761887 448:1.333633226622941 449:0.2658483573737977 450:7.5138746223573465 451:11.778416676573286 452:5.616169322231426 453:0.25734463637845284 455:9.380403987066298 456:0.028057313410577583 457:1.1580045769087262 459:69.1749618892647 460:221.80992532406393 462:1.4942613600015113 463:4.730888138536631 466:300.9293518431481 467:0.4194946566395042 468:0.06349431729001451 469:0.31128012740123 470:49.53512277170592 471:9.054352026099224 472:0.046553882399926395 473:3.0797067512328553 476:90.16900409837548 477:0.10233537766100212 479:18.251638255939834 480:0.038446415932717276 481:1.8173199212226718 482:1.6320275684040393 486:3.3351859139021998 487:35.461898803208705 488:0.9003679188020326 489:22.729177375607243 493:9.125482722105653 494:70.9920410367869 496:0.3128216420346993 497:0.6482172545811723 500:6.868898197640772 502:25.43065109315482 503:7.161922638339999 504:0.33102866341549514 505:60.1388702950737 506:0.3938506142765658 507:0.6628661619534546 509:6.720320794243791 510:39.27329545053366 511:84.82668801228827 513:94.1774372651811 514:2.211333933982364 515:0.915396276674907 517:13.070945096591847 518:31.817318826574976 520:6.5132083879230676 521:5.731729116879201 522:0.05738476930885943 524:9.213803186059994 526:0.7865716796178429 527:2.493699043979665 528:1.0763733520269048 529:6.2315853746224095 530:3.6682298859629374 532:0.0062860076790315555 534:15.61783927185656 536:14.023817306231992 538:3.169819349312263 539:0.00458880835136873 541:135.51803863665262 542:6.659752271714684 544:7.758682083516205 545:3.2514386314864305 546:33.27159143945578 547:20.015982882026137 548:10.584407668061774 551:0.7396366582392915 552:0.4679180887029722 553:28.441951149201017 554:7.011359503045759 555:4.7988334639881224E-5 557:10.677222452614634 558:10.245437678690742 559:1.6761661292446814 561:49.84304869259002 563:0.10477936634704986 565:6.78485815891459 567:16.530893368978344 568:1.321466516037849 570:22.28501874011826 571:0.3782489691670285 572:0.4899630454691389 573:1.3047036358796829 577:0.00221154550916645 578:20.364436676561972 579:2.0028141316692083 580:0.016947337282283273 582:43.361185896626 583:6.593704993251466 585:2.7467098162218258 588:10.191327044391764 589:63.049918204498375 590:20.946074309459917 593:0.20962826473414986 594:16.48313887754513 596:0.29903446584813925 598:0.5590539098990501 599:15.164173016525693 604:26.505382248174673 606:1.3528325152735965 607:19.60014719722584 608:0.3159631507989399 609:11.55338924897678 610:23.873116262138844 612:0.12031515412388492 613:0.44271827923127227 614:72.71494572916812 615:5.990042976526005 617:1.0540913676177461 618:0.46431690370045653 619:11.423907127330272 620:13.943936273544963 621:0.5582784179460942 622:0.1928728739323437 623:0.3571284334889423 624:54.27783909007995 625:115.39249916992993 626:0.1354770139644146 628:7.503413689466839 629:0.02469820050067301 633:0.5826234679248627 636:65.01770303377234 638:1.8723812391812422 639:0.3881158384266535 643:1.2687260764581942 644:1.523262947846385 645:0.5287082092653019 646:738.0361398222188 647:28.906667011935195 649:0.45951228839038033 650:0.5390160589678733 651:10.68424714675401 652:118.79160089800885 653:9.124909449654213 658:0.1711055950829639 660:0.25400373635201307 661:9.231601745276901 662:21.162380923521365 663:42.45656571268579 666:18.795273662133777 667:18.58094710513106 668:8.043616975685522 669:2.188103814496875 672:8.8150247244401 673:0.21589147588355875 675:0.10953241407727606 676:9.071912187411003 677:1.2271354807237262 681:3.548791817620948 682:135.40594922676328 684:0.26717328698497766 685:10.574050373326576 687:36.79690031231076 688:57.08131930556626 689:116.18877940022115 692:4.073709784812923 693:3.753327641569189 694:0.6723639010501243 695:5.25241776461446 697:1.0814048617482266 698:1.3542135441713834 699:0.9323715656809901 700:10.91265229333777 702:0.4311979688202244 703:2.3709894233934556 704:54.92331062103787 705:0.006382340443442182 707:0.0714588722975349 708:13.382515091590145 709:14.19939392359042 710:10.55597876384361 711:123.06675230385001 712:0.54993249150028 713:20.555333912477703 714:4.536492321983812 715:13.223422916036776 717:1.0339679953262335E-5 718:0.17271718658063537 724:1.9292703986600177 725:13.535522904428552 726:220.7938827887793 727:0.1576552562290809 728:9.655757964355978 733:0.632520294310279 740:118.19743769584906 741:5.73152634490723 742:2.9462106293498325 745:12.110737975705248 749:126.18707730959451 750:2.40451267770705 752:0.10130056897470424 753:1.6358145237695954 754:23.290320391765807 757:0.3121688152407583 758:5.017570336012292 759:0.357324914233943 761:56.987583083641105 762:87.93780287854521 765:0.016947337282283273 766:5.116606197175274 768:0.014970226920826375 769:237.5983344306488 770:0.012527821546066718 772:0.7968078450931545 774:7.390171014988467E-4 776:3.066081366504421 777:0.16319720852617262 778:0.18495478294575637 781:8.692461052739782 782:3.2784670617442506 784:62.719677109606714 785:4.084576269278218 787:803.4539854544867 788:2.3187956075591045 789:0.2521939517912579 790:4.077570627103056 792:2.5378501550785484 793:1.65103649634219 795:8.298251278434298 796:1.9038094815710274 798:0.046041782934862996 802:1.3542135441713834 803:42.637423493828045 804:20.21370502174802 806:4.762399092216921 807:4.379418569187247 809:16.641867811060738 811:2.2950793512961156 815:25.222862052614325 816:233.9737206295187 820:11.186991893937362 823:11.254422670427145 824:1.4583402967028196 825:0.33359066853580066 829:8.440313497372422 830:12.829048362812452 831:84.84560183657547 835:49.482029738782664 836:47.131460656665816 838:47.131460656665816 843:2.9918031740614515 846:0.7223721980877233 851:1.65103649634219 852:25.238751663478364 854:217.51435837004897 855:2.1421905100370162E-4 856:0.27678377092617773 857:0.2896648532248347 859:9.28855020782634 860:5.789303842762414 861:1.4722179873138426 863:3.6142707707959727 864:2.218684063021901 868:0.1232521903694346 869:0.19200460917162926 870:76.91846429082882 875:0.7313407600702323 876:0.056121562114636085 878:4.300578407952269 880:0.14019199921550918 881:0.2681575500367816 882:2.3604631280530812 883:35.17849091613017 885:5.353463717942894 886:1.7637889986738264 888:5.042328152233196 890:31.852220065178088 892:0.3575703119929566 893:0.34398757788010437 897:0.013244493895526652 898:0.2279111565359442 900:2.0410340793860056 901:98.71543394387338 903:0.4444845339002452 904:5.577398406841022 905:79.13762158931844 906:0.16633082573597374 907:9.972288770759585E-4 908:0.9773455406385563 909:0.6031200005248054 910:7.473636388514051 911:0.06149459561511873 914:172.80407889337445 915:55.31385447114854 916:6.363872152941955 917:0.20349409693469023 920:1.3542135441713834 921:0.3692595593910732 922:3.047500263669216 923:76.44399307903028 925:32.978902942552466 926:3.6823717010877077 927:23.559509526312958 929:0.0024292173835268145 931:0.0016246245682117462 933:16.571420420799324 934:0.170347404327137 937:10.10492777489964 938:4.566942467720001 939:2.0838465918379483 940:2.5899794221089207 942:0.026224176851336035 943:49.59033890726315 946:1.9292703986600177 949:29.613069308157243 950:13.53834734793811 953:19.036987598326956 956:670.8655303102453 957:7.824474933383425 959:0.0621044831954662 963:20.82714268781138 968:6.4317440102313315 977:431.38062880795354 980:201.92361212277237 981:27.448116495758082 982:0.795248258873424 986:12.13502824780631 990:1.2756623301239467 991:1.9550758471323466 992:0.05033090356619966 995:21.430556558079466 996:7.891599084910165 998:3.558519711559232 1001:1.4730914566640296 1002:26.083729568547636 1003:95.9466798351161 1004:0.07505818662570113 1006:12.646840421083736 1008:0.3739118295562905 1010:3.2699607525867638 1012:195.35259628824312 1019:0.19599429849718517 1021:1.9637195860274372 1024:0.5004899673944194 1028:14.176130925992412 1032:4.9534905952364525 1033:14.627219240817853 1035:28.73118529750666 1036:0.09139048888814554 1037:0.5194986360282053 1039:1.39576672407818 1041:0.001283080305139842 1043:0.6040799840422176 1044:24.233804291225553 1045:0.4779316157471787 1046:2.0482034266847644 1047:7.587602258017005 1053:54.36595569129136 1061:13.403193378202818 1062:486.654612083405 1065:16.29530699253296 1068:8.060658911767506 1071:6.499962813429253 1073:0.4146780933107228 1075:0.07816752874908643 1076:181.16982421464414 1077:0.3135025906390675 1081:1.5931695777214105 1082:11.059955389035188 1083:1.8052875120669094 1085:1.2397754639817558 1088:26.079558587894173 1089:2.2425148234013 1091:1.8974973419579233 1092:221.15385725525883 1094:7.91385933252532 1095:0.0658687959653602 1098:0.10774298145923562 1103:49.30917328714112 1104:12.380921016205065 1105:99.26794997513579 1107:0.26717328698497766 1109:4.1267179144938404E-4 1111:55.27839824814302 1112:2.4242893883472263 1115:0.7899578630029706 1117:0.7553356306989557 1120:0.19460166225461692 1121:1.554123762867475 1122:1.9835324746730263 1124:3.1200639146082327 1127:26.142933950536015 1129:72.86791453069961 1130:14.146357893140506 1132:5.669190497118362 1133:15.700504787837135 1134:0.1928554476488033 1136:3.559202216886216 1139:228.45544626128725 1141:27.745852039695247 1147:3.3137247786946094 1148:7.529938496512773 1150:27.98527457668004 1154:5.172774020684028 1156:0.07549372515038459 1157:12.2859762783292 1158:5.1366937597960876 1161:24.582420161725345 1162:18.67541883887665 1165:0.7068779220433647 1166:8.708952412489019 1167:0.9329341223103739 1168:22.701476351822905 1169:1.6502764937493966 1170:4.154259812253361 1174:25.840116185794347 1176:52.03975167931333 1177:27.884065791293086 1178:14.322107309438273 1179:0.28207904030165093 1182:1.841623539850972 1183:0.012081342924419034 1184:34.82266827900391 1188:15.641966847003927 1191:0.03229798410607919 1197:12.2859762783292 1200:13.359812146710786 1202:2.4725197963499954 1203:1.1468913119017519 1204:0.9708726315385027 1214:7.572114538345394 1215:72.24272365185978 1216:1.1338767321435017 1219:0.36276817440575815 1226:12.678201871667001 1227:4.293419447211721 1228:37.748138637316735 1230:26.60269408900168 1231:2.4869032986487603 1236:1.2265897538676855 1237:32.606963892778545 1238:3.198097279761937 1239:0.017652944155028768 1241:20.0974897139537 1242:200.37788221347594 1244:0.924804781052291 1247:102.49556684194982 1250:7.509274961123365 1251:2.168562362808363 1254:11.860406183972268 1258:12.614076471078766 1260:0.023115521360232826 1261:11.703017925604783 1262:0.010444050593269126 1263:18.097758536593187 1266:13.094822619681796 1268:115.25785827303365 1270:0.02570693485149878 1271:4.416111206454922 1274:12.09243014163451 1276:4.154259812253361 1277:41.18232595005564 1278:89.30323072042825 1279:174.37504434214543 1282:78.98670006177348 1283:1.7347209701179378 1284:0.06855033943613785 1292:44.619775253910845 1293:0.5474573653665386 1294:58.01709437403634 1296:148.29129169549446 1297:85.03712251191297 1300:7.390171014988467E-4 1302:3.388534300231677 1303:0.5287082092653019 1306:1.2525290185380493 1309:2.323966060021599 1310:0.5033615278408862 1315:4.498743200268569 1319:0.7847006512608687 1321:0.6282246817200853 1322:23.398311951321965 1323:1.7234204185277209 1329:4.9844679960833815 1333:20.430608407472324 1334:0.09943078193795214 1337:39.640585113393456 1338:42.18253139223113 1339:97.34258956570633 1340:0.48729013236418994 1346:1.139237887871372 1347:1.3047036358796829 1348:15.304342452509662 1352:0.24762575278840487 1354:7.099226536722025 1356:0.6239546715069945 1359:19.78921838176559 1362:0.695453856043587 1363:137.57405021277722 1365:6.346094230379898 1367:1.139237887871372 1368:65.35978673068396 1369:5.027208105126356 1373:0.31105621257544086 1374:1.139237887871372 1376:0.5906947555212059 1378:3.7477830738338453 1380:0.19990465024901677 1386:8.744220926719603 1391:34.94932746653066 1393:0.5213605398845892 1395:0.056121562114636085 1398:7.1139967902200825 1403:1.5598287713056018 1405:0.357324914233943 1406:1.5855699185806917 1407:0.3909430636052673 1409:1.639320359367665 1413:13.233134980727371 1422:2.9462106293498325 1429:7662.459449993744 1431:18.4553248666793 1433:0.33616748077468617 1436:0.2164045812323381 1446:5.206644618488267 1447:1.0285374127710014 1451:1.2871030682844642 1453:16.29530699253296 1454:172.53128463931878 1456:0.14811089920538878 1458:31.97230780379562 1459:21.847992332483138 1464:1.0445581346439174 1474:3.938713876502595 1475:0.9999873721068298 1477:22.790153666615836 1480:3.3255849574560474 1481:0.5213605398845892 1483:90.52339391893963 1484:2.262624905146254 1485:541.2258821764166 1486:0.0027622690491631062 1487:0.05902640343475086 1488:1.5004899392610955 1490:1.4150995704874498 1491:0.9391521479396326 1492:26.187528380935316 1493:3.7987945644370664 1497:26.053766145997997 1499:0.38946421470997983 1500:62.98180338744305 1503:3.459732875566779 1504:5.320210314551174 1505:3.7340295164834862 1507:1.243253108860145 1508:12.415031554419786 1512:0.30620570751470605 1513:5.858869392171935 1517:21.775214989607047 1518:160.75723858678774 1520:0.24186602907454066 1523:14.727849848445034 1526:3.1867462762547523 1531:1.4347508832716458 1534:3.17792393048353 1536:2.7572752669879295 1541:45.02437889460556 1542:4.508417001392233 1545:150.45989438109564 1548:17.614441832897246 1549:2.4701768610544543 1550:0.9970291875887087 1551:0.9859591540531996 1553:1.53862106847176 1554:0.4177224504925282 1560:3.601046972432793 1562:11.554139114020929 1563:0.30620570751470605 1564:1.8541382387913146 1566:13.355224593659074 1572:57.06856246716229 1577:2.263671713884102 1578:72.55401140728793 1579:58.31827023568252 1581:26.365859863130897 1583:0.4893341488487226 1585:23.809839741817754 1587:243.7872406692204 1588:4.1267179144938404E-4 1589:2.12600016643007 1590:54.980456300962516 1591:1.8600630289552524 1595:0.023206361324798336 1596:16.82427337332709 1599:2.3964415181487224 1604:3.320469753024431 1609:0.05657415733929222 1612:53.42838150738682 1617:25.363897679898145 1618:1.7613153941667874 1621:38.97587473070627 1627:3.411275513537736 1630:12.302320355598551 1632:15.043714075686317 1635:348.29289484178696 1637:113.60040538731297 1640:0.016541219870467853 1642:23.866417463155507 1644:7.022908548088755 1645:5.966930164016465 1646:2.8609247732606193 1648:7.159525399117122 1650:12.433508987738783 1653:0.5250236606456019 1654:18.188180679891836 1656:1.1240958009091064 1658:21.553400070813233 1665:4.246506791157378 1667:2.6433328350840846 1668:3.6644610934008854 1670:681.5148058992822 1671:8.342439173484093 1674:66.26761623247172 1676:34.97392641337777 1678:0.007548358998556798 1679:3.5617606183833495 1681:0.5906947555212059 1684:14.824385730192777 1686:0.6988632966702358 1688:2.3329337181936243 1690:3.868034441474241 1691:1.2313362641192362 1695:7.44560272543118 1697:0.3682743792888907 1698:5.7174589451255375 1701:0.12240515332184505 1702:1.7289636659057028 1707:0.14376999019769068 1711:87.9375981312268 1715:8.830959333207337 1717:0.34927651690050526 1718:4.792008459803655 1720:0.9652194751511733 1722:27.889024501980124 1725:10.410214837338977 1729:3.1071461344777953 1733:37.755690346413516 1734:511.5765387755378 1735:0.5746469770409357 1738:0.6112964331679039 1739:1.8003179498160766 1740:0.007548358998556798 1742:18.62039611475147 1746:1.8404821259218729 1747:2.1492234427955696 1751:2.453575963292958 1752:47.43212840128509 1753:5.746048410891557 1755:0.1131843599965918 1757:0.09677513868550267 1762:0.844401085617657 1764:1.0103766003822436 1774:39.29591745772954 1777:4.96331657267334 1780:1.681839814941375 1783:2.3033487280922236 1786:0.058202176777177636 1787:0.24235596422385286 1791:0.2391002100113814 1792:2.732369639989776 1796:1.6274095887305897 1797:72.0178658734292 1798:2.598785488513526 1800:4.202921689818617 1803:4.624384795666937 1813:5.695622193725899 1817:0.5361421582745544 1818:753.3265829245316 1824:20.251399148301587 1830:8.478162733798316 1831:8.037852726764887 1836:0.9267572308329938 1837:0.24596065005208909 1840:11.709768372434311 1842:0.09677513868550267 1848:0.11817159038824616 1849:51.44992319288557 1850:35.199912370552155 1851:0.6861336025652276 1852:19.029412046580514 1855:3.392405737485846 1857:0.13533736303826646 1862:16.22765584829003 1864:4.992217385985981 1867:28.171970649957508 1871:0.007028764903679702 1873:11.703017925604783 1876:1.9986777267426312 1885:2.1459298851212516 1890:7.619470919228178 1894:41.996279798938275 1897:2.3251255577088124 1900:4.519694244131503 1901:3.828169262554975 1902:18.517119034368402 1906:4.0749426331487 1909:11.706935608971454 1914:1.0871755100484797 1915:4.235823781089126 1918:23.21658298143528 1929:0.695453856043587 1930:3.059292073920343 1931:13.280091234749328 1934:97.77928263777038 1937:27.398837734096073 1942:22.16084587995656 1943:1.6745301527122374 1944:0.2318392096110905 1946:28.1380097241234 1947:0.34662443670297355 1948:6.049365861123814 1952:2.6846193464736388 1960:8.785103502558718 1961:0.6029823231715356 1970:1.5061596316550125 1972:13.77363041392839 1975:0.4516737290462534 1976:0.1711055950829639 1977:8.273086305769283 1981:313.7375730663126 1982:6.822163457581526 1983:17.129903751082026 1987:2.716451315091231 1994:0.5361421582745544 1999:126.06542275510373 2001:3.938713876502595# acide
13:7.388948702950243 19:20.367849582707738 85:7.557514596709405 90:7.02078588393506 112:21.252719383851534 165:5.990160640198161 224:24.795025038108193 273:8.85651679306254 358:8.51651083522327 376:12.386554737123038 438:6.941472180628414 1029:16.621666953781272 1193:15.148840751968175 1740:25.18336262186325 # acinetobacter
1:28.962161674085515 3:6.193232775506685 6:1.97314644804903 7:7.383841179816143 8:12.149302150381924 9:0.5301909760424179 13:1.8311716187894254 21:14.459003872165473 23:17.593832019090538 27:2.476582338265312 29:43.55257288810291 37:4.586598792175156 39:21.615605495179583 41:2.3875634815645843 42:8.580620734360643 47:2.3091478554712905 48:2.411777282616053 51:0.7477637058607554 55:1.2719415779101155 57:1.5319484725577521 66:11.917124670373326 69:10.257102663410661 71:1.7338573502611374 74:8.675794357765852 75:2.151295111724241 80:2.006061829848446 83:5.989538258070804 84:5.12301521529899 85:1.9726286814958336 87:18.121133641455728 91:7.636443839623416 92:21.226282914212828 96:2.05413756170927 97:6.666595621974474 98:9.321226770468465 99:772.5662341250053 104:2.705044333066086 109:5.648018057707191 116:3.1298415606220233 121:2.2564785126488607 124:2.0102390278066635 128:18.633441725622614 129:8.259023121921846 131:8.18408919396969 136:9.08249300656652 138:2.6722678973593466 140:5.386700172976117 141:8.62147713661927 142:2.4191168151362334 143:42.58903662964262 144:3.720918100792138 145:2.8194049006106217 147:5.543986110146661 148:17.321749703658263 150:2.4271078394829253 156:2.5737455770389857 162:51.87126967671385 165:0.77549926995485 166:2.2130740064588728 174:2.6529210739795817 180:8.313270725087676 184:28.1018642110548 186:3.605212951241532 193:11.501499469796192 197:12.244823879753328 199:44.044460207258226 201:13.13100916896267 207:2.939890381289167 209:10.292708654983763 210:21.447446648923112 211:3.0967961181010866 217:2.640859590963398 218:137.8946460336594 244:3.415860467579884 247:3.468549224812362 250:2.146177340077684 252:3.7964167651652625 253:3.598933748305029 257:8.255659510690913 259:9.670712344333916 263:2.9095527633762908 265:8.757849387541457 271:9.195945751756916 273:8.869533639031529 276:24.000606341109833 281:3.756206873887395 297:23.77979920485264 307:3.190023890529276 309:4.346978958021127 316:16.360491767012842 323:2.6831186843805246 347:2.5636179671143977 351:3.0488752982985736 356:10.263664264372633 370:8.575292164269285 381:5.46114909320023 386:4.140240312152122 387:5.933062610693293 388:4.57578696746439 393:2.824152215370836 395:7.4025211752465765 397:9.235283141071026 399:4.106572556789402 402:3.8020353006694556 410:5.242687567293839 411:5.146621450779942 415:9.342273550397145 419:5.964269873077819 443:7.954266905723582 450:21.226282914212828 452:2.9587094123716424 456:4.737919077625149 457:8.60108366054553 466:7.957360243553264 468:3.4034958970288933 471:3.9997281155415108 492:3.021843054306714 494:10.608803331121905 496:4.531056220231786 502:3.6115147820505276 505:4.775955715349106 511:3.1413229764377046 525:3.6077309602118697 527:4.131764409372482 530:3.8782094927560222 533:22.855918813511963 547:3.139403948789057 562:3.984079436905942 571:3.9825220513318156 572:3.8519713645322478 577:10.249225566525515 578:3.1703742677757756 582:72.91296160845005 588:3.3246901989303375 599:3.598933748305029 607:4.111582907224444 618:25.84349833715447 624:4.128385139269274 638:9.20683089933235 656:5.1613132893959985 673:3.14805687946627 687:3.1042920990225373 695:5.10036253622772 705:9.902546160711982 706:12.48204321213688 712:3.7894185518439145 713:5.876416623599297 734:6.68597643886806 752:5.707985060014572 787:3.9258305169989263 788:4.9155491631212405 804:26.00026133488383 818:7.338315113296653 820:3.876741632207904 824:5.63847420693201 831:4.6018423947551215 834:4.191946250146992 842:18.89615249412179 855:41.14144686596792 869:56.90116712575192 877:12.246434332879044 884:6.051617501226649 886:5.867848180024507 900:4.773555514391512 907:5.1146968260637244 916:5.447376704990174 920:5.556813403132256 922:3.6876398303356708 926:30.158378439170317 946:14.727315322777635 951:40.394529064884615 953:5.642270334823317 954:37.10116312662603 961:23.089952602624717 977:3.803442721691714 1021:3.3204166055448194 1051:10.744336712672888 1064:13.984207340188064 1080:4.1132561179410345 1086:4.243369717827287 1092:3.1374871105157913 1104:4.057219668035571 1123:14.867696318520947 1129:23.577667572798212 1138:29.134438517992564 1141:3.226989408515398 1148:5.796520282867764 1181:4.693738577383737 1187:5.9154546189810215 1195:4.8949571156190865 1239:3.906330964203116 1248:29.89763896662551 1264:6.023603783143182 1269:4.864488078423878 1278:15.693907359772059 1302:5.420127592863968 1323:8.35236750937099 1325:6.435346946783717 1374:7.601049745825707 1401:3.682373204782451 1411:17.7386806918944 1413:6.223671316339911 1438:7.741277339671731 1447:5.286302184124989 1462:105.05383560655078 1488:11.661039370256626 1495:5.560450429516646 1501:7.197746471116181 1540:8.292334798282536 1563:6.244346995153217 1590:6.005151715115646 1610:5.556813403132256 1661:5.700135715353531 1663:6.00056618644359 1664:5.564094406566453 1684:4.976044884144151 1701:11.124071274581803 1711:14.8015601253085 1712:7.223346807713666 1748:7.197746471116181 1783:4.9078005611251605 1786:5.542334263588852 1790:5.36677440301612 1850:5.792405971307711 1856:14.107819751630691 1867:11.080756774181234 1869:5.197047545770023 1872:6.541423580280281 1889:6.080044326949165 1926:5.450810465309042 1946:5.586105645373762 1947:6.32933226274796 1950:7.697056650624058 1981:5.36677440301612 2001:5.661364895921001# acoustique
7:11.618788786900321 23:9.902997234586334 109:14.032229907700502 119:15.24917900318798 208:16.85942472625203 220:15.970529731818287 313:19.82892923341813 334:17.194881664341736 389:17.781746631965053 395:15.919784486992652 436:17.918673039475376 463:19.71051439648894 534:23.083489145951877 585:19.81019295565091 625:8.422126815947061 687:17.41153165239696 804:18.886907508910767 816:17.737135887263303 1195:21.190507243476706 1278:17.46915302809289 1279:19.56026005762526 1348:22.96622554394579 1587:20.260974572930113 1650:18.551752331471718 1849:21.217033499578104 1873:28.676428494130832 # acroléine
6:13.4809297223817 21:6.892435476572385 22:22.444157052728073 26:9.463433835058984 38:21.798981876785408 50:9.79039151968027 65:7.442906767846445 69:7.2610029891136545 140:7.283442999370485 198:10.565558313460503 259:9.556763240465221 386:10.224228767422092 446:28.722842512891965 518:11.062760507967306 622:9.506442465635887 657:11.637791104019025 685:10.977721468806282 721:39.04920197251731 854:9.321538068730597 883:24.96953700002275 904:12.481738428556616 1535:10.957016672385064 1546:11.904817915135217 # acromion
1:3.781291680125481 3:2.7702428722733146 6:2.2729764944081015 7:3.1878821617548465 23:7.375364943648595 36:3.7228299552050146 54:13.374131945109935 56:5.012025229827565 63:12.666574600295984 68:4.266090282780844 74:5.913945142569866 76:4.049198090280057 77:4.426549198722565 93:15.665316009130164 95:20.08400550716982 109:4.339108928203142 116:6.018301207395474 119:4.930178136273076 126:6.341052701888073 133:4.970949197630497 136:6.122160289301146 142:5.2442703484695254 147:11.313438501067557 166:5.013831714571877 194:5.909114316986949 196:4.590371679734183 202:2.612980370646366 204:48.12798181357206 219:4.591331744091159 236:4.935948491014049 250:21.4732700829709 268:7.419616102473546 282:5.282788487541001 290:5.47112022255705 296:9.73090203991853 308:5.841796473574852 313:17.191164176989403 321:4.281840272223804 343:5.404020252155298 347:5.404020252155298 364:4.158369218514436 514:9.175240873025382 556:7.090154231403991 567:7.6204574205473685 590:7.686622593589397 607:27.90801948592544 615:41.35389787906709 625:7.138630701397595 638:6.1857103785661876 658:8.908312808555001 682:7.618135049595914 804:6.719724198228349 816:15.106086770663776 847:9.751251740870448 938:7.844164474305052 950:7.730363118694936 996:8.890553655632663 1035:6.823662933619249 1092:6.026489071460306 1188:9.744445342566811 1359:9.562752853896058 1391:11.012213267300204 1412:23.93342795477227 1435:9.72416482380534 1436:9.027794347793836 1498:9.489696787306164 1650:6.553900388714636 1693:9.820628513531286 1770:8.91277756469822 1839:10.899859207481908 1849:56.10816608935653 1896:10.028836696881369 1924:7.89693275302605 1976:8.908312808555001 1981:8.345344221214035 # acrylonitrile
6:1.2665498717361174 7:6.681069680370627 8:2.139884678396972 9:6.037295510747701 17:12.975441847323742 23:9.876826123236564 24:36.38768468568724 27:10.939019873582623 29:3.1318144264011196 35:15.51728582354375 39:8.524641514619502 40:16.841702720507445 41:4.019013226014946 63:17.748772082043104 83:3.350127032183818 94:10.427384875977332 97:3.693947313839564 99:4.602093726273937 119:3.7474158803226256 129:11.72470763510543 133:63.75598949291993 140:8.716509349546744 151:6.304046898856923 165:2.135720247560723 169:3.051913655392558 172:4.067909393362814 179:4.763268459530896 182:5.6204168481347825 185:5.002097813929218 191:5.777825187697428 204:21.837906699651157 205:3.979046596271983 217:19.393324168460325 237:10.059841835664601 247:5.167092236952474 252:5.508145625191447 253:5.303017768745494 254:4.424278392184525 268:6.197067508597703 281:5.466447785701056 286:6.050802182031766 294:5.221294717957415 295:23.95508987153585 303:4.1209271521944855 307:12.491563590264441 308:4.638345022095369 323:4.337545369405573 358:11.681603510817803 363:12.38514313734655 384:6.6551717917848885 386:34.64295543712468 393:4.488119356085948 436:12.808877205753289 442:20.3254977766013 460:5.185396051988235 461:5.699108601585856 476:4.843277795561116 479:5.291309983209774 482:6.286527674712517 502:5.316111867791114 528:7.077320249503039 529:5.679925072838808 530:33.54142651704465 544:18.036084062687372 547:12.383085477054049 566:7.898306435299868 582:5.460767400313477 590:6.462111129648551 601:7.439315437078213 624:5.851197069991884 635:16.60263705758721 692:4.696919930427971 706:16.024635709923544 715:7.123679666208649 748:7.439315437078213 754:6.256245531536842 767:8.20994791118735 781:30.361856882893086 806:14.60293040323637 829:7.820345488637967 854:21.515433523251048 877:6.503115539763725 888:5.995642161828567 945:6.32839763826916 980:6.1887594764993406 990:14.917050071606761 1003:25.57012858360508 1019:6.0819250241072425 1053:5.856422283127612 1086:24.533603397614414 1154:16.425382694594653 1161:6.401027810345404 1166:6.941435994715858 1212:19.665490144405613 1244:16.669675144072077 1278:4.812870334030009 1395:15.47492043570531 1396:16.390866457887025 1407:8.18105786162884 1451:17.30144423686752 1485:7.202308366175287 1491:9.089541618859693 1546:7.523764032025295 1554:19.267557845321438 1578:8.096840108762564 1581:7.754571892938328 1610:17.411103450360923 1691:7.2092971794513705 1727:8.09135129026441 1741:7.736175972056791 1754:18.495622642791904 1829:8.932559510670508 1848:7.519659290620452 1867:5.91845724880726 1897:18.84155423257404 1906:47.79978549133824 1981:7.1169892847163245 # actine
1:6.766423067035175 3:1.3897265924226847 6:0.9767645152976783 8:6.0483928502915445 14:2.3641703359760227 20:2.3529458302422226 23:1.0770914645744682 35:14.332773658215881 36:19.380158625336147 39:7.756618584235076 40:15.649352371805184 51:5.9605471707814734 52:4.3882841918933515 57:2.700724089928173 58:9.920592567074591 68:8.077559226971385 69:2.6603939715043214 71:2.9275450743774076 85:3.1912762197054905 109:14.709843269716702 119:16.501219406198558 129:4.115725642421147 131:10.856764476492089 135:9.013685832809848 138:3.9442297297637228 140:2.680612995583954 144:5.039578893026323 150:3.6831166300757823 153:2.8198453143430573 156:3.83959475498548 162:3.7428263963350856 165:1.799438021834895 166:3.4529148300930865 167:10.214231648282206 169:2.6893575623554438 170:4.886478426369285 177:2.990976325420474 180:10.989284408568858 196:30.924332769412956 197:9.249571569687946 200:4.0915058446770765 204:4.698171606696971 207:4.226679746045445 219:57.26212173574064 226:10.446751027225359 228:3.856248853536781 241:4.4917477385425 247:4.7784500815260245 252:5.1174627818330665 260:33.65973676245724 271:4.58391399054366 304:5.0354220496401165 305:41.19524164583225 343:3.8288168785433476 344:4.332494954457315 345:5.0959000258913445 346:5.042355238063583 377:4.38535644284327 390:37.17994505670472 395:3.6877402275470077 415:4.657035796282089 431:6.1351058312043305 433:4.410887079620937 436:4.643524244424197 448:12.613970163069721 451:5.8115361957030744 463:13.784470985603733 470:5.4622649825330925 475:14.51298363050975 476:19.884245708388967 487:5.108808027190433 492:4.312708093546606 497:5.013406263875406 503:43.69023450131686 505:24.974456506946694 530:5.201727510791082 536:12.276261153928507 547:91.01822661767513 551:6.367854504644547 552:6.072086055539766 553:6.429974435135565 557:6.231077346457025 578:4.4681335340062756 589:20.60311751591173 599:4.913518067475651 661:18.088999845863547 695:6.450164501352492 728:6.024973078606825 765:16.10624965307426 774:15.685828559172327 787:5.250736345905207 816:59.28942222182879 846:5.294686302071161 856:5.453611766969626 859:6.684043751667555 860:7.782464840614478 878:6.132643551651113 897:6.179972358183816 916:6.801993583669716 925:6.916455422316389 926:4.218652433071856 934:5.644134257538121 968:6.822950006091498 998:5.870751735228815 1012:5.976713982060742 1019:5.688534248076881 1035:13.17691763537366 1044:35.03077008220143 1098:5.515027205058317 1104:5.385768560022439 1118:7.7204436366715035 1169:28.07517252582677 1177:3.1142133832185355 1200:5.534745583113848 1230:5.379115629698996 1260:119.0198334984142 1263:16.482444895986625 1278:11.57085822623456 1296:27.389901608182715 1445:7.846502685245347 1578:7.698366235420096 1579:8.782757003404958 1588:15.496905261704574 1623:5.680738076386237 1642:7.74277143213139 1691:16.404284529180092 1720:6.582119294678265 1747:25.140271677363806 1810:9.389398132196359 1816:7.737165700731926 1824:7.188754552036238 1849:6.254522802700971 1884:8.65399735371927 1934:6.542191321320696 # actinide
2:11.279354063381211 21:4.644568637981369 40:5.482017322441015 41:84.56432021500777 63:5.783835176446316 81:6.238865914669077 109:5.167677680719187 112:52.582326836519954 152:5.840530499847495 153:5.1770565449319 202:9.5132339021657 217:6.33116640530594 236:14.375674368907758 313:43.836936925148215 347:6.2455816379333395 427:42.17802085049794 429:7.376411227006027 502:7.379083718350059 559:6.9529481458320275 579:6.604228000652054 594:8.466978243877376 740:9.634876207411542 837:9.855945458107296 1078:9.8606274671956 1178:8.146142732473495 1544:14.07922558362803 1715:11.423330678908679 1948:17.236480310252794 1956:12.952168719871532 # actinomycète
1:1.8906190759489387 3:4.085211521960629 4:5.045306870836744 23:10.153519334908237 35:5.585893796517373 40:6.029472393437958 65:5.728104412507137 81:6.790121203391361 85:15.11556850506297 123:6.113615453892386 147:5.656506842261189 150:6.6439154693118105 153:24.081542844684964 219:14.808955059040436 228:39.16158950211778 252:8.129559583173974 321:23.87413843133476 346:8.0526391120703 389:29.694258674276995 428:8.630543436772454 449:19.87822457811178 466:6.939290223564618 472:9.021354501217502 518:9.327103267686283 787:31.779420785738015 815:11.931337880560664 846:8.310785332838991 882:9.316294882574853 1062:8.831044735268009 1206:8.174466046272325 1960:9.59966714669936 # acylation
14:5.640963238641975 36:13.88655320657622 54:7.112018175373197 90:6.013020109516172 96:6.641622926854083 124:6.590344571154611 131:7.48362526318992 142:17.037654819409873 164:6.772774410390528 177:6.330478997511179 192:17.715207938510883 202:4.327618547675383 204:19.180408815278533 263:29.89096358517546 281:8.514994715692051 313:9.02310173907837 437:10.989220298296102 488:8.875066451208742 536:8.203030546386305 607:8.889031913084668 699:19.343964741602623 801:10.480790447526994 814:7.578722331709618 912:22.341419904102334 966:7.304657297465529 1116:18.77816804463523 1139:9.715904427735842 1155:24.209671331099 1310:11.47109885380281 1372:10.15072418418204 1448:8.617685873530194 1542:8.308602483422662 1576:39.63145425795448 # acclimatation
1:293.03084294870234 2:8.374735579276864 3:49.29094147703961 4:76.36215751688627 5:12.001900667637548 6:14.270212703028532 7:72.8544432812192 8:7.525888450035568 9:3.505913691626038 10:115.769406710561 12:31.160251686279693 14:38.14905340475534 15:38.7802768963316 18:49.720029639691745 21:10.07281837909248 23:9.117086119890073 24:1.1600410622119808 26:28.37620024124821 27:22.40065712437571 28:80.76949948789398 29:26.34722035053176 31:27.735742980131594 35:16.14800161137342 36:6.231176747854629 38:15.360243917339623 39:1.6717159786704696 40:9.483276545503013 41:127.94517668398763 42:35.3595343873869 43:13.457998760466092 45:18.993689233973882 46:0.39928368725917124 47:11.21847236584767 48:7.188517542724869 49:230.72372406306454 50:1.7551251268719985 51:40.63220703137966 54:16.892164323596337 55:3.7749631122442464 56:0.5611134647205371 57:4.5530046266908615 58:3.34439072534536 60:35.3453023461325 61:4.916635590600622 63:37.40321298194106 65:4.88290525338627 66:0.41023238385201144 67:0.31886423836857314 68:16.436070581758703 71:8.811030980764544 72:47.04632749592151 73:17.03332079633299 75:10.561933998513801 76:7.350229374164397 77:27.383759239529816 78:2.8049504514933927 80:5.9727875269199675 81:0.8047081784988409 82:33.36676486981633 83:51.467513989884885 84:7.385089278961668 87:0.4113400370638057 89:4.268428209148732 90:7.950134330970428 91:7.5755567312477625 93:16.174272247405145 95:2.2252034658387023 96:10.156470814069538 97:30.87765574143062 98:0.058853534256945374 99:1.0905382496070977 100:1.8907348559500068 101:11.286681660154326 102:0.991824545852723 104:12.854999560552956 106:1.8028806369140016 108:6.983902053832842 110:23.94898846761454 113:14.281416524485332 114:6.068262577907632 115:0.34375653918799665 119:2.916378890221465 120:4.715498021529872 122:21.759343744292682 123:2.6008044833350814 124:5.985301359151148 125:17.270365416927465 126:1.5013226561461868 130:6.051171711512379 131:4.142145367430084 132:15.377651247614923 135:54.060386850992295 136:9.632814177515176 140:1.805854549630552 142:11.674392058650445 144:5.9050535458065285 145:24.585507765449563 147:26.27789932217116 148:51.83716426858483 151:13.660999876337659 152:6.564280727337125 156:23.02265843128966 157:22.129947662547703 160:1.6966222279679448 162:16.98601063113719 163:0.6817250154586054 165:0.006415837615766669 166:0.5621855835285716 167:22.581800465424926 170:5.619042342708233 171:5.89029540292402 172:7.251121875330599 173:1.7895775309186412 174:42.333123509148045 177:0.3025179425263142 178:57.41952493474884 179:46.49535954003067 180:4.257691930280732 184:0.8037220547527693 185:9.884322050446475 191:6.5574657845004465 192:0.9268071143033257 195:6.223977954958803 197:2.7961157070097706 199:1.8298864862913446 202:0.2085793183539468 204:42.076260026511434 205:0.6563379437431488 206:0.8978343813563091 210:161.7642930015276 211:1.222988863654007 212:1.775213648124253 217:17.816655348346114 219:71.95096005083512 220:16.83237170747719 221:54.59042907074442 228:0.82821635544581 230:1.514867115053546 235:0.7609751020456468 236:10.532091370649685 238:3.3772215726490247 239:1.0798884828983137 241:9.530841773142035 242:43.579044097603365 243:7.103902368184708 244:5.316986571201084 245:22.899675083184157 250:10.54060349343073 253:5.669433604399206 257:13.380931236455906 259:1.566509505424546 262:27.057209431771344 266:2.511366011283544 277:3.2053256766545957 278:2.421155354372107 279:16.89587120156421 280:28.68318232579357 282:11.818121304533424 284:7.51983469139018 289:2.6113380739769756 295:2.0454688559800385 303:54.004103625912 304:5.897266331514765 307:14.844823855336491 308:1.1176542712769129 311:1.0364675915787516 313:2.207625038145789 314:15.73901627019621 315:3.918721415773361 316:436.4494374267824 319:2.4589007328623405 323:18.03830156349268 327:14.623424927706935 334:187.53750918433454 339:3.513550318558807 340:35.16561789933792 343:3.700457659904715 344:1.1777147708438882 346:1.7504420676227839 347:0.8091599661280818 352:6.364167681558882 354:128.50936767504473 356:11.341107458395088 363:4.789611760594606 364:1.7468234446396405 366:16.28790355817099 369:11.551408535522373 373:4.316455639305221 377:92.84743829277012 382:1.8829795626060017 385:1.7261234088237198 387:17.757940747792368 389:9.77723546108965 393:4.189605129692076 396:4.036632114662445 397:5.095231219900078 399:6.6535230820484825 400:14.771017854534541 403:1.4385010383843604 405:14.159999885855141 407:2.9764575648529075 408:19.06560220390634 414:2.7068460562003374 418:1.1490264772797174 424:2.2670423909988737 443:23.76640619026639 444:3.043786103816676 449:12.372927279945749 452:4.444157215851745 456:7.888169540366084 459:17.655159146148943 463:2.156742896783819 466:0.9049923401895233 468:1.4765579310241814 469:1.1777147708438882 470:2.110596011810474 471:11.951216934384082 472:7.7168057316665575 474:7.337209731503672 475:43.27390089689965 476:33.28064719057275 480:23.99856035427662 484:11.421669480940889 487:1.8065316583086202 492:1.1625573474025197 501:10.93718941851485 502:5.693706971074458 503:12.449969247487523 507:5.830538192062342 510:60.920551470603186 515:0.8451134219576487 526:22.680392205081716 536:5.407103523205563 538:15.919371085650043 542:4.796939790632634 546:5.730459732080466 551:8.441367870273679 572:24.088893632564435 573:9.423718680301238 576:11.065533791455994 580:9.017683101651226 582:1.7740235753003126 583:16.508181895256303 588:1.410504047899832 594:2.5841879364172784 598:2.7499237672114987 601:24.955443247514083 606:1.3096319524925044 614:1.642771815668568 615:20.25361253850823 617:6.840374330167842 618:23.590559966808453 620:24.007640092992816 622:28.626294072549932 625:25.83759072787903 626:33.44982570896257 631:3.263850012318694 636:1.7181155179771013 647:1.6374006849705707 648:3.0030427892773703 649:1.892031655976107 651:33.2578637159216 652:8.382608562393225 656:15.43878465962373 658:3.7785602690354496 664:4.153937195008719 667:9.530766153274316 668:2.3097420086040508 676:1.995699727777438 678:11.65223220107296 680:4.204961198810043 687:1.2290680888871148 692:68.0171856525047 697:1.4449143836243643 699:10.353922960837133 702:20.9171728846203 704:7.981771772109162 710:1.7992394679929038 715:3.257593664377635 718:34.627737051486896 720:5.737032156640739 726:408.5653087891284 727:12.959297467594588 732:3.527588589830168 741:23.209731581738453 747:2.511366011283544 750:11.000821090256217 754:20.262086437728268 758:8.452154248888872 760:18.072119043041905 770:1.6267252482931347 772:2.976426392860094 777:10.177290801601856 778:19.49696103119188 785:3.5908269333977496 786:15.307408299294943 799:217.46078967362286 802:16.62704766227716 812:3.887185845533561 816:1.3521625191083453 820:1.8842690844210626 837:3.8649234038872917 845:5.165411203767087 848:5.19252498361619 851:27.720420418169088 855:2.9295721110764443 859:9.055700211636623 861:16.88511663356177 868:6.867915590686394 870:35.91180639827513 875:14.987658831748556 876:20.62688564630042 879:3.1782941845523887 881:2.4137162926754194 884:10.481821167669398 892:2.001300131435826 893:11.022270113864607 901:8.863373557761639 904:27.57786596045295 916:3.3277105136376104 918:27.34627877262204 924:16.83836418188034 927:2.491726769484016 937:3.3974329229721625 939:1.961191996702964 943:2.113627328556744 949:6.379112059531681 951:2.7941869992845296 957:1.795608110842905 959:2.5272579168519314 961:3.3906693748620804 962:6.876564986866365 963:8.90593151957072 969:3.688186860367162 982:4.929569123643205 990:12.982060846384107 995:2.7046105749711176 998:2.4723330822475975 1002:2.745334442715309 1003:7.570173079408665 1006:18.243080760417865 1007:40.015414648288385 1008:7.642732605845785 1018:8.572964005377216 1019:13.010648685042845 1021:48.754452631499966 1037:2.709084666989255 1057:10.673130308001372 1060:23.55472548333259 1073:19.35542072732506 1075:2.4781257266766485 1077:4.1061392033015105 1084:6.1400932009165095 1085:3.344055786303102 1091:17.85176328950273 1099:1.8323684477820354 1116:1.3112705171632675 1121:9.808760439633723 1124:48.912988824558965 1139:14.677350634630619 1154:22.494499157456566 1166:8.785623049480805 1173:7.293972999592749 1178:2.3011043414188985 1195:2.8084206468143202 1206:69.98324275619868 1210:2.6714485696381214 1230:6.544860190043885 1242:38.85249204851766 1249:2.068811774042208 1260:10.538473393873392 1271:3.7246002777901697 1275:3.29229171728536 1278:4.771368275428395 1284:3.4595298089109954 1288:4.985812627925789 1291:3.487861267853979 1299:5.9823324907993785 1303:4.506530773618544 1325:11.243669161261074 1327:11.794313733361246 1328:18.19986423790518 1331:11.478691240388658 1334:7.372985268646999 1347:3.394047825057299 1348:9.903550123845324 1352:2.144293476606589 1354:16.964365791512027 1359:11.503007004827339 1369:79.04953587040725 1377:0.8022450188272543 1386:64.79066257445002 1398:6.74901548771482 1405:4.194301461103507 1406:3.602228465515818 1407:11.209629420057986 1409:3.6407791346688354 1413:4.071050690016519 1423:144.81838338118536 1436:18.072119043041905 1448:1.863780468710458 1456:17.52346737373023 1464:13.304738884793483 1493:9.589142542750993 1505:2.5292558474406146 1506:3.9556893221742535 1529:12.255039843215506 1534:13.132371699059453 1535:29.152719326496 1539:10.45394080527876 1542:1.610876948930972 1551:3.139998050172143 1552:4.657523321003994 1560:21.168627533813517 1573:2.174035636022837 1576:3.860504108554484 1580:43.45365837364174 1581:3.851698296655603 1592:14.60807093169238 1616:57.82797116040923 1621:18.509382514299087 1635:2.619786862549065 1661:9.785433362535562 1665:17.335110749398368 1690:111.24087230860907 1693:4.650695668303702 1701:2.1851471684258548 1703:7.456932325811481 1722:3.4316549357352826 1724:14.345715225337782 1733:6.352259640068365 1746:6.295633467874808 1772:4.57066940691842 1773:15.223697829141626 1787:2.152061926617709 1815:6.247644015277118 1829:21.46242437879283 1830:5.2479486753744915 1835:27.74087030413622 1843:4.7414767922765115 1850:3.6564399707642496 1852:13.285347234934953 1861:287.94880296822396 1865:2.7113264137291537 1867:18.929556541859714 1885:3.9885778082023506 1930:8.936634671637574 1933:155.83022606255815 1941:3.257593664377635 1943:6.095772012747539 1948:1.5032484930335808 1971:7.609534557614585 1973:44.72347019493392 1976:10.220561687506718 1984:11.131363964235081 # dépendance
1:8.7519930732178 3:1.8532343408813727 6:1.4023354557287377 8:2.293614678349923 9:1.943910675477557 12:3.8973824230411016 14:2.879640299111569 23:16.079130745763155 62:4.543379586102594 63:35.70723231882709 73:4.302324454810677 77:3.4257088142216463 119:3.9158561015955113 135:10.142536190203819 166:3.997602579468758 169:23.701489755299665 177:3.525577964073537 184:11.467837045507427 197:3.8425436307894594 204:5.259873711402577 207:4.7832701040675 228:19.760214010205633 236:10.543485516987953 250:86.11526999474988 261:5.405285385354842 305:7.91749322611843 307:21.73084572660975 308:4.810616563364441 320:22.414560378543626 321:16.253408758327076 334:4.852403492948396 371:4.571416994773433 402:5.688574029208952 403:13.20588979660681 414:26.7646244912584 415:5.218342126486655 429:43.73505463135357 433:4.969631977055444 444:7.069859002846756 460:22.682568889570696 486:6.358338468206121 503:6.065168958966778 688:5.90818797708677 689:44.94828426030564 769:7.819625585408754 854:5.154396242463648 883:6.736300669094568 1053:6.031683577956941 1061:5.6495224638562815 1076:7.136572532447138 1077:8.198898105526364 1219:8.302119731376354 1265:8.416932092257122 1429:6.493270237422583 1578:8.274429083906082 1635:6.605110092161885 1734:6.084824464547314 1842:18.04648389488118 1934:17.022194376834527 # adénine
1:17.90786046446651 3:102.58445522982171 6:2.8928149757504147 7:9.064787101943397 8:26.43104394217455 10:74.08765137984014 14:1.7235679785554332 16:2.2882591901245295 20:1.7131083792332173 21:68.65681080868949 23:0.5818231570819988 24:138.51269478059285 27:15.395402848265274 29:2.102878859734743 30:3.016332437973108 34:3.970541884317622 36:22.70126086500201 38:44.630407106289894 39:6.333755886301248 40:2.4236028552141113 41:2.9403816522093082 44:87.67305469985128 45:4.804753900387967 47:2.8588573047593484 48:22.520949450019287 51:26.153905013772732 52:3.6688085997865 53:4.161772170070115 60:45.4318128549531 65:6.8163840502015836 68:2.079084589860806 70:3.6957979673800243 71:2.254828759462158 72:3.0209106096729186 76:1.8877138669966531 80:2.542085142488543 82:10.168447803850402 84:1.8964812815901917 85:13.696867290527422 91:31.10916543484255 92:23.0852893998586 97:14.100184662947655 108:40.400801164329046 116:10.080651203825312 120:3.6764776625301985 131:3.3657781657956867 132:10.482807442739695 136:26.082199954880213 147:25.561940935712077 150:8.573053944842028 156:3.1333384148381636 160:11.197192289979201 167:15.488916889695531 169:6.536585233185695 170:4.157993688825057 177:7.157818514464743 182:4.495715283275651 188:3.7222213665057273 203:5.484845914659269 207:9.6773227573208 211:17.416601562945775 217:9.036454446986209 218:19.57261618972013 227:3.891798606443407 230:4.031664662800943 232:6.744276295795372 237:14.083477043819078 267:4.260216883139042 269:182.99005641106416 300:15.73042435775569 332:6.262129589391442 342:16.190698270751852 344:3.614188244999738 358:32.620428199192254 374:5.5447905527104355 381:6.0683440298988724 384:5.515885953554866 394:3.843632279232473 402:11.489942500945729 404:73.37896266188767 405:17.17827517853427 407:8.01280057587868 422:50.74340017484812 425:11.484096165336313 436:10.521172163215816 445:5.190707321862639 461:48.8653691589274 467:11.759565201119404 468:3.985342660504919 469:9.891745659498207 473:14.527128122909488 477:39.853042915931695 507:19.2793528035199 538:14.61119537847241 551:33.57964199410532 553:14.12033646368076 592:13.48811117009527 614:11.066670874661959 659:26.875922273979196 677:6.061398939481347 701:28.668821441399025 714:5.469513629555122 738:6.8196591507464515 778:21.31720026470801 780:19.203013546247096 790:22.489855600356666 793:173.14479187075545 822:8.346285733761107 825:6.914140149133667 852:7.197198370148784 891:3.3908651442441884 897:5.436711569947775 925:6.1682954323629335 984:7.00777477935887 996:6.512195312615364 997:46.67174504749698 1007:67.44525410250259 1060:5.943745314919505 1085:70.01374160080952 1105:6.503464246547201 1115:7.7131664707305845 1172:15.38938742063217 1192:8.880120836237836 1236:44.579838781270894 1254:18.03555970733079 1269:22.95974532587304 1298:10.502625368223727 1347:6.1248238167883615 1392:34.547891122712215 1400:7.737564503282614 1459:8.659466551397756 1493:15.179926547015299 1525:33.970036817289504 1552:40.96223425139811 1619:19.019413619075983 1635:13.324818375600476 1672:10.43770587483666 1706:6.551978053098207 1781:22.57831763923087 1850:6.401643987093835 1857:6.426602599536441 1866:24.47606026484975 1905:8.969639069003629 1994:17.37750981227982 # adénocarcinome
1:34.33903972038455 3:5.215602178903257 6:31.37980122645421 9:5.410021018015236 23:8.91423948501055 24:2.280440503349501 27:3.7893814261262895 29:2.818629666139432 35:2.7452720376873967 69:2.7110704953474034 74:28.52489211614458 78:3.3586664667195345 87:9.142132936867105 97:3.3725519391120393 98:7.373801453787078 107:4.09951389890704 116:4.480173738833297 124:16.225204376030714 133:3.4645164031568414 141:4.351076213525948 143:4.954211572111938 145:4.153777649299357 155:6.573961322264457 169:2.7401317105176504 176:19.325289562277845 189:4.9775467054748646 202:1.2988913320538535 207:4.280816092637481 210:27.175151120557373 217:3.9645788314154258 219:8.833914716949348 237:3.367198058446931 278:5.869213559297479 307:103.66093205216987 311:11.106123815612055 325:25.974508149725803 353:6.404366721850253 363:4.491185768436458 364:2.6921042352838738 367:15.005182016549265 369:13.23744575312727 378:4.686972900611905 388:5.972045671550749 389:11.99071252808274 391:6.5206331546286656 395:43.79502069927617 443:18.52355137163063 453:14.451647061541355 457:28.370117821347215 466:10.735189760953746 470:5.517632644467121 476:11.744523337434913 478:5.4917719033280985 502:4.981464289960116 507:5.054775065064774 546:12.742552737618269 562:5.365889792270053 567:6.057540425002987 570:6.289483246973057 585:33.617143907920045 613:7.938669013669212 658:7.335946740297961 705:4.991951369375371 717:6.451732539560472 788:6.318229813222326 816:29.483992527614145 841:30.358877711817637 868:5.604642988459499 881:5.860887520722026 883:15.21186989260597 899:12.935266172134346 909:6.281716795748341 945:5.98973185120226 954:23.49024025202799 955:8.32341703976849 956:5.983080474940063 1003:24.525629784448547 1012:6.032399306485484 1025:26.501477130989255 1045:15.048566586188889 1053:43.810950300237764 1088:5.777565735575144 1094:6.407121158799819 1098:5.570431519798384 1100:17.922268792412243 1133:14.639251985346293 1169:7.198881695423341 1172:7.117842296385271 1206:5.216481028410408 1269:6.266276774366463 1270:6.783044823064838 1278:69.4110047778809 1337:7.105970564601657 1349:7.896924790667285 1395:6.009824969198061 1407:30.18308016401484 1416:43.916110499145276 1437:6.526486750884107 1514:8.848769347202346 1532:6.9073108543641 1668:6.9542023570117175 1702:7.25767224908525 1831:6.4376809747040245 1842:7.105970564601657 1849:36.427029530879025 1931:54.641302420645026 1934:6.598140569883478 1945:6.723760077876942 1947:7.74918408953778 1973:41.25270133732456 1999:7.54648591407487 # adhésif
1:7.356353172986403 6:2.116764774239555 13:4.401939795698249 14:3.6889635657748467 21:10.012918911632076 24:139.7446036139294 27:13.035208966815594 30:12.999713424391599 35:4.041914601158245 40:11.696966523327273 42:9.55431855593421 51:3.0321912155001884 56:4.835966023894357 63:12.303064012678755 66:4.568717049508977 67:4.3891732917811295 69:4.005705625775149 71:4.288345246843926 72:5.118478159248916 77:19.34261155762798 78:29.970972411612767 81:13.216227005441299 82:5.884212086893089 83:4.345409311559031 85:4.5650838336136434 91:22.264029327484916 95:4.312582990109234 107:5.450143801731768 109:4.165516173251648 116:5.839866145405208 119:4.75437349580764 120:5.809523051929837 128:4.69892630869356 197:29.948223933614408 217:13.401381592427656 236:12.280698373522066 256:6.903168935628817 266:7.351537237488221 268:7.239390742889272 269:13.21772164763059 287:8.040961708337095 315:5.354496721796957 354:6.904934865072287 382:6.627120387986093 394:14.761900679019417 406:8.827759045914618 424:7.074634916560123 427:6.59671884997608 461:26.93507941872589 467:6.686225726696896 470:6.894363167227215 476:14.53551147986061 510:6.509708602202271 524:6.786686599241655 647:25.70214738934567 688:16.351052181908237 709:7.66100570081222 831:7.380605170665341 888:7.036469926882869 896:7.681901324923474 918:7.2647072333883065 1001:19.73008192603751 1111:7.963725992106632 1120:20.407968310078715 1168:20.85733836210139 1189:11.91175004102286 1323:25.20511011866044 1368:9.114917606088914 1429:28.819994211409448 1492:9.542751744467159 1497:9.522681485571553 1577:9.030027119083895 1791:17.204552768265675 1793:10.383801698259115 1824:8.635703835967188 # adipocyte
1:76.76034754306897 2:82.45542260259349 3:23.056962619145683 4:35.96034367726965 6:0.09470029360689068 7:2.992792827828073 8:10.925167736493602 9:9.47260281571654 10:177.1195944310995 12:6.117110817903291 13:5.488716673397769 14:37.35529447279907 15:7.970531987036577 16:15.852316630648605 17:3.107928719251014 18:2.41349654329495 19:2.642757636873445 20:51.006425977593956 21:8.309826920947563 26:3.1135027606124357 27:49.11377515854226 28:59.87821039235217 30:101.70437843324932 31:1.4743090560744547 34:3.0803336064414832 35:1.2686154410115074 38:22.66519475715419 39:4.617220393902619 40:5.623927697937146 41:2.0985552970524504 42:17.498778571000017 43:5.470108567570702 45:18.084435592887544 46:1.681936895104517 49:2.5836232985593677 50:32.73324149956382 52:2.7899353705438643 54:33.300980219397744 56:24.528282843059063 58:2.0834326700348234 60:3.131465252576875 63:6.18454815508265 65:1.3788970004951557 67:10.439112498893545 68:4.91330381436223 69:9.32382237025956 70:46.031070166923605 73:2.2002570378736315 75:11.548141222609967 76:1.1399805653849955 77:5.209782792007023 80:16.95493048853758 82:8.323580415559473 84:1.147654725314592 85:1.696270095912958 87:16.825840799656703 88:10.992669286045754 89:2.565988570371733 91:7.006209817663015 95:5.321641307891961 96:11.225460721935606 97:11.346631482404625 100:17.075211689909366 102:20.481805057676965 106:9.58663271955636 107:13.556101429190218 110:16.890343078893245 115:1.591446002980027 116:2.825179801496945 117:11.186664089583413 118:3.9214732295706365 122:15.558739051291136 123:5.778606413342817 124:1.7325791192007889 125:2.244156605389508 126:76.37172397486154 133:1.8920937066452577 135:1.693216555133464 136:22.287044010930547 138:7.2825735837324705 141:7.981574564478331 142:12.427780664526486 144:9.457453098481261 145:7.590848399698717 148:9.303371780145651 151:4.248358860229104 152:1.9196471169348515 156:12.929959215525022 157:3.161070330270978 163:6.680839348517668 166:1.9289546137582803 167:2.212848096957968 170:3.261648433840633 172:18.858597253716077 175:28.771790718915838 177:10.339705455815862 178:51.678077517268036 179:29.30972365264853 182:3.5897926265915148 184:7.0385209785922465 186:9.219596696318964 189:3.2961299523912126 192:34.991997654395796 193:4.079461133953023 199:3.500679953404314 204:3.0825245331120352 206:13.280653381429227 210:2.4272839471218073 216:13.396566859100703 217:2.345676268284681 218:9.56952680080229 222:3.5360654221523604 223:6.244413300162941 224:12.138299361176784 227:3.0043655547337096 232:67.98343082294451 233:11.572214395760488 234:13.474744917208026 239:20.967061119798004 240:5.709059301713166 241:22.14256204552405 242:3.259211999825547 244:3.106816133113457 253:23.857756710346088 257:7.619043495846431 262:4.1127946634736405 263:7.7791197437806 265:8.116803619100303 267:3.3607834827297967 269:75.65260948666493 278:27.503027312755194 280:4.42983403966867 283:5.574329773344074 285:19.201134582607065 295:62.74933525564701 296:6.401703566920237 297:5.412303942930177 298:219.15896106771999 300:5.544214943756488 313:44.68944133900468 316:47.687966416920105 321:1.321466516040961 323:2.3869987092367255 340:4.199958084626775 343:2.270212651622508 348:21.11035717884574 354:10.319794476339796 355:38.113018612212 358:2.51578903484445 360:10.501291057286833 362:14.278610306851176 363:2.835526768128417 371:2.4441413590196204 378:8.647709949764657 385:24.26318776615868 388:4.254768062760854 391:4.790231148680638 393:7.600774024102809 394:15.135909600016285 400:4.615540202906475 403:8.71028012788677 407:1.88906584877585 414:4.463107391040011 425:3.4853359794444887 429:3.297374437570648 431:11.6404224887498 437:5.824118034714292 444:12.362906437929547 447:4.344697126146187 460:3.1760704703662865 461:3.6651247854505855 463:3.865430787216995 464:45.32287715200588 466:2.3955423451512305 467:3.616540427957616 468:23.03458873691531 476:2.8545098283672847 480:5.121227266097474 488:17.740010454082743 489:4.140715312381658 492:8.013047704450875 493:4.967212837776098 504:5.967697517541908 510:3.449599827197162 519:5.9517909814244785 523:4.479972723130287 524:43.364656238462636 528:5.002143623913604 535:5.578670963183832 542:2.839305698658594 543:15.714982021015961 549:6.650221602733408 556:3.82958855646272 557:11.831910824324686 563:5.392494837267798 572:9.726380775630291 573:31.777078302461756 574:26.433331472032805 575:6.7274769509998045 576:6.016221279430179 578:2.865045618555393 580:4.98618532362074 586:7.658577946571877 588:8.641069119682136 590:11.505198470680075 592:11.601298042182142 594:19.45125625962279 599:3.2874439034391068 603:27.386442831680057 604:36.88228748536433 605:25.12162144783065 606:2.8970672621833558 612:4.100959474908674 615:19.04429786809986 617:10.44340685610129 624:3.8110986583337763 636:9.38637602923256 656:4.836593462428053 662:6.476438924001445 664:2.5065539108987145 667:42.25465264394374 673:2.843093433358058 676:10.035461106524377 707:3.07596035946838 723:3.580966894861897 724:5.65854905199467 727:4.01646355760352 734:15.471028666141576 747:11.199784708487485 750:14.719650446438582 761:20.265685917931528 763:6.952784180979368 774:4.781665142362024 778:4.014588556818914 790:28.48001382092582 808:7.488664563520253 815:7.177500610034005 823:3.5721855589890557 831:4.280632891154987 835:16.605197569831965 851:19.17461577842136 852:6.254171175116273 856:3.8060892128821724 858:17.56273131513018 859:5.005351631810604 870:34.46730076621176 873:27.941631323146108 875:4.6872438765764555 892:25.572596125707296 895:5.392494837267798 915:15.192033465724261 918:4.169073569570771 920:13.193005013313885 923:22.79985852499998 924:22.432422600389344 931:2.204651705248438 937:5.19433666140119 956:11.226161988656399 980:4.136700157127975 984:6.065998913596126 990:18.497417015679808 994:13.944097415762354 995:58.27657927786685 996:13.891024788141525 1007:26.570386748583775 1008:4.2915192137449845 1023:6.175502836732104 1032:14.259256843823579 1035:9.807350016331275 1039:7.608514978364996 1063:13.120234639132882 1077:5.930784792989154 1105:5.565676911058944 1106:19.419166775769558 1116:2.899028270723912 1147:6.561389145304055 1151:63.11486688358368 1155:13.694008159342099 1181:4.371877854906155 1189:8.747181387176159 1190:7.386713853312613 1215:6.4626348693457345 1231:35.23838952134821 1240:6.448928280448612 1242:15.618308348776196 1253:5.58738308555963 1254:6.680756981360094 1266:46.167641647174065 1287:25.81210171590893 1349:6.146078438727016 1350:9.949725552805694 1355:39.515916802026695 1371:20.203968210704144 1386:56.46654153597717 1413:24.24777872923659 1429:4.2611999124064655 1457:10.117839404485071 1467:10.982886718388905 1481:6.329741542701164 1503:16.06567574084365 1529:6.612713912551404 1530:12.999568026408527 1548:6.8327172675675385 1551:12.569971008593956 1653:6.33617423991511 1658:5.027962468159713 1663:5.672192830188195 1770:5.5961351563465485 1854:15.405861818092426 1906:7.015703173322322 1933:14.818587854594824 1942:6.650221602733408 1950:7.364759435895271 1957:26.302347166095092 1967:13.047615194153295 1991:19.871255822318577 1996:7.006589815084058 # obésité
1:8.885564389144687 3:1.8844981514409862 5:3.290876344137662 7:12.985806555975268 8:2.3263597685316886 9:18.252657516738335 10:24.228937507033393 13:9.894051039879285 23:10.490263324394244 30:4.30451774319862 35:3.255727583270661 36:2.782162202236889 55:8.531483296956738 66:3.7696225788565667 67:9.86823458841196 69:9.091810338783942 71:9.66427061152928 76:3.095669175405195 80:3.803509658176278 82:5.065126648082139 83:9.779720183898235 87:3.7716579698423613 90:9.176269164037498 97:3.8977193952663995 102:12.089507211947152 121:4.081176351728866 123:10.206030386153436 124:3.8081812749240416 125:11.499680339856527 127:3.5867191322753893 135:3.7625171059391738 145:4.691140688997069 146:5.2222169619139365 150:4.267904901919008 163:4.224133520029805 166:10.774320070313042 171:17.788459264142084 177:9.799313667737493 178:4.633732430285794 192:4.585219624377447 200:4.682709672340156 213:9.489780719564052 217:4.499460883120901 219:9.923913379204757 222:5.775852840977605 223:3.998920730555933 261:5.442077746642333 263:4.787388999295203 282:4.296999674906766 291:15.43351544811487 308:4.84706996665784 344:4.926854750265004 347:4.4160645114431105 359:4.950012395691947 371:4.607700633837352 377:4.980354426413973 389:13.103825566284149 397:5.201017772380579 452:12.423118762659042 455:5.510060057852346 468:5.309473811474777 474:6.401713555004147 492:12.55966440536058 496:6.477935353389799 527:6.066987948348781 541:4.631276330985535 547:5.031365438197034 556:6.082768077563802 599:5.5139816953280985 606:12.949240934943537 620:5.760903506529196 624:14.90333131497163 646:6.176559255983316 647:5.507450112767888 653:5.467446930417643 656:7.122158139545688 668:6.294684837005795 692:4.905875714887372 698:7.524311594217825 707:5.289603519585614 708:5.683563553103461 744:31.021773442650886 757:4.925896038026862 772:7.0340279527225 778:6.275137606762297 790:6.6636006241802965 803:7.946441967093662 823:5.813744375220493 825:8.279217701747262 885:6.294684837005795 896:16.490155907042602 911:6.541589969720695 934:6.250017888614241 949:5.895040468606676 957:5.697918779422595 981:8.113272990480633 1002:6.781114439161438 1020:25.95949400728261 1040:8.184164805041224 1043:5.8015374183621615 1053:6.068734931490817 1061:5.686425991925504 1071:5.953408082245832 1086:6.182111846915184 1088:6.328374934553636 1095:7.542841413102043 1098:15.01761860182977 1099:5.741642154048557 1166:7.1554934107717685 1181:16.07564178629355 1206:14.297828354895355 1223:7.348035668458525 1333:5.070295297723117 1377:4.405901431737393 1392:7.217596046428704 1396:7.0168685445181564 1413:8.19969274171477 1516:7.104211707596516 1545:6.465021984945085 1554:8.44856191496727 1730:9.181961578369252 1875:9.64066236570167 1896:9.010403904573053 1901:6.575351703921944 1915:9.426850931442754 1948:5.342662612862052 # gestionnaire
1:22.880482323823635 2:35.10398939897094 3:24.03447171160333 4:1.6562696149230078 5:12.517987145458665 6:6.604913232636667 7:4.753191147584554 8:1.2823182461195235 10:2.193636932443312 13:2.44361316894012 14:1.8036904889963525 16:42.76027187464378 18:16.453745750259827 20:53.55686243631552 22:4.296118738822598 26:10.889686457677923 27:8.869402480219797 28:7.70388061037045 35:2.116867728395384 36:1.6848186358144692 37:13.304189033527672 38:10.665621580785773 42:5.546170053817573 46:7.720998113814087 51:1.2462003799417587 55:1.8393610759174375 56:2.84530346719124 58:8.640946812982152 63:8.15967843435125 65:2.2415484809424795 66:2.597060264692126 67:43.22008673070258 71:2.3398170016467272 72:106.77976954269876 75:2.7821090706928513 77:2.3072677986461776 78:2.704776277927577 79:13.747068807567553 80:2.629053911681063 87:2.598980904787224 88:2.6062042320557492 91:9.00931098587171 93:4.193099687859387 95:2.361912651672898 96:53.79373275741787 97:14.386746252513511 98:1.8017361204378217 102:133.5379156299732 107:132.91865765068937 108:30.900768319940454 109:6.970989928913306 119:2.7692264706177356 121:2.8924899506905137 122:4.07376154018686 126:4.108393315909337 127:7.3943571434304225 128:14.385070178947428 129:16.85931519270283 130:19.9313806997174 131:3.4567946544996584 134:17.88913150351152 136:3.89747490984513 139:3.7705036550291755 142:3.0624787607938786 155:14.492362863653062 159:3.5334644874550016 160:11.389874972583392 162:3.128999347962607 163:22.79920409930875 167:3.151772993404415 173:19.843810464034213 178:9.495075080007046 180:16.94294310695154 183:14.190406376147541 184:9.042591119801465 191:12.212728749551879 192:16.487680783753568 200:101.17457505982719 206:16.362640744543917 218:4.458202362662867 220:3.098671929689143 231:5.859398470529152 235:8.91544935788341 237:37.03694585311733 239:81.6370667235541 245:4.300000538970215 251:17.640148915680175 268:13.054095340682865 277:6.020481099901192 316:4.014159989582321 319:5.210586463932367 323:3.3368774192569965 330:13.058273785474423 336:17.547394037214193 339:3.108501103556499 357:4.202897160353309 362:6.802043304196462 366:15.056169396740998 373:17.04386262500393 375:14.540954506314948 377:3.758005100791323 380:6.328075341182949 385:11.461067045461657 389:10.579136276535417 408:4.917516874712012 416:4.489536580879135 424:12.725917130687561 428:4.965150189109396 430:16.93014795252344 443:3.344415108460691 455:4.274276635207211 458:6.989668785845349 459:4.5642937587339185 467:4.617407945229199 474:13.037426350217666 487:4.47095643739128 488:4.786545189144544 492:3.68665632032915 502:4.290955823936054 507:37.78008053989413 514:38.7358267558291 540:6.457318949624785 541:3.4200919212521246 542:3.8124852198486443 544:6.569865236810553 560:7.469798739740223 564:8.388851732468003 569:4.910295049145114 577:4.472379034171694 588:3.997644290467193 590:5.420525434579415 598:33.20417453372233 615:5.214819211939239 622:10.973891910790115 636:4.367286058894965 644:6.393579030401331 663:5.323838795558144 664:3.463258129328235 668:21.670282433412652 680:7.071181568731891 685:5.562683623212478 703:14.031602818777902 719:6.47358652209978 725:8.173427824453945 744:16.455509338137432 747:5.268544073896225 770:4.259014840661439 776:14.709543510704918 789:6.831270352070546 790:5.4087535641536855 798:4.707309151577348 822:8.443798483044075 864:4.707309151577348 871:322.783054132589 884:6.7590079253726545 897:13.812476015006995 902:18.43953587283876 918:22.094821357669048 932:19.15651846673374 945:5.288264696571691 951:13.904887134738638 959:5.2860633443577445 974:7.843085105409739 975:7.456245663952682 984:7.104762050182472 990:12.803438077118354 998:5.225442747100834 1024:5.463518187796305 1044:5.321595738868442 1050:114.0388051202233 1072:9.113629107745373 1116:18.054776097058337 1148:6.502386916544329 1153:23.70350237615096 1170:8.106541377879767 1271:6.569865236810553 1272:8.6928423116294 1284:6.290553601802389 1290:39.76311420781534 1295:7.961668306297071 1316:6.389663983602994 1344:3.3107541175132873 1364:6.206918290931304 1376:7.490305292325336 1404:10.267056172771705 1427:32.788402672206146 1456:6.561301207194755 1503:18.170092449240887 1506:6.81173708036656 1567:31.44803358937415 1616:14.754460491115408 1658:14.872377903514854 1661:6.405371822518271 1692:7.647602888397802 1717:7.043631452845296 1742:8.087839882310199 1826:7.2757165553451095 1848:26.014288500603428 1854:7.363906114832404 1870:11.305700657885716 1901:5.321595738868442 # adolescence
1:2.403509474833172 2:2.6535832530492427 3:2.017104959039734 9:6.733047561206411 13:3.755186412389556 23:16.8483840934054 35:3.4023292213351817 42:14.744231055537563 51:2.4225565987709787 54:4.461024891131989 66:3.9190925333088735 67:17.703950224555076 85:3.915519136383717 90:9.484614675912193 98:3.0557727847309106 109:25.029941479638712 124:18.3758795924166 132:5.376486018209159 135:10.527616627356798 138:4.685743722463064 142:4.410725558372472 165:2.4606053569976214 169:41.80156257234131 177:3.7091969528773028 178:20.938991271643946 179:13.008602331685369 190:6.205334761550264 199:24.324299889857787 202:11.63513389512084 208:4.8791469459752985 217:12.04327428299533 244:5.4769246390585336 253:5.66883954228461 256:25.350386611620525 285:4.5106151738611455 293:6.970821479712467 295:6.147294766520329 306:17.224776695924156 311:4.890406729834176 377:5.134061607412922 386:15.245525565604634 397:5.355240410666997 408:25.6232863642775 431:16.59323133593606 443:4.705304573335661 444:7.264072450166211 453:15.891203499129142 457:12.821151772138817 468:5.463928539587873 469:5.08042757562691 482:6.655947384476679 502:14.135232020511781 511:13.132592885393208 522:18.127953330076068 555:5.811696380790707 559:53.457405026652545 592:27.318125795048275 594:6.759199127209925 617:6.295799153168478 624:6.219248388733024 712:5.867592212813778 761:7.030823628167118 779:8.357260558991898 820:5.958417763470554 838:18.773001009792143 904:8.469565117009711 1001:18.35482096061546 1054:19.81495060159506 1059:8.221652353333079 1071:6.108998922554614 1075:6.640704311808479 1080:6.203602579729357 1092:5.183165553114131 1133:6.64504730642043 1151:7.577272130836197 1154:7.190847931949077 1177:118.74756044561055 1230:6.138904705653323 1331:8.690553411346091 1340:5.935682546895359 1451:7.6269003055125815 1474:18.378237608832407 1508:6.684576600220864 1516:7.261090338261255 1525:24.080400842482238 1552:8.967429504061602 1669:7.465022261728358 1709:7.556380442546661 1727:8.464070186951519 1786:7.666791731769392 1787:15.324292053553762 1948:5.497185747467661 1999:19.328952130577523 # adventice
2:2.0042074646699333 3:21.604591839172624 6:0.9963526233607453 20:7.30015092865277 21:2.3567101712181735 25:75.55239994647171 31:30.460300404906064 39:2.6162664492875716 42:6.813436701140256 51:1.786967801354274 56:3.477385462339889 58:3.650470156553479 60:4.7768968517415695 72:3.7502929104015426 77:2.9191179949089405 94:3.516555136947453 111:6.373481883969169 121:24.96346059660915 129:10.98901058960002 131:10.912098178805802 158:36.36403162765936 164:3.429497638298351 180:4.169641626370098 193:5.763562750853268 202:4.854145705367331 253:4.940776495414227 255:5.423250654214089 274:5.761561134836412 285:3.798929490887641 305:2.1796693020638633 364:2.6665970843526448 398:5.8204738057364125 438:231.8433539593545 448:12.669812597030187 457:4.313562288965306 477:5.53008124188985 479:4.929134676676111 488:32.94636740515216 515:26.56316728479199 555:5.082222365484519 559:4.538533440331026 569:5.580363915659615 607:5.469038303246602 623:5.959480499658568 717:6.423587234957079 719:39.84202655698357 747:5.94181949815952 760:7.426509458493994 797:205.1674599987909 814:4.1963142696289095 857:378.8859926581922 887:7.910298257023618 890:14.547468365964683 899:21.765754362946925 965:8.708927755430421 966:3.933795223746165 1033:14.26367748910558 1042:53.9253229832758 1070:5.596811828410974 1183:6.650673647351298 1248:35.57951329643725 1249:32.890916361923175 1344:3.9556550066594243 1451:38.7581173594341 1552:8.223103981103268 1629:7.922388099681806 1748:8.594922794727186 1840:5.309440707324074 1857:7.203975450496745 # aedes
1:2.123326650227735 6:3.813470312022046 19:29.503592247194284 25:7.1942003028363795 42:5.223829111540687 112:57.378575857487675 119:16.074928108130315 127:6.206289817907294 147:5.927177898254646 165:31.23374950884023 196:6.241314698069457 305:5.255221295461886 383:8.740989051888741 438:5.783403769741661 699:8.054970861412716 1052:12.509727743631522 1655:28.197220485464054 # aeromonas
1:0.07643732063334079 3:50.1847784666568 7:1.824502790701734 14:7.433077565157814 31:3.0143828085274382 36:13.084319863931116 41:3.72115487726065 42:2.201362575621927 46:23.81472211407366 47:3.63668539339853 49:4.249452655257012 69:2.7370241045490977 76:28.578485846410263 95:3.0285482859058153 98:2.4370500869453706 100:5.29116368218272 102:4.166398929108212 104:4.060232847550065 115:8.936114020743767 119:16.756018399599498 147:2.8363012302137 150:3.763635896509143 153:8.405477362523369 162:10.333672113411792 169:21.717875344071214 177:3.069131415941611 202:34.19857260734793 206:10.771447220377299 207:4.308499614742661 212:5.154965876007711 213:2.923331787804945 215:25.455413449531356 219:3.128025380387409 220:10.26932610489413 226:3.95997924376872 235:10.366261606396879 241:4.57407327002273 242:4.9668756729568955 257:27.770253396833755 267:5.073394565848086 280:6.1803182419750895 310:15.165074079888852 337:20.59772548711167 338:10.944819885432198 339:3.8024236917824603 408:5.643908037662887 418:4.376945981977354 427:5.252088227904514 438:2.7045413766118447 466:4.046228005887233 468:4.793616968576259 472:6.076822496494048 476:4.539209347933737 491:36.444706514541636 492:4.394700175694258 525:5.005625985697099 526:4.974561945391834 542:38.6970593777441 552:6.156304534563015 555:5.138086522893011 623:14.798868622624434 697:12.240732394160178 753:5.978599506166227 756:7.265171944965124 814:4.251187805412084 849:25.36168650009166 892:5.419960422685052 903:6.127876782184377 931:44.41394177998757 966:10.67295228978937 1024:6.1948710618489775 1070:5.6530693716860405 1109:6.44673028929055 1141:11.945470035932033 1157:7.460123736179989 1169:7.227575533847239 1173:45.53364599775843 1177:3.192862840634467 1198:150.97234459868204 1249:5.497922014723469 1377:10.490673173628522 1401:12.909027138100281 1454:17.41126399000013 1524:7.414085610233969 1537:8.512358603884403 1623:34.21180442509523 1764:8.877628158644097 1794:6.781796959017149 # afghanistan
1:18.303724739236458 3:32.16526143211286 7:7.233655166234724 8:20.147422906629313 23:5.614635283137371 35:9.316162941512255 42:8.077179927070654 45:36.13813448052186 52:31.391015453136994 66:10.383523030747746 78:10.618725122602541 80:10.453522774259039 84:9.0013653151042 95:25.30883367603744 109:24.701943130831552 122:13.522907761673629 123:10.358387072654775 129:12.307406784764463 133:10.840944437149655 140:9.286267809075994 153:9.585592068452716 156:11.734865057552732 159:12.3917827969884 169:9.305120836951277 177:9.951167428426762 183:16.901765379443063 184:11.696100560216198 197:10.607558673539781 206:29.583968474043772 210:12.066447659107546 219:10.075927042956963 227:13.337129625055011 235:11.566296086135669 236:10.77045594875786 244:13.558749395794196 250:10.775114674093022 287:17.36623243112796 290:70.35987013551598 334:4.96405207420909 360:15.272301308198406 378:13.371294647091014 382:5.8776456978199905 389:13.258558577296547 397:13.312264496832729 427:14.46824421942138 431:16.430895831760502 456:16.322663621931753 460:13.707997633428578 476:13.011034929736509 487:14.345971143799456 514:44.270964324033905 625:15.194994836896603 689:14.450110490961706 724:18.878480371283253 772:17.015763308052723 912:38.98780761065458 1073:19.84783336502016 1129:13.138209535476735 1150:37.656457043747416 1178:15.505876504051178 1197:8.065174034197565 1198:16.61465953296445 1268:17.634129677308323 1278:12.948975910747805 1306:41.37568244204066 1347:17.921456007163172 1354:18.231235944540337 1485:41.27634330170583 1626:19.720071678293962 1637:22.735147844369223 1852:21.863371354343514 1976:43.19674153654446 1997:19.246490879762614 # aflatoxine
1:3.6406588110579334 2:26.795952670835877 3:26.030414576951458 4:1.5323449832938139 5:0.4117222952507805 6:3.4626586579694076 7:0.5166620914189951 8:4.356301148919035 9:1.4820884656409705 10:0.5856010340923056 12:1.297224400162337 13:26.324105669818252 14:25.497552070664064 17:0.11650671762709588 19:0.9933755334393879 20:40.27279109281964 21:0.1202487593434587 23:67.22387902773423 25:4.832670086446274 28:0.09842121740112042 29:0.4552817398908905 31:0.6633489088029548 32:6.600390778308999 35:7.261802062558607 36:72.1309369568183 38:28.641247302248278 39:2.6578537570034535 40:4.423002933865441 42:1.3269563665859205 43:9.144228751612467 46:7.182112839208946 47:12.314866222202527 48:1.8600008681133382 50:32.34615830587204 51:147.33969196349713 52:36.64599752565025 54:1.9699532646439044 55:2.078227169884746 56:1.4640849869911572 57:4.986074603322808 60:4.221298898769596 63:1.3555062927241037 65:3.430606568534596 66:28.130155474951245 67:9.128589139414906 68:30.539694528279266 69:93.85560376876069 71:37.212155996468645 72:29.618795934634594 73:4.233123460793542 74:3.2315204078297444 75:69.23677105249628 76:789.6319587874552 77:49.93732203103994 78:14.063081696431613 80:4.882700085845838 81:10.429843369011575 82:1.2805224541862152 83:2.098108596808751 84:0.23548328856710493 85:0.10973388690781294 87:7.2870742008516585 88:1.0517080875240217 89:5.472266617285871 90:19.089593945152146 94:60.63791119217033 95:33.33811792337823 97:33.87214045652276 98:10.159225083596066 100:0.3078480352274525 103:2.4878756222333234 104:14.94548813557157 106:5.091870561532304 107:0.7876912695419358 108:6.388997697062969 109:27.551333363051615 111:0.9920295685794895 112:19.300669847656327 114:5.014271005788753 115:185.16249949726966 118:2.869568203806884 119:218.7932545907266 120:1.1898078005530446 121:5.932266281398156 122:4.11734788226734 123:13.194824205723222 124:10.357098325412089 125:0.5437133446396231 127:0.04178153928612599 128:1.2382760532600594 129:19.9442952342056 131:2.693505917793359 135:13.229451676035346 136:10.250866195553272 138:0.002202902286937382 140:15.64359310246796 142:0.03838262777675033 143:0.17684567385205938 146:19.095874454653412 147:3.207218831555274 148:0.2011251962037505 150:16.766450075155312 152:8.494950647616129 153:7.962765118820085 156:0.5804014095628043 161:2.901371993340924 162:2.006973154951543 163:3.8970595886705346 164:391.8172510912728 165:24.016516960730844 166:44.90960346864915 167:39.482096148923524 169:305.22575240338506 171:7.291885374011942 173:0.2538797943062474 174:4.759099396344092 176:0.009544250611112148 177:29.773810594836178 178:2.6189950664062667 180:2.8322043479185437 184:0.5628420055630952 188:0.0431452125738065 191:18.967364393193563 192:2.5183745920876035 193:3.131251888329227 194:1.0968137416052322 196:0.33468305238684176 197:0.17436476260295045 199:0.27496370690737687 200:24.12321568540782 202:561.9734781483942 205:16.173776403290116 207:16.521863955389584 208:2.8137968299537035 210:23.343589151193836 211:3.3832624582492197 213:68.05888341662853 215:12.345002209264036 218:2.1389689778053316 219:0.8193275311450362 220:6.782041829294537 223:0.1192748213850144 226:0.006760735952486366 227:3.902616505684092 232:1.8876260301188132 235:6.973362077540911 236:0.21293293323003223 237:5.212377596638886 239:0.9617504427781111 241:32.54217406658747 243:3.0294469658962484 244:7.387451734527655 250:5.465659230870044 252:2.170724584318756 253:1.8757885962967802 255:0.4010892496293129 257:33.731868695853265 259:0.14848810372753787 263:0.007087478205131024 267:12.325276251514145 269:0.5648481683980879 271:1.4273791044910031 273:3.450616961652545 274:10.985672574574366 278:0.6390128669297543 279:4.858103125481859 281:44.021405254254475 284:0.6866584617681188 285:165.91868028236033 288:3.666918270060754 291:83.41757255213061 292:2.454862143859897 293:17.99619999822113 294:4.420588992261821 296:2.406748736747913 301:0.41344111262824634 305:155.8441938892373 307:1.3051057210098602 309:0.5602828019418673 310:0.8316265348925449 315:4.849456211088898 316:0.09274401959644608 321:4.798833471258101E-5 322:9.66694020071153 326:8.312950971524979 330:0.6339044018910479 337:449.3734028252584 338:869.6407595142878 339:0.47299551267132245 343:7.262078035226473 346:2.060684511859425 347:0.570223247175363 348:1.1360900620081766 350:8.456336905382923 351:1.122891871675827 352:2.419635918434799 358:19.78921335082814 360:0.4919930072431243 363:13.695554900725787 364:33.05244622495102 369:0.2993719300397019 370:21.1216566623992 371:6.189935127755649E-5 372:74.59873180329257 377:0.032266097169599016 378:0.08894988295256075 379:4.252138087131977 383:0.42792118201070073 385:21.652917229791758 388:16.62434196149471 389:6.88871938151654 393:2.750307168155662 395:9.73546322115759 397:18.959003328616134 398:0.6263090028290108 399:0.4224450629708586 400:4.050948028939823 402:0.2690938992224584 403:1.532608281171387 404:5.842508340960675 407:30.569504628843095 408:0.4899436888814715 409:4.1867321376251505 414:0.8431309199290646 416:5.149826965183763 418:51.70411719795071 420:22.124186284348045 425:2.174996176676548 427:13.139916743787813 429:4.644149116317205 433:0.03692070083434445 434:13.949449861765011 436:1.5056491637392604 438:142.33606274131142 441:6.634912324100105 443:0.0013426789745202114 444:1.1008256248712125 448:0.1917727105814469 449:0.44091772707092586 451:3.2543344082219394 455:1.870289434860088 457:0.017067169425491857 460:4.3342499860931 461:0.3560984877908419 462:1.7471676786082315 463:0.46490891836817505 466:0.7037533677719162 468:19.66063946604848 469:17.201701786762538 470:6.003740306166908 471:13.867037346974028 473:1.2007796443903895 474:11.209758848480348 477:6.108361928218664 484:2.2116671494331746 486:11.186997145982936 487:2.157963000313043 488:2.6415236812439913 489:3.233966562868831 491:37.4924798621214 492:1.0889792504390214 494:2.4292557342158356 496:0.6744589981950149 502:1.8942364415490163 505:29.093893220295637 507:16.796654460384076 510:5.038301669074408 511:3.4894280785384586 515:351.5100858449141 516:1.2797407628546438 519:63.6579948334228 520:34.34159585434109 523:3.8142265374884228 525:21.05270710151262 526:66.24439302154727 532:1.1473578510944522 536:1.6792856786640205 540:1.571446157599879 541:2.613872608047207 542:566.1919330521018 544:5.714142889568053 546:1.9222508859803529 549:36.30828621080124 551:1.0077082207011876 554:0.43717285583420357 559:48.955940100594034 561:4.46840140223973 563:1.5456038347769612 565:0.8011523934529158 569:10.323792001809677 571:0.3568947881710965 572:2.2556562937273887 576:2.068885949032659 577:2.160084409249861 578:54.09539035393845 579:29.49228355767986 585:0.4919930072431243 587:3.8445391560758653 588:0.08801650992919123 596:6.393058893539838 604:13.45339258353378 607:30.019014169190672 617:14.832542332905193 618:5.01707772089817 621:2.14738890621778 622:0.1318759250787565 623:104.71102210426592 624:5.994763105880943 625:2.794844454667607 626:2.872489331622812 634:1.142836306887759 636:0.2179544685611073 638:3.840726695790135 640:2.2494129937087854 644:5.392375608322537 646:2.866650621605198 647:11.947949671353296 648:13.66604561917573 649:0.30856224703500656 663:0.7374815020230737 664:2.7075965271908644 665:0.8106589998281796 668:0.5637234381444 673:17.92723439956676 676:18.651546597573002 677:15.017924133445296 678:7.169887265578983 681:14.222599960817396 682:3.5652728102776767 687:1.1934225381263264 692:3.204143817623676 693:1.5523580452079195 697:1.5432133753555184 698:1.4152730395623636 699:15.56063597963194 700:8.900387880045699 704:0.8431309199290646 705:12.083562563460942 707:845.454909976169 714:0.8994770720063666 719:16.23442786937306 723:0.3135959796522605 727:0.5534549339641551 738:17.954051705807856 742:1.1541765405164157 747:3.423325614313692 753:144.2081517429179 756:10.696844196540649 757:9.394337449486242 758:1.011667501289146 759:18.514434317034354 761:8.144410271111429 762:8.791333028288806 770:7.976435216308136 776:9.13968625492154 777:5.777696222677756 784:0.8478151496447256 785:1.5488051472939857 786:1.0793796087695573 788:49.869412099793564 790:17.28309277654999 793:0.6949014386900007 797:21.874721902356285 801:1.4924065376132583 806:2.792016790620578 807:0.03175178257632854 810:1.0296839128142055 811:64.92886878969001 814:97.56210677459308 816:0.06870268463946316 820:0.30429520358148915 823:2.3096898144090345 824:5.3011228494252975 827:0.6664343389647703 832:2.0548072643513415 834:6.163980680876943 835:2.872167963248626 842:0.4465829569911923 843:2.3716302795775355 846:86.0757916167172 849:212.43307414431249 857:6.35467216681217 859:9.301063881005943 863:2.713376604405077 864:94.12529527642123 875:1.0017991521195848 877:0.828367353905443 878:3.7891208687675344 879:1.2079466823127178 880:10.898176759784496 885:0.5637234381444 890:0.6704359319895046 891:0.0014018794799354553 892:2.5002860607807427 893:2.0501449226995008 897:3.8694143924696944 899:0.23338355182943876 903:7.543144265623185 911:3.4562648215011484 912:0.9190676713724563 916:4.954209130167707 918:3.2817453975329047 924:1.4711525147242148 931:1622.492397345124 939:18.425495737462224 940:2.1463831904105555 943:2.7005596833986103 946:5.9421878032565045 949:18.434440595789834 953:28.29891852955187 957:0.25699750121710047 959:3.4525845429463433 965:8.453336423345563 966:4631.684260541695 980:6.876908599120976 986:27.41356171554146 994:1.7164341627496034 998:7.078823093299835 1001:1.4893475529722677 1003:0.7032337923667311 1005:1.0296839128142055 1012:3.527178271476493 1015:2.406748736747913 1018:13.600540071205748 1019:3.0545108170464 1020:6.965538646351412 1026:1.3320667538672144 1028:2.141416540845487 1030:4.709120369764538 1033:0.5847478912768977 1035:0.31143130608776826 1037:7.783904011235659 1042:7.121753999484789 1043:0.3035882696494413 1045:7.652233266209882 1050:5.967585563131171 1051:2.532880177452837 1058:4.564959804208114 1060:4.756274072260317 1061:12.754357319917132 1063:1.3868782258905306 1070:55.8729200637681 1072:3.9455037792205587 1075:0.6785036797571867 1078:11.251310462026948 1080:5.954599189818202 1082:3.051363947291002 1086:0.49922107523056786 1088:10.941775645092392 1089:23.76906997339472 1090:2.553176287688708 1098:2.7779289366484634 1099:2.202979897054575 1108:24.670481212410476 1113:15.865231013171082 1116:3.6422885532377753 1129:6.691040807498882 1138:0.6839304597402406 1141:1.354185166842489 1150:0.70183880880288 1151:1.334746839695825 1157:1.7877059454473412 1165:0.984284087780508 1173:2115.6473295983174 1177:58.77501518927656 1195:0.9190676713724563 1198:299.70648619329324 1200:0.4757928071141159 1210:3.7192050227843865 1212:2.3486600191020064 1230:18.929691921501128 1232:18.680013900106783 1238:4.750471268452983 1239:2.3395426919570927 1241:3.5008316582427956 1243:1.6627656129199038 1245:3.1482331902360694 1246:0.9317543887917176 1248:69.1008502831113 1260:1.7740010388148064 1262:1.1818956113596342 1265:2.181629958286486 1278:1.227621413892513 1282:18.094204321344773 1283:5.682824582894088 1284:10.024638078819232 1290:2.1463831904105555 1291:5.259873825641077 1296:15.428980180251552 1302:4.905042125456701 1304:20.26119064559087 1309:36.43951783116445 1310:2.31484478788038 1313:7.609604457059718 1315:1.6911145049991938 1316:1.5171561414506012 1318:7.027655196890788 1319:2.7278436569789424 1325:2.1463831904105555 1328:1.8427557447192209 1331:2.2494129937087854 1333:42.93703612130842 1334:27.01231534813458 1339:124.21280128594469 1340:0.29381700062496346 1344:7.678192933317415 1347:1.384075848801564 1349:2.181629958286486 1352:6.103759448114783 1362:2.6021369781609267 1364:9.788530221889129 1365:2.3204283479180594 1366:6.481076461688085 1369:3.4672657385972894 1372:4.744679501109317 1374:3.1958129232832144 1377:0.5608410025073677 1379:4.778015242778002 1384:3.731414552789292 1385:3.5963652501408916 1395:7.30213167228208 1398:0.44943730621320066 1399:5.4788703373869385 1400:2.757174920099067 1401:4.8311121399496875 1417:4.801558712702488 1418:4.269809497716254 1421:2.8801312227196263 1422:4.543230904260238 1424:3.5483047312826272 1426:1.2848663933862032 1428:8.072934344673843 1447:1.2055524304408727 1451:1.372932568202396 1474:10.239158934430039 1479:2.713376604405077 1487:15.372778359496373 1488:0.6402956355799111 1493:1.4502630387396418 1499:0.7404034242500915 1505:3.4562648215011484 1508:3.434259698430894 1520:1.8589027509346536 1534:298.27703192973485 1542:1.821515001386609 1546:1.5845690245347173 1551:9.069601478910338 1553:1.5297192933291381 1554:2.1765425439502306 1566:8.64919029327493 1570:38.8511228839297 1572:18.306177158466983 1573:0.4757928071141159 1576:30.46006164933516 1588:1.0037648762902505 1590:1.7800218411619957 1591:1.7237587763840432 1593:3.0569351585355844 1596:1.2127509881574758 1600:3.247527122404167 1603:1.4621558149423814 1606:12.471437111107214 1609:1.398154703602451 1610:1.4152730395623636 1612:3.234865527044645 1613:5.080648688434829 1616:1.2127509881574758 1617:7.09804547333894 1623:100.1555356447085 1627:1.3161158909016544 1630:2.764592068606367 1640:1.2224232940324384 1646:5.166651964875352 1649:34.61250482824576 1658:4.785454945191486 1661:10.349856339492126 1662:8.667527782746566 1665:1.6045117713618906 1669:1.249468257822731 1670:13.418258490932095 1678:187.53870775998993 1681:7.43361771814111 1684:4.115696846832281 1690:15.702163398559232 1709:1.3187590427598896 1712:2.8485086970998434 1713:123.2896728047931 1717:2.0594848272610937 1720:4.564959804208114 1722:1.4152730395623636 1735:2.424615123735047 1741:1.7572305467496403 1755:1.5681866528598385 1769:14.725800805965324 1770:10.992026833114359 1780:7.21268005619029 1785:8.35038179484821 1787:0.46197581377859603 1790:9.402300297676767 1791:0.6064422987331456 1797:7.067366720514822 1807:7.415983417268183 1819:1.0236418660713085 1833:3.1019620936269763 1843:7.690516055421736 1846:2.6848290973922135 1847:15.169023705802058 1857:10.68489825025758 1865:12.471437111107214 1869:4.505581311219059 1875:16.04758208066795 1889:1.8427557447192209 1890:0.9446160231741091 1900:1.6982989789635259 1901:0.7360245296455479 1903:4.803098296989034 1924:18.331455212306857 1930:4.63668540519165 1934:1.1338508729047596 1940:46.90979977305519 1941:4.820844022138252 1945:4.715884949820855 1948:0.12250916909623144 1952:4.324182949913263 1953:25.31608466783575 1959:12.284119114234967 1963:2.342971380267369 1968:13.450076319106607 1975:9.11925517486827 1984:2.097463505870226 1985:2.2440874609739394 # afrique
1:1.9126880869587426 8:26.142592371153327 35:8.812817409848169 39:8.591062382402093 40:42.401459471186605 51:6.767526119986421 56:26.40300551561543 87:25.31807044415431 107:4.461408589605113 121:26.609179473001056 130:13.84519716335784 135:3.591903708536838 142:10.879144304365315 153:9.080841243612056 165:2.165199533218028 167:36.967326026274065 169:57.75753529602198 172:10.909307728905281 202:68.22865563752566 204:12.989252399762933 226:11.303428888753379 235:11.053798670036755 236:26.093042188505525 250:10.265236966138918 271:21.58935436959832 273:12.420748159792781 305:44.3429716114758 394:51.66377146169531 425:13.851092005678701 438:30.842447929702278 442:11.986767650572958 451:15.25510026214086 452:12.06229505603304 462:10.738392791462555 525:5.345751348595281 527:14.546542841687792 534:7.607898060442648 562:14.238365609346697 582:5.494411201781157 617:14.693725349862614 687:250.07439868407653 700:33.498593633993174 768:16.94708944338573 856:14.528965854563063 1061:5.5086502010036575 1178:135.1151561081279 1238:7.117992187391827 1323:52.025070904882995 1441:22.115429476113693 1500:16.231874324008714 1545:15.349050717115615 1555:21.97527524053773 1588:16.36941065432278 1610:17.480348703972325 1755:17.869513223854057 1869:16.745004922565688 # agaricales
42:4.512824544411156 51:10.969251013878502 104:6.500538493834553 121:14.838135575877704 127:13.799675783283297 165:19.127794873199733 196:13.870085919353908 202:9.711517454757342 227:17.17607533511891 305:4.543821551560554 438:53.303643312466534 505:20.257771540799457 542:16.8136162093081 559:39.892969346647874 562:18.606226195673052 911:8.504752264800267 1098:8.079006983758706 1176:9.270236153255313 1178:58.40816158763601 1398:18.966479704191137 1409:9.717956312533179 1499:19.961029780486452 1702:22.447511883190558 1709:49.22117219475092 1890:20.578430506814282 # agaricus
1:20.325409715965225 6:3.9588865589776665 9:4.600960384744461 23:4.0940410609604765 24:5.491395159773297 121:6.875231256478223 124:6.590344571154611 133:16.477469643703984 166:6.825477739196417 176:7.632685342405156 303:7.130594674264833 307:30.811338840582042 315:7.352308460292444 415:8.084071062054235 466:7.365213464775767 676:8.775002745054245 689:46.53705384721722 954:9.026854110060624 961:38.12296893145006 1053:8.911937779848104 1076:22.995268087566693 1082:21.21123894501565 1239:8.673456606562002 1269:9.671241783755486 1354:10.496460430297883 1485:10.273448858067496 1876:13.542275785583838 1960:10.028899690160795 1987:41.19713747701037 # agarose
1:0.9091916315659979 13:12.17372658452502 14:10.702661959857496 47:5.249186782720842 51:3.3197803965348442 85:4.866933799419286 140:11.40272860348437 164:5.089309065513875 165:51.407988717980565 169:11.421889155685214 202:29.613308445603504 285:5.4735594206224265 305:17.827777997391838 347:5.53201236589133 438:4.269056627998762 441:84.95127198203218 542:6.162558468285424 555:6.790003370962387 579:46.09937197691244 707:26.000278479372668 709:18.773855096827038 905:8.647570120627021 913:62.290237522846525 1129:6.242525882609577 1177:4.78579488934294 1238:8.442535583204991 1282:7.977044755732405 1315:9.016792574235929 1398:7.228889977183622 1613:8.629346616759316 1919:23.98183505909046 # agave
1:20.027551439736815 4:5.0852062826446405 5:17.574237040607045 6:29.566538554527327 7:8.37557378977673 8:1.0276704656010267 9:12.012832745650316 10:1.8981777317195572 12:20.2228562722621 14:1.5223383172293792 15:16.365905342489743 16:6.630275644032869 18:30.78677648310517 21:10.254486416268401 26:17.710240776087403 27:143.3069664704057 28:67.04022527589485 29:31.413532733011618 30:8.16498719723773 35:1.823889517872422 38:25.45889548333051 39:5.872710185932522 43:12.450904985064401 45:29.21834245278097 46:26.543234657054033 49:9.071475938388106 51:13.343519433853356 55:1.5565486003878286 56:7.622485131974129 57:1.8296452821338132 63:2.4739238666501375 65:1.9446052464633325 66:7.1022338710454385 67:2.1295248559853945 71:2.0399750937000833 76:1.6817101526901637 77:2.008365084169933 80:2.3216860183518353 81:2.8877311434605986 84:1.6902384170571256 85:12.967298071019318 87:2.292332044033731 89:15.928830240851584 91:55.384501588630926 93:3.861694321587052 95:64.70344313638779 98:5.403390384804552 107:23.096340857791326 119:7.463432141752676 123:26.5849967723385 126:83.5985804572605 129:3.1701985095217875 131:15.712146296964839 135:7.088131965944828 136:3.5691214742393784 142:2.746110196949582 144:10.82789065866062 148:3.993468542566894 149:13.024242786905884 152:2.5249357743025036 156:8.408658909911619 162:2.8114475477924974 166:2.534792685111383 172:29.248314492552176 174:38.77153515947771 179:9.49471076918951 186:3.952270150395059 191:4.408923956723033 202:6.694935769575215 204:17.610609253468553 206:15.332843311972285 210:8.73143903321508 213:6.392336608500295 217:22.539240897179155 223:7.557543595069617 228:93.81020701344531 244:3.760586960131985 250:2.466020708973309 253:18.26750112129755 254:3.098654454451392 256:38.42088315042473 262:20.871631194009012 264:5.473658513744516 267:4.02102851974701 269:2.8884163470436115 273:3.465688438786359 277:14.10467657228313 291:1.6215033886214036 304:4.06520924039711 313:4.593049142405533 315:3.0129555110904622 316:34.201293044180225 340:12.476898238307124 354:11.698753075549009 355:12.975155921114064 356:10.98455702403178 357:10.420792947508296 369:56.58658436331056 371:3.0754694693008577 372:1.831342810813072 373:49.26355245812018 377:3.431276168508505 381:24.036315999193 393:3.1596742586342117 397:3.64343454231284 409:5.375025454575238 415:3.6955211212288517 433:9.561878045102372 434:3.5266064486525748 460:3.8317041169409514 462:2.6815164045529065 472:5.0068637601898125 492:3.36080923101256 493:5.6524424817148 496:21.17606630753282 497:10.775236043353386 528:5.687709289000451 535:15.299214053845448 537:6.081420777373408 544:6.225692482402456 548:14.740077404611156 553:5.439261846156431 558:5.914139129896693 559:3.5538181042577146 562:4.33510935828453 564:18.87003640955788 577:4.138513378493409 585:4.584022926273516 588:125.31762571944225 594:12.74781212804093 598:5.189438758796118 600:4.834288447740356 610:4.942452126148341 615:4.87596285447284 619:15.126348415623495 638:9.921537734508208 651:6.015055906127135 656:13.78567965472234 664:8.904192573703705 668:4.706866229258471 676:4.354080135750048 695:13.661541547443617 726:4.76551111781995 739:15.177415105485379 747:4.92939754016059 786:5.476553171003663 811:3.107236807208439 820:19.140383866668856 851:21.27453573326125 858:4.392622251647982 860:6.781988879913029 879:5.649268431231256 918:21.047292572792237 942:14.22377842446382 950:5.123385035000973 953:14.763137750113648 959:12.621100894451216 976:7.488189803863208 996:36.1793541080544 1005:5.408268995209314 1008:4.968837407503986 1041:5.342354113554581 1042:8.318011854844594 1046:15.630898322928687 1049:6.486435898323073 1054:6.731358377735778 1058:5.589942264111759 1060:14.143975805604214 1071:11.451051909423741 1074:7.826294745173738 1084:20.20342950179804 1086:4.596672006562418 1091:6.326721367238438 1161:12.770881632709704 1176:5.697441446386492 1179:4.842549248202984 1254:7.376953723096319 1263:5.856743791117299 1297:4.966624391061126 1317:52.076742387506144 1322:5.380525784752692 1344:47.46388326777797 1380:15.480024074823708 1402:17.50158629014765 1408:29.454024576968205 1516:5.502805080846028 1529:52.80689611699107 1549:16.20967514719397 1565:44.167492820415916 1644:7.257097077420925 1676:6.742496492113476 1826:50.883880935313925 1832:6.367735182370587 1848:6.125612684129287 1850:6.154270925999293 1862:17.247575147476685 1929:17.410064041324006 1985:6.911583904838058 1990:15.211831703508055 # agressivité
1:34.51020028562508 3:15.351100321271176 5:5.664467769573877 6:2.115287451906143 7:0.8049491292109371 8:7.812164151795955 10:10.898949698730362 15:31.03478121095578 16:1.8481778636278163 17:16.898612989573728 18:54.71094926663463 20:1.3054642784354786 21:4.865768752361595 22:25.663375507049697 23:0.30998510914320454 24:1.2007476229324028 26:9.685103657195768 28:47.80284668578647 34:3.4825964863686774 35:1.6063543472969575 36:9.205873577448173 41:13.582773878750876 43:1.9060255073355918 47:2.3968830823921943 51:3.717420864056709 52:3.1863536430916604 55:9.726714023828817 56:2.298449652988627 68:5.692480100771081 71:11.375434204206577 72:7.665049796975391 74:23.179103572845026 76:1.4687801324177885 77:1.7855290710862708 80:6.668830956556991 81:7.862900539514873 85:2.05753088739614 86:3.638801931314256 87:12.21190482419312 88:2.0694590294397055 97:2.176518139615303 98:9.600510281501967 100:10.6411461172913 101:10.422651742355713 104:8.177143356551205 108:4.372315454051389 109:11.012250752907372 111:5.095227567231059 112:9.534934278907128 120:9.013995503004194 121:2.343812039665218 124:6.678010759980999 128:2.176022286402548 131:8.376441524278247 135:109.40498423374885 136:3.319934961709101 140:5.567922041985462 141:8.814898115033042 143:10.022878582267527 144:10.304038216977407 145:2.910396888425157 146:3.413746919726277 148:10.14880799458807 153:1.7188706641398332 159:8.533452346177016 161:2.981828283976136 162:7.703202182857406 173:3.8635005354633276 178:8.306079651819006 180:38.52163069466574 183:5.117019240794824 184:2.6456771426622145 194:3.1201634559643114 196:6.308650424107534 202:0.43019469072765937 204:3.484827720984831 205:2.438819369382572 206:21.661666126264706 210:21.844556937111545 213:5.900461217389556 222:3.945685179534389 223:2.2685994495239568 228:2.6790567391792646 235:2.586791931132537 236:2.230562854219848 238:23.348760656886256 242:9.992044987798474 248:12.513938167613743 252:35.26926764587486 253:17.47220286118868 254:14.813003330156011 256:37.07023073561015 262:4.529348775428272 303:2.5706395061354 308:3.0573549277462715 315:2.770423414880606 316:3.4342235098355713 323:2.7733412914851794 324:4.047106182440113 325:13.015776047801975 345:3.8704381257542235 347:21.140992866352036 351:3.1410257138055706 352:4.053254244362485 355:12.445186945891983 359:8.932287942503102 363:9.095545436818973 364:10.480993231841357 370:3.076565483046887 377:8.992419927329736 381:5.55947370273006 383:4.212498572370212 429:10.072222249836543 449:4.236191553971861 452:8.713817650046009 456:4.835153170887854 464:15.303825235990635 471:10.879478310168144 485:14.005703879342397 493:5.390722196304375 494:18.615147762759175 496:20.374755540556414 499:6.5061299699067545 505:21.1298585394552 537:14.387204619319533 538:5.419434819593531 542:9.103598954132082 543:6.906621975714943 550:5.049741353602634 552:20.98382032048289 554:19.142952459786386 565:30.27257839532139 567:20.771364283553666 580:5.4098156493582055 581:23.095622826711367 582:3.8455883579205494 585:4.326996856362171 588:79.67163751003194 598:4.929432145256077 626:4.337771308788632 635:5.259235894348943 645:6.772408155069961 647:10.038390869584159 651:14.253280739520976 664:8.389684152312357 682:4.75441692981665 692:8.844834671420017 727:11.569395192699362 738:6.3073985086294515 750:6.412286462980077 764:7.921146262486886 765:13.559628301667765 766:4.3852084403443605 782:16.7120702295798 784:2.9119863329702738 788:5.013091157317265 804:10.451450793183689 816:3.3475436314863187 818:7.438123816448575 824:5.7370083762357975 847:6.851823886267444 853:27.588381626974076 854:3.3840078398605495 876:4.709807028189651 880:4.470329448892172 888:4.3649885964042685 889:7.77526745337526 899:3.817029240217331 907:13.159381453796522 921:10.186346088110188 936:45.333963373790574 945:20.56634312921922 952:27.566405655179047 960:59.01439505497488 975:6.845081033099877 976:17.22066399154935 977:3.8984618302205303 990:28.69903554705561 1001:14.245543682928316 1021:3.413746919726277 1037:4.885327236546163 1047:31.093646078774796 1048:19.727803472553013 1054:36.992549069085776 1060:5.435575753935346 1071:10.925060364429646 1073:6.563527310339053 1084:8.437364108620443 1087:22.932698731142814 1091:35.35087255497255 1105:14.739128537682006 1111:5.268119062793667 1118:25.9611995666322 1121:5.810537263983209 1139:12.738323497276998 1165:12.899118945297001 1172:5.80266323766268 1205:9.032851485930468 1235:7.807986010511392 1241:4.716430636072219 1250:7.174211526967281 1291:14.176589768746078 1301:42.84538852182084 1317:38.749337154852796 1327:16.392690645203764 1349:37.432306229471216 1363:5.283017627221919 1376:6.879030678597856 1380:6.094893525985166 1409:5.874720294825932 1416:6.838361397520136 1433:6.40690507207756 1486:5.049741353602634 1500:5.044461643128946 1507:30.164376345553613 1508:4.677038858720223 1529:16.8594049995803 1546:5.86657909541942 1549:15.675021971289322 1645:6.586969362557671 1651:68.66619158175378 1729:5.390722196304375 1783:5.005329727407401 1786:14.027574499274781 1790:13.671462390214515 1810:8.116899653357132 1822:22.989029679793333 1832:6.104062245267933 1850:24.242884360327 1861:16.28738858514336 1867:4.289779241150073 1903:5.461689674279191 1916:16.14703549503699 1934:22.40466014802962 1946:5.684579940135811 1947:25.878047756403372 # agitation
8:4.349070407216085 11:17.20068092332148 14:12.797457964407187 21:4.9501284802206 22:30.018496927758733 23:3.460793579134295 28:46.48088746875419 42:4.721076953337601 50:7.817245355995465 83:14.165094025342338 100:7.98073797556188 101:30.534607992847025 106:18.627195137117187 117:8.693302256273347 120:40.356729804552025 172:15.681521153246747 208:6.875709403933164 211:7.141907189387837 254:16.423896173745607 257:6.85464441623774 276:7.3803426192787525 351:7.090016795696398 378:7.390648324310785 383:31.60619636861954 410:95.75975443502026 472:8.779606478815335 505:8.90910065684249 508:9.342182150627186 624:8.23686525635801 906:23.02358899731238 974:40.89320056336941 1026:9.6019783040322 1257:11.282477901475492 1352:8.279671664381317 1504:12.238716607496348 1507:26.744107994074522 1621:10.347657513682414 1701:8.327116355738541 1725:24.46537551646766 1809:10.420523422886493 # agnosie
1:2.123326650227735 18:28.726655689709943 23:3.94803451094398 28:168.90070792276373 32:8.989472228826191 104:7.227319970013731 115:6.266016572878846 149:9.438784969072266 223:6.637583411907607 262:9.07073247230919 285:7.010826809570202 297:10.414843153708302 383:8.740989051888741 460:31.267988883598907 482:9.194807006300493 664:7.337919297034204 676:8.62174012163504 851:9.205875382708404 918:9.129662662169185 1043:8.48752172929241 1308:50.276667357702316 1349:40.56795964052216 1676:11.064682065299033 # agoraphobie
1:16.098176260436407 2:11.279354063381211 3:25.538574137958612 6:8.7681793688144 12:14.325163614660301 13:13.638683377999122 14:12.157503514302405 31:13.42348442260926 36:4.539621323529615 46:13.939798835256152 51:10.769012453909857 52:6.825946066326523 77:13.330123655034733 84:12.571047306529822 89:16.001664476346267 100:18.190874432456294 108:19.01380500243921 122:7.153252336298488 135:13.967392635229213 144:17.845618136336714 147:13.035861824645254 148:17.686384067606962 166:5.851464287136676 180:15.989167135849 186:17.599716251297533 188:16.613601516356223 200:15.881906515993318 257:15.929022925715827 265:16.451999040671 297:9.581209512606206 303:6.154334476270659 339:15.105158996033602 406:22.60253425543424 462:14.862213479338068 477:18.79425416922403 558:21.65149515874952 599:17.58634402636774 719:9.609926788460903 741:21.03392286832136 769:9.729133580820044 776:9.105400127583213 805:10.772019562100656 1558:23.508183127086053 1580:22.311906931734363 1796:27.088814762830463 1815:27.516531939468617 1998:24.435524020452934 # agranulocytose
1:17.659383279800156 3:5.766646900549219 22:9.670820892522245 28:18.722653411786688 71:7.555363769317744 76:7.1262981566626795 89:8.858339272956798 101:9.84266141686975 103:10.078227454991715 106:9.848554919642037 120:9.116353729964661 122:9.43806872973415 131:8.784468485136413 152:8.111899610334618 167:8.455937120381789 206:8.654997014358797 207:8.939734106190514 208:8.843165232467213 238:11.630559829066133 280:10.861503282421289 523:10.913720322429969 868:10.304233596265085 906:12.046366962639446 1141:9.252580483324218 1179:10.586826355214994 1203:13.77275045702158 # agraphie
1:1.691526110807165 9:3.9584084197483946 24:12.49601303783492 39:13.30639247914579 40:5.791421204626824 41:6.360087112970646 51:4.302956157435865 55:5.027668005605829 62:6.725454328912638 65:5.49084173344599 69:5.311864479142623 70:7.167352884579175 81:6.550549926939012 112:54.361605229349514 147:5.419450419123904 158:21.001396847115814 165:4.344406140716075 176:6.966012884343935 186:7.686205726709163 191:8.16241641511147 195:7.98228826054429 224:9.176653564193261 243:8.454899387587794 271:7.340771729740397 293:20.874833697041662 308:6.999572228315648 311:6.887215285289866 323:6.689834405080615 363:7.188985858866131 395:6.409446472738209 438:5.276550061599371 461:8.082497658326481 541:6.778456634325337 585:8.34380853598838 618:7.844533267938421 688:8.11706465021743 749:9.984298935861014 787:8.024613365376466 797:9.809148817056434 816:7.311884534290382 823:7.983839765278876 836:10.014330056567708 1005:9.190884354419035 1010:9.516032975420627 1012:8.76342320157132 1041:9.123488546788487 1043:7.971461772624827 1177:24.274878309887477 1179:8.610602631433592 1244:21.564471204746688 1288:11.340496363515202 # agrobacterium
1:17.460147181239208 3:7.933396098916968 6:2.1670148546982095 9:2.7576136272820655 12:4.792277971179998 21:10.128712276587375 23:7.141185209979959 29:19.10868233250931 47:5.002287128154947 49:5.63304848227375 55:17.892585826119845 57:4.104408480532909 63:21.12266078169897 66:4.625290556079939 68:4.148758520361787 83:4.401703888318257 84:10.608872963819142 85:4.621653067432043 87:12.01178308986188 90:4.103235387766479 100:6.694383043105308 109:4.221559929486663 119:12.386375240667828 135:11.992707666381198 145:5.563257379086181 161:5.640170020468358 172:5.139645644137161 186:6.401854302877957 235:5.211563349372358 242:6.36511381208855 255:6.885129420009873 308:5.721240345258229 311:23.515898119646607 359:5.825447530628485 367:7.559708313452772 370:5.741821272813562 397:6.079261049502029 401:51.52318613504116 408:7.05165997659543 419:8.830827891372282 433:5.8822832951808115 442:5.6761814308873975 443:5.422931298059247 490:8.472941094125943 542:5.912886594076303 547:5.907752069853163 553:7.930385267041617 564:10.558721284171089 577:15.997315231640183 653:6.348289664029143 659:9.012200311158857 668:7.18163235156747 686:8.27047722334249 688:6.829878958788178 742:8.07124818486855 748:8.546628961210521 778:17.138096817229652 804:6.598243377921386 812:8.90045350543002 861:6.491314520761629 876:7.450198187349904 889:10.558721284171089 907:7.965405100550246 1092:5.905702095006719 1204:10.247174523589733 1231:9.239671639593817 1264:33.44507342503657 1300:7.956591662979696 1325:9.308098665159344 1390:7.53826042912533 1524:20.499531583308006 1577:9.088624491454507 1669:8.199598587743003 1688:9.135933184146788 1691:8.31566368485203 1764:10.30379137124317 1814:19.256699805864343 1869:8.049620435716097 1887:12.131389227537689 1915:10.323027114667697 1960:8.065044603270708 # aéronef
1:2.002199569085399 3:4.212169444608814 4:13.206582303514853 6:3.679073429975117 7:4.652400185870216 12:15.741175341174708 18:17.077255385563966 28:6.227420086781733 35:5.716350464980169 42:13.024083802530727 52:7.5115124912656706 73:16.588161810368927 122:100.70203162764217 152:15.92941538214646 254:7.151216687241225 311:7.259364626101813 319:9.015212945057481 452:7.364424645816378 467:8.404899367168971 901:22.42207509345486 904:39.67333480988419 925:10.08923018510982 975:109.88926474523315 1119:43.04422565896419 1131:12.29813409998857 1482:27.154821663746205 1529:11.493650754603701 1861:11.206820415969169 1945:9.838029278183734 # akathisie
3:13.98053002308215 15:20.493612080771378 24:6.494631368329162 28:7.530945105797154 67:17.791408668045626 101:9.556795755054308 117:10.383634678212808 126:9.188706869808813 146:9.067847785583776 173:9.546528246331142 214:11.917088164632306 231:10.994281805063663 254:8.460741869869734 268:10.277327216092548 278:10.287918516780541 420:22.138359016883967 450:10.733552950718455 677:11.297837091565336 722:11.466986682159467 1303:12.538169047437849 1701:10.016343044653253 # akinésie
3:21.690613935507297 36:3.664178706874807 135:4.676371006988464 165:9.032594989727318 167:5.2783622839967235 185:6.150056013686742 291:3.9190771327777987 358:5.617343450224233 369:6.735816110613902 393:5.627630277642963 441:14.869109892437768 507:6.542752703547556 514:21.05828136446864 515:5.396410579805227 542:5.972336937974215 551:7.927936711703882 753:7.45000772774003 776:19.20219892678059 834:7.074969494547508 931:22.480494911903158 950:18.157977901972988 966:13.633042825812147 1227:7.688098397129195 1249:16.741207816985128 1377:32.64933654423652 1464:23.666285532182105 1508:7.4765668779492245 1542:15.637171952085545 1668:8.462183764980942 1678:8.137696835548068 1770:8.850539912973831 # alabama
19:8.409658242777013 35:6.767419884600881 84:6.605849251359376 85:17.621662515763266 119:7.503919174743833 165:14.467461305266083 287:10.833808125560061 321:16.67115565819296 473:24.7609618396428 526:9.093919384331604 532:24.61515606456832 992:11.101116418477652 1002:10.40268230510283 1150:10.14022191394623 1268:24.959513414665338 1485:25.111660111737677 # alanine
1:0.2097318062391845 6:2.2233432442934338 20:9.780797244705902 23:0.3452253224811715 30:2.6162494141049764 36:9.413889215712844 39:1.5739182317567204 40:2.040915052887023 42:1.1673243393334334 51:0.8623247455774884 54:2.620716465577086 66:12.421758229961416 71:1.8784246603322865 76:1.5277453634024436 80:2.155382353396399 81:2.7141603188310666 87:2.126482504686548 90:1.6713097893608753 94:7.337472579476195 95:6.249286304322129 97:2.241164761032354 115:47.594265872968535 119:34.14208257259442 124:6.817911637662736 129:30.50379806804268 135:2.1181986159085913 147:5.862723672351149 152:13.18943744226463 153:5.985301854744851 161:3.0503304472971315 164:67.59756042844461 165:0.891376871704325 166:2.365441770585259 169:23.000120919050058 174:2.8105198570443353 177:1.9365629076441846 179:3.2452482659399977 202:2.8020797810928766 204:9.765541439869528 205:2.5049463673922787 207:3.100193038102215 210:2.8826098201464556 220:20.95230686768815 241:9.35107077600955 255:4.234387280992164 285:2.6667520710446486 291:1.469024693498912 305:1.1910107156617438 330:4.635964994120497 337:3.4644187672296227 344:3.2018647657781423 347:2.720271566122183 363:3.3022927117249985 369:10.751858063692232 371:2.9000009086972853 372:1.6739662410225795 383:11.267439236851548 428:4.442488924981959 433:3.2773383513107563 434:3.347356624535665 441:3.3653184526749262 457:3.1577903502359392 460:3.6504021943689353 462:13.69701718380055 467:4.098647588918103 487:18.2886766101443 491:8.379125414653597 502:10.223891444508206 515:8.122536933634446 525:10.216037050046188 526:10.15378488763013 527:4.2994548100473216 542:23.95625633362777 593:11.509574394425696 617:4.37045773088032 634:5.374278738041668 636:3.851820454001729 664:2.9643393698430587 676:4.169985611438619 705:3.786777439507369 707:134.38744236695032 726:4.5797159530239435 784:8.567010316360152 806:11.422354781421552 811:15.060409667404612 814:15.424917427343134 849:4.987407630765135 920:5.728807037696756 927:20.66466519998819 931:356.9800155868693 949:4.132414915905432 966:72.92434597792342 1020:4.658539113547588 1047:5.093806030825684 1057:6.3210693885251645 1061:18.214814658858266 1070:11.513252003104439 1091:6.137004006919061 1092:3.2993946488993786 1112:21.945590604181177 1127:5.521958164434816 1157:6.187170440183012 1161:4.833796069876225 1198:5.050011937504742 1232:5.170947587869451 1235:7.882630195607575 1246:5.083409456601382 1262:5.426380447968454 1292:6.330997604843716 1334:307.95060663103516 1344:2.815564414809661 1368:15.715188282174852 1451:5.674958240823598 1454:6.040421015364168 1487:5.717915394303761 1505:4.762573432737763 1508:4.749517176039359 1530:5.632944777500365 1542:3.726505795216973 1593:7.625200255415116 1617:16.322184668394495 1720:5.401683888690255 1756:7.193649076093139 1831:5.203814634780878 1846:7.217031294737769 1902:6.513513911707958 1924:12.929249011699547 1968:13.170248260585153 # alaska
42:3.790753470550036 47:5.316307921715729 76:4.239644145547826 90:4.411711186791778 97:12.921347084499022 164:5.1562708656075 165:9.546899094564541 169:4.4007135462891664 202:2.7919560759765134 208:5.91517867206031 291:4.168291493758628 338:14.4372205559434 372:4.414865537269597 474:7.609688123856935 507:6.801961110681328 525:6.723280250337654 526:16.20188225304111 555:16.53717071532912 673:6.234502397141492 854:6.387129259128602 858:17.180525052132314 912:8.061272834547372 931:23.289335330958757 966:23.763237174417633 1110:9.260658042143685 1129:15.433458783421521 1580:20.967434701144338 1623:7.493981097739173 1738:10.013245825254664 1924:8.095756335550597 1997:9.359456599763401 # albanie
4:6.466894400312294 16:7.309568657889503 20:6.6329187423628575 23:13.148868645411653 56:7.836406967388084 68:17.172795664345962 73:19.359317772258162 75:7.766753825403912 236:7.758440205938876 291:6.76889714450328 323:8.37061433353375 372:7.0240427446170495 411:10.982207589794204 431:10.614956509941813 514:12.041075315239288 943:22.921338170599164 1523:11.501827307324943 1581:11.850878311950808 # albendazole
1:1.5187494786368754 3:3.651832257707503 42:4.512824544411156 43:5.496095351758583 119:5.8648478905196555 129:16.136507867915068 150:6.191585061171651 197:5.7887749961246255 213:5.3023490329428205 248:20.302746606050377 311:6.6734547647385 445:19.87435167098168 489:8.367762647221205 525:7.474210798091761 636:7.557384381540368 697:7.21683459048142 827:8.427478674443162 931:48.42928698829239 966:26.131462045588954 1070:19.135216236015104 1129:7.059415088761213 1157:9.960408869866926 1334:73.47877817684858 # alberta
1:207.4278364928904 2:9.210989091049882 3:60.5470743064039 4:31.812986197870053 5:3.142782956399973 6:48.46372135473851 7:48.577489434662624 8:19.350552466124867 9:1.147763129624252 10:134.74406631258822 11:0.25872951535128963 12:15.221654921111979 14:25.933992237495474 15:8.261884081599225 16:6.4103776980379115 18:29.02851189711383 20:15.017695074369074 21:46.67110177750039 23:120.73565727141569 24:0.49827998803969326 26:0.4141021372986635 27:83.5346333003927 28:35.43697544843945 29:22.376327839786285 30:58.8619067639545 31:12.54017243350484 32:4.227339609575912 34:0.3956441091201724 35:17.88842800261123 36:14.06008524471473 38:9.442570637381541 39:1.1012079740659062 40:10.136630210890859 41:81.68369050594667 42:26.846360682541636 43:33.767390131580015 45:3.970103192689053 46:50.61837570144855 47:12.57437368279296 48:0.024798799855343428 49:15.967947971955146 50:3.1393738809240497 51:10.199991528542519 52:0.24744646487482402 54:1.1932044678235538 55:0.048715206528662784 56:19.987593865509798 57:8.033569978076686 58:9.247290172162588 59:13.18131537172872 60:14.39146314548861 61:5.316049953910548 63:120.89441689414846 64:7.904817340188497 65:0.09653958594890523 67:4.022115990440622 68:18.295304771800602 69:0.17010408524687914 70:2.147851347334726 71:6.265497360064671 72:0.03466873331109855 73:123.75268370868712 74:0.21997122376551387 75:0.7964769969745042 76:7.217955496729597 77:0.3309649538266439 78:14.90794853094106 79:1.3651723896287427 80:2.3048921559289255 81:3.63127569683777 82:157.73675944456008 83:161.44346879457854 84:16.659245324962534 85:72.92546462370447 86:2.8308259133889857 87:10.628765054287904 88:10.668733356971195 90:25.71812120028158 91:91.33033511589419 93:0.46666626666556643 94:0.9131077024207519 95:0.37667669871572856 96:18.69471554711911 97:0.7256225500993204 98:0.37590469143053334 101:6.869855572778984 104:4.004276018635954 106:16.06617493509102 107:0.11691882908896462 108:8.26065920853266 109:35.69113521935318 110:3.301921163045914 114:0.003135312503836596 116:2.162684420035738 118:24.03892921538853 119:2.613169455039803 120:0.25088024370828926 121:44.62770987614219 122:35.38819070225515 123:0.010098419774464703 124:2.3144455103969492 126:14.35254129187918 127:0.432265228955335 128:4.954453633433001 131:7.511170441680826 132:18.558426302678523 135:0.5910118215571527 136:28.271815649743264 138:19.09187685314415 140:1.2526777058552347 144:20.942295079442705 145:4.297795254863237 146:0.35895720087915417 147:22.29543775359953 148:6.505372980871299 149:5.009993857605485 150:17.36701210834224 152:43.884154118910004 153:22.878749329246862 156:18.398796858950153 159:4.437109791757797 160:0.5531880662033188 161:4.481893628047836 162:1.2170669881265124 163:3.2083986855735347 164:4.1932095779961327E-4 165:0.12526539344768 166:24.394427200333663 167:3.499529943955257 168:135.8395024861275 169:3.030138796442225 171:50.96331136999598 173:6.843083164307531 174:38.945730731401326 177:0.04449248089786777 178:24.52002238022813 179:8.569314890559024 180:35.77331061493872 183:1.539381992424373 185:0.35393665784427064 188:12.960083829737721 191:3.703078883451877 192:15.001509355771738 194:21.59436743222093 195:3.4061303690997993 196:16.954404926959107 197:4.8945603023831055 198:4.428253986715845 199:3.284952553634256 202:2.399978891811504 204:9.726268592741407 205:0.015415578941858837 206:23.839997619300433 207:0.18091392817052304 208:0.14680226561878895 209:0.6465295374711696 210:82.08033910065119 217:1.4345202755176005 219:99.36079115656808 220:36.64176783531418 221:22.546613818642317 222:0.6723814187959517 223:8.362348739500693E-4 226:3.7650371729421006 228:60.93774827709054 229:17.958049753092062 235:9.844457055865824 236:33.02746270809952 237:0.7199911378224529 239:4.553386380069931 240:2.4117826297311233 241:17.801338942776596 242:15.022638022216041 243:4.196844003079481 245:10.596698489884542 247:0.43975876077567083 248:1.3613189206063578 250:11.616653849541134 252:0.6375126703802244 253:6.376513829613051 256:0.8684277902594757 257:1.711457598310623 258:2.284097944084956 259:0.4632322459369616 261:176.36371963970518 262:25.19249155858455 263:1.8254468684664475 265:4.957070187557684 266:39.174885909315826 267:6.580226442700953 268:25.385102781298873 269:32.632695918474674 271:2.402189887271081 273:8.72399797166638 276:5.614572731167674 278:4.442882329741056 279:6.634480468033001 280:4.944409930793507 281:3.185431147687072 282:1.178078842240776 283:7.094805802821379 284:4.5778800652297775 285:1.2545213754118556 287:5.855797827067926 289:1.2707184045089106 290:3.8002184618260038 291:0.28808656837505714 295:3.7059083973128644 300:12.862293020905584 301:3.760232037657341 303:17.751045425724765 304:10.965117683316443 306:5.579994237012629 308:8.128558554178 309:37.342850356165115 311:53.02110252396406 313:64.2248186014463 314:30.157228168121303 316:23.79277315915803 320:53.860714218843036 321:220.79388278877488 322:12.734872224579297 323:1.4943480736435835 326:1.5063874129868229 327:88.55816075042986 328:2.107562548958103 330:4.428253986715845 331:1.5824672235432564 334:176.2080040008447 338:4.149944471105798 339:0.0342929419338384 340:25.718048012750582 343:14.07416143346108 344:0.22353160612676315 346:10.990792584303467 348:23.022864994554872 350:6.689406363647988 351:0.22713177389082337 352:3.5305194630138064 354:17.823206834620763 355:4.966117431537533 356:6.920002153026472 357:2.7988456593099054 358:52.3631810269627 359:4.932816736934381 360:12.942183587903596 361:1.4104192912531366 362:2.462562010371815 363:0.26901175058142673 364:136.49585561814823 367:1.2995201831448135 369:16.471041910057558 370:4.728028926432621 371:15.125362470734412 372:0.14981348303782305 373:25.54232829818035 377:0.24616740413908858 389:2.3922072664938066 392:21.38729921063319 393:30.08467037605363 394:9.24885056406932 395:21.78985176058335 396:20.62495225008366 397:2.4324150612426068 398:4.406446224239855 399:0.8448866655245938 400:15.699498312914967 401:17.88194440955476 403:5.722061420188462 405:8.341390729714526 411:5.671171482734688 414:5.005578206210891 415:5.704440183334759 418:1.9697934927448533 420:6.831657919878262 424:0.986668531613572 427:0.6695681953722625 428:4.084464158755626 430:2.709023004207161 433:0.25740935699407075 434:2.2493369270148875 436:5.6694207331628155 439:2.1735257357145397 440:1.4265708470086091 442:1.8468463282995664 443:14.823074721781856 447:4.7883572380050525 448:0.5298289999622678 449:0.8684277902594757 450:1.4470712486903017 452:0.18859703977480943 453:1.0938813480641656 455:2.9147808735799097 459:0.6914088915728135 460:2.734221003042727 462:3.1328929350255788 463:0.8987546006972807 466:62.58318454812182 467:3.4857942927383156 472:4.759707092949864 473:1.7550112690022475 475:75.57972276053482 476:119.27312553112965 477:12.711194060619462 480:11.62228841444943 484:3.299490237475755 485:11.867304355704068 489:1.101450191520937 492:0.21528532878617196 493:23.51231629551726 496:1.15442944061818 497:0.5741310263947882 498:2.6067076316860875 501:7.820078000958748 507:0.5659976447453926 509:4.863285636965648 510:943.1036448538147 511:12.936804804586458 512:7.094805802821379 513:35.65293865450421 515:3.7685387382151814 518:15.730348032005697 519:2.6304769030636477 521:29.010436905097468 524:54.60555391056695 526:2.885782787113096 530:0.6904461286605149 538:5.996906624871443 542:12.950763952362749 543:23.087098865403423 544:2.2575522254381166 545:6.280949802535151 546:0.5344333143679904 548:6.579408596917255 550:1.4848708842638338 551:1.539381992424373 554:23.40371594008632 556:0.8732118849017985 557:1.4306430442760374 559:5.329395397241856 561:1.668339917275832 572:33.33850770263723 573:6.364886271210745 577:0.6330459479384418 580:5.978934819731982 582:0.6085353973088262 583:1.9563035047521176 585:0.9326812122026529 587:11.752818242753674 588:59.317276575593915 589:14.11205742177982 591:34.329088234595076 593:4.014031016800654 598:21.228389612806236 606:5.305405454606815 607:0.8483780255601054 609:5.5016244665834195 610:9.141629219711348 614:2.92104022042662 615:32.08653968421433 618:15.924226446719038 621:3.227609788208236 624:0.8601169457489428 625:93.9920779982228 626:0.9403919593791715 631:11.426350674928747 633:3.074267636992307 646:0.9378146457278447 647:10.491157527780821 651:2.074012562211652 652:42.53487035001253 653:6.254688585658335 658:7.128145149657699 660:3.8812326150816094 662:8.837329452006129 663:9.26049054126354 666:0.7854268725109429 667:18.18533865073968 668:8.477290117857917 669:7.507004306745314 676:3.608584787035559 680:2.7039988448464793 681:3.324775348643783 682:26.53669676955102 686:6.169505358536313 687:8.646145732167028 688:3.6277722106672576 689:3.323902892555557 692:8.334723079953559 693:0.38665868992234975 697:2.5380409111065463 698:6.439463424115197 703:10.158622108619204 704:129.80607206159175 705:2.958938636718971 708:0.6154523595017292 710:6.873693246193333 711:7.2822398687142265 713:7.045387657110245 714:1.4164505509646443 715:6.09443601442659 718:2.3111223295612464 720:4.171860191485182 721:1.0324285615551398 723:0.7020796983091644 727:4.193475350659187 728:4.817278663261274 731:10.938792657479308 738:2.564805700731849 741:44.65571964688386 742:5.804403214393204 744:7.536248169825145 750:235.62974122417722 752:6.725344232968712 753:1.172154549753257 754:45.679494600204734 759:2.693997647037223 760:7.352963440016202 761:1.4574536644191127 765:1.781620996152595 766:0.9745529682655176 768:1.7682499267814045 769:19.424446434857426 770:2.8899041162609094 771:14.351771851944871 772:1.5847762178758582 778:1.00720411537705 779:7.709735581872954 782:39.8504867883324 784:4.301877237192653 787:3.475379164437324 789:13.59992350222374 793:1.1786734873557878 799:23.84814280278393 803:2.3545930437244147 811:7.41415541263004 816:34.05808686352655 819:1.190177429012533 820:3.3909861187275867 824:6.593724919108303 831:14.382743676113291 835:16.93080812173264 836:2.2500536108659253 842:7.907124766504624 847:22.868835002648296 851:9.074085149544604 857:2.564805700731849 861:3.0740534533773354 870:20.585008330695356 873:10.075409214886786 875:1.5327125571672082 881:4.428253986715845 886:2.2613157205201997 888:0.9599499578452516 889:26.558736315723085 897:1.3905333122442145 900:1.3422404067538876 901:29.990456342433262 902:9.436636123130652 903:33.3530801612211 904:44.86687227733729 905:6.3985812238903055 911:1.2018049492104514 922:10.853352332108024 925:11.951527146782912 931:0.0411394319971867 938:5.173267176123917 939:0.7473150667151988 941:3.1188937273366117 943:7.864123884758964 950:1.336577459072903 952:8.988807668679744 956:26.113248032840687 959:1.200136234899357 967:28.490860064332548 977:16.162147998292568 980:4.41006969332153 990:4.206973563554535 995:9.703564007201232 996:2.2917697034880846 997:19.872756156573 1002:5.081509379548153 1007:23.812164867819735 1012:26.402608621567612 1019:1.0211380458377952 1021:46.59006091289443 1028:8.106287130762341 1033:1.04672430399272 1035:0.6991547899704362 1040:52.388906248845544 1041:1.510736231689495 1047:5.258201752739359 1058:1.7135128985373884 1061:0.6171922625135239 1062:38.31263793724924 1064:2.0444721135575605 1066:2.7292787912218524 1070:0.9365286438221284 1071:12.135479834270136 1073:29.35371800483918 1075:1.15923444290386 1077:2.6114329656973334 1082:13.40690413795605 1085:6.265775629556724 1088:13.54138282161378 1092:2.174628855375269 1097:4.609417018643255 1104:7.645704021550551 1105:7.078255001751369 1111:5.7149803739813425 1116:0.3001509808567213 1121:6.732806841135822 1124:15.515908744004717 1125:6.233377367147453 1127:17.314559828819057 1129:5.34815378300422 1141:2.315567257971688 1150:4.620374768323479 1154:29.038654352043586 1163:4.465472130751711 1166:16.699775781856303 1169:12.604909247016916 1171:5.565392493631902 1176:1.8032955874605368 1177:2.0708515633047857 1181:4.838105416728756 1182:7.136530035378422 1192:11.69474454627454 1197:2.391110747709777 1198:1.4265708470086091 1202:12.5267293281993 1206:3.32635685998078 1209:14.605771866653324 1210:33.681649696380354 1214:2.2094740639424613 1215:15.576846142500731 1220:12.563958198075625 1225:10.493023411741214 1230:209.69610066989483 1231:2.709023004207161 1232:35.460991509696704 1241:1.222031035621795 1242:3.0679886086095594 1244:36.8248990870565 1247:18.755641146066313 1256:13.452684028909172 1258:16.82814650272185 1260:14.820516642689244 1278:12.885832285176928 1279:35.43929732269995 1282:5.17792621848952 1287:8.704845158991214 1288:9.533078830709183 1291:18.360731414645866 1292:2.519524676502134 1294:5.370153005325136 1297:14.41689855789609 1300:1.6104563277566093 1308:5.86080667013103 1312:10.91521696673561 1314:4.357912377094536 1317:3.10602157739542 1322:10.39032589221365 1328:2.4497092379908594 1330:11.994303747117707 1331:8.345774802372555 1333:13.105969555574646 1334:8.824313924336277 1337:6.695655087666542 1340:0.6752052174168488 1344:0.08216364551742633 1356:3.1383890282859253 1359:186.50346584470407 1363:10.861204184323029 1365:8.502375627932102 1368:2.6497527155826632 1369:143.45514966593456 1371:13.232122251309354 1376:3.0868969561250026 1378:2.009177221338775 1386:416.0089697162161 1391:27.87860479672924 1398:0.8792281866077891 1404:5.748040486360437 1407:8.084286249972509 1421:3.5339795787923425 1422:1.7033389327795383 1423:33.11723420907165 1429:26.087316733371292 1436:7.352963440016202 1451:11.784381670839004 1454:33.802749508270345 1479:16.41127796366194 1483:2.8955250977756757 1484:96.91765200572492 1485:11.632276664918725 1488:1.1136766698367673 1492:8.678913981002564 1493:2.028320477795019 1495:1.9934194526091058 1505:9.160210060666493 1508:1.1918308919829101 1523:55.99962867644383 1529:9.103025363431488 1541:39.42470718947956 1545:8.947627539883744 1548:79.71331997789147 1549:21.294553446933993 1551:11.045936135763059 1562:3.225577527828307 1578:14.221873654328986 1579:3.6799268068825572 1580:7.045387657110245 1581:7.273498770258532 1585:16.982836634832193 1587:25.27634041237185 1590:2.3829196881769783 1591:2.322854471496834 1595:6.063649421436347 1597:5.008650415604613 1612:3.8988536605035407 1613:1.9563035047521176 1621:7.631581434095966 1627:11.572625310725394 1628:2.0219107153133815 1629:8.298918580637148 1632:2.1246338063708157 1635:1.277850306530638 1650:6.473678445265245 1651:3.9606916042750133 1655:4.171860191485182 1665:12.628905391166258 1670:5.47080285755357 1671:20.009954227513223 1681:3.0868969561250026 1682:10.962515280642299 1684:5.355325251482917 1690:439.1749292897467 1691:17.737051783891737 1693:39.55081804837647 1698:14.384723900847735 1706:2.3267855523050183 1708:3.7907711167340654 1711:13.306500793022243 1715:3.8196024625033496 1722:1.9902888483308916 1729:17.087212921884607 1733:3.519928148911866 1734:3.926848790255354 1740:1.708416073597713 1741:7.238750714456546 1746:4.717289828616436 1752:2.2726634548717106 1753:2.7395034457186616 1755:2.1558759982091105 1770:2.3111223295612464 1777:4.102466710984794 1786:1.977835400045201 1794:6.039223752999578 1804:8.691856587795003 1815:12.057118743763008 1817:3.0004381921821355 1826:55.284938470411454 1829:32.8627085088256 1830:3.697923938296176 1840:0.7421599124954527 1843:23.513878261497727 1846:3.332086663278473 1849:21.603556335827605 1851:31.718587704214183 1860:1.9685670197719924 1861:166.6544318988269 1862:8.96079800986904 1873:30.191786238886586 1884:3.5588651370369373 1899:107.66349226800642 1900:26.568808076285826 1911:4.848762554295406 1915:3.7069919589859164 1929:118.18493799377711 1934:1.6807321199151892 1946:32.108394776211284 1950:3.950235682403939 1952:10.599860649886315 1960:5.793090742205353 1963:30.334006344615386 1968:1.5618741340316131 1970:4.319151883465962 1972:9.766145628181821 1973:2.4539816080081773 1977:9.909705156900412 1981:45.58356476678053 # alcool
1:1.3393978166672136 3:0.5683404093923622 6:17.793661467211074 7:3.8230080046216313 8:8.014509454398862 9:0.632562624166082 23:13.789500012750311 35:1.6666740321487465 42:9.06299085919584 43:6.4017424103553 48:7.692573689061075 63:2.305400728668537 72:2.620716465577086 73:2.6477870138323194 80:18.93622154943208 81:28.9828079729142 83:195.81834241702762 84:5.43744036172193 85:25.67621143867815 87:2.126482504686548 97:6.994451111550498 98:5.05908271347395 105:3.645679693973569 109:5.967736821130475 121:2.4094323283879495 129:2.9938506388110913 131:8.520362617433099 135:6.727928113179642 140:5.703892790773185 147:16.95837337069999 148:17.842817713601583 150:2.582208192143798 153:69.59150867542976 161:3.0503304472971315 174:2.8105198570443353 179:9.121751607627797 196:47.39705360866149 202:0.4700432736102061 204:3.5549299285128027 217:8.183863874463869 223:2.333795463215521 226:2.7679142603568287 227:9.599944068030275 228:54.24850090246075 236:19.56524769094195 250:2.2976074506807285 255:4.234387280992164 265:16.02283660092656 303:36.467064058044755 305:4.640014784029521 307:16.400449955987842 313:4.4079210547181855 320:9.78880879986076 321:150.2962855819176 322:3.2612175788050157 331:13.221439316696896 339:2.6188004669349265 343:14.379982672450646 347:29.016269677878018 371:8.398282896714464 381:5.632944777500365 395:20.852912090853675 413:15.170425386234129 414:4.955660418223714 427:4.012541837653054 466:29.72326931665097 494:4.130866271631009 497:10.39821661827504 518:12.966603779794175 536:9.914601140934487 541:2.9221953614839666 561:5.347263627018051 584:6.932895183251065 625:11.425949540455768 628:5.073069999952167 677:23.4358768278568 692:3.181933678934802 704:4.955660418223714 710:3.9456717716461545 711:35.80163699377209 726:200.61124261392519 740:5.964846835225392 762:3.9709876991424404 769:6.057625618883125 816:50.65186162497395 831:4.771328770699721 883:4.989872128618431 886:6.040421015364168 908:7.549458880462444 921:3.829437429081363 977:18.336977033086796 1002:4.997285105234543 1003:4.745185372721163 1012:60.835075116177656 1019:4.521290982294104 1062:4.635964994120497 1071:11.072383265827982 1139:12.886993394820403 1161:4.833796069876225 1176:13.760982001631293 1228:14.118806417331182 1269:5.034795515340814 1278:9.22058486929173 1279:28.037443169435218 1297:20.84495107052242 1337:5.864576007458578 1348:5.932187721260132 1454:6.040421015364168 1485:55.29550433987303 1492:27.3085333740774 1518:5.203814634780878 1545:4.687673212978165 1568:14.759320832406706 1579:17.954662028806386 1587:20.33856597206677 1612:7.81770939046614 1621:6.356043047352221 1676:6.5521705852751735 1722:5.728807037696756 1734:11.408009413799245 1781:9.440660165810137 1809:6.427942349421502 1981:23.16824885553005 1999:15.3635105765308 # aldéhyde
1:2.5606990412685575 165:5.331504846542923 202:4.662408141542815 350:8.816334641978981 364:6.291894979380746 371:7.7662153133922756 407:7.1230665850188934 553:10.241753007927311 561:10.34005863055886 925:10.733824341197888 1177:6.8076485602230274 1508:22.41921197703336 1695:12.247156985209328 # aulne
56:8.854806939391137 63:20.84422580625533 87:8.580938531081355 109:8.159692477408308 172:9.10843711668894 266:11.412992897323253 283:12.778979847945983 332:12.525187093634806 544:12.73944559829987 652:11.843404466767915 740:12.666839943090112 759:13.235557854386895 1268:12.241571030807286 1494:16.247061256547877 1742:14.27169968862863 1982:15.778319073214467 # aldolase
1:3.2870464444758305 4:1.2703258487067175 6:0.3004942018526727 16:11.832144577977196 23:14.001787758048353 31:11.750342453196266 35:1.704261479221707 36:4.888605246010288 40:2.0803112749870842 42:1.201497104814646 43:2.0079259974982 46:6.7886227714675895 51:0.8934943433281726 56:2.404432402615885 63:2.3458150845440904 65:1.8230990454814846 69:1.6733864908294036 75:7.21469827862016 76:16.199040606474828 77:6.21969742538474 80:2.195241842687966 81:2.7558365959094973 90:37.270324591707315 98:1.4063825117296642 104:8.409624196520717 115:6.579797819475166 119:7.187873914495396 124:19.136982659406446 127:6.467775138259003 129:3.0362211768292484 140:5.788288062228423 147:5.947505180969315 150:2.623512642577212 153:6.07036893805127 157:3.678685565788687 163:2.58276341109961 164:42.557546378346764 169:5.80601351558894 173:3.978550017589427 197:2.2634267041236273 200:3.0129930661028066 202:10.45294091691986 205:2.54601820892687 210:8.450638808315926 213:11.466562101525536 220:2.650638406724795 257:3.0346087662455536 261:10.14532642696957 267:3.882505590041988 281:18.327092561529103 283:14.998851719740353 285:2.70829829630886 289:4.897001967063241 303:2.678883572502932 338:2.962855199501684 363:3.345304459212715 364:5.708973816910071 369:4.077094232007148 372:16.89673174280858 378:3.534538449498335 393:8.662947409270371 394:3.4708657521179607 407:134.71517918508675 418:3.2085421778259255 420:3.9743857446079134 434:3.3904526488132545 451:4.686883512112723 453:4.664487581136907 466:8.381498529038867 467:4.142870491138527 487:3.9981121912026247 491:30.17821710986367 492:3.2256117890996934 511:16.38230037289432 515:2.811139293816193 524:4.239809225448177 542:16.39150476947854 547:3.344336058021192 550:5.1678647259191814 552:4.943430720273768 555:140.77079170324166 596:6.447770654217497 609:13.279352772975068 620:4.046526865521524 622:3.670488274672756 626:4.454291689670443 647:3.8014110209509067 673:16.403800440864423 688:4.225412186415655 692:3.2247090857670284 697:17.09649004318766 723:10.903669110320736 811:8.553614373582862 846:18.991535820939244 849:12.794288897380877 888:11.671531964942641 908:17.97214904145767 912:21.860182586748564 930:11.99414161139362 931:110.3770097505652 949:18.98190026873495 966:64.10741376003358 991:6.223681236850724 998:4.745141165627844 1005:22.33557255260488 1018:5.302310811935468 1036:20.63508436278748 1045:4.955220035645298 1070:4.4488818600221265 1092:9.324518456551067 1104:4.268949713146119 1116:9.466066797654046 1151:5.671506083094168 1169:6.0022658573067025 1173:4.648367881857612 1249:11.293715377539527 1302:5.63729159752853 1315:6.11631599654595 1333:24.27823826876087 1348:5.977812644955616 1353:23.677586042189333 1364:5.720458527914304 1375:14.920344944439277 1386:6.366853778469079 1398:11.438989590497714 1401:84.75215918365728 1406:14.661348234471381 1448:10.815835621489532 1487:5.763437675303556 1506:15.40698903003229 1526:16.8409985762566 1534:4.606709306492011 1605:8.433229906965247 1608:6.006371754687314 1609:14.254676894575708 1673:6.532208506142862 1678:5.440904078818577 1686:5.194536829501645 1709:14.048825916201185 1800:7.642585154337028 1830:7.652122362625184 1839:8.113201871828876 1884:7.504813350385268 1890:5.14679519586298 1924:13.02127844419217 1930:5.487352345090543 1940:4.836097574699755 1997:6.386768688625699 # algérie
7:10.37461751293689 35:21.31675077727688 47:5.777999183025916 57:4.867941670502438 71:13.027777402712982 84:12.195975771985948 109:4.987039674725061 139:6.65221861105912 165:10.482043528105935 219:5.242354802768259 228:6.091150230036529 255:18.195805389053053 278:8.097990186145315 281:28.87694978575512 311:6.391277950516657 321:41.434318146016835 334:15.927381089485616 359:6.608198740579614 364:4.80380672867162 395:5.915371505636051 407:5.6223375861703175 427:17.730902197999395 451:19.04418550376063 455:28.36299727272465 476:6.712853024750437 505:19.672361406021555 553:8.72191842573917 647:7.174742828132868 666:7.624626096547351 712:17.610882294835925 757:16.003400047090118 804:7.3853481694183305 870:9.841014673001075 1150:8.199972406277247 1216:20.909069286788647 1278:16.201150446967304 1279:7.720036462222112 1363:33.34719187432084 1595:9.005049402538619 1632:21.595164204174466 1650:7.218875667248136 1665:21.759515668491446 1929:10.623519043962549 # alcali
1:96.32942119011159 4:0.4719042521181702 6:0.764650283411258 7:4.851831646781991 8:0.24174669622554196 14:0.5733805663699116 16:4.1891387690415005 18:1.8501373557542415 20:3.064853761795817 21:57.413706358834084 23:29.58725176526375 27:1.6356705661808544 29:3.8256357362547937 35:7.631949728196921 39:0.7296620526458056 40:4.4550744411973 41:1.5547399370195993 42:0.4229772340280941 43:1.0542073811828903 51:12.485112078736636 55:0.5986754928732998 58:5.442011319298203 62:1.8549204132350519 63:4.993296445903564 66:14.302194546077834 67:1.0521104325795891 69:28.610134492271875 71:37.050142014250106 73:10.781954691896512 75:4.988008614313157 77:4.060142444796984 84:7.199933169339983 85:100.81136689900173 90:0.8077005912411872 95:4.166563628554653 96:4.787557889421844 98:0.572002610618449 104:1.845370996223927 107:6.252603729953817 109:29.732000311338705 114:9.321854453524715 116:2.241629002415894 119:87.11465067414456 121:80.68844132201887 123:1.1778462178197031 129:6.388088614381356 133:9.766098371843185 136:2.3332145565329188 140:17.334832095663554 141:2.126033814359122 142:1.5833725636200995 147:12.526812211907828 153:0.8965954705732684 156:16.917924868145192 165:17.1910943904866 169:22.931258982289645 172:5.5664221694351115 174:11.29332279065308 177:4.2422353323159205 186:2.692558762056103 193:3.4578562696331328 197:9.435607406673192 199:8.378222001372636 202:0.033114934497705445 204:2.4887356888102756 207:6.602937293715732 209:8.369633457546952 210:1.863159066653366 217:11.255108326120526 219:13.711595868354904 221:26.47409463925628 223:1.3696485008165562 227:2.4135192230897617 230:2.543540090227386 236:274.7261159200459 237:4.852596022938879 242:2.6592557603626923 243:3.398025799165608 248:3.8461551134465526 250:20.955579314005643 257:11.861801658898052 266:25.280978860414713 273:6.979834680849594 278:9.711703821799265 279:14.543472725520147 282:5.60983998602768 285:1.6667958347380871 290:1.7713041007553043 295:23.1618197689594 303:1.6403208846008204 304:14.617567412933326 305:82.57400859259145 311:1.9915050076932705 319:3.5718663499579115 321:35.59857020669555 323:1.8251305959032296 327:106.42266067009193 332:4.686255214803804 334:25.630069194915517 346:8.193825128338121 355:10.293911096363301 371:24.216911125972597 384:10.593933595002985 389:7.284742821335353 390:4.187715934738402 395:16.303030436556142 399:8.968052668511671 415:27.469353939565206 418:6.735421721605896 427:2.923480111127285 428:16.333282126828493 434:7.101818989377282 438:7.434839746236709 442:25.196397494543113 443:6.093949759015388 449:3.2069627264952554 451:3.5297178932029114 457:2.11693797292809 462:1.5262148216993456 469:2.1579003952848197 476:41.70489813316773 487:8.324168357807345 494:3.036786065004678 503:3.23178827609073 505:73.45150420839305 507:2.7663475004369706 510:2.843677469281779 513:45.59176699133268 514:5.208721386057386 541:38.711721714754525 557:10.53711760672969 571:8.717441487459052 577:8.326993276884565 579:2.016647710428331 582:2.831840182647379 615:9.803377565780087 616:5.5515555944906465 617:49.39869153012115 620:2.9138060169111126 625:129.0409683099767 638:2.3895739224301287 647:21.227381309118723 652:4.033700500815202 663:3.6808302291279538 677:11.683040000583473 681:6.053179072065423 689:2.9151845432265944 692:2.139366535775466 699:2.5611380840530455 707:2.4824133684793006 722:12.01549691500778 749:4.855704338309382 753:3.60882226306579 762:22.10997504514072 766:9.336120292835751 789:5.149910098058933 796:12.717224814858255 807:12.663923202833836 814:2.0128094220703927 816:7.242794867747913 837:5.037521482516126 854:13.295750429908594 870:5.203749874905053 890:3.5800114688012705 901:4.272935491852252 915:5.569529887796822 925:20.257556263776287 943:9.02576382510235 980:16.892944739409625 1002:3.874870451277893 1003:3.629695861713389 1043:2.9514383646611866 1061:8.276478885024643 1062:3.5237791391726074 1063:4.555394210584897 1071:30.975638209278447 1075:42.563613107924766 1082:3.4109374617423556 1089:18.177463938086838 1110:12.921660147064626 1111:4.210828466936118 1129:2.32560278339767 1177:187.81030278868792 1178:9.445634626987726 1183:4.309399940699856 1247:12.208991905858774 1264:12.827397443071959 1268:4.413599836209561 1278:26.300163156671992 1309:3.9638986587141876 1315:4.927184955822894 1333:19.482440723605755 1354:4.701382654735697 1409:30.186994900064647 1485:79.71446332044687 1500:3.9920095676977025 1534:3.4521582346141932 1548:15.117946701090995 1561:4.927184955822894 1581:21.579658567680212 1587:3.5041286081113503 1612:6.65742473953702 1635:62.67451180132242 1665:4.822989722599523 1733:3.0249526473454478 1764:15.63587434926637 1821:15.117946701090995 1836:6.318467052094859 1838:6.363413260705855 1884:6.300776554756307 1909:4.914370611785107 1950:6.711058081540601 1960:4.251996702465976 1976:12.618912356034421 1993:5.643169043735759 # alcaloïde
3:4.832178676992906 17:32.6996216538036 27:7.4704129144857445 37:9.731747206842966 41:17.693649615446905 47:7.2805743180093065 49:7.923160466126281 79:9.955292770126647 109:15.899594309504428 134:12.036226327997984 138:18.335882816028622 175:22.840556106047064 187:50.43805716419978 207:18.928688628783394 459:20.95131283761337 600:9.620218655706575 619:11.000170654326153 636:8.788170000303491 703:23.16822824892635 741:23.80768707341198 915:42.44307766634625 923:10.925047620616787 1037:22.850555191580398 1048:47.98150299950543 1132:13.454031961091198 1331:11.744128154043612 1651:45.976301547360734 # alcalose
1:1.8649656027571866 3:1.7069107337285256 6:9.483136912496585 8:2.139884678396972 9:17.3992274194947 14:2.718882714808269 21:7.963905709462594 23:5.084819457155272 35:3.0571479489409135 40:3.4748000362400786 42:7.516342004404329 57:23.031432227178904 69:8.673162344902602 77:9.171033965669887 80:33.929315638182096 121:3.8762358421873992 123:9.782823688423523 124:9.887122713765432 138:47.55248939649329 147:48.84436485565053 153:3.1851222772794414 156:11.153900079324883 165:2.135720247560723 171:3.5697724693488606 178:4.425908825902347 196:3.418272390002078 197:3.6745093515194536 206:11.392727055146297 210:11.484447086189729 223:26.12727082307784 228:37.264331834779156 236:17.71529389232406 276:5.009900817725766 290:4.274906769881045 303:4.1209271521944855 305:35.86681228764508 315:4.334439424655258 320:12.944404541032284 321:3.1212750514000005 347:4.209274065620169 350:5.421472849419788 364:8.63260619737834 395:10.838713968286312 402:23.145591364250617 415:5.044852193551808 442:11.918508271286756 443:4.345333410240429 457:4.67158942380442 466:37.835121286635214 471:5.718486430724461 511:4.823962255029235 541:11.570082397102372 557:16.035089947600625 577:13.761748442673657 578:4.854552551958395 588:5.016615022370768 589:5.078147859773239 614:32.35848232773969 617:5.927485158760103 622:5.1610302158933505 647:22.4813347713038 699:5.165878273186747 708:5.472145183096661 726:47.03418682960973 732:7.411953915618034 774:6.851935857808643 784:28.99765587401682 816:12.629392187187653 926:11.936787331655287 937:7.27334400512981 950:15.791532424193264 1087:7.113652649611593 1092:4.819921190345685 1200:14.624813661060955 1278:4.812870334030009 1365:8.399158056202076 1578:70.63000224757381 1587:58.96092205267757 1590:7.763834705424164 1642:8.141308851897046 1691:28.293438155489294 1733:14.10174626014167 1877:7.777811128833712 1946:7.339553753766308 # alcane
2:5.958167459054291 39:52.184948926755965 41:7.789252725843003 122:8.902748977572145 135:7.305385082492153 193:68.82228244566062 283:26.03546483871164 575:28.385519032523984 599:64.59264590366186 692:20.000328802770035 # alcaptonurie
1:13.149039740344607 3:1.8844981514409862 6:1.4314916603163923 8:7.199385078943831 9:25.066567282607117 21:8.378827469125461 23:16.226562015364905 35:3.255727583270661 40:17.488853649167282 42:2.6675951376113587 58:11.132401665658081 69:3.220551003582438 78:3.883564112051119 81:11.545390804638059 83:3.551335565180977 84:3.10532487541924 85:3.766066272812035 87:3.7716579698423613 99:4.810672105749897 104:4.568536601711259 109:16.54144800982389 128:3.897172877400916 132:13.200528114080099 147:41.274049096456466 150:11.255528052666186 153:16.569725223582154 167:4.352396443490322 174:4.512456586780696 176:4.81428008704311 186:33.26995651531798 196:52.650878772460004 197:3.8781495807624826 219:3.6209646387193395 225:7.03115757434521 228:58.69805892186692 247:13.515816318443191 265:4.959746571636221 290:19.99165553414639 303:4.327259667172523 321:32.484215347755544 354:6.0774936721530075 364:3.201035002703888 369:5.792432927883547 371:20.379268302289933 395:11.26516590765645 436:5.241388403019439 449:6.07573873839175 466:38.94964467505592 723:5.822950849034323 726:60.09440749240197 787:24.193281894101005 816:5.1528201035863885 860:8.39621871741798 916:7.413170298081646 1002:6.781114439161438 1012:6.584454750848573 1028:8.407731413549005 1057:8.123245890758554 1062:25.889411731039445 1071:5.953408082245832 1139:6.863586838421156 1226:9.216390186767699 1297:26.336512154574276 1322:6.980198549744915 1347:7.484150746336854 1369:9.880271546502598 1458:8.706270958275992 1485:7.416659044430243 1518:6.991408536469903 1578:8.311945974221567 1587:15.564977894790115 1676:8.356444044434648 1981:17.457723030353428 # alcène
35:14.598045718718458 43:6.216924640359056 57:5.863198641724424 58:6.854606720083057 81:7.063307114235098 84:5.6960521837549924 123:6.38548025736779 136:7.797082912201699 162:6.979714955951411 178:7.2944448008655 204:7.973524936587228 228:40.40159780930075 244:7.999899236756737 321:5.925093858480631 359:7.619179593067224 389:7.848935261972577 428:8.905678836366574 466:7.212710609014246 542:7.707681308474205 546:8.228699946972704 689:8.447758121258653 943:8.760398678566684 977:8.41174962233789 1002:9.47913021327892 1062:9.106302313413797 1270:10.04053663179736 1347:10.187742124274964 1734:20.544058772558635 1757:10.366507492458075 # alkylation
1:2.5606990412685575 14:5.982717747257177 199:8.924169799774031 228:56.27486309793861 247:8.556207605743094 265:8.128443655737891 321:6.419402360866846 347:7.568167731245788 364:6.291894979380746 415:8.430918578564484 503:9.293478316197493 530:8.99118452250033 589:19.892989986270987 599:20.354836268531933 726:9.549198106899446 787:9.041385723604773 1028:11.618479253684486 1062:9.607499761063073 1089:10.032271163930277 1241:9.765776928907634 1474:10.836916327066053 1488:9.618093178742578 # alcyne
35:6.547713752967049 51:5.484506542945634 177:6.872169315533698 276:8.594333109613112 707:111.29164959312749 1783:10.263792039175497 # alligator
6:2.951122498717585 7:3.9003934763424724 51:3.911620009804269 104:6.308191434800348 147:5.0191345986022 165:46.202497141106484 202:9.32498803676072 291:4.708479103781211 305:4.356601731097718 438:12.554526977596721 462:14.668706254774117 553:8.812439076644228 579:15.859889113266595 625:7.895942643510828 814:15.85084258950621 986:19.35478329534757 1046:9.822667239009549 1061:17.743417021424584 1163:12.006548711279839 1177:13.615814168878027 1210:8.469782497610106 1317:10.561778108400738 1623:31.02156453857337 1652:35.182659985586255 # allium
6:42.468150026164636 10:4.240928851971849 13:4.51645997103241 14:3.801235916474832 27:76.75202029213276 54:5.234526893080191 73:65.16378862230601 86:6.3976854408997355 120:14.649942354261547 138:5.4622449456819115 219:4.53126623674444 229:7.0515086542624275 250:4.877793865250612 764:10.765921180957754 903:81.78547624781812 942:8.293288206486354 1120:8.909507659557674 1149:11.965922860333313 1188:9.682114816103308 # allopurinol
1:21.914038732536937 3:0.8318138223297923 6:20.187331890737113 7:1.151115211573951 8:77.43461522618402 21:5.76143358540289 23:38.617122334843785 36:16.343599241796777 40:20.081677946436887 41:8.450263755849916 42:5.335483092777472 51:1.1597817981395209 52:9.967653301766555 55:1.743316930102306 56:2.7399923163289652 65:2.141041981692505 71:12.811350646677639 80:13.756157670468106 81:3.099173320313757 84:11.607491696050392 85:7.532670022564846 97:7.7960154763194245 102:9.352853622564337 109:2.1279144807713513 119:7.903679944642337 120:3.6586222066486482 121:14.6054670598372 129:16.512793095809542 131:9.339464442584593 138:3.217596197502603 143:11.000613527041521 147:2.078725808861251 150:2.9641226248853156 159:16.63852125698721 161:3.4421823469824484 165:14.38149571041711 166:8.067372657687665 169:2.012780538072598 171:2.4963633387925803 174:9.025710981350802 184:3.0977878991228076 196:2.3538422011842695 197:13.984705944685613 210:3.2712253380647716 223:7.998450073477158 228:3.132065045284429 236:45.04950693457697 237:7.785098491969721 242:4.1373567233944435 250:21.246982732353278 253:4.166473651051544 254:3.3123906630650963 257:3.3830098861138067 260:4.8742255146174855 263:3.461794642559633 271:17.951079639441616 289:22.34020501802397 307:17.659078149590794 330:5.046873041374454 337:3.863003619667015 339:3.0016001860611508 343:3.1054219454369854 345:4.346072776668139 350:11.266942762596841 354:4.717910123734125 361:5.443316123855197 364:1.9676744560899073 370:9.735751127387276 376:7.117164288597006 377:9.9617266192342 389:10.350276516505152 394:10.328451936718126 395:30.4022813594541 415:3.9143938392973356 416:4.37732636694146 418:3.559697390519725 433:3.673083344186408 434:3.7442008981887485 436:44.65921721427702 443:9.106388759686281 460:10.793299532181154 471:4.573731649863703 476:3.718187217361012 480:6.035778537324368 482:21.93790700356576 492:3.5770222692896723 526:4.144907400476365 536:4.027729974215095 546:4.198662456234533 547:114.89236890096309 561:5.762600827752618 590:5.306445965691498 594:13.207914797963905 624:4.704174182079187 647:18.939432120056555 650:5.393293534254577 687:3.6615049234274335 705:4.18959184563364 748:6.2744041674816495 759:6.944323547602955 774:14.134719861107252 784:9.386539589882027 786:129.0972135166423 790:22.432666582126 806:20.819040232487918 859:14.592944178023412 879:14.508466945228943 925:15.059737680960277 954:4.820650483090255 958:5.413144834622554 977:4.374462970394302 1012:5.216647419380476 1021:3.8825103207375222 1045:5.32302439365679 1088:12.65878128142125 1104:11.981648139349971 1278:72.49174549199795 1398:4.731748381425289 1407:7.011638067749332 1436:6.629307263728221 1484:5.47140008549654 1512:6.8370439962725635 1524:15.888350164268749 1596:5.8831423511986936 1640:5.895944576037243 1642:6.972090079499651 1665:6.382887538494164 1668:15.02292098609707 1693:7.415901793175707 1747:5.413144834622554 1755:6.33795479995333 1836:7.898463439366359 1849:5.492088308983633 1851:7.531474233551008 1867:4.7703433524448675 1890:5.515634455254542 1902:6.933326481744391 1934:23.907108299140784 1948:10.686552295102704 # alliage
21:7.622731657758919 23:6.077006948804361 65:8.174977142679777 119:8.770668745413166 213:8.197906757758044 311:9.589643023210257 614:10.387800192212595 921:10.457228536218695 1523:12.525187093634806 # aloès
1:18.734046267927123 9:8.632687797508584 12:31.484708712971813 13:20.763102924635778 17:15.719481086890854 21:10.631123875331095 23:13.858446162480163 28:12.455372190706306 29:4.418317617229626 31:11.959769001377094 33:15.67147936354425 38:15.503361509781639 39:11.206384161257564 42:10.170224204424281 46:21.21510605591405 60:15.770520333302075 67:12.14753112154271 71:11.940479009499809 73:33.17924293416218 77:11.866968471919561 85:12.50809109102314 108:17.532411181328413 110:38.983993715223114 121:5.1900327472609975 122:15.681033032347283 132:36.829023290613456 140:4.325358879001047 165:42.00030884106119 173:38.746080955907345 210:5.708349938551477 256:17.248648299136562 259:15.917557842284866 269:5.526085645233866 276:36.81982205587546 315:14.117494626923525 498:94.50627754654661 573:8.629346616759316 648:19.24474044948479 667:8.68452810736964 669:16.970588131319648 715:8.482551701410495 744:21.350378511948986 750:21.71600655792411 812:9.153753921064215 994:9.047914912190326 1089:18.779082674667578 1110:21.222684363749483 1177:4.78579488934294 1324:26.733304551045876 1331:22.204218177611985 1337:8.807652523342306 1338:22.118584900325228 1355:10.557612378904413 1953:9.476381520281354 # calvitie
68:8.083741128278808 166:8.856662874864194 202:6.317958105390602 438:19.175894274586575 931:9.180720291099522 1395:11.453686356409813 1791:11.255976689437423 # alouatta
2:7.2151678042533405 9:6.598813474520842 21:7.622731657758919 57:8.037409189682599 161:9.62032994630248 173:10.568328374580062 208:9.57803393794722 303:9.164026559899156 321:8.10013366187856 536:10.242085574986666 590:11.568862754192562 624:10.948019118589567 636:10.480919912612078 652:11.843404466767915 740:12.666839943090112 1012:11.476657791764849 1168:13.085236890797857 1268:45.01325473617678 # maltase
1:3.204471938273673 7:8.371405765932959 9:7.706939570979302 14:62.19419571944931 19:13.733615015384585 24:9.460831894065434 25:32.00049747126086 40:11.365765139061201 41:12.502077251759163 42:3.2788610971196768 55:9.840367579571641 57:10.495708676511883 86:15.02460448541899 125:12.836751115683025 129:5.359521808563071 133:4.634267072360705 137:18.214931188040133 153:45.920320398076974 154:17.81848411147776 158:17.897872779180858 184:12.879761603926577 219:11.248787203013485 242:35.896063116779 265:14.010680023981458 285:12.778198549058578 292:49.19450457548991 305:3.3086725797371943 311:13.555711654666188 343:12.89620152487711 348:18.459749669211217 360:16.468459201147652 395:4.919599105155177 431:17.629198006750453 438:35.25407604396145 539:17.903222301388578 542:14.167309241500972 624:38.25754998137849 649:15.745366951182008 676:15.991746210924571 688:16.01492685413678 692:13.90058503787475 707:14.683455237529179 741:42.92273243979377 772:18.214931188040133 797:44.572309483762496 827:17.06663593457104 854:14.482692854968926 856:16.243973121708724 857:20.530081409591983 876:7.22673070269266 903:17.443771915654313 931:12.746367763036368 979:16.901117237175114 1010:43.394942519312806 1061:15.490162507417072 1107:20.427743647271196 1129:14.328308803703832 1141:14.345647811269847 1151:18.99287845085941 1187:45.6435640380277 1195:17.844770783036154 1224:21.293295654500056 1269:17.781973128675133 1311:75.75149843801006 1320:22.801206436863175 1412:23.226220540972538 1428:17.839499488073923 1453:21.902571496365116 1573:16.40929461981537 1707:19.78534937644034 1850:8.43185995885916 1857:19.73409603592072 1951:28.306275422329115 # alphavirus
2:4.250353044240342 3:3.5582648923055147 42:4.416896703053411 57:5.048225758508346 60:7.197846659774638 85:5.574602047600089 96:5.6691429411829315 97:5.711138483224479 106:7.5610961832617765 109:5.167677680719187 165:18.816278258841713 187:8.182003020352528 202:42.7435209603079 242:7.335446479563782 339:6.133767495338102 383:7.9101095013794165 398:8.262008920487037 438:63.95516607202945 494:18.35921136223 505:8.594052556815154 1177:5.492589685398936 1178:86.5382462434965 1386:51.71285768577245 1734:7.981449626736068 1743:11.583652490877107 # alternaria
1:1.1770474196064507 2:1.867778041028327 6:0.8844850166072027 7:1.6447480798175598 8:5.801127003234869 9:1.3696835188187007 14:2.246918974640718 20:6.9928417226237345 21:19.268700306516344 23:4.147423370463392 28:22.894860274555285 29:7.87276356800907 31:2.8142771947823557 34:11.853093518978914 36:6.7456931165854135 42:2.0133554765123516 51:5.713890856517323 55:7.097648269269603 62:3.862090310287328 68:2.6217727441382954 71:2.805427941209862 83:2.8592623416338525 88:8.78696829104158 94:3.364747636230046 96:3.1559602603233183 109:2.6899036005812267 114:3.1383843603247437 127:2.893503410059709 129:3.9874428160388957 140:2.5604180492294395 148:30.37812692790334 149:14.763611663705044 150:9.779115311058815 153:2.6985306614886424 159:75.98097806718323 166:3.327547445667905 172:9.79137943413977 177:8.341814369584378 180:4.014452772132454 182:12.936477730271664 184:3.6938348738177917 194:4.190297862699642 196:8.462590731534444 197:3.176349599662391 217:3.783418784273812 220:3.585075330443663 226:3.7515814280656166 231:6.375862957800966 237:3.1900808540677543 252:4.986376664126328 256:13.426382386707203 259:60.22842377002546 265:37.17720284298843 276:4.492441581622184 290:3.766318229004883 303:9.899387525914543 307:4.359143116254835 322:4.264933545032499 343:10.079245095612489 354:13.42991156844344 355:24.528703025269103 361:6.072519675067692 370:4.14493439934083 382:5.067452165526002 386:13.426382386707203 395:3.56121287407937 400:15.073448398803496 415:11.774025469248427 426:6.583647597465927 436:29.068805703445346 448:4.807634773677586 453:14.069186722660591 470:13.40878427903152 472:5.860098855196632 491:3.880143800843317 494:5.158493974454894 496:5.7383522600447945 526:12.251283170248726 530:5.070467307502424 556:13.440518339149586 588:4.499089826456645 589:59.28055217928693 594:5.86238553676009 614:4.782887003891447 622:4.642141791198805 631:6.600332952508308 653:4.736879964654265 673:19.441423565807536 680:7.591903957165566 685:6.077630539050269 695:6.317053296891813 696:8.398639179539177 697:4.541762010545167 710:12.674924583389855 723:12.917862263133108 740:7.017282376490928 788:6.129498047262626 793:23.90555759911291 798:22.21261265706881 805:19.088321573168173 816:4.4261815882672515 820:5.068959131596176 824:6.8617779613246235 851:14.3004794557046 855:15.24925748665791 856:5.321875099268962 870:7.406247970401014 891:3.975752664746132 960:9.66909704880878 977:4.993604189030764 1024:5.977903052118646 1086:13.640273313353198 1087:6.583647597465927 1096:8.23017085228272 1097:9.62199166844037 1117:5.188774021242965 1151:6.675497674529864 1182:7.150364935689958 1183:6.489599038518972 1206:5.030165303481474 1224:7.815539813589507 1227:5.997439766914173 1230:5.247513352536322 1245:8.78587826386297 1297:56.6476737166715 1300:15.415669206121274 1349:7.7064352535422405 1372:6.550700383719954 1384:5.9657925413387 1400:8.357206195010324 1462:5.946572877402532 1486:6.166652872605339 1518:15.266149751423036 1542:12.217559600109515 1545:5.725526861235349 1576:17.24745910970869 1599:7.53704584015333 1600:5.675067783725899 1734:5.384964753182032 1832:40.14541446144047 1841:11.927150707906994 1896:8.26117241018622 1916:7.821782082204533 1926:6.672017380641764 1945:37.321199292618985 1991:23.0385922470954 # alternance
1:26.62278328896872 3:0.20427614496411411 4:11.80228501706191 6:22.4808082013511 7:0.4119534151235153 8:36.34418595165544 9:32.85844291621943 14:3.778069873676719 20:0.8295963415883095 23:68.3987369024177 36:11.930987342021549 40:1.4348616641716134 42:0.6639979792273836 43:9.79066571229869 47:17.4044554368449 51:2.6477097257139035 52:2.5801717124288177 57:1.1012121986952852 68:1.134901296046574 71:9.491338880840184 72:1.9749376628088686 77:1.2585298243971854 81:12.202767999395784 90:1.1003246617029072 97:5.622075687481782 98:0.8365156704456292 105:2.95691899702128 109:46.43031655293705 114:1.5701369411483097 116:2.614928810598891 119:1.6653380041271086 125:2.043510161956613 129:2.32930295983399 140:1.0850610029827137 142:1.9310087102805973 146:2.800078859723115 167:12.032830563267668 169:1.0920776223696194 171:1.5144023895748975 174:6.802898986331981 177:1.3394755995956056 179:2.570252126564252 186:3.0778136301935484 196:9.85933803834434 197:10.624192225362846 200:2.3071727707883944 201:1.8548343150484492 202:0.14111914001112508 204:2.8690159598924834 206:6.864259559845901 208:2.346310496882688 210:12.73759299404934 219:9.862104241006826 220:11.86809119488226 221:7.860473111403703 226:2.1142103847998874 228:18.630878885122755 236:67.86448669507782 242:3.0437410607755524 250:1.6720711915971511 253:3.071677960399711 255:3.530310726762093 265:2.5586092730022916 281:3.2255062285642664 285:2.018415688545483 304:3.187023233154271 311:7.238612514101528 313:10.062064347645071 315:2.180860815004913 316:8.225246143667245 321:19.755970658427724 323:6.865769890422702 334:7.533153122126818 343:12.222225068541917 347:12.222225068541917 357:2.9997611682980554 364:8.621248218960275 367:4.172869631317825 371:6.987221598989482 382:9.319538051211463 393:2.319342327157924 396:14.001267261008044 402:9.170008793283161 403:2.836835110067982 414:4.238464700128026 415:29.573728231681205 431:4.243241945872537 434:2.66854116032908 442:7.36532286625175 443:2.190634947802747 445:4.046258971907072 447:4.120708712162078 453:10.49076152503529 457:20.38516169478179 460:2.9614973567921803 467:3.3976704021259505 468:2.880976582129309 469:2.528562059448396 471:3.464261874377877 480:4.893620966351947 487:3.256661294810337 493:12.195328286720523 494:3.4291322700679245 497:8.952420883177368 507:3.1532514667206346 510:3.2322305632014934 511:2.6260657910063268 514:13.991113745507068 518:4.3979078283458275 526:3.0509839047179543 532:12.026598189986519 534:5.260655458869493 536:2.9387317322557207 541:7.032895905226717 547:7.810700087572077 552:4.182096451364244 557:4.336474101763808 559:7.960084796221946 561:103.62801855539364 573:4.962927379054691 579:7.294553873083268 581:4.863251449408856 597:12.825287706445852 614:3.071677960399711 617:3.663497968156189 633:6.2041446396909965 649:3.35225390702327 676:3.467350633586363 687:2.590154321699691 688:3.478204907390959 692:2.509423635769926 705:3.093872648844096 708:3.230883561073075 726:3.868719581940265 728:4.136425218641299 781:33.34323095263433 787:16.512359357741094 816:8.047726300810943 837:5.451914872002583 848:16.389993924963594 854:14.531867313876289 883:4.272171799258365 888:3.7286941002194802 900:4.22657620528458 920:5.002167504549486 926:2.4236549526993003 936:5.187657963735829 938:4.328937957341409 956:86.12964857486408 977:16.132631806406703 980:3.913968947635394 1003:4.031305626237695 1018:4.535711649222282 1021:2.800078859723115 1037:4.240851755007624 1071:9.61847895432802 1086:3.703740559971811 1088:3.8436432152256503 1104:9.690504046603746 1127:4.797481402750351 1137:14.887360368694 1139:28.345615536079556 1141:2.709235031687832 1148:5.24009403910523 1154:4.5245226173395805 1166:4.642556418098409 1167:6.747430519251641 1177:1.443267907155475 1216:30.26302888788908 1237:6.2451887669421335 1238:4.781395046323635 1269:4.316446395234144 1296:31.012561272369474 1297:27.12539121718941 1322:11.648373630111132 1354:5.113549089764764 1363:39.09757114400052 1454:5.3109337697567485 1480:6.337221878984551 1484:11.375682530424603 1518:28.858605829852387 1520:5.540852099240713 1587:95.29786541539156 1590:5.447347115715537 1613:4.962927379054691 1632:74.52879752165448 1650:3.1063315264093894 1665:5.236008441604566 1670:4.4886204733470345 1691:30.593625805057883 1695:6.487938482241251 1733:3.41707895771379 1747:4.281918113156984 1752:5.323714663431528 1754:13.803045376658586 1849:4.359270756426533 1890:19.60636231790409 1895:35.406379985328606 1906:6.783580496095005 1930:4.7184047412814865 1933:14.35203158702871 1948:8.41895821353653 1952:20.10638524454415 1962:6.886592662264559 1981:20.937052443086724 1988:19.13158441744692 2001:5.10591497393209# aluminium
4:4.1395498885209765 7:16.17845257719076 8:3.3447115756972807 10:1.4599716886420535 16:5.634169319321059 18:7.665096971544179 27:7.170684316320466 29:5.247574765482461 39:1.3021977067400194 42:12.923115727408682 49:8.030217677683952 56:6.604246734196354 60:9.190246844477848 62:2.559957202951284 71:10.595909633459991 76:4.796139178859363 78:6.316108038362639 85:6.087913906839232 97:17.957517191171913 104:7.654219750849633 109:35.356248158793655 115:5.850460314298681 124:17.59346039988594 140:5.075285352557224 142:7.048427738740289 146:3.1595714313674974 147:1.4463493151881264 164:6.509173091371914 165:27.498669932382413 166:18.508574352883453 167:2.3518305926536933 169:5.092600785455173 177:10.791636250074156 196:1.700259422954124 202:107.38458413450184 225:30.599792687499505 226:7.45512076491269 236:18.199150277154082 242:9.457945687467394 250:6.463716509420623 257:2.6762543210550946 261:9.374840348086272 285:7.243109823435202 290:7.4845761114419656 305:4.037636770646043 311:7.985677701244333 314:12.912263709771558 326:12.338973167993865 334:21.972305892459172 358:14.172055901190056 365:11.726890384330872 378:8.956162209172856 390:12.679791893330737 393:2.667602002597558 394:39.48825305826302 405:8.320882917517467 428:27.31265631242952 438:167.82936523480066 441:8.696514184802373 462:6.913958543782434 463:10.717582121670537 477:10.692736569285998 478:26.61676078326034 500:11.863815743008896 502:9.542951808523535 510:9.855317052039515 515:7.458055259112018 523:29.493533431161786 527:10.612228761201374 542:8.57428787426774 553:72.55119869650098 569:10.793109888845043 579:8.042304202427143 617:45.42630167198883 618:3.591132912692077 619:14.045991942896771 676:10.348058154434957 722:13.637948176518558 749:5.654687506432113 757:2.8812410733279243 768:12.982242253116093 781:5.96185090321582 789:14.65620965872828 846:10.277664939133409 911:4.425529621389108 922:9.699942815921517 931:7.212864059327922 953:13.683798543415117 1019:4.186049284872751 1061:33.72161309944735 1066:15.19401325838151 1082:11.060185704742672 1172:33.18318923035708 1178:216.90640428254036 1197:14.435853159882615 1260:9.372350815962886 1312:18.17159157193149 1347:13.4308307660957 1398:18.39353173853907 1409:23.36702298002693 1441:41.8766736719257 1447:12.963031781846453 1474:13.72242302585774 1500:12.274271694919948 1508:11.528041163240191 1512:14.90015418188645 1526:16.048891827466473 1549:35.8390446427636 1610:13.510891198452592 1774:37.92567848476571 1800:17.273385151743824 1901:28.76684699369178 1963:15.738530142283702 # amanita
1:3.890646338177146 2:9.701449314037541 3:2.8282958737882877 4:10.218202249397418 23:20.571283998627592 25:44.553030218692484 27:5.3708097913729125 38:15.368764470836028 56:31.61901701282778 73:32.89972361074833 85:12.374695664946756 109:4.400847990669813 118:7.250352255037785 124:12.46269185285945 132:25.587304808992624 133:21.771728598541316 157:6.444852383048916 160:16.1054081449634 165:9.280828384293605 174:13.922818739680181 199:38.66146133944723 200:5.738166507557786 289:18.241342908704887 303:5.376456525994215 319:17.89750543326856 330:17.794839271022994 402:38.60759774727086 405:14.734885083041247 409:8.051305853925104 441:15.125097028729977 503:7.173611375228197 525:15.991362982697229 594:82.42393412885423 609:19.010760797689723 694:82.51012372666229 707:15.515432434800704 728:7.707844841757327 838:20.648385730331565 901:31.599417218435818 931:13.573818053921551 965:23.602913406446678 996:20.744779375182276 1021:36.54888902697507 1053:17.099477144809853 1482:24.105502391880208 1485:19.822547336963694 1591:47.463762882619086 1618:41.25605504935746 1903:8.406155461995727 1914:24.044176404378696 1952:19.091893856767754 # amantadine
90:6.176913148010377 138:7.508833513520467 188:8.02829417609287 202:4.487408672736482 271:8.17434974498397 291:5.926637564221251 305:129.6192582097723 363:18.985789687454915 438:36.54343866722507 449:21.11866352676688 555:20.264674631162695 579:30.373007806435254 617:9.15032246553955 709:9.848054016331742 966:7.469975615082158 1061:20.32559060149946 1176:10.32383957489997 1177:6.627938953648772 # amaryllidaceae
2:5.544127606620271 3:4.832178676992906 4:14.540039949017794 5:6.3878611995745604 8:23.114672346350524 13:16.391654916540023 15:8.051825819052196 33:8.47697691854204 60:8.526582388452834 62:7.737258899323742 110:8.93468085918772 117:9.711605493828152 129:7.868858294651526 193:9.536924379723454 251:136.19298106216274 509:9.85708013701845 686:10.583362605263643 743:52.21082190124338 751:27.5054979318687 770:8.675386765435988 1043:8.988088748921298 1077:11.4463587387238 1089:10.032271163930277 1296:10.733824341197888 1574:78.38533487218106 # amaurose
165:40.30708589148756 542:9.496548711287224 1605:21.21920311882973 1840:10.364909239090286 # amazona
6:2.575787074765417 21:11.057152697271995 23:2.7026773544670966 36:4.049255609203846 71:4.795108396518401 72:5.632561516514877 104:5.8973681290387425 123:12.920257187382758 129:6.038780635591707 169:71.38760635900611 200:6.013763932171111 202:15.21436926460311 241:6.4259051709713475 308:6.18109331073282 322:6.325645391881633 418:6.223622231843157 438:11.715146856399269 477:7.457494066878014 486:18.33152199467968 553:8.396292706516522 611:9.846393768900406 629:8.063798276731598 692:6.240899377824683 697:6.610505074168283 770:6.837941215801754 803:21.4608745621297 806:17.791793775910346 811:5.971380758606872 931:5.66730054896254 966:5.822995187877105 998:18.49837505831793 1012:7.938138665431805 1061:7.032152674216114 1113:9.001487319943104 1517:10.259490132481499 1572:8.23503617822534 1628:8.92058464223156 1840:7.2333056473491775 1849:8.21908155124214 1890:8.243062073447831 1953:22.229668618678836 # ambre
10:6.6362352165978225 109:6.675998646428019 115:6.959617487032126 164:7.3159864374961305 291:6.302300975312992 372:6.556630234093227 407:7.321389351838735 427:9.156929538683821 438:6.474312277599367 715:10.742354620858794 1017:12.186960138283416 1066:11.778414615451831 1334:9.815730307663134 1640:24.346534116952274 # ambroisie
1:37.454121977868425 3:2.8282958737882877 6:2.328921875808156 14:3.9210984107723394 21:18.227652193272352 40:4.711031516457336 65:4.415577338872298 75:12.789837195865971 78:4.923023507785133 97:4.937527959814042 124:4.845733724619636 127:4.618175276415224 128:4.9369680123578155 140:11.27006917558089 141:5.949365286426853 157:6.444852383048916 173:6.758639967535229 215:5.189481900106947 261:6.507504021060657 344:14.773973961131565 345:16.34681729677232 388:7.59806281459797 393:14.300863183052417 395:5.320731977210942 407:5.029934972273652 408:17.295574759545296 429:15.994040374227168 436:6.304557247951794 440:30.505524163872217 442:5.859890416772695 452:5.89759500630111 466:5.607690153652744 562:16.786257658293074 579:14.444474506219041 687:6.054258119881639 797:8.701981683956097 835:10.316998277195072 880:7.3893288198131355 909:7.910831328613784 918:7.508911850466048 945:7.615939599164913 1045:7.767544388749824 1059:9.144871244614992 1060:8.379528335002691 1090:7.045313310726392 1094:8.037355546701649 1099:76.2806039568944 1113:8.721533509349136 1160:18.293672675621618 1166:8.233015029448072 1182:8.97703236331927 1228:8.559379006740246 1375:20.665739207078094 1377:13.703116464800633 1671:9.087332763406309 1694:9.149742284717881 1698:21.736751738365992 1738:9.877934696812044 1880:21.02018311322979 # ambulance
1:23.30962798137696 3:5.064775025473348 4:2.183369109508315 6:13.210281209866613 10:2.7499725382611206 12:9.307586129430776 14:2.3399791235479026 18:3.9581215474835663 19:4.204676012126298 21:2.308069446268311 23:8.680992501614282 24:2.207538216634266 29:2.742678358142381 30:17.507912473299786 31:22.336810521065516 33:4.674879633167235 38:11.910845990856515 40:3.0788886610952035 41:17.26238947726126 43:8.621676322351819 46:67.61588651763884 47:3.5306099679642386 51:1.7412489365645394 52:4.361702869092442 53:4.863461215743726 57:91.32020720946294 64:11.032228060227954 66:3.1692311539201974 73:3.726300731957468 76:7.593823999222754 77:8.343364327462417 81:3.796215331473091 82:19.8385717446569 87:8.97865117283128 90:7.933802037018197 91:3.778475818644526 93:709.6818003798892 108:23.336971427265826 119:3.3470009662702727 122:4.679513320412761 125:3.7742446575822233 133:3.3860200087679453 135:3.162296589712955 136:4.500555279784996 140:2.6558330660909815 147:29.21370733029731 156:10.311309189591336 161:4.148251783754022 163:3.6141090239977807 168:78.17428505370775 173:21.743689895256413 180:4.116416256797604 187:5.686919067541148 195:5.182305813489686 199:12.961326134832934 200:10.829373804943913 202:1.2355798755535639 218:12.87917625338424 222:13.036172638406985 239:4.177126076039717 245:12.553579541817486 247:4.751648892810204 257:4.08764855498931 263:4.168327573941208 265:11.3897491669481 290:18.053608421403265 294:61.08917189410792 325:6.365676179124895 350:5.004353480277463 366:26.948377136019108 385:4.986493299253429 393:4.0784387180431345 400:15.28792433112059 418:19.30016542761502 420:51.988500321867 437:17.762792182718655 449:5.443863355926131 458:7.616681121806733 466:3.9387018819288264 467:5.229937783399618 483:8.188794980275624 509:24.678723171009437 523:15.007862223465775 537:27.793905007992006 540:16.947627371105682 554:32.86652960382445 571:5.2819974205176194 576:7.681815288892381 591:17.36144594890232 593:5.540331250560247 596:17.916582812867375 608:7.600729046955909 656:15.74331226324189 687:4.372471449616417 704:6.102894539418555 761:6.2377126710263795 790:6.028194269814403 831:5.91572825476599 873:33.037563982045405 882:6.256243152822821 915:7.885111566806707 918:5.80106069058481 967:7.627388168543351 975:18.96316786459275 992:6.834523326629359 1057:7.482548603344759 1100:7.482548603344759 1105:7.225815999733264 1106:9.994325517807685 1123:7.390012966571867 1136:27.10814586432512 1154:25.8133192881819 1168:7.5381841258646345 1194:9.073994851296543 1258:8.55637537343029 1274:8.415407521168559 1281:8.091326135620655 1392:6.579709271668249 1428:15.192336846251862 1497:18.88235132780156 1602:18.816237597518057 1713:14.064635211225522 1819:15.497683657154488 1840:5.254999940151041 1846:8.383649094554285 1856:7.010575094053305 1887:10.589250443566998 1994:8.024538900603211 # aménorrhée
1:5.516910492636049 2:0.016276571501367625 3:5.975924955885734 4:0.14679502078340234 5:1.0983628491919837 6:27.031785785472735 7:0.600576772005078 8:1.5951487515126626 9:2.488025098951568 10:0.06378995355000625 12:4.076082547999142 13:12.703982853778086 14:15.342131117825222 18:3.867118038442891 19:0.61350774362644 20:12.538075855866582 21:9.652200101582711E-4 23:77.37263908664995 24:2.1283621148000798 25:0.05878628961845055 27:8.206413266449514 28:0.0035114396986063254 29:0.145201790424897 30:11.167387710857675 31:6.733886015848879 34:1.1153337269834274 35:7.690163207148202 36:94.60836069770056 38:3.0879071380798058 39:4.960872687235344 40:10.309814816416173 42:4.404280351956998 43:2.9649189139913243 46:0.5253281394213186 47:45.92384738394867 49:0.5539328889744242 50:0.10401907541419007 51:95.04671008670705 52:5.091981338718347 54:21.93695995650383 55:0.3360270907303615 56:9.596969219649694 57:7.728764439758256 60:3.3763655699117088 62:0.04760819413468101 63:0.8092346112479301 65:0.044524593125458076 66:3.5224272588623013 67:0.363976912774035 68:33.41245070339 69:60.843560425531486 70:1.6818993483379535E-4 71:81.60574141161996 72:18.122532713659723 75:0.049216402915948955 76:216.46028920684742 77:11.630387875181974 78:6.168617626655575 80:0.011116321285311266 81:1.4972992696894416 84:1.5669105380958348 85:24.20810113619821 86:0.054274671205047295 87:1.7898573751306195 89:0.5365977976981465 90:90.14479775373023 91:3.352238552406353 94:79.97104415996391 95:12.058984300422075 96:0.6626730235414036 97:33.65676648586866 98:38.316010087930906 102:0.47968395680936915 103:1.9462877313300668 104:0.05035707959534366 105:0.04058373946192094 106:1.6357831994031393 107:24.90727482985343 109:0.17626662569472745 110:0.13519879154455477 111:0.7414369400439601 112:1.0680946888140614 114:0.6398690786857558 115:65.46150956207512 119:342.23921803116804 120:2.606922861825131 121:4.597920882975264 122:3.278897422812469 123:0.005118747372169839 124:14.220632609637518 125:0.2589640499325414 126:3.3576906189444133 127:2.933249796289288 128:0.7142445067096085 129:65.46969828755009 130:0.12562516060773707 131:17.053529776849658 132:5.8457533905574754 133:0.3221850796829001 135:10.862695755217894 137:7.572450803836232 139:1.3848093474513359E-5 140:65.81880179018394 141:0.002461474089463115 142:5.247869081006148 143:1.3663337495177699 144:0.10154741947240165 145:0.0245209079760269 146:0.014227447407940312 147:37.545218526191874 148:1.4471829686824371 149:0.6085655405172187 150:3.0165040320947583 151:0.47965954914035236 152:0.3001386904552396 153:8.473562400471364 154:11.447695261626702 156:19.062181334697346 157:0.03848410529334245 158:3.3970900133580093 161:2.1559514202668595 162:0.13107535905567 163:0.179927723541357 164:300.61551687412907 165:75.1602799542419 166:27.111527992423994 167:69.78961133762247 169:362.8531735233794 171:0.0068525106658648745 173:4.161849328725999 174:0.06552597560625259 176:2.248741525123411 177:33.191912422545066 178:0.035396013588096874 179:8.056190523944505 180:0.01765386558104749 182:0.16392734488729102 184:0.27301311636173997 188:7.262285358367455E-4 192:0.40435182858145713 196:7.338316864490695 197:0.689516738866125 200:34.33353647971816 201:0.207754609983774 202:996.6479506956771 204:1.1180855295014955 205:7.553404444078439 206:6.334178935772721 207:7.430915493479486 208:2.076609814461968 210:0.04530540328866993 211:15.284385586069142 213:84.38990127362186 217:0.06935270195000584 219:0.3910763222240434 220:30.017598186839834 223:0.0603791522487861 224:0.7665879283304586 226:0.0794356691989314 227:3.0781828134620772 228:0.08705518608682973 229:5.167532520027734 231:0.8489478173170288 232:29.033800281514438 236:0.34731220974655996 237:65.76843627643157 238:4.392876177195758 239:0.009943093194451516 241:60.56049166551047 244:1.148738368157976 252:1.6533187614891378 253:0.0674441000278998 254:0.035737458190983215 255:4.906495712572759 257:6.9714839933746235 258:1.390673313158762 260:0.3347194840176191 263:2.195777340272287 267:1.4839086426386163 269:0.09888604604262016 271:0.009784013196688576 273:8.237274897922271 276:0.013964296132616134 278:0.42750236042754286 281:0.11252822762143151 282:0.14494373399781654 285:97.97785036532423 289:15.402523343109712 291:102.75871263229679 293:6.986997831778245 294:1.281799620425948 295:4.885856273155308 299:0.33840073938424037 300:1.3738078550113288 301:0.2387319647221953 304:1.543365769002627 305:456.8234586106885 307:0.8782859768060393 310:0.5968072808472076 315:12.572156081520564 316:0.0168611316126904 321:0.07145887230045347 322:2.6028179287117226 333:1.0429281144549214 334:2.3977442744439768 337:2490.0029980220706 338:1233.610758438154 339:0.20821384453036215 343:18.974416437205253 344:2.4747147197297967 347:11.82345869263885 348:0.8734042200178059 350:0.09911261886392272 351:2.492355079022314 352:0.184150137493353 357:3.575111091511386 358:13.441553167290182 359:0.7368379840157192 360:5.325493720202781 364:12.401795376286755 365:0.5422340012874703 367:0.5668682152186182 370:2.354519711725755 371:9.607024160272353 372:80.4488846677778 373:0.01321521337082319 375:3.855883587104708 377:2.58442343132453 378:16.81011893338771 379:3.894976198668984 381:1.0628926388464524 382:0.1530615879674447 383:17.250300378644027 385:3.983676935245327 386:2.1522447157167814 393:6.9341821240637 395:0.18771409260448768 397:5.777842258977154 398:19.1928895686509 399:0.24598352250459937 401:0.26711597383572794 402:7.509166806008272 403:0.019269402310910393 407:19.07584857896008 408:2.2839739859690527 409:11.952012026364445 412:1.6893048255943723 415:0.018345666339723867 416:0.128924769130213 418:11.028723506913867 425:0.12656233442469453 427:1.7232451362739092 428:0.32385521678449863 430:1.7740088467340516 431:3.1803759521917723 433:1.0804233698737815E-4 434:72.02722961264294 438:179.6502181134476 441:78.35108636667924 443:6.3677807818889605 447:0.5355536931529106 448:0.07366295407626564 451:35.809692813138554 452:0.005862737091326427 455:0.06649204900259181 456:0.5781180855296216 459:0.15466032217896247 462:13.716507897168356 463:8.871738444570363 467:4.5661955866675905 468:1.1333237205716955 469:0.713486910861612 470:8.685789137248781 474:14.334025032007506 476:0.8438190781997547 477:2.1987086413829373 484:1.6909319724820995 486:5.897793684034181 487:46.11629534863929 488:0.2423386612505824 489:2.6471659882163 491:9.558884805154873 492:0.0016961927554060494 494:4.646506528788746 505:0.6011933582666814 507:10.734641069809696 510:11.103633704985434 511:15.577296788132974 515:299.22188202310303 519:1.7023229600308811 520:6.438471974114571 523:0.6175157518582426 524:1.9857890983939248 526:27.8571339787814 527:0.2571504682843555 532:3.886958189002794 539:0.6933969552663963 541:6.6762751163908 542:599.6707586908499 544:1.367128852451955 546:6.908600528569833 547:5.434297446924658E-4 553:17.30697782854151 554:0.25790747773952577 555:845.4549099761689 559:16.042664831502904 562:1.9211543601864924 568:3.0759603594685117 569:9.005470164317536 571:4.693183117210923 573:1.1040384282243578 578:24.268887014114114 579:10.40318991690098 588:0.014761748235677833 589:1.1084793115138785 592:6.749123479206697 593:5.334711312282232 594:6.432476856263441 596:5.707233603587732 600:2.6762014861401995 606:5.452037480406132 607:0.24818889685971515 609:3.623855875006473 611:1.8892615789457468 612:0.3984402842212885 614:1.3844912522433306 617:2.2462417383420625 618:4.128164067044369 622:0.036894962934245414 623:30.968638718822813 625:0.2854214614116504 626:2.3058421370074367 629:0.5895585409557734 633:2.1113835213225953 634:3.876561490331532 636:14.80765932785638 637:5.532001492498868 638:34.94984999608082 644:4.727758819037727 645:2.0315649226052046 646:2.300353915330154 647:18.573199486468155 648:0.8115701394417438 649:4.450727743692006 652:0.736147810491592 660:0.2694543198739894 663:0.5133528431604837 664:0.027185755274006983 665:6.659923046730799 666:1.97408693044179 668:0.36307834096214725 669:0.20404884892657157 673:65.51879883603337 675:1.2682552590543834 676:1.948589046579945 678:6.471441669035992 686:4.241575634565371 687:2.6130920932875497 693:3.21727805774394 694:49.50131631327581 695:0.8096471181401562 697:0.020378672560894248 699:6.345392479786044 700:1.7070145413805626 703:3.4320955863971934 704:0.6070848627503107 705:18.76696670687012 708:1.605045623126265 709:3.3199990858372312 710:1.6299775718605678 714:7.007398564228368 719:1.2929635954258165 720:3.1536632877633024 723:1.7939194791111304 727:5.596781059615836 728:0.5449256601262913 738:1.6426544156520335 741:0.91354223221188 747:0.4820914844124198 753:127.79723491593306 757:11.218789064647146 758:3.572289568586639 762:0.12845004622622538 770:3.7058254088659677 776:8.11916194146682 778:0.3534312013044681 782:2.2020763402993055 784:0.024232470798666014 785:4.790919788244858 788:46.2266501535072 790:0.562697897271419 798:0.20924261802746688 801:1.2058840504059363 804:0.12422771572310991 806:2.2302763987882575 810:0.7757612949449897 811:20.790708705546475 814:153.64313872730162 820:0.15359329041496436 823:0.15734914180291926 824:1.1943947714147747 827:14.625442522191072 832:1.7421684926495018 834:2.2302763987882575 842:0.2655651738843174 844:6.483385085650581 846:214.54150678879512 849:58.55194423815694 854:0.010782988233820854 858:0.2178749700141965 859:4.097765075136312 860:1.8160904223529757 861:1.5070724341149604 864:522.6474747742302 865:1.111939790588801 868:0.2961606087883293 878:0.6085655405172187 879:0.9398275741474121 880:34.924557597964494 882:3.423300405546458 883:6.8797209619950115 884:1.5158900468297576 885:2.477348903896516 886:1.3704635977284219 888:0.32118070885867817 890:61.624664135226006 891:13.497944301098334 892:0.2046931893304062 903:6.5601259306677235 912:3.353980525514892 917:1.4787762251563934 926:0.008382625045508518 931:9140.519460377714 938:11.428687497377457 939:12.028792817925552 940:1.8304140694018685 942:1.0017869606888388 946:5.265126451646967 949:12.035927117142478 951:0.6656242245426603 953:39.30543641615032 954:0.3089154496704326 957:0.11873689798855946 958:0.6342234614312393 959:0.49192009949100435 965:2.5912125348360493 966:6030.968142009551 968:25.101580137004 975:6.667755412226168 980:9.869531196310874 986:19.645487620109108 991:5.298332558885255 994:5.159553692332858 996:15.330564635469903 998:10.142774438400574 1005:0.7757612949449897 1012:0.5172139654918766 1017:2.1350231866041707 1020:5.9995198779885115 1021:1.0315217636397451 1023:6.218829602650936 1024:26.530029895778004 1033:0.38094834153201984 1035:0.15897707437884356 1036:10.019847502137003 1037:3.1763827263470117 1042:0.1096681633567437 1043:0.1530615879674447 1045:10.917897858775461 1047:0.6933969552663963 1051:0.21319693471347442 1058:0.898547626829304 1059:10.410593135700037 1060:4.109009110172375 1061:51.633189754122526 1070:17.935138770058064 1071:8.29068841620848 1073:6.142277448754371 1075:0.4617356431766119 1077:1.684994069576241 1080:2.1118134010090377 1082:0.3621047202614271 1085:1.0654162147238344 1088:0.3799382141016896 1089:3.3242225274065533 1091:10.054183597161298 1092:5.235154770679939 1094:0.7449824856739033 1095:19.69821266362003 1110:1.5310538311488775 1112:11.769568730334973 1113:4.700102752893244 1116:12.124105591991933 1121:1.2500741220219658 1124:2.117257476494904 1129:2.867505765808714 1133:0.4640936735782687 1141:0.9208829472121344 1150:0.4820914844124198 1154:0.7925333304281806 1156:2.782477666017119 1160:0.5599321929089551 1162:8.98798894613549 1163:3.4374130283075806 1165:0.7343925075858146 1173:859.2562317299487 1176:4.109009110172375 1177:165.9376488707087 1178:0.358230096584087 1195:7.0829951967626705 1198:52.49444475587367 1200:0.28951777321619315 1202:2.1268807840873114 1208:4.218416090938336 1212:32.20936685037815 1216:1.0017869606888388 1223:4.188974440600424 1227:6.787904817476909 1230:32.04860378465824 1232:7.368930464426794 1238:24.314559101595876 1239:4.502427973695248 1241:0.5082418527281057 1246:0.6867701208606813 1248:64.33420136172982 1253:1.4077829722120372 1258:7.555377343221461 1260:1.2926911891643538 1265:1.8644338606917477 1270:0.9994196456989591 1271:5.0419892846892225 1279:0.24818889685971515 1282:11.438184454033832 1284:19.751856404455722 1293:2.059565258984684 1299:9.410745315345833 1302:8.524868000379872 1304:0.964587490894396 1305:1.7740088467340516 1306:4.3497186836720365 1309:7.1457939538404185 1310:63.458522688057144 1313:7.236841131833 1316:1.229231468675763 1317:2.1409935963725326 1318:17.90829241769939 1320:13.997068341025974 1331:1.9299382203318531 1333:5.363409900138629 1334:322.8791618561945 1338:6.229909924910583 1339:10.591347315843983 1344:1.688263144394513 1347:4.424094429594306 1352:2.196099585432419 1362:12.892966878979335 1364:13.797159985604267 1372:4.097765075136312 1377:0.10047442884672818 1384:0.5881179338778929 1386:10.5772182980307 1390:0.5544353552493404 1391:3.2232464530984846 1396:3.6285929348306656 1398:5.132291885126381 1409:9.521679496991597 1413:5.697771227299899 1417:11.59394283962834 1421:2.5436537319936265 1422:7.965990274383579 1426:1.0113139683488277 1429:2.8409493427308323 1433:1.724310733969039 1434:1.8892615789457468 1437:7.697378090745051 1448:11.518600555257326 1451:8.755912336293957 1455:1.57768293968033 1456:1.3604877392838777 1462:0.5767015057682154 1468:4.058958579310043 1473:1.9402961699544499 1474:1.211674435829493 1481:2.020516785210704 1487:1.1252434751765985 1488:0.4286098782471901 1499:0.515924257416427 1500:3.4409202236547056 1508:62.35219072287096 1526:2.1530081980933016 1527:1.8448902714349842 1530:13.637071021258837 1532:1.0884145395491722 1534:384.0915950555391 1539:5.357291907943737 1542:43.38506362203791 1545:6.076067844246363 1546:1.2929635954258165 1551:0.9113850848576642 1554:1.859521729408258 1561:1.3940755359651882 1566:14.241427680422582 1567:2.806321734079913 1568:1.3407884743897516 1570:2.6738104484396334 1572:21.910700618018524 1576:10.170275580185548 1578:11.111512817917545 1580:5.0651512536433945 1590:15.727716912709571 1599:1.724310733969039 1600:0.42419337966391785 1603:1.1773860563440337 1605:0.400529137202454 1606:6.800906961721407 1609:8.845432330116294 1610:14.002628193171597 1623:59.26327843417621 1626:1.801916701377484 1628:1.160642089685923 1636:1.879276653003848 1642:1.7832472019319305 1649:39.93918050402751 1650:0.07672439050147355 1658:4.1373136404092055 1661:1.2410935243007304 1662:2.6908584376695397 1665:1.3118546933550554 1678:85.97998032926263 1684:7.303027352902991 1686:3.4944956922930843 1690:14.286398083644398 1691:1.060375337489922 1709:1.0429281144549214 1713:29.03320711427491 1718:1.4897930937962212 1722:8.906026446289284 1727:1.7421684926495018 1729:0.9420518198056609 1734:0.2813673430438945 1738:2.1530081980933016 1740:12.73635942969383 1744:1.211674435829493 1754:1.546404773422057 1756:13.092280820580736 1771:1.7557213342158469 1774:2.2020763402993055 1780:30.88320103576962 1785:0.7379069764713182 1786:4.468360802608784 1787:0.27815416787865116 1791:14.173390308689132 1795:8.119368294463364 1798:6.0993083252746265 1799:3.9842206808663065 1827:11.095811717523825 1831:3.5862555197093697 1836:7.7221722307281455 1837:5.48742418632806 1840:0.18355039343761592 1846:7.228804976914422 1847:7.826135899048096 1849:3.37544638232735 1850:1.3118546933550554 1857:9.637907962700893 1864:0.753915096710682 1867:0.2854214614116504 1869:0.875472912763359 1871:0.8900885704559425 1885:16.242987886651363 1889:1.538705680031649 1900:5.119873124117678 1901:10.49381982760037 1903:8.367580566793801 1908:1.7376814319278064 1909:1.3838981268173722 1919:28.84982092978877 1924:81.46603261632856 1930:0.9265920023418768 1934:0.8713402973172006 1940:10.477431468134526 1941:30.709015505875847 1945:0.9577703238164771 1946:4.545813887649935 1948:31.488176398225008 1951:5.181528688959582 1952:0.8058140596820521 1960:7.9492705671451995 1968:22.63166612976181 1973:5.443456586406567 1975:7.836156135699025 1984:5.983927214170684 1997:16.358374781421343 2001:1.211674435829493# amérique
1:7.682260198506838 3:2.7142070135999408 8:3.1856943214993 9:2.8120982154042915 23:2.342396738617513 29:11.207599382755582 35:4.155410774221823 37:17.785997285901804 42:9.788663720682122 79:18.232724632802647 83:19.994537760598597 84:3.9999317548954574 109:4.279387010409893 128:4.814152088933687 129:5.638837237216181 147:4.224229245551556 153:19.46521482652466 165:3.1812129216971194 176:5.7473414185882215 196:11.8154978362206 303:13.285842420385213 321:203.88634233387432 429:15.737609817159045 466:13.753854933415177 494:6.837621460500141 541:13.912008500949947 542:14.74237646019823 589:15.256863933459709 704:7.688098397129195 708:6.626042704551591 793:7.458820932347219 956:7.4832631606075095 1053:7.014195021669323 1088:17.36833702651977 1089:7.782120499902114 1277:19.346033424708892 1391:10.949798418001269 1485:19.564997627375714 1587:7.338897278948568 1678:8.137696835548068 1734:39.689310948334544 1840:6.8295987641173825 1960:8.12526766661502 1970:11.028376387902075 # amide
36:7.115653997329311 42:6.9891054957001035 142:8.692069986479734 176:9.267727718749862 228:66.01841222014052 364:7.571828078197997 977:10.20339731411966 1062:10.899875480076812 1071:10.434040583967283 1113:12.142417875368169 # amination
1:41.83604964224763 6:3.957280259164327 8:0.5596513557427301 9:2.4223259097374727 10:4.935224442646408 14:13.247840726703037 21:0.9558402200019013 23:52.932136110128006 24:0.8767670981574746 29:4.920924160382455 35:1.2509672111852976 40:10.620422575361182 42:17.387592668284604 43:10.381101559056738 51:6.475038033829479 52:8.11808968821441 55:8.461803617027453 58:6.6054236013895515 63:17.5297884079635 66:1.680248440325157 67:1.5308362471130168 71:1.44826813265035 78:1.7785601118655217 80:10.998214636745741 83:181.9744092791459 84:14.02888634011602 96:11.15855312755137 110:3.48853280875983 119:6.109598560700403 122:66.25259610912704 123:1.6698136494324824 133:1.8725108384338964 140:1.239394801626265 143:9.132907883284448 147:14.9123461994045 150:6.7219941263909595 153:298.4804697954973 159:2.552283311178676 162:6.83996937053678 165:20.744360517604207 166:1.9092838407316068 169:4.767863053251402 172:6.733741735666125 174:13.117525709408467 179:2.758683614130016 186:16.13596582323118 196:16.120562177304514 197:5.968065589993816 204:3.060963337671416 207:2.6175855775570867 208:2.5316324923774696 209:3.47451133495838 210:2.4066216686136603 211:8.123906665348663 216:13.34985292782189 219:1.5535569896658141 222:9.67767150125173 228:84.80118855069846 236:1.8426012932714584 247:8.892715391354013 250:45.9330469393838 263:2.587863503381231 265:21.533075936698108 268:10.932329436017787 275:11.473127996953732 278:4.132388385878658 295:10.104040170753725 303:18.982102209967564 305:0.8181982922076145 311:7.63657604514232 314:4.913178387416092 321:176.0484986468963 323:13.214776142260027 331:60.196041192248316 338:2.4434456447651156 343:2.2498275803337275 352:9.89734132703363 357:3.1930546499034858 370:2.661528917296228 371:13.40249343780792 382:3.5385200616590615 395:48.519817816697255 397:2.9714420715812415 414:47.941582898305725 424:3.9643517340983125 427:9.668792970094902 429:9.18184538087242 433:8.162928373573088 442:7.76414496715528 449:10.270351643476978 452:2.636028440132159 461:3.6430138806557473 469:8.007438139612054 477:3.8311503253323234 492:7.968200437486951 494:71.6466313432088 503:10.322766714423334 518:11.911519059858815 526:16.050056197884842 538:12.670004799428778 541:2.4449371268128655 554:3.7938965455578346 582:24.400619860798844 585:10.455257679469204 589:15.44060594722998 596:5.876567230382849 614:3.2656677198374178 652:4.642988307845731 659:5.791150062939756 666:25.52496920624873 685:4.518838926977634 704:136.29948133463603 708:9.495523490702308 715:5.0246852117919865 723:3.5589244030924165 726:45.614622571285565 728:11.374415500765734 740:5.441778854427059 741:30.598877282746695 749:5.474806283506458 762:3.4689343785760163 769:13.80925693846951 784:2.501160223167502 787:33.647127403972505 816:46.87487066723665 823:17.014728563995316 827:4.175406479415179 831:4.258109044419097 854:2.962131415313734 901:30.52331281451446 908:16.8113081725273 956:19.177419721623032 973:14.13595931822423 990:4.001614500580619 1004:5.262270236275804 1012:4.290946582831823 1028:14.907588622249508 1035:3.5545318761390337 1051:3.691359334137865 1053:10.25649648524484 1062:65.96801012609801 1075:4.1941601164586855 1082:26.895473974401973 1088:4.043517042280438 1094:20.455272907011377 1111:4.822618612195938 1115:26.83210863078223 1176:4.988920622366384 1177:5.600828513455479 1205:19.94556841799356 1228:5.164323487089177 1241:4.275548721080046 1277:4.9953727965576125 1278:8.194452676251393 1296:13.153675339826552 1322:4.675372458940345 1363:12.394231885126917 1485:21.824150101576762 1518:29.702815052448102 1520:5.747423497187405 1545:56.18983986393138 1553:5.349902062517233 1562:6.574639321488882 1579:16.8867224481221 1585:6.911850215939405 1587:10.895314640948305 1635:4.347024590078286 1670:49.50580061593499 1695:16.158631435712373 1734:10.361672637718213 1742:7.019963220616439 1831:20.547346082397596 1877:14.07957800095778 1931:24.208356161100102 1973:44.755179458818866 1977:16.774133424523956 1981:41.0893846095699 # amine
3:15.326773574953918 21:7.223675406668309 42:6.9891054957001035 45:24.43531311703759 48:8.683726724506382 75:8.384269241045699 122:22.714310484084415 303:8.762999737582064 311:9.188292571639234 313:24.498773878432072 334:21.858041151988424 411:11.602984221614491 758:11.477553130980779 1163:14.734380740850977 1416:13.22613194359611 1813:14.763464958615442 # amiodarone
4:36.436083138381434 7:13.889881143519652 23:12.15416588709896 34:20.326917865887584 57:16.07522970125899 68:6.6005903915303925 73:7.686357861076654 165:13.999129674554508 210:7.94600504800579 323:18.78162181342633 550:23.612538069930974 851:22.805898951826304 901:24.192320627321813 1946:24.915921913337197 # amitriptyline
156:85.46048287702011 165:13.58111851427871 305:5.746005044617261 434:45.36175245715962 1177:39.54320000961674 # ammi
1:25.44157090893357 3:12.131611993550626 4:1.4897576174792717 6:2.7199410314358783 7:1.08423188522717 8:4.491838448428801 12:7.690956354365163 23:20.45286594823628 24:5.384872363757332 27:2.931213344379657 29:2.0083603832478176 39:1.8435743962026654 40:7.180284503045339 42:21.54314324816315 43:2.2520315904904225 51:4.4087470988339446 72:2.919448528339116 80:7.432573105775164 81:47.67482185591082 82:3.643275432249387 83:2.210076646611461 84:23.86881160607057 85:7.357898232074922 87:7.369049671828369 88:2.421202351039901 90:1.9446877593182255 109:25.290509803608728 112:17.896316972023634 119:2.582069222409822 127:2.2426991891822934 135:2.405576112082704 143:4.064471045050971 147:47.57536152980309 153:2.057416268235986 159:3.3386173693137655 167:15.160745384083562 179:25.020789749851165 186:4.08479831405754 196:26.564214276075408 197:7.581444939692537 202:0.6613656813631829 206:3.1429441620741256 208:3.317013940126885 210:9.000515550287371 219:2.2743252012364397 220:2.907767464867288 223:2.626507984280119 228:47.92346117424445 244:3.892338219251471 247:10.575372028195838 250:44.40917385856029 266:5.06482843985419 271:3.755439247799935 293:5.3530586626812235 295:4.54464421805116 303:55.99378462748836 309:4.835985800721942 314:14.266858035534469 320:18.060998748186087 321:47.55867347604632 322:9.799417761198955 343:3.020847524992228 357:4.003609512935019 358:3.2786420933203084 364:62.75020772754031 367:22.1762977348895 395:22.166111994934866 413:6.533300904321234 415:3.8269889896056304 416:4.288797673823331 428:20.797881328503166 436:3.813763270500136 460:3.963753429599645 463:4.670473038518336 466:3.152658007662063 476:9.926306300861231 477:4.658197187585568 479:4.066999451670662 490:6.110540139020586 527:11.953105313892133 561:44.491072687855635 582:4.232486639508556 624:11.946129811107973 625:20.54737364869892 647:4.072066932265322 676:4.487991187125519 705:4.101484607873332 709:5.368307439557938 726:30.61694261714726 728:5.174438902139154 784:3.2851127717042496 787:28.59445000063676 804:19.291954476649998 831:5.093292794657435 846:4.453252993669527 870:16.127167361609533 891:3.2875456268818626 895:6.218796903825805 916:5.944907078282374 925:6.058606428054306 927:5.043222195913254 956:51.9778199835615 977:89.0007715922476 1002:13.381092030127549 1012:21.91604262836496 1035:4.375164914132823 1037:5.281037214164845 1053:4.620137080093757 1059:6.59025282796436 1062:4.957147071756044 1088:4.8748521951562696 1089:5.370860857358105 1112:13.669075480452713 1139:13.546048218608421 1176:45.319364878172124 1191:5.910710780173545 1241:5.11102570262977 1278:17.194681255827565 1294:5.478620748774772 1296:6.058606428054306 1322:13.779302502089214 1348:15.279963779613325 1363:14.111670466612418 1386:6.648922940506485 1391:8.509610865189465 1475:5.7576725872140155 1480:17.585388294060913 1483:16.923900382979664 1485:14.652494380223745 1518:54.74881384886024 1542:4.040626608064197 1545:5.009160736574192 1578:6.836347250063922 1583:7.105434324779163 1621:16.13734284637639 1635:5.1836745047378265 1661:6.19901509913605 1676:6.880561813383542 1698:16.556140877476878 1733:47.99883179853547 1825:6.673900640140086 1831:5.527929092138732 1842:6.191158716596342 1873:9.0844772282664 1934:5.687011004423395 1977:7.8610484090726835 1981:80.5137732907383 # ammoniac
1:19.627327851624308 4:1.343164157466873 6:2.433089690193544 7:8.239733094088407 8:8.401781010267491 14:1.4830976417925896 23:82.84117971391896 40:2.162480510341324 42:1.2732194096513483 48:2.6938472505707023 51:0.9592103059254494 66:2.2472302423398824 69:1.7515940455719936 73:2.77564313075981 78:2.3520322122576203 83:2.048189086863478 84:5.69535822483892 85:2.243968750668113 88:26.450605326424775 95:2.019185639647295 109:6.229624907905955 112:3.6475419894267667 122:3.6965695148806077 127:48.2714927811721 136:3.522459572601572 138:2.9593768627759407 140:5.9638862627972165 142:2.7013406358674295 147:31.060935728748184 153:1.8981399945890916 156:2.859046588386502 159:39.92290237984024 166:2.490682463587599 167:21.741639202227084 169:1.7781170278922245 170:10.422171662519428 174:8.48282818001585 177:6.595121346153431 191:11.42574956515645 196:18.740157066297122 197:2.347038871342856 204:3.6886776346092334 210:3.012312347403317 219:18.74400614675423 221:3.4582000084433377 228:22.11499822538344 237:2.3600559322795323 250:13.411281338611342 265:3.3651478197711415 267:3.9736538566789297 276:3.6148826066716127 287:5.556530360086676 301:4.394073508217546 303:2.7651879680254754 321:53.93249104293629 356:10.886592477004758 360:4.535977569220671 363:3.434704750185398 364:23.44073999926725 384:13.180377235570381 393:3.1138386112712193 395:2.7139082444619023 415:17.33683931791117 431:12.930222448806232 436:9.933378870963974 442:3.2150599258999453 453:4.75740240615357 455:3.8948540647757954 457:3.289344973368614 462:7.843024269680752 466:15.216906025072882 553:13.521857685048719 561:5.486585936383426 656:5.471714639954033 663:12.598702369209922 673:3.442501039910417 693:3.6696577905097416 703:13.238817735611459 704:12.920346441944988 787:11.154441533022064 816:17.027922275590694 870:6.491770964763645 903:31.052612904369973 916:14.268087786107323 954:4.548613822025494 956:260.3659033439374 963:5.565845719219325 977:36.40277350949675 1041:5.2936746442433105 1053:4.437892351851946 1062:4.773692812248081 1088:12.101074542254578 1089:5.186190282097777 1092:9.511093395306043 1112:5.277558608586565 1115:17.607472535016587 1147:7.2075946252733525 1177:2.1717583149384243 1210:5.055742710464399 1228:5.825501612109226 1238:5.6452943130846345 1241:12.58058848741994 1278:3.4250086652103042 1282:13.112424621279683 1363:43.575581382978655 1429:12.504536423312691 1491:7.636217067833203 1518:271.1394532821525 1553:6.012577046954192 1587:49.947908364185125 1621:15.758720607417917 1628:5.905581591678165 1632:35.20076430583063 1734:28.9155762964221 1794:33.69617104068623 1840:11.21731289075538 1944:6.3888349178274755 1976:15.226205071271016 1999:6.4420723262314725 # ammonium
1:84.13324976415751 3:5.215602178903257 4:2.256106726695748 5:21.77328024558233 8:6.152708174609604 14:7.378265680978088 15:11.405375658656975 16:8.65103233047383 18:36.173408922915655 21:7.309387082743724 22:12.713121454620882 28:78.17742199995304 31:8.595933606519017 32:14.252777512391033 33:4.756349103786188 35:14.499523157937448 38:20.55815232241925 39:2.6416857413482653 40:3.1562918173525527 41:10.065815147342516 45:5.597389432987993 56:24.872802865959105 60:12.342310566567209 63:3.441479728259761 80:9.20720797899907 83:3.0334314850443156 101:22.029041969001256 104:4.032730689147053 106:31.739755842765856 108:23.592281307361937 110:63.97124754589883 119:3.4253691643318107 123:23.73210081006158 126:4.796171585466659 131:4.13220613635942 135:9.123453045462782 136:4.581735255102191 146:20.57182614248569 148:5.017095642366161 149:25.183460972990495 150:34.59130020719312 172:17.665859198284014 194:11.462745270257821 204:4.752875924806208 208:4.188325298243561 231:15.906322522976065 262:14.414355029926002 271:12.004000045371502 278:5.869213559297479 280:15.072877680956877 317:16.909632257359764 346:63.2204977866216 358:4.1487767286693344 387:28.702534627453822 400:25.650190106322686 406:7.4360606327339545 409:15.615932685480477 417:6.653668464687492 442:11.238256794516364 472:6.048360209810239 486:14.451647061541355 534:17.250204140981893 535:17.432145493049454 550:15.483798290758779 588:20.585531982072574 592:15.112090908150508 597:7.017270583740487 624:5.514164189772309 636:5.058857321449124 641:9.722356482714066 653:4.922276420471299 699:4.832030219168275 785:28.062346918251944 786:73.42132400450686 847:8.175310041169357 859:26.8574891582793 871:8.175310041169357 918:24.257304334747893 936:7.157942853829014 942:6.786391886756315 952:8.30882360227641 975:19.1328788048146 1125:6.858040586790065 1155:28.310232613615696 1187:7.33151523326832 1260:12.528354016345242 1317:31.346036380674533 1414:34.10493555262268 1447:16.16794454910824 1483:7.993672268182407 1507:9.169380969623626 1575:31.36712058738502 1645:30.394666955058195 1651:21.076921337525555 1693:31.409513496535936 1790:16.3323250597491 # amnésie
1:4.246707200592069 3:3.015974872371532 8:3.494868629540131 24:10.68285430423843 25:14.389209633645118 40:4.911015537287605 41:13.745066832369199 42:3.8580833766786182 51:3.4499734648740157 56:5.2757900848727255 57:4.481371973825461 58:5.456356525532749 60:6.617181377943576 62:5.836080463233696 64:6.0430777152457065 66:5.006494313736882 68:11.81825192824206 95:20.917958287250705 106:27.712785035746695 117:7.794644604599108 153:4.608870066295769 202:2.8563298936317296 236:5.199398343375441 248:8.032255398167322 266:7.801304703607221 307:6.349770636009728 308:15.028232951598746 357:6.706674243888299 364:4.417737365678616 383:17.483742682191068 395:5.522637104057633 398:55.21335875266473 423:33.570773325264696 434:25.789668510542707 451:7.697355493000387 471:7.2054121304364696 477:7.384076348718266 530:28.012288472823705 578:6.328716349248501 590:7.956233125254815 616:9.796716712819869 637:9.395513953608907 664:5.934232349102701 701:10.001807846517114 721:7.588617240536322 774:8.348860846347833 809:10.230491543506195 881:7.691037376846924 927:18.391830669829176 973:9.307895612558786 999:10.215402797763273 1010:8.615524158597744 1019:7.5727138944556645 1045:7.973145117546567 1129:6.380711676179546 1178:17.957118150986833 1295:10.523682283389164 1492:9.99506818483964 1545:18.321772849059137 1546:9.024382348572042 1799:43.16185316322874 # amibe
901:26.560647067372937 943:24.279158198107123 1485:27.0071604734607 # amoxapine
9:10.933630434181852 21:5.06418947307063 56:6.276010046234181 81:6.666652312010801 87:6.005621155975887 101:7.986159903599328 106:18.86916562735876 119:6.192890120395904 122:7.583430171990714 127:14.48036623990114 160:7.862648651026661 161:7.034008239718757 209:8.02014809447739 219:14.552885958359646 221:7.330567692984047 250:6.201101804819136 252:8.005298594681033 299:8.536837200282093 321:5.53222048999947 334:7.158806262834616 354:8.36806256062573 364:5.405866347964931 384:9.167565155225512 389:7.450697593293245 405:228.74691653131566 433:7.278768893441068 436:7.518829598783645 442:7.070434911416335 447:8.913118071801229 500:8.994359962525115 537:9.993975280377324 612:8.658609001394506 1083:37.50560708151309 1111:21.757799056752056 1166:9.456421012591571 1247:36.9469277789141 1518:9.291104451685586 1520:10.38008420540156 1585:11.561636368193604 1632:9.98592338678827 1829:11.458065931472476 # ampa
1:0.7624110346973018 6:46.30266674922276 8:21.425566339114113 20:6.28635411775672 23:7.360802385130246 27:3.256440901957641 35:7.001886089525814 40:7.852368550567435 41:8.955878498170723 56:2.9774402982348147 57:7.014903120441696 65:7.273608322683506 69:6.930779507647393 73:32.06150434468667 76:6.6782131504725815 82:10.645099758114723 84:6.697748625117135 96:8.215620596749286 107:9.783310313380424 109:59.4868023466437 115:7.784893226177527 122:11.126276579549849 126:37.19238139066821 147:7.13668802074377 165:15.38483123844529 177:2.528963621472856 194:10.340505991849769 205:8.87498452516327 219:20.886443922424757 220:9.101183805631507 236:8.417088804055735 241:10.690985190687321 247:11.272568340655845 252:11.95883916496393 325:14.531371873333283 327:23.771793835906212 334:3.8063608265553577 338:9.770141798787213 343:9.340700887700352 420:11.89217215270404 443:16.820730326198305 460:19.386630797309177 462:3.12990635342402 477:12.736917040876262 510:48.97922162633377 547:10.577296933770326 548:15.727463254228775 550:56.42844399589509 614:11.546159179644068 617:12.801830010566123 712:29.450941583338476 728:13.790288240943527 769:16.243666912860135 787:12.22826476525133 816:10.821194928842806 851:32.68099710815006 908:19.257203760238813 918:13.393881182556294 936:15.956725604292894 949:20.899189641859028 1044:32.94256141054598 1061:11.89217215270404 1173:13.28118207819507 1215:18.08254694216159 1223:15.223512373991312 1224:7.43881826926933 1232:14.441753702809118 1334:13.364348212546286 1448:12.07760486711871 1451:15.467431001470114 1599:17.10052366094014 1606:14.01212392375117 1623:22.08462638978226 1670:14.520056923616178 1690:111.76336439173521 1924:14.295020888473287 1941:15.203291946937087 # méthamphétamine
8:4.349070407216085 51:4.302956157435865 56:36.36569537600819 64:6.9339293696115325 67:5.704731094180037 77:33.94607064133544 125:37.853636282044064 156:6.568554592450913 167:15.844556492700445 169:5.343463968158682 257:6.85464441623774 268:46.157809676893805 357:42.18892867818702 364:13.417959383426457 422:8.394747845626581 434:7.237224306990033 438:5.276550061599371 665:8.869842174822097 753:8.680012591533151 814:39.408968481235064 857:10.373376088905022 890:8.649345896497234 899:7.810126720399227 1012:8.76342320157132 1023:54.55090025458893 1047:9.060980522995466 1230:8.155631538034568 1310:10.798846215484994 1333:7.227692409322867 1340:18.777492847292848 1508:8.706681707419417 1542:42.34495570285533 1573:19.508688916359674 1948:7.5052969514124435 1961:10.97287503476547 # batracien
51:20.870414790622693 94:6.572051810282511 98:67.83338119030103 107:17.205783072936693 167:6.86295649667082 202:4.044781398584011 239:7.319887041997657 305:5.116290438696329 364:5.658249529239567 438:23.870699799311904 515:16.85841855449533 589:7.8232510015400605 610:9.088008385017487 687:7.522670708251424 717:22.037980734413473 846:8.443468555715835 899:8.183794989651195 1230:19.965929620393428 1542:44.01413415507101 1867:33.055112996898046 1940:9.12428850007112 1975:8.365507487995902 # amphipodes
1:8.255170839502998 3:12.98279260078585 4:6.00141326203255 6:11.874401505046334 8:14.008775777011303 41:18.114889780172266 42:5.910636065922995 82:46.26117094296914 123:7.079650038079767 131:19.03937778535601 147:16.204915321761508 245:8.917545546716944 253:20.776941150845698 303:18.328778454380796 305:5.942291701687042 339:18.287070318573612 442:8.165987651545695 718:25.607066259448462 764:29.454509007326106 776:24.27511276162027 1174:69.70892587551015 1485:55.84386536867831 # ampicilline
1:7.14987731101452 3:5.320317707166097 4:7.148958442111628 7:1.848770258110355 9:22.55610130981521 14:2.4649621832547712 21:7.419743208450571 23:26.2048778916887 27:3.8444041705795953 29:2.871315868478183 30:3.827430480623277 35:2.7977202699906756 42:12.8030715987124 43:3.131335275220794 53:5.001769022481744 58:3.732065624328868 62:4.099138329238435 65:2.929079011985553 68:2.84603150429936 75:3.4930180547601717 88:3.310374189102889 89:11.228099637544075 91:3.9132569131461126 98:2.4628711791233173 109:2.915139913023722 123:3.288915471861722 128:9.511872631475116 135:3.2938818173986175 136:12.003621033924972 145:4.209391460840499 150:3.7913121870008246 169:2.792562857452037 170:4.997922744253494 174:4.032740760562048 176:11.376999923617962 184:18.253394125758103 197:9.4730083490951 201:3.6965707215701484 208:4.243989182675793 217:10.738402536198011 218:13.162941821061915 236:9.634421644184723 244:4.834885945532688 259:4.932477767484303 260:23.832077137672954 265:11.671603043606599 273:11.785898055973579 303:3.8498701781806495 304:5.147140008175971 323:4.064861782221654 324:13.531499987298353 347:45.04831764392391 352:5.39573120087467 353:6.461891103852571 361:6.318615758175349 370:4.383823544825875 385:5.125085128966604 386:23.344066051864502 388:14.826333897149354 389:4.688209518192244 393:4.214413564609855 394:4.677391998916355 399:5.5487782394653875 402:22.280280151196543 415:4.7680134812315815 444:6.610636288180234 445:24.74941995792158 452:11.428568641853413 469:4.442705564249205 478:5.5487782394653875 488:5.5402293532511635 493:6.7588299527224285 502:12.818327558312633 511:4.54825585488626 516:27.19539670699423 525:5.034131568535498 529:5.400480675989205 539:6.38363337066933 546:5.057782753544827 547:4.546245221146012 563:7.191578529326054 569:5.665367099210474 585:5.676327604526107 596:7.705756433601279 620:5.270313786914807 626:5.687351292869626 628:6.362589431079489 631:6.847424270643439 653:12.697888164603732 705:12.839660874313884 706:59.874441940446054 801:7.124683941805317 854:4.7045549793801715 855:6.4868340003323794 859:6.797709221055647 869:23.74029887119058 881:14.601606567700872 916:6.915744589726121 921:12.928922325930154 926:11.371515714949753 943:5.578134532703969 954:14.13863507808769 1021:4.735456914568543 1087:6.830711422201362 1088:14.433071244767262 1098:5.627492833958896 1117:22.88345577468757 1129:4.629479546525969 1169:7.256695675072177 1170:8.878465956688188 1227:6.243370899373092 1237:8.288481796639465 1238:6.800984427277815 1270:6.840721942715819 1344:4.038054595277542 1374:20.978508678491913 1409:17.28349428956743 1411:8.965062391320302 1456:7.328337706262854 1474:7.132436315401477 1551:16.208302907630944 1583:8.08291879063826 1670:6.500830884249088 1684:15.649608728353 1702:17.4184359377979 1734:5.629279448576893 1748:8.681465582843604 1787:5.622142997298447 1816:18.49621839189147 1825:95.35742455751858 1848:7.236113196332924 1889:29.328871632222395 1901:6.080675239946292 1902:7.818121763675057 1955:36.057121843943214 1968:6.5092776936396 2001:17.050051190943# amplificateur
1:5.478418284739048 9:3.7541898284972244 20:12.333944079107686 29:5.217826540729501 34:7.241578391739143 39:5.026055656907399 58:6.129671652503062 61:7.046493283442985 63:5.881843616155034 69:5.101450250114333 72:15.313087401124331 75:5.87890256125623 79:8.721037970403176 83:5.448586576324783 87:5.678194236806236 96:5.767028681467288 114:14.331466266953086 118:8.137962054809517 119:5.8648478905196555 123:5.663431467954845 124:14.266492665179424 128:5.808503344434904 129:6.642673395771447 132:7.168265415843489 143:17.761518315759545 146:7.168265415843489 207:6.757692119494336 212:18.116240117059583 215:6.063851074105736 236:5.870691500239887 260:31.484476978588006 295:18.763456789648792 304:7.589682028586412 321:5.206644618491858 351:6.875991236535127 385:17.996313985251287 387:9.877763087678154 476:6.995643592733139 492:16.54737996635953 507:7.553210502339588 520:8.56882055098831 536:7.320208377336005 562:7.870769525679731 565:8.639847661139859 570:8.808321954962041 634:9.132664984233239 639:18.57681571419761 692:6.845736864921638 698:9.494449707575203 712:7.666191135556348 771:10.330292141684552 785:9.664723891886238 810:20.82275388490303 859:9.263621580557764 1041:8.907890709766516 1070:8.13422532202669 1088:31.763993515915015 1093:14.140783827199058 1111:9.098952428294526 1117:7.880593150736788 1127:9.283531781373457 1205:28.703788944764295 1263:9.432381330822524 1270:9.307015546643862 1514:11.384410280121816 1628:9.53188730968283 1706:9.886778214551331 1831:8.958199777861864 # amputer
1:2.2554730914642334 8:12.86940486807355 42:13.633691494915375 119:16.393735474289272 196:15.693884965825253 197:6.663535888318226 236:51.56133393736015 303:17.1794786943414 367:9.521177040722444 466:17.651252499000638 469:7.748215770107558 503:20.824281088344122 693:19.13995854329966 711:10.834245008807262 740:10.622272217827389 1548:12.012975085920825 # amygdaline
1:17.761606541910275 2:51.425331534336244 4:17.41594993194522 5:37.31755947291468 7:3.130517397853521 9:8.257178018318083 13:39.002397770453776 17:15.328593974786727 21:17.841058129089234 35:46.928852988794354 52:5.918564618299969 60:6.288002669123729 68:4.2064769838808145 79:29.87345538611143 94:21.63267516382651 109:4.279387010409893 114:4.754775577569041 122:47.83683830367114 171:4.686774601258081 174:5.44108461673765 191:27.54377603652018 196:11.8154978362206 210:5.5190389333069225 215:5.0661507339789615 236:4.8754831737430555 240:61.58181597166378 252:6.66244018553258 295:6.936558036948936 300:33.168755401187695 303:22.43064815813755 304:6.579017772792111 356:6.66244018553258 377:14.627674845922707 436:6.179616435181579 473:8.194617084514372 475:7.430321455337437 511:5.969252745153867 561:8.088442902138787 590:7.624617108755947 652:7.897345547625708 682:7.556147280142746 692:5.840146214300019 714:7.771736763873816 731:10.825348735253572 775:14.140694842970944 776:31.330435672361432 854:6.128736860917506 893:9.255722630127146 925:8.480635966545146 1139:7.81360428479301 1167:10.25260346189111 1189:12.031086178581207 1225:69.82194955588153 1268:8.293288206486354 1278:5.957986157563118 1404:27.865844241007576 1416:9.67533224643383 1424:39.585983431117185 1488:7.37030801867981 1521:44.369269916892094 # amylose
1:3.1688151399598703 8:15.00947579999365 14:6.64562672635399 35:7.015099416285466 114:7.6344362325371025 174:8.3369545542049 196:7.403238617845621 252:9.576005914464725 303:8.144778561177462 356:9.576005914464725 511:8.874160649501077 688:9.805558290653194 692:8.743069290125426 711:11.8555354322909 854:9.035919780803779 925:11.406511522535846 980:10.268894559300131 1082:10.158417721067993 1166:11.030949516973472 1268:11.218354213369587 1278:8.862726110494972 1488:10.2900435550412 1578:12.195265505661867 1697:12.234338704512401 1734:9.985089075902906 # amylopectine
9:11.747140105285183 23:18.687322348295105 48:16.70186617701918 98:5.48823094793265 109:14.855767114927074 120:7.661407651824864 121:6.723148469446334 166:16.246595931033777 211:7.65633269180315 223:16.174359701698815 228:28.32101086125917 265:7.629151947021868 321:14.736975822479948 358:7.348290218935376 370:17.978731546090255 389:7.848935261972577 433:7.676711574427421 434:7.7518745568783345 469:7.595450325851608 479:8.183151138141739 502:8.208475259471903 582:8.356044381126793 596:10.912466759124396 676:8.62174012163504 769:10.562916915437405 787:8.540756397397818 816:7.826703350190223 956:9.230445293432055 1002:9.47913021327892 1003:9.219239433253673 1043:8.48752172929241 1062:9.106302313413797 1219:11.047806207314245 1230:8.671970044872511 1429:9.225955355220767 1492:11.415867280346738 1612:12.342159681725393 # anabolisme
1:6.337684975853988 14:5.221316425922903 51:39.88453755955706 66:15.123066689011035 98:5.21900338734308 107:16.93080502484771 165:4.577192158455335 202:27.26595649737339 239:7.1877736664700125 291:5.342849495447365 315:6.926414529925428 372:5.5947297339412385 407:6.35378717767516 524:8.373411265831898 614:7.920518220369032 638:7.587016033036186 647:18.720471149341982 753:8.921706852892566 760:10.442236370934115 814:7.1523411013075595 888:20.147359395595917 890:8.891023052947999 1042:6.761167350571506 1227:9.160856866160408 1310:11.041261423682547 1318:10.97816272480461 1340:44.66641383658385 1595:22.399621125380147 # anaconda
1:23.8558355906269 2:1.156530558142749 3:7.064747258461772 5:6.091819081807044 6:13.877034432780329 7:4.091732999235192 8:8.446791007034086 9:0.7307046394879189 10:31.261534183362873 14:10.262784028838453 16:40.05658648594023 20:10.226901890150662 21:10.160520569178342 23:137.2551877717828 27:21.681710759173466 29:1.8636561434279735 33:3.707567484061474 34:10.070880785417529 36:41.54905125929828 40:33.38605392198035 41:2.6838735294769847 47:2.6036581219616086 48:7.995233685630197 49:9.006933671046333 51:8.316598430484728 52:3.403038691759251 53:3.891604904995995 54:2.7631716444704835 55:5.425010711960521 58:2.6679889771992302 60:10.179274677574943 63:2.444516499575111 65:6.28823467310508 68:1.8405062316714722 71:2.011729845230531 73:29.412204665828572 75:7.427230823287429 76:5.706267705722322 78:2.3664353353795766 80:12.984605910213336 85:2.2582351451698064 88:2.270401334538913 89:15.830271263434424 90:6.032832813955609 102:3.109749812119958 104:3.0077750957428466 110:4.142293219197407 113:12.933374228408244 121:2.549726290842462 122:3.7120839053985355 127:6.677133124535686 131:3.1033889245197814 132:3.632511470187819 135:7.025435897816977 140:5.994083539212477 141:9.267200647292045 143:10.480247144281593 147:6.1542018784029535 165:4.185420281460241 166:2.505247353614415 168:4.562683601752422 169:11.295872921076603 172:2.7299685553768844 179:24.330553092865784 185:3.622813862979524 191:11.458230718420841 195:4.203735477369415 201:53.29206429400584 202:0.5587937072036437 208:3.1574215049206877 219:18.808513790874343 221:3.4735763729300984 223:2.473240875851006 224:22.631610699660207 228:2.8899437598611653 234:6.024874578163816 237:2.3744688220874304 240:6.3672865593410855 247:10.23709240736986 250:2.4366316544798585 252:4.113752097044224 256:4.460572396612426 281:541.826108581449 285:8.208905146820516 303:2.7800336927956324 304:10.754009880231171 305:95.88278135907765 307:42.085118184840795 310:5.0933030098245204 311:3.1681097140573344 321:1.8541382387894756 323:2.985446446047942 325:53.75859839024135 333:5.761387059622398 337:9.887302234800186 339:8.10661171125125 340:12.410789942747016 345:4.092638293298901 347:2.8636486920247646 360:4.551854171416443 366:5.771673186018127 386:4.460572396612426 387:6.262480270116118 393:3.1289786435568536 405:9.301061397733239 418:16.27851435615103 420:18.688679699089302 428:48.970186806544206 447:4.990314520643593 451:4.795792838768751 469:3.3489850622815776 480:5.775114197692519 486:4.773349869377246 487:4.1052769239627 490:5.940466214620337 492:9.29917210140491 500:5.069396197407851 536:3.776558471911209 595:6.78343097211758 600:12.325965057333374 614:3.914266879662923 625:4.514444133600591 659:6.47313409106498 715:5.700803934372771 733:7.180841591747487 741:23.29500473533434 782:7.202280674474221 823:4.20522406522367 828:6.934095654365574 849:5.142046918880588 861:10.698749501456682 872:7.111026805548935 901:5.560321366872359 904:6.665289641232513 911:4.916620137758291 928:8.611165091337812 935:7.80280151933576 952:7.216704835462281 982:40.94082110881819 987:7.290462086514175 995:12.94812441485706 1002:5.151948830809935 1025:13.82887134837973 1084:8.670799199664764 1124:7.104180310113511 1141:16.989219827567087 1144:6.564246014692548 1147:17.224336905599856 1200:11.757528971271674 1278:70.02694153972966 1317:7.1317111380189875 1365:6.965675576796424 1397:17.755951457565917 1407:16.26725769919444 1449:7.93386825828638 1495:14.530519684896227 1505:4.916620137758291 1542:3.876655337406664 1564:8.844701004109607 1581:15.413319501112511 1590:6.3347844410513074 1622:31.947108231834182 1626:6.7319194571294005 1647:7.145623096948169 1729:13.986406962465452 1733:28.007948151758917 1748:7.529986954082328 1771:87.1261799997083 1813:32.455379327610366 1845:9.884993200908127 1864:13.42442248093541 1930:13.941653108187111 # anesthésique
1:0.6040670551101321 4:16.551061480223982 5:18.294906406940285 7:2.8700231171047865 14:3.5329520856295913 23:2.0961335744249894 29:3.9612325931933055 34:46.26699911384721 35:3.8840673910688666 49:5.412818211169246 54:4.956802109839539 75:4.607543359025751 80:4.443209964693213 91:12.845610781051594 109:10.735346549782125 114:4.479437811285459 119:4.593752406514192 120:14.075012547900505 125:5.035675958200255 126:14.786610869519592 127:4.222345276513172 136:5.780110943101449 140:10.451924581415863 141:5.544898397194077 149:7.406801014902426 150:4.914830196444886 172:4.9209638859764535 174:22.12911560940612 199:6.399480913514202 201:4.817396272701524 210:13.251997930532683 217:5.1493535973115705 221:23.808630426847614 251:9.369811419446558 261:6.100865318754807 268:16.95552437021624 294:6.090738376386261 357:6.095795200388579 377:5.635340061854796 387:19.970121227475126 402:15.569449674776347 405:5.5620717991702175 496:17.092726258141127 502:6.186504703693626 541:5.282698663489884 557:54.136462414851735 567:7.274856694676144 601:8.322254821646622 659:8.787569552700083 741:18.578533161153334 758:7.649488718755453 760:8.680606339000617 773:23.205887308165806 860:20.95639519034064 957:15.513489009576125 963:7.884813722999654 1085:19.014066622032324 1254:9.665430876107521 1260:6.099596539310996 1409:8.4152338131313 1474:8.298701839262149 1523:31.61606697742087 1691:8.091441068771188 1722:71.49105955630068 1759:23.205887308165806 1771:47.39982334501157 1821:22.46738513694254 1973:8.728511280016859 1984:9.026172884795841 # analgésie
6:7.769532806421332 7:9.726591248023704 24:10.830014411908072 57:11.874876315078446 75:13.354340951742143 104:14.605011326934322 159:14.975763798383953 196:12.631715338799985 252:16.960361585634622 286:111.08517367875608 352:17.300636136466967 479:16.51775099732685 507:16.718897767670637 550:19.369400013432504 590:18.89796659008625 660:17.722920161931278 781:21.786634232471723 869:17.94842472488035 880:18.17140169870569 1002:19.111371987147315 1082:42.10377545827452 1133:42.89993343875304 1392:19.992448547688607 1546:47.95831554977376 1602:22.882800897065202 1649:67.15414344395109 1652:20.879773120641747 1831:19.536060489637435 1842:9.021246275769466 # anaphase
1:5.857564484770525 3:0.623631132439132 6:5.4622645621588894 9:0.6899146850082447 10:1.8164612554012889 35:5.9030954530824316 41:21.02836258487561 42:4.748342358420884 48:7.871078535438164 51:4.001137843492373 53:3.8299826011248976 54:7.9863375712604014 55:1.4788258111914139 56:2.4461557935967946 67:2.0456187908981835 68:1.786781132234444 71:6.376144976358302 72:2.7046564071693235 75:2.384716459576539 85:2.201973729334045 90:11.142601185294607 94:13.610148431648595 95:1.978146388467094 98:15.61570784110602 112:3.6018836007780664 115:2.0904358188486127 126:3.685004212611148 127:2.038974110582357 131:8.700926347441657 137:5.337328876977707 140:1.730317558577592 150:2.6659246776086563 153:6.157668780396401 156:8.219854087188374 161:31.27876313856871 165:4.074278387918509 166:7.439391013292619 177:6.50472874664941 184:8.182264349752817 202:124.76396625605445 205:7.739026786161618 210:2.9679345610667562 225:13.407925223016408 230:3.7011821548416957 235:8.056481099430387 239:3.1642583097653554 241:16.687748142810428 243:11.906466220961708 250:7.2929934567356 260:11.82186827797792 261:3.7831593503895804 266:4.83388511563595 271:3.5319955503861618 284:4.810225920730936 285:2.750952108575342 293:5.12106334873832 304:3.9715586928000146 305:40.28352561166374 315:8.447788548862771 339:14.325252969834912 344:3.2886037766634817 357:3.778301784818818 363:3.3894237914100436 364:5.795402331375149 371:2.9854099156552754 378:3.5789967357645747 382:4.131184705303246 383:4.374210161920158 393:3.069222678924021 399:4.364109552739279 409:5.278842245011823 417:5.508903821302545 422:11.787789478448484 427:4.101882663449702 438:1.6825359854808428 444:5.4093925980650805 448:3.8767913266739824 451:4.732780270562182 457:9.120547855729718 462:7.750483657190504 470:4.389466336088028 477:4.429041299480562 487:4.043261266490648 511:3.3903945726443245 515:22.022217972815284 523:5.0639166627688175 562:11.17905856686379 567:21.277586093462954 579:3.1355958428414836 588:3.5757515341749704 617:11.629015885422039 622:3.7151682631798804 639:11.150225336404143 644:5.95296343262701 647:3.8462889021185016 666:4.27723174155301 673:3.3972054255618342 684:25.865944362364345 702:4.9453726114413445 705:3.8755099043557153 723:4.151982416625386 728:4.943076496882529 762:4.060222242662974 810:5.312041798383466 811:15.336485082926856 814:57.6321893662245 820:4.132662353023279 823:4.143039821402093 837:6.27512569944833 838:6.12005935695434 859:5.594376074311818 864:4.27723174155301 891:8.752721206756176 897:5.0960035404317034 899:10.637410854155217 929:5.41233282095413 966:8.356093932444878 996:6.1674672166399045 1002:5.088550170946681 1004:5.876432172762132 1012:4.895497344443679 1042:14.550116601320681 1051:11.273475352560835 1061:10.724870247225955 1075:4.79744632521314 1085:14.206149870064086 1092:3.3865147365715735 1131:43.25249293381054 1210:5.008455237984173 1230:4.3079033748590305 1238:13.941216808358888 1241:4.8799027726044475 1248:4.9918956731792665 1260:25.96830794628576 1304:5.587911768221746 1309:5.179997590581682 1344:14.963250032565483 1347:5.781293228290982 1368:15.902854575390714 1372:5.594376074311818 1375:6.128592837503666 1377:2.795217060721627 1395:4.873259005712904 1429:4.842563393696687 1438:30.675141315751624 1468:9.161067338915318 1474:5.925829607840243 1539:6.303003238739842 1541:16.908085588440024 1542:10.30392659083865 1566:18.14290756201046 1568:6.094682999756819 1572:5.185210386723907 1588:5.276101710335726 1595:5.62045441881108 1623:4.604086662849593 1650:3.8883657920668377 1655:8.197102776678921 1666:10.088236268308103 1676:6.645008257813958 1681:7.046420876672037 1713:4.604086662849593 1722:80.11495716826855 1740:5.4873561626353204 1751:6.611805109805451 1755:6.012428555743635 1791:20.545518383669915 1798:6.707391815000762 1831:5.295369278544465 1840:19.09484122126337 1924:5.190437615235949 # canard
23:23.88269459752472 49:6.597942537150158 104:15.646243366495684 141:38.56505237250048 157:28.549227221530735 160:7.431938201198217 164:5.799185849750178 165:46.85208438054808 213:5.20504250321687 239:6.6350497937282125 242:7.335446479563782 407:14.44004377688858 427:7.626728112149789 617:7.999695381366007 699:7.226088116006837 716:11.721882602771545 756:9.664385250244957 807:38.92234545785247 819:59.075078553341726 932:11.332978292344444 1061:7.540664617987218 1160:45.78868796429827 1327:10.567988383961277 1384:8.57189056218846 1493:9.439739919234894 1606:8.608966281851297 1755:9.589372195810586 1769:11.066901508525836 # anatomiste
3:5.766646900549219 15:9.007152845372765 41:19.74183525212884 65:17.974368626774663 85:44.72930190244468 97:45.287432791771984 288:40.13940479414862 677:11.584184759407542 735:26.877942625334537 830:59.11743273264069 1262:25.86781060488614 1784:30.20348982323094 # anca
3:5.242246366769672 6:4.696504552930963 23:4.834020266058043 68:6.820375236960363 90:27.646797583379602 98:6.396216181056097 115:7.17988384062153 121:7.639515428865358 147:6.83877187486576 202:5.071284585869336 358:8.2672521475673 364:6.708780784249676 491:19.363587493945666 624:9.675819936257765 807:8.567169667882819 892:22.119598027737215 1470:11.267164771310767 # andorre
1:40.47534272547874 2:1.3407077489430719 3:0.8194197910113956 4:10.452200025968615 5:2.0338380806510234 6:15.01436115817147 7:8.960233774423726 8:1.181292944957878 11:3.658303165826795 13:2.3248821698276814 14:5.793589982893042 15:101.96745488995188 21:10.857043058475334 24:5.517550219125307 26:18.34462143986454 27:2.9982018166348747 29:6.627581044105933 33:10.56449574981332 35:72.67991134014105 42:10.194148510210054 43:2.315867788996886 46:7.463692574120744 49:32.808211593058964 50:11.263459675983015 54:15.246143216934815 57:2.007600899667255 60:3.9875397436086835 62:31.884748285967433 63:2.6630627058519045 66:7.504126007787293 68:12.170680059849012 69:24.83901132594822 72:8.583136625272811 74:17.097698790932526 78:2.5836825422768706 83:7.06777115963669 88:13.627121588769807 94:2.760787377267438 97:7.760209495033876 106:4.336501453544476 109:32.97364595377433 114:13.810234349297989 116:10.00680438050781 119:53.47105554443018 121:8.126987752928637 122:3.944888890746836 126:3.9793924057395897 136:25.930557425867736 139:3.642866517461446 140:11.973937259334962 147:18.53647416413375 151:12.99926461523755 153:48.704134026535655 156:8.818477505759985 160:4.212123718163067 162:3.0047988381721336 165:1.177713679623747 166:2.7247593046206324 167:3.0274271721515875 173:4.3210080730467375 184:8.780602018716754 185:10.38858651562607 191:11.944446851315407 192:3.24999601309016 206:3.210672658818002 207:3.4753804454306154 218:4.328034231775331 219:7.206954902999669 225:5.639237265810417 226:3.136814636113692 230:65.07024415613894 244:18.323082363935157 253:4.148516954429234 267:4.224052933839829 278:12.805767241364697 284:12.95978579284504 286:4.882403557041536 307:3.731515843708411 323:31.7069570745608 324:11.725899307603726 339:2.9844330843744 343:3.088160817729741 346:28.040320590069637 352:4.513064589282202 354:12.119542635626269 361:5.424918387453628 373:60.23678709112331 381:24.6785767848507 385:4.246801798044356 388:5.138564380575273 391:5.682246740472804 402:4.354982799515955 405:316.4960537818177 424:106.77754936845393 447:5.2300463530952985 460:4.033621787550316 509:13.282705253431779 534:25.76742885441632 536:4.009842295679065 540:15.410583576391547 557:13.645256124897132 558:35.61579351112734 573:24.85036044753712 591:15.823405026005402 615:5.082769640345693 624:29.737894352417406 637:6.706850231854622 659:16.203858297210626 667:6.1420544165056175 687:3.643827337661279 695:5.667802480965402 703:33.106937841253455 747:13.008092453809684 749:25.792911890343728 750:16.54792023101975 754:5.084885299218957 787:48.285736924232395 795:7.943499034865762 852:7.1596721012555244 859:5.90005659795355 870:16.274378587012425 878:5.35282607203129 890:31.385766434801972 937:6.091162865093991 943:12.105518353922722 984:6.970287614851494 989:30.478919878838727 994:15.7693745844151 1001:15.203819055161308 1012:13.133835663539234 1014:8.275450334316377 1032:6.6581796547173475 1037:5.35282607203129 1111:34.04656213584347 1119:30.70754554049956 1129:10.194977400778162 1168:62.401843945113946 1170:30.563632229895887 1179:12.831016163990089 1268:14.648446030369696 1290:27.651514753370407 1294:5.550597771873421 1302:14.736870350684386 1427:19.934443540421228 1483:39.76803119605645 1486:23.11584580020427 1496:20.28164428346592 1545:21.776802103455868 1563:27.070006134354347 1610:15.014759319932558 1650:27.663740218996164 1670:5.605513314078813 1686:5.54519217646545 1707:15.594441867182494 1742:18.692412965138146 1764:7.999848247455736 1788:10.368184776859827 1826:175.95579576240982 1876:9.263292737559725 1926:6.020713756114342 1976:26.080687263712814 1981:5.936127832804457 # androgène
29:7.095834254741962 54:8.126122686750916 109:17.324932044237112 147:17.209861379001122 358:8.51651083522327 424:10.111218856443699 460:21.54423361032603 502:9.379642061720148 1012:23.965258901483793 1213:71.68833320056507 1483:27.935612636669923 1670:10.871009209762253 1742:29.563213091564034 1826:81.76079506394291 # androstènedione
1:10.537641940070264 38:9.682720766723877 42:6.9891054957001035 51:6.558971600039634 118:10.662744571548783 148:10.036106110035929 252:10.19595294294676 257:9.155450564829446 260:10.721852086031769 266:11.010828252073857 268:10.897760501376467 385:10.088913162777317 423:12.134543422046699 428:10.698763281519625 472:11.090710637089124 493:11.752996109801163 510:10.160602544775552 561:11.633320210619226 1075:25.12046971455148 1661:12.17022567369913 1714:12.435060268179612 1840:10.364909239090286 1868:16.26253531696195 1904:16.83269490244837 # anémier
1:0.8216886483800717 8:16.198218080851326 27:5.307970789206186 119:4.930178136273076 133:4.970949197630497 153:4.348340115025656 165:9.154627266373216 169:4.209480421295329 196:4.590371679734183 202:7.837009678401457 211:5.982883154510941 226:5.4558338797249615 271:6.180148785896011 305:25.631936319611018 308:5.841796473574852 364:4.158369218514436 427:6.776278970093294 438:37.09068728134923 462:5.174099345049427 515:13.702570418525259 539:7.891591889903006 541:5.622809670752569 579:5.759724580150486 647:6.509948959992222 883:7.785178220255561 998:7.4879257381197535 1004:45.86031932368565 1244:8.168883648866714 1301:39.26578696300826 1484:30.32946104961537 1542:26.163747364725207 1665:8.778842671587334 1727:9.32350048162745 1890:7.89960862169372 # anémone
3:6.095066479565952 10:7.719780053875635 120:9.450055191661015 166:33.248481126098795 168:10.664624145410881 191:10.471233373310193 230:9.825497562185221 295:39.317824877854704 298:44.93629001568658 336:13.159384375564802 445:40.989157328262685 967:12.772663080715423 992:11.972347761344073 1065:13.374009868471298 1403:72.66922940660872 # anencéphalie
1:29.0737485359145 3:12.190320786137251 20:24.445364876892125 36:5.661478647002986 40:38.64658971868338 59:21.437906140924667 67:6.5299165969879045 85:6.710824768926805 97:6.848734645600056 109:37.35884594560497 129:7.688170033306285 162:7.297208849717696 176:7.79823876140093 201:7.134471291970733 280:9.721554958672845 286:49.35146400155878 290:7.455892245882272 365:9.644625064548874 373:18.44064840559432 377:7.9687199120629275 747:9.536772924193787 754:9.483877755407786 800:12.44954280693042 814:18.427934703822437 983:29.512337969044523 1344:7.4928801573415535 1578:11.340409297146214 # aneuploïdie
39:15.031959945322434 140:6.156001855420753 188:8.02829417609287 195:8.81765836558276 945:9.556977390694989 1075:9.499160578626967 1398:9.101292743871495 1623:9.299173905085938 # angelica
1:29.035804341630026 2:20.284260695865726 3:0.7154350678993876 4:5.176435560299145 5:6.24746475876582 6:9.79050155437935 7:8.515327655524247 8:4.3389912496341445 9:0.7848106334914887 12:2.486588480284273 21:10.398714441203921 23:14.911067079309865 26:10.306450161755881 27:8.297148257117472 28:13.038777315377937 32:20.782836792449757 35:1.866248149153611 41:14.513233588455666 42:9.73995855671325 43:2.175902720532885 47:2.6791270691303692 50:4.126182984128877 51:13.535999676010855 53:3.971751369253494 54:2.839434271630746 56:2.578532534984319 57:6.190499101636483 63:7.592943136475573 65:18.185448731916598 66:2.334967619454042 67:41.11121244482405 68:1.9107811791911777 72:8.272448988720221 76:5.860278247300117 77:12.182363279624271 82:9.778898205778155 89:3.24938439300188 106:11.059009672022992 108:4.6789745928094835 115:2.218769289557066 119:2.503813190755557 129:9.065329394639747 131:3.181104759831645 132:10.09227700992656 135:7.184343495164897 136:3.6170656532044765 139:3.491335375899346 144:4.11800286516059 152:2.570295304980388 161:3.2744520804236172 167:8.358243449154198 170:10.62006422462745 171:2.3377908613221194 180:3.2435881108349154 185:3.702251841624115 196:2.1971801213340676 202:3.186453877907738 208:9.102899811027717 210:8.830046150397076 211:3.48466280842135 222:4.249143483655155 226:22.60997883696799 228:22.515881381917442 231:13.881480665431432 237:2.4486466468395527 250:20.532863309262737 253:3.9944683146726767 254:8.915502489971004 262:4.8370097545752655 281:4.153720423881404 294:3.91497341719226 316:10.135053270847466 324:11.406719983193975 358:3.1971135609058847 359:3.4498145209998414 366:5.854690750850609 377:3.4789638486404657 378:3.7195781773180827 381:24.190470045983737 383:4.518045942104855 387:15.454788994077376 388:12.691437833332193 393:3.2067921825685204 409:13.592495999665605 412:6.679204460282868 434:17.106313707888244 436:10.130527521667068 443:15.509638977734404 444:5.555812478609476 477:4.573053006544331 485:5.942700631432729 511:3.5299646494105046 515:2.9900674742555067 520:5.061104692874075 523:5.209627253695915 543:17.221906521099942 553:13.722777677765226 588:10.101242179244062 592:5.178007135771184 594:5.058839109792328 610:4.992111471076369 614:3.9944683146726767 620:4.234578970921945 621:4.178867428635818 644:6.100268589812358 645:7.088084759286162 647:10.661484184164296 666:11.548593391520404 668:4.75631481708309 692:3.4074476408452417 750:26.790220461495174 765:5.72176527672543 771:38.32662733813503 785:15.030574469098545 789:15.840354536437513 798:4.420743161059395 799:23.881376239194083 804:4.190156860389063 827:4.9234576016311635 851:12.665017278919294 859:5.741125866529526 870:26.37865257286527 875:5.41952109381616 880:4.777623898420545 890:4.929788087785738 902:7.530869930499682 907:5.523706404942789 912:5.302630589167947 927:21.395063259737473 936:6.155788705695711 942:5.78707630958157 946:36.73090924790369 955:7.3151638861418755 957:11.041709515369497 973:25.979424937171856 990:29.979974765973225 1058:5.6400616357676245 1063:5.931924209807895 1071:4.422350154225928 1112:13.493487782068305 1133:4.946774763239693 1179:30.578082593403835 1184:7.506592433097212 1206:27.875234439544222 1238:5.7443717452869505 1281:17.111354847580785 1293:7.120843736024611 1328:6.493392355219112 1344:22.81739687662045 1409:6.1882462075343225 1426:5.8004098967166415 1493:6.012389561160885 1508:4.985567304670194 1512:6.6582394151179365 1529:28.70725966525793 1554:6.88463472226579 1558:6.878788432054145 1561:15.383765599376595 1573:4.604730194764279 1581:15.582248365561354 1596:14.161206117439416 1627:5.840975929903955 1663:6.4136337722734815 1724:8.408827171795792 1769:7.62254382317581 1778:7.782429222077263 1790:14.305600240880576 1835:22.128282458739474 1862:28.485306098672098 1919:18.48147785490902 1944:6.488608857347527 1990:6.276134442403092 1993:39.314439549144 # colère
6:4.93857769573506 8:5.994946819506118 21:6.60939536946064 23:5.076683712862416 65:7.158979566139671 67:17.791408668045626 71:17.58140266570835 119:7.752523340981233 202:23.331961117519793 236:7.758440205938876 271:9.025765431891815 276:9.065550087053554 305:6.407532551388128 363:8.87311841408866 403:9.108494514915941 487:9.56711660193933 753:10.370308359107801 1003:10.392568699009475 1177:29.886471556043325 1573:10.003414245242405 # angiospermes
1:6.859713330146549 20:2.377505137052516 42:2.1520312643128023 43:3.051792662953444 52:4.4152567881857205 65:2.8504078737656413 76:28.288525132815767 104:4.00564265111171 115:15.62855533815244 119:9.453833445697054 140:2.70578419947685 164:3.429497638298351 165:1.8226028063122337 169:54.33985040415421 177:3.016621678710969 202:4.854145705367331 207:4.2535466924178325 210:10.749797901152933 239:11.169319915815704 254:4.06833240129064 291:13.695328627871872 304:5.0627360630250235 305:19.121720825513464 371:4.044268109331543 372:8.046804893226632 388:5.944018275809075 407:9.52805436830917 438:2.6531593237413236 460:4.8238364207827225 470:13.733633260775195 471:5.354148807768575 489:14.41553890914745 491:4.034731781983202 515:18.179171730378698 526:4.9188468244229915 542:48.347131618360216 555:340.30640768771815 623:14.683991811730381 647:4.934299883937393 697:4.698922234383204 708:5.108995025420884 892:5.3638678141238385 925:6.944297247537904 931:17.794092993099856 943:5.493221146371868 966:227.77847137621166 986:5.900513455000681 1044:5.995296355812451 1089:6.251028685410854 1165:6.36252105498481 1177:3.1400235261554794 1198:25.38040717446022 1249:5.441771984996402 1287:8.133374757755401 1334:5.841215486956609 1352:5.528309731310824 1395:5.981787188702032 1572:6.298027221794127 1576:7.3937934940063865 1658:6.7348745927092875 1676:7.770725068864428 # angola
1:13.833312446408696 7:13.094751499618717 18:29.775887484118222 28:6.684377356180599 34:8.289962508418613 72:7.277178960485211 119:6.90498623933946 171:16.363661824848577 173:20.334369496653224 295:20.947592857414868 301:34.2421415571516 316:8.238257231025065 355:9.73384879983876 360:34.68598762708012 383:9.06046168958836 424:34.920898992095076 511:31.20054588630355 558:10.544655808487162 597:38.95161602445457 667:10.56327600633447 799:38.1991263249871 851:35.726577672421435 1162:24.111149071291802 1507:45.47243266786234 1529:11.957000337924764 1651:12.728146572345764 1862:26.726162473935894 # anhédonie
1:10.795341329563396 3:2.9122442005664566 4:1.158587285329406 6:22.09740135863043 8:3.748624688955212 9:3.0833010350902983 14:4.8786083934528515 23:45.818198383248685 36:1.1845174894966308 40:18.011284012333398 42:25.43789432897837 45:11.253284228441368 51:0.7936263299076386 58:2.4345043438085243 63:6.937463507215313 68:5.639448022819154 71:6.01132504182609 74:8.81299013882729 78:6.771625029298964 80:6.614441610597743 81:7.8073000043502665 83:11.460793858580375 84:28.22469590644543 85:2.032751619866093 100:10.58388692763554 109:29.928796373845472 119:6.905201755935623 132:3.3865596194265497 135:2.0295656299347344 139:3.1688336468762164 140:16.221991228959514 143:9.96588936670019 147:22.86513675266347 148:10.09176014350595 150:2.4898618253313574 159:2.937897596074482 165:41.965071017927436 170:3.6396196418111213 174:8.010509439184805 179:3.1491747070153466 189:10.012597788789275 196:24.407719273842623 204:9.562884574289544 210:8.162142224822263 228:21.138952878878968 236:19.156789273623794 250:2.2074020591911387 263:2.9743644546275374 269:7.808731756841777 276:3.3844207161957867 303:52.43770932930306 307:9.143014456432928 311:2.9272761005149186 313:28.152662498975875 321:635.6223595423157 334:22.94412203781709 343:7.820206504251354 346:3.7907798742688206 347:21.02567763201724 357:9.841610193133953 359:8.875898470758127 364:5.436444563157793 385:3.7626774776031655 393:2.888643315867411 395:2.4942033537295765 427:10.505704938408858 428:11.385983468109425 429:3.675894738293597 445:4.659674178036285 453:4.5192882404995816 462:7.375189446761275 466:63.26568958719515 476:15.99588540653248 546:10.059894731842597 607:4.179546089739537 647:9.98139432535114 687:23.370716965190493 708:3.8289567120885435 726:11.666033728134494 728:4.751142858812994 762:26.3380028496959 778:4.402046480580636 787:10.669928050281461 796:6.038874102768905 804:3.859539385330423 816:3.320433282887621 836:5.925091779029541 882:12.738589335121597 903:4.769527514241733 925:5.630246330532854 977:18.026823279276872 1003:20.425385741809205 1012:12.124028093681748 1062:11.780714005504633 1066:15.683926315633698 1090:4.110508469657415 1095:14.035755591488435 1129:3.284771906105244 1158:18.835285556037118 1177:1.9620939372646415 1278:3.196364287881822 1282:4.948769106111123 1347:5.587016656107929 1398:11.14259618925271 1485:23.11190970054267 1492:6.796049421728638 1550:17.726761497362254 1587:38.51698598254911 1590:35.39937305623475 1635:4.76031248335125 1670:52.11626669423137 1733:4.0193129820188 1849:12.680415559150594 1921:7.999752275515648 1924:12.722636964304453 1931:15.368830657158247 1970:19.094277554056735 1981:54.14143002949966 # anhydride
1:2.7391819002877744 51:5.484506542945634 72:7.656184443917102 76:6.376006686734845 85:7.088703303093616 95:16.626404022380278 165:5.526834266192342 177:6.872169315533698 311:8.098806880908748 398:9.794615974743623 455:8.890722201924792 497:8.99745109336029 615:9.862986389696248 673:19.805615591641487 830:10.66607387072448 881:9.807257651867634 893:11.711348723012577 1003:9.920321841255804 1019:9.688296386521401 1045:10.09073996467817 1051:21.69052121019096 1141:8.495890576722026 1177:40.50120584604276 # animaux
1:11.303280351344375 3:3.052537227110065 7:23.405900610138552 8:18.036328756729954 9:3.225655396608445 14:5.036221785023023 23:23.607057731447394 24:1.2451861356367813 27:20.992933052468125 38:9.57923906803673 42:19.85996104379058 52:9.113814427531914 57:1.6600031277630996 63:2.292166603807862 71:1.8657715934638472 73:21.060817424709022 77:1.8348041868682525 81:7.9767623947421695 84:5.4100175826945005 85:6.7065312735409295 88:18.77752887438214 91:7.941062532919268 98:1.358967892376696 109:30.457709846896154 119:7.072034094653751 122:3.5485307268537785 133:7.150683169235296 136:3.3754101820224416 140:10.77286107461114 142:2.5605990404433756 148:3.7968353773492893 150:2.5686773700151684 153:11.209468277336741 156:2.7168396612169294 159:56.633634361286376 167:2.647236171877747 169:1.6497714999516937 170:25.71755918612602 174:37.51648042831051 179:3.2311849869912685 194:3.1751281279735104 196:89.7780923541591 202:14.82629634830661 226:2.7542118694912086 228:2.732651153870143 236:12.946487608955245 242:3.7208266000229333 250:50.10988695721921 254:8.41740774747071 261:3.680376454362065 276:3.467295772763807 304:3.8681472939351336 305:1.179791259765478 308:3.11214616731378 310:4.924011648674381 320:3.5519055009145073 321:52.49035282325762 328:5.849615414000865 334:23.297569707785577 343:2.706611306692748 347:7.989701866217284 350:3.864109574383349 360:4.384316676286045 364:5.59719116183121 367:4.874294704785958 371:2.8861880001925657 378:3.4769748453469327 382:10.740117439935176 389:3.4238753720717994 415:3.500865020599059 431:4.945729997510426 442:3.0700197209287428 450:5.060841686233127 455:3.745801398222948 457:3.1437856979789633 460:25.350963125782386 469:3.187830189339531 479:3.7382717822325895 482:4.706823576954382 492:3.1688127988935944 494:18.793297910980996 503:4.319153621893331 526:3.728281994800493 530:10.74617702170478 536:3.6126290651850823 542:3.2920621061418753 547:9.209174838309886 579:3.035570328156218 582:18.12648753801799 588:9.597069898904728 599:10.168032994985623 610:12.201192151989645 633:6.924598493044684 647:3.743287956807192 662:6.965855250609275 663:4.7831075320601535 676:4.155453873021688 687:31.8891798946386 715:5.530060992628772 728:4.837283374062768 765:5.468254650476966 768:13.646146098566106 770:10.129201991945175 774:5.262197342538899 816:41.44357847751259 820:4.028763524199055 823:10.764414025503566 854:3.4396345224142193 861:10.357469219512833 890:4.679268541077051 901:22.714251513898944 903:4.855697352267703 926:3.0785311385790357 956:60.374945687853874 977:18.291638347775084 1001:5.807108338243069 1012:12.299994831086606 1017:16.67571142204887 1028:6.587972510137077 1043:10.740117439935176 1057:6.306045252436912 1062:49.11132576458243 1082:4.504720479132346 1087:5.520167776261261 1098:11.374448371241948 1139:5.063424160426877 1161:4.819049305258285 1224:16.25405252408008 1230:27.722707416524713 1322:31.739950331332835 1352:11.345949415914122 1376:6.938254178063884 1391:8.163628002591306 1396:75.10581010721643 1454:6.025434150016824 1480:16.88999448041511 1485:23.37954706325068 1500:31.43105724368012 1518:86.45906152271095 1526:6.972816863840788 1545:12.061850809341705 1581:6.153772422836115 1587:70.03349971668499 1621:6.341014635059516 1632:5.869252419768208 1676:6.537119565466177 1695:7.209774436327353 1702:5.9999155105907205 1711:6.1814249805492345 1733:4.104013068211472 1752:6.038321352251692 1842:5.849615414000865 1850:5.949870968181351 1885:6.29616888962758 1942:7.1401805056154055 1968:13.140023257971562 1976:6.077508143215153 1981:5.523459811300902 # anion
1:1.602209534131632 27:6.350615763460458 81:6.440994204492193 84:5.0818233119840155 98:4.875813907875171 135:5.771735547176259 147:5.3111521224001494 167:6.3822052270293534 236:5.973958442658004 320:7.360158168195433 364:5.183113606790352 383:8.114077318331402 553:9.111807402401544 646:8.24075452490949 698:9.599432780136373 709:8.900087391722403 726:8.420645423463855 966:6.529533788432329 1066:10.446711975940513 1176:21.630455517164254 1274:11.13905059523035 1279:57.78474071109496 1340:84.65782167535902 1347:9.559043424935817 1359:10.624788159722973 1456:9.903444020079704 1542:7.529807396961719 1670:9.068752168241312 1952:9.126369311564458 # anis
1:9.821889567181158 7:15.506719015120424 9:5.87347085875529 51:6.229192629187973 69:7.2610029891136545 140:7.283442999370485 184:8.513805945517673 274:10.49285913521396 303:32.93214760819527 354:10.226011801377851 774:11.226794462401477 816:9.2823163528292 820:9.946856459710965 1241:24.554071542669323 1278:9.148246680199884 1734:10.271114782602085 # anisotropie
42:6.129203927727906 51:5.702073312206635 69:6.729719660275323 80:7.348526234836481 123:7.300058607318847 142:7.825060281215035 152:7.578500901692869 370:8.454078583758731 398:10.016717268716393 628:10.48070321368473 638:8.78182344891087 687:8.584449867907622 717:10.62933794988236 762:9.335096887920162 830:10.88838044147455 854:8.786340470085724 943:9.682912225469714 1045:10.312921289368171 1573:9.753421408496761 1668:11.137658983727988 # annélides
165:42.63646770133331 305:5.405171517795405 438:5.934313516675035 525:8.357546037320683 579:29.825083239940238 1109:22.58687376805804 1333:30.766421631411387 # annona
1:0.24298072359850018 3:11.566653070608657 6:5.151713888741359 7:7.015986344417856 8:7.128176080569171 21:2.8464673706223467 23:22.320924578873775 41:4.188827058977431 51:2.251889115266437 65:16.473847236329735 69:3.1858458435860046 80:3.767989776600677 87:3.7361759335011024 109:3.341007338993999 120:12.65634639474467 127:17.09259431711826 128:18.064020090403275 140:3.2066799040367484 143:54.631124813324035 145:20.522210410376168 156:4.390876260808435 170:5.4498846074590315 171:3.737193287839405 176:20.900843273704872 191:5.952945984587019 197:18.00468942748759 202:1.7090754075968508 206:20.06953428893412 217:28.92825066695607 228:11.54113283347829 245:23.1109232686043 253:5.477155129534272 320:5.271574005556049 321:3.285604725258835 351:12.543037602398712 356:23.669682343685395 363:12.739949538665913 369:5.755485419317137 377:21.410603871044078 393:4.6598687742090625 397:42.08114308509212 402:5.688574029208952 445:86.24684711193446 448:5.502169819422263 482:26.040071247486264 502:23.082718071513543 547:4.994795391199835 578:5.027505031400888 579:4.729753816931799 582:5.6352590317511115 620:23.795317177854635 628:16.43024256867468 631:28.5988185963643 692:4.869383839460417 708:91.48502639629857 709:6.792389546620776 721:25.466070940230598 724:7.922727572931241 739:7.780705571836326 778:25.358823506162707 829:7.9977694923735 842:6.049234916682714 854:5.154396242463648 926:4.775143861292046 934:6.212906058169169 954:6.145022007560607 961:7.443138115918456 991:30.515095781641786 1035:5.781384194919105 1068:16.70947394397862 1082:6.255595936466819 1087:7.290532876525792 1088:25.520430333845937 1107:8.095773307294786 1227:6.701430382153451 1230:57.5915621309366 1257:9.052662837069763 1277:7.270613306953958 1322:6.942893058724046 1402:33.53709705864486 1454:7.80223279753564 1481:8.602703172667548 1523:7.58520679473219 1535:62.56246138809283 1596:7.221682272085437 1634:12.01211664049027 1786:7.472205594339928 1787:14.931230674774618 1824:18.32646988584119 1849:6.826307617915853 1902:19.363842481712236 # anode
3:2.9510054342898977 6:2.447416194218212 7:3.3726314426505897 20:27.36714689351969 25:23.88970729942033 29:4.4844402015837055 31:4.664266711514452 36:10.555316214231144 69:4.369651002867938 80:4.972163008493429 86:6.6566275358443345 106:6.908650177838534 152:5.197278534759477 158:8.08774495929526 172:5.454301394238678 182:16.894142777892316 205:5.3629475973297085 245:6.7366212477990945 257:5.8942748996639835 274:17.924613344014364 337:6.398344936119441 395:5.452925622736934 398:54.82808355363852 438:104.0111735021402 451:7.626486676316809 457:6.072031868910691 504:9.490294402017295 514:9.374709647098056 539:8.090411806770135 555:6.858135169037975 589:6.485772505474513 666:7.15615985335516 688:7.149533343928161 757:6.1181851556188205 766:7.4357136284660434 797:20.512901463471422 814:5.951423880433421 820:7.006078217035666 827:7.673436406397893 849:7.981396178427979 857:79.07527471193757 863:10.276164491476516 864:7.15615985335516 899:6.843939267799352 900:7.936458594219984 941:36.859549069950575 1004:8.794654288495366 1042:92.09737646646315 1183:59.055318784875716 1207:8.38020401567097 1234:9.384943813389445 1239:7.037060251272021 1349:9.671412623298245 1491:10.523832211229516 1809:9.447481460404292 # anopheles
28:142.12288060620514 106:8.710249877284852 142:28.792002949514814 191:20.944176993635274 268:9.423895777572808 373:101.71387216031839 576:41.222065751546815 608:11.269845049871131 612:65.00206799263296 720:12.950459159058466 # anorgasmie
1:34.70727158818777 2:3.9906193557637257 3:3.304489426222638 5:4.813958499129595 7:3.7327599729587075 13:5.1428389915842345 18:47.56641043845367 19:6.394285560032141 20:28.991167416273584 23:2.9190232470430755 28:5.282110749188779 29:4.856012802346106 39:12.115139678760883 47:5.692873298828534 53:7.071565200730798 55:4.459011597342845 63:5.516736494115033 70:6.584714151917295 75:5.513807647751301 105:16.778932483318023 110:28.822320375070056 115:13.164593397055905 119:13.810567561333363 120:6.564404490437989 140:4.762201017076166 157:6.959532325449553 161:15.500240107780433 209:7.318413628876733 210:6.154373738554877 251:23.4660053340323 255:7.587184367825714 262:18.782915658385676 268:8.001038155620396 283:21.80618294643599 291:4.537295433645957 346:7.2269454086554035 372:4.785910317780457 381:9.024897106345891 430:9.946662994425136 456:8.28312799856443 472:8.193031593377624 543:23.644847003081207 548:34.44720931503827 597:9.1713005139917 626:7.769188352143651 682:8.199996960200746 748:21.36158912942324 776:8.833341821044506 808:41.12752477122192 837:9.583529724604883 842:18.19363440604623 851:19.053501752928227 882:8.487395251621582 1171:45.82192182079471 1176:33.544314742775676 1241:19.170776128981966 1789:28.328600135407665 1809:9.832185279641672 # anosmie
1:20.223613432831115 3:23.69648250839006 5:12.089958845393651 7:3.5796720141232496 9:16.27993468231066 10:12.191440772730202 12:5.32149697341796 17:27.009041694734147 21:19.324850273192116 27:5.720503226800355 39:4.508355576118282 42:4.000888730074095 43:12.737385531596788 56:5.422890933625541 58:23.555343643219377 63:13.515193780301685 79:31.37943378463607 94:23.128568816996115 100:28.500742300531996 101:7.122801889549833 106:7.128648969771929 113:31.296796559739157 122:6.721748813200601 148:6.983390526739616 173:39.97842091313265 204:38.365617070255134 235:23.982542311804654 244:16.306998905211387 294:6.85072482008035 347:14.44566461423333 354:67.7311436095706 357:16.54086816975586 377:37.06606894611729 417:8.642111599552852 480:33.37201373021927 486:7.824157312255378 493:32.89535023698004 509:8.089480085594879 529:7.315926385954781 546:27.694004941630006 599:6.933737873548326 608:9.679887923511004 708:28.112095372134135 789:9.536126073096952 819:7.955701583557714 889:11.103609679018035 912:19.407976128757348 915:36.740401851480364 936:34.282448109881614 990:29.94696958990212 1004:20.880476812460778 1086:7.608976406754797 1146:44.05744198308882 1322:58.977205901588874 # anoxie
1:7.16637618326091 3:29.888827078838936 8:66.00847883284995 41:16.965868435909947 73:17.202649904973455 165:12.859795338519627 261:89.28948246774813 295:8.833751012038384 301:8.866387747410412 395:80.80926654055916 513:22.61510274280986 647:19.611973978027002 659:108.35279425887855 719:10.597293470361063 726:130.23567707778778 831:21.734135830636923 847:11.596817388310786 1230:8.825250994937146 1359:11.407981824857993 1665:10.622272217827389 # antabuse
1:7.14987731101452 6:1.0575788450432793 8:6.260386249441218 9:10.543008541014196 20:7.464541951324909 21:2.4327200723474354 35:21.857609916149748 39:2.6937788707537513 40:3.209945920735625 50:5.159660212375458 51:11.562549534246275 65:2.929079011985553 77:2.9980985280315373 84:2.6511247741544124 91:10.519009284527838 94:3.597751332632039 97:3.4267309802564054 98:2.4628711791233173 104:4.088161309120371 105:12.543740360537015 109:2.915139913023722 115:3.177131402679317 119:9.62290357140877 126:4.8525780993839085 127:3.1214255166415197 129:4.225342675760362 131:11.083095192804596 142:3.78272588822218 164:3.5104172895306145 165:17.829921115450723 166:3.5601995050485855 169:14.654754573093653 177:3.096019647075549 178:4.152615220697587 184:3.9296409247473623 196:3.154077442610221 197:3.4074907961392378 200:4.201052041796499 201:3.6965707215701484 202:21.19194432789461 213:2.950009474877562 220:3.8200131547582745 237:3.421364890987674 267:12.948123439978268 285:3.880933415865043 291:7.724024907275686 315:4.061777819691612 333:6.901887926531393 338:4.148569328900501 347:18.277984880768553 350:5.142985012768965 364:14.499116150200066 370:4.383823544825875 372:8.213141437469591 427:5.280701924990076 438:2.7308657649425574 448:5.0498659084080035 457:4.396745951960355 459:5.315241331589985 462:3.7148627141691883 473:16.271991442000672 486:5.9015790093129485 487:5.220653035288395 488:13.837076382867789 505:6.233555765797369 515:3.9893062575301927 536:4.883647310212719 542:4.551275921808983 546:5.057782753544827 555:31.77368778436721 599:5.02501369213022 618:5.186367844557247 629:6.214073706135585 636:5.1155167026027 707:61.10994385992014 714:6.32630363812014 753:6.007461216940576 757:4.441756011786734 784:11.130820066390882 812:7.508000417303942 814:11.270562033051327 849:6.275618456783295 899:5.152694283259812 909:6.339184972221677 920:7.026601782336242 931:10.421011841269532 966:65.5507033935421 995:15.253484496730206 1047:15.541440977605964 1070:14.123735302555922 1091:7.438686411845713 1121:7.183588956498042 1154:6.537701971772213 1156:5.998772914871814 1157:17.767997695083366 1277:6.810843173008595 1279:5.553926032542754 1282:6.339184972221677 1412:20.85439452381192 1455:7.604393985231279 1487:7.01559466578252 1499:6.087471034906726 1527:7.931444520919679 1534:14.449198387541962 1542:21.518458689101234 1552:8.309558779843375 1649:8.17971748742593 1711:17.786782592742547 1772:8.219805728108641 1941:6.840721942715819 1975:5.330457143568285 # antarctique
1:14.86441850656279 2:1.4769009853078876 6:26.697254912069113 14:6.116227124883073 23:0.6645533782863593 35:2.151527547329845 36:1.717711817374556 38:4.027386255344631 39:2.0529126521632755 51:26.971516711832727 52:10.275082466847728 54:3.1476862129148233 67:7.485791480212115 71:19.949919329819664 75:14.712370887530295 78:8.06770041244682 85:7.831576026608583 95:2.3973608776061455 97:8.096142286978518 98:17.50164777681932 128:8.095044198993206 140:12.48199595722888 147:12.732951348729982 152:46.65001435947786 158:5.6592055267523875 165:55.695228642782766 166:8.368666643806979 169:12.50996366109325 171:2.636043384364611 189:4.325889623585905 196:2.4919939262107786 200:3.5075590108543606 202:35.57390591015677 205:22.79814425585923 252:29.056558250607974 260:5.026899746865062 263:3.6089133011402574 267:11.494254960846455 285:3.1951523479464266 291:6.344982329695572 305:22.921326120355417 315:41.318258021599135 363:10.373473392761788 372:6.8218540164325665 373:3.590041623367467 407:2.840398347802641 438:40.49211828505066 448:11.389181968376226 470:4.859818401871675 494:4.689133434675561 515:9.242259419187848 542:3.850766157947755 546:4.349210977976496 555:28.800915661926272 557:13.996000877506356 559:3.9203626989217626 576:7.0947759215104975 673:3.8547273337160766 681:7.787129982817174 693:10.86367198528486 697:4.078327451915623 707:10.889227557870594 723:4.619877056764958 747:5.308063731890996 804:11.742491832972588 846:12.109121109299801 890:5.258553019095122 891:61.09049050085152 897:5.572046048907015 965:18.917236798212535 966:24.074146496982273 986:13.274936363748898 996:26.559883901935518 998:32.12384355248799 1021:4.031759121575109 1042:40.32605847089673 1044:5.361144721054586 1070:4.965893036905578 1078:38.213183881936544 1092:3.84385526269848 1095:6.3193969611693035 1098:4.912104149432673 1133:22.378506594325202 1238:24.821236077955614 1239:4.630481669126672 1271:6.60991397271024 1318:17.41202315236646 1344:41.16989905026103 1398:4.884036544242556 1447:6.028293941554804 1456:15.97257515093192 1535:5.582095975260102 1576:16.276995948040096 1590:16.276995948040096 1605:9.466908320636973 1613:15.286274519700317 1619:8.25305618454314 1628:15.441316258732837 1665:6.538274294755391 1678:14.689625339831464 1752:16.024618465689997 1875:19.608233513848585 1885:27.27940328881584 1948:4.149346410765232 1968:5.786631447195488 # antilope
4:17.31329543453359 27:20.68035400585642 39:18.18833993177526 165:27.648318666787112 199:54.84463786815902 406:28.169141267487586 409:26.113695379975177 487:10.187056301122759 1485:11.91520857962714 # anthelminthique
6:2.6441471730127803 7:3.5796720141232496 8:9.994865703310694 9:3.254355451037617 20:4.249005168786483 21:4.226261346422282 23:2.7716277534570493 48:5.648269028732371 60:16.360505926562634 72:5.707804257295048 74:6.3291778155944 81:5.81035168575919 83:4.927192249651991 85:5.149338690543809 91:5.791894734933822 95:4.8939704537490805 109:4.745041723284703 119:13.480949288329748 169:4.614237967078322 179:15.59098702549951 217:5.902282761731781 220:5.695189042589419 226:14.550913355281018 236:5.346341690633471 264:8.50789347572903 305:4.031490562627059 307:6.498531122283407 321:20.748739117134086 322:37.10272652364473 330:7.840916888451494 343:24.204903179352666 356:7.141869113231506 507:7.021822467232667 577:7.134513569333425 673:6.453491570513575 766:7.656291517508815 796:49.10716572719555 1012:8.014552200873597 1051:7.386443019287717 1073:22.616043918157406 1075:7.913779581520727 1088:7.7564930408011135 1177:12.92739440458743 1333:37.43623320744097 1454:21.40265446380635 1485:8.85165568416077 1562:10.351133092012464 # anthocyane
42:6.129203927727906 119:7.503919174743833 135:7.305385082492153 138:8.10938377636882 162:7.897248042227406 228:19.04348682833423 303:18.800431894612437 337:8.797678298506042 449:9.688248099313448 460:8.996030926347746 541:8.210677669220269 589:8.88603423164004 728:10.252885731918719 787:9.462869828112176 949:9.504647005573807 1278:20.240211965573852 1485:56.93844326296123 1553:11.298899015857328 1578:11.944831561692812 1899:12.56159857847755 1981:10.95792376464539 # anthracène
1:4.652527338333618 4:4.164783309340004 14:38.29921094950717 17:16.47178920429746 21:19.571559022361946 23:2.8436574443227354 24:11.142610692295392 40:13.067047951140736 68:30.384578580561143 73:57.52647780295408 85:13.254110186318504 109:12.43122641983464 112:38.53073922986569 124:32.52514495554046 125:14.547668391066088 127:12.876975339774654 186:16.87355402264838 248:19.370025720656955 250:13.658779910783766 261:6.93998601038608 269:14.59540959289045 303:34.70147947977469 305:37.10144489877925 311:36.40336530236975 317:21.120755251541038 415:6.75027959307895 428:18.282736246781997 438:29.87643505830147 445:18.941905702826478 487:17.261310487204636 513:32.32663342188829 598:19.440970096239937 660:7.600548042244355 793:18.8837090295644 802:20.93044300969572 816:16.12260390306589 1061:17.21144041772931 1358:13.304053115206775 1449:25.081054669308724 1621:9.676252152171108 1635:31.283921246375527 1706:21.716790614522463 1842:21.207461437108034 1869:20.19290156904505 1976:21.671770606873455 # anthracyclines
14:5.221316425922903 23:10.153519334908237 81:16.46121874314938 91:6.771511605159403 123:6.113615453892386 128:15.39150003880672 131:7.057441888409684 135:6.1188992008330265 140:5.570727548660978 147:5.656506842261189 153:14.30706432281438 196:5.96979536121515 213:5.7506849666247835 219:5.970774955636468 228:6.825595721433594 236:15.517477320371901 237:6.254222401091924 254:7.019220560797346 303:6.705235628397263 305:4.986906175262345 320:18.313189060693574 331:9.45582131253844 364:5.5278825562311775 399:8.455463497523338 436:7.642862758205196 444:21.96743115536565 449:8.490682843974186 455:7.916528783009039 466:6.939290223564618 541:39.940263684507585 614:30.737925929055034 701:11.146566098457225 740:10.192737238658566 787:8.26587756367338 790:9.085077087043164 796:10.372282347668698 809:11.37548443173609 816:17.994552460538205 939:8.305924675589498 1061:8.095810139830741 1337:10.090709832510012 1448:8.189664753003063 1485:66.76542219772574 1873:13.006376367902629 1952:9.47908400665873 1991:13.301689137046372 # anthraquinone
1:23.686198502273097 2:51.02212255942685 3:22.39728304821603 6:14.480277206174746 7:11.814528773047954 8:4.6598705519402035 9:10.307767874303863 11:2.1110087414602243 13:0.9634845926431449 21:10.27547791627531 23:89.34297853598986 35:0.7145600001848731 36:9.890010150057451 39:0.643287048448265 41:10.057350768340532 43:95.69725202618811 44:3.6245999695023703 47:1.3754603537846994 48:1.4665110250946782 51:0.16905908679681383 55:2.933002898143144 56:1.289561065647865 57:0.718936220789793 60:20.04681246711783 63:9.310488187354863 64:1.9139289048226782 68:3.547762757642334 69:7.160645676683048 71:12.695114600921753 72:5.381421444825124 73:16.030005746413096 76:11.119903701859682 78:1.1733436852710157 82:2.1602608013275906 84:6.833163124880147 85:1.0830545989369638 89:1.8776276449349905 90:7.275980416384307 98:6.285678730799877 99:1.9378892096402478 102:6.0717754578490535 109:41.41200254733611 112:7.175018178830051 113:3.6932945158192174 114:4.510554533133373 121:27.191735166160154 124:1.1152094710517482 127:8.208908368489585 128:4.617063314344473 131:1.8163238720650132 132:2.2996071605217034 136:2.2121711264184567 137:3.984513663381909 142:1.4730520005126502 145:1.8350058806171998 147:12.01220697416773 153:0.8037896080306095 155:4.074772313360634 156:1.6117089951303059 163:5.222341049163889 164:9.353554705058295 165:1.8891930976707705 166:1.2909646463653341 167:1.5497252360746234 169:7.245799292179889 177:4.004622261259521 179:18.54928977189962 181:11.478164040705938 183:3.93032328356461 184:10.592312464372245 187:3.307351616685961 188:2.1367703448186712 194:6.523144197411053 196:4.1116211140378915 200:1.8277900255646036 201:1.4019496581041222 202:0.013321138433870394 205:1.4122978130304102 207:1.9457070731602304 208:11.523956182089808 213:3.7369865417906043 219:24.393457002356573 220:21.977831549937875 226:1.645124711863794 228:1.6258353237448937 234:4.593384695157962 236:61.61615181629485 237:26.044080733474843 241:12.588399369979859 243:3.268540792987023 247:2.4388858690255 248:3.7144373595750446 250:20.284585944818982 253:2.562080485169171 260:3.2288096885727224 261:7.537497470321735 265:2.0676412985601305 269:1.5977373089970401 291:0.5646723390351072 292:5.6693592629693565 294:2.487901730270339 303:1.528962436849062 311:11.556917700423963 320:7.279663209269048 321:7.445602725427382 322:2.0935050748708433 323:1.7106998274711267 327:17.80247851198805 328:11.886345316391273 334:2.0057720246310073 339:1.5124855048666546 343:22.57495742114761 345:2.7297301267590615 347:1.6025796557164835 350:2.6701619159535013 357:7.527783881366107 358:1.8306717705601734 361:3.7745326422270606 363:18.78762606001784 364:3.3639568201983856 367:3.6381254650256483 369:2.8164649627732383 371:1.7638387870542298 382:14.69819577067596 389:7.022657553491322 393:17.450840120784946 402:2.7549959301857436 407:4.784236697841718 416:2.759021814451554 418:2.0057720246310073 422:3.2128205185263767 427:21.731702361012623 428:3.2075241754202932 429:7.696648827867596 431:17.499488627954197 433:2.1083696573494914 442:6.311992724254315 443:5.838861310653385 449:8.767146073117239 451:16.53077800623454 453:16.46262927185025 457:1.9984276450354284 466:23.268436988066554 468:2.3776271184553526 469:12.113921952875202 491:1.7556287124025018 495:15.281938987676734 497:7.871260470594523 505:17.45538392580097 511:40.59508496587305 514:41.349004067827124 518:3.859679080355094 520:3.5758820524676054 528:4.231808540389874 534:4.712389051639046 535:4.8004759948744145 536:20.138152832373958 541:86.23188280160078 546:2.5920399452829863 547:2.1305101007074883 552:9.950517496192784 553:3.9900239390436463 557:3.7991543848746496 559:2.1980861272749666 561:36.219609869747345 567:3.5802552590172803 573:4.4176155367859895 578:2.1593503045079925 585:23.319205717897475 589:2.358782157995033 592:3.6886303812236605 600:3.405444297000274 614:107.63595860588546 620:21.69001529991824 625:8.874751194861322 667:4.470762526616262 669:2.9513766743352434 673:6.765780913920261 676:38.40047443040669 682:3.578067286586437 693:7.219166058663967 695:4.0094442313066425 712:8.060464178443912 714:10.22883856176683 719:4.66386670102518 727:9.160307305463455 738:5.097811463568634 748:4.581894358435159 753:3.478215708937321 762:8.091570294546486 774:4.015031681907673 784:1.8364536582511415 787:8.335351955414435 788:3.8291589870962555 796:4.861602590358046 798:2.963517603665361 804:21.50810169124395 805:5.7958967869582825 811:61.13356996622997 816:2.237867036834832 820:21.858152485449377 823:2.8360746649046233 838:12.213019397250946 846:2.914003381096407 854:2.2718517207560196 859:4.234965839853674 866:13.70132058059471 867:5.745689697612002 909:17.771452812090292 914:24.238253495277487 919:10.116867096790704 923:4.644017782798588 924:4.525491173914507 925:4.460009430036051 927:9.596045935429995 931:1.5421876168316901 954:96.63262546116506 956:16.877637436361695 977:2.75633677309701 979:3.3663052439647245 1001:4.547846030293317 1012:9.7623630322875 1021:12.984312055980869 1033:3.316723916732543 1035:2.8403077185543713 1043:8.233492498800528 1044:3.5477203874982033 1046:51.1467468116815 1062:3.3936087474184546 1073:22.580806086886376 1077:5.148837232550336 1078:4.9065226273645335 1088:3.314845339104461 1098:8.85367658946805 1111:165.55785912735493 1113:29.209736529257476 1120:12.468444596187267 1129:6.909060068166775 1161:9.821004294410765 1169:39.320784594796045 1178:3.2740313560075593 1197:4.9065226273645335 1230:2.9927152978628513 1232:3.911737884157446 1235:15.931535090711096 1241:3.541285669887364 1248:3.649476967925397 1249:3.025597172593051 1260:7.535066571267403 1268:4.279753046755564 1269:3.7794296862614254 1278:6.730874197280273 1282:3.7942025886123294 1286:7.646365347818483 1292:5.048131947299281 1294:18.08947928732665 1315:4.791904887822188 1320:6.2076093120449 1322:10.5403615001307 1333:2.164821794018558 1339:5.043235407070979 1386:5.038351588509188 1396:3.968083707939108 1401:7.84465037560488 1407:5.3051234687866975 1409:12.054392269745621 1424:6.852939285151373 1429:3.505265200009126 1437:4.0290767830845375 1441:38.01038102861682 1447:36.782494820280405 1485:4.3524338603995 1518:10.562440791190575 1548:14.83989000450001 1558:5.3506091763658254 1561:4.791904887822188 1583:13.713844948361263 1623:9.179388764519095 1642:5.266199911841687 1650:2.5956737521699087 1654:4.410644106976822 1667:5.356372372550685 1676:5.266199911841687 1691:11.415319884686651 1702:4.737134064352943 1711:21.246142819041502 1722:4.456438996602221 1733:165.1916358568646 1738:5.6967648655001435 1741:4.8705006592917 1754:4.980715252569857 1780:9.652113795796474 1787:3.1149279862368155 1791:9.335690011707705 1839:38.20372350048892 1849:44.01284020977148 1863:7.950780483090879 1890:10.357715992188686 1920:7.03696508040725 1934:10.879838195012987 1948:2.4074128001616137 1962:15.415167350356763 1997:5.057963452361107 2001:4.559125857981358# charbon
1:2.940011822197248 17:20.859466472818795 21:6.362394241693531 28:17.568302704900027 40:7.21521910703807 42:6.129203927727906 48:30.800453355392367 73:7.9073659262715195 80:17.700882380255578 83:7.082306611518006 145:19.55653881599408 161:8.350732677819655 176:8.399404566202861 305:15.308963557198405 357:9.037942912386482 411:10.731958165842078 426:24.93246252237393 485:25.2771740448914 579:19.711750195782322 662:27.87565032840357 758:10.60660588819469 943:36.421411766023155 1984:11.9895447094527 # anti-arythmiques
2:7.527797048643125 3:1.8532343408813727 4:45.811519312957635 6:1.4023354557287377 7:2.2416378071025553 9:1.943910675477557 19:30.265961214700145 20:2.867998568455158 23:59.09923182564149 27:11.291221885862562 30:4.268483227361521 36:2.748283017314136 48:4.215214352801457 54:11.265841238051776 55:2.918846393798128 65:3.3552454508606426 68:32.209538876472806 73:11.325327209548231 80:3.767989776600677 81:4.3733991469705416 85:10.149857724440217 88:10.177177492259828 95:24.840941266868352 97:10.421138460975557 99:12.289053501821622 119:3.9158561015955113 121:4.04535368832905 131:4.63296983127804 132:13.125384835763352 141:21.13573266416789 153:9.360811549331338 168:35.7985924352048 172:37.302054689417496 179:4.935943061308001 210:4.552944489066226 217:4.4632615098003985 219:3.5856712038286243 223:3.963182924676761 224:160.24752334919705 231:7.081820801657038 250:3.9237515687193842 255:14.699712994654035 261:5.405285385354842 275:16.07653543379908 303:11.302556533816185 305:7.91749322611843 321:3.285604725258835 323:4.50872689512566 334:4.852403492948396 361:6.77693183247657 395:27.98973107813099 428:83.59738295930417 443:20.096066490405686 451:6.3812316667664275 492:21.185025706904074 503:6.065168958966778 517:8.126149201036187 541:4.594974984178953 546:5.510137971255009 559:5.071319544458914 573:41.07428449935105 629:16.13006193080377 646:6.139471249991869 650:6.726273877182218 705:5.500845029087498 708:14.059979219107403 742:39.846166253016555 757:21.243552826186722 787:5.8169901624677065 821:11.172321165994529 956:15.778740428618855 1030:40.217278937992276 1092:4.992769846006486 1104:14.679327674508697 1127:7.277230704065209 1168:19.08576632434994 1177:9.98697535900916 1202:6.021229012161442 1270:17.395353789165824 1275:7.3378140950408515 1278:51.69509347771023 1279:6.00910330622618 1426:7.317411004866647 1485:7.379268018383418 1618:37.79754565465701 1670:6.959728573055939 1706:30.321768455982813 1729:17.23017952385445 1733:5.843739064660614 1734:6.084824464547314 1816:19.430873161209213 1945:7.241108355304142 # antibactérien
1:177.58748072250546 2:45.65391542969026 3:223.59420539905025 4:774.9031048794544 5:42.3267296215501 6:38.42671846547046 7:25.225146608545842 8:0.03350926980414349 9:25.254686320114253 10:42.94739852517712 11:3.124729143655345 12:10.762584175315048 13:13.01273010584528 14:3.775108849706661 15:6.380605903120227 16:0.010607523002360914 17:0.7890990235008777 18:13.711281957046902 19:245.78217360285626 20:3.739815582818541 21:0.34266722673730265 22:4.005197571080453 23:209.07239492566808 24:11.710508082328829 27:55.73442341247363 29:1.0071248778568291E-5 30:4.879478143498274 31:29.82258146078567 33:12.063659084939761 34:40.8857251052706 35:14.775250414102045 36:22.806627136330107 37:10.943423768830847 38:7.271002184762183 39:7.314782590321946 40:17.52619686441732 42:63.29776698239342 43:30.7221934225847 45:1.388381542585611 46:0.045445868888121084 47:20.592477986609286 48:0.2020674788699413 49:14.582098130198782 51:2.0072504600054324 52:20.79388365033457 54:16.938574187079436 55:1.8069543911778643 56:0.12174952332825913 57:0.69482830188268 58:16.364778447577134 60:17.3745107369634 61:3.278547756305966 62:46.44505821691781 63:19.4520535531731 65:2.7141189611893557 68:64.20098487506654 69:0.6520145041251307 71:16.336027728418102 72:16.938574187079436 73:88.89677438154276 75:39.7399042598164 76:30.308817193777898 77:0.0043551764033735434 78:1.436856359984401 80:37.98135532342496 81:38.71168141528507 82:72.49062359138681 83:1.017877599214243 84:13.806002660462855 85:18.113737060983365 90:4.8598910638684165 91:2.1554870209629984 93:42.06841122344267 94:0.13507146892436184 95:3.0005541542246466 96:1.4019527572886252 97:39.006259441880225 100:1.1320525864369755 104:0.3455872369471636 105:48.43913433289424 109:15.555256193000101 111:2.0522480470308477 112:328.36049050415346 113:45.88705331352594 115:0.025674184611864825 116:6.742684243594832 118:15.400471438323253 119:14.925434929553584 120:3.095380997640405 121:4.324449775950258 122:7.507048652314563 123:22.558280208581106 124:3.6669127790347704 125:8.710853472764235 126:7.603627470798354 127:40.81401123004651 129:35.67301491179898 130:1.065240022610158 132:197.0641201575926 135:1.2788970033580078 136:27.24848213464532 137:12.376939089669515 138:2.369906596472376 139:38.20884144425898 140:0.0027246804973645434 141:0.5193785258950211 142:21.39700839109028 143:0.9087443498269093 144:1.0085525843843373 145:9.810274804630616 147:32.76080926298332 148:8.213855263330545 150:16.704199320171995 153:0.8266871180036895 154:46.752570446648384 155:2.201391637200784 157:7.712216276781672 158:1.9853484057143886 159:0.4395658662443257 161:10.08767089452056 163:8.129657097800122 164:0.10626705925278059 165:0.7267360374830749 166:11.217755452870664 167:43.96251643775122 170:23.713616292001646 172:4.802703811768303 173:4.2800560557035 174:5.4082236083411885 176:0.47583723829731644 179:38.02460286963875 180:0.4320227630537772 181:69.07943434761317 182:1.1480108599729002 183:2.071268781060475 186:18.198427450054492 187:5.40356976018203 189:3.9892904893997345 191:14.677768552823672 192:9.42498059233446 194:6.455727108954934 195:52.63137091052407 197:3.833052875725117 199:184.62704969778562 200:2.6013827081550582 202:1.1470243215239124 203:17.950510986754455 206:13.571819851388863 208:9.937972916026759 210:28.996141108802476 213:0.8564491132401624 217:23.012508750619784 218:4.292620511733407 219:17.15755518887567 221:72.3746543036421 222:4.429223350084919 227:0.7168423485341043 228:5.232805311160481 229:21.026683371708398 231:2.193561466898812 233:6.1172193341974035 234:7.9182977354637805 235:0.24118117464682798 236:10.87184441642029 237:1.4484240671776185 238:2.498478208390987 242:7.996914014514944 243:5.3284582257086335 244:7.5550884703990135 245:8.140445889101487 247:3.740116202910185 249:29.761165334520786 250:1.538724131593699 252:8.646882756021071 253:29.917477008804948 255:26.717705485905306 257:0.41633405714108346 261:35.68615505361736 262:1.5708796674825596 263:19.665968609888633 265:10.796742632721152 268:1.597605472891717 269:2.183558572978826 271:0.696243413221486 272:2.713093945073699 275:11.366063360467825 278:58.70376672129555 281:8.531011000768325 287:2.2710446461365534 288:1.8098689852860548 289:17.15592723921827 290:33.68106828606455 292:10.047323698243426 293:124.63285440418585 295:26.668283732755597 303:49.66208294309964 305:114.89041026692833 307:21.38035910084084 308:0.49433855109348845 310:11.477204822349536 311:96.18265081799832 313:1.412828295678991 314:7.079407002209729 316:0.736519368710745 319:29.444090825310294 321:5.0515998176561085 322:0.5773843087851463 323:18.278171116868375 324:4.614249791133718 325:12.286422888184061 328:269.6185616697664 329:2.0881209058328736 330:22.518864983190845 331:2.1174758217451224 332:7.8359759677036775 333:13.435907154797155 334:10.535262303398422 339:8.425176398468265 343:17.544182614148333 345:81.39954310848056 346:1.0105581561416457 347:38.776246776799056 348:12.728263566315666 351:3.004661937171252 354:1.3341472720046657 357:0.8655988089797316 360:5.1297991905553575 361:31.523132209188383 363:0.6034398845460645 366:51.32290857415078 369:1.1185642370524487 370:6.333689322600506 371:0.36530463069292285 374:11.984897378707903 376:79.638121101063 377:0.5720548689084402 378:3.4908174384973845 379:13.879892037779575 381:35.1669382403131 382:1.1252866953710376 383:9.573306241281964 385:4.147714700543844 390:6.859633112199013 393:0.4113556310644433 394:3.379811110040867 395:8.301787342371938 396:8.874740999893277 397:0.7089645987220267 399:14.873051206927101 400:2.0012103101000807 402:1.06949045678669 403:7.390628079609593 404:22.139922009047126 405:2.959755425970586 418:0.5182920316402816 420:13.520897239987539 423:21.07022314862508 424:10.12284367379435 428:15.536872126216199 431:6.180860657635094 433:44.61647768113753 434:6.8989888872099705 437:3.0982204493892493 440:1.949749528792349 442:10.217969957183298 444:12.588450566965571 447:17.092699807397093 448:8.14773658613178 450:11.87792705939197 451:36.153206399429536 454:71.66641265102558 457:2.915659613406175 460:0.8376737532565202 461:1.2070353148070092 466:0.3385501245487912 474:10.564001129667808 475:5.699027144454781 477:1.3574786431224724 479:3.95326428593978 480:68.65445244685111 484:1.0855895209719977 485:20.53689525635671 486:1.5858434451869867 487:122.32541473035332 488:14.840125777606433 494:1.193769916089352 495:77.6643750898632 501:40.13258464883829 502:3.9960968629037397 505:45.88705331352594 507:24.380370618158462 509:1.8019539753862732 513:32.54121195068804 517:3.1308383372576425 518:18.207717331757202 527:4.946104132967246 528:2.3441014630412247 535:8.326735381277665 536:7.68897160332137 537:14.28285985254267 538:2.338354284698294 541:23.902554596579673 542:0.6059144648597206 543:3.7140020182733293 545:6.920302949306516 546:8.169675299640225 547:6.769714754134778 549:3.879954678693866 552:1.8198283574726117 554:1.3273736605308546 556:4.974396906054654 558:35.72418975417662 559:33.05668824029827 560:25.446105591062988 567:5.933289746636024 568:12.138299361176204 570:31.691754261771795 571:1.2082493108882137 572:4.431862633342563 577:1.05995193414357 578:0.6228499732925172 580:26.756667606362786 582:1.0308417533317622 583:187.8904137437148 585:15.365006714201263 589:0.7658225152425522 590:17.321073524071227 594:692.9376210221815 596:15.794553650367117 598:11.662902562783053 600:36.19679016074111 607:1.3099467683598671 608:9.025593057164365 609:32.70884114127287 612:1.5610015703817461 613:24.477351600880286 614:42.84382098215009 615:5.671381646284015 616:9.542590377543277 618:31.032909938209144 621:13.586437490527027 623:16.79317195088758 624:27.09047400752695 625:15.217957846947213 629:1.8440333829445548 631:2.390879427013642 632:3.681305453741108 634:2.233133820788834 636:0.9828486471928256 649:4.493223792912597 652:2.0451798528901786 653:7.951179444295043 655:10.37157881827604 660:1.3478147453488318 669:1.2278585552844608 675:45.11500944593162 678:17.02222345725012 684:85.62200000728942 687:0.5803634212920077 688:46.69597939625895 689:1.0964645847619932 698:2.5502725664648116 699:0.82444883729237 700:4.400345687969383 702:1.7823674849683893 705:64.17660186416968 707:0.7665879283302466 708:8.546830990855316 710:4.300185224441924 717:2.0954039780002423 718:29.832801271403664 719:62.82629998689271 727:5.324925281870264 728:1.780424443842356 732:2.6417528713536225 734:9.849986366509011 742:2.2465629018505466 744:30.883389702890486 749:8.169113779254667 753:1.6723313611667223 754:10.756399078027902 757:0.539824022477796 758:25.316956755579447 761:1.983096891912202 772:12.376939089669515 774:2.1474366026587357 779:15.779235027798855 784:2.617256726224469 787:60.41986218882517 789:3.0707593020232964 794:3.5805885509415547 797:2.6382684561489356 798:14.531641231951015 801:28.47381406770746 803:2.931501351167263 804:13.630480428446381 805:10.298676932292356 807:3.0727903553990603 816:7.095746637429872 817:15.118218631243057 821:35.366227352454764 825:9.09816253382613 827:1.6422679408905783 837:8.527191601227113 838:184.70171750119403 839:4.64437365019922 844:42.35212436315352 846:1.1973717298606052 847:9.980384633625262 856:4.930497000557221 858:9.354169212349769 859:2.346983252722366 867:10.198925120545011 872:10.033840095996275 880:5.396339614260847 882:1.9989334009477266 884:3.004022803123942 885:15.847972644859173 893:9.140280692671325 894:4.600763913000335 901:121.51908166590935 902:10.694111347207945 903:1.79604804098226 904:3.268016074879404 919:8.071003469872963 921:0.9664044940018568 922:36.98327378529215 925:20.652200556266187 928:12.998894655229613 934:1.469350501029453 938:1.9475543054409978 943:103.30683207373615 945:1.7049390898077275 952:10.2413530568392 956:1.6994477210052836 958:6.255107685007064 963:19.434608602471968 968:2.4700847191362674 973:65.38339907377677 977:1.0705558516714777 980:1.5908709667232857 982:45.140519135898096 984:3.3250942578791274 987:10.386329661226828 992:20.437429477001242 998:22.840358019732662 999:3.8440782473001818 1002:6.250418765577001 1004:2.600437940874707 1006:15.394819562439737 1008:1.721552181973309 1009:4.031130108211373 1016:32.56611773484135 1018:2.1298846341223046 1019:10.260190911769321 1021:40.24445631587113 1024:1.8521982756247333 1030:24.696123540843118 1035:1.1377242977359 1039:4.805622365426501 1041:2.0404870570579208 1043:1.1252866953710376 1045:1.8298614567935272 1056:52.09919578638512 1061:31.10164697230708 1071:54.03918470665131 1074:11.377130597074549 1076:2.241176705115451 1077:3.198036180627123 1081:31.20779412519539 1087:2.376106206633863 1094:6.585103419856836 1095:7.683899271073584 1099:4.3691618334072455 1100:22.999337342891945 1101:6.127080389152624 1102:5.147915448366355 1104:9.401004696922312 1107:3.102841462336994 1112:32.18088064540379 1116:3.275065621260979 1117:53.74590299916817 1125:2.451441205681108 1127:2.364389948135436 1129:0.6546472462192314 1133:1.6616408970097065 1141:0.6599727061804904 1144:39.84727331429034 1147:10.255602524951161 1150:5.7712112850233614 1151:7.450698866699528 1157:8.536162834761098 1168:8.904420470023073 1169:2.7574782704085834 1170:4.275664645871447 1174:142.04832875954327 1177:3.3837579085589544 1178:21.89820876778885 1180:14.781610941852891 1181:1.7901678920394593 1186:4.805622365426501 1187:22.06956692641697 1188:25.391980713430495 1195:18.001239133772827 1198:11.802802693469918 1221:15.99754841711164 1223:50.82972055194631 1227:17.566403986444136 1229:30.399925397957084 1240:135.86193311062544 1241:16.90624542196437 1243:8.242920847047529 1247:2.6949572106767703 1250:3.9691206412985824 1261:5.427531243812509 1262:2.279295217222803 1268:19.919277953562194 1270:13.257575837278946 1275:2.4178367092061315 1276:19.273575239785657 1278:26.556105892017207 1279:1.3099467683598671 1283:2.8147356349737804 1291:7.76274887947676 1293:3.6176822520000105 1297:1.719695901646099 1301:4.67776811713535 1311:31.46800978627639 1313:8.961032510275826 1316:2.666360351855547 1325:9.358380789523828 1331:9.590103897230927 1337:2.6734615970762947 1338:50.61566759238593 1353:16.85682988553804 1362:34.99962661622481 1363:6.933260662046915 1372:19.73704586403198 1373:9.005118623054331 1375:2.830352573488221 1381:22.834178716087983 1386:8.796749057563822 1393:25.049095332559833 1398:1.3450683237777634 1400:4.015425877755333 1401:8.31854408117107 1406:2.713093945073699 1433:23.638163743127468 1436:2.9909914079652897 1440:6.357250762076569 1471:4.4066244338988145 1485:27.455052904811353 1487:2.5404292450875987 1493:2.5902759656081256 1495:20.652200556266187 1497:3.6176822520000105 1505:16.80180769008173 1506:3.0526996123757435 1523:14.086953794478218 1528:20.73329997035397 1533:3.2477255913514425 1534:1.5382507741715294 1537:3.9539475033563174 1542:3.9066690298140103 1544:51.59502441434529 1549:3.288551439789939 1552:25.722545640903284 1558:3.389613487009728 1563:8.984757363472843 1568:2.799267654227864 1581:8.5004097387892 1583:42.08370536095268 1588:25.262057068622564 1591:2.8984482287245137 1596:7.145709802762259 1601:8.00690569334778 1602:3.5867164310239676 1608:14.485890082023616 1609:7.606760120014842 1618:42.3207453310112 1627:2.4360753259539463 1630:26.93859503391394 1635:23.64473791968228 1636:3.417228438320616 1643:38.08710204015776 1649:3.6114450838181558 1650:18.34469950310688 1662:4.3029480485255105 1663:8.509315156366117 1664:2.5568693515995027 1670:2.0881209058328736 1676:3.309337197749712 1678:2.251968659968182 1681:3.6877963712220936 1688:3.2029400200504603 1690:44.37191950935854 1691:13.506845600270196 1706:8.39521162542629 1708:4.4066244338988145 1723:41.558287799807054 1736:19.861221066959462 1742:56.75382666895496 1744:2.645244960025945 1753:3.330379047847245 1754:3.0392821440832885 1755:2.7240754707772448 1771:3.278252806584878 1773:5.282567224350473 1774:10.213014743566337 1777:29.85612038945364 1800:47.05791192427661 1803:11.781280738359929 1815:13.334149429559954 1816:254.33167724200896 1824:21.72722100905833 1825:3.1167814780005263 1857:8.152915133084964 1858:4.506248906140261 1862:3.7744277234300623 1864:6.611065902310984 1883:279.44910784954163 1885:3.084433484094659 1888:16.34530902150486 1901:11.058915742665198 1911:13.701008398645488 1912:16.703804863597515 1916:9.662529295628756 1920:12.7720475178558 1921:12.305533223630903 1924:1.9921245796425446 1925:9.736387952953326 1929:10.37157881827604 1934:2.2224773136268556 1945:76.13605980219432 1946:7.7052310891766265 1950:20.183237063898726 1952:2.1373810437329 1955:5.147915448366355 1961:10.07443693108207 1962:4.330645553940917 1965:6.649800847619905 1981:7.282214766079719 1984:32.11819977596848 1987:3.4396434563396308 # antibiotique
1:320.342604146285 2:64.0663713338219 3:171.65381685683604 4:19.676136078662804 5:20.638812463963152 6:7.870843066372216 7:58.85752287425889 8:0.002171032110315672 9:141.98910401364046 10:25.240407181899172 11:47.641607357765125 12:6.047718606039405 14:13.97020261354686 15:13.676050053200322 16:10.938955527993695 17:0.5857550280525925 18:1.958689448425552 19:78.0081427721263 21:99.75170104358568 22:0.7153749542313469 23:170.096229132772 24:156.86385267586223 25:273.45769446195357 26:0.5893137942023993 27:19.710435631414114 29:13.30488419261971 30:34.57104616364431 31:4.6612608217466 33:15.616481165871262 34:0.5682362407730177 35:16.459894315951374 36:9.918896475538162 38:15.22896506985352 39:0.07802018780290924 40:38.20181427991339 41:28.65144069601152 42:9.233245310508275 43:2.496933356093793 46:0.003086916243789206 47:32.95945357600988 48:1.5092224409929276 49:57.28772427606397 51:0.3267769751067798 52:5.801141172620325 53:0.6887224680766304 54:11.042402002056983 55:138.08237734911486 56:26.97723426038547 57:1.8201588898345595 58:0.08069407020184807 60:11.048368210528837 62:8.268289230621884 63:164.62830478978609 64:166.43388768733675 65:94.95077172312105 66:49.88777720289457 67:7.225592125340896E-4 68:13.141981304946945 69:20.04525817089376 71:14.34661580964005 72:29.386255990343727 73:0.1193543070488442 74:0.36139284558334217 75:1.1426148823664346 76:0.09699406401628666 77:4.523478871842918 78:5.883578351174654 80:2.9441849796189885 81:302.0006687468116 83:2.4012988980901357 84:8.719111443447193 85:123.60608594976001 86:59.34044302914632 87:8.66628114546803 88:12.263555069992135 89:57.03938824713832 90:1.8179694701406908 91:11.413242736915745 92:10.944678247779992 93:87.7005544000468 94:1.2751296792544164 95:14.497162586813463 96:0.012367284100915523 97:30.618360050720945 98:0.15984483406072433 100:8.007454945384028 104:1.9506885018396787 105:218.75751266809706 106:7.723551952920783 109:244.7535654867172 112:0.5444603358165816 114:0.010396628306609527 115:2.5962190470728923 116:5.899464342739221 118:25.862123980829384 119:101.56070620220042 120:338.96707914691467 121:0.04973322567236273 122:123.87667330517678 123:12.145755873562242 125:140.16984756121954 126:32.35778168763354 127:4.920114515430544 128:16.929004906460708 129:27.43991922163408 130:7.759114107111302 131:17.180078760200498 132:2.950673911281312 133:122.70623620328008 136:6.166898124413972 137:23.967020320555417 139:14.178521197848829 140:85.57480084250602 142:14.888547724563894 143:27.616048567491525 144:22.736234642132885 145:0.25416837103999507 147:20.905705221760197 148:7.334704602856016 151:5.171679151476779 152:1.213861998175818 153:13.644295756117117 154:36.80045926994634 156:15.821547697255836 158:1.7128254036644837 159:2.215179989321167 161:22.671658462993214 162:0.11624494305207886 163:0.08515968256853117 164:6.213665139097936 165:4.9251501145169785 166:1.2270860227239324 167:0.12388694482464985 168:9.027119926637734 169:33.194129294346176 172:0.0994529229627782 173:35.101919907216285 174:20.973930227233453 176:9.103135706870928 177:22.931465430522284 178:4.911018717954766 179:0.389090265648717 181:6.900261701129658 182:0.91565862465411 183:6.010535135387878 184:0.14261226582442432 185:2.9344988453047933 186:3.438884674684869 191:51.174873759398096 193:4.858585356631757 195:3.9314954642155233 196:1.6665415771883638E-4 197:0.014856289393677726 199:12.499404116138018 200:5.033880811504159 201:33.278547374428555 202:0.3302710064588296 204:10.856519470027036 205:3.817082491591015 206:4.688065376849047 208:12.941157368023685 210:1.9805752526236062 216:7.222395867964562 217:4.577572084617736 220:10.986960682128787 222:7.9122864901381025 224:1.8098689852852925 225:17.436457801406007 227:6.401761164269779 228:91.75432506326452 229:1.1110439654706836 230:3.1692380813831558 236:41.50630211962144 237:0.016653870602255337 238:12.682126243328037 241:2.7368617064755147 242:21.82900447406651 244:20.898239834480894 247:6.837569335803124 248:29.223978890589155 249:4.38351301041116 251:3.323219458633798 252:3.7736837745049248 253:0.7036014263166956 255:31.032344367222027 259:3.2737406802846576 261:11.393802906825984 266:5.179624945753732 270:5.226983408818031 271:2.884855017011015 273:0.411981143930815 274:1.2868840692757613 275:99.24623181585076 276:31.41904864021287 279:22.567567947544354 280:5.510559881815918 281:0.8105991886017666 283:13.867871032757167 289:1.515443566794841 290:11.823972523270502 292:32.53768013748113 293:5.710838693594153 294:11.356562780660427 295:1.02818214346812 296:9.303252220268588 299:1.2139700286693729 303:57.66159496059113 304:7.534520528349194 305:2.3190108630640265 306:11.505017960791134 307:48.46495065383004 308:34.08849661442906 310:1.5864187611831857 311:33.125479993180925 313:1.1647009485339574 314:6.467271987018324 319:34.21342155884352 320:0.5765884636241401 322:14.160028006681799 323:31.441261183446468 324:79.4110102250289 325:11.349172045084806 330:4.983049968421855 334:34.45590655753153 336:3.2802510640727145 337:0.5144890500445334 339:24.364748162076438 342:8.072622368640229 343:148.38914193599643 344:2.4856140369076742 345:62.218723956706825 348:17.919104120793797 352:0.953940562198453 354:74.39165874433473 356:3.7736837745049248 357:3.3005459785694478 359:0.3775242270381765 360:116.3596387351605 361:16.596961690594338 363:0.4205612318915742 365:239.10155106631368 367:1.5456427756679516 369:0.8882126781354359 371:2.0074034829450143 375:31.595199028163776 377:0.3931767662542585 378:138.11847609611658 381:2.177391726393276 382:7.982444555543247 384:76.27798951484311 385:0.7688152404736905 388:5.183605377554216 389:15.026350879687037 395:34.26000699971269 398:1.332369590406572 399:13.63841474162555 401:4.412321815485373 402:0.8426015664426723 404:2.5985965574693237 405:100.66369391071723 407:0.03136183126328453 413:21.24902309233588 414:1.6003086641913882 415:3.003533932751759 418:2.4273131603329983 419:2.6268702017202106 420:3.717355540546028 423:7.237100100808254 424:39.47596014086817 427:3.8616688861092494 428:4.630526623050553 430:2.9963728423215157 431:29.18012921828147 433:5.860377055121198 436:15.340144903254624 438:0.06589658897977543 439:51.341323518831956 440:5.748617884030877 442:13.293887920255928 443:0.1963604275107461 444:11.648429048660471 446:3.2621624901081914 447:1.5024593265268953 449:4.387672980841502 451:9.692736975570782 453:9.628465064104837 455:3.4214584928900442 456:1.5610209883587938 457:9.340871124971896 459:0.8976200881766789 461:0.9708355829669452 462:0.07603418682330129 466:0.19698178183982715 467:4.013866554561164 469:0.3657389969184725 473:2.0193010693168705 474:1.3339706908336126 476:2.681461037740678 477:1.1123524906747624 478:1.0637606117468694 479:27.633721362390524 481:35.91335450000061 482:1.4101031805206905 483:9.532059926224342 484:0.8575464132947337 485:6.981460666659884 487:0.8327782131267988 492:2.4548138431317463 502:7.237942142545761 503:8.810414592086389 505:5.555001455279224 507:0.7598086228433167 510:0.8153722168566078 511:2.651068630255237 514:2.8262937620442714 519:8.424834822319376 520:15.791378944037252 522:12.797217864910962 527:1.0826674692972467 529:0.9572956368420009 530:3.9184325503731676 534:7.528850341610593 536:0.6147523560337644 537:2.4067270205711915 541:49.494834579130384 542:14.380023317260955 547:24.446503960193084 548:7.17141234657019 551:17.228144572982416 553:6.125659832416227 554:59.21615640281116 555:3.666918270060691 557:10.885110571748022 559:2.7684024084411 560:16.4065512953151 565:1.5494696637364076 569:1.1496715078058877 571:0.9719726285457243 572:0.8778734880544456 577:3.761339939060239 578:0.4375863467074327 580:2.046784246945688 582:91.64566248932331 585:1.1578430769338264 588:2.9578974289297175 590:5.458027566234657 591:20.94020277367848 592:1.588393746983336 597:12.990938587433819 598:16.48876143325608 603:10.334071359734692 605:23.156528988141172 606:0.45630807784428784 607:58.96851194298873 609:1.8263528271382652 610:56.597302771111465 614:16.62771480841545 615:9.829804760830518 616:8.9075189054827 620:0.866636250709179 624:19.253929189862568 627:30.575584311229775 638:6.331694796084348 644:2.378681641593003 647:11.636340044591494 652:11.189917008808942 655:3.54165165518425 656:1.916948153633081 658:7.726350663644865 661:8.435124605639661 665:10.458710821986683 666:0.9996723008925718 667:7.057601155057946 674:237.84596177806657 678:16.05495535118741 685:16.61680942561234 686:6.756180938272527 688:4.160472911275519 689:29.406481282317298 692:18.51824612664584 693:0.5579410686850059 695:1.8647976392889238 700:17.796056891026073 702:1.5173096486384003 704:126.72843615611363 705:0.7187716482744131 708:17.434131837939766 709:16.65666879208401 712:0.8337555723860623 713:7.64271967594845 714:5.724954672862849 715:2.100500614051367 718:7.734822899758495 721:4.801711303546884 723:3.9498861851024545 724:159.47034775148776 727:4.742419846012909 729:12.349044225951685 735:521.2672752521397 739:7.58532780290957 741:6.449637198208403 744:2.7807868111929097 749:2.501581359062936 757:0.36525413317557703 760:14.267112812422294 762:0.8445795787450809 767:3.0696373959745356 778:9.291573136106557 779:8.31353153525664 787:12.93237771551585 797:2.3477357889358528 798:0.9996723008925718 801:7.2150668490089975 803:2.6350421453461847 810:1.8216226628262695 816:2.8396551575417996 820:7.986603859333833 821:5.732671325728762 823:36.06820123117151 825:2.936054330389301 829:2.714846058442749 831:1.4500864561830442 832:2.9609196765926433 837:2.6681576237154774 839:351.21960662076737 842:1.0967581324276192 846:0.9617876011740757 848:3.9442300693445933 852:107.0020247573732 854:10.469042422257145 856:25.160564301144685 861:0.7652007126317893 868:4.5258523121190075 869:1.1855419716032487 870:8.224941739311543 871:3.3545861945192805 872:9.39576671845204 879:2.027490529113912 880:4.812295065653575 883:1.6285511384914537 885:1.252063958325767 898:140.18733982274819 901:1.9790483565253814 903:5.414898188876589 904:2.965938073680727 916:12.528998590923255 921:3.5413741265015832 926:2.309736673520637 927:5.140095273977936 941:3.4125329903706154 943:19.287538610479473 953:7.19317146583702 957:41.60487230155543 965:35.178395869973095 967:8.445443606083172 968:33.26601248637189 971:7.557313625905755 975:9.329450348444814 977:23.23341391692771 981:2.7852803504757264 987:3.548720943862577 989:10.54623086940765 990:54.10682013475001 991:2.6639802404177555 992:92.63421414614328 994:2.594598508253131 995:5.568454194645546 996:2.570821207141279 997:4.77177801571395 998:9.860095693066206 1001:7.20775314928553 1002:59.053978294538766 1006:2.7452822223330986 1008:1.4589570334280666 1012:5.293019462802217 1014:4.25278519901738 1015:3.3356972830288107 1016:31.25297755492661 1017:9.42262853956628 1018:1.8526669289770534 1019:14.60271651823255 1027:27.273216116713687 1031:3.5990249992090533 1033:4.83713373629898 1035:3.941989716245524 1037:1.6023053889792183 1041:1.7661169681129998 1047:5.830378225487667 1051:4.188994897755903 1053:240.95058736210396 1057:2.794305084933863 1061:3.717355540546028 1065:211.933474034776 1066:3.0169780386876837 1067:84.12556767567354 1068:1.8122115685502649 1071:13.3072967414626 1076:1.9606495664195192 1078:14.198553949049625 1082:9.340694110718037 1083:20.71227006171637 1085:6.853761404929031 1088:1.2776961039083985 1090:4.2120170011441616 1091:7.811993052075868 1101:45.21971195626644 1102:4.828364502515202 1103:3.8078013353319804 1104:1.0269776266947543 1111:24.44294750576744 1115:10.020799917179176 1117:0.9799699079131586 1123:21.34230103445909 1129:0.4656137773677362 1141:2.793604758595181 1142:10.16594798077393 1147:24.678687809679204 1148:2.4754649742733923 1150:9.983084976728819 1157:7.9086344541389995 1161:1.5006155464361939 1166:17.919104120793797 1168:82.50752789755636 1169:20.259790235912188 1175:40.712504653785835 1179:1.3582566051906997 1180:14.127988660984153 1186:19.937620328548913 1187:2.582664915640074 1188:49.982116534265856 1198:1.6784579090327347 1206:7.879625687755726 1210:5.50174466722058 1212:9.174970864593124 1217:11.609313198458437 1224:9.014596108840049 1227:5.5729509200447955 1229:4.536522803901039 1244:17.919104120793797 1253:7.71789853870593 1254:17.15911908036786 1256:33.76780593413063 1261:12.946171868901363 1262:554.0786193385746 1268:25.474191608289757 1269:1.665799753306285 1270:12.311935913467002 1273:3.5990249992090533 1275:6.749772933497646 1278:5.902083112296433 1290:3.058971472777878 1299:4.716860453207758 1309:5.820652784129287 1311:14.894210693638936 1318:8.97855646161796 1324:5.317926485792267 1337:34.619102378229975 1341:12.068268565170177 1354:7.244475436759167 1376:3.380099449371637 1381:21.852054590315095 1388:4.93171513397931 1392:1.9976905784075196 1395:10.096353885683463 1398:13.830239689115249 1407:3.0430994714749366 1409:2.4570765458259993 1411:4.044452707830798 1416:9.316328145891124 1421:10.334071359734692 1425:10.265919643502526 1428:1.689101134251842 1431:13.264667379425296 1436:7.9534400582336495 1459:4.586279795880998 1460:104.20736358212315 1464:4.035106948434836 1469:47.94242340170295 1474:2.354558358598371 1477:71.9933089461444 1482:4.121016344403503 1487:19.313592411781155 1490:11.731402965011185 1491:3.891838140263243 1497:3.3108320250134446 1500:1.734770456887887 1504:4.598931280427568 1505:5.215631170571874 1506:29.11378948767966 1511:15.828898022250607 1513:61.42979854767445 1522:10.510034020317756 1523:13.135233537375798 1532:12.671782746790415 1536:35.40688557796342 1542:0.6789615538510341 1549:8.571609723652653 1550:10.619679383373153 1558:3.085765154883469 1559:6.032927259540319 1562:24.82513822748068 1579:3.980030343632534 1581:21.102125802655102 1588:17.20655846573035 1593:35.882031879784535 1599:15.066551090341703 1614:12.91234256034228 1617:9.050991772603115 1618:61.76171389980426 1621:21.846730598846992 1622:4.63741324647943 1630:10.084619433311673 1635:5.397807849266945 1649:23.906258390076548 1650:0.7273280287417192 1662:3.989093262593099 1665:2.4717697446485203 1667:3.091175847013402 1670:45.42783893280135 1676:3.0066434309348793 1685:151.6484071439281 1703:6.1733150356316635 1706:7.768914747796394 1713:1.2461173417457683 1715:4.121016344403503 1720:1.9764051798554012 1721:3.6433256140293873 1734:1.1228802744690973 1735:9.342619145096752 1742:3.9442300693445933 1747:1.6367361260972504 1761:196.36767999488163 1776:15.117041932480099 1777:11.514363575991224 1779:10.868712191849138 1784:10.582777115531439 1787:1.1176031002701705 1790:2.094751010877589 1793:18.795411476474047 1796:4.77177801571395 1799:5.336651039537727 1809:46.50561834681758 1813:4.799856551961313 1814:2.08902419704606 1824:13.653747017322507 1829:10.149541027142856 1832:7.890867968169013 1849:1.701988430634163 1863:78.44091566136923 1864:6.005395818517364 1865:1.6043052510972573 1876:5.209307851090405 1895:6.631126482879443 1904:6.824835905176074 1934:6.334363569915656 1938:8.884141465197041 1953:2.9810854289630453 1976:2.5866327329443024 1977:10.528089176905024 1981:6.6675399106984905 1983:30.73220427008782 1985:15.777686779858376 # anticorps
21:16.867109088404735 32:10.448484477091796 88:7.855921303199934 119:8.037166485574168 122:21.97772102271571 129:8.82369921700081 248:24.923976490771466 334:21.12169415511736 396:27.776264188059177 407:19.244775305078765 904:12.481738428556616 1244:25.74229702137166 1260:22.256657509618552 1380:27.38492418682382 1549:12.503974693396854 1591:27.265567725304503 # anticholinestérasiques
1:2.5606990412685575 3:12.566250549328123 62:7.737258899323742 63:7.102159770948234 120:31.674138108658788 129:7.868858294651526 140:15.610488320026619 217:7.654436376213636 436:8.416959948540281 459:8.992734224132523 502:8.708686777460771 709:10.029656651954838 981:41.19252412040607 1053:9.259493850886573 1076:38.34689215630742 1244:23.68859015599331 1734:9.313422767374364 # anticodon
1:0.34978315793818565 3:2.0523003533631194 4:15.136850710419429 6:5.580864255951168 9:19.047948252481827 14:58.0898352263549 20:3.0842463060434984 23:87.8571570579402 31:3.6919785751769405 33:5.495184784570553 42:2.84719960560221 43:10.266013967550306 51:2.4591113675513174 58:11.527880873737685 63:4.157962128510816 66:3.9585037182844385 67:17.8291779357238 68:9.658333415678849 71:17.518964561799717 72:4.500995271199613 73:11.795926994164569 75:11.02821441559739 80:10.694404894429319 84:9.239213891658112 85:10.61692283793209 87:3.9605513170692457 95:3.7065669816047304 97:10.889119191675942 102:4.8691471260216135 106:5.9026274815482385 109:3.562189584379618 119:4.141462095827867 120:31.92567295993893 127:17.806044914495125 128:4.086792615865491 132:5.417096978655175 156:4.619200298245096 165:2.4972698421215673 167:4.544262833509458 173:5.8867376785035646 183:28.213397583662566 187:15.823258288402577 188:5.232831173459639 194:5.107444241731313 197:4.067662492325916 199:5.934806753272476 202:11.755771757854395 208:4.91944888779128 219:3.8089149770820088 235:4.536511812072521 252:5.9157266813975555 253:5.7095977003236085 257:4.898823576896917 289:38.61163011927995 303:4.519016154915917 311:4.9307166102623325 319:16.110821375005013 321:9.690217660601043 362:19.343914744898175 364:3.3858822797665713 405:12.959809994748674 434:5.27411173999681 501:8.456733207568611 513:17.164899704285 515:4.660845715929794 527:15.311380673328252 573:18.16798639727686 577:14.593974507205228 585:6.366091528922425 593:6.369783470894851 601:7.852534549298877 778:6.472219641166343 789:8.297349838207557 851:16.20709732974413 852:8.763031769691162 854:13.536347096959725 909:7.032687648196533 963:7.41585105854358 1004:7.779009202735231 1105:8.06463080960846 1177:3.8755340326961 1218:9.532104956823455 1387:22.013821165435026 1423:9.398566032388008 1516:7.302353692431539 1549:73.38933653362984 1596:7.457339307345225 1608:7.9578111718402385 1733:6.07711619720685 1934:7.350630231816918 1945:29.12477929538561 1981:7.529610249976489 # antidote
2:4.345906484246795 4:4.6017416706286 23:51.55266991220914 27:6.2469922797450534 42:11.821568247002133 65:5.279895409800067 71:13.606818257710886 73:25.6411406552609 85:45.395918976471535 109:5.264931120178128 114:5.748269791070501 120:6.932874753565499 125:6.314321144885666 132:28.37937565507188 141:6.83030339513442 157:7.32886741415609 183:33.73690340520354 325:8.969555068898082 348:21.11989960930878 365:8.592214217779125 395:15.236821358401253 399:18.863671308674423 405:6.847674663509826 467:7.816008992446043 517:10.136771196522924 526:7.442428456166201 583:9.454067073188602 584:39.07263420370254 787:7.809665526403362 847:87.54469403625626 952:71.48216624053192 1177:5.590271554467624 1278:64.89448719461883 1921:11.894704966400626 # antiémétique
1:12.92536634626379 3:2.8282958737882877 4:10.218202249397418 14:3.9210984107723394 17:15.584827856664328 19:14.563651319987274 23:20.571283998627592 29:4.354495204548738 34:15.524931809178604 37:18.04315721167673 73:183.9372106509793 75:5.006548004031148 78:4.923023507785133 85:12.374695664946756 96:12.564979277321095 121:13.031064561976196 132:15.37791596183361 153:11.573872301767505 157:15.699959669667814 161:14.44628080889015 186:6.586781719896107 199:16.42968551081634 224:8.071003469872705 229:28.289267753073215 242:6.549989922449109 243:7.351687492857565 257:14.320059617307466 277:8.35979069138158 295:16.943172437200644 297:8.789491262912389 299:7.316681352044092 303:13.540719388412565 321:11.437615431780904 323:5.598135343734429 333:19.787523252672436 337:6.264826167361591 424:7.318609834778085 428:17.393572237362427 429:15.994040374227168 513:8.062537547409722 538:19.557203020112894 583:8.563003055091984 613:9.578077292591006 626:17.325470357874742 688:16.848943561032346 956:7.609216746003653 1089:7.908225595543957 1163:25.466876788204242 1170:10.462545932232564 1266:27.131608684205137 1363:8.223826838291398 1434:21.971044969992608 1488:17.8160099232527 1581:9.049880347867065 1694:21.135906192689895 1771:9.404369773240939 1813:25.525235137938104 1921:11.001039846405416 # antiépileptiques
1:9.75634396833113 3:2.088382465641984 4:76.18227064999586 6:23.04074121957993 7:7.546648450377208 8:13.871866275661642 11:5.244831576149661 12:4.16335285169014 23:23.727244528403563 36:3.0017387750517224 40:10.516053004005572 42:8.3942994368139 48:20.01076454647788 71:3.7226997394217434 88:4.00856025007373 95:3.7465420156616576 119:37.06929188437919 131:4.903577371710684 132:23.002811735141165 153:3.610987552192147 162:4.561283906208012 167:11.909032382745297 172:11.74801557029298 174:4.746016587833829 176:12.853931343182818 177:3.788373816896211 180:4.969305107450026 199:14.732484744495341 217:4.732958601162989 221:42.79646169526832 224:17.267477879264252 281:107.00110939313016 303:20.246685592517323 305:8.455837258705179 319:6.702235420245796 323:4.77867617027413 347:4.649151907187588 395:4.504946097879856 428:37.087861351172435 460:5.632939220278734 501:8.499062301668364 507:14.453483287007478 513:7.225937274005736 553:7.279992792883818 572:24.698712263749076 585:25.89135663377201 594:6.842377957597593 614:5.751242579475659 705:5.775009440831378 725:65.05519877225066 769:31.004617338277576 880:6.555514354731041 882:7.132778534949333 943:6.309096772706408 1094:7.200843250604369 1104:15.241003642930156 1114:9.63056633698429 1129:5.351360376497212 1278:32.22773660317492 1380:8.210582007110316 1463:20.889398602070504 1535:16.87385529316708 1618:10.630924443300731 1621:8.399849669343485 1635:16.558302110172093 1734:6.360613709593083 1820:76.49423301323215 1883:43.490437832580426 # antifongique
1:130.04588328722414 2:22.26203870289654 3:10.083118438357472 4:0.0018790575307184834 6:22.343722501055474 7:9.344472404780996 8:9.631456221262669 9:21.174117958765116 11:19.17034296821983 12:0.37693207857722044 14:46.25526517423745 16:0.1900899931540655 17:1.303776205057641 18:3.5770677522805565 19:49.897768871804004 20:0.015674350763142955 21:9.071430165771643 22:1.4681722150312906 23:35.529650054295146 24:422.7756782607916 25:82.48941730608132 26:4.905759969206429 27:21.049117699790283 33:9.47157087824667 35:7.133632564233708 38:9.238798849380847 39:0.06365682278737149 40:140.86466614540697 41:43.87187955553383 42:0.7695755731140509 43:0.21700472535358692 45:6.411050165515079 46:0.28541205582426205 47:6.263292945652336 49:29.62671665797154 51:1.7699547034421683 52:1.0471481545049623 54:0.5914801181100825 55:101.58177337809376 56:0.42981927463460423 57:0.09496007211315387 60:33.71289083834235 61:8.914680147899176 62:17.086163103281486 63:95.03063522056839 64:0.9036214758939237 65:71.2089614177537 66:22.79327820407016 67:0.21583415723903954 68:7.309944715222445 69:19.037456957053717 71:7.9939903794302944 72:10.997633958745647 74:0.9998730041465203 75:2.5713627289732512 77:1.802226860567845 78:13.748216215918642 80:0.3113818650519824 81:27.201602009668633 83:0.19805686439266193 84:10.101068604410546 85:39.2575305733905 86:149.43767513649235 87:0.29599145648441766 88:5.31177742345681 89:3.8637186492863704 91:0.642568857744115 97:9.463784206929928 98:0.016959180643612227 105:48.16173146779177 107:0.8025549518649487 109:58.46760004065304 111:7.9432771217809135 112:14.597181355373108 113:2.485522028211189 114:13.537132912654462 115:8.530859272872325 116:8.686192832913514 118:2.003925493778045 119:156.00523610224764 120:328.7151338146266 122:14.793478988908438 123:0.2892267134933963 124:0.31366391604634153 125:16.157756637641658 126:4.925102748484486 127:8.32402607439147 128:2.4639054773693156 129:17.703747991460098 131:3.740256690406712 132:4.71271521299165 133:117.83959523436644 137:130.65273659395396 140:28.806058590095127 142:0.5610139050108804 143:56.68550809841515 147:1.6042821412413732 148:28.37085736952538 150:3.062548969897425 151:7.108238828261095 152:9.927089912851459 153:140.57765455944 154:70.14133211509852 156:0.6650916496615203 157:4.997079951171501 158:14.021436541427285 159:12.66014218895878 161:7.9773876713863245 163:2.9903820528940264 165:9.608093922354422 166:0.4307906770436194 167:0.6180925431989548 169:3.9672884814993785 173:36.093752041673206 174:11.763490009284558 177:1.9491192694211266 182:1.7121888051457075 184:0.6530550353547021 186:1.4587089141946026 187:2.126248944849137 191:23.976960978205867 196:0.22693089889714502 197:2.4340139174277913 200:0.8341984720947243 201:31.240751943783057 202:0.3579591092438494 206:7.362574018303142 207:0.9294913042448305 208:3.838284150979296 210:7.486279162881104 217:0.711773576053044 220:0.5839419904761547 221:4.417885434144594 223:2.6252285952620373 225:54.08838437932192 227:1.218915471838754 228:119.59923292536745 234:16.343030568468386 236:18.920612069292854 240:17.36644698770682 241:4.473083078857487 245:10.142642064849952 247:15.074995956720706 252:10.666411026931991 255:6.136216643562439 257:7.807153792224452 261:5.109414862002432 262:2.1753714628839718 265:8.514030870944962 266:2.301955297835514 269:3.2997171917882673 271:20.008775940045556 273:4.345857531968744 274:2.1436036625494608 275:196.73163289666732 276:68.98589063254012 279:10.358425528349745 287:2.9188747632801504 288:521.2672752521386 290:3.4206691234373063 292:19.614756674972657 294:9.845703548052889 303:58.15271993778241 304:5.464982192005542 307:13.946501344164083 308:18.381920410091897 313:135.66118564132088 320:9.494785861994913 322:24.974770951555648 324:102.97106403353435 325:8.034326766306885 328:16.331328672157433 334:24.382557765958428 335:4.795458363294301 342:3.725333888247706 343:16.296870511866373 345:5.576948905083707 352:1.7577598352909165 354:17.79647922981373 356:1.6195698826783316 357:1.3924865245138418 359:4.229041323513187 360:11.960876689219663 365:86.04657829165807 367:2.433812931123116 370:13.113270283189228 371:41.10126271449412 375:22.024820576056598 377:8.571667810375258 378:238.14615482262005 382:1.6868384630910367 383:1.8957186684690959 384:20.904878837792722 385:5.424296123790264 388:12.990538557300239 389:9.11708313943015 391:2.7970753984026295 393:0.8434566890957009 395:108.31781802850772 398:6.885822424202186 399:11.59036274964299 403:1.2561317704942698 405:43.80472321411172 407:2.607742412323477 408:1.992878881492658 415:54.22722750108134 416:5.635771809464175 422:18.352331262137014 423:40.738842751745445 428:12.090286051911143 431:2.4987240341790296 433:1.0639081234235805 434:31.843643430741288 436:26.4649931193698 439:9.456459424859652 443:0.7467732643210891 445:7.15025261651978 451:12.68375715663172 455:28.05667210285847 457:265.048836934806 459:10.914309122280681 460:1.360228659381474 463:1.9541183637513595 469:1.0060930521507956 471:1.7940121475075876 476:25.349884285494078 479:15.55712649898408 484:10.746334811630168 487:1.6124396486909789 488:1.8796822671313647 494:11.165283905333796 495:30.858839478869275 496:2.2635942860957483 500:2.457298068707249 524:1.8187350318151712 537:16.413750361769146 542:66.76105792244729 547:1.0824456690274424 548:49.445420624072646 550:2.6469528963811695 554:6.264290070859462 556:31.460410925582494 559:8.929503266553228 561:2.8540729956800517 565:2.438056391669432 566:3.7626030249252302 567:7.283801330206186 570:13.921447861046806 571:1.779124084389437 577:5.603554184648477 581:3.078683126197637 582:29.018637066044167 585:1.9960262642974036 589:1.2765608890024163 590:7.4089588837239795 591:17.119733578607537 601:9.292135994087356 603:4.845959997394718 607:1.8913265785700213 612:12.527717984630138 614:10.078882296472695 615:7.013488450633939 618:22.43435857157427 620:10.784623534345313 621:1.606528045234773 622:1.341102972140136 624:11.655393022308022 627:4.009699709751767 637:62.75346351706005 646:2.0023421182467622 647:5.228305072723637 648:8.15008001556599 652:2.681321325084511 653:5.155504068351222 658:3.5541647241285204 659:3.7673174092190127 660:1.9328713799084285 661:10.480833027006748 662:11.513309794290606 663:2.3513245842361346 674:573.0098761860534 688:23.75637906887773 689:5.695681100885676 692:18.667664960262563 693:4.810829191504282 695:8.144482779799798 698:15.925306835002406 702:2.4023555117529516 706:7.712879690199085 709:2.575725456581607 710:5.584907534737026 718:9.764907815108756 724:51.980495172566435 727:6.654819184466034 741:2.9246327562433834 742:2.8932110068295316 746:26.896857380690435 749:24.57930366657787 758:2.7139123658563182 762:1.6267400625999024 782:4.468884245250586 786:63.395967668394995 787:1.7302294027050502 798:6.046342212953363 801:23.887468193027754 811:3.69181668390977 820:5.770745085738881 823:10.936238004327295 824:3.2873408344808555 825:10.512503270962506 831:19.65127801764828 838:3.492551604686709 839:76.16363081480966 845:4.933287257116735 852:27.634029136461 854:4.656912053553366 857:17.87873250506477 859:8.596640956995445 861:15.972048836227584 866:11.095777478668515 868:1.9834785881284702 869:32.1966489317788 870:3.800674321606459 875:2.701298555267097 879:15.124647452143492 882:2.632448256872675 887:65.88504756839392 898:92.63811028896146 904:3.9511767208102326 905:23.41016415789995 907:2.7970753984026295 916:3.1074141616466138 921:15.866041706444948 922:1.5276502497430786 927:2.2826520151967085 942:3.0411281916537676 943:38.74150863214419 950:20.314318018852678 967:3.9097845422916686 968:3.1268457001791377 986:7.037958126056061 989:4.951252569725364 998:7.033867858624089 999:11.78462355264757 1010:22.7323698855525 1012:2.3573586689483896 1016:82.35811754708291 1019:2.1039931975436774 1020:2.2261942502840655 1027:31.48495781329863 1028:4.042444022242394 1035:5.798990130968961 1037:2.4965158851056595 1041:14.210886498746389 1045:2.4530013280418177 1053:133.65389226192093 1057:17.697915927505314 1060:15.268209571224796 1061:5.555821230146002 1065:38.29655433327811 1067:12.462336675557912 1073:10.833121414500335 1083:51.34779337589523 1085:3.1235914377241305 1088:12.422254488374163 1090:6.08942702165909 1091:3.596485305290705 1094:2.6937777663582 1108:22.980204762588126 1111:163.7278134642419 1115:29.70616809031858 1116:4.495452870283486 1120:3.613704813654696 1129:1.144904399253239 1133:2.2730927951661224 1139:2.6061968474351986 1141:4.5369056917044155 1147:48.20603156906168 1150:2.301955297835514 1169:3.4252717498303427 1179:41.273993740404094 1186:13.771556323253371 1188:47.31344295567218 1190:5.297086417779709 1197:3.6442525354947373 1206:5.698430651165956 1210:13.503134687199822 1212:67.10148388622264 1239:1.7134692636274977 1240:11.458557250450333 1244:2.8707316997088754 1262:73.97164732081481 1267:5.491012450500603 1269:7.6832546158992345 1274:4.667123603635741 1278:1.075733211428749 1288:4.754394340016635 1306:3.1333732081798447 1309:14.013680959160277 1340:5.728829851097362 1341:5.706948086584336 1352:17.90713124264222 1378:23.585699264703095 1396:8.061551284877353 1398:1.9298623271926512 1405:3.9669490263836096 1416:47.27257324366789 1423:20.903000382455563 1426:8.712496040700854 1463:11.527121050908805 1477:4.682688996734048 1482:5.141044704083738 1497:19.37214408542669 1500:7.844180063498232 1506:17.565929677524963 1513:5.920082115136234 1523:3.3017277061266173 1539:3.66640273110763 1562:20.042983420400827 1563:10.397653303337886 1566:4.996933806131381 1576:9.924702492876982 1577:3.839580904225293 1588:21.31122848957994 1607:12.680014764223646 1609:15.860366363258043 1610:3.2103169993046583 1612:5.222661371379278 1618:5.965701540799201 1621:26.018058055229485 1622:14.079828783210248 1632:3.3567837820628306 1635:7.345823157679129 1652:3.334548322576151 1658:8.64126017790644 1670:8.023494429333132 1678:2.8988794345991975 1680:6.159816195792491 1685:30.821311391770315 1687:18.15939005222984 1701:1.9819179429033564 1707:9.603331271018707 1712:12.340792901456027 1717:3.9511767208102326 1739:6.012428555744342 1741:3.60938402107358 1747:2.5344875353525937 1752:9.678996602626235 1755:9.416670054051167 1759:5.111326308367214 1761:29.1828497390462 1766:5.181412048433587 1774:19.86790481179377 1777:5.431892435769934 1793:31.56683935023027 1796:14.356685947823086 1798:10.787254545432015 1799:6.375637413376473 1803:31.989505994575026 1809:44.32691590645723 1824:41.74062291321183 1826:27.559568850893648 1829:4.754394340016635 1835:6.799127937808485 1860:3.1865256051482844 1863:100.06509512361663 1864:2.7063321490169163 1867:11.850141175392956 1897:3.8793579917026197 1937:32.86083754317602 1939:19.235150996756705 1944:3.7024340885113647 1945:8.56510085584893 1953:3.9669490263836096 1972:2.512039246537865 1976:3.5541647241285204 1977:4.942248379708244 1981:47.5626470166346 1982:6.433571116103932 1985:4.1560980478117155 # antigène
5:14.379458100352643 17:18.619973949860825 23:26.88762315825412 43:15.031758333449437 48:16.406640899286735 61:29.901826228657423 73:27.529063088159475 80:15.468669363717407 132:18.412202090512704 161:28.86372687915646 177:25.072994006508406 314:22.47918187868884 337:18.37101108102587 395:6.7804783893985725 758:35.64799499356226 856:32.83344155325738 1087:36.69429668438199 1132:28.5458259493572 1163:12.793978897702662 1166:22.341004806187847 1252:23.43505574859048 1457:52.223574334862064 1631:31.98341616914235 1819:35.69918594823911 1894:14.85098809856502 # anti-hypertenseurs
4:6.749660648202503 36:6.7846190064828065 38:9.348887995289155 73:8.441367837509484 321:7.368275647222429 343:8.5221049199618 355:10.873812395512106 414:10.89616220334665 451:10.571914917616295 527:10.21533747652766 646:10.326622910665058 697:9.402385828629965 787:9.99868678358231 807:9.102116863477567 1051:10.108263980224857 1278:9.148246680199884 1380:12.137309685231207 1423:13.372547642125356 1499:10.737802750515854 1559:15.693868454612627 1718:12.160707781755526 # antipaludéen
1:7.682260198506838 3:2.7142070135999408 6:12.872380143351137 10:4.240928851971849 19:34.3802976613655 21:10.24818380221112 23:7.256319086051003 35:11.048135381945118 40:4.588739314393829 58:5.131177626098935 60:6.288002669123729 71:11.554419972201565 74:5.85267324786468 77:11.481057732539682 83:4.459781790543137 109:11.30229745449125 119:12.507449793495047 127:4.49611744491872 133:12.590329312462172 167:5.2783622839967235 169:11.036939513673893 174:5.44108461673765 217:22.965690315001776 219:4.53126623674444 224:56.43628875892453 258:20.46938860304578 305:3.5746539733105154 316:6.181909166693979 317:8.571683794588164 321:11.18511775326717 323:5.474103242584096 334:5.822935023966568 378:15.137847529275438 411:8.05827187352883 422:7.166016714550123 427:6.714567930213465 428:40.06325489761202 487:6.6536424980107896 527:7.012435821120404 528:8.243336726387417 583:8.4366364685918 646:7.122752397551668 687:5.929601911431603 692:5.840146214300019 705:61.226201135286885 728:54.6052084762377 796:8.895743202284532 872:9.716379136694327 916:19.557969322553785 920:8.476931731829161 940:9.368503803554898 943:7.015955807410907 957:6.640520095341309 980:7.349311750752589 982:22.9312583088906 1053:16.842606783774208 1065:22.482626539349607 1174:75.94156892174334 1238:8.249924413707808 1253:8.841621653248096 1275:19.481466793659038 1278:5.957986157563118 1279:6.991447982634378 1516:8.055279985587438 1665:20.262929495494404 1702:33.07759010820004 1706:8.868497721567083 1752:8.80634458593927 1816:109.6990003385027 1862:9.808332014673082 # antimicrobien
7:5.1008010661607015 119:6.90498623933946 196:6.5572812311550805 223:6.954441140053363 443:7.528959191633578 569:9.168793567631118 625:21.230813433465144 854:8.184482105184264 956:22.050850797206923 1241:9.584240273380095 1363:23.288099681654135 1691:10.447008142869814 # antimoine
5:6.3878611995745604 36:5.839689145023635 65:6.493608765135714 126:46.433954925706296 137:53.33473289280479 228:18.150301366362317 236:7.090903264438329 334:58.58458810827882 365:9.826177604149533 466:43.18754057592158 735:24.823844732448404 754:22.29971685342751 852:26.52756360256187 957:8.882674253647778 980:50.768756407285025 1053:21.486137241200545 1065:137.5554363477739 1157:11.196681712050653 1197:25.368128724963736 # antitoxine
1:3.7466995381774497 31:31.564833558694584 37:11.024297037620958 72:8.74431211494423 79:11.248129738005034 85:19.51141568221988 92:11.354222054476862 114:8.251670844768787 135:8.170827088691428 252:10.19595294294676 257:9.155450564829446 326:11.430060752563188 358:9.135305992080088 449:10.558438416599714 936:44.55531827963782 1084:14.83808249999058 1193:15.770327386674458 1312:31.919198541094012 1641:17.401181105993604 # anurie
1:7.3567094075942725 3:3.8657100596665344 4:59.41751098020665 6:10.647674782353455 8:1.2378862254069587 14:5.9331101537388315 20:1.744536019902748 21:1.725126891539431 23:112.1412579540289 27:15.509111525488677 28:7.591344573211331 29:6.77002474714006 33:18.483259949670774 35:6.618889784962382 36:10.76765867822669 39:1.9686563698459814 40:13.53599240567836 42:5.4390955598427935 49:3.489077602556314 56:8.173891585834706 58:2.9593078191324023 65:2.190438214639103 71:7.0998867378158 73:57.3165769444451 75:2.7288070852239095 78:7.877276321632344 82:3.7843990338259714 87:7.653040736826719 88:7.668377720401946 90:2.071258459605695 95:2.3102458346693124 96:14.088857341422557 106:4.409762432033104 109:2.1772466405217643 117:5.204247467924419 123:7.624587840734633 136:3.841405125675134 142:8.629817965239761 147:2.127812666889914 150:15.344903518495572 165:1.2342581965968646 166:2.7934673277782722 169:6.608291879103317 170:4.194793866545881 171:13.829707968146073 172:39.05259136474513 174:9.137079803937121 179:17.48937370668542 203:13.792064858365197 221:25.964550183944414 229:4.801365501429222 231:34.30718752462032 236:8.02478535983707 243:4.971764215448624 245:19.199006840835498 256:12.26716452502631 261:18.913476590237117 279:4.317207923699994 280:5.39116025204085 291:1.8576816407064511 303:8.766146847676803 305:22.43114001195849 319:22.000012271357253 323:40.72933804699277 334:3.6136225892157365 347:8.944020064752035 354:12.270677825063915 367:5.357914842341492 372:2.074051588160154 395:39.044242557481454 396:38.51581596593822 399:12.197561875786258 405:17.292870479126055 411:14.332135028307711 418:9.890921594277092 421:7.800624194546963 440:13.786868083455367 443:9.217852836926188 487:19.72741686926982 493:14.629725578499412 518:44.07359977030517 541:3.3649912868766796 583:25.080947826685193 601:6.3311770554777755 618:4.380246029366261 655:17.990336661998512 669:4.637215935710637 713:15.81623884981094 715:6.017880083257928 718:26.324944191899586 726:21.67286700213243 772:5.716955681662638 803:6.621610386533374 851:5.199911517368025 865:15.108666852788492 918:5.125601771543977 939:11.902216959468193 943:60.64157348838833 956:22.21747267321752 968:14.986872316593638 980:12.919750019925551 996:6.550293012982591 1061:4.390032091036926 1087:24.609848121170195 1089:5.517437881004881 1133:5.1783798612468726 1242:28.86734648765603 1263:6.141420287093471 1278:309.66430857147213 1369:19.888388881303932 1407:16.913534670709307 1423:7.868067890644228 1428:23.161929498886465 1529:17.975276634938506 1635:5.329875202404389 1771:16.766817967843394 1809:6.904516193690175 1824:26.036479863778194 1861:17.402433519271582 1921:8.583813376738835 1984:27.71055762616299 1985:28.22384496248228 # anxiolytique
1:31.60428483597196 2:10.053735356680795 3:0.12703143630139424 4:6.719808585771479 5:0.9682034052321139 6:12.60443555886738 8:18.355622679610082 9:0.16342596245324426 10:51.11614999340643 11:7.3530098955168475 12:15.735724263053001 13:1.211383538871722 15:7.113109323481148 18:2.022558441093163 19:2.244073710435713 22:14.908684141335641 24:3.1704744622478858 27:11.316402702926379 29:80.91750257224419 34:2.6696225759037557 35:13.025355321953906 36:3.1820311804099295 37:73.56545705735225 38:98.626537855191 42:0.5348256717895418 44:64.45543900028572 47:5.683985625988617 49:6.871729472078171 51:5.384916541345952 52:2.3868399498919053 54:1.7926481515224066 57:0.9467712397574793 61:20.41715515763881 63:10.27301720357565 64:74.7975801834926 68:0.9789569125976766 69:3.9713450515517157 78:28.007719038716107 79:75.58057736031797 81:17.642635223914656 82:2.4607843309795774 85:20.97114720836565 86:8.223649023455613 87:33.989670798328724 88:1.3497074640096915 91:1.8634516563626766 92:36.56244591069176 98:0.6958581913338506 99:41.421583878170814 101:3.0456713290109856 102:2.1123337646278553 103:481.0604405304685 104:6.503596366172053 108:9.709361754301248 110:3.0906910528475993 114:5.117874875566453 121:22.566089112520853 124:5.059815852510401 126:2.71184773445212 128:15.592151287226827 135:4.974232508050442 136:87.91772095067586 138:11.942005210626677 140:4.009464350701187 145:2.1257344646177923 147:8.380275821780916 160:2.9325224038398816 161:6.885272398209787 166:16.13722549552731 167:1.8297076283260272 169:4.025959754635318 170:2.846814187735751 175:35.935503489193586 177:1.1753420142598017 178:12.239393704708927 180:2.1643869495778305 188:2.4366587547276475 189:2.880560335478614 190:594.9036428926759 196:1.222062806969812 197:1.4302994836578868 200:40.5103120997744 203:18.80445006122794 205:16.7424107121633 207:102.62785314750523 208:6.80645876995394 214:310.38510176406794 215:29.600647472701517 216:12.49840722371659 219:1.222803156500021 220:30.534503057596215 230:21.4356850974681 236:1.4954560391842917 237:1.4418881878238174 246:50.18784945296425 247:37.104202594229335 251:24.388179955903144 257:56.8290092184033 259:2.7859426974392303 260:91.10316757983412 262:3.6834619384865155 276:2.601648712753575 294:21.73580837667337 299:24.988753587995088 306:134.6057728656184 309:17.16451618657542 310:4.013017352850461 315:1.9942998128992655 318:78.11852167259278 320:2.682496282144022 325:19.298901046833784 332:12.490701282921732 337:7.727145883229148 339:11.273682504543117 349:6.0431978361525 350:2.9822894895756247 351:2.343786214593802 356:3.0632616036768727 357:8.184242774673542 370:2.2826675960312843 371:6.5787698955049345 385:2.9655330222645193 393:2.1302289776547583 400:4.1803758785603815 401:3.410993760239101 402:3.0687115562766816 403:2.6399832152883995 408:3.48259303026852 422:3.5338171590121594 427:15.620606555492586 436:2.6212178320539574 444:4.384846497331659 445:10.346660286660672 448:8.383124801471208 449:24.313678156021645 450:10.98164086125979 457:7.104064372697251 469:2.336009524274591 470:99.46144183791141 471:3.260798893600207 477:3.4277738682501195 480:12.075076422011334 482:10.268361626768993 484:3.0893088312355146 494:3.225978367511935 504:541.9615872713255 512:5.131599541235666 516:29.412603444803366 533:4.671459264791497 538:4.557112061601781 541:2.072860620997437 544:5.093203553092757 549:58.80612283342344 557:4.127017287221539 566:188.72121033830402 590:3.968907387216405 591:5.184041747387401 598:4.075188282497908 602:10.833843676412032 612:3.6717843558548817 622:2.7406302572135544 623:10.346660286660672 627:5.620641474804964 630:262.6922302353979 639:3.231983006285942 642:29.06587474984488 646:24.717526035194208 660:9.47225037297761 663:10.422130960838281 701:14.6603047007021 705:2.894010951710945 714:4.109575146684604 723:8.938338736915352 725:6.6793160509303195 729:17.766409834188405 730:103.42458153702178 731:7.097458630419439 761:4.1598629838933165 762:3.071443223680532 779:5.450050500200644 781:13.455945394887085 814:2.188390445388545 815:16.22256046391162 823:3.151231781367115 877:18.442969962971148 878:55.0985822731136 880:9.907396603600588 890:3.773601258144988 891:2.1294789272515326 897:4.077622869754287 902:15.42922811172434 904:5.560263621934934 923:4.978527591910046 924:50.52157294071173 969:31.213123051115897 976:6.343370441161733 978:8.408013294542071 979:25.545009737307765 988:174.63876799234302 996:5.131599541235666 1011:8.629301514556072 1013:8.908188268311761 1022:27.155665848239405 1024:4.01066855239953 1036:72.7339928767111 1068:4.27838413055846 1075:25.95090217752742 1113:12.529385384677587 1128:5.826512013404709 1145:18.730018613102395 1156:3.7942723274011305 1159:6.31116797674838 1195:10.960910525496208 1234:43.13822430929114 1236:6.936863705427921 1273:6.2329298957449675 1305:5.592960033464392 1328:13.348855341992966 1402:35.96400293791478 1404:8.763842439184593 1449:6.819334373806238 1458:5.9482738953191205 1498:5.7178751656605 1504:17.320454914233025 1535:4.087394219222738 1547:7.88036027824232 1556:10.983152966911398 1586:16.08518073354724 1603:4.848093485764569 1652:4.919859777373022 1698:5.615072994542231 1727:5.554868285735366 1731:9.304645441399009 1735:119.00781077201844 1765:9.800502238701581 1794:4.579422915383162 1811:18.336493581122966 1834:59.83491530822628 1836:6.5218086779717135 1848:30.962145619995926 1867:3.4498348978777935 1869:4.4345559673152755 1872:5.765399742690144 1913:18.04122085967257 1932:6.660110215868957 1969:22.82502381458401 1979:5.660081962135714 1996:707.8704895202129 # aorte
[truncated: 5,004,853 more chars]
