# Supplementary material for: A Cross-Lingual Similarity Measure for Detecting Biomedical Term Translations
Source: PLoS One. 2015 Jun 1;10(6):e0126196. doi: 10.1371/journal.pone.0126196 (PMC4452086; doi:10.1371/journal.pone.0126196)
Supplement: S1 dataset — (TGZ) [file pone.0126196.s001.tgz › dataset/en-fr/ngram_2000.shuffled]

1 alpha antitrypsin	alpha1-antiprotéase	YES
1 alpha antitrypsin	vitamine c augmentée	NO
1 deoxymannojirimycin	1-désoxymannojirimycine	YES
1 deoxymannojirimycin	carboxyhémoglobine normale	NO
1 propanol	alcool propylique	YES
1 propanol	entorse du genou	NO
1,2,5,6 dianhydrogalactitol	dianhydrogalactitol	YES
1,2,5,6 dianhydrogalactitol	erythème fessier du nourrisson	NO
1,2-dipalmitoylphosphatidylcholine	1,2-dipalmitoylphosphatidylcholine	YES
1,2-dipalmitoylphosphatidylcholine	delta-protéobactéries	NO
1,5 pentanediamine	pentane-1,5-diamine	YES
1,5 pentanediamine	pseudo-hermaphrodisme	NO
1,5-diphenylcarbazide	diphénylcarbazide	YES
1,5-diphenylcarbazide	récepteur gonadotrophine	NO
1-nitrosopyrrolidine	n-nitrosopyrrolidine	YES
1-nitrosopyrrolidine	plantes halophiles	NO
1-octanol	n-octanol	YES
1-octanol	facteurs natriurétiques	NO
12 chromosome	chromosome 12	YES
12 chromosome	rupture du ménisque	NO
15s rna	arnr 15s	YES
15s rna	amnésie transitoire	NO
16-hydroxyestradiol	estriol	YES
16-hydroxyestradiol	naissance prématurée	NO
17 hydroxycorticosteroid	17-hydroxycorticostéroïdes	YES
17 hydroxycorticosteroid	pneumonie lipoïdique	NO
17 oxosteroids	17-cétostéroïdes	YES
17 oxosteroids	morsure	NO
17,21-hydroxyprogesterone	11-désoxycortisone	YES
17,21-hydroxyprogesterone	saquinavir	NO
17-methyltestosterone	méthyltestostérone	YES
17-methyltestosterone	chlorhydrate de procaïnamide	NO
2 5 dom	2,5-diméthoxy-4-méthylamphétamine	YES
2 5 dom	inhibiteurs des activateurs du plasminogène	NO
2 aminopurine	amino-2 purine	YES
2 aminopurine	fibroderm	NO
2 mercaptoethanol	2-mercapto-éthanol	YES
2 mercaptoethanol	tremblement passif	NO
2 nicotinamidoethyl nitrate	nicorandil	YES
2 nicotinamidoethyl nitrate	marche apraxique	NO
2,2' dipyridyl	2,2'-dipyridyle	YES
2,2' dipyridyl	obstacle urétéral	NO
2,5 oligoadenylate synthetase	2',5'-oligoadenylate synthetase	YES
2,5 oligoadenylate synthetase	schwannome malin	NO
2-chloroacetophenone	chloroacétophénone	YES
2-chloroacetophenone	mérozoïtes	NO
2-cyanobutylacrylate	enbucrilate	YES
2-cyanobutylacrylate	tumeur laryngée	NO
2-methylnaphthoquinone	ménadione	YES
2-methylnaphthoquinone	exostoses	NO
2-pyridinylmethylsulfinylbenzimidazoles	2-picolylsulfinyl-benzimidazoles	YES
2-pyridinylmethylsulfinylbenzimidazoles	chlorhydrate de procatérol	NO
25 hydroxycholecalciferol	25-hydroxycholécalciferol	YES
25 hydroxycholecalciferol	ulceration de la langue	NO
3 chloropropanediol	3-chloropropane-1,2-diol	YES
3 chloropropanediol	antécédent d'avortement	NO
3 hydroxyanthranilic acid	acide 3-hydroxy-anthranilique	YES
3 hydroxyanthranilic acid	troubles paranoïdes	NO
3-sulfoalanine	bêta-sulfoalanine	YES
3-sulfoalanine	lipodermatosclérose	NO
4-butyrolactone	4-butyrolactone	YES
4-butyrolactone	isotopes radioactifs du rubidium	NO
4-hpr	4-hpr	YES
4-hpr	oxazoline-one	NO
4-hydroxycoumarins	acide hydroxy-4 coumarine benzotétronique	YES
4-hydroxycoumarins	fréquence de micturition diminuée	NO
4-nqo	quinoléine 4-nitro 1-oxyde	YES
4-nqo	rythme idioventriculaire	NO
4-pyridinamine	4-aminopyridine	YES
4-pyridinamine	alternaria	NO
5 hydroxytryptamine	5-hydroxytryptamine	YES
5 hydroxytryptamine	streptogramines de type b	NO
5 imino pyranoses	iminopyranoses	YES
5 imino pyranoses	actinomyces viscosus	NO
5-azacytidine	azacitidine	YES
5-azacytidine	quatrième bruit du coeur	NO
5-hydroxytryptophan	5-hydroxytryptophane	YES
5-hydroxytryptophan	desquamation au point d'application	NO
5-ureidohydantoin	allantoïne	YES
5-ureidohydantoin	banisteriopsis	NO
5alpha dhp	alloprégnane-3,20-dione	YES
5alpha dhp	atrophoderma pigmentosum	NO
6-iodomethylnorcholesterol	adostérol	YES
6-iodomethylnorcholesterol	mésoderme	NO
60b8 b antigen	calgranuline a	YES
60b8 b antigen	granulomes	NO
60s ribosomal subunit	grande sous-unité ribosomale 60s des eucaryotes	YES
60s ribosomal subunit	leptospirose ictérohémorragique	NO
7,12-dimentylbenzanthracene	7,12-diméthylbenzo[a]anthracène	YES
7,12-dimentylbenzanthracene	protéine syntaxine 1	NO
abbott50192	abbott-50192	YES
abbott50192	nisoldipine	NO
abdomen scan normal	scan de l'abdomen sai normal	YES
abdomen scan normal	ascaridiose	NO
abdominal aortic stenosis	sténose de l'aorte abdominale	YES
abdominal aortic stenosis	catalogues des bibliothèques	NO
abdominal bloating	meteorisme	YES
abdominal bloating	développement psycho-sexuel	NO
abdominal neoplasm nos	tumeurs de l'abdomen	YES
abdominal neoplasm nos	cryptococcose cérébrale	NO
abelmoschus esculentus	abelmoschus esculentus	YES
abelmoschus esculentus	mauvais diagnostic	NO
abnormal behaviour	comportement anormal	YES
abnormal behaviour	clitoris	NO
abnormal dermatoglyphic pattern	anomalie dermatoglyphique sai	YES
abnormal dermatoglyphic pattern	virus de kunjin	NO
abnormal dreams	activité onirique anormale	YES
abnormal dreams	maladies osseuses	NO
abnormal glucagon	glucagon anormal sai	YES
abnormal glucagon	kirghizstan	NO
abnormal pulse	pouls anormal sai	YES
abnormal pulse	gymnodinium	NO
abnormal retinal correspondence	correspondance rétinienne anormale	YES
abnormal retinal correspondence	rétroversion des cils	NO
abnormal semen	sperme anormal	YES
abnormal semen	personnalite faible	NO
abnormal sweating	transpiration anormale	YES
abnormal sweating	doigt infecté	NO
abnormal urination	anomalie de la miction sai	YES
abnormal urination	tumeurs pleurales	NO
abnormal uterine contraction	contractions utérines anormales sai	YES
abnormal uterine contraction	candida utilis	NO
abnormal; irritability	humeur irritable	YES
abnormal; irritability	ovocyte	NO
abnormalities enzymes	anomalie enzymatique sai	YES
abnormalities enzymes	maladie de still de l'adulte	NO
abnormalities taste	paragueusie	YES
abnormalities taste	carcinome pulmonaire à type de cellule non précisé récidivant	NO
abortion early	avortement précoce	YES
abortion early	migration de stérilet	NO
abortion histories	antécédent d'avortement	YES
abortion histories	syndrome de babinski-frölich	NO
abortion, induced	avortement provoque	YES
abortion, induced	choc hémorragique	NO
abrasion, nos	abrasion sai	YES
abrasion, nos	hémorragie pré-rétinienne	NO
abrasions penis	abrasion pénienne	YES
abrasions penis	rétinoscope	NO
abrus cyaneus	haricot paternoster	YES
abrus cyaneus	troubles du sens positionnel	NO
abscess dentoalveolar	abcès périapicaux	YES
abscess dentoalveolar	fracture ouverte de monteggia	NO
abscess intestine	abcès de l'intestin	YES
abscess intestine	iodure dithiazanine	NO
abscess morphology	abcès sai	YES
abscess morphology	commotion encéphalique	NO
abscess of hand	abcès de la main	YES
abscess of hand	herpès oculaire	NO
abscess pelvic	abces pelvien	YES
abscess pelvic	methanobacterium	NO
abscess perirectal	abcès périrectal	YES
abscess perirectal	colique abdominale	NO
abscess rectal	abcès rectal	YES
abscess rectal	abolition d'un réflexe tendineux	NO
abscess; tooth	abcès dentaire	YES
abscess; tooth	synthétiseur vocal	NO
abscess; wound	abcès de plaie	YES
abscess; wound	putamen	NO
abscessed tonsils	abcès amygdalien	YES
abscessed tonsils	naevus pigmentaire	NO
absence attack	absence de crises	YES
absence attack	deutéroporphyrine cobalt	NO
absence congenital kidney	agenesie renale	YES
absence congenital kidney	trouble de l'attachement	NO
absent breath sounds	bruits respiratoires absents	YES
absent breath sounds	phosphatase-1 inducteur de la phase m	NO
absent reflexes	abolition d'un réflexe tendineux	YES
absent reflexes	coréens	NO
absent sacrum	agénèse sacrée	YES
absent sacrum	ornithogale	NO
absidia	absidia	YES
absidia	gland de terre	NO
absorption intestinal	absorption par l'intestin	YES
absorption intestinal	abus de lavement	NO
abuse cocaine disorders	abus de cocaïne	YES
abuse cocaine disorders	glucocorticostéroïdes	NO
abuse pcp	abus de poudre d'ange	YES
abuse pcp	membre supérieur	NO
abuse sex	abus sexuel	YES
abuse sex	adultération de médicaments	NO
abuse, hashish	abus de hashish	YES
abuse, hashish	dysphagie oesophagienne	NO
abutments, dental	dents piliers	YES
abutments, dental	anaplasmataceae	NO
acanthamoeba polyphaga mimivirus	mimivirus	YES
acanthamoeba polyphaga mimivirus	activation des macrophages	NO
acanthocheilonema perstan	acanthocheilonema perstans	YES
acanthocheilonema perstan	ucb6215	NO
acarbose - chemical	acarbose	YES
acarbose - chemical	intégrine bêta-3b	NO
acariasis nos	acariose sai	YES
acariasis nos	stomatite radique	NO
acaridae	acariens des denrées alimentaires	YES
acaridae	cloque	NO
accelerated hypertension	hypertension maligne	YES
accelerated hypertension	fullerènes	NO
accelerated nodulosis	nodulose accélérée	YES
accelerated nodulosis	lixiviat de décharge	NO
accelerated sexual maturation	maturité sexuelle accélérée	YES
accelerated sexual maturation	phage p2 des entérobactéries	NO
accessory nerve	nerf accessoire de willis	YES
accessory nerve	bézafibrate	NO
accessory nerve diseases	affections du nerf accessoire	YES
accessory nerve diseases	hernie para-ombilicale	NO
accident household	accident domestique	YES
accident household	facteur de croissance gliale	NO
accident, nos	accidents	YES
accident, nos	ventilateurs pulmonaires	NO
acclimation, function	acclimatement	YES
acclimation, function	antre du pylore	NO
accommodation eye	accommodation oculaire	YES
accommodation eye	maladie infect endocr nutrit	NO
acebutolol - chemical	acétobutolol	YES
acebutolol - chemical	artères ciliaires	NO
acenocoumarol novartis brand	mini-sintrom	YES
acenocoumarol novartis brand	rein en fer à cheval	NO
acetabulum, nos	acétabulum	YES
acetabulum, nos	oxytropis sericea	NO
acetate, dipropyl	dipropylacétate	YES
acetate, dipropyl	polymyosite ossifiante	NO
acetate, fluorogestone	flurogestone acétate	YES
acetate, fluorogestone	tissu sous-cutané	NO
acetic aldehyde	acétaldéhyde	YES
acetic aldehyde	saquinavir	NO
acetoacetate increased	acéto-acétate augmenté	YES
acetoacetate increased	8-azaguanine	NO
acetobacter	acetobacter	YES
acetobacter	hippomane	NO
acetobacterium xylinum	acetobacter xylinum	YES
acetobacterium xylinum	bêta-thalassémie homozygote	NO
acetomonas oxydans	gluconobacter oxydans	YES
acetomonas oxydans	spasme de la mâchoire	NO
acetomorphine	héroïne	YES
acetomorphine	fossette pilonidale congénitale	NO
acetonchloroform	chlorobutanol	YES
acetonchloroform	endosomes	NO
acetopromazine	acépromazine	YES
acetopromazine	vaccins antihépatite a	NO
acetrizoate sodium	acétrizoate de sodium	YES
acetrizoate sodium	transport protéique	NO
acetyl coa	acétyl-coa	YES
acetyl coa	proglumide	NO
acetyl coa acylase	acétyl-coa acylase	YES
acetyl coa acylase	gêne lombaire	NO
acetylation increased	acétylation augmentée	YES
acetylation increased	vaccin antityphoïdique	NO
acetylcysteine as mucolytic	acide mercapturique	YES
acetylcysteine as mucolytic	parasitoses	NO
acetylserotonin o methyltransferase	acetylserotonine n-methyltransferase	YES
acetylserotonin o methyltransferase	histone-kinase p34-cdc2	NO
acetyltransferase, choline	choline o-acetyltransferase	YES
acetyltransferase, choline	buffles d'eau	NO
achillea	achillée	YES
achillea	jak-1 protein tyrosine kinase	NO
achlorhydria, gastric	achlorhydrie	YES
achlorhydria, gastric	chondrosarcome extra-squelettique sai	NO
acholeplasmataceae	acholeplasmataceae	YES
acholeplasmataceae	matrixines	NO
achromobacter	achromobacter	YES
achromobacter	snc (système nerveux central)	NO
acid amide ligases	amide synthases	YES
acid amide ligases	propane-1,2-diol	NO
acid fatty trans	agt (acides gras trans)	YES
acid fatty trans	trouble urétral	NO
acid lipoic	acide thioctique	YES
acid lipoic	dermite vénéneuse	NO
acid mefenamic	acide méfénamique	YES
acid mefenamic	plexus coeliaque	NO
acid nalidixic	acide nalidixique	YES
acid nalidixic	vasopressine(ornithine)	NO
acid seromucoid	alpha1-glycoprotéine acide	YES
acid seromucoid	plaque terminale motrice	NO
acid yellow 23	tartrazine	YES
acid yellow 23	blastomyces pneumonia récidivant	NO
acid, digenic	acide kaïnique	YES
acid, digenic	centres de réadaptation	NO
acid, glycyrrhizinic	acide glycyrrhizique	YES
acid, glycyrrhizinic	troubles ectoparasitaires	NO
acid, glyoxalinylacrylic	acide urocanique	YES
acid, glyoxalinylacrylic	ménopause retardée	NO
acid, penicillic	acide pénicillique	YES
acid, penicillic	éphrine b1	NO
acid, polyanhydroglucuronic	cellulose	YES
acid, polyanhydroglucuronic	inhibiteur-2 des activateurs du plasminogène	NO
acid, pyrocitric	acide aconitique	YES
acid, pyrocitric	modèles (odontologie)	NO
acidaemia	acidémie	YES
acidaemia	incapacité mentale sai	NO
acidic glycosphingolipid	glycosphingolipides acides	YES
acidic glycosphingolipid	hyperthyroïdie	NO
acidic keratins	protéines de filaments intermédiaires de type i	YES
acidic keratins	trouble de la libido sai	NO
acidosis hyperchloraemic	acidose hyperchlorémique	YES
acidosis hyperchloraemic	personnalite faible	NO
acidovorax	acidovorax	YES
acidovorax	commiphora mukul	NO
acids, aldehydic	acides aldéhydiques	YES
acids, aldehydic	myxobolus	NO
acids, triiodobenzoic	acides triiodobenzoïques	YES
acids, triiodobenzoic	caecum	NO
acids, uronic	acides uroniques	YES
acids, uronic	cataracte aggravée sai	NO
acne detergicans	acné detergicans	YES
acne detergicans	tracheophyta	NO
acne inversa	idrosadénite suppurée	YES
acne inversa	phélypressine	NO
acne pustulosa	acne pustuleuse	YES
acne pustulosa	protéasome 20s	NO
acne, cystic	acne kystique	YES
acne, cystic	sonde de foley	NO
acne, frontalis	acné varioliforme	YES
acne, frontalis	psychopathe	NO
acnes conglobata	acné conglobata	YES
acnes conglobata	carcinome du larynx	NO
acoustic phonons	phonons acoustiques	YES
acoustic phonons	bromure d'hexaméthonium	NO
acquaintances	connaissances (groupe social)	YES
acquaintances	troubles du sens positionnel	NO
acquired agraphia	agraphie acquise	YES
acquired agraphia	troubles infectieux à protozoaires	NO
acquired corneal dystrophy	dystrophie cornéenne acquise	YES
acquired corneal dystrophy	difficulté d'urination	NO
acquired deformity	malformation acquise sai	YES
acquired deformity	développement urbain	NO
acquired ichthyosis	ichtyose acquise	YES
acquired ichthyosis	troubles sexuels	NO
acquired immunodeficiency syndromes	sida	YES
acquired immunodeficiency syndromes	autres hernies	NO
acquired zygomatic hypoplasia	hypoplasie zygomatique	YES
acquired zygomatic hypoplasia	commotion encéphalique	NO
acquired; macroglossia	macroglossie acquise	YES
acquired; macroglossia	noisetier de sorcière	NO
acrocyanosis	acrocyanose	YES
acrocyanosis	rupture prématurée des membranes	NO
acrophobia	acrophobie	YES
acrophobia	loches	NO
acrp30	protéine adipoq	YES
acrp30	lipoamide réductase (nadh)	NO
acrylic bone cement	ciment osseux acrylique	YES
acrylic bone cement	prisonnier	NO
actaea racemosa	cimicifuge noire	YES
actaea racemosa	enthésite	NO
actilyse	actilyse	YES
actilyse	spirillum	NO
actinomyces viscosus	actinomyces viscosus	YES
actinomyces viscosus	aphasie mixte	NO
actinomycetomas	actinomycétome	YES
actinomycetomas	25-hydroxycholécalciferol	NO
actinomycotic abdominal infection	actinomycose abdominale	YES
actinomycotic abdominal infection	mal de tête occipital	NO
activation, macrophage	activation des macrophages	YES
activation, macrophage	nonocclusion	NO
activations, neutrophil	activation des granulocytes neutrophiles	YES
activations, neutrophil	téprotide	NO
active c4b2a	c3 convertase classique	YES
active c4b2a	pallium	NO
activities, solar	activité solaire	YES
activities, solar	tendinite de la coiffe du rotateur	NO
activity increasing physical	hyperactivité	YES
activity increasing physical	spirillum	NO
acuminata condylomas	verrues anogénitales	YES
acuminata condylomas	acclimatement	NO
acute alcohol overingestion	intoxication aiguë à l'alcool	YES
acute alcohol overingestion	éphèdre de chine	NO
acute gonococcal endometritis	endométrite gonococcique aiguë	YES
acute gonococcal endometritis	rachitisme sai	NO
acute hemolytic anemia	anémie hémolytique aiguë	YES
acute hemolytic anemia	paralysie extraoculaire	NO
acute hepatic failure	insuffisance hépatique aiguë	YES
acute hepatic failure	kyste ovarien maligne	NO
acute kidney injuries	atteinte rénale aigüe	YES
acute kidney injuries	myoclonie nocturne	NO
acute laryngitis nos	laryngite aiguë	YES
acute laryngitis nos	apraxie classique	NO
acute membranous gingivitis	angine de vincent	YES
acute membranous gingivitis	thiéthylpérazine	NO
acute myelogenous leukemia	leucémie myélogène aiguë	YES
acute myelogenous leukemia	cussonia	NO
acute posthemorrhagic anemia	anémie aiguë post-hémorragique	YES
acute posthemorrhagic anemia	hémorragie postménopausique	NO
acute psychotic reaction	réaction psychotique aiguë	YES
acute psychotic reaction	alpinia galanga	NO
acute radiation toxicity	toxicité radique aiguë	YES
acute radiation toxicity	commotion de la rétine	NO
acute renal colic	colique urétérique	YES
acute renal colic	bordetella bronchiseptica	NO
acute strokes	accident vasculaire cérébral aigu	YES
acute strokes	antigène de forssman	NO
acute suppurative pericarditis	empyème péricardique	YES
acute suppurative pericarditis	prunier d'afrique	NO
acute; pericarditis	péricardite aiguë	YES
acute; pericarditis	cervelet	NO
acute; schizophrenic	schizophrénie aiguë	YES
acute; schizophrenic	assistants de laboratoire	NO
acylation, trna	amino-acylation des arnt	YES
acylation, trna	lourdeur des gestes	NO
acyltransferase, diglyceride	diacylglycerol o-acyltransferase	YES
acyltransferase, diglyceride	vitamine d augmentée	NO
adamantane	adamantane	YES
adamantane	insuffisance hépatique aiguë	NO
adamantinoma	améloblastome	YES
adamantinoma	microréseaux d'adn	NO
adamantinomatous craniopharyngioma	adamantinome hypophysaire	YES
adamantinomatous craniopharyngioma	apnee	NO
adams attack stoke	maladie de morgagni	YES
adams attack stoke	fractures cubitales	NO
adaptation, physiologic	adaptation physiologique	YES
adaptation, physiologic	récepteur hépatique des asialoglycoprotéines	NO
addiction drug	dépendance aux drogues	YES
addiction drug	intoxication par agents alcalinisants	NO
addiction opium	addiction à l'opium	YES
addiction opium	proglumide	NO
adenocarcinoma of endometrium	adenocarcinome de l'endometre	YES
adenocarcinoma of endometrium	apolipoprotéine de type a-ii	NO
adenocarcinomas cervix	adénocarcinome du col utérin	YES
adenocarcinomas cervix	leishmaniose	NO
adenocard	adenocard	YES
adenocard	blastomyces pneumonia récidivant	NO
adenohypophyseal hormone	hormones adénohypophysaires	YES
adenohypophyseal hormone	hdl (high-density lipoproteins)	NO
adenoidal enlargement	hypertrophie des végétations adénoïdes	YES
adenoidal enlargement	corps etranger duodenale	NO
adenoma, acidophilic	adénome acidophile	YES
adenoma, acidophilic	fractures ouvertes	NO
adenoma, conn	adénome de conn	YES
adenoma, conn	gerçures labiales	NO
adenomas, basophilic	adénome basophile	YES
adenomas, basophilic	hippomane	NO
adenomas, somatotroph	adénome somatotrope	YES
adenomas, somatotroph	bactéries formant des endospores	NO
adenomyosis uterus	endométriose interne	YES
adenomyosis uterus	phénomène de complétion perceptive	NO
adenopathy syphilitic	adénopathie syphilitique	YES
adenopathy syphilitic	aesculus hippocastanum	NO
adenoviruses	adénovirus	YES
adenoviruses	différences sexuelles	NO
adenylokinase	adenylate kinase	YES
adenylokinase	artère carotide commune	NO
adenylosuccinate lyase	adénylosuccinase	YES
adenylosuccinate lyase	hyperhomocystéinémie	NO
adenylylimidodiphosphate	adenylyl imidodiphosphate	YES
adenylylimidodiphosphate	chromosomes d'archéobactérie	NO
adhalin	adhaline	YES
adhalin	maladie infect endocr nutrit	NO
adhesins	adhésines bactériennes	YES
adhesins	palmier pêche	NO
adhesive; pericarditis	fibrose péricardique	YES
adhesive; pericarditis	grippe du poulet	NO
adipocere	gras de cadavre	YES
adipocere	liquide de lavage alvéolaire	NO
adiponectin increased	adiponectine augmentée	YES
adiponectin increased	fibromatose	NO
adp ribose transferases	adp ribose transferases	YES
adp ribose transferases	urgence hypertensive	NO
adrenal cortical necrosis	nécrose de la corticosurrénale	YES
adrenal cortical necrosis	iléite de reflux	NO
adrenal crisis	crise surrénale	YES
adrenal crisis	scintigraphie normale	NO
adrenal gland hyperfunction	hypercortisolisme	YES
adrenal gland hyperfunction	affection non précisée de la paupière	NO
adrenal hyperplasia congenital	hyperplasie congénitale des surrénales	YES
adrenal hyperplasia congenital	hyperthyroïdie	NO
adrenal pheochromocytoma	phéochromocytome	YES
adrenal pheochromocytoma	callicréine b'	NO
adrenergic alpha1 agonists	agonistes des récepteurs alpha-1 adrénergiques	YES
adrenergic alpha1 agonists	éphrine b1	NO
adrenergic beta agonists	bêta-stimulants	YES
adrenergic beta agonists	sphinx du tabac	NO
adrenergic receptor antagonist	bloquants adrénergiques	YES
adrenergic receptor antagonist	hypofonction testiculaire	NO
adrenocorticotropin abnormal	hormone adrénocorticotrope anormale	YES
adrenocorticotropin abnormal	holmium	NO
adrenogenital syndrome	syndrome surrénalo-génital	YES
adrenogenital syndrome	chéiloschisis	NO
adrenoleukodystrophy, neonatal	adrénoleucodystrophie néonatale	YES
adrenoleukodystrophy, neonatal	névralgie du moignon	NO
adsorbent charcoal	charbon activé	YES
adsorbent charcoal	legionellaceae	NO
adult disease stills	maladie de still de l'adulte	YES
adult disease stills	tropisme viral	NO
advanced age	personnes âgées	YES
advanced age	difficultés de mastication	NO
aedes aegypti densoviruses	aednv	YES
aedes aegypti densoviruses	oedème postural	NO
aeromonas liquefaciens	aeromonas hydrophila	YES
aeromonas liquefaciens	octanols	NO
aeromonas test positive	test aeromonas positif	YES
aeromonas test positive	ganglions sensitifs rachidiens	NO
aerosol holding chamber	chambres de retenue d'aérosol-doseur	YES
aerosol holding chamber	cristallurie de calcium	NO
aesculus hippocastanum	aesculus hippocastanum	YES
aesculus hippocastanum	surcharge du serum en sodium	NO
affect constricted	affect restreint	YES
affect constricted	trouble trachéal	NO
afonilum	afonilum	YES
afonilum	alcools gras	NO
africa, eastern	afrique orientale	YES
africa, eastern	acholeplasmataceae	NO
after images	image consécutive	YES
after images	glybutamide	NO
agammaglobulinemia	agammaglobulinémie	YES
agammaglobulinemia	eczéma dysidrosique	NO
agelaea	agelaea	YES
agelaea	glycogénose de type i	NO
agenesis callosum corpus	agénésie du corps calleux	YES
agenesis callosum corpus	dauphins communs	NO
agenesis, nos	absence congénitale	YES
agenesis, nos	infection à chlamydia	NO
agenesis; brain	anencephalie	YES
agenesis; brain	anévrysme de l'aorte ascendante	NO
agent, dermatological	agents dermatologiques	YES
agent, dermatological	leucocidine	NO
agents, anabolic	anabolisants	YES
agents, anabolic	méningo-radiculite de lyme	NO
agents, antiinfective	agents antiinfectieux	YES
agents, antiinfective	acide phytanique augmenté	NO
agents, lubricating	lubrifiants	YES
agents, lubricating	effet diurétique	NO
agents, oxidizing	agents oxydants	YES
agents, oxidizing	spasme généralisé	NO
agglutination leukocytes	agglutination de leucocytes	YES
agglutination leukocytes	sphenisciformes	NO
agglutinations, sperm	agglutination des spermatozoïdes	YES
agglutinations, sperm	thermométrie otique anormale	NO
aggression childhood	agressivité chez l'enfant	YES
aggression childhood	appareil lacrymal	NO
aggressive behaviors	agressivite	YES
aggressive behaviors	hémorragie papillaire	NO
aglaias	aglaia	YES
aglaias	anabolisme	NO
agnosia auditory	agnosie auditive	YES
agnosia auditory	titubation	NO
agnosia, ideational	agnosie idéatoire	YES
agnosia, ideational	biopsie du palais normale	NO
agnosia, visual	agnosie visuelle	YES
agnosia, visual	lubrifiants	NO
agnosias, somatosensory	agnosie somatosensorielle	YES
agnosias, somatosensory	maladie de van buchem	NO
agonists dopamine receptor	agonistes des récepteurs dopaminergiques	YES
agonists dopamine receptor	démarche instable	NO
agraphias, pure	agraphie pure	YES
agraphias, pure	hemeoxygenase-1	NO
agrimonias	aigremoine	YES
agrimonias	besoin d'insuline diminué	NO
agrobacterium, nos	agrobacterium	YES
agrobacterium, nos	anémie infectieuse féline	NO
agrostemma, nos	nielle	YES
agrostemma, nos	courbure tibiale congénitale	NO
agyria	lissencéphalie	YES
agyria	planétoïdes	NO
aicar transformylase	aminoimidazolecarboxamide ribonucleotide transformylase	YES
aicar transformylase	vertige de ménière	NO
aids drugs	agents antivih	YES
aids drugs	vert indocyanine	NO
aids encephalopathies	encéphalopathie associée au sida	YES
aids encephalopathies	substituts de peau	NO
air sickness	aéronaupathie	YES
air sickness	roseomonas	NO
airborne particulate matter	polluants solides de l'air	YES
airborne particulate matter	analogues des estrogènes	NO
airway aspiration	inhalation	YES
airway aspiration	bacteroides corrodens	NO
akathisia	acathisie	YES
akathisia	muscle sphincter de l'ampoule hépato-pancréatique	NO
akinetic epilepsies	crises akinétiques	YES
akinetic epilepsies	hérédo-ataxie cérébelleuse de pierre marie	NO
alagille watson syndrome	dysplasie artériohépatique	YES
alagille watson syndrome	poids subnormal à la naissance	NO
albumin increased	albumine élevée	YES
albumin increased	hématurie macroscopique	NO
albumin receptors	récepteur albumine	YES
albumin receptors	cercocebus atys	NO
alcaligenes bronchisepticus	bordetella bronchiseptica	YES
alcaligenes bronchisepticus	alimemazine	NO
alcaptonuria	déficit en oxydase homogentisique	YES
alcaptonuria	cruciata	NO
alcohol breath smelling	alcool dans l'haleine	YES
alcohol breath smelling	myosine rouge	NO
alcohol fatty	alcools gras	YES
alcohol fatty	carence en biotine	NO
alcohol problem	problème lié à l'alcool	YES
alcohol problem	personne âgée fragile	NO
alcohol substance	alcools	YES
alcohol substance	egouttement d'urine	NO
alcoholic delirium	délirium trémens dû au sevrage alcoolique	YES
alcoholic delirium	mcneil-a343	NO
alcoholic drink	boissons alcooliques	YES
alcoholic drink	email tacheté	NO
alcohols, pentyl	alcools amyliques	YES
alcohols, pentyl	artabotrys uncinatus	NO
aldehyde lyase	aldehyde-lyases	YES
aldehyde lyase	oxyphenbutazone	NO
aldehyde, acrylic	acrylaldéhyde	YES
aldehyde, acrylic	metastases cerebrales	NO
aldosterone receptors	récepteurs de l'aldostérone	YES
aldosterone receptors	surdité oreille gauche	NO
aldosteronism secondary	aldostéronisme secondaire	YES
aldosteronism secondary	hyalohyphomycose disséminée	NO
algal blooms	prolifération des algues	YES
algal blooms	syndrome de féminisation testiculaire	NO
alkalising agent poisoning	intoxication par agents alcalinisants	YES
alkalising agent poisoning	calcification de la valvule tricuspide	NO
alkaloids, berberine	alcaloïdes berbérine	YES
alkaloids, berberine	cécité traumatique	NO
alkylating drug	agents alcoylants	YES
alkylating drug	iminoacides	NO
alkylsulfonate	alcanesulfonates	YES
alkylsulfonate	coagulopathie intravasculaire disséminée	NO
all, pediatric	leucémie aigüe lymphoblastique de l'enfant	YES
all, pediatric	dispositifs de contraception	NO
allergic drugs reaction	hypersensibilité aux médicaments	YES
allergic drugs reaction	kyste multiloculaire	NO
allergic; sinusitis	sinusite allergique	YES
allergic; sinusitis	réticulum sarcoplasmique	NO
allergies bee stings	réaction allergique à une piqûre d'abeille	YES
allergies bee stings	mucine-2 intestinale	NO
allergies insect stings	allergie aux piqûres d'insectes	YES
allergies insect stings	aspartate aminotransférase diminuée	NO
allergies peanuts	hypersensibilité aux cacahuètes	YES
allergies peanuts	dystonie diurne	NO
allergies penicillin	allergie à la pénicilline	YES
allergies penicillin	facteurs psychologiques	NO
allergy eyes	allergie oculaire	YES
allergy eyes	hydrophibae	NO
allergy seasonal	coryza allergique périodique	YES
allergy seasonal	antigène dsg1	NO
allergy shellfish	allergie aux coquillages	YES
allergy shellfish	naevus choroïde	NO
allergy to grains	allergie aux céréales	YES
allergy to grains	darlingtonia	NO
allergy to wheat	allergie au blé	YES
allergy to wheat	traumatismes mandibulaires	NO
allergy;food	hypersensibilité alimentaire	YES
allergy;food	neuropathie à axones géants	NO
allophanate hydrolase	allophanate hydrolase	YES
allophanate hydrolase	consultations antidouleur	NO
allosteric regulations	régulation allostérique	YES
allosteric regulations	mtoc	NO
alloy, dental	alliage dentaire	YES
alloy, dental	convulsion de l'enfance	NO
alpha crystallin	cristallines alpha	YES
alpha crystallin	pentane-1,5-diamine	NO
alpha feedback	biofeedback alpha	YES
alpha feedback	cyclandélate	NO
alpha interferons	interféron alpha leucocytaire	YES
alpha interferons	môle hydatiforme complète	NO
alpha lipoprotein	hdl (high-density lipoproteins)	YES
alpha lipoprotein	paralysie de brown-séquard	NO
alpha methylparatyrosine	alpha-méthyltyrosine	YES
alpha methylparatyrosine	coccoidea	NO
alpha particles	rayonnement alpha	YES
alpha particles	amiante	NO
alpha subdivision	protéobactéries alpha	YES
alpha subdivision	fracture orbitale	NO
alpha subunit	sous-unité alpha des hormones glycoprotéiques	YES
alpha subunit	colique urétérique	NO
alpha subunit transducin	sous-unité alpha de la transducine	YES
alpha subunit transducin	rythme idioventriculaire	NO
alpha thalassaemia syndrome	alpha-thalassémie	YES
alpha thalassaemia syndrome	métabolisme hydrocarboné	NO
alpha tocopherol	alpha-tocophérol	YES
alpha tocopherol	pression systolique	NO
alpha-fetoproteins	alphafoetoprotéines	YES
alpha-fetoproteins	dyspraxie idéatoire	NO
alpha1 adrenoceptor blocker	bloqueurs des récepteurs alpha-1 adrénergiques	YES
alpha1 adrenoceptor blocker	simvastatine	NO
alpha2-vldl	alpha2-vldl	YES
alpha2-vldl	prolapsus discal	NO
alphafetoprotein normal	alpha-foetoprotéine normale	YES
alphafetoprotein normal	composés aza-couronnes	NO
alphafoetoprotein high	alpha 1-foetoprotéine augmentée	YES
alphafoetoprotein high	hydrocéphalie	NO
alpine lovages	ligusticum	YES
alpine lovages	anticorps normaux	NO
alpinia galanga	alpinia galanga	YES
alpinia galanga	infection à chlamydia	NO
alteration awareness transient	altération de conscience transitoire	YES
alteration awareness transient	brûlure de degré non précisé de l'épaule	NO
alternariosis, cutaneous	alternariose cutanée	YES
alternariosis, cutaneous	denture permanente	NO
alternating intermittent esotropia	esotropie intermittente alternante	YES
alternating intermittent esotropia	blessure du nerf sciatique	NO
alteromonadaceae	alteromonadaceae	YES
alteromonadaceae	population en zone suburbaine	NO
alteromonas	alteromonas	YES
alteromonas	hernie hiatale/diaphragmatique	NO
altitude anoxia	mal des montagnes	YES
altitude anoxia	test de lassègue positif	NO
aluminum high	aluminium augmenté	YES
aluminum high	collyres	NO
alveolar adenocarcinoma	carcinome bronchio-alvéolaire	YES
alveolar adenocarcinoma	carnitine o-acetyltransferase	NO
alveolar aeration decreased	insuffisance ventilatoire	YES
alveolar aeration decreased	accident de décompression	NO
alveolar lavage fluid	liquide de lavage alvéolaire	YES
alveolar lavage fluid	forme pulmonaire du charbon	NO
alveolitis necrotizing	alvéolite nécrosante	YES
alveolitis necrotizing	lptbd diminuées	NO
alveolitis of jaws	alvéolite de la mâchoire	YES
alveolitis of jaws	ischémie d'origine thrombotique	NO
alveolodental ligaments	desmodonte	YES
alveolodental ligaments	tumeur surrénalienne	NO
amaranthaceae	amaranthaceae	YES
amaranthaceae	mésothéliome péritonéal malin	NO
amaryllis family	amaryllidacées	YES
amaryllis family	méningococcémie fulminante	NO
amaurosis; leber	amaurose congénitale de leber	YES
amaurosis; leber	oncovirus	NO
ambiguous external genitalia	organes génitaux externes ambigus	YES
ambiguous external genitalia	oedeme retinien	NO
amblyopias	amblyopie sai	YES
amblyopias	melana	NO
amelanchier	amelanchier	YES
amelanchier	artériographie rénale normale	NO
amenorrhoea;secondary	aménorrhée secondaire	YES
amenorrhoea;secondary	hémorragies intracrâniennes	NO
amentias	démence	YES
amentias	transporteurs des neurotransmetteurs spécifiques du gaba	NO
american elderberry	sureau	YES
american elderberry	bleu méthylène	NO
american islanders pacific	américains des îles du pacifique	YES
american islanders pacific	adenylyl imidodiphosphate	NO
american; histoplasmosis	infection à histoplasma capsulatum	YES
american; histoplasmosis	dysfonction motrice sai	NO
ametropia	amétropie	YES
ametropia	sensibibilité du mamelon	NO
amfetamine; abuse	abus d'amphétamines	YES
amfetamine; abuse	hispano-américain	NO
amidophosphoribosyltransferase	glutamine phosphoribosylpyrophosphate amidotransfé rase	YES
amidophosphoribosyltransferase	muscles du pharynx	NO
amidotrizoic acid	acide amidotrizoïque	YES
amidotrizoic acid	thymidine kinase	NO
amino sugars	osamines	YES
amino sugars	règles abondantes et prolongées	NO
aminoacylation	aminoacylation	YES
aminoacylation	prolapsus du foie	NO
aminocaproic acids	acides aminocaproïques	YES
aminocaproic acids	iséthionate sodique	NO
aminolevulinate dehydratase	aminolevulinate dehydratase	YES
aminolevulinate dehydratase	wenckebach	NO
aminooligopeptidase	aminooligopeptidase	YES
aminooligopeptidase	lésion veineuse	NO
aminophenurobutane	glybutamide	YES
aminophenurobutane	carcinome cribriforme	NO
aminopropylaminoethylthiophosphoric acid trihydrate	gammaphos	YES
aminopropylaminoethylthiophosphoric acid trihydrate	assistants sanitaires communautaires	NO
aml1 protein	sous-unité alpha-2 du facteur cbf	YES
aml1 protein	blastodisque	NO
ammonia increased	ammoniaque augmenté	YES
ammonia increased	ascidia	NO
amnesia, temporary	amnésie transitoire	YES
amnesia, temporary	méthylthiouracile	NO
amnesia; anterograde	amnésie antérograde	YES
amnesia; anterograde	personnel dentaire	NO
amodiaquine hydrochloride	chlorhydrate d'amodiaquine	YES
amodiaquine hydrochloride	néphropathie obstructive	NO
amoebiasis, unspecified	infections amibiennes	YES
amoebiasis, unspecified	communauté des nations indépendantes	NO
amoebozoa	amoebozoa	YES
amoebozoa	aldostéronisme secondaire	NO
amorphous carbon	noir de charbon	YES
amorphous carbon	isotopes radio-actifs de l'azote	NO
amphetamine, nos	amfétamine	YES
amphetamine, nos	névralgie trigéminale idiopathique	NO
amphetamines d	dexamfétamine	YES
amphetamines d	septicémie à haemophilus	NO
amphotericin b	amphotéricine b	YES
amphotericin b	morpions sai	NO
amylin	polypeptide amyloïde de l'insulinome	YES
amylin	clignotement	NO
amyloid a precursor	précurseur de l'amyloïde a	YES
amyloid a precursor	infections à hantavirus	NO
amyloidoses, familial	amyloïdose familiale	YES
amyloidoses, familial	voies de transcytose	NO
amyloidosis, nos	amyloïdose	YES
amyloidosis, nos	perte d'audition d'origine centrale	NO
amyloids	substance amyloïde	YES
amyloids	hachemina	NO
amylopectinoses	glycogénose de type iv	YES
amylopectinoses	calcul épididymaire	NO
ana increased	ana augmentés	YES
ana increased	mek (map-erk kinase)	NO
anabolics oxandrolone	oxandrolone	YES
anabolics oxandrolone	corpuscule carotidien	NO
anabolism	anabolisme	YES
anabolism	sarcome du stroma endométrial de bas grade	NO
anacardium occidentale	cajoutier	YES
anacardium occidentale	kits de diagnostic	NO
anaemia hypochromic	anemie hypochrome	YES
anaemia hypochromic	pseudotumeur inflammatoire	NO
anaemia microcytic	anémie microcytique	YES
anaemia microcytic	oesophagite ulcéreuse	NO
anaemia postoperative	anémie post-opératoire	YES
anaemia postoperative	entorses et foulures	NO
anaesthesia	déficit sensoriel	YES
anaesthesia	abandon traitement	NO
anaesthetic	anesthésiques	YES
anaesthetic	sous-unité alpha g12 de protéine g	NO
anal infections	infection anale	YES
anal infections	thirame	NO
anaphase	anaphase	YES
anaphase	cd-rom	NO
anaphylaxis, generalized	reaction anaphylactique	YES
anaphylaxis, generalized	tumeurs palatales	NO
anaplasia	anaplasie	YES
anaplasia	compte des promyélocytes augmenté	NO
anaplasma	anaplasme	YES
anaplasma	bêta-thalassémie homozygote	NO
anaplasmataceae	anaplasmataceae	YES
anaplasmataceae	prediabète	NO
anaplastic astrocytoma	astrocytome malin	YES
anaplastic astrocytoma	infertilité de l'homme	NO
anaplastic osteosarcoma localized	ostéosarcome anaplasique localisé	YES
anaplastic osteosarcoma localized	cda type ii (multinucléarité érythroblastique héréditaire avec test de lyse)	NO
anastomotic hemorrhage	hémorragie anastomotique	YES
anastomotic hemorrhage	cristallines-delta	NO
anatomical models	modèle anatomique	YES
anatomical models	anthocerotophyta	NO
anatomies mouth	cavitas oris	YES
anatomies mouth	rénine élevée	NO
ancylostomiases	ankylostomiase	YES
ancylostomiases	diphénylcarbazide	NO
androgens decreased	androgènes sai bas	YES
androgens decreased	syndrome d'hyperostose acquise	NO
androstane 3,17 diol	androstane-3,17-diol	YES
androstane 3,17 diol	empreinte (psychologie)	NO
androstanols	androstanols	YES
androstanols	streptococcus pneumoniae	NO
androstatrienes	androstatriènes	YES
androstatrienes	adamantinome hypophysaire	NO
androstenes	androstènes	YES
androstenes	nécrose sai	NO
androstenol	androsténols	YES
androstenol	adp-ribose cyclique	NO
anejaculation	defaut d'ejaculation	YES
anejaculation	complication liée à une anesthésie locale	NO
anemarrhena	anemarrhena	YES
anemarrhena	syndrome hémangiome-thrombopénie	NO
anemia heinz body	anémie à corps de heinz	YES
anemia heinz body	cystite glandulaire	NO
anemia hemolytic autoimmune	ahai	YES
anemia hemolytic autoimmune	méthylprednisolone succinate	NO
anemia, addisons	anémie de biermer	YES
anemia, addisons	isotopes du fer	NO
anemia; hemolytic	anémie hémolytique sai	YES
anemia; hemolytic	chorio-amniotite	NO
anemias chronic disease	anémie par maladie chronique	YES
anemias chronic disease	concept du soi	NO
anesthetic complication epidural	complication péridurale liée à l'anesthésie	YES
anesthetic complication epidural	kératite virale sai	NO
aneurysm atrial	anévrysme auriculaire	YES
aneurysm atrial	ana présents	NO
aneurysm iliac	anévrisme de l'artère iliaque	YES
aneurysm iliac	quatrième bruit du coeur	NO
aneurysm, infected	anévrisme infecté	YES
aneurysm, infected	glomérulonéphrite extracapillaire par anticorps antimembrane basale glomérulaire	NO
aneurysms aorta ascending	anévrysme de l'aorte ascendante	YES
aneurysms aorta ascending	alternariose cutanée	NO
angiitis, hypersensitivity	angéite d'hypersensibilité	YES
angiitis, hypersensitivity	peroxydes	NO
angina pectoris exertional	angor déclenché par l'effort	YES
angina pectoris exertional	virus de téhéran	NO
angina, stable	angor chronique stable	YES
angina, stable	cholécystite emphysémateuse	NO
angiocentric lymphoma nos	lymphome t-nk extraganglionnaire de type nasal	YES
angiocentric lymphoma nos	sperme anormal	NO
angiogenesis modulators	agents modulant l'angiogenèse	YES
angiogenesis modulators	angine de vincent	NO
angioma, cavernous	angiome caverneux	YES
angioma, cavernous	tuberculose cérébrale	NO
angiomatosis meningoulofacialis	angiomatose congénitale de sturge-weber-krabbe	YES
angiomatosis meningoulofacialis	jonction oesophago-gastrique	NO
angioneurotic gangrene	gangrène spontanée	YES
angioneurotic gangrene	urgence hypertensive	NO
angiopoietin 1	angiopoïétine-1	YES
angiopoietin 1	section transversale du nerf oculomoteur	NO
angiopoietin 2	angiopoïétine-2	YES
angiopoietin 2	crack	NO
angiosperm	magnoliophyta	YES
angiosperm	anticorps normaux	NO
angiotensin at2 receptor	récepteur at2 de l'angiotensine	YES
angiotensin at2 receptor	hypertensions rénales	NO
angiotensinase a	angiotensinase a	YES
angiotensinase a	fractures ostéoporotiques	NO
angulus infectiosus	perlèche	YES
angulus infectiosus	baccharis	NO
anhedonias	anhédonie	YES
anhedonias	impaction fécale (causant une occlusion)	NO
anhydride	anhydrides	YES
anhydride	fréquence de micturition diminuée	NO
anhydrides, phthalic	anhydrides phtaliques	YES
anhydrides, phthalic	réaction d'anxiété	NO
anhydrous ethanol	alcool absolu	YES
anhydrous ethanol	bêta-d-glucoside glucohydrolase	NO
animal care technician	auxiliaires de santé animale	YES
animal care technician	maladie de van buchem	NO
animal muscular dystrophies	dystrophie musculaire de l'animal	YES
animal muscular dystrophies	rein antérieur	NO
animal scabies	gale sarcoptique	YES
animal scabies	membre-8 de la superfamille des tnf récepteurs	NO
animal structures	anatomie animale	YES
animal structures	leptospirose, non précisée	NO
animal, neonatal	animal nouveau-né	YES
animal, neonatal	polypose intestinale	NO
animal, nondomestic	animal non domestique	YES
animal, nondomestic	bugle	NO
animals diseases	maladies des animaux	YES
animals diseases	mpv (murine pneumonia virus)	NO
animals, domestic	animal domestiqué	YES
animals, domestic	calcification de tendon	NO
animals, moss	bryozoa	YES
animals, moss	bromure de propanthéline	NO
anionic lipopeptide	lipopeptide anionique	YES
anionic lipopeptide	artère rénale sténosée	NO
ankylosis, dentoalveolar	ankylose dentoalvéolaire	YES
ankylosis, dentoalveolar	luxation de l'articulation du coude	NO
anogenital dysplasia	dysplasie anogénitale	YES
anogenital dysplasia	membrane plasmique	NO
anomaly; bladder	anomalie congénitale de la vessie sai	YES
anomaly; bladder	epicondylite externe	NO
anomaly; gallbladder	formes anormales congénitales de la vésicule biliaire	YES
anomaly; gallbladder	allaitement	NO
anorectic agent	agents anorexigènes	YES
anorectic agent	cil connecteur de photorécepteur	NO
anovulatory; cycle	cycles anovulaires	YES
anovulatory; cycle	infection ongulaire sai	NO
ansamycin antibiotics	ansamycines	YES
ansamycin antibiotics	5-hydroxytryptamine	NO
anterior aphasias	aphasie antérieure	YES
anterior aphasias	cpk diminuée	NO
anthelmintics	agents antihelminthiques	YES
anthelmintics	apoplexie	NO
anther, plant	anthère	YES
anther, plant	caries cervicales	NO
anthocerotophytas	anthocerotophyta	YES
anthocerotophytas	pneumonie de friedlander	NO
anthocidaris crassispina	anthocidaris crassispina	YES
anthocidaris crassispina	microphtalmie non précisée	NO
anthrax, cutaneous	charbon à forme cutanée	YES
anthrax, cutaneous	pneumonie organisée	NO
anti angiogenetic agents	inhibiteurs de l'angiogenèse	YES
anti angiogenetic agents	scille	NO
anti idiotype antibodies	anticorps antiidiotypiques	YES
anti idiotype antibodies	hématométrie	NO
anti malarial	antipaludéens	YES
anti malarial	carcinome papillaire thyroïdien	NO
anti phospholipid syndrome	syndrome des antiphospholipides	YES
anti phospholipid syndrome	formation de cavernes pulmonaires	NO
anti thymocyte globulin	antithymoglobuline	YES
anti thymocyte globulin	toxicité plaquettaire	NO
antiandrogen agents	médicaments antiandrogènes	YES
antiandrogen agents	uroplakine-2	NO
antianemia agents	médicaments antianémiques	YES
antianemia agents	dysménorrhée	NO
antiangiogenic ak38 protein	apolipoprotéine(a)	YES
antiangiogenic ak38 protein	schizophrénie schizo-affective	NO
antiarrhythmics acecainide hydrochloride	chlorhydrate d'acécaïnide	YES
antiarrhythmics acecainide hydrochloride	laryngopharyngite sai	NO
antibiotic drugs	agents antibiotiques	YES
antibiotic drugs	petit panda	NO
antibodies aids	anticorps anti-htlv-iii	YES
antibodies aids	membranes extra-embryonnaires	NO
antibodies positive	anticorps positif	YES
antibodies positive	acide glycyrrhizique	NO
antibodies, neutralizing	anticorps neutralisant	YES
antibodies, neutralizing	cyprinus	NO
antibody antinuclear present	ana présents	YES
antibody antinuclear present	transpiration anormale	NO
antibody test abnormal	anticorps anormaux	YES
antibody test abnormal	marula	NO
antibody test normal	anticorps normaux	YES
antibody test normal	oestradiol sanguin anormal	NO
anticholinergic drug	agents anticholinergiques	YES
anticholinergic drug	perméabilité péritonéale diminuée	NO
anticholinesterase drugs	anti-cholinestérases	YES
anticholinesterase drugs	civette fossane	NO
anticoagulant effect increased	effet anticoagulant augmenté	YES
anticoagulant effect increased	foetus arlequin	NO
anticodon	anticodon	YES
anticodon	diabète latent	NO
antidepressant, nos	antidépresseurs	YES
antidepressant, nos	pallium	NO
antidiarrheals	antidiarrhéiques	YES
antidiarrheals	basutoland	NO
antiflatulents	anti-flatulents	YES
antiflatulents	bandicota	NO
antigen, ly49a	antigène ly-49a	YES
antigen, ly49a	troubles de la memoire	NO
antigen, ly49b	membre-2 de la sous-famille a des récepteurs de type lectine des cellules nk	YES
antigen, ly49b	epuisement dû à la chaleur	NO
antigen, ly49c	membre-3 de la sous-famille a des récepteurs lectine-like des cellules nk	YES
antigen, ly49c	récepteur at2 de l'angiotensine	NO
antigens, cdw198	récepteurs aux chimiokines c-c de type 8	YES
antigens, cdw198	kératite virale sai	NO
antigens, cdw217	antigène cdw217	YES
antigens, cdw217	erection spontanée	NO
antigens, forssman	antigène de forssman	YES
antigens, forssman	blastocyste	NO
antihaemophilic factor a	facteur viii de la coagulation	YES
antihaemophilic factor a	fagus	NO
antihaemophilic factor b	facteur ix de la coagulation	YES
antihaemophilic factor b	gonflement oculaire	NO
antihaemophilic factor c	facteur rosenthal	YES
antihaemophilic factor c	parasitoses	NO
antihyperglycemic agents	agents hypoglycémiants	YES
antihyperglycemic agents	prostaglandines synthétiques	NO
antilysin	antilysine	YES
antilysin	tuberculose articulaire	NO
antimuscarinic	antimuscariniques	YES
antimuscarinic	syndrome surrénalo-génital	NO
antineoplastics, phytogenic	anticancéreux phytogènes	YES
antineoplastics, phytogenic	corps calleux	NO
antiphosphodiesterases	anti-phosphodiestérases	YES
antiphosphodiesterases	kinines	NO
antiphospholipid anticoagulant	anticoagulant du lupus	YES
antiphospholipid anticoagulant	furoncles	NO
antiretroviral agents	médicaments antirétroviraux	YES
antiretroviral agents	patate douce	NO
antischistosomal agent	anti-bilharziens	YES
antischistosomal agent	adénite cervicale chronique tuberculeuse	NO
antitussive	antitussifs	YES
antitussive	déficit en immunoglobulines a	NO
antrum of highmore	sinus maxillaires	YES
antrum of highmore	masse du cou	NO
antrum, gastric	antre du pylore	YES
antrum, gastric	polype rectal	NO
anular pancreas	pancreas annulaire	YES
anular pancreas	glutathion transférase	NO
anxiety attack	crise d'angoisse	YES
anxiety attack	anomalie congénitale de l'oesophage	NO
anxiety, separation	anxiété de séparation	YES
anxiety, separation	alcools amyliques	NO
anxiety-ridden	accable d'anxiete	YES
anxiety-ridden	anévrysme d'une artère intracrânienne	NO
aorta thoracic aneurysm	anévrisme aortique thoracique	YES
aorta thoracic aneurysm	cpk diminuée	NO
aortic valve calcific	calcification de la valvule aortique	YES
aortic valve calcific	afibrinogénémie	NO
aphasia motor	aphasie non-fluente	YES
aphasia motor	artériosclérose cérébrale	NO
aphasia, receptive	aphasie de réception	YES
aphasia, receptive	calcification de la valvule tricuspide	NO
apnea attack	crise apnéique	YES
apnea attack	vaginite trichomonale	NO
apneas	apnee	YES
apneas	haptènes	NO
apo 2 ligand	ligand trail	YES
apo 2 ligand	hidrosadénite	NO
apolipoprotein a ii	apolipoprotéine de type a-ii	YES
apolipoprotein a ii	cynanche	NO
apoplexy, embolic	ischémie d'origine thrombotique	YES
apoplexy, embolic	polype choanal	NO
apoplexy, pituitary	apoplexie hypophysaire	YES
apoplexy, pituitary	muscles intercostaux	NO
apoprotein b 48	apoprotéine b-48	YES
apoprotein b 48	infections à shigella	NO
apoptosis antigen 1	antigène apo-1	YES
apoptosis antigen 1	brachystemma	NO
apoptosis inducing proteins	protéines pro-apoptotiques	YES
apoptosis inducing proteins	biopsie musculaire anormale	NO
apparatus, lacrimal	appareil lacrymal	YES
apparatus, lacrimal	tranquillisants	NO
appendicular ataxias	ataxie d'un membre	YES
appendicular ataxias	baccharis	NO
appendix organ	appendice vermiforme	YES
appendix organ	phénothiazines	NO
appetite alterations	altérations de l'appétit	YES
appetite alterations	composés phénylurée	NO
appetite increased nos	appétit augmenté sai	YES
appetite increased nos	maladie de ménétrier	NO
appliance orthodontic	appareils orthodontiques	YES
appliance orthodontic	signalisation du calcium	NO
application site maceration	macération au site d'application	YES
application site maceration	phaseolus vulgaris	NO
application site peeling	desquamation au point d'application	YES
application site peeling	adaptation physiologique	NO
apraxias, gestural	apraxie gestuelle	YES
apraxias, gestural	hachemina	NO
apraxias, ideokinetic	apraxie classique	YES
apraxias, ideokinetic	pouls anormal sai	NO
aqp-2	aquaporine-2	YES
aqp-2	maladies des rongeurs	NO
aquaporin 3 protein	canal aqp3	YES
aquaporin 3 protein	interféron-beta	NO
aqueous humor leakage	fuite d'humeur aqueuse	YES
aqueous humor leakage	hyalohyphomycose disséminée	NO
ar deficiency	sia (syndrome d'insensibilité aux androgènes)	YES
ar deficiency	oedème des jambes	NO
arachidic acids	acides éicosanoïques	YES
arachidic acids	fistule de la peau	NO
aralia	aralie	YES
aralia	dysfonctionnement de la trachéotomie	NO
arbovirus	arbovirus	YES
arbovirus	eau du corps	NO
arcanobacterium pyogenes	corynebacterium pyogenes	YES
arcanobacterium pyogenes	adénome de conn	NO
archaeal chromosomes	chromosomes d'archéobactérie	YES
archaeal chromosomes	infection intestinale à staphylococcus	NO
archangelicas, angelica	angelica archangelica	YES
archangelicas, angelica	bromoviridae	NO
area, broca	aire de broca	YES
area, broca	leucocidine	NO
arenaria l.	arénaire	YES
arenaria l.	coalition tarsienne	NO
arg-vasopressin	arginine vasopressine	YES
arg-vasopressin	lysophospholipides	NO
argasidae	argasidés	YES
argasidae	canal pharyngotympanique	NO
argentine mistletoe	ligaria cuneifolia	YES
argentine mistletoe	pth normale	NO
argentine toad	bufo arenarum	YES
argentine toad	ras-grf1	NO
argininosuccinic; aciduria	déficit en arginosuccinase	YES
argininosuccinic; aciduria	catheter a bout metallique	NO
argon beam	lasers argon ionisé	YES
argon beam	mérozoïtes	NO
arias type hyperbilirubinemia	ictère héréditaire de gilbert	YES
arias type hyperbilirubinemia	calcium total augmenté	NO
arid regions	climat du désert	YES
arid regions	glitazones	NO
arm region	membre supérieur	YES
arm region	hdl (high-density lipoproteins)	NO
arnica, nos	arnica	YES
arnica, nos	petit panda	NO
aromatic hydrocarbons	hydrocarbures aromatiques	YES
aromatic hydrocarbons	benzophénones	NO
aronia melanocarpas	aronia noire	YES
aronia melanocarpas	glandes tarsales	NO
array, dna	microréseaux d'adn	YES
array, dna	cholestérol des alpha-lipoprotéines	NO
arrhythmia nos foetal	arythmie foetale	YES
arrhythmia nos foetal	eau du corps	NO
arrhythmias junctional	arythmie jonctionnelle	YES
arrhythmias junctional	syndrome des ongles jaunes	NO
arsenical	composés arséniés	YES
arsenical	îles midway	NO
artemisia vulgaris	armoise commune	YES
artemisia vulgaris	oligoménorrhée primitive	NO
arteria tibialis posterior	artère tibiale postérieure	YES
arteria tibialis posterior	entérite à cytomégalovirus	NO
arterial abnormality	malformation arterielle	YES
arterial abnormality	réaction schizoïde	NO
arterial diseases peripheral	maladie vasculaire peripherique	YES
arterial diseases peripheral	punna	NO
arteries, ciliary	artères ciliaires	YES
arteries, ciliary	delta-protéobactéries	NO
arteries, temporal	artères temporales	YES
arteries, temporal	tumeur rétinale	NO
arteriosclerotic heart disease	athérosclérose coronarienne	YES
arteriosclerotic heart disease	transposition de l'artère aorto-pulmonaire	NO
arteriovenous fistula thrombosis	thrombose de fistule arterioveine	YES
arteriovenous fistula thrombosis	augmentation auriculaire gauche	NO
artery renal stenosis	artère rénale sténosée	YES
artery renal stenosis	masse trachéale	NO
artery; injury	lésion artérielle	YES
artery; injury	kiribati	NO
arthritis collagen induced	arthrite induite par le collagène	YES
arthritis collagen induced	post im	NO
arthritis diffuse	arthrite généralisée	YES
arthritis diffuse	planétoïdes	NO
arthritis helminthic nos	arthrite helminthique sai	YES
arthritis helminthic nos	méthylènecycline	NO
arthritis infectious	arthrite infectieuse non précisée	YES
arthritis infectious	murine leukemia virus	NO
arthritis sle	arthrite lupique	YES
arthritis sle	côlon perforé	NO
arthritis; uratic	goutte articulaire	YES
arthritis; uratic	naphtalènes	NO
arthropathy psoriatic	arthropathie psoriatique	YES
arthropathy psoriatic	transposition de l'artère aorto-pulmonaire	NO
arthropod compound eye	yeux composés des arthropodes	YES
arthropod compound eye	ictère cholestatique	NO
articular cartilage	cartilage articulaire	YES
articular cartilage	souffles systoliques	NO
articulatio sacroiliaca	articulation sacroiliaque	YES
articulatio sacroiliaca	carcinome endométrial récidivant	NO
artificial genitourinary sphincter	sphincter urinaire artificiel	YES
artificial genitourinary sphincter	atrophie osseuse	NO
artificial joints knees	prothèse de genou	YES
artificial joints knees	enclomifène	NO
artificial respirator	ventilateurs pulmonaires	YES
artificial respirator	masse de la cavité nasale	NO
arvense, thlaspi	tabouret des champs	YES
arvense, thlaspi	affections liées à la photosensibilité	NO
as element	arsenic	YES
as element	ganglions géniculés	NO
as, hemophilia	déficit en fviii	YES
as, hemophilia	mini-sintrom	NO
asas deficiency	déficit en arginosuccinate synthétase	YES
asas deficiency	curcumine	NO
asbestos	amiante	YES
asbestos	ucb6215	NO
ascariases	ascaridiose	YES
ascariases	méat acoustique externe	NO
ascending aortic rupture	rupture aortique ascendante	YES
ascending aortic rupture	syndrome du cimeterre	NO
ascidia	ascidia	YES
ascidia	olivier de bohême	NO
ascitis	liquide d'ascite	YES
ascitis	récepteur facteur croissance nerf	NO
asclepias, nos	asclépiade	YES
asclepias, nos	cuivre	NO
ash, volcanic	cendres volcaniques	YES
ash, volcanic	hellébore fétide	NO
asian pit vipers	habu	YES
asian pit vipers	tumeur rétinale	NO
asparagine	asparagine	YES
asparagine	traumatisme cranio-cérébral	NO
asparagus plant	asparagus (plante)	YES
asparagus plant	cartilage du pavillon de l'oreille	NO
aspartate aminotransferase decreased	aspartate aminotransférase diminuée	YES
aspartate aminotransferase decreased	ulcération du vagin	NO
aspartate, sodium	aspartate de sodium	YES
aspartate, sodium	ankylostomiase	NO
aspartoacylase deficiency disease	maladie de canavan-von bogaërt	YES
aspartoacylase deficiency disease	substituts du lait	NO
aspartyl endopeptidases	endopeptidases à acide aspartique	YES
aspartyl endopeptidases	médiastinite	NO
asphyxia; intrauterine	anoxie foetale	YES
asphyxia; intrauterine	méthyltestostérone	NO
aspidospermas	aspidosperma	YES
aspidospermas	macroglossie acquise	NO
asplenia syndromes	asplénie avec anomalies cardiovasculaires	YES
asplenia syndromes	granulome cutané	NO
assistant, laboratory	assistants de laboratoire	YES
assistant, laboratory	kyste d'une glande ciliaire	NO
astasia abasia	ataxie hystérique	YES
astasia abasia	perturbation du développement psychomoteur	NO
asthenozoospermia	asthénospermie	YES
asthenozoospermia	syndrome uremique	NO
asthma; atopic	asthme extrinsèque	YES
asthma; atopic	tourterelles	NO
asthmatic shock	etat de mal asthmatique	YES
asthmatic shock	6-méthylprednisolone	NO
astronomic phenomenon	concepts astronomiques	YES
astronomic phenomenon	cécité traumatique	NO
astrophysical concept	concepts astrophysiques	YES
astrophysical concept	mgso4	NO
asymptomatic bacteriuria postpartum	bactériurie asymptomatique postpartum	YES
asymptomatic bacteriuria postpartum	éosinophilie	NO
atadenovirus	atadenovirus	YES
atadenovirus	nucleus tegmentalis pedunculopontinus	NO
atf6 transcription factor	facteur-6 activateur de la transcription	YES
atf6 transcription factor	peridontose	NO
atlantoaxial joints	articulation atlanto-axoïdienne	YES
atlantoaxial joints	biopsie vaginale anormale	NO
atmosphere exposure chamber	chambres à atmosphère contrôlé	YES
atmosphere exposure chamber	démangeaison des deux mains	NO
atomic bombs	bombes atomiques	YES
atomic bombs	lymphome à cellules t nasal réfractaire	NO
atp dependent protease	atp-dependent proteases	YES
atp dependent protease	infertilité de l'homme	NO
atpase, cf1	facteur couplant-1 chloroplastique	YES
atpase, cf1	afrique orientale	NO
atresia choanal	atrésie des choanes	YES
atresia choanal	oesophagite ulcéreuse	NO
atresia duodenal	atrésie duodénale congénitale	YES
atresia duodenal	alpha 1-foetoprotéine augmentée	NO
atresia, pulmonary	atrésie congénitale de la valve pulmonaire	YES
atresia, pulmonary	madarose	NO
atresia; rectum	atrésie rectale	YES
atresia; rectum	allergie aux coquillages	NO
atria of heart	atrium cardiaque	YES
atria of heart	brûlure au site d'une implantation	NO
atrial enlargement left	augmentation auriculaire gauche	YES
atrial enlargement left	déséquilibre liquidien	NO
atrial flutter paroxysmal	flutter auriculaire paroxystique	YES
atrial flutter paroxysmal	mégaspores végétales	NO
atrioventricular node	noeud auriculo-ventriculaire	YES
atrioventricular node	1-désoxymannojirimycine	NO
atrioventricular; block	bloc av	YES
atrioventricular; block	abus de hashish	NO
atrophia bulbi	phthisis bulbaire	YES
atrophia bulbi	ligand trail	NO
atrophic muscular disorder	amyotrophies	YES
atrophic muscular disorder	palais ogival	NO
atrophic retina	atrophie rétinienne	YES
atrophic retina	fistule vésico-colique	NO
atrophies, striatonigral	dégénerescence striatonigrique	YES
atrophies, striatonigral	sphinx du tabac	NO
atrophoderma; pigmentosum	atrophoderma pigmentosum	YES
atrophoderma; pigmentosum	email tacheté	NO
atrophy of kidney	atrophie rénale	YES
atrophy of kidney	ecg normale variante	NO
atrophy of prostate	atrophie de la prostate	YES
atrophy of prostate	synthétiseur vocal	NO
atrophy; bone	atrophie osseuse	YES
atrophy; bone	troubles moteurs	NO
atrophy; facioscapulohumeral	atrophie facio-scapulo-humérale de landouzy-déjerine	YES
atrophy; facioscapulohumeral	gangliosidose à gm1 de type i	NO
atrophy;cerebral	atrophie cerebrale	YES
atrophy;cerebral	rer (réticulum endoplasmique rugueux)	NO
attitude, staff	attitude du personnel	YES
attitude, staff	protéines gag	NO
attributes, disease	caractéristiques pathologiques	YES
attributes, disease	acide mercapturique	NO
atypical platelets present	plaquettes atypiques présentes	YES
atypical platelets present	tremblements	NO
auditory brainstem implants	implants auditifs du tronc cérébral	YES
auditory brainstem implants	furoncles	NO
auditory tubes	canal pharyngotympanique	YES
auditory tubes	métalloprotéases matricielles liées aux membranes	NO
auditory uncinate fit	crises auditives	YES
auditory uncinate fit	adénocarcinome du col utérin	NO
aujeszkys disease	maladie d'aujeszky	YES
aujeszkys disease	résistance virale	NO
aureusvirus	aureusvirus	YES
aureusvirus	effets nicotiniques	NO
auricles	pavillon auriculaire	YES
auricles	vêtements	NO
auto-intoxication	auto-intoxication	YES
auto-intoxication	syndrome de hajdu-cheney	NO
auto-peep	respiration avec pression positive intrinsèque	YES
auto-peep	extrême-orient	NO
autobiographical memories	mémoire épisodique	YES
autobiographical memories	maladies des rongeurs	NO
autologous antigens	antigènes autologues	YES
autologous antigens	stimulants cardiaques	NO
autophagocytosis	autophagie	YES
autophagocytosis	corps de jolly	NO
autoprothrombin c	facteur xa	YES
autoprothrombin c	affection des ganglions lymphatiques	NO
autoprothrombin i	facteur vii de la coagulation	YES
autoprothrombin i	fracture de vertèbre lombaire	NO
av malformation	malformation a-v	YES
av malformation	anticorps neutralisant	NO
avenaviruses	avenavirus	YES
avenaviruses	éphèdre de chine	NO
aversion to tobacco	aversion au tabac	YES
aversion to tobacco	dermatite	NO
axillary candidiasis	moniliase axillaire	YES
axillary candidiasis	modulateurs des récepteurs des oestrogènes	NO
axis, dens	dent de l'axis	YES
axis, dens	centromère	NO
ayahuasca	banisteriopsis	YES
ayahuasca	infection à pneumocystis jiroveci	NO
aza crown compounds	composés aza-couronnes	YES
aza crown compounds	cis-4-hydroxyproline	NO
azaguanine	8-azaguanine	YES
azaguanine	hirondelle rustique	NO
azathioprine sodium	azathioprine sodique	YES
azathioprine sodium	syndrome de paterson-brown-kelly	NO
azoospermatism	azoospermie	YES
azoospermatism	leptospirose ictérohémorragique	NO
azul de metileno	bleu méthylène	YES
azul de metileno	kératite dendritique	NO
b cell lymphoma	lymphome b sai	YES
b cell lymphoma	pou du pubis	NO
b vitamins	vitamines b	YES
b vitamins	race asiatique	NO
b, batrachotoxin	batrachotoxine b	YES
b, batrachotoxin	membrane des thylacoïdes	NO
b, fibrinopeptide	fibrinopeptide b	YES
b, fibrinopeptide	sulfonylurées	NO
b2 deficiencies vitamin	ariboflavinose	YES
b2 deficiencies vitamin	trompes utérines	NO
baby formula	préparation pour nourrissons	YES
baby formula	collagènes non fibrillaires	NO
baby swings	balançoires pour bébé	YES
baby swings	colique abdominale	NO
bacillus fructosus	bacillus megatherium	YES
bacillus fructosus	agents perte de poids	NO
bacillus marcescens	serratia marcescens	YES
bacillus marcescens	ricinus	NO
bacillus phage phi29	bactériophage phi-29	YES
bacillus phage phi29	appareil genital masculin	NO
back discomfort	gêne lombaire	YES
back discomfort	cardiostimulateur	NO
back strain lumbar	foulure lombaire	YES
back strain lumbar	numération granulocytaire élevée	NO
back; contusion	contusion du dos	YES
back; contusion	troubles des valvules cardiaques	NO
backwash ileitis	iléite de reflux	YES
backwash ileitis	désorientation temporale	NO
bacteria eating flesh	bactérie mangeuse de chair	YES
bacteria eating flesh	carnitine diminuée	NO
bacterial interference	interférence bactérienne	YES
bacterial interference	jugement	NO
bacterial o antigen	antigènes o	YES
bacterial o antigen	bloc av	NO
bacterial; disease	infections bactériennes	YES
bacterial; disease	adénite mésentérique	NO
bacteriophages	bactériophages	YES
bacteriophages	afonilum	NO
bacterium aeruginosum	pseudomonas aeruginosa	YES
bacterium aeruginosum	ligand de cd40	NO
bacterium coli commune	e. coli	YES
bacterium coli commune	centres de réadaptation	NO
bacteroides intermedia	bacteroides intermedius	YES
bacteroides intermedia	sinusite fongique	NO
bacteroides necrophorus	fusobacterium necrophorum	YES
bacteroides necrophorus	abolition d'un réflexe tendineux	NO
bactrocera tryonus	bactrocera tryoni	YES
bactrocera tryonus	cd16	NO
baerveldt implants	implants de baerveldt	YES
baerveldt implants	processus basilaire	NO
balantidiosis	balantidiose	YES
balantidiosis	éosinophilie	NO
ballism	ballisme	YES
ballism	prisonnier	NO
balloon dilatation catheter	catheter a ballonet	YES
balloon dilatation catheter	deoxyribonuclease ecori	NO
bancroftian filariasis	filariose bancroftienne	YES
bancroftian filariasis	lordose	NO
bancroftus, filaria	filaire de bancroft	YES
bancroftus, filaria	canal radiculaire	NO
band, amniotic	bandes amniotiques	YES
band, amniotic	septicémie à salmonelles	NO
bandicota	bandicota	YES
bandicota	poids de nouveau-né	NO
banks, eye	banques des yeux	YES
banks, eye	syndrome leopard	NO
bannwarth syndrome	atteintes neurologiques de la borréliose de lyme	YES
bannwarth syndrome	utricule et saccule	NO
barbados cherry family	malpighiaceae	YES
barbados cherry family	ectothiorhodospira vacuolata	NO
barbarea vulgari	barbarée commune	YES
barbarea vulgari	bêta-trcp	NO
barber surgeons	chirurgien barbier	YES
barber surgeons	plaies gingivales	NO
barbiturate, nos	barbituriques	YES
barbiturate, nos	interleukine-1 bêta	NO
bartonellaceae infection	infections à bartonellaceae	YES
bartonellaceae infection	acétyl-coa	NO
bartonia bacilliformis	bartonella bacilliformis	YES
bartonia bacilliformis	syphilis génitale	NO
basal cell epithelioma	carcinome baso-cellulaire	YES
basal cell epithelioma	vesiculovirus	NO
basal ganglia infarction	infarctus des ganglions de la base	YES
basal ganglia infarction	mestranol	NO
base fractures skull	fracture de la base du crâne	YES
base fractures skull	synthase oxyde nitrique	NO
baseball, device	balles de baseball	YES
baseball, device	antigènes tumoraux	NO
basils	basilic	YES
basils	parésie crurale	NO
basophil percentage decreased	pourcentage de basophiles diminué	YES
basophil percentage decreased	espèces sympatriques	NO
basophil, segmented	polynucléaires basophiles	YES
basophil, segmented	trouble fonctionnel de la paupière	NO
basophilic stippled	granulations basophiles	YES
basophilic stippled	acide acétique	NO
bassen-kornzweig	déficit en transporteur microsomique des triglycérides	YES
bassen-kornzweig	néphropathie cristalline	NO
bassia	kochia	YES
bassia	acétrizoate de sodium	NO
basutoland	basutoland	YES
basutoland	phobie sociale	NO
bathyhypesthesia	bathyhypoesthésie	YES
bathyhypesthesia	caféine normale	NO
battle sign	signe de battle	YES
battle sign	pterygium récidivant	NO
bay g 5421	bay-g-5421	YES
bay g 5421	neutropénie idiopathique	NO
bazzanias	bazzania	YES
bazzanias	dents piliers	NO
bb rat	rats de souche bb	YES
bb rat	tumeur de l'épiploon	NO
bcg live	bacille de calmette et guérin	YES
bcg live	protéobactéries alpha	NO
bcl x protein	protéine bcl2l1	YES
bcl x protein	glaucome simple	NO
beach ear	otite externe (swimmers' ear) aiguë	YES
beach ear	syndrome foetal dû à la warfarine	NO
bean, tepary	haricot tépari	YES
bean, tepary	maladies des oreilles	NO
beat skip	pause postextrasystolique	YES
beat skip	streptogramines de type b	NO
beaver, nos	castors	YES
beaver, nos	dysfonction articulaire	NO
beck syndrome	syndrome de l'artère spinale antérieure	YES
beck syndrome	tumeur maligne parathyroïdienne	NO
beetle, nos	coléoptères	YES
beetle, nos	candidose intertrigineuse	NO
behavior addictive	comportement de dépendance	YES
behavior addictive	granulome hépatique	NO
behavior disorder disruptive	troubles de comportement perturbateur	YES
behavior disorder disruptive	apoplexie	NO
behcets syndrome arthropathy	arthropathie dans le syndrome de behcet, site non précisé	YES
behcets syndrome arthropathy	sétaire d'italie	NO
beijerinckia group	beijerinckiaceae	YES
beijerinckia group	perlèche	NO
benign inoculation lymphoreticulosis	maladie des griffes du chat	YES
benign inoculation lymphoreticulosis	calgranuline a	NO
benign melanocytic naevus	mélanome bénin	YES
benign melanocytic naevus	crépitements	NO
benign shuddering attacks	crises de tremblement bénignes	YES
benign shuddering attacks	kyste synovial	NO
benjamin-bush	laurier benzoin	YES
benjamin-bush	troubles ectoparasitaires	NO
benzamine blue	bleu de trypan	YES
benzamine blue	crise unciniforme	NO
benzbromaron	benzbromarone	YES
benzbromaron	chondrosarcome mésenchymateux	NO
benzodioxoles	méthylènedioxybenzènes	YES
benzodioxoles	dysfonctionnement hépatique allergique	NO
benzophenones	benzophénones	YES
benzophenones	urss	NO
benzothiadiazine diuretics	diurétiques thiaziques	YES
benzothiadiazine diuretics	fièvre ondulante	NO
benzyl penicillin	benzylpénicilline	YES
benzyl penicillin	rash pustulaire	NO
benzylammonium compounds	composés de benzyl-ammonium	YES
benzylammonium compounds	sous-unités alpha gs des protéines g	NO
berlin; edema	commotion de la rétine	YES
berlin; edema	trouble pupillaire	NO
berlins	berlin	YES
berlins	hypertension intra-abdominale	NO
beta adrenergic blocker	antagonistes bêta-adrénergiques	YES
beta adrenergic blocker	sensation de gonflement de la vulve	NO
beta dna polymerase	dna polymerase beta	YES
beta dna polymerase	tumeur maligne du rectum	NO
beta dystroglycan	bêta-dystroglycane	YES
beta dystroglycan	protéine ccl27	NO
beta globulin abnormal	bêta-globulines anormales	YES
beta globulin abnormal	pemphigus végétant	NO
beta glucosidase	bêta-d-glucoside glucohydrolase	YES
beta glucosidase	polygala	NO
beta hydroxypyruvate reductase	hydroxypyruvate reductase	YES
beta hydroxypyruvate reductase	fesses	NO
beta interferons	interféron-beta	YES
beta interferons	ligusticum	NO
beta trcp	bêta-trcp	YES
beta trcp	foetus avorté	NO
beta-crystallins	cristallines-bêta	YES
beta-crystallins	vaginite trichomonale	NO
beta-cyclodextrins	bêta-cyclodextrines	YES
beta-cyclodextrins	glucocorticostéroïdes	NO
beta-defensins	beta-défensines	YES
beta-defensins	pepsinogène i augmenté	NO
beta-heparin	dermatane sulfate	YES
beta-heparin	acide 4-chloro-2-méthylphénoxy-acétique	NO
beta-tryptase	beta-tryptases	YES
beta-tryptase	lipoprotéine (a)	NO
beta1h	facteur h du complément	YES
beta1h	comamonas	NO
beta3b integrin	intégrine bêta-3b	YES
beta3b integrin	pigmentation de la langue	NO
betadine antiseptic	bétadine	YES
betadine antiseptic	plaie suintante	NO
betanf	bêta-naphtoflavone	YES
betanf	bronchite chronique simple	NO
bezafibrate	bézafibrate	YES
bezafibrate	plasmodium ovale	NO
bezoar, nos	bézoards	YES
bezoar, nos	hemorroides	NO
bhangs	bhang	YES
bhangs	effet toxique du monoxyde de carbone	NO
bifid uvula	bifidité de la luette	YES
bifid uvula	protection contre les rayonnements	NO
bile fluid	bile	YES
bile fluid	produits sclérosants	NO
biliary sand	sable biliaire	YES
biliary sand	développement des os	NO
biliary tract diseases	affection des voies biliaires	YES
biliary tract diseases	4-aminopyridine	NO
bilirubin total low	bilirubine totale basse	YES
bilirubin total low	acne pustuleuse	NO
biliverdin increased	augmentation de la biliverdine	YES
biliverdin increased	cyanure d'hydrogène	NO
biological immunity	immunité	YES
biological immunity	précurseurs enzymatiques	NO
bioperiodicity	biorythmes	YES
bioperiodicity	stomie intestinale	NO
biophysical concept	concepts biophysiques	YES
biophysical concept	arsenic	NO
biopsy bronchus abnormal	biopsie bronchique anormale	YES
biopsy bronchus abnormal	carcinome de la prostate	NO
biopsy larynx normal	biopsie du larynx normale	YES
biopsy larynx normal	crabes des moluques	NO
biopsy muscle abnormal	biopsie musculaire anormale	YES
biopsy muscle abnormal	tropheryma	NO
biopsy palate normal	biopsie du palais normale	YES
biopsy palate normal	hémangiome de la rate	NO
biopsy urethra normal	biopsie urétrale normale	YES
biopsy urethra normal	corynebacterium pyogenes	NO
biosensor	capteurs biologiques	YES
biosensor	syndrome angineux	NO
biotin deficiency	carence en biotine	YES
biotin deficiency	mycoplasmatales	NO
biperiden	bipéridène	YES
biperiden	gangrène dentaire	NO
birch famly	betulaceae	YES
birch famly	tumeur carcinoïde gastro-intestinale	NO
bird influenza	grippe du poulet	YES
bird influenza	syndrome de lowe	NO
birth weight finding	poids de nouveau-né	YES
birth weight finding	tumeurs urologiques	NO
birth weight subnormal	poids subnormal à la naissance	YES
birth weight subnormal	corps de jolly	NO
births premature	naissance prématurée	YES
births premature	douleur supra-pubienne	NO
bisabol myrrh	myrrhe bisabol	YES
bisabol myrrh	môle hydatiforme complète	NO
bismuth preparation	bismuth	YES
bismuth preparation	dna topoisomerases	NO
bite nos	morsure	YES
bite nos	bipéridène	NO
bite wound insect	morsures d'insecte	YES
bite wound insect	dystrophie musculaire de l'animal	NO
bite; centipede	piqûre de centipède	YES
bite; centipede	agraphie acquise	NO
bitter orange	citrus aurantium	YES
bitter orange	hyperlipidémie	NO
bladder distended	distension de la vessie	YES
bladder distended	cardiotoxines	NO
bladder flat cis	carcinome in situ de la vessie sai	YES
bladder flat cis	papio anubis	NO
bladder haemorrhage	hémorragie vésicale	YES
bladder haemorrhage	névralgie trigéminale idiopathique	NO
blastocystis, nos	blastocystis	YES
blastocystis, nos	putamen	NO
blastomyces pneumonia recurrent	blastomyces pneumonia récidivant	YES
blastomyces pneumonia recurrent	mouse mammary tumor virus	NO
blattaria	blattaria	YES
blattaria	acne kystique	NO
bleeding abnormal	hémorragie anormale	YES
bleeding abnormal	arrachage des cheveux	NO
bleeding gingival	gingivorragie	YES
bleeding gingival	tuberculose ganglionnaire sai	NO
bleeding postmenopausal	hémorragie postménopausique	YES
bleeding postmenopausal	epicondylite externe	NO
bleeding rectal	hémorragie rectale	YES
bleeding rectal	péricarde pariétal	NO
bleeding, intracranial	hémorragies intracrâniennes	YES
bleeding, intracranial	sulfites	NO
bleeds pregnancy	hemorragie de la grossesse	YES
bleeds pregnancy	tinea nigra	NO
bleomycins	bléomycine	YES
bleomycins	serine transacetylase	NO
blepharal pain	douleur de la paupière	YES
blepharal pain	bêta-stimulants	NO
blighias	blighia	YES
blighias	chorioptes	NO
blindness colour total	cécité totale des couleurs	YES
blindness colour total	fistule vésico-vaginale	NO
blindness; traumatic	cécité traumatique	YES
blindness; traumatic	tumeur méningée sai	NO
blister fever	bouton de fièvre	YES
blister fever	androstanols	NO
blisters gum	vésicules gingivales	YES
blisters gum	pigments biologiques	NO
blisters tongue	vésicules linguales	YES
blisters tongue	hémorragie laryngée	NO
block heart	bloc cardiaque	YES
block heart	hypersensibilité cutanée	NO
blood air barrier	membrane alvéolo-capillaire	YES
blood air barrier	gtpases	NO
blood alcohol increased	alcool du sang augmenté	YES
blood alcohol increased	assistants de laboratoire	NO
blood bromide abnormal	bromure sanguin anormal	YES
blood bromide abnormal	maladie de parkinson juvénile	NO
blood bromide increased	bromure sanguin augmenté	YES
blood bromide increased	mycobacterium haemophilum	NO
blood cell biosynthesis	hématopoïèse	YES
blood cell biosynthesis	sia (syndrome d'insensibilité aux androgènes)	NO
blood chloride normal	chlorure sanguin normal	YES
blood chloride normal	malondialdéhyde	NO
blood creatinine decreased	créatinine sanguine diminuée	YES
blood creatinine decreased	mégaspores végétales	NO
blood decreasing pressure	baisse de la pression artérielle	YES
blood decreasing pressure	pression intra-ventriculaire	NO
blood dihydrotestosterone increased	déhydrotestostérone sanguine augmentée	YES
blood dihydrotestosterone increased	couleur du pelage	NO
blood drugs	médicaments hématologiques	YES
blood drugs	purpura hémorragique	NO
blood estradiol abnormal	oestradiol sanguin anormal	YES
blood estradiol abnormal	anomalie congénitale du pied	NO
blood fibrinogen abnormal	fibrinogène du sang anormal	YES
blood fibrinogen abnormal	rythme idioventriculaire	NO
blood fibrinogen normal	fibrinogénémie normale	YES
blood fibrinogen normal	psoriasis pustuleux palmoplantaire	NO
blood group ag	antigènes de groupe sanguin	YES
blood group ag	douleur dans le talon	NO
blood group rh	système rh-hr de groupes sanguins	YES
blood group rh	mégacines	NO
blood increasing sugar	elevation taux sucre sanguin	YES
blood increasing sugar	syndactylie des doigts avec fusion osseuse	NO
blood methanol decreased	méthanol sanguin diminué	YES
blood methanol decreased	hémoglobine glycosylée	NO
blood phosphorus increased	phosphore sanguin augmenté	YES
blood phosphorus increased	chéiloschisis	NO
blood retinal barrier	barrière hématorétinienne	YES
blood retinal barrier	maladies osseuses	NO
blood swollen vessels	vaisseaux sanguins distendus	YES
blood swollen vessels	protéine virale r	NO
blood transfusion complications	réaction post-transfusionnelle	YES
blood transfusion complications	lymphome t-nk extraganglionnaire de type nasal	NO
blunting of affect	emoussement affectif	YES
blunting of affect	ville-centre	NO
bodies, neuroepithelial	corps neuroépithéliaux	YES
bodies, neuroepithelial	picrolemma	NO
bodies; aschoff	nodules d'aschoff	YES
bodies; aschoff	lamantin caraïbes	NO
body fats	graisse du corps	YES
body fats	rupture prématurée des membranes	NO
body height decreased	taille corporelle diminuée	YES
body height decreased	concepts géologiques	NO
body waters	eau du corps	YES
body waters	asthme d'effort	NO
body, carotid	corpuscule carotidien	YES
body, carotid	cétirizine	NO
boldea fragran	peumus boldus	YES
boldea fragran	phénomène de complétion perceptive	NO
bombax ceiba	bombax ceiba	YES
bombax ceiba	erythroxylon	NO
bombesin receptor	récepteur peptide libération gastrine	YES
bombesin receptor	attachement intracoronaire	NO
bone development	développement des os	YES
bone development	enthésite	NO
bone diseases joint	ostéoarthropathies	YES
bone diseases joint	boulengerina	NO
bone disorder	maladies osseuses	YES
bone disorder	2-picolylsulfinyl-benzimidazoles	NO
bone injury	atteinte osseuse	YES
bone injury	neutropénie idiopathique	NO
bone, hyoid	os hyoïde	YES
bone, hyoid	créatine urinaire anormale	NO
bone, pisiform	os pisiforme	YES
bone, pisiform	hématoporphyrine ix	NO
bone; abscess	abcès de l'os	YES
bone; abscess	lèpre tuberculoïde polaire	NO
bone; cyst	kystes de l'os	YES
bone; cyst	gangliosidose à gm1 de type i	NO
bones, basilar	processus basilaire	YES
bones, basilar	vesiculovirus	NO
bones, jugal	os zygomatique	YES
bones, jugal	affection non précisée de la trompe d'eustache	NO
bones, tarsal	os tarsiens	YES
bones, tarsal	fibromatose de l'aponévrose plantaire	NO
bony outgrowth	exostoses	YES
bony outgrowth	cystafos	NO
boobialla	boobialla	YES
boobialla	rugosité péribuccale	NO
book, illustrated	livres illustrés	YES
book, illustrated	neurones miroirs	NO
border, brush	plateaux striés	YES
border, brush	diarrhée bactérienne	NO
borderline hypertension	hypertension artérielle labile	YES
borderline hypertension	theileria	NO
bornholm; disease	myalgie épidémique	YES
bornholm; disease	tumeurs bénignes du rein	NO
borrelia antibody positive	anticorps anti-borrelia positif	YES
borrelia antibody positive	cholestérol sanguin élevé	NO
borrelia; infection	infection à borrelia sai	YES
borrelia; infection	hypo-esthésie	NO
borrellia group vs461	borrelia afzelii	YES
borrellia group vs461	iminopyranoses	NO
bovimyces pleuropneumoniae	mycoplasma mycoïdes	YES
bovimyces pleuropneumoniae	surcharge intestinale, non précisée	NO
bovine syncytial virus	bsv (bovine syncytial virus)	YES
bovine syncytial virus	carence en vit b1	NO
bow legged	genoux varums	YES
bow legged	sétaire d'italie	NO
bowel changes habits	changement d'habitudes d'aller à la selle	YES
bowel changes habits	implants de baerveldt	NO
bowel habit	défécation	YES
bowel habit	hyrax	NO
bowel ischaemia	insuffisance vasculaire intestinale	YES
bowel ischaemia	protéine ccl27	NO
bowel perforations	intestin perforé	YES
bowel perforations	protéine-kinase-2a dépendante du calcium et de la calmoduline	NO
bowel; impaction	surcharge intestinale, non précisée	YES
bowel; impaction	dysraphisme spinal	NO
bowhead whales	baleine franche arctique	YES
bowhead whales	fistule vasculaire	NO
box jelly	chironex	YES
box jelly	transport nucléo-cytoplasmique	NO
bpp-9a	téprotide	YES
bpp-9a	valves du coeur	NO
brachial neuritis radiculitis	radiculite brachiale	YES
brachial neuritis radiculitis	déficit en oxydase homogentisique	NO
brachial plexus lesions	lésion du plexus brachial	YES
brachial plexus lesions	granulomes	NO
brachystemmas	brachystemma	YES
brachystemmas	rhinosinusite éosinophilique chronique	NO
brachyura	morpions sai	YES
brachyura	signe de battle	NO
bracytele	brachyteles	YES
bracytele	starch phosphorylase	NO
bradycardia - pulse	fréquence du pouls basse	YES
bradycardia - pulse	lésion domestique	NO
bradyphasia	bradyarthrie	YES
bradyphasia	mastoïde	NO
brain abscesses	abcès cérébral	YES
brain abscesses	kabi-2165	NO
brain lymphomas	lymphome du cerveau	YES
brain lymphomas	ulcère de la cornée marginale	NO
brain secondaries	metastases cerebrales	YES
brain secondaries	hepatitie virale a	NO
brain stem haemorrhage	hémorragie du tronc cérébral	YES
brain stem haemorrhage	trouble de la membrane péritonéale	NO
brain; degeneration	dégénérescence cérébrale, non précisée	YES
brain; degeneration	syndrome post-cholédoco-jéjunostomie	NO
brain; injury	blessures encéphaliques	YES
brain; injury	cancer de la prostate	NO
branched chain ketoaciduria	leucinose	YES
branched chain ketoaciduria	infection à staphylococcus aureus résistant à la méthicilline	NO
branchial arch syndrome	syndrome de di george	YES
branchial arch syndrome	syndrome de job	NO
brazilian manatee	lamantin du brésil	YES
brazilian manatee	psetta maxima	NO
brazilian-tea	houx maté	YES
brazilian-tea	acne kystique	NO
breadboard project	breadboard project	YES
breadboard project	mégacôlon toxique	NO
breast appearance hypertrophy	hypertrophie mammaire	YES
breast appearance hypertrophy	evodia	NO
breast biopsy normal	biopsie mammaire normale	YES
breast biopsy normal	morsure	NO
breast discolouration	décoloration du sein	YES
breast discolouration	granulome pulmonaire sai	NO
breast disorder nos	trouble du sein non précisé	YES
breast disorder nos	pouls fémoral anormal	NO
breast fed infants	allaitement	YES
breast fed infants	epidermotest négatif	NO
breast fibrocystic changes	mastose fibrokystique	YES
breast fibrocystic changes	urticaire de contact	NO
breast hyperplasias	hyperplasie mammaire	YES
breast hyperplasias	facteur xa	NO
breast lumps	seins nodulaires	YES
breast lumps	malformation du genou	NO
breast; pain	douleur des seins	YES
breast; pain	acathisie	NO
breasts pendulous	mastoptose	YES
breasts pendulous	déficits des facteurs de la coagulation	NO
breathing difficulty	essoufflement	YES
breathing difficulty	antigènes tumoraux	NO
breech; extraction	accouchement par le siège	YES
breech; extraction	borrelia afzelii	NO
brittle diabetes mellitus	did1	YES
brittle diabetes mellitus	cystafos	NO
brittle teeth	fragilité dentaire	YES
brittle teeth	appendice vermiforme	NO
brl 26921	brl-26921	YES
brl 26921	oedème périphérique	NO
brl 43694a	brl43694a	YES
brl 43694a	carmin	NO
brome mosaic virus	brome mosaic virus	YES
brome mosaic virus	kyste du col utérin	NO
bromide, propantheline	bromure de propanthéline	YES
bromide, propantheline	médicaments antiandrogènes	NO
brominated biphenyls	biphényles polybromés	YES
brominated biphenyls	ciment eugénol-oxyde zinc	NO
bromodeoxycytidine	cytidine bromo-5 désoxy-2'	YES
bromodeoxycytidine	médicaments antiandrogènes	NO
bromoderma vegetans	bromodermie	YES
bromoderma vegetans	peptones	NO
bromoviridae	bromoviridae	YES
bromoviridae	ginseng	NO
bronchopathy	bronchopathie	YES
bronchopathy	apnee	NO
bronchoscopy normal	bronchoscopie normale	YES
bronchoscopy normal	anti-cholinestérases	NO
broom	cytisus	YES
broom	grippe du poulet	NO
broom, desert	baccharis	YES
broom, desert	vaccins contre l'herpèsvirus simplex	NO
broussonetias	broussonetia	YES
broussonetias	métalloprotéases matricielles liées aux membranes	NO
brown fat tumour	hibernome	YES
brown fat tumour	travail prématuré	NO
brown-séquard	paralysie de brown-séquard	YES
brown-séquard	acide méfénamique	NO
broxuridine	uridine bromo-5 désoxy-2'	YES
broxuridine	déficit sensoriel	NO
bruce	fièvre ondulante	YES
bruce	fièvre sudorale	NO
brucella abortus bacterium	brucella abortus	YES
brucella abortus bacterium	patate douce	NO
brugia pahangus	brugia pahangi	YES
brugia pahangus	mimosa	NO
bryamycin	bryamycin	YES
bryamycin	millet	NO
bscl1	lipodystrophie généralisée congénitale de type i	YES
bscl1	pics de calcium	NO
bsf-1	mcgf-2	YES
bsf-1	sarcoïdose oculaire	NO
bsf-2	interleukine-6	YES
bsf-2	muscle sphincter de l'ampoule hépato-pancréatique	NO
bsp abnormal	bsp anormale	YES
bsp abnormal	embole néoplasique	NO
bts 18322	bts-18322	YES
bts 18322	cystafos	NO
buccal polyp	polype buccal	YES
buccal polyp	teclea	NO
buckyball	fullerènes	YES
buckyball	artère poplitée	NO
bugles	bugle	YES
bugles	anomalies de l'hormone gonadotrope	NO
bulbar palsy	paralysie bulbaire	YES
bulbar palsy	putrescine aminopropyltransférase	NO
bullous skin disorder	dermatose bulleuse	YES
bullous skin disorder	systèmes homme-machine	NO
bump gums	elevures cutanées de la gencive	YES
bump gums	hémorragie scrotale	NO
bun increased	azote uréique du sang augmenté	YES
bun increased	ana présents	NO
bunyavirus serogroup california	california encephalitis virus	YES
bunyavirus serogroup california	rer (réticulum endoplasmique rugueux)	NO
burdock	arctium lappa	YES
burdock	kérato-kystes	NO
burger grutz syndrome	hyperchylomicronémie	YES
burger grutz syndrome	plateaux striés	NO
burn of oesophagus	brûlure de l'oesophage	YES
burn of oesophagus	spirillum	NO
burn, inhalation	brûlures des voies respiratoires	YES
burn, inhalation	opisthorchis	NO
burn; cornea	brûlure cornéenne	YES
burn; cornea	rhodothermus	NO
burning itch	démangeaisons brûlantes	YES
burning itch	artère liénale	NO
burning shoulder	brûlure de degré non précisé de l'épaule	YES
burning shoulder	cardiopathie congénitale	NO
burning thighs	brûlure de degré non précisé de la cuisse (toute partie)	YES
burning thighs	sepsis à herpès	NO
burns electric	brûlure électrique	YES
burns electric	cellulite du pied	NO
burns infections	infection de la brûlure	YES
burns infections	collectines	NO
burns of eyes	brûlure de l'oeil	YES
burns of eyes	pronase p	NO
bursa dependent lymphocytes	lymphocyte b	YES
bursa dependent lymphocytes	kappa-caséines	NO
bursitis infective staphylococcal	bursite staphylococcique	YES
bursitis infective staphylococcal	anévrysme de l'aorte ascendante	NO
bursitis, radiohumeral	epicondylite externe	YES
bursitis, radiohumeral	mitochondries du muscle	NO
busereline	buséréline	YES
busereline	hypercinésie généralisée	NO
bushbabies	lorisidae	YES
bushbabies	oedème au site du cathéter	NO
buttock, nos	fesses	YES
buttock, nos	singes de l'ancien monde	NO
butyrate	butyrate	YES
butyrate	infection par uréaplasmes	NO
byzanthine arch palate	palais ogival	YES
byzanthine arch palate	région hypothalamique moyenne	NO
c chemokines	chémokines c	YES
c chemokines	hyperpyrexie maligne	NO
c fos	protéines proto-oncogènes c-fos	YES
c fos	ecoulement penis/urethre	NO
c spine	vertèbre cervicale	YES
c spine	asthme extrinsèque	NO
c3b complement	complément c3b	YES
c3b complement	trauma du syst genit	NO
c3pase	c3pase	YES
c3pase	ménarche précoce	NO
cachexia; malignant	cachexie provoquée par le cancer	YES
cachexia; malignant	glandes tarsales	NO
cadmium poisoning	maladie d'itai-itai	YES
cadmium poisoning	acide peracétique	NO
cadp-ribose	adp-ribose cyclique	YES
cadp-ribose	gomme de sterculia	NO
caffeine normal	caféine normale	YES
caffeine normal	scille	NO
caffeine products	caféine	YES
caffeine products	raideur de la hanche	NO
caiman, nos	caïmans	YES
caiman, nos	vesiculovirus	NO
caisson; disease	accident de décompression	YES
caisson; disease	pneumonie franche lobaire aigüe	NO
cajanus	cajanus	YES
cajanus	ulcère de la cornée marginale	NO
calcification metastatic	calcification métastatique	YES
calcification metastatic	cristallines-delta	NO
calcification of tendon	calcification de tendon	YES
calcification of tendon	hydrophibae	NO
calcification teeth	minéralisation des dents	YES
calcification teeth	amoebozoa	NO
calcimimetic agents	calcimimétiques	YES
calcimimetic agents	république de guinée-bissau	NO
calcium bilirubinate	bilirubinate de calcium	YES
calcium bilirubinate	emphysème paraseptal	NO
calcium gout	maladie des dépôts de cristaux de pyrophosphate de calcium dihydraté	YES
calcium gout	section transversale du nerf oculomoteur	NO
calcium increased serum	calcium sérique augmenté	YES
calcium increased serum	vt (volume courant)	NO
calcium puffs	bouffées de calcium	YES
calcium puffs	glinus	NO
calcium salt chlortetracycline	chlortétracycline de calcium	YES
calcium salt chlortetracycline	décapodiformes	NO
calcium spikes	pics de calcium	YES
calcium spikes	testicules	NO
calcium sulfate dihydrate	sulfate de calcium dihydraté	YES
calcium sulfate dihydrate	d-glucose 6-phosphate ketol-isomerase	NO
calcium total increased	calcium total augmenté	YES
calcium total increased	sperme anormal	NO
calculus; epididymis	calcul épididymaire	YES
calculus; epididymis	oligodésoxyribonucléotides	NO
calculus; wharton	calculs salivaires canalaires	YES
calculus; wharton	problème lié à l'alcool	NO
calf muscle cramps	crampes du mollet	YES
calf muscle cramps	altération de l'humeur	NO
calicivirus test positive	test calicivirus positif	YES
calicivirus test positive	interleukine-6	NO
callas	calla (plante)	YES
callas	déficit en alpha-1,4-glucosidase acide	NO
callicebinae	callicebinae	YES
callicebinae	quassia	NO
[truncated: 8,501 more rows]
